# Supplementary material for: Zebrafish Ski7 tunes RNA levels during the oocyte-to-embryo transition
Source: PLoS Genet. 2021 Feb 18;17(2):e1009390. doi: 10.1371/journal.pgen.1009390 (PMC7924785; doi:10.1371/journal.pgen.1009390)
Supplement: S2 Table — Numbers of eggs of poor quality of individual wild-type and ski7 mutant females. (XLSX) [file pgen.1009390.s016.xlsx]

## Sheet: S2 Table
		WT				ski7-/-
		PQ Eggs	Total	% PQ eggs		PQ Eggs	Total	% PQ eggs
		0	242	0		28	149	18.7919
		0	133	0		84	126	66.6667
		0	172	0		9	84	10.7143
		0	139	0		1	144	0.694444
		0	185	0		83	83	100
		63	135	46.6667		112	112	100
		12	38	31.5789		0	292	0
