# Supplementary material for: Zebrafish Ski7 tunes RNA levels during the oocyte-to-embryo transition
Source: PLoS Genet. 2021 Feb 18;17(2):e1009390. doi: 10.1371/journal.pgen.1009390 (PMC7924785; doi:10.1371/journal.pgen.1009390)
Supplement: S3 Table — Numbers and percentages of developing embryos of wild-type, ski7 mutant, and rescued crosses. (XLSX) [file pgen.1009390.s017.xlsx]

## Sheet: S3 Table
	WT				ski7-/-				ski7res				ski7-/- x WT				WT x ski7-/-
	Developed	One cell	% developed		Developed	One cell	% developed		Developed	One cell	% developed		Developed	One cell	% developed		Developed	One cell	% developed
	49	8	85.9649		139	47	74.7312		83	0	100		139	1	99.2857		72	9	88.8889
	150	176	46.0123		6	203	2.87081		74	26	74		136	2	98.5507		135	28	82.8221
	404	12	97.1154		76	41	64.9573		89	2	97.8022		431	48	89.9791		114	82	58.1633
	213	24	89.8734		646	288	69.1649		7	45	13.4615		9	221	3.91304		293	79	78.7634
	200	42	82.6446		379	487	43.7644		142	5	96.5986		367	154	70.4415		112	199	36.0129
	668	77	89.6644		323	223	59.1575		51	1	98.0769		64	73	46.7153		189	198	48.8372
	121	9	93.0769		445	179	71.3141		23	16	58.9744		25	12	67.5676		263	37	87.6667
	196	36	84.4828		117	21	84.7826		105	0	100		44	7	86.2745		57	3	95
	384	15	96.2406		909	180	83.4711		71	5	93.4211		1	263	0.378788		143	43	76.8817
	284	0	100		437	5	98.8688		90	28	76.2712		102	323	24		170	38	81.7308
	167	2	98.8166		136	107	55.9671		62	8	88.5714		229	53	81.2057		105	16	86.7769
	383	3	99.2228		282	248	53.2075		109	6	94.7826		49	234	17.3145		214	65	76.7025
	119	22	84.3972		374	6	98.4211		142	0	100		402	74	84.4538		21	11	65.625
	366	2	99.4565		468	18	96.2963		498	21	95.9538		396	55	87.8049		82	5	94.2529
	376	79	82.6374		129	53	70.8791		299	27	91.7178		273	59	82.2289		120	2	98.3607
	201	6	97.1014		234	24	90.6977		162	25	86.631		291	66	81.5126		79	37	68.1034
	163	3	98.1928		166	25	86.911		65	13	83.3333		188	63	74.9004		91	1	98.913
	391	88	81.6284		75	38	66.3717						166	21	88.7701		112	13	89.6
	573	27	95.5		223	281	44.246						172	81	67.9842		103	13	88.7931
	227	15	93.8017		172	170	50.2924						160	289	35.6347		72	1	98.6301
	134	4	97.1014		186	210	46.9697						67	0	100		32	0	100
	119	0	100		177	11	94.1489										91	30	75.2066
	147	20	88.024		184	258	41.629										19	46	29.2308
	181	8	95.7672		231	39	85.5556										156	8	95.122
	97	13	88.1818		281	63	81.686										55	25	68.75
	158	1	99.3711		99	35	73.8806										100	0	100
	181	0	100		49	5	90.7407										88	21	80.7339
	193	3	98.4694		228	20	91.9355										174	4	97.7528
	216	22	90.7563		79	20	79.798										56	12	82.3529
	120	12	90.9091		39	102	27.6596										313	42	88.169
	207	2	99.0431		118	23	83.6879										158	36	81.4433
	202	29	87.4459		8	90	8.16327										79	3	96.3415
	33	2	94.2857		59	39	60.2041
	97	8	92.381		78	7	91.7647
	68	0	100		0	93	0
	73	15	82.9545		87	38	69.6
	72	5	93.5065
	7	62	10.1449
