# Supplementary material for: Zebrafish Ski7 tunes RNA levels during the oocyte-to-embryo transition
Source: PLoS Genet. 2021 Feb 18;17(2):e1009390. doi: 10.1371/journal.pgen.1009390 (PMC7924785; doi:10.1371/journal.pgen.1009390)
Supplement: S4 Table — Scoring of embryos over time up to 7 hours post-fertilization (hpf). (A-J) Individual experiments of wild-type embryos. (I-P) Individual experiments of ski7 mutant embryos. (XLSX) [file pgen.1009390.s018.xlsx]

## Sheet: S4A Table
MPF	1Cell	2Cell	4Cell	8Cell	16Cell	32Cell
25	45	0	0	0	0	0
40	40	5	0	0	0	0
45	34	11	0	0	0	0
50	8	37	0	0	0	0
55	6	39	0	0	0	0
60	1	38	6	0	0	0
65	1	30	14	0	0	0
70	0	0	45	0	0	0
75	0	0	40	5	0	0
80	0	0	34	11	0	0
85	0	0	2	41	2	0
90	0	0	0	43	2	0
95	0	0	0	31	14	0
100	0	0	0	3	42	0

## Sheet: S4B Table
Frame	HPF	1Cell	2Cell	4Cell	8Cell	16Cell	32Cell	64Cell	128Cell	256Cell	512Cell	1KCell	High	Oblong	Sphere	Dome	30%Epiboly	50%Epiboly	Germring	Shield	70%Epiboly
1	1.01667	0	4	2	0	0	0	0	0	0	0	0	0	0	0	0	0	0	0	0	0
2	1.1	0	2	4	0	0	0	0	0	0	0	0	0	0	0	0	0	0	0	0	0
3	1.18333	0	1	5	0	0	0	0	0	0	0	0	0	0	0	0	0	0	0	0	0
4	1.26667	0	1	5	0	0	0	0	0	0	0	0	0	0	0	0	0	0	0	0	0
5	1.35	0	0	6	0	0	0	0	0	0	0	0	0	0	0	0	0	0	0	0	0
6	1.43333	0	0	2	4	0	0	0	0	0	0	0	0	0	0	0	0	0	0	0	0
7	1.51667	0	0	1	5	0	0	0	0	0	0	0	0	0	0	0	0	0	0	0	0
8	1.6	0	0	1	5	0	0	0	0	0	0	0	0	0	0	0	0	0	0	0	0
9	1.68333	0	0	0	6	0	0	0	0	0	0	0	0	0	0	0	0	0	0	0	0
10	1.76667	0	0	0	4	2	0	0	0	0	0	0	0	0	0	0	0	0	0	0	0
11	1.85	0	0	0	3	3	0	0	0	0	0	0	0	0	0	0	0	0	0	0	0
12	1.93333	0	0	0	2	4	0	0	0	0	0	0	0	0	0	0	0	0	0	0	0
13	2.01667	0	0	0	0	4	2	0	0	0	0	0	0	0	0	0	0	0	0	0	0
14	2.1	0	0	0	0	3	3	0	0	0	0	0	0	0	0	0	0	0	0	0	0
15	2.18333	0	0	0	0	0	6	0	0	0	0	0	0	0	0	0	0	0	0	0	0
16	2.26667	0	0	0	0	0	4	2	0	0	0	0	0	0	0	0	0	0	0	0	0
17	2.35	0	0	0	0	0	2	4	0	0	0	0	0	0	0	0	0	0	0	0	0
18	2.43333	0	0	0	0	0	0	6	0	0	0	0	0	0	0	0	0	0	0	0	0
19	2.51667	0	0	0	0	0	0	6	0	0	0	0	0	0	0	0	0	0	0	0	0
20	2.6	0	0	0	0	0	0	4	2	0	0	0	0	0	0	0	0	0	0	0	0
21	2.68333	0	0	0	0	0	0	1	5	0	0	0	0	0	0	0	0	0	0	0	0
22	2.76667	0	0	0	0	0	0	0	6	0	0	0	0	0	0	0	0	0	0	0	0
23	2.85	0	0	0	0	0	0	0	6	0	0	0	0	0	0	0	0	0	0	0	0
24	2.93333	0	0	0	0	0	0	0	1	5	0	0	0	0	0	0	0	0	0	0	0
25	3.01667	0	0	0	0	0	0	0	0	6	0	0	0	0	0	0	0	0	0	0	0
26	3.1	0	0	0	0	0	0	0	0	5	1	0	0	0	0	0	0	0	0	0	0
27	3.18333	0	0	0	0	0	0	0	0	4	2	0	0	0	0	0	0	0	0	0	0
28	3.26667	0	0	0	0	0	0	0	0	0	6	0	0	0	0	0	0	0	0	0	0
29	3.35	0	0	0	0	0	0	0	0	0	5	1	0	0	0	0	0	0	0	0	0
30	3.43333	0	0	0	0	0	0	0	0	0	3	3	0	0	0	0	0	0	0	0	0
31	3.51667	0	0	0	0	0	0	0	0	0	2	4	0	0	0	0	0	0	0	0	0
32	3.6	0	0	0	0	0	0	0	0	0	1	5	0	0	0	0	0	0	0	0	0
33	3.68333	0	0	0	0	0	0	0	0	0	0	5	1	0	0	0	0	0	0	0	0
34	3.76667	0	0	0	0	0	0	0	0	0	0	4	2	0	0	0	0	0	0	0	0
35	3.85	0	0	0	0	0	0	0	0	0	0	2	4	0	0	0	0	0	0	0	0
36	3.93333	0	0	0	0	0	0	0	0	0	0	0	6	0	0	0	0	0	0	0	0
37	4.01667	0	0	0	0	0	0	0	0	0	0	0	6	0	0	0	0	0	0	0	0
38	4.1	0	0	0	0	0	0	0	0	0	0	0	5	1	0	0	0	0	0	0	0
39	4.18333	0	0	0	0	0	0	0	0	0	0	0	5	1	0	0	0	0	0	0	0
40	4.26667	0	0	0	0	0	0	0	0	0	0	0	4	2	0	0	0	0	0	0	0
41	4.35	0	0	0	0	0	0	0	0	0	0	0	4	2	0	0	0	0	0	0	0
42	4.43333	0	0	0	0	0	0	0	0	0	0	0	3	3	0	0	0	0	0	0	0
43	4.51667	0	0	0	0	0	0	0	0	0	0	0	1	4	1	0	0	0	0	0	0
44	4.6	0	0	0	0	0	0	0	0	0	0	0	0	3	3	0	0	0	0	0	0
45	4.68333	0	0	0	0	0	0	0	0	0	0	0	0	1	5	0	0	0	0	0	0
46	4.76667	0	0	0	0	0	0	0	0	0	0	0	0	1	5	0	0	0	0	0	0
47	4.85	0	0	0	0	0	0	0	0	0	0	0	0	1	5	0	0	0	0	0	0
48	4.93333	0	0	0	0	0	0	0	0	0	0	0	0	0	6	0	0	0	0	0	0
49	5.01667	0	0	0	0	0	0	0	0	0	0	0	0	0	5	1	0	0	0	0	0
50	5.1	0	0	0	0	0	0	0	0	0	0	0	0	0	4	2	0	0	0	0	0
51	5.18333	0	0	0	0	0	0	0	0	0	0	0	0	0	3	3	0	0	0	0	0
52	5.26667	0	0	0	0	0	0	0	0	0	0	0	0	0	0	6	0	0	0	0	0
53	5.35	0	0	0	0	0	0	0	0	0	0	0	0	0	0	5	1	0	0	0	0
54	5.43333	0	0	0	0	0	0	0	0	0	0	0	0	0	0	4	2	0	0	0	0
55	5.51667	0	0	0	0	0	0	0	0	0	0	0	0	0	0	3	3	0	0	0	0
56	5.6	0	0	0	0	0	0	0	0	0	0	0	0	0	0	1	3	2	0	0	0
57	5.68333	0	0	0	0	0	0	0	0	0	0	0	0	0	0	0	3	3	0	0	0
58	5.76667	0	0	0	0	0	0	0	0	0	0	0	0	0	0	0	2	4	0	0	0
59	5.85	0	0	0	0	0	0	0	0	0	0	0	0	0	0	0	1	5	0	0	0
60	5.93333	0	0	0	0	0	0	0	0	0	0	0	0	0	0	0	0	5	1	0	0
61	6.01667	0	0	0	0	0	0	0	0	0	0	0	0	0	0	0	0	4	2	0	0
62	6.1	0	0	0	0	0	0	0	0	0	0	0	0	0	0	0	0	2	4	0	0
63	6.18333	0	0	0	0	0	0	0	0	0	0	0	0	0	0	0	0	0	6	0	0
64	6.26667	0	0	0	0	0	0	0	0	0	0	0	0	0	0	0	0	0	6	0	0
65	6.35	0	0	0	0	0	0	0	0	0	0	0	0	0	0	0	0	0	6	0	0
66	6.43333	0	0	0	0	0	0	0	0	0	0	0	0	0	0	0	0	0	4	2	0
67	6.51667	0	0	0	0	0	0	0	0	0	0	0	0	0	0	0	0	0	2	4	0
68	6.6	0	0	0	0	0	0	0	0	0	0	0	0	0	0	0	0	0	2	4	0
69	6.68333	0	0	0	0	0	0	0	0	0	0	0	0	0	0	0	0	0	2	4	0
70	6.76667	0	0	0	0	0	0	0	0	0	0	0	0	0	0	0	0	0	1	5	0
71	6.85	0	0	0	0	0	0	0	0	0	0	0	0	0	0	0	0	0	1	5	0
72	6.93333	0	0	0	0	0	0	0	0	0	0	0	0	0	0	0	0	0	1	5	0
73	7.01667	0	0	0	0	0	0	0	0	0	0	0	0	0	0	0	0	0	1	5	0

## Sheet: S4C Table
Frame	HPF	1Cell	2Cell	4Cell	8Cell	16Cell	32Cell	64Cell	128Cell	256Cell	512Cell	1KCell	High	Oblong	Sphere	Dome	30%Epiboly	50%Epiboly	Germring	Shield	70%Epiboly
1	1.1375	0	0	3	0	0	0	0	0	0	0	0	0	0	0	0	0	0	0	0	0
2	1.22083	0	0	3	0	0	0	0	0	0	0	0	0	0	0	0	0	0	0	0	0
3	1.30417	0	0	3	0	0	0	0	0	0	0	0	0	0	0	0	0	0	0	0	0
4	1.3875	0	0	3	0	0	0	0	0	0	0	0	0	0	0	0	0	0	0	0	0
5	1.47083	0	0	0	3	0	0	0	0	0	0	0	0	0	0	0	0	0	0	0	0
6	1.55417	0	0	0	3	0	0	0	0	0	0	0	0	0	0	0	0	0	0	0	0
7	1.6375	0	0	0	2	1	0	0	0	0	0	0	0	0	0	0	0	0	0	0	0
8	1.72083	0	0	0	2	1	0	0	0	0	0	0	0	0	0	0	0	0	0	0	0
9	1.80417	0	0	0	0	3	0	0	0	0	0	0	0	0	0	0	0	0	0	0	0
10	1.8875	0	0	0	0	3	0	0	0	0	0	0	0	0	0	0	0	0	0	0	0
11	1.97083	0	0	0	0	0	3	0	0	0	0	0	0	0	0	0	0	0	0	0	0
12	2.05417	0	0	0	0	0	3	0	0	0	0	0	0	0	0	0	0	0	0	0	0
13	2.1375	0	0	0	0	0	3	0	0	0	0	0	0	0	0	0	0	0	0	0	0
14	2.22083	0	0	0	0	0	0	3	0	0	0	0	0	0	0	0	0	0	0	0	0
15	2.30417	0	0	0	0	0	0	3	0	0	0	0	0	0	0	0	0	0	0	0	0
16	2.3875	0	0	0	0	0	0	0	0	0	0	0	0	0	0	0	0	0	0	0	0
17	2.47083	0	0	0	0	0	0	0	3	0	0	0	0	0	0	0	0	0	0	0	0
18	2.55417	0	0	0	0	0	0	0	3	0	0	0	0	0	0	0	0	0	0	0	0
19	2.6375	0	0	0	0	0	0	0	2	1	0	0	0	0	0	0	0	0	0	0	0
20	2.72083	0	0	0	0	0	0	0	0	3	0	0	0	0	0	0	0	0	0	0	0
21	2.80417	0	0	0	0	0	0	0	0	3	0	0	0	0	0	0	0	0	0	0	0
22	2.8875	0	0	0	0	0	0	0	0	2	1	0	0	0	0	0	0	0	0	0	0
23	2.97083	0	0	0	0	0	0	0	0	0	3	0	0	0	0	0	0	0	0	0	0
24	3.05417	0	0	0	0	0	0	0	0	0	3	0	0	0	0	0	0	0	0	0	0
25	3.1375	0	0	0	0	0	0	0	0	0	3	0	0	0	0	0	0	0	0	0	0
26	3.22083	0	0	0	0	0	0	0	0	0	1	2	0	0	0	0	0	0	0	0	0
27	3.30417	0	0	0	0	0	0	0	0	0	0	3	0	0	0	0	0	0	0	0	0
28	3.3875	0	0	0	0	0	0	0	0	0	0	3	0	0	0	0	0	0	0	0	0
29	3.47083	0	0	0	0	0	0	0	0	0	0	3	0	0	0	0	0	0	0	0	0
30	3.55417	0	0	0	0	0	0	0	0	0	0	0	3	0	0	0	0	0	0	0	0
31	3.6375	0	0	0	0	0	0	0	0	0	0	0	3	0	0	0	0	0	0	0	0
32	3.72083	0	0	0	0	0	0	0	0	0	0	0	3	0	0	0	0	0	0	0	0
33	3.80417	0	0	0	0	0	0	0	0	0	0	0	1	2	0	0	0	0	0	0	0
34	3.8875	0	0	0	0	0	0	0	0	0	0	0	0	3	0	0	0	0	0	0	0
35	3.97083	0	0	0	0	0	0	0	0	0	0	0	0	3	0	0	0	0	0	0	0
36	4.05417	0	0	0	0	0	0	0	0	0	0	0	0	2	1	0	0	0	0	0	0
37	4.1375	0	0	0	0	0	0	0	0	0	0	0	0	1	2	0	0	0	0	0	0
38	4.22083	0	0	0	0	0	0	0	0	0	0	0	0	0	3	0	0	0	0	0	0
39	4.30417	0	0	0	0	0	0	0	0	0	0	0	0	0	3	0	0	0	0	0	0
40	4.3875	0	0	0	0	0	0	0	0	0	0	0	0	0	3	0	0	0	0	0	0
41	4.47083	0	0	0	0	0	0	0	0	0	0	0	0	0	3	0	0	0	0	0	0
42	4.55417	0	0	0	0	0	0	0	0	0	0	0	0	0	1	2	0	0	0	0	0
43	4.6375	0	0	0	0	0	0	0	0	0	0	0	0	0	1	2	0	0	0	0	0
44	4.72083	0	0	0	0	0	0	0	0	0	0	0	0	0	1	2	0	0	0	0	0
45	4.80417	0	0	0	0	0	0	0	0	0	0	0	0	0	1	2	0	0	0	0	0
46	4.8875	0	0	0	0	0	0	0	0	0	0	0	0	0	1	2	0	0	0	0	0
47	4.97083	0	0	0	0	0	0	0	0	0	0	0	0	0	0	3	0	0	0	0	0
48	5.05417	0	0	0	0	0	0	0	0	0	0	0	0	0	0	3	0	0	0	0	0
49	5.1375	0	0	0	0	0	0	0	0	0	0	0	0	0	0	3	0	0	0	0	0
50	5.22083	0	0	0	0	0	0	0	0	0	0	0	0	0	0	0	3	0	0	0	0
51	5.30417	0	0	0	0	0	0	0	0	0	0	0	0	0	0	0	3	0	0	0	0
52	5.3875	0	0	0	0	0	0	0	0	0	0	0	0	0	0	0	3	0	0	0	0
53	5.47083	0	0	0	0	0	0	0	0	0	0	0	0	0	0	0	2	1	0	0	0
54	5.55417	0	0	0	0	0	0	0	0	0	0	0	0	0	0	0	0	3	0	0	0
55	5.6375	0	0	0	0	0	0	0	0	0	0	0	0	0	0	0	0	3	0	0	0
56	5.72083	0	0	0	0	0	0	0	0	0	0	0	0	0	0	0	0	3	0	0	0
57	5.80417	0	0	0	0	0	0	0	0	0	0	0	0	0	0	0	0	3	0	0	0
58	5.8875	0	0	0	0	0	0	0	0	0	0	0	0	0	0	0	0	1	2	0	0
59	5.97083	0	0	0	0	0	0	0	0	0	0	0	0	0	0	0	0	0	3	0	0
60	6.05417	0	0	0	0	0	0	0	0	0	0	0	0	0	0	0	0	0	3	0	0
61	6.1375	0	0	0	0	0	0	0	0	0	0	0	0	0	0	0	0	0	3	0	0
62	6.22083	0	0	0	0	0	0	0	0	0	0	0	0	0	0	0	0	0	3	0	0
63	6.30417	0	0	0	0	0	0	0	0	0	0	0	0	0	0	0	0	0	2	1	0
64	6.3875	0	0	0	0	0	0	0	0	0	0	0	0	0	0	0	0	0	2	1	0
65	6.47083	0	0	0	0	0	0	0	0	0	0	0	0	0	0	0	0	0	1	2	0
66	6.55417	0	0	0	0	0	0	0	0	0	0	0	0	0	0	0	0	0	1	2	0
67	6.6375	0	0	0	0	0	0	0	0	0	0	0	0	0	0	0	0	0	0	3	0
68	6.72083	0	0	0	0	0	0	0	0	0	0	0	0	0	0	0	0	0	0	3	0
69	6.80417	0	0	0	0	0	0	0	0	0	0	0	0	0	0	0	0	0	0	3	0
70	6.8875	0	0	0	0	0	0	0	0	0	0	0	0	0	0	0	0	0	0	3	0
71	6.97083	0	0	0	0	0	0	0	0	0	0	0	0	0	0	0	0	0	0	3	0
72	7.05417	0	0	0	0	0	0	0	0	0	0	0	0	0	0	0	0	0	0	2	1
73	7.1375	0	0	0	0	0	0	0	0	0	0	0	0	0	0	0	0	0	0	2	1

## Sheet: S4D Table
Frame	HPF	1Cell	2Cell	4Cell	8Cell	16Cell	32Cell	64Cell	128Cell	256Cell	512Cell	1KCell	High	Oblong	Sphere	Dome	30%Epiboly	50%Epiboly	Germring	Shield	70%Epiboly	75%Epiboly	80%Epiboly
1	1.31667	0	0	12	7	0	0	0	0	0	0	0	0	0	0	0	0	0	0	0	0	0	0
2	1.4	0	0	12	7	0	0	0	0	0	0	0	0	0	0	0	0	0	0	0	0	0	0
3	1.48333	0	0	3	16	0	0	0	0	0	0	0	0	0	0	0	0	0	0	0	0	0	0
4	1.56667	0	0	2	14	2	0	0	0	0	0	0	0	0	0	0	0	0	0	0	0	0	0
5	1.65	0	0	0	7	12	0	0	0	0	0	0	0	0	0	0	0	0	0	0	0	0	0
6	1.73333	0	0	0	2	13	4	0	0	0	0	0	0	0	0	0	0	0	0	0	0	0	0
7	1.81667	0	0	0	0	7	12	0	0	0	0	0	0	0	0	0	0	0	0	0	0	0	0
8	1.9	0	0	0	0	1	8	10	0	0	0	0	0	0	0	0	0	0	0	0	0	0	0
9	1.98333	0	0	0	0	1	2	16	0	0	0	0	0	0	0	0	0	0	0	0	0	0	0
10	2.06667	0	0	0	0	0	1	6	12	0	0	0	0	0	0	0	0	0	0	0	0	0	0
11	2.15	0	0	0	0	0	0	5	14	0	0	0	0	0	0	0	0	0	0	0	0	0	0
12	2.23333	0	0	0	0	0	0	3	12	4	0	0	0	0	0	0	0	0	0	0	0	0	0
13	2.31667	0	0	0	0	0	0	0	6	13	0	0	0	0	0	0	0	0	0	0	0	0	0
14	2.4	0	0	0	0	0	0	0	0	9	10	0	0	0	0	0	0	0	0	0	0	0	0
15	2.48333	0	0	0	0	0	0	0	0	4	15	0	0	0	0	0	0	0	0	0	0	0	0
16	2.56667	0	0	0	0	0	0	0	0	3	15	1	0	0	0	0	0	0	0	0	0	0	0
17	2.65	0	0	0	0	0	0	0	0	0	17	2	0	0	0	0	0	0	0	0	0	0	0
18	2.73333	0	0	0	0	0	0	0	0	0	11	8	0	0	0	0	0	0	0	0	0	0	0
19	2.81667	0	0	0	0	0	0	0	0	0	1	17	1	0	0	0	0	0	0	0	0	0	0
20	2.9	0	0	0	0	0	0	0	0	0	0	15	2	0	0	0	0	0	0	0	0	0	0
21	2.98333	0	0	0	0	0	0	0	0	0	0	12	5	0	0	0	0	0	0	0	0	0	0
22	3.06667	0	0	0	0	0	0	0	0	0	0	1	18	0	0	0	0	0	0	0	0	0	0
23	3.15	0	0	0	0	0	0	0	0	0	0	0	13	4	0	0	0	0	0	0	0	0	0
24	3.23333	0	0	0	0	0	0	0	0	0	0	0	3	16	0	0	0	0	0	0	0	0	0
25	3.31667	0	0	0	0	0	0	0	0	0	0	0	3	16	0	0	0	0	0	0	0	0	0
26	3.4	0	0	0	0	0	0	0	0	0	0	0	1	15	1	0	0	0	0	0	0	0	0
27	3.48333	0	0	0	0	0	0	0	0	0	0	0	0	14	5	0	0	0	0	0	0	0	0
28	3.56667	0	0	0	0	0	0	0	0	0	0	0	0	4	15	0	0	0	0	0	0	0	0
29	3.65	0	0	0	0	0	0	0	0	0	0	0	0	0	12	7	0	0	0	0	0	0	0
30	3.73333	0	0	0	0	0	0	0	0	0	0	0	0	0	12	7	0	0	0	0	0	0	0
31	3.81667	0	0	0	0	0	0	0	0	0	0	0	0	0	12	7	0	0	0	0	0	0	0
32	3.9	0	0	0	0	0	0	0	0	0	0	0	0	0	12	1	6	0	0	0	0	0	0
33	3.98333	0	0	0	0	0	0	0	0	0	0	0	0	0	12	1	6	0	0	0	0	0	0
34	4.06667	0	0	0	0	0	0	0	0	0	0	0	0	0	10	3	5	1	0	0	0	0	0
35	4.15	0	0	0	0	0	0	0	0	0	0	0	0	0	10	3	4	2	0	0	0	0	0
36	4.23333	0	0	0	0	0	0	0	0	0	0	0	0	0	9	4	4	2	0	0	0	0	0
37	4.31667	0	0	0	0	0	0	0	0	0	0	0	0	0	9	4	4	2	0	0	0	0	0
38	4.4	0	0	0	0	0	0	0	0	0	0	0	0	0	9	4	3	3	0	0	0	0	0
39	4.48333	0	0	0	0	0	0	0	0	0	0	0	0	0	5	7	4	3	0	0	0	0	0
40	4.56667	0	0	0	0	0	0	0	0	0	0	0	0	0	3	9	4	3	0	0	0	0	0
41	4.65	0	0	0	0	0	0	0	0	0	0	0	0	0	1	11	2	5	0	0	0	0	0
42	4.73333	0	0	0	0	0	0	0	0	0	0	0	0	0	0	10	3	6	0	0	0	0	0
43	4.81667	0	0	0	0	0	0	0	0	0	0	0	0	0	0	4	6	9	0	0	0	0	0
44	4.9	0	0	0	0	0	0	0	0	0	0	0	0	0	0	0	7	11	1	0	0	0	0
45	4.98333	0	0	0	0	0	0	0	0	0	0	0	0	0	0	0	7	10	2	0	0	0	0
46	5.06667	0	0	0	0	0	0	0	0	0	0	0	0	0	0	0	6	8	5	0	0	0	0
47	5.15	0	0	0	0	0	0	0	0	0	0	0	0	0	0	0	4	7	8	0	0	0	0
48	5.23333	0	0	0	0	0	0	0	0	0	0	0	0	0	0	0	2	6	11	0	0	0	0
49	5.31667	0	0	0	0	0	0	0	0	0	0	0	0	0	0	0	0	7	12	0	0	0	0
50	5.4	0	0	0	0	0	0	0	0	0	0	0	0	0	0	0	0	6	13	0	0	0	0
51	5.48333	0	0	0	0	0	0	0	0	0	0	0	0	0	0	0	0	6	11	2	0	0	0
52	5.56667	0	0	0	0	0	0	0	0	0	0	0	0	0	0	0	0	4	13	2	0	0	0
53	5.65	0	0	0	0	0	0	0	0	0	0	0	0	0	0	0	0	3	13	3	0	0	0
54	5.73333	0	0	0	0	0	0	0	0	0	0	0	0	0	0	0	0	2	14	3	0	0	0
55	5.81667	0	0	0	0	0	0	0	0	0	0	0	0	0	0	0	0	2	8	9	0	0	0
56	5.9	0	0	0	0	0	0	0	0	0	0	0	0	0	0	0	0	0	3	14	0	0	0
57	5.98333	0	0	0	0	0	0	0	0	0	0	0	0	0	0	0	0	0	4	15	0	0	0
58	6.06667	0	0	0	0	0	0	0	0	0	0	0	0	0	0	0	0	0	4	15	0	0	0
59	6.15	0	0	0	0	0	0	0	0	0	0	0	0	0	0	0	0	0	2	17	0	0	0
60	6.23333	0	0	0	0	0	0	0	0	0	0	0	0	0	0	0	0	0	1	18	0	0	0
61	6.31667	0	0	0	0	0	0	0	0	0	0	0	0	0	0	0	0	0	1	18	0	0	0
62	6.4	0	0	0	0	0	0	0	0	0	0	0	0	0	0	0	0	0	1	18	0	0	0
63	6.48333	0	0	0	0	0	0	0	0	0	0	0	0	0	0	0	0	0	1	18	0	0	0
64	6.56667	0	0	0	0	0	0	0	0	0	0	0	0	0	0	0	0	0	0	19	0	0	0
65	6.65	0	0	0	0	0	0	0	0	0	0	0	0	0	0	0	0	0	0	19	0	0	0
66	6.73333	0	0	0	0	0	0	0	0	0	0	0	0	0	0	0	0	0	0	19	0	0	0
67	6.81667	0	0	0	0	0	0	0	0	0	0	0	0	0	0	0	0	0	0	19	0	0	0
68	6.9	0	0	0	0	0	0	0	0	0	0	0	0	0	0	0	0	0	0	19	0	0	0
69	6.98333	0	0	0	0	0	0	0	0	0	0	0	0	0	0	0	0	0	0	17	2	0	0
70	7.06667	0	0	0	0	0	0	0	0	0	0	0	0	0	0	0	0	0	0	16	3	0	0
71	7.15	0	0	0	0	0	0	0	0	0	0	0	0	0	0	0	0	0	0	8	11	0	0
72	7.23333	0	0	0	0	0	0	0	0	0	0	0	0	0	0	0	0	0	0	8	11	0	0
73	7.31667	0	0	0	0	0	0	0	0	0	0	0	0	0	0	0	0	0	0	7	12	0	0
74	7.4	0	0	0	0	0	0	0	0	0	0	0	0	0	0	0	0	0	0	7	12	0	0
75	7.48333	0	0	0	0	0	0	0	0	0	0	0	0	0	0	0	0	0	0	6	13	0	0
76	7.56667	0	0	0	0	0	0	0	0	0	0	0	0	0	0	0	0	0	0	4	12	3	0
77	7.65	0	0	0	0	0	0	0	0	0	0	0	0	0	0	0	0	0	0	1	15	3	0
78	7.73333	0	0	0	0	0	0	0	0	0	0	0	0	0	0	0	0	0	0	0	12	7	0
79	7.81667	0	0	0	0	0	0	0	0	0	0	0	0	0	0	0	0	0	0	0	7	12	0
80	7.9	0	0	0	0	0	0	0	0	0	0	0	0	0	0	0	0	0	0	0	5	12	2
81	7.98333	0	0	0	0	0	0	0	0	0	0	0	0	0	0	0	0	0	0	0	5	11	3
82	8.06667	0	0	0	0	0	0	0	0	0	0	0	0	0	0	0	0	0	0	0	4	12	3
83	8.15	0	0	0	0	0	0	0	0	0	0	0	0	0	0	0	0	0	0	0	3	11	5
84	8.23333	0	0	0	0	0	0	0	0	0	0	0	0	0	0	0	0	0	0	0	1	13	6
85	8.31667	0	0	0	0	0	0	0	0	0	0	0	0	0	0	0	0	0	0	0	1	13	6

## Sheet: S4E Table
Frame	HPF	1Cell	2Cell	4Cell	8Cell	16Cell	32Cell	64Cell	128Cell	256Cell	512Cell	1KCell	High	Oblong	Sphere	Dome	30%Epiboly	50%Epiboly	Germring	Shield	70%Epiboly	75%Epiboly	80%Epiboly
1	1.16667	0	1	3	0	0	0	0	0	0	0	0	0	0	0	0	0	0	0	0	0	0	0
2	1.25	0	0	4	0	0	0	0	0	0	0	0	0	0	0	0	0	0	0	0	0	0	0
3	1.33333	0	0	4	0	0	0	0	0	0	0	0	0	0	0	0	0	0	0	0	0	0	0
4	1.41667	0	0	2	2	0	0	0	0	0	0	0	0	0	0	0	0	0	0	0	0	0	0
5	1.5	0	0	0	4	0	0	0	0	0	0	0	0	0	0	0	0	0	0	0	0	0	0
6	1.58333	0	0	0	4	0	0	0	0	0	0	0	0	0	0	0	0	0	0	0	0	0	0
7	1.66667	0	0	0	2	2	0	0	0	0	0	0	0	0	0	0	0	0	0	0	0	0	0
8	1.75	0	0	0	0	4	0	0	0	0	0	0	0	0	0	0	0	0	0	0	0	0	0
9	1.83333	0	0	0	0	4	0	0	0	0	0	0	0	0	0	0	0	0	0	0	0	0	0
10	1.91667	0	0	0	0	2	2	0	0	0	0	0	0	0	0	0	0	0	0	0	0	0	0
11	2	0	0	0	0	1	3	0	0	0	0	0	0	0	0	0	0	0	0	0	0	0	0
12	2.08333	0	0	0	0	0	4	0	0	0	0	0	0	0	0	0	0	0	0	0	0	0	0
13	2.16667	0	0	0	0	0	4	0	0	0	0	0	0	0	0	0	0	0	0	0	0	0	0
14	2.25	0	0	0	0	0	2	2	0	0	0	0	0	0	0	0	0	0	0	0	0	0	0
15	2.33333	0	0	0	0	0	1	3	0	0	0	0	0	0	0	0	0	0	0	0	0	0	0
16	2.41667	0	0	0	0	0	0	4	0	0	0	0	0	0	0	0	0	0	0	0	0	0	0
17	2.5	0	0	0	0	0	0	3	1	0	0	0	0	0	0	0	0	0	0	0	0	0	0
18	2.58333	0	0	0	0	0	0	2	2	0	0	0	0	0	0	0	0	0	0	0	0	0	0
19	2.66667	0	0	0	0	0	0	0	3	1	0	0	0	0	0	0	0	0	0	0	0	0	0
20	2.75	0	0	0	0	0	0	0	2	2	0	0	0	0	0	0	0	0	0	0	0	0	0
21	2.83333	0	0	0	0	0	0	0	0	4	0	0	0	0	0	0	0	0	0	0	0	0	0
22	2.91667	0	0	0	0	0	0	0	0	2	2	0	0	0	0	0	0	0	0	0	0	0	0
23	3	0	0	0	0	0	0	0	0	0	4	0	0	0	0	0	0	0	0	0	0	0	0
24	3.08333	0	0	0	0	0	0	0	0	0	4	0	0	0	0	0	0	0	0	0	0	0	0
25	3.16667	0	0	0	0	0	0	0	0	0	2	2	0	0	0	0	0	0	0	0	0	0	0
26	3.25	0	0	0	0	0	0	0	0	0	0	4	0	0	0	0	0	0	0	0	0	0	0
27	3.33333	0	0	0	0	0	0	0	0	0	0	4	0	0	0	0	0	0	0	0	0	0	0
28	3.41667	0	0	0	0	0	0	0	0	0	0	3	1	0	0	0	0	0	0	0	0	0	0
29	3.5	0	0	0	0	0	0	0	0	0	0	1	3	0	0	0	0	0	0	0	0	0	0
30	3.58333	0	0	0	0	0	0	0	0	0	0	0	4	0	0	0	0	0	0	0	0	0	0
31	3.66667	0	0	0	0	0	0	0	0	0	0	0	1	3	0	0	0	0	0	0	0	0	0
32	3.75	0	0	0	0	0	0	0	0	0	0	0	0	4	0	0	0	0	0	0	0	0	0
33	3.83333	0	0	0	0	0	0	0	0	0	0	0	0	4	0	0	0	0	0	0	0	0	0
34	3.91667	0	0	0	0	0	0	0	0	0	0	0	0	2	2	0	0	0	0	0	0	0	0
35	4	0	0	0	0	0	0	0	0	0	0	0	0	2	2	0	0	0	0	0	0	0	0
36	4.08333	0	0	0	0	0	0	0	0	0	0	0	0	1	3	0	0	0	0	0	0	0	0
37	4.16667	0	0	0	0	0	0	0	0	0	0	0	0	0	4	0	0	0	0	0	0	0	0
38	4.25	0	0	0	0	0	0	0	0	0	0	0	0	0	4	0	0	0	0	0	0	0	0
39	4.33333	0	0	0	0	0	0	0	0	0	0	0	0	0	4	0	0	0	0	0	0	0	0
40	4.41667	0	0	0	0	0	0	0	0	0	0	0	0	0	4	0	0	0	0	0	0	0	0
41	4.5	0	0	0	0	0	0	0	0	0	0	0	0	0	3	1	0	0	0	0	0	0	0
42	4.58333	0	0	0	0	0	0	0	0	0	0	0	0	0	3	1	0	0	0	0	0	0	0
43	4.66667	0	0	0	0	0	0	0	0	0	0	0	0	0	2	2	0	0	0	0	0	0	0
44	4.75	0	0	0	0	0	0	0	0	0	0	0	0	0	2	2	0	0	0	0	0	0	0
45	4.83333	0	0	0	0	0	0	0	0	0	0	0	0	0	2	2	0	0	0	0	0	0	0
46	4.91667	0	0	0	0	0	0	0	0	0	0	0	0	0	2	2	0	0	0	0	0	0	0
47	5	0	0	0	0	0	0	0	0	0	0	0	0	0	0	3	1	0	0	0	0	0	0
48	5.08333	0	0	0	0	0	0	0	0	0	0	0	0	0	0	3	1	0	0	0	0	0	0
49	5.16667	0	0	0	0	0	0	0	0	0	0	0	0	0	0	2	2	0	0	0	0	0	0
50	5.25	0	0	0	0	0	0	0	0	0	0	0	0	0	0	0	3	1	0	0	0	0	0
51	5.33333	0	0	0	0	0	0	0	0	0	0	0	0	0	0	0	3	1	0	0	0	0	0
52	5.41667	0	0	0	0	0	0	0	0	0	0	0	0	0	0	0	1	3	0	0	0	0	0
53	5.5	0	0	0	0	0	0	0	0	0	0	0	0	0	0	0	1	3	0	0	0	0	0
54	5.58333	0	0	0	0	0	0	0	0	0	0	0	0	0	0	0	1	1	2	0	0	0	0
55	5.66667	0	0	0	0	0	0	0	0	0	0	0	0	0	0	0	0	1	3	0	0	0	0
56	5.75	0	0	0	0	0	0	0	0	0	0	0	0	0	0	0	0	1	3	0	0	0	0
57	5.83333	0	0	0	0	0	0	0	0	0	0	0	0	0	0	0	0	0	4	0	0	0	0
58	5.91667	0	0	0	0	0	0	0	0	0	0	0	0	0	0	0	0	0	4	0	0	0	0
59	6	0	0	0	0	0	0	0	0	0	0	0	0	0	0	0	0	0	4	0	0	0	0
60	6.08333	0	0	0	0	0	0	0	0	0	0	0	0	0	0	0	0	0	4	0	0	0	0
61	6.16667	0	0	0	0	0	0	0	0	0	0	0	0	0	0	0	0	0	3	1	0	0	0
62	6.25	0	0	0	0	0	0	0	0	0	0	0	0	0	0	0	0	0	2	2	0	0	0
63	6.33333	0	0	0	0	0	0	0	0	0	0	0	0	0	0	0	0	0	2	2	0	0	0
64	6.41667	0	0	0	0	0	0	0	0	0	0	0	0	0	0	0	0	0	1	3	0	0	0
65	6.5	0	0	0	0	0	0	0	0	0	0	0	0	0	0	0	0	0	1	3	0	0	0
66	6.58333	0	0	0	0	0	0	0	0	0	0	0	0	0	0	0	0	0	0	4	0	0	0
67	6.66667	0	0	0	0	0	0	0	0	0	0	0	0	0	0	0	0	0	0	4	0	0	0
68	6.75	0	0	0	0	0	0	0	0	0	0	0	0	0	0	0	0	0	0	4	0	0	0
69	6.83333	0	0	0	0	0	0	0	0	0	0	0	0	0	0	0	0	0	0	4	0	0	0
70	6.91667	0	0	0	0	0	0	0	0	0	0	0	0	0	0	0	0	0	0	4	0	0	0
71	7	0	0	0	0	0	0	0	0	0	0	0	0	0	0	0	0	0	0	3	1	0	0
72	7.08333	0	0	0	0	0	0	0	0	0	0	0	0	0	0	0	0	0	0	2	2	0	0
73	7.16667	0	0	0	0	0	0	0	0	0	0	0	0	0	0	0	0	0	0	2	2	0	0
74	7.25	0	0	0	0	0	0	0	0	0	0	0	0	0	0	0	0	0	0	1	3	0	0
75	7.33333	0	0	0	0	0	0	0	0	0	0	0	0	0	0	0	0	0	0	1	3	0	0
76	7.41667	0	0	0	0	0	0	0	0	0	0	0	0	0	0	0	0	0	0	0	3	1	0
77	7.5	0	0	0	0	0	0	0	0	0	0	0	0	0	0	0	0	0	0	0	2	2	0
78	7.58333	0	0	0	0	0	0	0	0	0	0	0	0	0	0	0	0	0	0	0	2	2	0
79	7.66667	0	0	0	0	0	0	0	0	0	0	0	0	0	0	0	0	0	0	0	1	3	0
80	7.75	0	0	0	0	0	0	0	0	0	0	0	0	0	0	0	0	0	0	0	1	3	0
81	7.83333	0	0	0	0	0	0	0	0	0	0	0	0	0	0	0	0	0	0	0	0	4	0
82	7.91667	0	0	0	0	0	0	0	0	0	0	0	0	0	0	0	0	0	0	0	0	4	0
83	8	0	0	0	0	0	0	0	0	0	0	0	0	0	0	0	0	0	0	0	0	4	0
84	8.08333	0	0	0	0	0	0	0	0	0	0	0	0	0	0	0	0	0	0	0	0	4	0
85	8.16667	0	0	0	0	0	0	0	0	0	0	0	0	0	0	0	0	0	0	0	0	3	1

## Sheet: S4F Table
Frame	HPF	1Cell	2Cell	4Cell	8Cell	16Cell	32Cell	64Cell	128Cell	256Cell	512Cell	1KCell	High	Oblong	Sphere	Dome	30%Epiboly	50%Epiboly	Germring	Shield	70%Epiboly
1	1.01667	0	6	0	0	0	0	0	0	0	0	0	0	0	0	0	0	0	0	0	0
2	1.1	0	1	5	0	0	0	0	0	0	0	0	0	0	0	0	0	0	0	0	0
3	1.18333	0	0	6	0	0	0	0	0	0	0	0	0	0	0	0	0	0	0	0	0
4	1.26667	0	0	6	0	0	0	0	0	0	0	0	0	0	0	0	0	0	0	0	0
5	1.35	0	0	5	1	0	0	0	0	0	0	0	0	0	0	0	0	0	0	0	0
6	1.43333	0	0	1	5	0	0	0	0	0	0	0	0	0	0	0	0	0	0	0	0
7	1.51667	0	0	1	5	0	0	0	0	0	0	0	0	0	0	0	0	0	0	0	0
8	1.6	0	0	1	5	0	0	0	0	0	0	0	0	0	0	0	0	0	0	0	0
9	1.68333	0	0	0	5	1	0	0	0	0	0	0	0	0	0	0	0	0	0	0	0
10	1.76667	0	0	0	0	6	0	0	0	0	0	0	0	0	0	0	0	0	0	0	0
11	1.85	0	0	0	0	6	0	0	0	0	0	0	0	0	0	0	0	0	0	0	0
12	1.93333	0	0	0	0	2	4	0	0	0	0	0	0	0	0	0	0	0	0	0	0
13	2.01667	0	0	0	0	1	4	1	0	0	0	0	0	0	0	0	0	0	0	0	0
14	2.1	0	0	0	0	0	5	1	0	0	0	0	0	0	0	0	0	0	0	0	0
15	2.18333	0	0	0	0	0	0	6	0	0	0	0	0	0	0	0	0	0	0	0	0
16	2.26667	0	0	0	0	0	0	6	0	0	0	0	0	0	0	0	0	0	0	0	0
17	2.35	0	0	0	0	0	0	5	1	0	0	0	0	0	0	0	0	0	0	0	0
18	2.43333	0	0	0	0	0	0	0	6	0	0	0	0	0	0	0	0	0	0	0	0
19	2.51667	0	0	0	0	0	0	0	6	0	0	0	0	0	0	0	0	0	0	0	0
20	2.6	0	0	0	0	0	0	0	6	0	0	0	0	0	0	0	0	0	0	0	0
21	2.68333	0	0	0	0	0	0	0	5	1	0	0	0	0	0	0	0	0	0	0	0
22	2.76667	0	0	0	0	0	0	0	0	6	0	0	0	0	0	0	0	0	0	0	0
23	2.85	0	0	0	0	0	0	0	0	6	0	0	0	0	0	0	0	0	0	0	0
24	2.93333	0	0	0	0	0	0	0	0	5	1	0	0	0	0	0	0	0	0	0	0
25	3.01667	0	0	0	0	0	0	0	0	1	5	0	0	0	0	0	0	0	0	0	0
26	3.1	0	0	0	0	0	0	0	0	0	6	0	0	0	0	0	0	0	0	0	0
27	3.18333	0	0	0	0	0	0	0	0	0	5	1	0	0	0	0	0	0	0	0	0
28	3.26667	0	0	0	0	0	0	0	0	0	0	6	0	0	0	0	0	0	0	0	0
29	3.35	0	0	0	0	0	0	0	0	0	0	6	0	0	0	0	0	0	0	0	0
30	3.43333	0	0	0	0	0	0	0	0	0	0	6	0	0	0	0	0	0	0	0	0
31	3.51667	0	0	0	0	0	0	0	0	0	0	5	1	0	0	0	0	0	0	0	0
32	3.6	0	0	0	0	0	0	0	0	0	0	0	6	0	0	0	0	0	0	0	0
33	3.68333	0	0	0	0	0	0	0	0	0	0	0	6	0	0	0	0	0	0	0	0
34	3.76667	0	0	0	0	0	0	0	0	0	0	0	0	0	0	0	0	0	0	0	0
35	3.85	0	0	0	0	0	0	0	0	0	0	0	6	0	0	0	0	0	0	0	0
36	3.93333	0	0	0	0	0	0	0	0	0	0	0	6	0	0	0	0	0	0	0	0
37	4.01667	0	0	0	0	0	0	0	0	0	0	0	4	2	0	0	0	0	0	0	0
38	4.1	0	0	0	0	0	0	0	0	0	0	0	1	5	0	0	0	0	0	0	0
39	4.18333	0	0	0	0	0	0	0	0	0	0	0	0	6	0	0	0	0	0	0	0
40	4.26667	0	0	0	0	0	0	0	0	0	0	0	0	6	0	0	0	0	0	0	0
41	4.35	0	0	0	0	0	0	0	0	0	0	0	0	4	2	0	0	0	0	0	0
42	4.43333	0	0	0	0	0	0	0	0	0	0	0	0	4	2	0	0	0	0	0	0
43	4.51667	0	0	0	0	0	0	0	0	0	0	0	0	3	3	0	0	0	0	0	0
44	4.6	0	0	0	0	0	0	0	0	0	0	0	0	0	6	0	0	0	0	0	0
45	4.68333	0	0	0	0	0	0	0	0	0	0	0	0	0	6	0	0	0	0	0	0
46	4.76667	0	0	0	0	0	0	0	0	0	0	0	0	0	6	0	0	0	0	0	0
47	4.85	0	0	0	0	0	0	0	0	0	0	0	0	0	6	0	0	0	0	0	0
48	4.93333	0	0	0	0	0	0	0	0	0	0	0	0	0	6	0	0	0	0	0	0
49	5.01667	0	0	0	0	0	0	0	0	0	0	0	0	0	0	6	0	0	0	0	0
50	5.1	0	0	0	0	0	0	0	0	0	0	0	0	0	0	6	0	0	0	0	0
51	5.18333	0	0	0	0	0	0	0	0	0	0	0	0	0	0	5	1	0	0	0	0
52	5.26667	0	0	0	0	0	0	0	0	0	0	0	0	0	0	3	3	0	0	0	0
53	5.35	0	0	0	0	0	0	0	0	0	0	0	0	0	0	3	3	0	0	0	0
54	5.43333	0	0	0	0	0	0	0	0	0	0	0	0	0	0	3	3	0	0	0	0
55	5.51667	0	0	0	0	0	0	0	0	0	0	0	0	0	0	0	4	2	0	0	0
56	5.6	0	0	0	0	0	0	0	0	0	0	0	0	0	0	0	4	2	0	0	0
57	5.68333	0	0	0	0	0	0	0	0	0	0	0	0	0	0	0	0	6	0	0	0
58	5.76667	0	0	0	0	0	0	0	0	0	0	0	0	0	0	0	0	3	3	0	0
59	5.85	0	0	0	0	0	0	0	0	0	0	0	0	0	0	0	0	1	5	0	0
60	5.93333	0	0	0	0	0	0	0	0	0	0	0	0	0	0	0	0	1	5	0	0
61	6.01667	0	0	0	0	0	0	0	0	0	0	0	0	0	0	0	0	0	6	0	0
62	6.1	0	0	0	0	0	0	0	0	0	0	0	0	0	0	0	0	0	5	1	0
63	6.18333	0	0	0	0	0	0	0	0	0	0	0	0	0	0	0	0	0	4	2	0
64	6.26667	0	0	0	0	0	0	0	0	0	0	0	0	0	0	0	0	0	3	3	0
65	6.35	0	0	0	0	0	0	0	0	0	0	0	0	0	0	0	0	0	3	3	0
66	6.43333	0	0	0	0	0	0	0	0	0	0	0	0	0	0	0	0	0	3	3	0
67	6.51667	0	0	0	0	0	0	0	0	0	0	0	0	0	0	0	0	0	0	6	0
68	6.6	0	0	0	0	0	0	0	0	0	0	0	0	0	0	0	0	0	0	5	1
69	6.68333	0	0	0	0	0	0	0	0	0	0	0	0	0	0	0	0	0	0	5	1
70	6.76667	0	0	0	0	0	0	0	0	0	0	0	0	0	0	0	0	0	0	5	1
71	6.85	0	0	0	0	0	0	0	0	0	0	0	0	0	0	0	0	0	0	5	1
72	6.93333	0	0	0	0	0	0	0	0	0	0	0	0	0	0	0	0	0	0	5	1
73	7.01667	0	0	0	0	0	0	0	0	0	0	0	0	0	0	0	0	0	0	5	1

## Sheet: S4G Table
Frame	HPF	1Cell	2Cell	4Cell	8Cell	16Cell	32Cell	64Cell	128Cell	256Cell	512Cell	1KCell	High	Oblong	Sphere	Dome	30%Epiboly	50%Epiboly	Germring	Shield	70%Epiboly	75%Epiboly	80%Epiboly
1	1.26667	0	0	3	0	0	0	0	0	0	0	0	0	0	0	0	0	0	0	0	0	0	0
2	1.35	0	0	3	0	0	0	0	0	0	0	0	0	0	0	0	0	0	0	0	0	0	0
3	1.43333	0	0	0	3	0	0	0	0	0	0	0	0	0	0	0	0	0	0	0	0	0	0
4	1.51667	0	0	0	3	0	0	0	0	0	0	0	0	0	0	0	0	0	0	0	0	0	0
5	1.6	0	0	0	3	0	0	0	0	0	0	0	0	0	0	0	0	0	0	0	0	0	0
6	1.68333	0	0	0	2	1	0	0	0	0	0	0	0	0	0	0	0	0	0	0	0	0	0
7	1.76667	0	0	0	0	3	0	0	0	0	0	0	0	0	0	0	0	0	0	0	0	0	0
8	1.85	0	0	0	0	1	2	0	0	0	0	0	0	0	0	0	0	0	0	0	0	0	0
9	1.93333	0	0	0	0	0	3	0	0	0	0	0	0	0	0	0	0	0	0	0	0	0	0
10	2.01667	0	0	0	0	0	3	0	0	0	0	0	0	0	0	0	0	0	0	0	0	0	0
11	2.1	0	0	0	0	0	1	2	0	0	0	0	0	0	0	0	0	0	0	0	0	0	0
12	2.18333	0	0	0	0	0	0	3	0	0	0	0	0	0	0	0	0	0	0	0	0	0	0
13	2.26667	0	0	0	0	0	0	3	0	0	0	0	0	0	0	0	0	0	0	0	0	0	0
14	2.35	0	0	0	0	0	0	0	3	0	0	0	0	0	0	0	0	0	0	0	0	0	0
15	2.43333	0	0	0	0	0	0	0	3	0	0	0	0	0	0	0	0	0	0	0	0	0	0
16	2.51667	0	0	0	0	0	0	0	3	0	0	0	0	0	0	0	0	0	0	0	0	0	0
17	2.6	0	0	0	0	0	0	0	2	1	0	0	0	0	0	0	0	0	0	0	0	0	0
18	2.68333	0	0	0	0	0	0	0	0	3	0	0	0	0	0	0	0	0	0	0	0	0	0
19	2.76667	0	0	0	0	0	0	0	0	3	0	0	0	0	0	0	0	0	0	0	0	0	0
20	2.85	0	0	0	0	0	0	0	0	0	3	0	0	0	0	0	0	0	0	0	0	0	0
21	2.93333	0	0	0	0	0	0	0	0	0	3	0	0	0	0	0	0	0	0	0	0	0	0
22	3.01667	0	0	0	0	0	0	0	0	0	3	0	0	0	0	0	0	0	0	0	0	0	0
23	3.1	0	0	0	0	0	0	0	0	0	1	2	0	0	0	0	0	0	0	0	0	0	0
24	3.18333	0	0	0	0	0	0	0	0	0	0	3	0	0	0	0	0	0	0	0	0	0	0
25	3.26667	0	0	0	0	0	0	0	0	0	0	3	0	0	0	0	0	0	0	0	0	0	0
26	3.35	0	0	0	0	0	0	0	0	0	0	2	1	0	0	0	0	0	0	0	0	0	0
27	3.43333	0	0	0	0	0	0	0	0	0	0	1	2	0	0	0	0	0	0	0	0	0	0
28	3.51667	0	0	0	0	0	0	0	0	0	0	0	3	0	0	0	0	0	0	0	0	0	0
29	3.6	0	0	0	0	0	0	0	0	0	0	0	1	2	0	0	0	0	0	0	0	0	0
30	3.68333	0	0	0	0	0	0	0	0	0	0	0	0	3	0	0	0	0	0	0	0	0	0
31	3.76667	0	0	0	0	0	0	0	0	0	0	0	0	3	0	0	0	0	0	0	0	0	0
32	3.85	0	0	0	0	0	0	0	0	0	0	0	0	3	0	0	0	0	0	0	0	0	0
33	3.93333	0	0	0	0	0	0	0	0	0	0	0	0	1	2	0	0	0	0	0	0	0	0
34	4.01667	0	0	0	0	0	0	0	0	0	0	0	0	0	3	0	0	0	0	0	0	0	0
35	4.1	0	0	0	0	0	0	0	0	0	0	0	0	0	3	0	0	0	0	0	0	0	0
36	4.18333	0	0	0	0	0	0	0	0	0	0	0	0	0	3	0	0	0	0	0	0	0	0
37	4.26667	0	0	0	0	0	0	0	0	0	0	0	0	0	3	0	0	0	0	0	0	0	0
38	4.35	0	0	0	0	0	0	0	0	0	0	0	0	0	3	0	0	0	0	0	0	0	0
39	4.43333	0	0	0	0	0	0	0	0	0	0	0	0	0	3	0	0	0	0	0	0	0	0
40	4.51667	0	0	0	0	0	0	0	0	0	0	0	0	0	3	0	0	0	0	0	0	0	0
41	4.6	0	0	0	0	0	0	0	0	0	0	0	0	0	2	1	0	0	0	0	0	0	0
42	4.68333	0	0	0	0	0	0	0	0	0	0	0	0	0	2	1	0	0	0	0	0	0	0
43	4.76667	0	0	0	0	0	0	0	0	0	0	0	0	0	2	1	0	0	0	0	0	0	0
44	4.85	0	0	0	0	0	0	0	0	0	0	0	0	0	1	2	0	0	0	0	0	0	0
45	4.93333	0	0	0	0	0	0	0	0	0	0	0	0	0	1	2	0	0	0	0	0	0	0
46	5.01667	0	0	0	0	0	0	0	0	0	0	0	0	0	0	2	1	0	0	0	0	0	0
47	5.1	0	0	0	0	0	0	0	0	0	0	0	0	0	0	2	1	0	0	0	0	0	0
48	5.18333	0	0	0	0	0	0	0	0	0	0	0	0	0	0	1	2	0	0	0	0	0	0
49	5.26667	0	0	0	0	0	0	0	0	0	0	0	0	0	0	1	2	0	0	0	0	0	0
50	5.35	0	0	0	0	0	0	0	0	0	0	0	0	0	0	0	3	0	0	0	0	0	0
51	5.43333	0	0	0	0	0	0	0	0	0	0	0	0	0	0	0	1	2	0	0	0	0	0
52	5.51667	0	0	0	0	0	0	0	0	0	0	0	0	0	0	0	0	3	0	0	0	0	0
53	5.6	0	0	0	0	0	0	0	0	0	0	0	0	0	0	0	0	3	0	0	0	0	0
54	5.68333	0	0	0	0	0	0	0	0	0	0	0	0	0	0	0	0	3	0	0	0	0	0
55	5.76667	0	0	0	0	0	0	0	0	0	0	0	0	0	0	0	0	2	1	0	0	0	0
56	5.85	0	0	0	0	0	0	0	0	0	0	0	0	0	0	0	0	1	2	0	0	0	0
57	5.93333	0	0	0	0	0	0	0	0	0	0	0	0	0	0	0	0	0	3	0	0	0	0
58	6.01667	0	0	0	0	0	0	0	0	0	0	0	0	0	0	0	0	0	2	1	0	0	0
59	6.1	0	0	0	0	0	0	0	0	0	0	0	0	0	0	0	0	0	2	1	0	0	0
60	6.18333	0	0	0	0	0	0	0	0	0	0	0	0	0	0	0	0	0	2	1	0	0	0
61	6.26667	0	0	0	0	0	0	0	0	0	0	0	0	0	0	0	0	0	1	2	0	0	0
62	6.35	0	0	0	0	0	0	0	0	0	0	0	0	0	0	0	0	0	0	3	0	0	0
63	6.43333	0	0	0	0	0	0	0	0	0	0	0	0	0	0	0	0	0	0	3	0	0	0
64	6.51667	0	0	0	0	0	0	0	0	0	0	0	0	0	0	0	0	0	0	3	0	0	0
65	6.6	0	0	0	0	0	0	0	0	0	0	0	0	0	0	0	0	0	0	3	0	0	0
66	6.68333	0	0	0	0	0	0	0	0	0	0	0	0	0	0	0	0	0	0	3	0	0	0
67	6.76667	0	0	0	0	0	0	0	0	0	0	0	0	0	0	0	0	0	0	3	0	0	0
68	6.85	0	0	0	0	0	0	0	0	0	0	0	0	0	0	0	0	0	0	3	0	0	0
69	6.93333	0	0	0	0	0	0	0	0	0	0	0	0	0	0	0	0	0	0	3	0	0	0
70	7.01667	0	0	0	0	0	0	0	0	0	0	0	0	0	0	0	0	0	0	2	1	0	0
71	7.1	0	0	0	0	0	0	0	0	0	0	0	0	0	0	0	0	0	0	1	2	0	0
72	7.18333	0	0	0	0	0	0	0	0	0	0	0	0	0	0	0	0	0	0	0	3	0	0
73	7.26667	0	0	0	0	0	0	0	0	0	0	0	0	0	0	0	0	0	0	0	3	0	0
74	7.35	0	0	0	0	0	0	0	0	0	0	0	0	0	0	0	0	0	0	0	3	0	0
75	7.43333	0	0	0	0	0	0	0	0	0	0	0	0	0	0	0	0	0	0	0	3	0	0
76	7.51667	0	0	0	0	0	0	0	0	0	0	0	0	0	0	0	0	0	0	0	2	1	0
77	7.6	0	0	0	0	0	0	0	0	0	0	0	0	0	0	0	0	0	0	0	1	2	0
78	7.68333	0	0	0	0	0	0	0	0	0	0	0	0	0	0	0	0	0	0	0	1	2	0
79	7.76667	0	0	0	0	0	0	0	0	0	0	0	0	0	0	0	0	0	0	0	0	3	0
80	7.85	0	0	0	0	0	0	0	0	0	0	0	0	0	0	0	0	0	0	0	0	3	0
81	7.93333	0	0	0	0	0	0	0	0	0	0	0	0	0	0	0	0	0	0	0	0	3	0
82	8.01667	0	0	0	0	0	0	0	0	0	0	0	0	0	0	0	0	0	0	0	0	3	0
83	8.1	0	0	0	0	0	0	0	0	0	0	0	0	0	0	0	0	0	0	0	0	3	0
84	8.18333	0	0	0	0	0	0	0	0	0	0	0	0	0	0	0	0	0	0	0	0	3	0
85	8.26667	0	0	0	0	0	0	0	0	0	0	0	0	0	0	0	0	0	0	0	0	3	0

## Sheet: S4H Table
Frame	HPF	1Cell	2Cell	4Cell	8Cell	16Cell	32Cell	64Cell	128Cell	256Cell	512Cell	1KCell	High	Oblong	Sphere	Dome	30%Epiboly	50%Epiboly	Germring	Shield	70%Epiboly	75%Epiboly	80%Epiboly
1	1.15	0	3	0	0	0	0	0	0	0	0	0	0	0	0	0	0	0	0	0	0	0	0
2	1.23333	0	0	3	0	0	0	0	0	0	0	0	0	0	0	0	0	0	0	0	0	0	0
3	1.31667	0	0	3	0	0	0	0	0	0	0	0	0	0	0	0	0	0	0	0	0	0	0
4	1.4	0	0	3	0	0	0	0	0	0	0	0	0	0	0	0	0	0	0	0	0	0	0
5	1.48333	0	0	1	2	0	0	0	0	0	0	0	0	0	0	0	0	0	0	0	0	0	0
6	1.56667	0	0	0	3	0	0	0	0	0	0	0	0	0	0	0	0	0	0	0	0	0	0
7	1.65	0	0	0	3	0	0	0	0	0	0	0	0	0	0	0	0	0	0	0	0	0	0
8	1.73333	0	0	0	2	1	0	0	0	0	0	0	0	0	0	0	0	0	0	0	0	0	0
9	1.81667	0	0	0	1	2	0	0	0	0	0	0	0	0	0	0	0	0	0	0	0	0	0
10	1.9	0	0	0	0	2	1	0	0	0	0	0	0	0	0	0	0	0	0	0	0	0	0
11	1.98333	0	0	0	0	0	3	0	0	0	0	0	0	0	0	0	0	0	0	0	0	0	0
12	2.06667	0	0	0	0	0	3	0	0	0	0	0	0	0	0	0	0	0	0	0	0	0	0
13	2.15	0	0	0	0	0	3	0	0	0	0	0	0	0	0	0	0	0	0	0	0	0	0
14	2.23333	0	0	0	0	0	1	2	0	0	0	0	0	0	0	0	0	0	0	0	0	0	0
15	2.31667	0	0	0	0	0	0	3	0	0	0	0	0	0	0	0	0	0	0	0	0	0	0
16	2.4	0	0	0	0	0	0	3	0	0	0	0	0	0	0	0	0	0	0	0	0	0	0
17	2.48333	0	0	0	0	0	0	2	1	0	0	0	0	0	0	0	0	0	0	0	0	0	0
18	2.56667	0	0	0	0	0	0	1	2	0	0	0	0	0	0	0	0	0	0	0	0	0	0
19	2.65	0	0	0	0	0	0	0	3	0	0	0	0	0	0	0	0	0	0	0	0	0	0
20	2.73333	0	0	0	0	0	0	0	1	2	0	0	0	0	0	0	0	0	0	0	0	0	0
21	2.81667	0	0	0	0	0	0	0	0	3	0	0	0	0	0	0	0	0	0	0	0	0	0
22	2.9	0	0	0	0	0	0	0	0	3	0	0	0	0	0	0	0	0	0	0	0	0	0
23	2.98333	0	0	0	0	0	0	0	0	1	2	0	0	0	0	0	0	0	0	0	0	0	0
24	3.06667	0	0	0	0	0	0	0	0	0	3	0	0	0	0	0	0	0	0	0	0	0	0
25	3.15	0	0	0	0	0	0	0	0	0	3	0	0	0	0	0	0	0	0	0	0	0	0
26	3.23333	0	0	0	0	0	0	0	0	0	3	0	0	0	0	0	0	0	0	0	0	0	0
27	3.31667	0	0	0	0	0	0	0	0	0	0	3	0	0	0	0	0	0	0	0	0	0	0
28	3.4	0	0	0	0	0	0	0	0	0	0	3	0	0	0	0	0	0	0	0	0	0	0
29	3.48333	0	0	0	0	0	0	0	0	0	0	3	0	0	0	0	0	0	0	0	0	0	0
30	3.56667	0	0	0	0	0	0	0	0	0	0	1	2	0	0	0	0	0	0	0	0	0	0
31	3.65	0	0	0	0	0	0	0	0	0	0	0	3	0	0	0	0	0	0	0	0	0	0
32	3.73333	0	0	0	0	0	0	0	0	0	0	0	3	0	0	0	0	0	0	0	0	0	0
33	3.81667	0	0	0	0	0	0	0	0	0	0	0	3	0	0	0	0	0	0	0	0	0	0
34	3.9	0	0	0	0	0	0	0	0	0	0	0	0	3	0	0	0	0	0	0	0	0	0
35	3.98333	0	0	0	0	0	0	0	0	0	0	0	0	3	0	0	0	0	0	0	0	0	0
36	4.06667	0	0	0	0	0	0	0	0	0	0	0	0	3	0	0	0	0	0	0	0	0	0
37	4.15	0	0	0	0	0	0	0	0	0	0	0	0	3	0	0	0	0	0	0	0	0	0
38	4.23333	0	0	0	0	0	0	0	0	0	0	0	0	0	3	0	0	0	0	0	0	0	0
39	4.31667	0	0	0	0	0	0	0	0	0	0	0	0	0	3	0	0	0	0	0	0	0	0
40	4.4	0	0	0	0	0	0	0	0	0	0	0	0	0	3	0	0	0	0	0	0	0	0
41	4.48333	0	0	0	0	0	0	0	0	0	0	0	0	0	3	0	0	0	0	0	0	0	0
42	4.56667	0	0	0	0	0	0	0	0	0	0	0	0	0	3	0	0	0	0	0	0	0	0
43	4.65	0	0	0	0	0	0	0	0	0	0	0	0	0	2	1	0	0	0	0	0	0	0
44	4.73333	0	0	0	0	0	0	0	0	0	0	0	0	0	2	1	0	0	0	0	0	0	0
45	4.81667	0	0	0	0	0	0	0	0	0	0	0	0	0	2	1	0	0	0	0	0	0	0
46	4.9	0	0	0	0	0	0	0	0	0	0	0	0	0	1	2	0	0	0	0	0	0	0
47	4.98333	0	0	0	0	0	0	0	0	0	0	0	0	0	1	2	0	0	0	0	0	0	0
48	5.06667	0	0	0	0	0	0	0	0	0	0	0	0	0	0	2	1	0	0	0	0	0	0
49	5.15	0	0	0	0	0	0	0	0	0	0	0	0	0	0	1	2	0	0	0	0	0	0
50	5.23333	0	0	0	0	0	0	0	0	0	0	0	0	0	0	0	2	1	0	0	0	0	0
51	5.31667	0	0	0	0	0	0	0	0	0	0	0	0	0	0	0	1	2	0	0	0	0	0
52	5.4	0	0	0	0	0	0	0	0	0	0	0	0	0	0	0	1	2	0	0	0	0	0
53	5.48333	0	0	0	0	0	0	0	0	0	0	0	0	0	0	0	1	2	0	0	0	0	0
54	5.56667	0	0	0	0	0	0	0	0	0	0	0	0	0	0	0	1	1	1	0	0	0	0
55	5.65	0	0	0	0	0	0	0	0	0	0	0	0	0	0	0	1	0	2	0	0	0	0
56	5.73333	0	0	0	0	0	0	0	0	0	0	0	0	0	0	0	0	1	2	0	0	0	0
57	5.81667	0	0	0	0	0	0	0	0	0	0	0	0	0	0	0	0	1	2	0	0	0	0
58	5.9	0	0	0	0	0	0	0	0	0	0	0	0	0	0	0	0	0	3	0	0	0	0
59	5.98333	0	0	0	0	0	0	0	0	0	0	0	0	0	0	0	0	0	3	0	0	0	0
60	6.06667	0	0	0	0	0	0	0	0	0	0	0	0	0	0	0	0	0	0	3	0	0	0
61	6.15	0	0	0	0	0	0	0	0	0	0	0	0	0	0	0	0	0	0	3	0	0	0
62	6.23333	0	0	0	0	0	0	0	0	0	0	0	0	0	0	0	0	0	0	3	0	0	0
63	6.31667	0	0	0	0	0	0	0	0	0	0	0	0	0	0	0	0	0	0	3	0	0	0
64	6.4	0	0	0	0	0	0	0	0	0	0	0	0	0	0	0	0	0	0	3	0	0	0
65	6.48333	0	0	0	0	0	0	0	0	0	0	0	0	0	0	0	0	0	0	3	0	0	0
66	6.56667	0	0	0	0	0	0	0	0	0	0	0	0	0	0	0	0	0	0	3	0	0	0
67	6.65	0	0	0	0	0	0	0	0	0	0	0	0	0	0	0	0	0	0	3	0	0	0
68	6.73333	0	0	0	0	0	0	0	0	0	0	0	0	0	0	0	0	0	0	3	0	0	0
69	6.81667	0	0	0	0	0	0	0	0	0	0	0	0	0	0	0	0	0	0	3	0	0	0
70	6.9	0	0	0	0	0	0	0	0	0	0	0	0	0	0	0	0	0	0	1	2	0	0
71	6.98333	0	0	0	0	0	0	0	0	0	0	0	0	0	0	0	0	0	0	0	3	0	0
72	7.06667	0	0	0	0	0	0	0	0	0	0	0	0	0	0	0	0	0	0	0	3	0	0
73	7.15	0	0	0	0	0	0	0	0	0	0	0	0	0	0	0	0	0	0	0	3	0	0
74	7.23333	0	0	0	0	0	0	0	0	0	0	0	0	0	0	0	0	0	0	0	3	0	0
75	7.31667	0	0	0	0	0	0	0	0	0	0	0	0	0	0	0	0	0	0	0	3	0	0
76	7.4	0	0	0	0	0	0	0	0	0	0	0	0	0	0	0	0	0	0	0	2	1	0
77	7.48333	0	0	0	0	0	0	0	0	0	0	0	0	0	0	0	0	0	0	0	2	1	0
78	7.56667	0	0	0	0	0	0	0	0	0	0	0	0	0	0	0	0	0	0	0	1	2	0
79	7.65	0	0	0	0	0	0	0	0	0	0	0	0	0	0	0	0	0	0	0	1	2	0
80	7.73333	0	0	0	0	0	0	0	0	0	0	0	0	0	0	0	0	0	0	0	1	2	0
81	7.81667	0	0	0	0	0	0	0	0	0	0	0	0	0	0	0	0	0	0	0	1	2	0
82	7.9	0	0	0	0	0	0	0	0	0	0	0	0	0	0	0	0	0	0	0	0	3	0
83	7.98333	0	0	0	0	0	0	0	0	0	0	0	0	0	0	0	0	0	0	0	0	3	0
84	8.06667	0	0	0	0	0	0	0	0	0	0	0	0	0	0	0	0	0	0	0	0	3	0
85	8.15	0	0	0	0	0	0	0	0	0	0	0	0	0	0	0	0	0	0	0	0	3	0

## Sheet: S4I Table
MPF	1Cell	2Cell	4Cell	8Cell	16Cell	32Cell
23.25	44	0	0	0	0	0
39.25	16	28	0	0	0	0
44.25	9	33	2	0	0	0
49.25	0	42	2	0	0	0
54.25	0	20	24	0	0	0
59.25	0	3	38	1	0	0
64.25	0	0	42	2	0	0
69.25	0	0	24	17	3	0
74.25	0	0	6	35	3	0
79.25	0	0	0	41	3	0
84.25	0	0	0	41	3	0
89.25	0	0	0	35	8	0
94.25	0	0	0	0	43	0
99.25	0	0	0	0	39	4

## Sheet: S4J Table
Frame	HPF	1Cell	2Cell	4Cell	8Cell	16Cell	32Cell	64Cell	128Cell	256Cell	512Cell	1KCell	High	Oblong	Sphere	Dome	30%Epiboly	50%Epiboly	Germring	Shield	70%Epiboly
1	1.16667	2	6	5	0	0	0	0	0	0	0	0	0	0	0	0	0	0	0	0	0
2	1.25	1	5	7	0	0	0	0	0	0	0	0	0	0	0	0	0	0	0	0	0
3	1.33333	0	4	9	0	0	0	0	0	0	0	0	0	0	0	0	0	0	0	0	0
4	1.41667	0	3	10	0	0	0	0	0	0	0	0	0	0	0	0	0	0	0	0	0
5	1.5	0	0	6	7	0	0	0	0	0	0	0	0	0	0	0	0	0	0	0	0
6	1.58333	0	0	4	9	0	0	0	0	0	0	0	0	0	0	0	0	0	0	0	0
7	1.66667	0	0	2	8	3	0	0	0	0	0	0	0	0	0	0	0	0	0	0	0
8	1.75	0	0	2	5	6	0	0	0	0	0	0	0	0	0	0	0	0	0	0	0
9	1.83333	0	0	1	5	7	0	0	0	0	0	0	0	0	0	0	0	0	0	0	0
10	1.91667	0	0	0	4	9	0	0	0	0	0	0	0	0	0	0	0	0	0	0	0
11	2	0	0	0	1	8	4	0	0	0	0	0	0	0	0	0	0	0	0	0	0
12	2.08333	0	0	0	0	6	7	0	0	0	0	0	0	0	0	0	0	0	0	0	0
13	2.16667	0	0	0	0	3	10	0	0	0	0	0	0	0	0	0	0	0	0	0	0
14	2.25	0	0	0	0	1	6	6	0	0	0	0	0	0	0	0	0	0	0	0	0
15	2.33333	0	0	0	0	1	2	7	3	0	0	0	0	0	0	0	0	0	0	0	0
16	2.41667	0	0	0	0	0	3	6	4	0	0	0	0	0	0	0	0	0	0	0	0
17	2.5	0	0	0	0	0	1	4	5	3	0	0	0	0	0	0	0	0	0	0	0
18	2.58333	0	0	0	0	0	0	5	5	3	0	0	0	0	0	0	0	0	0	0	0
19	2.66667	0	0	0	0	0	0	1	8	1	3	0	0	0	0	0	0	0	0	0	0
20	2.75	0	0	0	0	0	0	0	2	7	4	0	0	0	0	0	0	0	0	0	0
21	2.83333	0	0	0	0	0	0	0	1	3	8	1	0	0	0	0	0	0	0	0	0
22	2.91667	0	0	0	0	0	0	0	0	2	5	6	0	0	0	0	0	0	0	0	0
23	3	0	0	0	0	0	0	0	0	0	5	7	1	0	0	0	0	0	0	0	0
24	3.08333	0	0	0	0	0	0	0	0	0	4	8	1	0	0	0	0	0	0	0	0
25	3.16667	0	0	0	0	0	0	0	0	0	0	2	10	1	0	0	0	0	0	0	0
26	3.25	0	0	0	0	0	0	0	0	0	0	1	8	5	0	0	0	0	0	0	0
27	3.33333	0	0	0	0	0	0	0	0	0	0	1	3	9	0	0	0	0	0	0	0
28	3.41667	0	0	0	0	0	0	0	0	0	0	0	2	7	4	0	0	0	0	0	0
29	3.5	0	0	0	0	0	0	0	0	0	0	0	1	3	9	0	0	0	0	0	0
30	3.58333	0	0	0	0	0	0	0	0	0	0	0	0	3	7	3	0	0	0	0	0
31	3.66667	0	0	0	0	0	0	0	0	0	0	0	0	2	7	4	0	0	0	0	0
32	3.75	0	0	0	0	0	0	0	0	0	0	0	0	1	8	4	0	0	0	0	0
33	3.83333	0	0	0	0	0	0	0	0	0	0	0	0	1	8	4	0	0	0	0	0
34	3.91667	0	0	0	0	0	0	0	0	0	0	0	0	0	9	3	1	0	0	0	0
35	4	0	0	0	0	0	0	0	0	0	0	0	0	0	9	3	1	0	0	0	0
36	4.08333	0	0	0	0	0	0	0	0	0	0	0	0	0	8	2	2	1	0	0	0
37	4.16667	0	0	0	0	0	0	0	0	0	0	0	0	0	7	3	2	1	0	0	0
38	4.25	0	0	0	0	0	0	0	0	0	0	0	0	0	7	3	2	1	0	0	0
39	4.33333	0	0	0	0	0	0	0	0	0	0	0	0	0	7	3	2	1	0	0	0
40	4.41667	0	0	0	0	0	0	0	0	0	0	0	0	0	7	3	2	1	0	0	0
41	4.5	0	0	0	0	0	0	0	0	0	0	0	0	0	7	3	2	1	0	0	0
42	4.58333	0	0	0	0	0	0	0	0	0	0	0	0	0	7	3	2	1	0	0	0
43	4.66667	0	0	0	0	0	0	0	0	0	0	0	0	0	7	3	2	1	0	0	0
44	4.75	0	0	0	0	0	0	0	0	0	0	0	0	0	7	3	2	1	0	0	0
45	4.83333	0	0	0	0	0	0	0	0	0	0	0	0	0	7	3	2	1	0	0	0
46	4.91667	0	0	0	0	0	0	0	0	0	0	0	0	0	7	2	1	1	0	0	0
47	5	0	0	0	0	0	0	0	0	0	0	0	0	0	6	3	2	1	0	0	0
48	5.08333	0	0	0	0	0	0	0	0	0	0	0	0	0	5	5	2	1	0	0	0
49	5.16667	0	0	0	0	0	0	0	0	0	0	0	0	0	3	7	0	3	0	0	0
50	5.25	0	0	0	0	0	0	0	0	0	0	0	0	0	2	8	0	3	0	0	0
51	5.33333	0	0	0	0	0	0	0	0	0	0	0	0	0	2	6	2	2	1	0	0
52	5.41667	0	0	0	0	0	0	0	0	0	0	0	0	0	1	5	4	2	1	0	0
53	5.5	0	0	0	0	0	0	0	0	0	0	0	0	0	1	5	3	3	1	0	0
54	5.58333	0	0	0	0	0	0	0	0	0	0	0	0	0	1	3	4	4	1	0	0
55	5.66667	0	0	0	0	0	0	0	0	0	0	0	0	0	0	4	1	5	3	0	0
56	5.75	0	0	0	0	0	0	0	0	0	0	0	0	0	0	3	2	3	5	0	0
57	5.83333	0	0	0	0	0	0	0	0	0	0	0	0	0	0	2	2	4	5	0	0
58	5.91667	0	0	0	0	0	0	0	0	0	0	0	0	0	0	2	1	5	5	0	0
59	6	0	0	0	0	0	0	0	0	0	0	0	0	0	0	1	1	4	7	0	0
60	6.08333	0	0	0	0	0	0	0	0	0	0	0	0	0	0	0	2	1	6	4	0
61	6.16667	0	0	0	0	0	0	0	0	0	0	0	0	0	0	0	2	2	3	6	0
62	6.25	0	0	0	0	0	0	0	0	0	0	0	0	0	0	0	2	0	5	6	0
63	6.33333	0	0	0	0	0	0	0	0	0	0	0	0	0	0	0	2	0	5	6	0
64	6.41667	0	0	0	0	0	0	0	0	0	0	0	0	0	0	0	2	0	4	7	0
65	6.5	0	0	0	0	0	0	0	0	0	0	0	0	0	0	0	1	1	0	11	0
66	6.58333	0	0	0	0	0	0	0	0	0	0	0	0	0	0	0	0	2	0	11	0
67	6.66667	0	0	0	0	0	0	0	0	0	0	0	0	0	0	0	0	2	0	11	0
68	6.75	0	0	0	0	0	0	0	0	0	0	0	0	0	0	0	0	2	0	11	0
69	6.83333	0	0	0	0	0	0	0	0	0	0	0	0	0	0	0	0	2	0	11	0
70	6.91667	0	0	0	0	0	0	0	0	0	0	0	0	0	0	0	0	2	0	11	0
71	7	0	0	0	0	0	0	0	0	0	0	0	0	0	0	0	0	2	0	11	0
72	7.08333	0	0	0	0	0	0	0	0	0	0	0	0	0	0	0	0	2	0	11	0
73	7.16667	0	0	0	0	0	0	0	0	0	0	0	0	0	0	0	0	2	0	11	0

[truncated: 6 more sheets: S4K Table, S4L Table, S4M Table, S4N Table, S4O Table, S4P Table]
