# Supplementary material for: Zebrafish Ski7 tunes RNA levels during the oocyte-to-embryo transition
Source: PLoS Genet. 2021 Feb 18;17(2):e1009390. doi: 10.1371/journal.pgen.1009390 (PMC7924785; doi:10.1371/journal.pgen.1009390)
Supplement: S5 Table — Values of the normalized abundances of detected proteins in mass-spectrometry of three independent replicates of Ski7-P4-like peptide and a negative control. Log2 fold-change of peptide/negative control, as well as p-values are shown. (XLSX) [file pgen.1009390.s019.xlsx]

## Sheet: S5 Table
Ski7-peptide pull-down
#	Accession	Description	MW[kDa]	P4-Biotin R1	P4-Biotin R2	P4-Biotin R3	Neg control R1	Neg control R2	Neg control R3
				Norm. Area	Norm. Area	Norm. Area	Norm. Area	Norm. Area	Norm. Area	log10(pval)	log2FC Ski7/Neg control
1	ENSDARP00000134228	ENSDARG00000098766|ENSDART00000169025|pyruvate carboxylase a [Source:ZFIN;Acc:ZDB-GENE-090908-3]|pcxa|PTHR18866_SF10	129.786	14000000	270000000	210000000	37000000	610000000	520000000	0.34	-1.29		Normalised abundance
2	cont_P22629|SAV_STRAV	Streptavidin OS=Streptomyces avidinii PE=1 SV=1	18.822	64000000	190000000	250000000	75000000	440000000	290000000	0.25	-0.56
3	ENSDARP00000050237	ENSDARG00000092233|ENSDART00000050238|vitellogenin 1 [Source:ZFIN;Acc:ZDB-GENE-001201-1]|vtg1|PTHR23345	149.14	120000000	220000000	240000000	87000000	290000000	300000000	0.05	-0.1		980000000
4	ENSDARP00000115012	ENSDARG00000078429|ENSDART00000136837|vitellogenin 4 [Source:ZFIN;Acc:ZDB-GENE-001201-3]|vtg4|PTHR23345	149.253	120000000	160000000	190000000	89000000	210000000	220000000	0.03	-0.05		1200000
5	ENSDARP00000113988	ENSDARG00000016825|ENSDART00000143443|vitellogenin 6 [Source:ZFIN;Acc:ZDB-GENE-001201-5]|vtg6|PTHR23345	149.919	120000000	160000000	190000000	91000000	220000000	230000000	0.07	-0.12		0
6	ENSDARP00000072687	ENSDARG00000092126|ENSDART00000078225|vitellogenin 5 [Source:ZFIN;Acc:ZDB-GENE-001201-4]|vtg5|PTHR23345	149.279	130000000	210000000	230000000	88000000	260000000	270000000	0.01	-0.01
7	ENSDARP00000072678	ENSDARG00000092419|ENSDART00000078216|vitellogenin 7 [Source:ZFIN;Acc:ZDB-GENE-001201-6]|vtg7|PTHR23345	148.896	61000000	94000000	120000000	46000000	140000000	150000000	0.08	-0.15
8	ENSDARP00000130504	ENSDARG00000102892|ENSDART00000168786|linker histone H1M [Source:ZFIN;Acc:ZDB-GENE-030131-5614]|h1m|PTHR11467_SF22	26.925	490000000	560000000	480000000	410000000	560000000	760000000	0.1	-0.15
9	cont_P04264|K2C1_HUMAN	Keratin, type II cytoskeletal 1 OS=Homo sapiens GN=KRT1 PE=1 SV=6	65.999	89000000	30000000	190000000	90000000	38000000	120000000	0.03	0.08
10	ENSDARP00000068144	ENSDARG00000051939|ENSDART00000073654|pyruvate carboxylase b [Source:ZFIN;Acc:ZDB-GENE-000831-1]|pcxb|PTHR18866_SF10	129.908	5200000	82000000	59000000	10000000	180000000	160000000	0.31	-1.15
11	cont_P13645|K1C10_HUMAN	Keratin, type I cytoskeletal 10 OS=Homo sapiens GN=KRT10 PE=1 SV=6	58.792	400000000	82000000	380000000	510000000	92000000	290000000	0.01	-0.03
12	ENSDARP00000061164	ENSDARG00000055809|ENSDART00000061165|vitellogenin 2 [Source:ZFIN;Acc:ZDB-GENE-001201-2]|vtg2|PTHR23345	179.783	45000000	120000000	130000000	39000000	130000000	150000000	0.01	-0.03
13	cont_P35908|K22E_HUMAN	Keratin, type II cytoskeletal 2 epidermal OS=Homo sapiens GN=KRT2 PE=1 SV=2	65.393	140000000	32000000	150000000	330000000	32000000	120000000	0.1	-0.3
14	ENSDARP00000137162	ENSDARG00000099579|ENSDART00000160422|aldehyde dehydrogenase 18 family, member A1 [Source:ZFIN;Acc:ZDB-GENE-030131-5602]|aldh18a1|PTHR11063	85.323	72000000	270000000	130000000	44000000	190000000	140000000	0.17	0.37
15	ENSDARP00000069494	ENSDARG00000053047|ENSDART00000075009|eukaryotic translation initiation factor 2, subunit 2 beta [Source:ZFIN;Acc:ZDB-GENE-030131-3085]|eif2s2|TF616058	37.413	130000000	31000000	28000000	140000000	33000000	71000000	0.22	-0.49
16	cont_P35527|K1C9_HUMAN	Keratin, type I cytoskeletal 9 OS=Homo sapiens GN=KRT9 PE=1 SV=3	62.027	390000000	130000000	570000000	150000000	96000000	130000000	0.94	1.33
17	ENSDARP00000140496	ENSDARG00000057128|ENSDART00000170181|hydroxyacyl-CoA dehydrogenase/3-ketoacyl-CoA thiolase/enoyl-CoA hydratase (trifunctional protein), alpha subunit a [Source:ZFIN;Acc:ZDB-GENE-031222-5]|hadhaa|PTHR23309_SF9	81.823	14000000	190000000	120000000	12000000	120000000	93000000	0.11	0.41
18	ENSDARP00000056550	ENSDARG00000002082|ENSDART00000056551|casein kinase 2, alpha 1 polypeptide [Source:ZFIN;Acc:ZDB-GENE-990415-27]|csnk2a1|PTHR24054	45.579	92000000	170000000	160000000	72000000	180000000	190000000	0.01	0.02
19	ENSDARP00000117212	ENSDARG00000028982|ENSDART00000133905|propionyl CoA carboxylase, alpha polypeptide [Source:ZFIN;Acc:ZDB-GENE-040718-246]|pcca|PTHR18866_SF33	79.102	1900000	25000000	18000000	76000000	680000000	530000000	1.97	-4.97
20	ENSDARP00000070488	ENSDARG00000060594|ENSDART00000076009|hydroxyacyl-CoA dehydrogenase/3-ketoacyl-CoA thiolase/enoyl-CoA hydratase (trifunctional protein), alpha subunit b [Source:ZFIN;Acc:ZDB-GENE-041111-204]|hadhab|PTHR23309_SF9	82.794	75000000	580000000	350000000	60000000	360000000	280000000	0.15	0.43
21	ENSDARP00000024748	ENSDARG00000014222|ENSDART00000020344|zgc:86598 [Source:ZFIN;Acc:ZDB-GENE-040625-181]|zgc:86598|PTHR24054	45.412	91000000	160000000	150000000	71000000	170000000	150000000	0.05	0.08
22	ENSDARP00000009334	ENSDARG00000004529|ENSDART00000006628|zgc:173742 [Source:ZFIN;Acc:ZDB-GENE-030131-6489]|zgc:173742|PTHR10290_SF2	85.472	130000000	360000000	220000000	130000000	210000000	170000000	0.26	0.39
23	ENSDARP00000057292	ENSDARG00000039217|ENSDART00000057293|origin recognition complex, subunit 1 [Source:ZFIN;Acc:ZDB-GENE-030131-6960]|orc1|PTHR10763	101.574	63000000	80000000	56000000	33000000	78000000	63000000	0.18	0.27
24	ENSDARP00000077514	ENSDARG00000078512|ENSDART00000083079|acetyl-CoA carboxylase alpha [Source:ZFIN;Acc:ZDB-GENE-060526-74]|acaca|PTHR18866_SF89	269.217	17000000	22000000	18000000	54000000	25000000	39000000	0.95	-1
25	ENSDARP00000122142	ENSDARG00000078512|ENSDART00000146773|acetyl-CoA carboxylase alpha [Source:ZFIN;Acc:ZDB-GENE-060526-74]|acaca|PTHR18866_SF89	268.396	17000000	21000000	18000000	52000000	25000000	38000000	0.94	-0.99
26	cont_P00761|TRYP_PIG	Trypsin OS=Sus scrofa PE=1 SV=1	24.394	12000000	15000000	12000000	8100000	22000000	16000000	0.07	-0.11
27	ENSDARP00000023819	ENSDARG00000017571|ENSDART00000022481|methylcrotonoyl-CoA carboxylase 2 (beta) [Source:ZFIN;Acc:ZDB-GENE-040426-2493]|mccc2|PTHR22855_SF13	61.683	5600000	75000000	47000000	120000000	900000000	780000000	1.64	-4.01
28	ENSDARP00000068470	ENSDARG00000052178|ENSDART00000073981|eukaryotic translation initiation factor 2, subunit 1 alpha b [Source:ZFIN;Acc:ZDB-GENE-030131-283]|eif2s1b|PTHR10602	36.116	980000000	220000000	180000000	890000000	330000000	280000000	0.16	-0.37
29	ENSDARP00000092924	ENSDARG00000005774|ENSDART00000102148|DEAD (Asp-Glu-Ala-Asp) box helicase 3b [Source:ZFIN;Acc:ZDB-GENE-980526-150]|ddx3b|PTHR24031_SF195	75.786	70000000	190000000	100000000	64000000	82000000	56000000	0.59	0.74
30	ENSDARP00000027695	ENSDARG00000008292|ENSDART00000023833|eukaryotic translation initiation factor 2, subunit 3 gamma [Source:ZFIN;Acc:ZDB-GENE-030131-5552]|eif2s3|PTHR23115_SF94	51.189	950000000	210000000	170000000	830000000	280000000	230000000	0.08	-0.21
31	ENSDARP00000116664	ENSDARG00000038910|ENSDART00000132549|propionyl CoA carboxylase, beta polypeptide [Source:ZFIN;Acc:ZDB-GENE-040426-2467]|pccb|PTHR22855_SF14	60.644	290000	9800000	7300000	42000000	380000000	320000000	1.93	-5.96
32	ENSDARP00000060309	ENSDARG00000070083|ENSDART00000060310|ATP synthase, H+ transporting, mitochondrial F1 complex, beta polypeptide [Source:ZFIN;Acc:ZDB-GENE-030131-124]|atp5b|PTHR15184_SF32	55.096	250000000	180000000	150000000	110000000	90000000	110000000	0.9	0.89
33	cont_P13647|K2C5_HUMAN	Keratin, type II cytoskeletal 5 OS=Homo sapiens GN=KRT5 PE=1 SV=3	62.34	130000000	30000000	140000000	270000000	29000000	180000000	0.16	-0.46
34	ENSDARP00000137558	ENSDARG00000101561|ENSDART00000170960|dihydrolipoamide branched chain transacylase E2 [Source:ZFIN;Acc:ZDB-GENE-050320-85]|dbt|PTHR23151_SF46	58.411	6800000	9400000	7800000	28000000	200000000	210000000	2.14	-3.71
35	ENSDARP00000096504	ENSDARG00000092553|ENSDART00000105726|solute carrier family 25 (mitochondrial carrier; adenine nucleotide translocator), member 5 [Source:ZFIN;Acc:ZDB-GENE-020419-9]|slc25a5|PTHR24089_SF160	32.742	120000000	200000000	150000000	61000000	160000000	150000000	0.27	0.41
36	ENSDARP00000070224	ENSDARG00000060494|ENSDART00000075743|glutamyl-prolyl-tRNA synthetase [Source:ZFIN;Acc:ZDB-GENE-030131-638]|eprs|PTHR10119_SF15	186.463	53000000	19000000	21000000	52000000	21000000	35000000	0.16	-0.29
37	ENSDARP00000026560	ENSDARG00000005827|ENSDART00000006058|eukaryotic translation initiation factor 2, subunit 1 alpha a [Source:ZFIN;Acc:ZDB-GENE-030131-526]|eif2s1a|PTHR10602	36.152	860000000	190000000	150000000	780000000	280000000	240000000	0.17	-0.39
38	cont_P02533|K1C14_HUMAN	Keratin, type I cytoskeletal 14 OS=Homo sapiens GN=KRT14 PE=1 SV=4	51.529	360000000	77000000	380000000	430000000	76000000	300000000	0.01	0.02
39	ENSDARP00000070509	ENSDARG00000053912|ENSDART00000076030|fibrillarin [Source:ZFIN;Acc:ZDB-GENE-040426-1936]|fbl|PTHR10335	33.612	220000000	470000000	290000000	190000000	300000000	230000000	0.31	0.41
40	cont_P02538|K2C6A_HUMAN	Keratin, type II cytoskeletal 6A OS=Homo sapiens GN=KRT6A PE=1 SV=3	60.008	140000000	34000000	160000000	270000000	35000000	280000000	0.21	-0.6
41	ENSDARP00000059799	ENSDARG00000040803|ENSDART00000059800|lactamase, beta [Source:ZFIN;Acc:ZDB-GENE-020111-1]|lactb|PTHR22935_SF64	60.275	80000000	700000000	510000000	51000000	380000000	300000000	0.27	0.78
42	ENSDARP00000141716	ENSDARG00000101161|ENSDART00000167928|origin recognition complex, subunit 4 [Source:ZFIN;Acc:ZDB-GENE-040426-2224]|orc4|PTHR12087	49.277	270000000	380000000	300000000	200000000	280000000	230000000	0.35	0.41
43	cont_P48668|K2C6C_HUMAN	Keratin, type II cytoskeletal 6C OS=Homo sapiens GN=KRT6C PE=1 SV=3	59.988	140000000	34000000	160000000	270000000	34000000	270000000	0.21	-0.58
44	ENSDARP00000132399	ENSDARG00000102538|ENSDART00000158293|methylcrotonoyl-CoA carboxylase 1 (alpha) [Source:ZFIN;Acc:ZDB-GENE-050208-450]|mccc1|PTHR18866_SF76	77.97	2300000	35000000	21000000	67000000	560000000	430000000	1.75	-4.42
45	cont_P04259|K2C6B_HUMAN	Keratin, type II cytoskeletal 6B OS=Homo sapiens GN=KRT6B PE=1 SV=5	60.03	140000000	34000000	160000000	270000000	35000000	280000000	0.22	-0.61
46	ENSDARP00000002260	ENSDARG00000020573|ENSDART00000006867|DEAD (Asp-Glu-Ala-Asp) box helicase 3a [Source:ZFIN;Acc:ZDB-GENE-030131-1565]|ddx3a|PTHR24031_SF195	78.287	48000000	130000000	69000000	41000000	61000000	43000000	0.51	0.67
47	ENSDARP00000107618	ENSDARG00000052348|ENSDART00000123972|SWI/SNF related, matrix associated, actin dependent regulator of chromatin, subfamily a, member 5 [Source:ZFIN;Acc:ZDB-GENE-021125-1]|smarca5|PTHR10799_SF602	120.453	46000000	55000000	48000000	37000000	67000000	61000000	0.08	-0.12
48	ENSDARP00000128168	ENSDARG00000054320|ENSDART00000155967|adaptor-related protein complex 2, alpha 1 subunit [Source:ZFIN;Acc:ZDB-GENE-090302-2]|ap2a1|PTHR22780	105.979	120000000	58000000	96000000	78000000	29000000	49000000	0.66	0.87
49	ENSDARP00000131306	ENSDARG00000098639|ENSDART00000165321|pyrroline-5-carboxylate reductase 1b [Source:ZFIN;Acc:ZDB-GENE-050522-26]|pycr1b|PTHR11645	38.545	150000000	410000000	190000000	73000000	310000000	180000000	0.29	0.54
50	ENSDARP00000105670	ENSDARG00000091367|ENSDART00000127702|PRP6 pre-mRNA processing factor 6 homolog (S. cerevisiae) [Source:ZFIN;Acc:ZDB-GENE-030131-2575]|prpf6|PTHR11246_SF12	109.31	100000000	66000000	60000000	75000000	48000000	45000000	0.34	0.43
51	cont_P08779|K1C16_HUMAN	Keratin, type I cytoskeletal 16 OS=Homo sapiens GN=KRT16 PE=1 SV=4	51.236	360000000	76000000	390000000	450000000	78000000	310000000	0	0
52	ENSDARP00000023098	ENSDARG00000015918|ENSDART00000016502|dihydrolipoamide S-acetyltransferase (E2 component of pyruvate dehydrogenase complex) [Source:ZFIN;Acc:ZDB-GENE-030131-2921]|dlat|PTHR23151_SF9	69.163	1500000	2500000	1300000	20000000	150000000	120000000	2.96	-5.36
53	ENSDARP00000126757	ENSDARG00000070289|ENSDART00000152388|si:ch211-113a14.29 [Source:ZFIN;Acc:ZDB-GENE-121214-146]|si:ch211-113a14.29|PTHR23428	13.595	3800000	34000000	28000000	2500000	110000000	93000000	0.21	-0.91
54	ENSDARP00000126712	ENSDARG00000086591|ENSDART00000152735|zgc:110434 [Source:ZFIN;Acc:ZDB-GENE-050522-93]|zgc:110434|PTHR23428	27.133	2300000	18000000	15000000	1600000	58000000	50000000	0.24	-0.98
55	ENSDARP00000097916	ENSDARG00000008805|ENSDART00000112806|origin recognition complex, subunit 3 [Source:ZFIN;Acc:ZDB-GENE-030131-6247]|orc3|PTHR12748	81.029	56000000	120000000	84000000	59000000	80000000	70000000	0.17	0.23
56	ENSDARP00000093249	ENSDARG00000070043|ENSDART00000102472|aspartyl-tRNA synthetase [Source:ZFIN;Acc:ZDB-GENE-061110-135]|dars|PTHR22594	60.504	110000000	36000000	40000000	120000000	44000000	47000000	0.11	-0.22
57	ENSDARP00000070873	ENSDARG00000054259|ENSDART00000076399|N-acetyltransferase 10 [Source:ZFIN;Acc:ZDB-GENE-040426-1543]|nat10|PTHR10925	115.829	26000000	58000000	49000000	19000000	51000000	42000000	0.17	0.29
58	ENSDARP00000027947	ENSDARG00000010149|ENSDART00000024199|ATP synthase, H+ transporting, mitochondrial F1 complex, alpha subunit 1, cardiac muscle [Source:ZFIN;Acc:ZDB-GENE-060201-1]|atp5a1|PTHR15184_SF39	59.707	150000000	90000000	76000000	69000000	46000000	46000000	0.86	0.95
59	ENSDARP00000121091	ENSDARG00000026180|ENSDART00000134601|pre-mRNA processing factor 8 [Source:ZFIN;Acc:ZDB-GENE-030131-577]|prpf8|PTHR11140	274.2	16000000	12000000	11000000	24000000	4200000	9000000	0.2	0.38
60	ENSDARP00000008364	ENSDARG00000019529|ENSDART00000017269|poly (ADP-ribose) polymerase 1 [Source:ZFIN;Acc:ZDB-GENE-030131-3955]|parp1|PTHR15447_SF13	112.705	56000000	700000	580000	53000000	1700000	2000000	0.17	-1
61	ENSDARP00000105643	ENSDARG00000088246|ENSDART00000124882|THO complex 1 [Source:ZFIN;Acc:ZDB-GENE-030826-9]|thoc1|PTHR13265	74.921	72000000	94000000	56000000	54000000	54000000	46000000	0.44	0.5
62	ENSDARP00000010482	ENSDARG00000004757|ENSDART00000024320|Y box binding protein 1 [Source:ZFIN;Acc:ZDB-GENE-000629-3]|ybx1|PTHR11544_SF44	34.904	30000000	130000000	97000000	21000000	76000000	84000000	0.22	0.49
63	ENSDARP00000050915	ENSDARG00000035152|ENSDART00000050916|adaptor-related protein complex 2, beta 1 subunit [Source:ZFIN;Acc:ZDB-GENE-030131-6564]|ap2b1|PTHR11134_SF9	105.558	90000000	32000000	47000000	53000000	22000000	27000000	0.47	0.69
64	ENSDARP00000041278	ENSDARG00000002344|ENSDART00000041279|tubulin, beta 4B class IVb [Source:ZFIN;Acc:ZDB-GENE-030131-8625]|tubb4b|PTHR11588_SF54	49.755	9700000	30000000	28000000	8700000	48000000	69000000	0.24	-0.59
65	ENSDARP00000140941	ENSDARG00000010266|ENSDART00000163026|insulin-like growth factor 2 mRNA binding protein 3 [Source:ZFIN;Acc:ZDB-GENE-000308-1]|igf2bp3|PTHR10288_SF92	65.864	160000000	270000000	190000000	130000000	150000000	100000000	0.64	0.69
66	ENSDARP00000098660	ENSDARG00000077536|ENSDART00000109885|small nuclear ribonucleoprotein 200 (U5) [Source:ZFIN;Acc:ZDB-GENE-081105-64]|snrnp200|PTHR11752_SF55	243.831	8900000	5900000	6000000	14000000	2700000	5000000	0.13	0.26
67	ENSDARP00000060688	ENSDARG00000041397|ENSDART00000060689|eukaryotic translation initiation factor 2B, subunit 2 beta [Source:ZFIN;Acc:ZDB-GENE-040426-2605]|eif2b2|PTHR10233_SF9	39.334	320000000	59000000	29000000	260000000	99000000	63000000	0.2	-0.55
68	ENSDARP00000130633	ENSDARG00000098375|ENSDART00000160973|polymerase (RNA) I polypeptide A [Source:ZFIN;Acc:ZDB-GENE-030131-5286]|polr1a|PTHR19376_SF11	190.533	8200000	12000000	12000000	8400000	11000000	15000000	0.06	-0.09
69	ENSDARP00000136176	ENSDARG00000103799|ENSDART00000162553|lysyl-tRNA synthetase [Source:ZFIN;Acc:ZDB-GENE-021115-8]|kars|PTHR22594	69.08	110000000	70000000	70000000	120000000	70000000	78000000	0.05	-0.08
70	ENSDARP00000033056	ENSDARG00000021579|ENSDART00000037670|origin recognition complex, subunit 5 [Source:ZFIN;Acc:ZDB-GENE-040426-2275]|orc5|PTHR12705	50.734	190000000	350000000	260000000	150000000	220000000	200000000	0.42	0.5
71	ENSDARP00000137515	ENSDARG00000098591|ENSDART00000168241|tubulin, beta 2b [Source:ZFIN;Acc:ZDB-GENE-030131-722]|tubb2b|PTHR11588_SF54	49.757	12000000	37000000	35000000	11000000	55000000	76000000	0.2	-0.49
72	ENSDARP00000107383	ENSDARG00000054530|ENSDART00000130626|arginyl-tRNA synthetase [Source:ZFIN;Acc:ZDB-GENE-030131-9014]|rars|PTHR11956	75.708	67000000	36000000	35000000	77000000	42000000	41000000	0.15	-0.23
73	ENSDARP00000114372	ENSDARG00000075211|ENSDART00000135230|chromodomain helicase DNA binding protein 7 [Source:ZFIN;Acc:ZDB-GENE-070912-179]|chd7|PTHR10799_SF551	349.217	3700000	900000	1100000	4700000	1300000	1600000	0.22	-0.47
74	ENSDARP00000113067	ENSDARG00000079257|ENSDART00000137309|gem (nuclear organelle) associated protein 5 [Source:ZFIN;Acc:ZDB-GENE-031112-9]|gemin5|PTHR22850_SF89	160.461	36000000	19000000	15000000	33000000	34000000	24000000	0.34	-0.46
75	ENSDARP00000131046	ENSDARG00000104353|ENSDART00000169915|NOP58 ribonucleoprotein homolog (yeast) [Source:ZFIN;Acc:ZDB-GENE-040426-2140]|nop58|PTHR10894	62.035	52000000	120000000	99000000	53000000	74000000	65000000	0.33	0.45
76	ENSDARP00000009149	ENSDARG00000007955|ENSDART00000004423|isoleucyl-tRNA synthetase [Source:ZFIN;Acc:ZDB-GENE-030131-6325]|iars|PTHR11946_SF11	144.968	43000000	10000000	12000000	36000000	15000000	18000000	0.14	-0.29
77	ENSDARP00000016572	ENSDARG00000005540|ENSDART00000027612|exportin 7 [Source:ZFIN;Acc:ZDB-GENE-060628-2]|xpo7|PTHR12596	123.557	39000000	39000000	25000000	20000000	32000000	23000000	0.39	0.46
78	ENSDARP00000066777	ENSDARG00000045411|ENSDART00000066778|acyl-CoA dehydrogenase family, member 11 [Source:ZFIN;Acc:ZDB-GENE-040426-814]|acad11|PTHR10909_SF195	85.581	32000000	190000000	160000000	19000000	100000000	87000000	0.34	0.83
79	ENSDARP00000135641	ENSDARG00000101074|ENSDART00000170582|glutamate dehydrogenase 1b [Source:ZFIN;Acc:ZDB-GENE-030828-1]|glud1b|PTHR11606	59.939	76000000	110000000	61000000	41000000	110000000	60000000	0.19	0.3
80	ENSDARP00000055379	ENSDARG00000037997|ENSDART00000055380|tubulin, beta 5 [Source:ZFIN;Acc:ZDB-GENE-031110-4]|tubb5|PTHR11588_SF61	49.641	9400000	27000000	24000000	8700000	44000000	53000000	0.26	-0.58
81	ENSDARP00000028033	ENSDARG00000012261|ENSDART00000017172|elongation factor Tu GTP binding domain containing 2 [Source:ZFIN;Acc:ZDB-GENE-040426-1569]|eftud2|PTHR23115_SF5	109.265	47000000	47000000	39000000	25000000	44000000	38000000	0.28	0.35
82	ENSDARP00000006694	ENSDARG00000006395|ENSDART00000027836|RNA binding motif protein 25b [Source:ZFIN;Acc:ZDB-GENE-030131-5547]|rbm25b|PTHR18806_SF4	96.934	74000000	88000000	73000000	70000000	70000000	64000000	0.17	0.2
83	ENSDARP00000133870	ENSDARG00000024488|ENSDART00000164246|topoisomerase (DNA) II alpha [Source:ZFIN;Acc:ZDB-GENE-030131-2453]|top2a|PTHR10169_SF33	177.105	12000000	4900000	3500000	16000000	9700000	7700000	0.61	-0.88
84	ENSDARP00000133453	ENSDARG00000102874|ENSDART00000159181|inner membrane protein, mitochondrial (mitofilin) [Source:ZFIN;Acc:ZDB-GENE-030131-5417]|immt|PTHR15415	83.149	110000000	220000000	170000000	49000000	120000000	100000000	0.75	0.94
85	cont_Q04695|K1C17_HUMAN	Keratin, type I cytoskeletal 17 OS=Homo sapiens GN=KRT17 PE=1 SV=2	48.076	330000000	66000000	320000000	420000000	68000000	260000000	0.01	-0.03
86	ENSDARP00000069175	ENSDARG00000016548|ENSDART00000074689|eukaryotic translation initiation factor 5B [Source:ZFIN;Acc:ZDB-GENE-050208-20]|eif5b|PTHR23115_SF99	137.613	24000000	5000000	4900000	22000000	8100000	6300000	0.13	-0.32
87	ENSDARP00000020340	ENSDARG00000004336|ENSDART00000021384|exocyst complex component 4 [Source:ZFIN;Acc:ZDB-GENE-041210-112]|exoc4|PTHR14146	109.63	85000000	45000000	38000000	48000000	19000000	18000000	0.77	1.04
88	ENSDARP00000002175	ENSDARG00000016301|ENSDART00000019573|zgc:65894 [Source:ZFIN;Acc:ZDB-GENE-030131-7741]|zgc:65894|PTHR11588_SF54	49.603	9400000	27000000	24000000	8700000	44000000	53000000	0.26	-0.58
89	ENSDARP00000010193	ENSDARG00000002790|ENSDART00000012442|adaptor-related protein complex 2, mu 1 subunit, a [Source:ZFIN;Acc:ZDB-GENE-030131-9784]|ap2m1a|PTHR11998_SF12	50.075	150000000	69000000	120000000	140000000	43000000	59000000	0.38	0.6
90	ENSDARP00000060918	ENSDARG00000010316|ENSDART00000060919|glutaminyl-tRNA synthetase [Source:ZFIN;Acc:ZDB-GENE-040426-1011]|qars|PTHR10119_SF17	87.782	47000000	16000000	15000000	44000000	20000000	21000000	0.12	-0.24
91	ENSDARP00000016277	ENSDARG00000018106|ENSDART00000020786|eukaryotic translation initiation factor 2B, subunit 3 gamma [Source:ZFIN;Acc:ZDB-GENE-040426-1039]|eif2b3|PTHR22572_SF8	50.465	130000000	32000000	21000000	120000000	64000000	43000000	0.3	-0.64
92	ENSDARP00000137238	ENSDARG00000027355|ENSDART00000160650|solute carrier family 25 (mitochondrial carrier; adenine nucleotide translocator), member 4 [Source:ZFIN;Acc:ZDB-GENE-030131-5275]|slc25a4|PTHR24089_SF195	32.667	72000000	140000000	100000000	32000000	96000000	73000000	0.52	0.75
93	ENSDARP00000033806	ENSDARG00000025386|ENSDART00000034707|LSM family member 14B [Source:ZFIN;Acc:ZDB-GENE-040426-779]|lsm14b|PTHR13586_SF1	41.515	45000000	78000000	52000000	32000000	48000000	39000000	0.46	0.53
94	ENSDARP00000081816	ENSDARG00000061338|ENSDART00000087382|DEAD (Asp-Glu-Ala-Asp) box helicase 6 [Source:ZFIN;Acc:ZDB-GENE-070912-83]|ddx6|PTHR24031_SF214	53.876	34000000	36000000	35000000	23000000	38000000	31000000	0.17	0.21
95	cont_P13646.4|K1C13_HUMAN	RecName: Full=Keratin, type I cytoskeletal 13; AltName: Full=Cytokeratin-13; Short=CK-13; AltName: Full=Keratin-13; Short=K13	49.557	320000000	68000000	320000000	420000000	70000000	340000000	0.06	-0.16
96	ENSDARP00000063383	ENSDARG00000045297|ENSDART00000063384|prohibitin 2a [Source:ZFIN;Acc:ZDB-GENE-030131-3141]|phb2a|PTHR23222	33.337	88000000	140000000	100000000	51000000	100000000	94000000	0.35	0.46
97	ENSDARP00000103197	ENSDARG00000017397|ENSDART00000109259|SWI/SNF related, matrix associated, actin dependent regulator of chromatin, subfamily c, member 1a [Source:ZFIN;Acc:ZDB-GENE-080514-3]|smarcc1a|PTHR12802_SF9	120.717	23000000	1900000	2000000	59000000	13000000	11000000	0.88	-2.19
98	ENSDARP00000072428	ENSDARG00000055610|ENSDART00000077962|exocyst complex component 2 [Source:ZFIN;Acc:ZDB-GENE-040426-1160]|exoc2|PTHR13043	103.35	55000000	29000000	22000000	29000000	14000000	9900000	0.76	1.06
99	ENSDARP00000083511	ENSDARG00000061994|ENSDART00000089078|acetyl-CoA carboxylase beta [Source:ZFIN;Acc:ZDB-GENE-060526-132]|acacb|PTHR18866_SF84	268.523	6100000	7800000	5900000	20000000	8500000	14000000	0.92	-1.02
100	ENSDARP00000011292	ENSDARG00000014582|ENSDART00000009347|exocyst complex component 3 [Source:ZFIN;Acc:ZDB-GENE-030131-5947]|exoc3|PTHR21292	86.875	91000000	51000000	33000000	71000000	18000000	14000000	0.58	1.04
101	ENSDARP00000140069	ENSDARG00000101047|ENSDART00000168167|RNA 2',3'-cyclic phosphate and 5'-OH ligase [Source:ZFIN;Acc:ZDB-GENE-040426-2096]|rtcb|PTHR11118	55.303	35000000	84000000	66000000	24000000	37000000	51000000	0.52	0.69
102	ENSDARP00000072482	ENSDARG00000055639|ENSDART00000078018|RuvB-like AAA ATPase 2 [Source:ZFIN;Acc:ZDB-GENE-030109-1]|ruvbl2|PTHR11093	51.219	13000000	14000000	13000000	16000000	18000000	19000000	0.38	-0.41
103	ENSDARP00000048976	ENSDARG00000031795|ENSDART00000048977|ATP-binding cassette, sub-family F (GCN20), member 1 [Source:ZFIN;Acc:ZDB-GENE-050517-31]|abcf1|PTHR19211_SF14	99.089	75000000	3900000	3600000	110000000	21000000	18000000	0.57	-1.78
104	ENSDARP00000108871	ENSDARG00000054799|ENSDART00000121783|replication factor C (activator 1) 1 [Source:ZFIN;Acc:ZDB-GENE-070410-99]|rfc1|PTHR11107	125.294	16000000	3700000	3000000	46000000	14000000	12000000	1.02	-1.82
105	ENSDARP00000008636	ENSDARG00000032117|ENSDART00000023963|DEAD (Asp-Glu-Ala-Asp) box helicase 1 [Source:ZFIN;Acc:ZDB-GENE-041001-215]|ddx1|PTHR24031_SF211	82.362	37000000	75000000	57000000	29000000	42000000	35000000	0.53	0.62
106	ENSDARP00000090766	ENSDARG00000068992|ENSDART00000099994|heat shock protein 8 [Source:ZFIN;Acc:ZDB-GENE-990415-92]|hspa8|PTHR19375_SF156	71.136	35000000	22000000	18000000	35000000	23000000	19000000	0.04	-0.07
107	ENSDARP00000051762	ENSDARG00000035692|ENSDART00000051763|ribosomal protein S3A [Source:ZFIN;Acc:ZDB-GENE-030131-9184]|rps3a|TF629374	30.18	31000000	160000000	65000000	31000000	100000000	61000000	0.11	0.25
108	cont_Q3TTY5|K22E_MOUSE	Keratin, type II cytoskeletal 2 epidermal OS=Mus musculus GN=Krt2 PE=1 SV=1	70.88	98000000	28000000	140000000	220000000	26000000	140000000	0.11	-0.33
109	ENSDARP00000069215	ENSDARG00000060238|ENSDART00000074729|uveal autoantigen with coiled-coil domains and ankyrin repeats b [Source:ZFIN;Acc:ZDB-GENE-030521-32]|uacab|PTHR24196_SF1	156.53	13000000	1900000	1100000	11000000	3100000	2300000	0.17	-0.49
110	ENSDARP00000124604	ENSDARG00000060323|ENSDART00000148786|exocyst complex component 5 [Source:ZFIN;Acc:ZDB-GENE-080204-126]|exoc5|PTHR12100	81.725	51000000	28000000	21000000	35000000	12000000	8900000	0.64	1.01
111	ENSDARP00000098474	ENSDARG00000077776|ENSDART00000109258|casein kinase 2, beta polypeptide [Source:ZFIN;Acc:ZDB-GENE-990415-29]|csnk2b|PTHR11740	24.869	8900000	28000000	23000000	7900000	31000000	24000000	0.01	-0.02
112	ENSDARP00000116237	ENSDARG00000029157|ENSDART00000141595|mediator complex subunit 23 [Source:ZFIN;Acc:ZDB-GENE-040724-82]|med23|PTHR12691	157.986	26000000	13000000	9700000	15000000	28000000	20000000	0.31	-0.46
113	ENSDARP00000063153	ENSDARG00000043019|ENSDART00000063154|exocyst complex component 1 [Source:ZFIN;Acc:ZDB-GENE-030131-1057]|exoc1|PTHR16092_SF19	101.889	88000000	48000000	39000000	46000000	22000000	18000000	0.81	1.05
114	ENSDARP00000086442	ENSDARG00000063145|ENSDART00000092009|transcription factor A, mitochondrial [Source:ZFIN;Acc:ZDB-GENE-061013-552]|tfam|PTHR13711_SF49	31.477	29000000	200000000	110000000	21000000	120000000	97000000	0.17	0.47
115	ENSDARP00000052273	ENSDARG00000001241|ENSDART00000052274|poly-U binding splicing factor b [Source:ZFIN;Acc:ZDB-GENE-040625-116]|puf60b|PTHR24011_SF246	53.921	63000000	56000000	42000000	39000000	42000000	34000000	0.42	0.47
116	ENSDARP00000028571	ENSDARG00000028546|ENSDART00000036927|NADH dehydrogenase (ubiquinone) Fe-S protein 1 [Source:ZFIN;Acc:ZDB-GENE-030131-478]|ndufs1|PTHR11615	79.41	84000000	89000000	49000000	46000000	30000000	30000000	0.99	1.05
117	ENSDARP00000051669	ENSDARG00000035634|ENSDART00000051670|replication factor C (activator 1) 5 [Source:ZFIN;Acc:ZDB-GENE-040907-1]|rfc5|PTHR11669_SF9	37.647	46000000	20000000	13000000	130000000	76000000	48000000	1.3	-1.77
118	ENSDARP00000089091	ENSDARG00000068123|ENSDART00000098319|G kinase anchoring protein 1 [Source:ZFIN;Acc:ZDB-GENE-040426-2485]|gkap1|PTHR14899	41.935	99000000	55000000	29000000	110000000	64000000	40000000	0.14	-0.26
119	cont_Q6IFX2|K1C42_MOUSE	Keratin, type I cytoskeletal 42 OS=Mus musculus GN=Krt42 PE=1 SV=1	50.102	340000000	75000000	360000000	410000000	73000000	280000000	0.02	0.05
120	ENSDARP00000097404	ENSDARG00000037503|ENSDART00000106626|THO complex 2 [Source:ZFIN;Acc:ZDB-GENE-030616-54]|thoc2|PTHR21597	178.309	9200000	4600000	5000000	7400000	8300000	8200000	0.32	-0.41
121	ENSDARP00000119160	ENSDARG00000013434|ENSDART00000132164|histone cell cycle regulator a [Source:ZFIN;Acc:ZDB-GENE-030131-6296]|hira|PTHR13831	111.171	19000000	12000000	11000000	19000000	18000000	15000000	0.25	-0.32
122	ENSDARP00000126723	ENSDARG00000091150|ENSDART00000152788|marker of proliferation Ki-67 [Source:ZFIN;Acc:ZDB-GENE-030131-9771]|mki67|PTHR21603	225.077	6300000	2100000	1400000	10000000	2400000	1700000	0.16	-0.4
123	ENSDARP00000106499	ENSDARG00000087229|ENSDART00000123357|exocyst complex component 7 [Source:ZFIN;Acc:ZDB-GENE-040426-2752]|exoc7|PTHR12542_SF7	76.945	79000000	50000000	34000000	51000000	17000000	13000000	0.8	1.19
124	ENSDARP00000100185	ENSDARG00000077469|ENSDART00000114741|polymerase (RNA) I polypeptide B [Source:ZFIN;Acc:ZDB-GENE-040426-1598]|polr1b|PTHR20856	127.528	16000000	27000000	21000000	12000000	26000000	20000000	0.12	0.18
125	ENSDARP00000081681	ENSDARG00000061282|ENSDART00000087247|golgi glycoprotein 1a [Source:ZFIN;Acc:ZDB-GENE-030131-6448]|glg1a|PTHR11884	131.614	17000000	3000000	2900000	12000000	3700000	2300000	0.05	0.14
126	ENSDARP00000115483	ENSDARG00000086408|ENSDART00000137341||zgc:171717|PTHR12011_SF267	18.671	160000000	400000000	610000000	290000000	360000000	680000000	0.14	-0.27
127	ENSDARP00000139005	ENSDARG00000008816|ENSDART00000165617|glutamate dehydrogenase 1a [Source:ZFIN;Acc:ZDB-GENE-030114-2]|glud1a|PTHR11606	60.321	51000000	72000000	44000000	25000000	73000000	44000000	0.22	0.34
128	ENSDARP00000135038	ENSDARG00000099966|ENSDART00000172066|polymerase (RNA) II (DNA directed) polypeptide A [Source:ZFIN;Acc:ZDB-GENE-041008-78]|polr2a|PTHR19376_SF33	216.681	7500000	3200000	3300000	9800000	1400000	3500000	0.1	0.23
129	ENSDARP00000099474	ENSDARG00000012820|ENSDART00000114524|NOP56 ribonucleoprotein homolog [Source:ZFIN;Acc:ZDB-GENE-040109-1]|nop56|PTHR10894	60.635	47000000	100000000	87000000	47000000	58000000	58000000	0.36	0.46
130	ENSDARP00000060468	ENSDARG00000041252|ENSDART00000060469|gem (nuclear organelle) associated protein 4 [Source:ZFIN;Acc:ZDB-GENE-050522-188]|gemin4|PTHR15571	118.461	50000000	40000000	27000000	43000000	44000000	33000000	0.04	-0.07
131	ENSDARP00000111715	ENSDARG00000020820|ENSDART00000124948|signal recognition particle 68 [Source:ZFIN;Acc:ZDB-GENE-040831-3]|srp68|PTHR12860	70.667	14000000	69000000	52000000	12000000	46000000	46000000	0.13	0.31
132	ENSDARP00000104753	ENSDARG00000014274|ENSDART00000122513|replication factor C (activator 1) 2 [Source:ZFIN;Acc:ZDB-GENE-050306-29]|rfc2|PTHR11669_SF5	43.288	62000000	22000000	15000000	160000000	75000000	55000000	1.11	-1.68
133	ENSDARP00000088564	ENSDARG00000009031|ENSDART00000097792|TRAF2 and NCK interacting kinase b [Source:ZFIN;Acc:ZDB-GENE-051113-320]|tnikb|PTHR24361_SF196	151.117	8200000	5300000	6400000	8100000	4200000	5100000	0.17	0.23
134	ENSDARP00000010465	ENSDARG00000009953|ENSDART00000011304|mediator complex subunit 14 [Source:ZFIN;Acc:ZDB-GENE-030131-8867]|med14|PTHR12809	158.048	11000000	5200000	5400000	8900000	15000000	12000000	0.65	-0.79
135	ENSDARP00000072835	ENSDARG00000055969|ENSDART00000078373|replication factor C (activator 1) 3 [Source:ZFIN;Acc:ZDB-GENE-020809-3]|rfc3|PTHR11669_SF1	40.37	51000000	11000000	7300000	130000000	56000000	37000000	1.1	-2.04
136	ENSDARP00000076844	ENSDARG00000059323|ENSDART00000082409|ribophorin I [Source:ZFIN;Acc:ZDB-GENE-030131-4286]|rpn1|PTHR21049	67.616	48000000	28000000	22000000	26000000	21000000	20000000	0.37	0.47
137	ENSDARP00000132180	ENSDARG00000103007|ENSDART00000162657|ribosomal protein S3 [Source:ZFIN;Acc:ZDB-GENE-030131-8494]|rps3|PTHR11760	26.862	62000000	150000000	73000000	48000000	95000000	50000000	0.36	0.52
138	ENSDARP00000132078	ENSDARG00000098874|ENSDART00000164261|exocyst complex component 6B [Source:ZFIN;Acc:ZDB-GENE-060929-132]|exoc6b|PTHR12702	92.682	63000000	31000000	21000000	39000000	9000000	8600000	0.73	1.25
139	ENSDARP00000099342	ENSDARG00000074995|ENSDART00000110416|eukaryotic translation initiation factor 2B, subunit 5 epsilon [Source:ZFIN;Acc:ZDB-GENE-030131-5364]|eif2b5|PTHR22572_SF7	69.406	81000000	19000000	12000000	88000000	35000000	20000000	0.24	-0.58
140	ENSDARP00000111741	ENSDARG00000001220|ENSDART00000124901|MYC binding protein 2 [Source:ZFIN;Acc:ZDB-GENE-030616-132]|mycbp2|PTHR12846_SF14	518.363	1200000	490000	470000	1900000	750000	750000	0.41	-0.64
141	ENSDARP00000114800	ENSDARG00000077038|ENSDART00000138567|polybromo 1, like [Source:ZFIN;Acc:ZDB-GENE-010501-3]|pbrm1l|PTHR16062_SF10	185.973	5900000	2000000	1600000	21000000	7600000	9000000	1.46	-2.11
142	ENSDARP00000054986	ENSDARG00000037746|ENSDART00000054987|actin, beta 1 [Source:ZFIN;Acc:ZDB-GENE-000329-1]|actb1|PTHR11937_SF187	41.74	56000000	48000000	37000000	100000000	71000000	48000000	0.5	-0.6
143	ENSDARP00000060245	ENSDARG00000041110|ENSDART00000060246|DnaJ (Hsp40) homolog, subfamily C, member 3a [Source:ZFIN;Acc:ZDB-GENE-030131-1264]|dnajc3a|PTHR24078_SF156	57.487	87000000	26000000	25000000	110000000	38000000	35000000	0.24	-0.48
144	ENSDARP00000132097	ENSDARG00000099431|ENSDART00000157919|mediator complex subunit 24 [Source:ZFIN;Acc:ZDB-GENE-030131-2341]|med24|PTHR12898	110.79	23000000	20000000	12000000	15000000	24000000	16000000	0.02	-0.04
145	ENSDARP00000120295	ENSDARG00000077226|ENSDART00000134514|SWI/SNF related, matrix associated, actin dependent regulator of chromatin, subfamily a, member 4a [Source:ZFIN;Acc:ZDB-GENE-030605-1]|smarca4a|PTHR10799_SF76	182.377	4200000	500000	440000	13000000	3200000	3300000	1.11	-2.42
146	ENSDARP00000111214	ENSDARG00000063211|ENSDART00000092180|exocyst complex component 8 [Source:ZFIN;Acc:ZDB-GENE-070410-60]|exoc8|PTHR21426_SF12	78.719	85000000	45000000	31000000	66000000	14000000	11000000	0.63	1.17
147	ENSDARP00000130351	ENSDARG00000098670|ENSDART00000171335|mitogen-activated protein kinase kinase kinase kinase 4 [Source:ZFIN;Acc:ZDB-GENE-030131-6722]|map4k4|PTHR24361_SF225	121.849	11000000	12000000	15000000	11000000	8500000	11000000	0.27	0.32
148	ENSDARP00000142035	ENSDARG00000098783|ENSDART00000167045|polymerase (RNA) II (DNA directed) polypeptide B [Source:ZFIN;Acc:ZDB-GENE-041008-1]|polr2b|PTHR20856	133.799	20000000	9300000	7800000	13000000	12000000	11000000	0.04	-0.07
149	cont_P12035|K2C3_HUMAN	Keratin, type II cytoskeletal 3 OS=Homo sapiens GN=KRT3 PE=1 SV=3	64.378	150000000	33000000	150000000	270000000	31000000	140000000	0.08	-0.23
150	ENSDARP00000015026	ENSDARG00000014139|ENSDART00000018981|signal recognition particle 72 [Source:ZFIN;Acc:ZDB-GENE-030131-5546]|srp72|PTHR14094	66.201	12000000	48000000	32000000	9400000	39000000	30000000	0.11	0.25
151	ENSDARP00000091365	ENSDARG00000069242|ENSDART00000100592|protein disulfide isomerase family A, member 5 [Source:ZFIN;Acc:ZDB-GENE-030521-5]|pdia5|PTHR18929_SF85	60.163	70000000	0		62000000			NA	NA
152	ENSDARP00000125193	ENSDARG00000088895|ENSDART00000150650|si:dkeyp-98a7.7 [Source:ZFIN;Acc:ZDB-GENE-050208-520]|si:dkeyp-98a7.7|PTHR12011_SF267	15.635	25000000	210000000	200000000	17000000	210000000	180000000	0.06	0.21
153	ENSDARP00000012488	ENSDARG00000002591|ENSDART00000011931|RuvB-like AAA ATPase 1 [Source:ZFIN;Acc:ZDB-GENE-030109-2]|ruvbl1|PTHR11093	50.334	40000000	45000000	32000000	50000000	40000000	32000000	0.05	-0.07
154	ENSDARP00000108686	ENSDARG00000105043|ENSDART00000127212|si:dkey-152b24.6 [Source:ZFIN;Acc:ZDB-GENE-100922-31]|si:dkey-152b24.6|PTHR13593_SF37	32.561	11000000	28000000	22000000	11000000	21000000	21000000	0.09	0.16
155	ENSDARP00000129311	ENSDARG00000018425|ENSDART00000155899|DEAD (Asp-Glu-Ala-Asp) box helicase 61 [Source:ZFIN;Acc:ZDB-GENE-030131-6611]|ddx61|PTHR24031_SF203	54.317	7300000	11000000	10000000	5200000	9600000	11000000	0.15	0.22
156	ENSDARP00000108711	ENSDARG00000058371|ENSDART00000129044|keratin 5 [Source:ZFIN;Acc:ZDB-GENE-991110-23]|krt5|PTHR23239_SF136	59.141	140000000	32000000	150000000	300000000	31000000	190000000	0.16	-0.46
157	cont_Q7Z3Y8|K1C27_HUMAN	Keratin, type I cytoskeletal 27 OS=Homo sapiens GN=KRT27 PE=1 SV=2	49.792	260000	0	0	0	0	0	NA	NA
158	ENSDARP00000140672	ENSDARG00000101465|ENSDART00000168652|origin recognition complex, subunit 2 [Source:ZFIN;Acc:ZDB-GENE-061013-682]|orc2|PTHR14052	39.142	12000000	13000000	16000000	6500000	26000000	14000000	0.01	-0.02
159	ENSDARP00000122284	ENSDARG00000011553|ENSDART00000131616|ATP synthase, H+ transporting, mitochondrial Fo complex, subunit B1 [Source:ZFIN;Acc:ZDB-GENE-041010-33]|atp5f1|PTHR12733	28.152	61000000	37000000	27000000	33000000	27000000	32000000	0.27	0.36
160	ENSDARP00000056633	ENSDARG00000038780|ENSDART00000056634|upstream binding transcription factor, like [Source:ZFIN;Acc:ZDB-GENE-040426-1159]|ubtfl|PTHR13711_SF141	83.418	20000000	35000000	36000000	18000000	20000000	22000000	0.49	0.57
161	ENSDARP00000078619	ENSDARG00000060036|ENSDART00000084184|aminoacyl tRNA synthetase complex-interacting multifunctional protein 1 [Source:ZFIN;Acc:ZDB-GENE-060825-144]|aimp1|PTHR11586_SF1	34.466	85000000	25000000	37000000	79000000	40000000	36000000	0.09	-0.18
162	ENSDARP00000045487	ENSDARG00000013582|ENSDART00000045488|casein kinase 2, alpha prime polypeptide b [Source:ZFIN;Acc:ZDB-GENE-090406-4]|csnk2a2b|PTHR24054	41.264	17000000	37000000	32000000	16000000	34000000	45000000	0.04	-0.08
163	ENSDARP00000131597	ENSDARG00000099742|ENSDART00000161063|HEAT repeat containing 1 [Source:ZFIN;Acc:ZDB-GENE-030131-6378]|heatr1|PTHR13457	241.923	6800000	2800000	2500000	7000000	2700000	3000000	0.04	-0.08
164	ENSDARP00000106707	ENSDARG00000014004|ENSDART00000125830|eukaryotic translation initiation factor 2B, subunit 4 delta [Source:ZFIN;Acc:ZDB-GENE-030131-955]|eif2b4|PTHR10233_SF14	59.845	85000000	25000000	21000000	95000000	18000000	35000000	0.06	-0.15
165	ENSDARP00000109711	ENSDARG00000043797|ENSDART00000121806|CDC5 cell division cycle 5-like (S. pombe) [Source:ZFIN;Acc:ZDB-GENE-040426-821]|cdc5l|PTHR10641_SF17	91.853	29000000	13000000	6400000	27000000	12000000	7400000	0	0.01
166	ENSDARP00000134906	ENSDARG00000091402|ENSDART00000170885|eukaryotic translation initiation factor 2B, subunit 1 alpha [Source:ZFIN;Acc:ZDB-GENE-040625-25]|eif2b1|PTHR10233_SF18	33.551	110000000	45000000	20000000	99000000	76000000	46000000	0.32	-0.61
167	cont_Q7Z794|K2C1B_HUMAN	Keratin, type II cytoskeletal 1b OS=Homo sapiens GN=KRT77 PE=2 SV=3	61.864	110000000	25000000	120000000	260000000	25000000	120000000	0.15	-0.43
168	ENSDARP00000120922	ENSDARG00000003869|ENSDART00000139069|2,4-dienoyl CoA reductase 1, mitochondrial [Source:ZFIN;Acc:ZDB-GENE-040718-142]|decr1|PTHR24315	35.516	68000000	95000000	67000000	37000000	130000000	86000000	0.01	0.03
169	ENSDARP00000055844	ENSDARG00000038290|ENSDART00000055845|THO complex 5 [Source:ZFIN;Acc:ZDB-GENE-030131-3789]|thoc5|PTHR13375_SF3	77.799	46000000	66000000	45000000	43000000	47000000	30000000	0.31	0.38
170	ENSDARP00000108089	ENSDARG00000014690|ENSDART00000128917|ribosomal protein S4, X-linked [Source:ZFIN;Acc:ZDB-GENE-040927-19]|rps4x|PTHR11581	29.669	210000000	270000000	72000000	160000000	130000000	62000000	0.3	0.54
171	ENSDARP00000088500	ENSDARG00000067838|ENSDART00000097729|zgc:162967 [Source:ZFIN;Acc:ZDB-GENE-041008-221]|zgc:162967|PTHR13096	61.507	15000000	37000000	31000000	23000000	37000000	35000000	0.19	-0.29
172	ENSDARP00000021993	ENSDARG00000016904|ENSDART00000023676|branched chain ketoacid dehydrogenase kinase [Source:ZFIN;Acc:ZDB-GENE-021204-1]|bckdk|PTHR11947	47.85	19000000	23000000	13000000	17000000	92000000	53000000	0.82	-1.29
173	ENSDARP00000112333	ENSDARG00000052480|ENSDART00000124833|programmed cell death 11 [Source:ZFIN;Acc:ZDB-GENE-030131-4076]|pdcd11|PTHR23270_SF5	204.336	7000000	4900000	5000000	6400000	6100000	7200000	0.18	-0.23
174	ENSDARP00000122981	ENSDARG00000034396|ENSDART00000144514|methionyl-tRNA synthetase [Source:ZFIN;Acc:ZDB-GENE-030219-83]|mars|PTHR11946_SF69	105.75	35000000	15000000	16000000	28000000	18000000	19000000	0.04	-0.08
175	ENSDARP00000003359	ENSDARG00000019280|ENSDART00000026064|leucyl-tRNA synthetase b [Source:ZFIN;Acc:ZDB-GENE-030114-7]|larsb|PTHR11946_SF51	90.618	50000000	9400000	12000000	37000000	17000000	20000000	0.18	-0.38
176	ENSDARP00000097506	ENSDARG00000076474|ENSDART00000112722|oogenesis-related gene [Source:ZFIN;Acc:ZDB-GENE-050208-584]|org|TF637191	23.96	110000000	220000000	160000000	95000000	210000000	130000000	0.14	0.21
177	ENSDARP00000033622	ENSDARG00000025566|ENSDART00000034704|solute carrier family 25 (mitochondrial carrier; phosphate carrier), member 3b [Source:ZFIN;Acc:ZDB-GENE-040426-1916]|slc25a3b|PTHR24089_SF173	39.352	57000000	71000000	53000000	30000000	49000000	48000000	0.47	0.54
178	ENSDARP00000124412	ENSDARG00000061865|ENSDART00000149507|DEAD (Asp-Glu-Ala-Asp) box polypeptide 10 [Source:ZFIN;Acc:ZDB-GENE-071022-2]|ddx10|PTHR24031_SF54	99.135	9300000	27000000	23000000	5500000	18000000	16000000	0.36	0.63
179	ENSDARP00000133707	ENSDARG00000056218|ENSDART00000161407|TRAF2 and NCK interacting kinase a [Source:ZFIN;Acc:ZDB-GENE-030131-3767]|tnika|PTHR24361_SF196	151.299	5200000	5700000	6800000	4800000	4400000	5000000	0.28	0.32
180	ENSDARP00000139219	ENSDARG00000102974|ENSDART00000157828|bromodomain adjacent to zinc finger domain, 2A [Source:ZFIN;Acc:ZDB-GENE-041010-202]|baz2a|PTHR22880_SF141	271.805	2700000	6500000	6400000	3400000	7700000	8800000	0.2	-0.34
181	cont_P19012|K1C15_HUMAN	Keratin, type I cytoskeletal 15 OS=Homo sapiens GN=KRT15 PE=1 SV=3	49.181	310000000	63000000	300000000	410000000	64000000	250000000	0.02	-0.06
182	ENSDARP00000122116	ENSDARG00000020621|ENSDART00000137128|adaptor-related protein complex 1, beta 1 subunit [Source:ZFIN;Acc:ZDB-GENE-061025-1]|ap1b1|PTHR11134_SF12	104.181	39000000	16000000	23000000	22000000	9600000	14000000	0.54	0.74
183	ENSDARP00000103621	ENSDARG00000088932|ENSDART00000113186|si:dkey-240e12.6 [Source:ZFIN;Acc:ZDB-GENE-050208-367]|si:dkey-240e12.6|PTHR12011_SF267	15.333	35000000	400000000	350000000	22000000	350000000	290000000	0.09	0.39
184	ENSDARP00000089834	ENSDARG00000086247|ENSDART00000099060|zgc:171781 [Source:ZFIN;Acc:ZDB-GENE-080305-9]|zgc:171781|PTHR12011_SF267	17.399	30000000	300000000	270000000	19000000	250000000	210000000	0.11	0.42
185	ENSDARP00000099714	ENSDARG00000079326|ENSDART00000109785|calcineurin binding protein 1 [Source:ZFIN;Acc:ZDB-GENE-030131-1735]|cabin1|PTHR15502	246.868	2100000	2200000	2000000	2200000	5100000	5300000	0.78	-0.91
186	ENSDARP00000138602	ENSDARG00000102070|ENSDART00000161142|TBC1 domain family, member 10Aa [Source:ZFIN;Acc:ZDB-GENE-030131-4497]|tbc1d10aa|PTHR22957_SF257	100.586	6300000	8900000	7700000	5600000	8600000	10000000	0.04	-0.06
187	ENSDARP00000114866	ENSDARG00000088713|ENSDART00000147197|si:ch211-226h8.14 [Source:ZFIN;Acc:ZDB-GENE-050208-470]|si:ch211-226h8.14|PTHR12011_SF267	19.313	19000000	150000000	140000000	13000000	140000000	110000000	0.1	0.34
188	ENSDARP00000029933	ENSDARG00000006260|ENSDART00000039443|tubulin, alpha 8 like 4 [Source:ZFIN;Acc:ZDB-GENE-040426-860]|tuba8l4|PTHR11588_SF75	50.002	42000000	76000000	59000000	31000000	68000000	55000000	0.15	0.23
189	cont_P05787|K2C8_HUMAN	Keratin, type II cytoskeletal 8 OS=Homo sapiens GN=KRT8 PE=1 SV=7	53.671	110000000	27000000	130000000	270000000	26000000	150000000	0.16	-0.47
190	ENSDARP00000082769	ENSDARG00000041243|ENSDART00000088336|SET domain, bifurcated 1a [Source:ZFIN;Acc:ZDB-GENE-030131-2421]|setdb1a|PTHR22884_SF323	159.925	5200000	2200000	2000000	6000000	3800000	3600000	0.44	-0.61
191	ENSDARP00000080378	ENSDARG00000060751|ENSDART00000085943|TAO kinase 3a [Source:ZFIN;Acc:ZDB-GENE-100921-50]|taok3a|PTHR24361_SF187	105.788	39000000	9300000	8100000	28000000	5700000	6500000	0.21	0.51
192	ENSDARP00000077314	ENSDARG00000059553|ENSDART00000082879|symplekin [Source:ZFIN;Acc:ZDB-GENE-060526-361]|sympk|PTHR15245	139.737	16000000	6200000	4400000	18000000	9600000	5500000	0.19	-0.37
193	ENSDARP00000105905	ENSDARG00000091702|ENSDART00000124520|si:ch73-267c23.4 [Source:ZFIN;Acc:ZDB-GENE-141210-9]|si:ch73-267c23.4|PTHR24054	44.983	42000000	45000000	40000000	30000000	65000000	52000000	0.1	-0.15
194	ENSDARP00000022858	ENSDARG00000006963|ENSDART00000013203|CSE1 chromosome segregation 1-like (yeast) [Source:ZFIN;Acc:ZDB-GENE-990603-1]|cse1l|PTHR10997_SF8	109.958	7400000	37000000	34000000	5300000	35000000	39000000	0.04	0.12
195	ENSDARP00000013230	ENSDARG00000012981|ENSDART00000020667|oxysterol binding protein-like 7 [Source:ZFIN;Acc:ZDB-GENE-041010-212]|osbpl7|PTHR10972_SF75	100.621	18000000	5000000	3100000	14000000	5000000	4100000	0.01	-0.01
196	ENSDARP00000137682	ENSDARG00000098739|ENSDART00000159861|polyhomeotic homolog 2b (Drosophila) [Source:ZFIN;Acc:ZDB-GENE-040426-1113]|phc2b|PTHR23430_SF24	14.881	14000000	12000000	27000000	13000000	16000000	21000000	0	0
197	ENSDARP00000096079	ENSDARG00000086221|ENSDART00000105308|si:ch211-226h8.4 [Source:ZFIN;Acc:ZDB-GENE-050208-376]|si:ch211-226h8.4|PTHR12011_SF267	16.968	190000000	520000000	750000000	330000000	450000000	790000000	0.11	-0.23
198	ENSDARP00000059751	ENSDARG00000040779|ENSDART00000059752|mediator complex subunit 16 [Source:ZFIN;Acc:ZDB-GENE-090306-4]|med16|PTHR13224	94.223	23000000	24000000	12000000	21000000	25000000	16000000	0.07	-0.11
199	ENSDARP00000098004	ENSDARG00000074289|ENSDART00000115157|tubulin, alpha 4 like [Source:ZFIN;Acc:ZDB-GENE-030131-5588]|tuba4l|PTHR11588_SF90	50.182	51000000	95000000	67000000	39000000	86000000	63000000	0.14	0.21
200	ENSDARP00000094194	ENSDARG00000016448|ENSDART00000103418|vitellogenin 3, phosvitinless [Source:ZFIN;Acc:ZDB-GENE-991019-2]|vtg3|PTHR23345	140.671	17000000	6300000	5600000	13000000	6700000	8000000	0.03	-0.06
201	ENSDARP00000138163	ENSDARG00000062272|ENSDART00000169028|AFG3-like AAA ATPase 2 [Source:ZFIN;Acc:ZDB-GENE-070912-46]|afg3l2|PTHR23076_SF45	88.875	14000000	24000000	15000000	7300000	14000000	9300000	0.69	0.8
202	ENSDARP00000038901	ENSDARG00000026701|ENSDART00000032390|general transcription factor IIH, polypeptide 1 [Source:ZFIN;Acc:ZDB-GENE-040912-164]|gtf2h1|PTHR12856	62.375	31000000	21000000	11000000	23000000	14000000	8800000	0.27	0.44
203	ENSDARP00000072006	ENSDARG00000055216|ENSDART00000077539|tubulin, alpha 1c [Source:ZFIN;Acc:ZDB-GENE-061114-1]|tuba1c|PTHR11588_SF65	50.148	42000000	76000000	59000000	31000000	68000000	55000000	0.15	0.23
204	ENSDARP00000138674	ENSDARG00000099194|ENSDART00000160017|inner centromere protein [Source:HGNC Symbol;Acc:HGNC:6058]|INCENP|PTHR13142	93.505	17000000	6700000	3200000	24000000	4000000	2100000	0.09	0.29
205	ENSDARP00000130881	ENSDARG00000102674|ENSDART00000165116|cytoskeleton associated protein 5 [Source:ZFIN;Acc:ZDB-GENE-051120-174]|ckap5|PTHR12609_SF0	225.209	1200000	120000	140000	2000000	72000	130000	0.01	0.04
206	ENSDARP00000067953	ENSDARG00000051783|ENSDART00000073462|ribosomal protein, large, P0 [Source:ZFIN;Acc:ZDB-GENE-000629-1]|rplp0|PTHR21141_SF3	34.404	58000000	49000000	26000000	36000000	44000000	25000000	0.2	0.29
207	ENSDARP00000135288	ENSDARG00000102362|ENSDART00000171944|solute carrier family 25 (aspartate/glutamate carrier), member 12 [Source:ZFIN;Acc:ZDB-GENE-031006-11]|slc25a12|PTHR24089_SF204	75.312	12000000	35000000	23000000	6900000	23000000	18000000	0.36	0.62
208	ENSDARP00000129624	ENSDARG00000005774|ENSDART00000154985|DEAD (Asp-Glu-Ala-Asp) box helicase 3b [Source:ZFIN;Acc:ZDB-GENE-980526-150]|ddx3b|PTHR24031_SF195	24.746	62000000	140000000	75000000	55000000	61000000	35000000	0.68	0.83
209	ENSDARP00000099552	ENSDARG00000063385|ENSDART00000111806|centromere protein E [Source:ZFIN;Acc:ZDB-GENE-060929-860]|cenpe|PTHR24115_SF384	310.013	2000000	820000	590000	2500000	570000	530000	0.04	0.11
210	ENSDARP00000014978	ENSDARG00000029150|ENSDART00000020084|heat shock protein 90, alpha (cytosolic), class B member 1 [Source:ZFIN;Acc:ZDB-GENE-990415-95]|hsp90ab1|PTHR11528	83.305	16000000	20000000	13000000	17000000	16000000	13000000	0.07	0.1
211	ENSDARP00000022440	ENSDARG00000017728|ENSDART00000023549|prohibitin 2b [Source:ZFIN;Acc:ZDB-GENE-040718-430]|phb2b|PTHR23222	33.764	55000000	100000000	60000000	30000000	64000000	49000000	0.48	0.62
212	ENSDARP00000135023	ENSDARG00000098782|ENSDART00000172412|carnitine O-acetyltransferase b [Source:ZFIN;Acc:ZDB-GENE-040912-162]|cratb|PTHR22589	69.996	27000000	20000000	11000000	23000000	13000000	9100000	0.26	0.41
213	ENSDARP00000096930	ENSDARG00000024488|ENSDART00000106152|topoisomerase (DNA) II alpha [Source:ZFIN;Acc:ZDB-GENE-030131-2453]|top2a|PTHR10169_SF33	90.161	13000000	6700000	4700000	18000000	9100000	7100000	0.32	-0.51
214	ENSDARP00000098175	ENSDARG00000007526|ENSDART00000108787|NADH dehydrogenase (ubiquinone) Fe-S protein 2 [Source:ZFIN;Acc:ZDB-GENE-050522-273]|ndufs2|PTHR11993	52.678	53000000	46000000	31000000	25000000	22000000	26000000	0.79	0.81
215	ENSDARP00000051235	ENSDARG00000035360|ENSDART00000051236|misshapen-like kinase 1 [Source:ZFIN;Acc:ZDB-GENE-060526-45]|mink1|PTHR24361_SF196	143.746	3700000	6100000	7400000	2600000	4800000	5500000	0.3	0.42
216	ENSDARP00000020885	ENSDARG00000012672|ENSDART00000016488|general transcription factor IIE, polypeptide 2, beta [Source:ZFIN;Acc:ZDB-GENE-030131-6794]|gtf2e2|PTHR12716	33.017	9000000	10000000	7900000	16000000	27000000	29000000	1.41	-1.37
217	ENSDARP00000074525	ENSDARG00000057414|ENSDART00000080075|prohibitin [Source:ZFIN;Acc:ZDB-GENE-030131-6577]|phb|PTHR23222	29.667	170000000	240000000	150000000	94000000	160000000	130000000	0.46	0.54
218	ENSDARP00000105288	ENSDARG00000091831|ENSDART00000128065|DEAD (Asp-Glu-Ala-Asp) box polypeptide 27 [Source:ZFIN;Acc:ZDB-GENE-031001-8]|ddx27|PTHR24031_SF93	88.224	10000000	47000000	40000000	7800000	18000000	25000000	0.42	0.8
219	ENSDARP00000118509	ENSDARG00000079725|ENSDART00000134918|DEAH (Asp-Glu-Ala-His) box helicase 9 [Source:ZFIN;Acc:ZDB-GENE-070912-171]|dhx9|PTHR18934_SF84	139.92	8100000	10000000	11000000	4700000	15000000	14000000	0.01	-0.01
220	ENSDARP00000093318	ENSDARG00000090822|ENSDART00000102542|zgc:171517 [Source:ZFIN;Acc:ZDB-GENE-080219-12]|QDPR (1 of many)|PTHR15104	27.726	27000000	52000000	40000000	39000000	60000000	32000000	0.1	-0.15
221	ENSDARP00000014456	ENSDARG00000013623|ENSDART00000013011|voltage-dependent anion channel 2 [Source:ZFIN;Acc:ZDB-GENE-030131-845]|vdac2|PTHR11743	30.265	86000000	65000000	45000000	39000000	66000000	48000000	0.25	0.34
222	ENSDARP00000010637	ENSDARG00000002402|ENSDART00000013066|excision repair cross-complementation group 3 [Source:ZFIN;Acc:ZDB-GENE-030131-3043]|ercc3|PTHR11274	89.217	9900000	10000000	5600000	9000000	12000000	7000000	0.09	-0.13
223	ENSDARP00000003389	ENSDARG00000001788|ENSDART00000005879|ATP synthase, H+ transporting, mitochondrial F1 complex, O subunit [Source:ZFIN;Acc:ZDB-GENE-050522-147]|atp5o|PTHR11910	22.468	260000000	55000000	58000000	130000000	72000000	74000000	0.04	0.09
224	ENSDARP00000100297	ENSDARG00000079313|ENSDART00000112908|proline, glutamate and leucine rich protein 1 [Source:ZFIN;Acc:ZDB-GENE-140106-164]|pelp1|TF612583	130.979	11000000	15000000	14000000	6800000	18000000	16000000	0.05	0.09
225	cont_Q9R0H5|K2C71_MOUSE	Keratin, type II cytoskeletal 71 OS=Mus musculus GN=Krt71 PE=1 SV=1	57.347	110000000	26000000	120000000	260000000	25000000	130000000	0.14	-0.43
226	ENSDARP00000052837	ENSDARG00000036371|ENSDART00000052838|actin, alpha 1a, skeletal muscle [Source:ZFIN;Acc:ZDB-GENE-050417-267]|acta1a|PTHR11937_SF165	41.992	25000000	21000000	18000000	44000000	25000000	23000000	0.38	-0.47
227	ENSDARP00000130143	ENSDARG00000100082|ENSDART00000169834||CABZ01052431.1|PTHR11134_SF10	75.715	31000000	22000000	18000000	30000000	16000000	15000000	0.2	0.28
228	ENSDARP00000140249	ENSDARG00000104801|ENSDART00000147110|tubulin, beta 6 class V [Source:ZFIN;Acc:ZDB-GENE-070424-195]|tubb6|PTHR11588_SF88	50.058	2800000	10000000	9700000	2900000	12000000	25000000	0.21	-0.54
229	ENSDARP00000129378	ENSDARG00000087543|ENSDART00000154389|si:dkey-108k21.12 [Source:ZFIN;Acc:ZDB-GENE-131127-139]|si:dkey-108k21.12|PTHR10484	11.47	54000000	260000000	220000000	69000000	350000000	300000000	0.16	-0.4
230	ENSDARP00000062982	ENSDARG00000042905|ENSDART00000062983|ribosomal protein L10a [Source:ZFIN;Acc:ZDB-GENE-030131-2025]|rpl10a|PTHR23105_SF36	24.606	110000000	130000000	80000000	55000000	76000000	57000000	0.72	0.76
231	ENSDARP00000137038	ENSDARG00000035872|ENSDART00000158140|hydroxysteroid (17-beta) dehydrogenase 12b [Source:ZFIN;Acc:ZDB-GENE-030131-1346]|hsd17b12b|PTHR24316_SF261	35.289	110000000	59000000	46000000	66000000	70000000	56000000	0.03	0.05
232	ENSDARP00000003814	ENSDARG00000009253|ENSDART00000005355|zgc:56576 [Source:ZFIN;Acc:ZDB-GENE-040426-1082]|zgc:56576|PTHR15924	27.855	53000000	86000000	54000000	37000000	58000000	52000000	0.3	0.38
233	ENSDARP00000023604	ENSDARG00000006345|ENSDART00000008504|mediator complex subunit 17 [Source:HGNC Symbol;Acc:HGNC:2375]|MED17|PTHR13114	44.385	22000000	27000000	17000000	24000000	26000000	18000000	0.04	-0.05
234	ENSDARP00000103646	ENSDARG00000079957|ENSDART00000113692|zgc:152986 [Source:EntrezGene;Acc:768168]|zgc:152986|PTHR15141	66.647	11000000	21000000	14000000	14000000	18000000	12000000	0.01	-0.02
235	ENSDARP00000114345	ENSDARG00000087584|ENSDART00000143367|si:dkeyp-98a7.9 [Source:ZFIN;Acc:ZDB-GENE-050208-680]|si:dkeyp-98a7.9|PTHR12011_SF267	15.58	23000000	180000000	160000000	16000000	170000000	130000000	0.09	0.31
236	cont_Q5XKE5|K2C79_HUMAN	Keratin, type II cytoskeletal 79 OS=Homo sapiens GN=KRT79 PE=1 SV=2	57.8	160000000	36000000	170000000	290000000	34000000	140000000	0.06	-0.19
237	ENSDARP00000014003	ENSDARG00000015709|ENSDART00000005299|hydroxysteroid (17-beta) dehydrogenase 12a [Source:ZFIN;Acc:ZDB-GENE-030131-5628]|hsd17b12a|PTHR24316_SF261	35.528	110000000	77000000	62000000	84000000	93000000	73000000	0.02	-0.03
238	ENSDARP00000125884	ENSDARG00000001857|ENSDART00000151748|AF4/FMR2 family, member 4 [Source:ZFIN;Acc:ZDB-GENE-100910-5]|aff4|PTHR10528	118.552	6300000	2300000	1600000	5600000	3400000	2600000	0.2	-0.36
239	ENSDARP00000054573	ENSDARG00000006434|ENSDART00000054574|polymerase (RNA) I polypeptide E [Source:ZFIN;Acc:ZDB-GENE-050522-251]|polr1e|PTHR14440	46.479	32000000	49000000	37000000	23000000	35000000	27000000	0.41	0.48
240	ENSDARP00000133817	ENSDARG00000010332|ENSDART00000167166|zgc:56231 [Source:ZFIN;Acc:ZDB-GENE-040426-1914]|zgc:56231|PTHR24115_SF408	91.3	22000000	270000	210000	29000000	190000	220000	0	-0.01
241	ENSDARP00000006888	ENSDARG00000044976|ENSDART00000005485|keratin 93 [Source:ZFIN;Acc:ZDB-GENE-060421-4592]|krt93|PTHR23239_SF107	50.9	330000000	67000000	310000000	430000000	67000000	230000000	0.01	0.02
242	ENSDARP00000007735	ENSDARG00000070723|ENSDART00000019413|NADH dehydrogenase (ubiquinone) 1 alpha subcomplex, 9a [Source:ZFIN;Acc:ZDB-GENE-050320-20]|ndufa9a|PTHR12126	42.876	20000000	35000000	18000000	11000000	8500000	8700000	1.33	1.34
243	ENSDARP00000062670	ENSDARG00000042708|ENSDART00000062671|tubulin, alpha 8 like [Source:ZFIN;Acc:ZDB-GENE-030131-9167]|tuba8l|PTHR11588_SF65	50.002	27000000	45000000	35000000	25000000	40000000	32000000	0.1	0.14
244	ENSDARP00000007528	ENSDARG00000021945|ENSDART00000019620|DEAD (Asp-Glu-Ala-Asp) box polypeptide 23 [Source:ZFIN;Acc:ZDB-GENE-030131-6215]|ddx23|PTHR24031_SF23	94.207	5900000	4600000	4200000	5800000	4000000	2800000	0.21	0.29
245	ENSDARP00000011701	ENSDARG00000007413|ENSDART00000019144|AT rich interactive domain 2 (ARID, RFX-like) [Source:ZFIN;Acc:ZDB-GENE-030131-6311]|arid2|PTHR22970_SF14	168.996	3200000	980000	1100000	9000000	7000000	6100000	1.86	-2.28
246	ENSDARP00000045990	ENSDARG00000018006|ENSDART00000045991|vaccinia related kinase 1 [Source:ZFIN;Acc:ZDB-GENE-040426-2709]|vrk1|PTHR11909_SF78	47.711	49000000	3100000	2000000	54000000	9100000	5700000	0.3	-1.08
247	ENSDARP00000066372	ENSDARG00000045132|ENSDART00000066373|voltage-dependent anion channel 1 [Source:ZFIN;Acc:ZDB-GENE-030131-6514]|vdac1|PTHR11743	30.607	75000000	63000000	51000000	40000000	80000000	70000000	0.02	0.04
248	ENSDARP00000083467	ENSDARG00000074622|ENSDART00000089034|myosin VAb [Source:ZFIN;Acc:ZDB-GENE-050411-72]|myo5ab|PTHR13140_SF273	209.803	5500000	650000	440000	7100000	1100000	1000000	0.24	-0.76
249	ENSDARP00000101097	ENSDARG00000076889|ENSDART00000112469|Ral GTPase activating protein, alpha subunit 1 (catalytic) [Source:ZFIN;Acc:ZDB-GENE-080806-1]|ralgapa1|PTHR10063	236.262	4800000	710000	1100000	4300000	900000	1100000	0.03	-0.08
250	ENSDARP00000043066	ENSDARG00000032156|ENSDART00000043067|zgc:171776 [Source:ZFIN;Acc:ZDB-GENE-071004-36]|zgc:171776|PTHR12011_SF267	25.51	120000000	220000000	200000000	82000000	190000000	150000000	0.27	0.39
251	ENSDARP00000023736	ENSDARG00000034178|ENSDART00000024861|cleavage and polyadenylation specific factor 1 [Source:ZFIN;Acc:ZDB-GENE-040709-2]|cpsf1|PTHR10644	162.834	7200000	1500000	800000	8200000	2800000	1900000	0.3	-0.76
252	ENSDARP00000112476	ENSDARG00000086859|ENSDART00000123789|quinoid dihydropteridine reductase b2 [Source:ZFIN;Acc:ZDB-GENE-070720-19]|qdprb2|PTHR15104	27.4	42000000	73000000	62000000	51000000	83000000	55000000	0.07	-0.1
253	ENSDARP00000135519	ENSDARG00000104889|ENSDART00000163823|karyopherin (importin) beta 1 [Source:ZFIN;Acc:ZDB-GENE-030131-2579]|kpnb1|PTHR10527_SF1	97.405	11000000	21000000	15000000	3900000	18000000	14000000	0.37	0.64
254	ENSDARP00000128597	ENSDARG00000078391|ENSDART00000156411|family with sequence similarity 98, member A [Source:ZFIN;Acc:ZDB-GENE-091202-6]|fam98a|PTHR31353	55.712	10000000	29000000	22000000	8100000	11000000	13000000	0.64	0.84
255	ENSDARP00000106925	ENSDARG00000086678|ENSDART00000124660|activating signal cointegrator 1 complex subunit 3 [Source:ZFIN;Acc:ZDB-GENE-130214-2]|ascc3|PTHR11752_SF8	213.794	1500000	860000	1100000	2900000	810000	1300000	0.24	-0.39
256	ENSDARP00000126680	ENSDARG00000073724|ENSDART00000152706|NLR family member X1 [Source:ZFIN;Acc:ZDB-GENE-071119-3]|nlrx1|PTHR24106_SF17	114.414	6200000	25000000	16000000	2000000	17000000	11000000	0.39	0.92
257	ENSDARP00000114026	ENSDARG00000021985|ENSDART00000141618|excision repair cross-complementation group 2 [Source:ZFIN;Acc:ZDB-GENE-040426-997]|ercc2|PTHR11472	87.005	15000000	15000000	7800000	16000000	12000000	5300000	0.14	0.25
258	ENSDARP00000039324	ENSDARG00000012381|ENSDART00000031418|heat shock cognate 70 [Source:ZFIN;Acc:ZDB-GENE-040426-1221]|hsc70|PTHR19375_SF156	70.902	17000000	14000000	11000000	18000000	14000000	12000000	0.04	-0.06
259	ENSDARP00000017636	ENSDARG00000018494|ENSDART00000028099|survival of motor neuron 1, telomeric [Source:ZFIN;Acc:ZDB-GENE-990715-16]|smn1|PTHR12664	30.967	3600000	2500000	2100000	3800000	7000000	3400000	0.62	-0.74
260	ENSDARP00000076961	ENSDARG00000059412|ENSDART00000082526|zgc:111976 [Source:ZFIN;Acc:ZDB-GENE-050522-332]|zgc:111976|PTHR12881	62.985	26000000	31000000	17000000	24000000	26000000	21000000	0.02	0.03
261	ENSDARP00000044149	ENSDARG00000031293|ENSDART00000044150|DnaJ (Hsp40) homolog, subfamily C, member 9 [Source:ZFIN;Acc:ZDB-GENE-040718-130]|dnajc9|PTHR24078_SF166	29.126	73000000	16000000	13000000	84000000	17000000	17000000	0.08	-0.22
262	ENSDARP00000048752	ENSDARG00000030789|ENSDART00000048753|DEAD (Asp-Glu-Ala-Asp) box polypeptide 18 [Source:ZFIN;Acc:ZDB-GENE-030131-9685]|ddx18|PTHR24031_SF171	73.488	12000000	16000000	9600000	9700000	8800000	7600000	0.42	0.48
263	ENSDARP00000113541	ENSDARG00000094744|ENSDART00000146977|si:ch211-113a14.15 [Source:ZFIN;Acc:ZDB-GENE-121214-207]|si:ch211-113a14.15|PTHR23428	7.391	2200000	22000000	22000000	0	77000000	79000000	0.16	1.61
264	ENSDARP00000122841	ENSDARG00000057556|ENSDART00000134746|ribosomal protein L17 [Source:ZFIN;Acc:ZDB-GENE-030131-8585]|rpl17|PTHR11593	21.414	130000000	87000000	40000000	100000000	61000000	35000000	0.19	0.35
265	ENSDARP00000130135	ENSDARG00000042458|ENSDART00000163923|replication factor C (activator 1) 4 [Source:ZFIN;Acc:ZDB-GENE-040824-3]|rfc4|PTHR11669_SF7	40.047	62000000	25000000	14000000	170000000	87000000	53000000	1.11	-1.71
266	ENSDARP00000083973	ENSDARG00000015290|ENSDART00000089540|SAC1 suppressor of actin mutations 1-like a (yeast) [Source:ZFIN;Acc:ZDB-GENE-060503-122]|sacm1la|PTHR11200_SF11	67.077	12000000	4000000	3200000	8100000	4400000	3100000	0.07	0.15
267	ENSDARP00000058006	ENSDARG00000039681|ENSDART00000058007|sorting and assembly machinery component 50 homolog, like [Source:ZFIN;Acc:ZDB-GENE-041114-30]|samm50l|PTHR12815	52.185	11000000	18000000	16000000	5800000	11000000	13000000	0.49	0.63
268	ENSDARP00000012856	ENSDARG00000005462|ENSDART00000026178|kinesin family member 4 [Source:ZFIN;Acc:ZDB-GENE-040426-1545]|kif4|PTHR24115_SF393	141.12	4700000	310000	19000	4500000	1600000	870000	0.61	-2.62
269	ENSDARP00000132371	ENSDARG00000069302|ENSDART00000172655|sorting nexin 9b [Source:ZFIN;Acc:ZDB-GENE-031118-50]|snx9b|PTHR10555_SF14	68.967	7900000	1100000	1200000	83000000	9500000	9600000	1.36	-3.18
270	ENSDARP00000111483	ENSDARG00000038066|ENSDART00000126596|karyopherin alpha 2 (RAG cohort 1, importin alpha 1) [Source:ZFIN;Acc:ZDB-GENE-040718-22]|kpna2|PTHR23316	57.563	160000000	220000000	140000000	130000000	110000000	93000000	0.58	0.62
271	ENSDARP00000118326	ENSDARG00000088276|ENSDART00000143995|si:ch211-190p8.2 [Source:ZFIN;Acc:ZDB-GENE-070424-145]|si:ch211-190p8.2|PTHR23428	13.126	7000000	20000000	20000000	4800000	56000000	57000000	0.3	-0.83
272	ENSDARP00000131952	ENSDARG00000103846|ENSDART00000169404|heat shock protein 5 [Source:ZFIN;Acc:ZDB-GENE-031001-11]|hspa5|PTHR19375_SF157	71.946	20000000	15000000	9800000	13000000	11000000	8800000	0.31	0.4
273	ENSDARP00000015825	ENSDARG00000018325|ENSDART00000015007|TAF5 RNA polymerase II, TATA box binding protein (TBP)-associated factor [Source:ZFIN;Acc:ZDB-GENE-051120-180]|taf5|PTHR19879	83.789	19000000	28000000	13000000	15000000	18000000	10000000	0.32	0.43
274	ENSDARP00000081471	ENSDARG00000061204|ENSDART00000087037|DEAD (Asp-Glu-Ala-Asp) box polypeptide 20 [Source:ZFIN;Acc:ZDB-GENE-030131-202]|ddx20|PTHR24031_SF159	95.701	21000000	24000000	14000000	23000000	21000000	13000000	0.04	0.06
275	ENSDARP00000057540	ENSDARG00000039374|ENSDART00000057541|apolipoprotein O-like [Source:ZFIN;Acc:ZDB-GENE-050327-76]|apool|PTHR14564	48.256	11000000	17000000	15000000	2400000	18000000	14000000	0.36	0.76
276	ENSDARP00000130812	ENSDARG00000076815|ENSDART00000165287|eukaryotic translation initiation factor 3, subunit 10 (theta) [Source:ZFIN;Acc:ZDB-GENE-030131-5726]|eif3s10|PTHR14005	151.471	11000000	5300000	3500000	7700000	5400000	4100000	0.05	0.09
277	ENSDARP00000055503	ENSDARG00000038075|ENSDART00000055504|cytochrome c-1 [Source:ZFIN;Acc:ZDB-GENE-031105-2]|cyc1|PTHR10266	33.693	87000000	110000000	53000000	44000000	62000000	53000000	0.49	0.58
278	ENSDARP00000109517	ENSDARG00000006219|ENSDART00000122953|guanine nucleotide binding protein-like 3 (nucleolar) [Source:ZFIN;Acc:ZDB-GENE-030131-616]|gnl3|PTHR11089_SF11	62.876	5100000	71000000	42000000	5400000	43000000	34000000	0.09	0.33
279	ENSDARP00000112519	ENSDARG00000078654|ENSDART00000143121|TPX2, microtubule-associated, homolog (Xenopus laevis) [Source:ZFIN;Acc:ZDB-GENE-030131-9652]|tpx2|PTHR14326_SF9	84.598	21000000	5200000	5100000	42000000	6200000	6000000	0.19	-0.5
280	ENSDARP00000134854	ENSDARG00000102998|ENSDART00000161751|TAF6 RNA polymerase II, TATA box binding protein (TBP)-associated factor [Source:ZFIN;Acc:ZDB-GENE-040912-23]|taf6|PTHR10221	69.154	14000000	22000000	10000000	13000000	12000000	6500000	0.42	0.56
281	ENSDARP00000113744	ENSDARG00000079326|ENSDART00000147417|calcineurin binding protein 1 [Source:ZFIN;Acc:ZDB-GENE-030131-1735]|cabin1|PTHR15502	144.343	3300000	3100000	2900000	3500000	8200000	8900000	0.88	-1.03
282	ENSDARP00000108972	ENSDARG00000086848|ENSDART00000127829|ATPase family, AAA domain containing 3B [Source:ZFIN;Acc:ZDB-GENE-040426-1826]|atad3b|PTHR23075_SF2	25.521	24000000	74000000	53000000	16000000	37000000	32000000	0.53	0.79
283	ENSDARP00000006624	ENSDARG00000006316|ENSDART00000003001|ribosomal protein L23a [Source:ZFIN;Acc:ZDB-GENE-030131-7479]|rpl23a|PTHR11620_SF9	17.63	130000000	68000000	31000000	130000000	47000000	31000000	0.09	0.2
284	ENSDARP00000096076	ENSDARG00000077097|ENSDART00000105305|si:ch211-226h8.6 [Source:ZFIN;Acc:ZDB-GENE-050208-456]|si:ch211-226h8.6|PTHR12011_SF267	12.237	34000000	260000000	240000000	23000000	240000000	180000000	0.1	0.35
285	ENSDARP00000077729	ENSDARG00000059711|ENSDART00000083294|nucleolar protein 6 (RNA-associated) [Source:ZFIN;Acc:ZDB-GENE-030131-6294]|nol6|PTHR17972	129.159	8000000	7800000	4900000	6900000	6500000	6200000	0.03	0.05
286	ENSDARP00000004708	ENSDARG00000013333|ENSDART00000010311|NADH dehydrogenase (ubiquinone) 1 alpha subcomplex, 10 [Source:ZFIN;Acc:ZDB-GENE-030131-670]|ndufa10|PTHR10513_SF15	40.263	63000000	43000000	17000000	23000000	12000000	13000000	0.89	1.23
287	ENSDARP00000120407	ENSDARG00000078457|ENSDART00000136334|si:ch211-250e5.16 [Source:ZFIN;Acc:ZDB-GENE-030131-6052]|si:ch211-250e5.16|PTHR12011_SF267	14.791	28000000	230000000	210000000	19000000	210000000	180000000	0.09	0.32
288	ENSDARP00000131854	ENSDARG00000037109|ENSDART00000170797|PWP2 periodic tryptophan protein homolog (yeast) [Source:ZFIN;Acc:ZDB-GENE-021031-3]|pwp2h|PTHR19858	104.602	7900000	2300000	3200000	5700000	3400000	3400000	0.03	-0.05
289	ENSDARP00000023313	ENSDARG00000012776|ENSDART00000020725|SWI/SNF related, matrix associated, actin dependent regulator of chromatin, subfamily a, member 1 [Source:ZFIN;Acc:ZDB-GENE-070705-296]|smarca1|PTHR10799_SF602	120.877	9200000	12000000	12000000	6800000	16000000	15000000	0.06	-0.09
290	ENSDARP00000009407	ENSDARG00000019004|ENSDART00000003422|SWI/SNF related, matrix associated, actin dependent regulator of chromatin, subfamily d, member 1 [Source:ZFIN;Acc:ZDB-GENE-030131-1835]|smarcd1|PTHR13844_SF1	57.976	23000000	5800000	4500000	51000000	17000000	13000000	0.75	-1.39
291	ENSDARP00000032159	ENSDARG00000026767|ENSDART00000037709|nucleolar protein 11 [Source:ZFIN;Acc:ZDB-GENE-030131-419]|nol11|PTHR15633	78.694	9900000	8000000	5900000	10000000	8900000	5100000	0	0
292	ENSDARP00000094633	ENSDARG00000070604|ENSDART00000103857|zgc:162509 [Source:ZFIN;Acc:ZDB-GENE-050809-100]|zgc:162509|TF605496	78.404	8800000	19000000	14000000	11000000	19000000	15000000	0.08	-0.12
293	ENSDARP00000060839	ENSDARG00000041503|ENSDART00000060840|mediator complex subunit 4 [Source:ZFIN;Acc:ZDB-GENE-050417-438]|med4|PTHR13208	28.036	43000000	31000000	19000000	39000000	48000000	38000000	0.38	-0.48
294	ENSDARP00000060250	ENSDARG00000041113|ENSDART00000060251|WD repeat domain 18 [Source:ZFIN;Acc:ZDB-GENE-040905-4]|wdr18|PTHR18763_SF0	47.125	5800000	6300000	5700000	4000000	8300000	6400000	0.01	-0.01
295	ENSDARP00000005238	ENSDARG00000009681|ENSDART00000005140|mediator complex subunit 27 [Source:ZFIN;Acc:ZDB-GENE-040426-1601]|med27|PTHR13130	35.649	19000000	21000000	11000000	16000000	23000000	20000000	0.16	-0.23
296	ENSDARP00000106738	ENSDARG00000090988|ENSDART00000129540|leucyl-tRNA synthetase a [Source:ZFIN;Acc:ZDB-GENE-110411-16]|larsa|PTHR11946_SF51	41.279	68000000	15000000	14000000	50000000	27000000	32000000	0.27	-0.53
297	ENSDARP00000106359	ENSDARG00000015862|ENSDART00000127695|ribosomal protein L5b [Source:ZFIN;Acc:ZDB-GENE-040625-93]|rpl5b|PTHR23410	34.033	30000000	87000000	36000000	23000000	51000000	28000000	0.33	0.52
298	ENSDARP00000097371	ENSDARG00000015239|ENSDART00000106593|PRP19/PSO4 homolog (S. cerevisiae) [Source:ZFIN;Acc:ZDB-GENE-030131-263]|prp19|PTHR13889	54.7	95000000	21000000	8300000	92000000	24000000	7900000	0.01	-0.02
299	ENSDARP00000009428	ENSDARG00000006600|ENSDART00000023453|LSM14A mRNA processing body assembly factor a [Source:ZFIN;Acc:ZDB-GENE-040426-1567]|lsm14aa|PTHR13586_SF2	47.765	23000000	42000000	24000000	18000000	27000000	24000000	0.24	0.32
300	ENSDARP00000124464	ENSDARG00000015638|ENSDART00000149779|gem (nuclear organelle) associated protein 2 [Source:ZFIN;Acc:ZDB-GENE-030131-3756]|gemin2|PTHR12794	29.995	15000000	15000000	7500000	16000000	18000000	12000000	0.26	-0.36
301	ENSDARP00000109432	ENSDARG00000086075|ENSDART00000127228|tetratricopeptide repeat domain 3 [Source:ZFIN;Acc:ZDB-GENE-090313-3]|ttc3|PTHR17550	193.002	1600000	1200000	980000	1700000	1500000	1500000	0.3	-0.35
302	ENSDARP00000040203	ENSDARG00000031164|ENSDART00000040204|tubulin, alpha 8 like 2 [Source:ZFIN;Acc:ZDB-GENE-040426-1646]|tuba8l2|PTHR11588_SF75	50.127	23000000	46000000	33000000	15000000	38000000	32000000	0.21	0.32
303	ENSDARP00000022333	ENSDARG00000016058|ENSDART00000020936|fibroblast growth factor (acidic) intracellular binding protein a [Source:ZFIN;Acc:ZDB-GENE-040426-1363]|fibpa|PTHR13223	41.401	8700000	45000000	39000000	11000000	41000000	39000000	0.03	-0.07
304	ENSDARP00000091438	ENSDARG00000041140|ENSDART00000100665|damage-specific DNA binding protein 2 [Source:ZFIN;Acc:ZDB-GENE-050419-169]|ddb2|PTHR15169	55.674	18000000	18000000	12000000	19000000	25000000	13000000	0.16	-0.23
305	ENSDARP00000021064	ENSDARG00000017219|ENSDART00000024729|poly(A) binding protein, cytoplasmic 1a [Source:ZFIN;Acc:ZDB-GENE-030131-3238]|pabpc1a|PTHR24011_SF233	70.689	21000000	20000000	15000000	16000000	13000000	8500000	0.5	0.59
306	ENSDARP00000060301	ENSDARG00000041140|ENSDART00000060302|damage-specific DNA binding protein 2 [Source:ZFIN;Acc:ZDB-GENE-050419-169]|ddb2|PTHR15169	55.829	16000000	16000000	10000000	17000000	24000000	12000000	0.23	-0.32
307	ENSDARP00000021253	ENSDARG00000012485|ENSDART00000008224|aurora kinase A [Source:ZFIN;Acc:ZDB-GENE-040801-161]|aurka|PTHR24350_SF5	45.433	32000000	2600000	1100000	40000000	3500000	2400000	0.14	-0.61
308	ENSDARP00000024751	ENSDARG00000016871|ENSDART00000011319|SWI/SNF related, matrix associated, actin dependent regulator of chromatin, subfamily e, member 1 [Source:ZFIN;Acc:ZDB-GENE-030131-967]|smarce1|PTHR13711_SF150	47.332	25000000	2600000	1700000	75000000	12000000	7100000	0.67	-1.93
309	ENSDARP00000137625	ENSDARG00000100623|ENSDART00000160586|transformation/transcription domain-associated protein [Source:ZFIN;Acc:ZDB-GENE-050809-47]|trrap|PTHR11139_SF1	435.245	350000	8700		860000	210000	130000	0.99	-3.19
310	cont_Q2M2I5|K1C24_HUMAN	Keratin, type I cytoskeletal 24 OS=Homo sapiens GN=KRT24 PE=1 SV=1	55.053	270000000	58000000	260000000	370000000	57000000	180000000	0.02	0.05
311	ENSDARP00000056644	ENSDARG00000032175|ENSDART00000056645|poly-U binding splicing factor a [Source:ZFIN;Acc:ZDB-GENE-030131-2891]|puf60a|PTHR24011_SF246	59.32	17000000	23000000	17000000	11000000	14000000	12000000	0.51	0.54
312	ENSDARP00000111504	ENSDARG00000004174|ENSDART00000125459|CCR4-NOT transcription complex, subunit 1 [Source:ZFIN;Acc:ZDB-GENE-040915-1]|cnot1|PTHR13162	266.51	1200000	780000	510000	1100000	720000	610000	0.01	0.02
313	ENSDARP00000071058	ENSDARG00000054400|ENSDART00000076586|si:ch211-198n5.11 [Source:ZFIN;Acc:ZDB-GENE-050411-52]|si:ch211-198n5.11|PTHR22855_SF25	66.588	530000	5200000	3200000	4700000	74000000	64000000	1.41	-3.76
314	ENSDARP00000100701	ENSDARG00000075805|ENSDART00000109605|si:dkey-219c3.2 [Source:ZFIN;Acc:ZDB-GENE-090313-238]|si:dkey-219c3.2|PTHR15138	103.274	6000000	6000000	3300000	3500000	4300000	2400000	0.45	0.56
315	ENSDARP00000134109	ENSDARG00000103553|ENSDART00000159274|splicing factor 3b, subunit 3 [Source:ZFIN;Acc:ZDB-GENE-040426-2901]|sf3b3|PTHR10644	135.536	15000000	3800000	2400000	10000000	5500000	3700000	0.07	-0.17
316	ENSDARP00000110828	ENSDARG00000088899|ENSDART00000130978|Ral GTPase activating protein, beta subunit (non-catalytic) [Source:ZFIN;Acc:ZDB-GENE-130530-945]|ralgapb|PTHR21344	165.202	7400000	650000	780000	6200000	1000000	1100000	0.09	-0.3
317	ENSDARP00000056613	ENSDARG00000035066|ENSDART00000056614|upstream binding transcription factor, RNA polymerase I [Source:ZFIN;Acc:ZDB-GENE-030616-252]|ubtf|PTHR13711_SF178	85.834	7200000	19000000	17000000	5000000	12000000	14000000	0.3	0.5
318	ENSDARP00000097641	ENSDARG00000078703|ENSDART00000114008|aspartate beta-hydroxylase [Source:HGNC Symbol;Acc:HGNC:757]|ASPH|PTHR12366_SF20	67.318	8500000	19000000	16000000	6100000	20000000	13000000	0.14	0.26
319	ENSDARP00000118039	ENSDARG00000013763|ENSDART00000133073|ribosome binding protein 1a [Source:ZFIN;Acc:ZDB-GENE-030131-9795]|rrbp1a|PTHR18939	145.429	4300000	720000	170000	2000000	400000	300000	0.1	0.39
320	ENSDARP00000141979	ENSDARG00000089869|ENSDART00000163181|zgc:172218 [Source:ZFIN;Acc:ZDB-GENE-080219-50]|zgc:172218|PTHR12011_SF267	16.293	36000000	130000000	140000000	34000000	120000000	140000000	0.03	0.07
321	ENSDARP00000013520	ENSDARG00000017315|ENSDART00000008554|La ribonucleoprotein domain family, member 7 [Source:ZFIN;Acc:ZDB-GENE-030131-6896]|larp7|PTHR22792_SF3	64.039	5500000	23000000	15000000	5300000	15000000	13000000	0.15	0.31
322	ENSDARP00000095078	ENSDARG00000070828|ENSDART00000104303|actin-like 6A [Source:ZFIN;Acc:ZDB-GENE-020419-36]|actl6a|PTHR11937_SF191	47.237	30000000	15000000	12000000	57000000	25000000	17000000	0.45	-0.71
323	ENSDARP00000055337	ENSDARG00000037966|ENSDART00000055338|THO complex 6 [Source:ZFIN;Acc:ZDB-GENE-041010-198]|thoc6|TF642760	35.439	31000000	39000000	21000000	26000000	29000000	22000000	0.17	0.23
324	ENSDARP00000075769	ENSDARG00000058467|ENSDART00000081326|PRP40 pre-mRNA processing factor 40 homolog A [Source:ZFIN;Acc:ZDB-GENE-030131-274]|prpf40a|PTHR11864	97.634	13000000	8100000	10000000	17000000	6800000	7900000	0.06	0.1
325	ENSDARP00000092050	ENSDARG00000032324|ENSDART00000101276|erythrocyte membrane protein band 4.1 like 5 [Source:ZFIN;Acc:ZDB-GENE-030616-450]|epb41l5|PTHR23280_SF15	85.687	9300000	21000000	14000000	6500000	11000000	9100000	0.54	0.68
326	ENSDARP00000015815	ENSDARG00000021991|ENSDART00000003922|ER lipid raft associated 1 [Source:ZFIN;Acc:ZDB-GENE-050327-13]|erlin1|PTHR15351	38.295	31000000	24000000	21000000	11000000	17000000	20000000	0.58	0.65
327	ENSDARP00000069977	ENSDARG00000053457|ENSDART00000075495|ribosomal protein L23 [Source:ZFIN;Acc:ZDB-GENE-030131-8756]|rpl23|PTHR11761_SF8	14.872	240000000	120000000	74000000	190000000	150000000	89000000	0.04	-0.07
328	ENSDARP00000073472	ENSDARG00000056517|ENSDART00000079016|THO complex 3 [Source:ZFIN;Acc:ZDB-GENE-040808-14]|thoc3|TF616071	36.308	41000000	33000000	22000000	31000000	31000000	24000000	0.08	0.12
329	ENSDARP00000086095	ENSDARG00000001754|ENSDART00000091662|NOC2-like nucleolar associated transcriptional repressor [Source:ZFIN;Acc:ZDB-GENE-000607-75]|noc2l|PTHR12687	86.497	23000000	48000000	28000000	17000000	27000000	21000000	0.45	0.56
330	ENSDARP00000024380	ENSDARG00000013457|ENSDART00000026244|superkiller viralicidic activity 2-like 2 [Source:ZFIN;Acc:ZDB-GENE-040426-2854]|skiv2l2|PTHR11752_SF54	116.531	6900000	4500000	4700000	8400000	4300000	5900000	0.12	-0.17
331	ENSDARP00000136797	ENSDARG00000052344|ENSDART00000171952|transducin (beta)-like 3 [Source:ZFIN;Acc:ZDB-GENE-041114-104]|tbl3|PTHR19854_SF15	99.791	24000000	6700000	8900000	20000000	11000000	8700000	0.08	-0.16
332	ENSDARP00000111179	ENSDARG00000016443|ENSDART00000121867|eukaryotic translation initiation factor 3, subunit C [Source:ZFIN;Acc:ZDB-GENE-030131-6166]|eif3c|PTHR13937	108.333	12000000	7100000	5100000	5200000	6000000	4800000	0.4	0.5
333	ENSDARP00000116175	ENSDARG00000026801|ENSDART00000142457|staufen double-stranded RNA binding protein 2 [Source:ZFIN;Acc:ZDB-GENE-040426-687]|stau2|PTHR10910_SF60	73.349	9600000	15000000	12000000	7800000	12000000	7800000	0.36	0.43
334	ENSDARP00000134422	ENSDARG00000101710|ENSDART00000159969|AT rich interactive domain 1Aa (SWI-like) [Source:ZFIN;Acc:ZDB-GENE-080220-35]|arid1aa|PTHR12656_SF12	246.031	1700000		13000	4800000	230000	160000	0.64	-3.3
335	cont_P02534|K1M1_SHEEP	Keratin, type I microfibrillar 48 kDa, component 8C-1 OS=Ovis aries PE=1 SV=2	46.645	300000000	64000000	520000000	410000000	65000000	200000000	0.11	0.32
336	ENSDARP00000008668	ENSDARG00000004774|ENSDART00000014049|WD repeat domain 36 [Source:ZFIN;Acc:ZDB-GENE-030131-464]|wdr36|PTHR13889	98.83	6400000	1500000	1100000	6500000	1700000	2800000	0.21	-0.49
337	ENSDARP00000044269	ENSDARG00000012368|ENSDART00000044270|tetratricopeptide repeat domain 21B [Source:ZFIN;Acc:ZDB-GENE-031010-34]|ttc21b|PTHR14699	150.817	6000000	48000	110000	3400000	230000	160000	0.11	-0.67
338	ENSDARP00000109783	ENSDARG00000007405|ENSDART00000124627|serine/threonine kinase receptor associated protein [Source:ZFIN;Acc:ZDB-GENE-040426-1110]|strap|PTHR19877_SF2	36.048	18000000	14000000	10000000	18000000	18000000	14000000	0.18	-0.24
339	ENSDARP00000073029	ENSDARG00000056138|ENSDART00000078568|splicing factor 3b, subunit 1 [Source:ZFIN;Acc:ZDB-GENE-040827-3]|sf3b1|PTHR12097_SF0	147.088	5900000	1500000	1100000	3900000	1800000	1200000	0.02	0.05
340	ENSDARP00000015866	ENSDARG00000002597|ENSDART00000004546|poly(A) binding protein, cytoplasmic 1-like [Source:ZFIN;Acc:ZDB-GENE-030131-5836]|pabpc1l|PTHR24011_SF230	68.925	17000000	14000000	11000000	13000000	9000000	6500000	0.52	0.61
341	ENSDARP00000025759	ENSDARG00000012495|ENSDART00000004782|M-phase phosphoprotein 10 (U3 small nucleolar ribonucleoprotein) [Source:ZFIN;Acc:ZDB-GENE-030131-2146]|mphosph10|PTHR17039_SF0	79.676	10000000	12000000	6900000	9300000	9400000	7500000	0.1	0.14
342	ENSDARP00000131479	ENSDARG00000103135|ENSDART00000170953|stomatin (EPB72)-like 2 [Source:ZFIN;Acc:ZDB-GENE-040426-1139]|stoml2|PTHR10264	39.356	21000000	11000000	7100000	8100000	5400000	3800000	0.82	1.07
343	ENSDARP00000054822	ENSDARG00000037640|ENSDART00000054823|aurora kinase B [Source:ZFIN;Acc:ZDB-GENE-020419-40]|aurkb|PTHR24350_SF4	36.876	55000000	23000000	15000000	66000000	28000000	18000000	0.12	-0.26
344	ENSDARP00000004667	ENSDARG00000016260|ENSDART00000027718|fragile X mental retardation, autosomal homolog 2 [Source:ZFIN;Acc:ZDB-GENE-040426-943]|fxr2|PTHR10603	74.821	28000000	26000000	16000000	21000000	17000000	11000000	0.38	0.49
345	ENSDARP00000066897	ENSDARG00000045487|ENSDART00000066898|ribosomal protein S16 [Source:ZFIN;Acc:ZDB-GENE-050506-107]|rps16|PTHR21569_SF4	16.346	19000000	120000000	67000000	14000000	100000000	61000000	0.1	0.29
346	ENSDARP00000096178	ENSDARG00000013351|ENSDART00000105405|cold inducible RNA binding protein b [Source:ZFIN;Acc:ZDB-GENE-030131-5841]|cirbpb|PTHR24012_SF98	23.59	37000000	78000000	38000000	32000000	52000000	28000000	0.28	0.4
347	ENSDARP00000133235	ENSDARG00000104643|ENSDART00000171267|tubulin, alpha 7 like [Source:ZFIN;Acc:ZDB-GENE-040704-78]|tuba7l|PTHR11588_SF65	49.845	45000000	79000000	61000000	34000000	70000000	56000000	0.16	0.23
348	ENSDARP00000117503	ENSDARG00000060252|ENSDART00000132189|mannosyl-oligosaccharide glucosidase [Source:ZFIN;Acc:ZDB-GENE-070112-412]|mogs|PTHR10412	96.164	21000000	21000000	16000000	11000000	19000000	19000000	0.21	0.28
349	ENSDARP00000052358	ENSDARG00000036071|ENSDART00000052359|general transcription factor IIH, polypeptide 4 [Source:ZFIN;Acc:ZDB-GENE-030131-6779]|gtf2h4|PTHR13152	52.715	1900000	560000	520000	920000	2300000	1400000	0.5	-0.83
350	ENSDARP00000127882	ENSDARG00000026723|ENSDART00000154503|synaptotagmin binding, cytoplasmic RNA interacting protein, like [Source:ZFIN;Acc:ZDB-GENE-030131-3104]|syncripl|PTHR24011_SF131	62.742	16000000	32000000	22000000	13000000	15000000	14000000	0.6	0.67
351	ENSDARP00000105322	ENSDARG00000032919|ENSDART00000122520|coiled-coil-helix-coiled-coil-helix domain containing 3a [Source:ZFIN;Acc:ZDB-GENE-030131-5005]|chchd3a|PTHR21588	35.773	48000000	95000000	64000000	23000000	62000000	45000000	0.53	0.72
352	ENSDARP00000026447	ENSDARG00000012432|ENSDART00000024815|family with sequence similarity 76, member B [Source:ZFIN;Acc:ZDB-GENE-030131-6955]|fam76b|PTHR22875_SF9	37.667	22000000	15000000	8500000	31000000	30000000	21000000	0.81	-0.96
353	ENSDARP00000100587	ENSDARG00000078326|ENSDART00000109314|Rho GTPase activating protein 10 [Source:ZFIN;Acc:ZDB-GENE-060512-221]|arhgap10|PTHR12552_SF5	86.481	15000000	6100000	5900000	14000000	11000000	8400000	0.26	-0.39
354	ENSDARP00000123905	ENSDARG00000061635|ENSDART00000148541|myosin VAa [Source:ZFIN;Acc:ZDB-GENE-041027-2]|myo5aa|PTHR13140_SF273	218.614	2300000	72000	55000	3000000	380000	330000	0.46	-1.78
355	ENSDARP00000112094	ENSDARG00000039400|ENSDART00000128246|polymerase (RNA) I polypeptide C [Source:ZFIN;Acc:ZDB-GENE-040426-1495]|polr1c|PTHR11800	41.002	18000000	20000000	21000000	16000000	28000000	23000000	0.1	-0.15
356	ENSDARP00000134857	ENSDARG00000098433|ENSDART00000169780|UTP6, small subunit (SSU) processome component, homolog (yeast) [Source:ZFIN;Acc:ZDB-GENE-040426-769]|utp6|PTHR23271	69.454	15000000	12000000	7800000	12000000	8400000	6100000	0.29	0.4
357	ENSDARP00000128537	ENSDARG00000059701|ENSDART00000155969|flightless I actin binding protein [Source:ZFIN;Acc:ZDB-GENE-071212-3]|flii|PTHR11977_SF16	143.662	3200000	1600000	1800000	3700000	2600000	2100000	0.27	-0.38
358	ENSDARP00000109027	ENSDARG00000087554|ENSDART00000122407|cyclin-dependent kinase 1 [Source:ZFIN;Acc:ZDB-GENE-010320-1]|cdk1|PTHR24056_SF173	34.535	32000000	16000000	11000000	35000000	15000000	11000000	0.01	0.02
359	ENSDARP00000104702	ENSDARG00000090118|ENSDART00000130356|quinoid dihydropteridine reductase b2 [Source:ZFIN;Acc:ZDB-GENE-070720-19]|qdprb2|PTHR15104	27.44	36000000	65000000	53000000	46000000	75000000	48000000	0.09	-0.14
360	ENSDARP00000094134	ENSDARG00000070435|ENSDART00000103357|VAMP (vesicle-associated membrane protein)-associated protein B and C [Source:ZFIN;Acc:ZDB-GENE-030131-2348]|vapb|PTHR10809_SF12	27.388	20000000	7400000	3700000	13000000	6700000	5000000	0.05	0.11
361	ENSDARP00000077948	ENSDARG00000059806|ENSDART00000083513|SAC1 suppressor of actin mutations 1-like b (yeast) [Source:ZFIN;Acc:ZDB-GENE-070112-542]|sacm1lb|PTHR11200_SF11	66.894	17000000	5100000	4000000	11000000	5700000	4300000	0.05	0.11
362	ENSDARP00000090434	ENSDARG00000068820|ENSDART00000099660|H2A histone family, member Va [Source:ZFIN;Acc:ZDB-GENE-020717-1]|h2afva|PTHR23430_SF34	13.501	19000000	41000000	32000000	24000000	77000000	45000000	0.38	-0.58
363	ENSDARP00000133183	ENSDARG00000041703|ENSDART00000158225|ribosome binding protein 1b [Source:ZFIN;Acc:ZDB-GENE-030429-36]|rrbp1b|PTHR18939	109.522	11000000	1100000	690000	6000000	1300000	1200000	0.02	-0.09
364	ENSDARP00000037108	ENSDARG00000028259|ENSDART00000031625|aldehyde dehydrogenase 3 family, member A2a [Source:ZFIN;Acc:ZDB-GENE-040718-74]|aldh3a2a|PTHR11699_SF133	54.64	43000000	62000000	40000000	23000000	37000000	25000000	0.72	0.78
365	ENSDARP00000124457	ENSDARG00000077264|ENSDART00000112389|WD repeat domain 43 [Source:ZFIN;Acc:ZDB-GENE-021231-3]|wdr43|PTHR22847_SF406	71.584	20000000	23000000	15000000	17000000	16000000	11000000	0.32	0.38
366	ENSDARP00000052929	ENSDARG00000036438|ENSDART00000052930|NADH dehydrogenase (ubiquinone) flavoprotein 1 [Source:ZFIN;Acc:ZDB-GENE-040808-73]|ndufv1|PTHR11780	53.656	91000000	77000000	50000000	41000000	32000000	32000000	1	1.02
367	ENSDARP00000120969	ENSDARG00000063627|ENSDART00000137020|block of proliferation 1 [Source:ZFIN;Acc:ZDB-GENE-030219-109]|bop1|PTHR17605	89.177	39000000	5800000	5600000	28000000	3700000	3500000	0.19	0.6
368	ENSDARP00000018901	ENSDARG00000016514|ENSDART00000007587|general transcription factor IIH, polypeptide 2 [Source:ZFIN;Acc:ZDB-GENE-030131-1959]|gtf2h2|PTHR12695	44.041	42000000	24000000	14000000	37000000	23000000	14000000	0.05	0.09
369	ENSDARP00000105452	ENSDARG00000000729|ENSDART00000123443|death-domain associated protein [Source:ZFIN;Acc:ZDB-GENE-010110-3]|daxx|PTHR12766_SF6	80.688	21000000	5800000	6600000	13000000	6900000	6200000	0.08	0.16
370	ENSDARP00000121177	ENSDARG00000086523|ENSDART00000131286|ER lipid raft associated 2 [Source:EntrezGene;Acc:100151163]|erlin2|PTHR15351	36.443	30000000	21000000	17000000	14000000	16000000	16000000	0.49	0.55
371	ENSDARP00000123943	ENSDARG00000025218|ENSDART00000149548|myosin VAb [Source:ZFIN;Acc:ZDB-GENE-050411-72]|myo5ab|PTHR13140_SF273	138.164	6200000	440000	460000	7700000	1100000	1000000	0.29	-0.95
372	ENSDARP00000072728	ENSDARG00000055868|ENSDART00000078266|ribosomal L1 domain containing 1 [Source:ZFIN;Acc:ZDB-GENE-130603-67]|rsl1d1|PTHR23105_SF5	42.235	22000000	34000000	29000000	21000000	22000000	20000000	0.33	0.38
373	ENSDARP00000071726	ENSDARG00000054980|ENSDART00000077259|EBNA1 binding protein 2 [Source:ZFIN;Acc:ZDB-GENE-030131-6989]|ebna1bp2|PTHR13028	35.454	11000000	55000000	34000000	11000000	38000000	29000000	0.11	0.27
374	ENSDARP00000082000	ENSDARG00000061397|ENSDART00000087566|thyroid hormone receptor interactor 12 [Source:ZFIN;Acc:ZDB-GENE-041111-262]|trip12|PTHR11254_SF73	232.246	1300000	31000	12000	2000000	230000	160000	0.56	-2.41
375	ENSDARP00000012447	ENSDARG00000002479|ENSDART00000015401|excision repair cross-complementation group 6-like [Source:ZFIN;Acc:ZDB-GENE-060531-56]|ercc6l|PTHR10799_SF67	163.127	6400000	5600000	3800000	7900000	5700000	4200000	0.1	-0.15
376	ENSDARP00000060362	ENSDARG00000041182|ENSDART00000060363|ribosomal protein L4 [Source:ZFIN;Acc:ZDB-GENE-030131-9034]|rpl4|PTHR19431_SF0	42.525	24000000	43000000	30000000	16000000	23000000	26000000	0.47	0.56
377	ENSDARP00000044042	ENSDARG00000031346|ENSDART00000044043|RNA binding motif protein 17 [Source:ZFIN;Acc:ZDB-GENE-040426-817]|rbm17|PTHR13288	46.152	30000000	6600000	2600000	29000000	7600000	2700000	0.01	-0.05
378	ENSDARP00000033055	ENSDARG00000008568|ENSDART00000033325|solute carrier family 25 (mitochondrial carrier; phosphate carrier), member 24 [Source:ZFIN;Acc:ZDB-GENE-040912-183]|slc25a24|PTHR24089_SF227	53.321	16000000	31000000	23000000	8300000	20000000	15000000	0.56	0.73
379	ENSDARP00000131040	ENSDARG00000098919|ENSDART00000165206|SWI/SNF related, matrix associated, actin dependent regulator of chromatin, subfamily c, member 1b [Source:ZFIN;Acc:ZDB-GENE-060503-273]|smarcc1b|PTHR12802_SF9	108.288	3000000	660000	370000	7500000	3300000	2400000	1.15	-2.12
380	ENSDARP00000099015	ENSDARG00000077946|ENSDART00000112637|SWI/SNF related, matrix associated, actin dependent regulator of chromatin, subfamily c, member 2 [Source:ZFIN;Acc:ZDB-GENE-100728-1]|smarcc2|PTHR12802_SF38	115.369	530000	78000	31000	480000	1600000	1100000	1.41	-3.13
381	cont_P19013|K2C4_HUMAN	Keratin, type II cytoskeletal 4 OS=Homo sapiens GN=KRT4 PE=1 SV=4	57.25	120000000	29000000	140000000	280000000	28000000	140000000	0.14	-0.4
382	ENSDARP00000106080	ENSDARG00000009724|ENSDART00000124968|ribophorin II [Source:ZFIN;Acc:ZDB-GENE-030131-7928]|rpn2|PTHR12640	70.735	25000000	11000000	8300000	15000000	12000000	8600000	0.11	0.19
383	ENSDARP00000066929	ENSDARG00000045514|ENSDART00000066930|ATP synthase, H+ transporting, mitochondrial F1 complex, gamma polypeptide 1 [Source:ZFIN;Acc:ZDB-GENE-030131-8901]|atp5c1|PTHR11693	32.128	79000000	71000000	51000000	43000000	37000000	41000000	0.69	0.71
384	ENSDARP00000028718	ENSDARG00000026183|ENSDART00000035670|polymerase (RNA) II (DNA directed) polypeptide E, b [Source:ZFIN;Acc:ZDB-GENE-040801-83]|polr2eb|PTHR10535	24.633	38000000	49000000	25000000	30000000	33000000	23000000	0.26	0.34
385	cont_Q8N1N4.2|K2C78_HUMAN	RecName: Full=Keratin, type II cytoskeletal 78; AltName: Full=Cytokeratin-78; Short=CK-78; AltName: Full=Keratin-5b; AltName: Full=Keratin-78; Short=K78; AltName: Full=Type-II keratin Kb40	56.83	3500000	200000	3600000	2400000	420000	4500000	0.07	-0.29
386	ENSDARP00000102247	ENSDARG00000043304|ENSDART00000114272|NOP2 nucleolar protein homolog (yeast) [Source:ZFIN;Acc:ZDB-GENE-050309-7]|nop2|PTHR22807_SF30	83.479	3500000	19000000	16000000	3300000	10000000	10000000	0.23	0.52
387	ENSDARP00000132502	ENSDARG00000102832|ENSDART00000158503|bromodomain adjacent to zinc finger domain, 1B [Source:ZFIN;Acc:ZDB-GENE-010328-16]|baz1b|PTHR22880_SF60	177.939	1900000	1700000	2100000	2500000	1700000	1600000	0.02	-0.03
388	ENSDARP00000023281	ENSDARG00000011079|ENSDART00000003648|WD repeat domain 3 [Source:ZFIN;Acc:ZDB-GENE-030131-9830]|wdr3|PTHR19853	105.755	7200000	2100000	2100000	6800000	1100000	1700000	0.19	0.46
389	ENSDARP00000095193	ENSDARG00000045814|ENSDART00000104420|SAMM50 sorting and assembly machinery component [Source:ZFIN;Acc:ZDB-GENE-040426-806]|samm50|PTHR12815	52.028	12000000	21000000	16000000	6100000	13000000	11000000	0.64	0.76
390	ENSDARP00000053266	ENSDARG00000036675|ENSDART00000053267|heterogeneous nuclear ribonucleoprotein A1b [Source:ZFIN;Acc:ZDB-GENE-030912-14]|hnrnpa1b|PTHR24012_SF309	40.504	7800000	18000000	12000000	5500000	11000000	9800000	0.35	0.5
391	ENSDARP00000130503	ENSDARG00000102317|ENSDART00000168874|ribosomal protein L26 [Source:ZFIN;Acc:ZDB-GENE-040426-2117]|rpl26|PTHR11143	17.331	72000000	140000000	70000000	59000000	54000000	52000000	0.61	0.69
392	ENSDARP00000051848	ENSDARG00000035741|ENSDART00000051849|solute carrier family 25 (mitochondrial carrier; oxoglutarate carrier), member 11 [Source:ZFIN;Acc:ZDB-GENE-040625-79]|slc25a11|PTHR24089_SF86	33.847	12000000	13000000	11000000	5700000	12000000	11000000	0.3	0.39
393	cont_Q86YZ3|HORN_HUMAN	Hornerin OS=Homo sapiens GN=HRNR PE=1 SV=2	282.228	900000	99000	1200000	440000	160000	250000	0.35	0.91
394	ENSDARP00000008898	ENSDARG00000018903|ENSDART00000009194|aminoacyl tRNA synthetase complex-interacting multifunctional protein 2 [Source:ZFIN;Acc:ZDB-GENE-040426-2652]|aimp2|PTHR13438	34.812	20000000	22000000	22000000	39000000	27000000	28000000	0.48	-0.52
395	ENSDARP00000074862	ENSDARG00000057691|ENSDART00000080413|serine/arginine-rich splicing factor 1a [Source:ZFIN;Acc:ZDB-GENE-040426-1950]|srsf1a|PTHR10548_SF87	28.366	13000000	20000000	9600000	8000000	14000000	12000000	0.2	0.29
396	ENSDARP00000130248	ENSDARG00000098935|ENSDART00000157684|brix domain containing 2 [Source:ZFIN;Acc:ZDB-GENE-060518-1]|bxdc2|PTHR13634	43.986	3400000	60000000	48000000	3200000	35000000	41000000	0.09	0.36
397	ENSDARP00000041841	ENSDARG00000028889|ENSDART00000041842|NADH dehydrogenase (ubiquinone) 1 beta subcomplex, 10 [Source:ZFIN;Acc:ZDB-GENE-040426-1691]|ndufb10|PTHR13094	20.202	58000000	51000000	27000000	31000000	31000000	27000000	0.45	0.55
398	ENSDARP00000101762	ENSDARG00000036281|ENSDART00000110818|coiled-coil and C2 domain containing 1A [Source:HGNC Symbol;Acc:HGNC:30237]|CC2D1A|PTHR13076	109.726	5400000			5300000		10000	0.06	0.7
399	ENSDARP00000104665	ENSDARG00000037433|ENSDART00000123434|fragile X mental retardation 1 [Source:ZFIN;Acc:ZDB-GENE-020731-6]|fmr1|PTHR10603	63.769	24000000	20000000	13000000	18000000	16000000	10000000	0.25	0.35
400	ENSDARP00000052729	ENSDARG00000036298|ENSDART00000052730|ribosomal protein S13 [Source:ZFIN;Acc:ZDB-GENE-040625-52]|rps13|PTHR11885	17.184	33000000	83000000	46000000	26000000	74000000	55000000	0.04	0.08
401	ENSDARP00000055491	ENSDARG00000038068|ENSDART00000055492|DEAD (Asp-Glu-Ala-Asp) box helicase 5 [Source:ZFIN;Acc:ZDB-GENE-030131-925]|ddx5|PTHR24031_SF182	69.375	6600000	20000000	10000000	5500000	8900000	10000000	0.32	0.48
402	ENSDARP00000069513	ENSDARG00000053058|ENSDART00000075028|ribosomal protein S11 [Source:ZFIN;Acc:ZDB-GENE-040426-2701]|rps11|PTHR10744_SF6	18.394	47000000	83000000	33000000	35000000	64000000	37000000	0.12	0.2
403	ENSDARP00000023337	ENSDARG00000011125|ENSDART00000011663|small nuclear ribonucleoprotein polypeptides B and B1 [Source:ZFIN;Acc:ZDB-GENE-040426-1819]|snrpb|PTHR10701_SF2	24.447	6900000	3100000	3900000	6800000	5900000	6500000	0.45	-0.54
404	ENSDARP00000007628	ENSDARG00000016484|ENSDART00000017176|dyskeratosis congenita 1, dyskerin [Source:ZFIN;Acc:ZDB-GENE-031118-120]|dkc1|PTHR23127	56.641	3200000	18000000	15000000	3200000	8600000	12000000	0.2	0.47
405	ENSDARP00000114539	ENSDARG00000037406|ENSDART00000131257|WD repeat domain 19 [Source:ZFIN;Acc:ZDB-GENE-090313-277]|wdr19|PTHR14920	151.24	3300000			2400000			NA	NA
406	ENSDARP00000134283	ENSDARG00000098518|ENSDART00000165916||CABZ01056638.1|PTHR13074	19.147	62000000	35000000	23000000	53000000	58000000	42000000	0.33	-0.46
407	ENSDARP00000022217	ENSDARG00000015394|ENSDART00000005639|THO complex 7 [Source:ZFIN;Acc:ZDB-GENE-040801-17]|thoc7|PTHR14854	23.628	43000000	47000000	21000000	36000000	44000000	31000000	0.04	-0.06
408	ENSDARP00000040291	ENSDARG00000027649|ENSDART00000040292|cleavage and polyadenylation specific factor 3 [Source:ZFIN;Acc:ZDB-GENE-030131-3275]|cpsf3|PTHR11203_SF32	78.287	12000000	8000000	4200000	17000000	9300000	4800000	0.17	-0.31
409	ENSDARP00000013902	ENSDARG00000015385|ENSDART00000015682|NADH dehydrogenase (ubiquinone) Fe-S protein 3, (NADH-coenzyme Q reductase) [Source:ZFIN;Acc:ZDB-GENE-050417-274]|ndufs3|PTHR10884	29.466	30000000	28000000	17000000	14000000	15000000	16000000	0.64	0.69
410	ENSDARP00000125214	ENSDARG00000094674|ENSDART00000150778|si:dkeyp-98a7.8 [Source:ZFIN;Acc:ZDB-GENE-050208-600]|si:dkeyp-98a7.8|PTHR12011_SF267	15.608	30000000	340000000	290000000	15000000	270000000	200000000	0.15	0.6
411	ENSDARP00000004327	ENSDARG00000003287|ENSDART00000012903|WD repeat domain 12 [Source:ZFIN;Acc:ZDB-GENE-030131-371]|wdr12|PTHR19855	47.251	67000000	14000000	9900000	36000000	6400000	5000000	0.39	1
412	ENSDARP00000127103	ENSDARG00000088639|ENSDART00000153254|cell division cycle associated 9 [Source:ZFIN;Acc:ZDB-GENE-090706-4]|cdca9|TF654823	28.648	11000000	6700000	1000000	19000000	5100000	3200000	0.25	-0.71
413	ENSDARP00000053207	ENSDARG00000036629|ENSDART00000053208|ribosomal protein S14 [Source:ZFIN;Acc:ZDB-GENE-030131-8631]|rps14|PTHR11759_SF1	16.235	9900000	62000000	33000000	8000000	72000000	42000000	0.03	-0.08
414	ENSDARP00000075289	ENSDARG00000058041|ENSDART00000080843|NADH dehydrogenase (ubiquinone) 1 alpha subcomplex, 8 [Source:ZFIN;Acc:ZDB-GENE-040426-1688]|ndufa8|PTHR13344	19.993	57000000	83000000	49000000	28000000	68000000	57000000	0.25	0.37
415	ENSDARP00000105892	ENSDARG00000037318|ENSDART00000124539|dolichyl-diphosphooligosaccharide--protein glycosyltransferase subunit (non-catalytic) [Source:ZFIN;Acc:ZDB-GENE-040426-2147]|ddost|PTHR10830	48.504	65000000	36000000	29000000	32000000	31000000	29000000	0.31	0.4
416	ENSDARP00000127659	ENSDARG00000038290|ENSDART00000153905|THO complex 5 [Source:ZFIN;Acc:ZDB-GENE-030131-3789]|thoc5|PTHR13375_SF3	22.339	79000000	110000000	58000000	75000000	57000000	47000000	0.34	0.43
417	ENSDARP00000006339	ENSDARG00000020850|ENSDART00000023156|eukaryotic translation elongation factor 1 alpha 1, like 1 [Source:ZFIN;Acc:ZDB-GENE-990415-52]|eef1a1l1|PTHR23115_SF104	50.016	29000000	15000000	22000000	34000000	14000000	16000000	0.07	0.12
418	ENSDARP00000008736	ENSDARG00000009942|ENSDART00000011657|cell division cycle 6 homolog (S. cerevisiae) [Source:ZFIN;Acc:ZDB-GENE-050506-131]|cdc6|PTHR10763	61.209	24000000	2000000	470000	30000000	1400000	640000	0.02	-0.09
419	ENSDARP00000061000	ENSDARG00000041619|ENSDART00000061001|guanine nucleotide binding protein (G protein), beta polypeptide 2-like 1 [Source:ZFIN;Acc:ZDB-GENE-990415-89]|gnb2l1|PTHR19868	35.101	150000	56000000	42000000	120000	75000000	50000000	0.01	-0.13
420	ENSDARP00000128025	ENSDARG00000093125|ENSDART00000157154|si:ch1073-55a19.2 [Source:ZFIN;Acc:ZDB-GENE-081104-93]|RANBP2|PTHR23138_SF8	325.495	920000	490000	300000	620000	540000	440000	0.02	-0.04
421	ENSDARP00000024411	ENSDARG00000019000|ENSDART00000019786|structural maintenance of chromosomes 3 [Source:ZFIN;Acc:ZDB-GENE-030131-3196]|smc3|PTHR18937_SF164	141.536	3200000	17000	16000	2700000	190000	140000	0.37	-2.08
422	ENSDARP00000047211	ENSDARG00000028971|ENSDART00000047212|cleavage and polyadenylation specific factor 2 [Source:ZFIN;Acc:ZDB-GENE-040718-79]|cpsf2|PTHR11203_SF5	89.575	6000000	2200000	1200000	5000000	4100000	1800000	0.19	-0.4
423	ENSDARP00000108197	ENSDARG00000010160|ENSDART00000128613|ribosomal protein S15a [Source:ZFIN;Acc:ZDB-GENE-030131-8708]|rps15a|PTHR11758	14.83	32000000	88000000	57000000	25000000	110000000	59000000	0	0.01
424	ENSDARP00000091436	ENSDARG00000069269|ENSDART00000100663|WD repeat domain 35 [Source:ZFIN;Acc:ZDB-GENE-060810-148]|wdr35|PTHR16517_SF1	136.001	940000		0	1100000		0	NA	NA
425	ENSDARP00000132147	ENSDARG00000101210|ENSDART00000170766|golgi glycoprotein 1b [Source:ZFIN;Acc:ZDB-GENE-060825-255]|glg1b|PTHR11884	109.727	5500000	1000000	920000	4000000	800000	600000	0.17	0.47
426	ENSDARP00000137921	ENSDARG00000099865|ENSDART00000160585|heterogeneous nuclear ribonucleoprotein A/Bb [Source:ZFIN;Acc:ZDB-GENE-040426-2516]|hnrnpabb|PTHR24012_SF295	34.227	5100000	5500000	5500000	3600000	5800000	7100000	0.01	0.02
427	ENSDARP00000106346	ENSDARG00000052124|ENSDART00000128591|1-aminocyclopropane-1-carboxylate synthase homolog (Arabidopsis)(non-functional) [Source:ZFIN;Acc:ZDB-GENE-050327-39]|accs|PTHR11751_SF276	103.179	4000000	250000	110000	4200000	2600000	1300000	0.8	-2.32
428	ENSDARP00000051002	ENSDARG00000051916|ENSDART00000051003|cyclin-dependent kinase 7 [Source:ZFIN;Acc:ZDB-GENE-010320-2]|cdk7|PTHR24056_SF0	38.793	25000000	17000000	6100000	19000000	12000000	6200000	0.14	0.28
429	ENSDARP00000140991	ENSDARG00000078675|ENSDART00000157878|dedicator of cytokinesis 7 [Source:ZFIN;Acc:ZDB-GENE-050302-15]|dock7|PTHR23317_SF78	243.101	2000000	18000	20000	2700000	19000	4800	0.06	0.49
430	ENSDARP00000138096	ENSDARG00000099499|ENSDART00000159787|NADH dehydrogenase (ubiquinone) 1 alpha subcomplex 4, like [Source:ZFIN;Acc:ZDB-GENE-040426-2756]|ndufa4l|PTHR14256_SF4	9.422	11000000	160000000	140000000	5700000	190000000	140000000	0.04	0.21
431	ENSDARP00000134724	ENSDARG00000101082|ENSDART00000161017|eukaryotic translation initiation factor 3, subunit 6 interacting protein [Source:ZFIN;Acc:ZDB-GENE-040426-2138]|eif3s6ip|PTHR13242	67.95	18000000	11000000	8400000	13000000	7700000	4900000	0.43	0.61
432	ENSDARP00000016602	ENSDARG00000019732|ENSDART00000013394|mitochondrial carrier homolog 2 [Source:ZFIN;Acc:ZDB-GENE-991008-9]|mtch2|PTHR10780	33.023	32000000	77000000	50000000	23000000	58000000	51000000	0.16	0.27
433	ENSDARP00000108965	ENSDARG00000011405|ENSDART00000129698|ribosomal protein S9 [Source:ZFIN;Acc:ZDB-GENE-010724-15]|rps9|TF621919	22.452	41000000	74000000	60000000	41000000	37000000	51000000	0.33	0.41
434	ENSDARP00000117864	ENSDARG00000015128|ENSDART00000140518|ribosomal protein L27 [Source:ZFIN;Acc:ZDB-GENE-030131-4343]|rpl27|PTHR10497	15.772	19000000	66000000	26000000	16000000	58000000	40000000	0.02	-0.05
435	ENSDARP00000098102	ENSDARG00000077870|ENSDART00000111885|TAF9 RNA polymerase II, TATA box binding protein (TBP)-associated factor [Source:ZFIN;Acc:ZDB-GENE-030131-204]|taf9|PTHR12075_SF2	27.164	15000000	5600000	2400000	13000000	8100000	5500000	0.23	-0.49
436	ENSDARP00000135150	ENSDARG00000098355|ENSDART00000160370|ATP synthase, H+ transporting, mitochondrial Fo complex, subunit d [Source:ZFIN;Acc:ZDB-GENE-040426-1658]|atp5h|PTHR12700	18.246	46000000	8600000	6500000	23000000	14000000	9700000	0.03	-0.08
437	ENSDARP00000103528	ENSDARG00000088923|ENSDART00000114167|si:dkeyp-98a7.10 [Source:ZFIN;Acc:ZDB-GENE-050208-527]|si:dkeyp-98a7.10|PTHR12011_SF267	20.986	18000000	140000000	130000000	12000000	130000000	96000000	0.1	0.36
438	ENSDARP00000092350	ENSDARG00000030012|ENSDART00000101577|leucine rich repeat (in FLII) interacting protein 1a [Source:ZFIN;Acc:ZDB-GENE-030131-99]|lrrfip1a|PTHR19212	129.383	3200000	1200000	960000	3000000	1200000	1500000	0.09	-0.18
439	ENSDARP00000109892	ENSDARG00000040070|ENSDART00000130917|coilin p80 [Source:ZFIN;Acc:ZDB-GENE-000330-8]|coil|PTHR15197	58.206	3700000	3100000	1800000	4100000	1900000	2100000	0.08	0.13
440	ENSDARP00000002453	ENSDARG00000005945|ENSDART00000012855|squamous cell carcinoma antigen recognised by T cells [Source:ZFIN;Acc:ZDB-GENE-040718-422]|sart1|	88.813	10000000	1300000	1000000	10000000	1600000	1300000	0.06	-0.22
441	ENSDARP00000104575	ENSDARG00000017891|ENSDART00000126038|t-complex 1 [Source:ZFIN;Acc:ZDB-GENE-990714-24]|tcp1|PTHR11353_SF20	60.166	11000000	20000000	13000000	16000000	23000000	14000000	0.16	-0.23
442	ENSDARP00000092787	ENSDARG00000074572|ENSDART00000102011|zgc:56304 [Source:ZFIN;Acc:ZDB-GENE-040426-2698]|G3BP2 (1 of many)|PTHR10693	51.869	28000000	12000000	4700000	23000000	6700000	2100000	0.29	0.78
443	cont_Q15323|K1H1_HUMAN	Keratin, type I cuticular Ha1 OS=Homo sapiens GN=KRT31 PE=2 SV=3	47.207	320000000	69000000	400000000	440000000	68000000	210000000	0.06	0.17
444	ENSDARP00000065948	ENSDARG00000070545|ENSDART00000065949|topoisomerase (DNA) I, like [Source:ZFIN;Acc:ZDB-GENE-060616-217]|top1l|PTHR10290_SF1	89.73	46000000	120000000	69000000	43000000	74000000	64000000	0.21	0.32
445	ENSDARP00000073961	ENSDARG00000056932|ENSDART00000079506|tuftelin interacting protein 11 [Source:ZFIN;Acc:ZDB-GENE-040718-479]|tfip11|PTHR23329_SF1	94.504	6200000	4000000	2400000	5300000	3000000	2200000	0.15	0.26
446	ENSDARP00000117497	ENSDARG00000022129|ENSDART00000135207|RNA binding motif protein 4.3 [Source:ZFIN;Acc:ZDB-GENE-040426-1938]|rbm4.3|PTHR24012_SF252	38.211	15000000	12000000	4400000	7000000	4300000	1800000	0.79	1.29
447	ENSDARP00000135871	ENSDARG00000104414|ENSDART00000169335|serine hydroxymethyltransferase 2 (mitochondrial) [Source:ZFIN;Acc:ZDB-GENE-071213-1]|shmt2|PTHR11680	54.326	22000000			16000000			NA	NA
448	ENSDARP00000111467	ENSDARG00000030012|ENSDART00000126198|leucine rich repeat (in FLII) interacting protein 1a [Source:ZFIN;Acc:ZDB-GENE-030131-99]|lrrfip1a|PTHR19212	130.984	3100000	1300000	1000000	3000000	1300000	1500000	0.09	-0.17
449	ENSDARP00000114038	ENSDARG00000073705|ENSDART00000132445|ribosome binding factor A [Source:ZFIN;Acc:ZDB-GENE-070410-83]|rbfa|PTHR14725	40.37	8200000	14000000	8900000	6800000	16000000	14000000	0.13	-0.2
450	ENSDARP00000055858	ENSDARG00000027689|ENSDART00000055859|polymerase (DNA directed), delta 1, catalytic subunit [Source:ZFIN;Acc:ZDB-GENE-060429-1]|pold1|PTHR10322_SF11	124.928	4600000	870000	1100000	4700000	1900000	1900000	0.33	-0.66
451	ENSDARP00000011603	ENSDARG00000012674|ENSDART00000020283|RNA pseudouridylate synthase domain containing 4 [Source:ZFIN;Acc:ZDB-GENE-040801-238]|rpusd4|PTHR10436_SF48	40.108	8700000	22000000	13000000	6200000	19000000	14000000	0.11	0.21
452	ENSDARP00000075459	ENSDARG00000058203|ENSDART00000081016|structural maintenance of chromosomes 1A, like [Source:ZFIN;Acc:ZDB-GENE-040426-57]|smc1al|PTHR18937_SF170	143.052	4300000	250000	160000	3400000	240000	170000	0.02	0.09
453	ENSDARP00000055877	ENSDARG00000038312|ENSDART00000055878|RNA terminal phosphate cyclase-like 1 [Source:ZFIN;Acc:ZDB-GENE-040930-11]|rcl1|PTHR11096	40.292	27000000	27000000	18000000	19000000	21000000	16000000	0.31	0.37
454	ENSDARP00000113893	ENSDARG00000034146|ENSDART00000142518|cyclin K [Source:ZFIN;Acc:ZDB-GENE-030131-5126]|ccnk|PTHR10026_SF13	58.153	27000000	15000000	5300000	34000000	12000000	3800000	0.05	0.15
455	ENSDARP00000108742	ENSDARG00000062089|ENSDART00000125632|UDP-glucose glycoprotein glucosyltransferase 2 [Source:ZFIN;Acc:ZDB-GENE-050517-21]|uggt2|PTHR11226	173.837	2400000	26000	29000	1600000	140000	250000	0.35	-1.64
456	ENSDARP00000115830	ENSDARG00000034989|ENSDART00000141434|retinol saturase (all-trans-retinol 13,14-reductase) like [Source:ZFIN;Acc:ZDB-GENE-051113-252]|retsatl|PTHR10668_SF73	67.887	13000000	13000000	9200000	6000000	6800000	8100000	0.75	0.76
457	ENSDARP00000066106	ENSDARG00000044972|ENSDART00000066107|B-cell receptor-associated protein 31 [Source:ZFIN;Acc:ZDB-GENE-030616-63]|bcap31|PTHR12701	28.024	29000000	6300000	3900000	18000000	4800000	6200000	0.05	0.13
458	ENSDARP00000129484	ENSDARG00000087779|ENSDART00000154037|pumilio RNA-binding family member 3 [Source:ZFIN;Acc:ZDB-GENE-030131-9808]|pum3|PTHR13389	71.314	1100000	14000000	11000000	2300000	4500000	4300000	0.21	0.59
459	ENSDARP00000048276	ENSDARG00000004173|ENSDART00000048277|coatomer protein complex, subunit alpha [Source:ZFIN;Acc:ZDB-GENE-020905-2]|copa|PTHR19876_SF1	138.037	1200000	1600000	2100000	960000	4000000	3700000	0.36	-0.63
460	ENSDARP00000058875	ENSDARG00000040245|ENSDART00000058876|karyopherin (importin) beta 3 [Source:ZFIN;Acc:ZDB-GENE-030424-2]|kpnb3|PTHR10527_SF22	122.66	2700000	2300000	2200000	1100000	5700000	4300000	0.18	-0.35
461	ENSDARP00000054234	ENSDARG00000037283|ENSDART00000054235|pleiotropic regulator 1 [Source:ZFIN;Acc:ZDB-GENE-040426-2787]|plrg1|PTHR19923	56.784	25000000	4100000	1400000	21000000	4200000	1300000	0.03	0.11
462	ENSDARP00000107955	ENSDARG00000056160|ENSDART00000127938|heat shock 60 protein 1 [Source:ZFIN;Acc:ZDB-GENE-021206-1]|hspd1|PTHR11353_SF75	61.158	720000	18000000	11000000	190000	26000000	18000000	0.03	0.21
463	ENSDARP00000110341	ENSDARG00000089567|ENSDART00000124799|si:ch211-103b1.2 [Source:ZFIN;Acc:ZDB-GENE-121214-350]|si:ch211-103b1.2|PTHR21551	80.56	3200000	6100000	3100000	2600000	3200000	2300000	0.46	0.55
464	ENSDARP00000044114	ENSDARG00000034734|ENSDART00000044115|mediator complex subunit 6 [Source:ZFIN;Acc:ZDB-GENE-040625-61]|med6|PTHR13104	29.232	21000000	16000000	9400000	19000000	19000000	15000000	0.18	-0.26
465	ENSDARP00000128740	ENSDARG00000059654|ENSDART00000155440|eukaryotic translation initiation factor 3, subunit Ba [Source:ZFIN;Acc:ZDB-GENE-030131-2748]|eif3ba|PTHR14068	79.597	9800000	9700000	5900000	7200000	6000000	3800000	0.48	0.58
466	ENSDARP00000051620	ENSDARG00000035608|ENSDART00000051621|PGAM family member 5, serine/threonine protein phosphatase, mitochondrial [Source:ZFIN;Acc:ZDB-GENE-030131-683]|pgam5|PTHR20935_SF0	32.153	18000000	39000000	20000000	8200000	18000000	13000000	0.8	0.98
467	ENSDARP00000108180	ENSDARG00000035330|ENSDART00000130225|TAF1 RNA polymerase II, TATA box binding protein (TBP)-associated factor [Source:ZFIN;Acc:ZDB-GENE-030131-5576]|taf1|PTHR13900_SF0	223.614	540000	360000	390000	810000	120000	290000	0.24	0.49
468	ENSDARP00000059346	ENSDARG00000040555|ENSDART00000059347|branched chain keto acid dehydrogenase E1, alpha polypeptide [Source:ZFIN;Acc:ZDB-GENE-050522-376]|bckdha|PTHR11516	50.747	440000	1000000	650000	2200000	35000000	32000000	1.94	-4.37
469	cont_Q86Y46.1|K2C73_HUMAN	RecName: Full=Keratin, type II cytoskeletal 73; AltName: Full=Cytokeratin-73; Short=CK-73; AltName: Full=Keratin-73; Short=K73; AltName: Full=Type II inner root sheath-specific keratin-K6irs3; AltName: Full=Type-II keratin Kb36	58.887	110000000	27000000	130000000	270000000	26000000	130000000	0.14	-0.43
470	ENSDARP00000001151	ENSDARG00000000542|ENSDART00000000566|general transcription factor IIE, polypeptide 1, alpha [Source:ZFIN;Acc:ZDB-GENE-041210-221]|gtf2e1|PTHR13097	50.232	21000000	23000000	15000000	41000000	38000000	39000000	1.08	-1.02
471	ENSDARP00000136300	ENSDARG00000103699|ENSDART00000162225|protein tyrosine phosphatase, non-receptor type 13 [Source:ZFIN;Acc:ZDB-GENE-070410-72]|ptpn13|PTHR19134_SF197	273.486	1500000	970000	260000	1100000	430000	160000	0.31	0.77
472	ENSDARP00000131528	ENSDARG00000100854|ENSDART00000170988|argonaute RISC catalytic component 4 [Source:ZFIN;Acc:ZDB-GENE-030131-5357]|ago4|PTHR22891_SF26	90.169	5200000	6600000	5300000	4800000	5600000	2900000	0.33	0.4
473	ENSDARP00000093185	ENSDARG00000006251|ENSDART00000102408|elongation factor, RNA polymerase II, 2 [Source:ZFIN;Acc:ZDB-GENE-030131-1717]|ell2|PTHR23288_SF8	73.681	10000000	3500000	2200000	11000000	5200000	2800000	0.14	-0.33
474	ENSDARP00000111034	ENSDARG00000003941|ENSDART00000125190|RRS1 ribosome biogenesis regulator homolog (S. cerevisiae) [Source:ZFIN;Acc:ZDB-GENE-030131-9345]|rrs1|PTHR17602	39.25	8400000	39000000	28000000	12000000	27000000	26000000	0.03	0.07
475	ENSDARP00000122374	ENSDARG00000026664|ENSDART00000132249|URI1, prefoldin-like chaperone [Source:ZFIN;Acc:ZDB-GENE-050913-30]|uri1|PTHR15111_SF0	58.367	10000000	220000		18000000	1000000	410000	0.45	-2.77
476	ENSDARP00000093530	ENSDARG00000070166|ENSDART00000102754|zgc:153499 [Source:ZFIN;Acc:ZDB-GENE-060825-234]|zgc:153499|PTHR12011_SF267	24.212	41000000	21000000	13000000	39000000	17000000	15000000	0.03	0.07
477	ENSDARP00000141355	ENSDARG00000104085|ENSDART00000164553|ATP-binding cassette, sub-family D (ALD), member 3a [Source:ZFIN;Acc:ZDB-GENE-040426-2868]|abcd3a|PTHR11384	75.033	2800000	13000000	9500000	2100000	9500000	7500000	0.18	0.42
478	ENSDARP00000121702	ENSDARG00000041991|ENSDART00000135888|ribosomal RNA processing 9, small subunit (SSU) processome component, homolog (yeast) [Source:ZFIN;Acc:ZDB-GENE-060427-1]|rrp9|PTHR19865	52.293	7000000	4100000	3000000	5600000	4700000	2800000	0.03	0.06
479	ENSDARP00000095031	ENSDARG00000070801|ENSDART00000104256|optic atrophy 1 (autosomal dominant) [Source:ZFIN;Acc:ZDB-GENE-041114-7]|opa1|PTHR11566_SF12	111.263	6400000	10000000	5800000	2000000	4600000	3900000	0.98	1.13
480	ENSDARP00000139855	ENSDARG00000094590|ENSDART00000162398|C2 calcium-dependent domain containing 5 [Source:ZFIN;Acc:ZDB-GENE-041114-193]|c2cd5|TF620539	70.227	4100000	11000000	10000000	4700000	7100000	6800000	0.22	0.34
481	ENSDARP00000121989	ENSDARG00000034270|ENSDART00000148206|oxoglutarate (alpha-ketoglutarate) dehydrogenase a (lipoamide) [Source:ZFIN;Acc:ZDB-GENE-030131-2143]|ogdha|PTHR23152	115.596	14000000	2400000	830000	5000000	3300000	3200000	0.1	-0.31
482	cont_P15241|K2M2_SHEEP	Keratin, type II microfibrillar, component 7C OS=Ovis aries PE=1 SV=1	53.647	250000	1100000	150000000	45000	400000	280000	0.87	4.33
483	ENSDARP00000103401	ENSDARG00000062650|ENSDART00000110992|replication timing regulatory factor 1 [Source:ZFIN;Acc:ZDB-GENE-030131-3406]|rif1|PTHR22928	261.763	790000	160000	86000	890000	210000	270000	0.29	-0.73
484	ENSDARP00000107727	ENSDARG00000087962|ENSDART00000122535|RNA polymerase II associated protein 3 [Source:ZFIN;Acc:ZDB-GENE-040426-928]|rpap3|PTHR22904_SF292	68.168	4600000	140000	53000	6900000	410000	350000	0.34	-1.64
485	ENSDARP00000009096	ENSDARG00000006691|ENSDART00000008807|ribosomal protein L12 [Source:ZFIN;Acc:ZDB-GENE-030131-5297]|rpl12|PTHR11661_SF2	17.675	87000000	97000000	45000000	63000000	95000000	29000000	0.22	0.37
486	ENSDARP00000133054	ENSDARG00000100392|ENSDART00000167971|ribosomal protein S18 [Source:ZFIN;Acc:ZDB-GENE-020419-20]|rps18|PTHR10871	17.721	40000000	110000000	68000000	31000000	110000000	65000000	0.1	0.19
487	cont_Q14525|KT33B_HUMAN	Keratin, type I cuticular Ha3-II OS=Homo sapiens GN=KRT33B PE=2 SV=3	46.185	320000000	69000000	390000000	440000000	68000000	210000000	0.05	0.16
488	ENSDARP00000109848	ENSDARG00000012718|ENSDART00000121699|WEE1 homolog 2 (S. pombe) [Source:ZFIN;Acc:ZDB-GENE-030131-5682]|wee2|PTHR11042_SF75	59.737	10000000	7400000	4200000	11000000	3900000	1500000	0.38	0.77
489	ENSDARP00000119460	ENSDARG00000033251|ENSDART00000142841|oxysterol binding protein-like 3a [Source:ZFIN;Acc:ZDB-GENE-040912-77]|osbpl3a|PTHR10972_SF15	93.109	6900000	1700000	1700000	4600000	2000000	1600000	0.07	0.16
490	ENSDARP00000121984	ENSDARG00000062457|ENSDART00000138606|LAS1-like, ribosome biogenesis factor [Source:ZFIN;Acc:ZDB-GENE-030131-3625]|las1l|PTHR15002_SF0	66.264	4800000	7600000	5300000	4300000	7300000	4600000	0.1	0.15
491	ENSDARP00000124804	ENSDARG00000053365|ENSDART00000149554|ribosomal protein L31 [Source:ZFIN;Acc:ZDB-GENE-060331-121]|rpl31|PTHR10956	14.329	170000000	170000000	100000000	150000000	150000000	97000000	0.1	0.15
492	ENSDARP00000140879	ENSDARG00000103433|ENSDART00000169464|ribosomal protein L14 [Source:ZFIN;Acc:ZDB-GENE-030131-2085]|rpl14|PTHR11127	16.118	41000000	76000000	53000000	23000000	76000000	59000000	0.13	0.23
493	ENSDARP00000129582	ENSDARG00000007264|ENSDART00000155682|glioblastoma amplified sequence [Source:ZFIN;Acc:ZDB-GENE-991008-18]|gbas|PTHR21017	33.551	2200000	1000000	430000	2400000	490000	560000	0.08	0.2
494	ENSDARP00000061273	ENSDARG00000041811|ENSDART00000061274|ribosomal protein S25 [Source:ZFIN;Acc:ZDB-GENE-040426-1788]|rps25|PTHR12850	14.646	110000000	110000000	94000000	97000000	160000000	100000000	0.1	-0.13
495	ENSDARP00000111776	ENSDARG00000043970|ENSDART00000126427|leucine-rich pentatricopeptide repeat containing [Source:ZFIN;Acc:ZDB-GENE-030131-7887]|lrpprc|PTHR24015	163.406	1500000	1200000	960000	580000	1400000	1300000	0.16	0.24
496	ENSDARP00000094123	ENSDARG00000070431|ENSDART00000103346|FIP1 like 1b (S. cerevisiae) [Source:ZFIN;Acc:ZDB-GENE-041010-138]|fip1l1b|PTHR13484	63.116	13000000	2800000	1400000	18000000	5600000	1700000	0.2	-0.62
497	ENSDARP00000028109	ENSDARG00000002267|ENSDART00000015139|ddb1 and cul4 associated factor 13 [Source:ZFIN;Acc:ZDB-GENE-040426-703]|dcaf13|PTHR22851	51.234	21000000	22000000	13000000	18000000	16000000	11000000	0.23	0.3
498	ENSDARP00000037801	ENSDARG00000027169|ENSDART00000036906|karyopherin alpha 7 (importin alpha 8) [Source:ZFIN;Acc:ZDB-GENE-040426-2023]|kpna7|PTHR23316	57.28	24000000	36000000	29000000	17000000	26000000	21000000	0.43	0.49
499	ENSDARP00000004700	ENSDARG00000013044|ENSDART00000027313|NADH dehydrogenase (ubiquinone) flavoprotein 2 [Source:ZFIN;Acc:ZDB-GENE-040426-1713]|ndufv2|PTHR10371	26.578	19000000	5800000	3400000	11000000	4900000	4600000	0.08	0.19
500	ENSDARP00000014106	ENSDARG00000020482|ENSDART00000011699|non-POU domain containing, octamer-binding [Source:ZFIN;Acc:ZDB-GENE-030131-713]|nono|PTHR23189_SF15	50.427	33000000	7600000	1500000	25000000	3600000	1100000	0.16	0.66
501	ENSDARP00000028693	ENSDARG00000022020|ENSDART00000037846|focadhesin [Source:ZFIN;Acc:ZDB-GENE-080213-1]|focad|PTHR16212	198.94	1200000	850000	730000	730000	920000	820000	0.09	0.13
502	ENSDARP00000123164	ENSDARG00000027738|ENSDART00000145356|si:ch211-13c6.2 [Source:ZFIN;Acc:ZDB-GENE-060503-666]|si:ch211-13c6.2|PTHR24115_SF0	93.016	5600000	0		7800000	1000000	420000	0.75	-4.27
503	ENSDARP00000014968	ENSDARG00000011825|ENSDART00000025366|centrin 3 [Source:ZFIN;Acc:ZDB-GENE-050522-152]|cetn3|PTHR23050_SF90	19.528	8000000	23000000	17000000	7100000	27000000	23000000	0.08	-0.16
504	ENSDARP00000140356	ENSDARG00000100553|ENSDART00000157434|LSM14A mRNA processing body assembly factor b [Source:ZFIN;Acc:ZDB-GENE-040426-2462]|lsm14ab|PTHR13586_SF2	51.33	11000000	21000000	13000000	8500000	14000000	13000000	0.23	0.32
505	ENSDARP00000074778	ENSDARG00000012982|ENSDART00000080328|neurofibromin 1a [Source:ZFIN;Acc:ZDB-GENE-030131-4907]|nf1a|PTHR10194_SF60	312.616	170000	0	0	770000	47000	14000	0.39	-1.71
506	ENSDARP00000093629	ENSDARG00000051756|ENSDART00000102855|pyruvate dehydrogenase complex, component X [Source:ZFIN;Acc:ZDB-GENE-040426-1539]|pdhx|PTHR23151_SF52	52.336	1200000	1500000	880000	8400000	73000000	66000000	2.57	-4.85
507	ENSDARP00000141824	ENSDARG00000102618|ENSDART00000168435|UTP18 small subunit (SSU) processome component [Source:ZFIN;Acc:ZDB-GENE-060929-668]|utp18|PTHR18359	56.957	14000000	18000000	10000000	13000000	9500000	7200000	0.43	0.52
508	ENSDARP00000027502	ENSDARG00000002077|ENSDART00000006648|MNAT CDK-activating kinase assembly factor 1 [Source:ZFIN;Acc:ZDB-GENE-041010-203]|mnat1|PTHR12683_SF13	35.55	13000000	6700000	1800000	13000000	5700000	2400000	0.01	-0.03
509	cont_Q92764|KRT35_HUMAN	Keratin, type I cuticular Ha5 OS=Homo sapiens GN=KRT35 PE=2 SV=5	50.329	280000000	60000000	280000000	380000000	59000000	180000000	0.02	0.07
510	cont_Q497I4|KRT35_MOUSE	Keratin, type I cuticular Ha5 OS=Mus musculus GN=Krt35 PE=2 SV=1	50.497	290000000	62000000	300000000	390000000	61000000	190000000	0.03	0.09
511	ENSDARP00000101401	ENSDARG00000076526|ENSDART00000111189|GAR1 homolog, ribonucleoprotein [Source:ZFIN;Acc:ZDB-GENE-040426-893]|gar1|PTHR23237	22.742	3500000	7800000	11000000	3900000	24000000	27000000	0.46	-1
512	ENSDARP00000010055	ENSDARG00000019230|ENSDART00000004238|ribosomal protein L7a [Source:ZFIN;Acc:ZDB-GENE-031001-9]|rpl7a|PTHR23105_SF34	29.992	33000000	49000000	39000000	25000000	18000000	23000000	0.88	0.87
513	ENSDARP00000117673	ENSDARG00000077291|ENSDART00000138107|ribosomal protein S2 [Source:ZFIN;Acc:ZDB-GENE-040426-2454]|rps2|PTHR13718_SF4	30.271	35000000	54000000	27000000	25000000	21000000	20000000	0.69	0.76
514	ENSDARP00000065207	ENSDARG00000044402|ENSDART00000065208|NOP16 nucleolar protein homolog (yeast) [Source:ZFIN;Acc:ZDB-GENE-040718-267]|nop16|PTHR13243_SF1	20.216	5300000	50000000	27000000	4400000	30000000	35000000	0.06	0.22
515	ENSDARP00000003782	ENSDARG00000014292|ENSDART00000021997|mediator complex subunit 15 [Source:ZFIN;Acc:ZDB-GENE-040426-2032]|med15|PTHR31804_SF1	89.083	17000000	11000000	6200000	8800000	13000000	9700000	0	0
516	ENSDARP00000085613	ENSDARG00000062799|ENSDART00000091180|BAI1-associated protein 2a [Source:ZFIN;Acc:ZDB-GENE-060421-2756]|baiap2a|PTHR14206	57.046	8600000	690000	260000	7400000	3900000	1700000	0.55	-1.69
517	ENSDARP00000054317	ENSDARG00000037334|ENSDART00000054318|WD repeat domain 92 [Source:ZFIN;Acc:ZDB-GENE-050417-93]|wdr92|PTHR10971	39.713	19000000	730000	230000	27000000	3700000	1900000	0.46	-1.94
518	ENSDARP00000133067	ENSDARG00000102569|ENSDART00000159120|polymerase (RNA) III (DNA directed) polypeptide A [Source:ZFIN;Acc:ZDB-GENE-050208-103]|polr3a|PTHR19376_SF31	155.843	2000000	380000	580000	2800000	590000	580000	0.15	-0.38
519	ENSDARP00000106853	ENSDARG00000090697|ENSDART00000126705|eukaryotic translation initiation factor 3, subunit E, a [Source:ZFIN;Acc:ZDB-GENE-030131-3827]|eif3ea|PTHR10317	52.356	9900000	9700000	7200000	8400000	5500000	3700000	0.56	0.67
520	ENSDARP00000025030	ENSDARG00000002347|ENSDART00000024866|cytochrome P450, family 11, subfamily A, polypeptide 1 [Source:ZFIN;Acc:ZDB-GENE-010306-1]|cyp11a1|PTHR24279_SF3	58.581	2900000	9400000	6000000	2300000	8500000	5300000	0.12	0.24
521	ENSDARP00000092732	ENSDARG00000031119|ENSDART00000101957|BAI1-associated protein 2-like 1b [Source:ZFIN;Acc:ZDB-GENE-050417-371]|baiap2l1b|PTHR14206	54.377	7100000			8300000	74000		0.08	-0.78
522	ENSDARP00000134461	ENSDARG00000014569|ENSDART00000159815|heterogeneous nuclear ribonucleoprotein R [Source:ZFIN;Acc:ZDB-GENE-040426-2766]|hnrnpr|PTHR24011_SF131	70.474	10000000	20000000	15000000	7900000	10000000	9500000	0.59	0.66
523	ENSDARP00000027484	ENSDARG00000018272|ENSDART00000025131|WD repeat domain 33 [Source:ZFIN;Acc:ZDB-GENE-040924-3]|wdr33|PTHR22836	120.35	4700000	2000000	1300000	6300000	2800000	1400000	0.16	-0.35
524	ENSDARP00000124910	ENSDARG00000079255|ENSDART00000149275|zgc:174935 [Source:ZFIN;Acc:ZDB-GENE-080204-78]|zgc:174935|TF660133	26.164	48000000	13000000	9100000	37000000	11000000	6700000	0.15	0.37
525	ENSDARP00000084220	ENSDARG00000062266|ENSDART00000089787|enhancer of mRNA decapping 4 [Source:ZFIN;Acc:ZDB-GENE-030131-5032]|edc4|PTHR15598	152.997	2000000	990000	680000	2200000	980000	540000	0.03	0.07
526	ENSDARP00000135938	ENSDARG00000059770|ENSDART00000166543|carnitine palmitoyltransferase 1Aa (liver) [Source:ZFIN;Acc:ZDB-GENE-060503-925]|cpt1aa|PTHR22589	88.571	3500000	14000000	9000000	2700000	11000000	7400000	0.14	0.3
527	ENSDARP00000081621	ENSDARG00000061268|ENSDART00000087187|argonaute RISC catalytic component 2 [Source:ZFIN;Acc:ZDB-GENE-110606-6]|ago2|PTHR22891_SF18	98.956	2600000	3000000	2000000	2200000	2700000	1900000	0.12	0.16
528	ENSDARP00000138177	ENSDARG00000024694|ENSDART00000160303|myosin IB [Source:ZFIN;Acc:ZDB-GENE-030131-695]|myo1b|PTHR13140_SF277	134.773	3900000	2600000	2100000	3500000	3100000	2600000	0.11	-0.15
529	ENSDARP00000052081	ENSDARG00000035871|ENSDART00000052082|ribosomal protein L30 [Source:ZFIN;Acc:ZDB-GENE-030131-8657]|rpl30|PTHR11449	12.975	23000000	40000000	22000000	9100000	39000000	19000000	0.3	0.51
530	ENSDARP00000103920	ENSDARG00000074401|ENSDART00000113132|glyceronephosphate O-acyltransferase [Source:ZFIN;Acc:ZDB-GENE-040618-4]|gnpat|PTHR12563	75.904	11000000	22000000	15000000	7900000	15000000	10000000	0.42	0.53
531	ENSDARP00000088166	ENSDARG00000067639|ENSDART00000097395|PRP4 pre-mRNA processing factor 4 homolog (yeast) [Source:ZFIN;Acc:ZDB-GENE-030131-5143]|prpf4|PTHR19846	57.12	11000000	7300000	4100000	8700000	5700000	3400000	0.21	0.35
532	cont_O76013|KRT36_HUMAN	Keratin, type I cuticular Ha6 OS=Homo sapiens GN=KRT36 PE=1 SV=1	52.214	300000000	64000000	360000000	410000000	63000000	190000000	0.05	0.15
533	ENSDARP00000038446	ENSDARG00000023299|ENSDART00000029133|SNU13 homolog, small nuclear ribonucleoprotein b (U4/U6.U5) [Source:ZFIN;Acc:ZDB-GENE-030131-9670]|snu13b|TF616681	14.01	11000000	27000000	39000000	14000000	150000000	100000000	0.61	-1.43
534	ENSDARP00000120909	ENSDARG00000025581|ENSDART00000131860|ribosomal protein L10 [Source:ZFIN;Acc:ZDB-GENE-030131-8656]|rpl10|PTHR11726	24.595	38000000	76000000	27000000	31000000	28000000	28000000	0.42	0.56
535	ENSDARP00000039639	ENSDARG00000029928|ENSDART00000039640|adaptor-related protein complex 3, mu 1 subunit [Source:ZFIN;Acc:ZDB-GENE-021015-2]|ap3m1|PTHR11998_SF23	47.533	33000000	13000000	10000000	32000000	14000000	8900000	0.02	0.04
536	ENSDARP00000117319	ENSDARG00000057648|ENSDART00000146965|deoxynucleotidyltransferase, terminal, interacting protein 2 [Source:ZFIN;Acc:ZDB-GENE-080513-5]|dnttip2|PTHR21686_SF12	105.262	3800000	2400000	1600000	3600000	1900000	1400000	0.11	0.19
537	ENSDARP00000111602	ENSDARG00000068415|ENSDART00000129882|prostaglandin E synthase 2-like [Source:ZFIN;Acc:ZDB-GENE-040426-1063]|ptgesl|PTHR12782	42.88	7000000	5000000	2800000	4100000	3700000	3200000	0.22	0.32
538	ENSDARP00000093080	ENSDARG00000069980|ENSDART00000102304|lectin, mannose-binding, 1 [Source:ZFIN;Acc:ZDB-GENE-060201-4]|lman1|PTHR12223_SF21	57.949	18000000	4000000	3000000	8200000	4100000	2500000	0.2	0.47
539	ENSDARP00000111487	ENSDARG00000070437|ENSDART00000125753|ribosomal protein L22 [Source:ZFIN;Acc:ZDB-GENE-051113-276]|rpl22|PTHR10064_SF2	16.279	220000000	140000000	120000000	160000000	190000000	140000000	0.05	-0.07
540	ENSDARP00000010413	ENSDARG00000021924|ENSDART00000010477|heat shock cognate 70-kd protein, tandem duplicate 3 [Source:ZFIN;Acc:ZDB-GENE-110713-1]|hsp70.3|PTHR19375_SF142	70.426	7900000	4900000	4400000	7600000	4400000	5000000	0	0
541	ENSDARP00000035846	ENSDARG00000020913|ENSDART00000034555|DEAD (Asp-Glu-Ala-Asp) box helicase 56 [Source:ZFIN;Acc:ZDB-GENE-040825-3]|ddx56|PTHR24031_SF96	62.931	4500000	22000000	19000000	3800000	17000000	19000000	0.08	0.21
542	ENSDARP00000129490	ENSDARG00000075619|ENSDART00000155870|centromere protein O [Source:ZFIN;Acc:ZDB-GENE-070928-16]|cenpo|PTHR14582	36.01	6100000	1500000	1700000	7300000	5300000	4400000	0.79	-1.17
543	ENSDARP00000140942	ENSDARG00000099635|ENSDART00000162466|A kinase (PRKA) anchor protein 8-like [Source:ZFIN;Acc:ZDB-GENE-040426-2303]|akap8l|PTHR12190	69.422	2500000	12000000	7300000	2300000	6000000	3800000	0.36	0.67
544	ENSDARP00000060416	ENSDARG00000041215|ENSDART00000060417|centrin 4 [Source:ZFIN;Acc:ZDB-GENE-030826-21]|cetn4|PTHR23050_SF123	19.392	14000000	6200000	4600000	12000000	12000000	6800000	0.27	-0.42
545	ENSDARP00000064112	ENSDARG00000043666|ENSDART00000064113|activator of basal transcription 1 [Source:ZFIN;Acc:ZDB-GENE-050522-127]|abt1|PTHR12311	35.62	21000000	29000000	22000000	13000000	18000000	18000000	0.47	0.52
546	ENSDARP00000076524	ENSDARG00000059075|ENSDART00000082087|NIP7, nucleolar pre-rRNA processing protein [Source:ZFIN;Acc:ZDB-GENE-050522-256]|nip7|PTHR23415	20.596	3900000	10000000	11000000	3300000	11000000	11000000	0	0.01
547	ENSDARP00000131556	ENSDARG00000103186|ENSDART00000172734|si:ch73-389k6.1 [Source:ZFIN;Acc:ZDB-GENE-091204-408]|si:ch73-389k6.1|PTHR31751_SF3	90.527	5400000	10000000	10000000	6400000	9900000	11000000	0.04	-0.06
548	ENSDARP00000122676	ENSDARG00000037708|ENSDART00000137410|exosome component 10 [Source:ZFIN;Acc:ZDB-GENE-040426-781]|exosc10|PTHR12124_SF42	102.308	4100000	2500000	1500000	1900000	1300000	1100000	0.64	0.81
549	ENSDARP00000133580	ENSDARG00000030602|ENSDART00000161547|ribosomal protein S19 [Source:ZFIN;Acc:ZDB-GENE-040426-1716]|rps19|PTHR11710_SF1	15.932	13000000	46000000	25000000	4900000	62000000	30000000	0.07	0.22
550	ENSDARP00000104468	ENSDARG00000039502|ENSDART00000128726|eukaryotic translation elongation factor 1 alpha 1a [Source:ZFIN;Acc:ZDB-GENE-030131-8278]|eef1a1a|PTHR23115_SF104	50.307	24000000	13000000	20000000	30000000	12000000	14000000	0.06	0.11
551	ENSDARP00000013627	ENSDARG00000003487|ENSDART00000025782|nucleoporin 93 [Source:ZFIN;Acc:ZDB-GENE-990415-46]|nup93|PTHR11225	93.066	4200000	9000000	6000000	3200000	7200000	6300000	0.13	0.22
552	ENSDARP00000027027	ENSDARG00000012818|ENSDART00000020967|casein kinase 2, alpha prime polypeptide a [Source:ZFIN;Acc:ZDB-GENE-990415-28]|csnk2a2a|PTHR24054	40.837	9800000	18000000	14000000	8300000	16000000	13000000	0.12	0.18
553	ENSDARP00000135555	ENSDARG00000099104|ENSDART00000164359|ribosomal protein L24 [Source:ZFIN;Acc:ZDB-GENE-020419-25]|rpl24|PTHR10792	17.872	4900000	3600000	2700000	4900000	2200000	2500000	0.18	0.27
554	ENSDARP00000095139	ENSDARG00000070849|ENSDART00000104364|ribosomal protein S15 [Source:ZFIN;Acc:ZDB-GENE-030131-9092]|rps15|PTHR11880	16.994	14000000	34000000	16000000	10000000	28000000	14000000	0.2	0.33
555	ENSDARP00000116989	ENSDARG00000028533|ENSDART00000146394|microtubule-actin crosslinking factor 1a [Source:ZFIN;Acc:ZDB-GENE-030131-3606]|macf1a|PTHR11915_SF221	652.06	16000	8000		200000	1900	5700	0.05	-0.26
556	ENSDARP00000133315	ENSDARG00000015427|ENSDART00000164205|histone deacetylase 1 [Source:ZFIN;Acc:ZDB-GENE-020419-32]|hdac1|PTHR10625_SF113	52.547	8000000	3700000	2100000	9900000	6500000	3400000	0.34	-0.6
557	ENSDARP00000090309	ENSDARG00000019707|ENSDART00000099535|zgc:101748 [Source:ZFIN;Acc:ZDB-GENE-040912-53]|SPOUT1|PTHR12150	42.898	19000000	32000000	21000000	14000000	13000000	12000000	0.87	0.87
558	ENSDARP00000047833	ENSDARG00000008593|ENSDART00000047834|neuroblastoma amplified sequence [Source:ZFIN;Acc:ZDB-GENE-041014-367]|nbas|PTHR15922	267.812	260000	130000	120000	150000	61000	79000	0.62	0.82
559	ENSDARP00000071213	ENSDARG00000054540|ENSDART00000076742|IMP4, U3 small nucleolar ribonucleoprotein, homolog (yeast) [Source:ZFIN;Acc:ZDB-GENE-040718-474]|imp4|PTHR22734	34.151	9800000	15000000	8500000	8100000	11000000	8300000	0.19	0.25
560	ENSDARP00000021768	ENSDARG00000007496|ENSDART00000009196|UFM1-specific ligase 1 [Source:ZFIN;Acc:ZDB-GENE-040426-1163]|ufl1|PTHR31057	88.744	13000000	5700000	3200000	7000000	3700000	2300000	0.36	0.64
561	ENSDARP00000011821	ENSDARG00000016528|ENSDART00000023763|zgc:103511 [Source:ZFIN;Acc:ZDB-GENE-050320-107]|WDCP|PTHR14897	80.842	2400000	800000	960000	2600000	1600000	770000	0.14	-0.28
562	ENSDARP00000111658	ENSDARG00000014159|ENSDART00000124246|metadherin a [Source:ZFIN;Acc:ZDB-GENE-030616-615]|mtdha|PTHR23251	57.938	7500000	6300000	3700000	4900000	7700000	4200000	0.03	0.05
563	ENSDARP00000123505	ENSDARG00000074575|ENSDART00000132466|si:ch211-269i23.2 [Source:ZFIN;Acc:ZDB-GENE-090312-99]|si:ch211-269i23.2|PTHR16154_SF26	159.558	1200000	570000	320000	880000	590000	400000	0.02	0.04
564	ENSDARP00000124648	ENSDARG00000002720|ENSDART00000148774|utp15, U3 small nucleolar ribonucleoprotein, homolog [Source:ZFIN;Acc:ZDB-GENE-030131-3831]|utp15|PTHR19924	57.69	19000000	17000000	17000000	14000000	13000000	11000000	0.46	0.49
565	ENSDARP00000120229	ENSDARG00000007657|ENSDART00000145665|cyclin H [Source:ZFIN;Acc:ZDB-GENE-050320-13]|ccnh|PTHR10026_SF66	37.007	9100000	10000000	4300000	12000000	7800000	4600000	0.02	-0.03
566	ENSDARP00000121443	ENSDARG00000061735|ENSDART00000137689|heterogeneous nuclear ribonucleoprotein M [Source:ZFIN;Acc:ZDB-GENE-030131-6898]|hnrnpm|PTHR23003_SF6	74.078	6400000	8600000	6700000	4900000	5300000	3700000	0.61	0.64
567	ENSDARP00000053932	ENSDARG00000053496|ENSDART00000053933|gem (nuclear organelle) associated protein 8 [Source:ZFIN;Acc:ZDB-GENE-041114-189]|gemin8|PTHR16238	25.772	9300000	7800000	4200000	10000000	8800000	5900000	0.17	-0.25
568	ENSDARP00000060744	ENSDARG00000041435|ENSDART00000060745|ubiquitin A-52 residue ribosomal protein fusion product 1 [Source:ZFIN;Acc:ZDB-GENE-051023-7]|uba52|PTHR10666_SF93	14.747	13000000	26000000	25000000	9400000	25000000	19000000	0.19	0.31
569	cont_Q9NSB2|KRT84_HUMAN	Keratin, type II cuticular Hb4 OS=Homo sapiens GN=KRT84 PE=2 SV=2	64.801	91000000	21000000	100000000	220000000	20000000	110000000	0.14	-0.42
570	ENSDARP00000072874	ENSDARG00000055996|ENSDART00000078412|ribosomal protein S8a [Source:ZFIN;Acc:ZDB-GENE-030131-8626]|rps8a|PTHR10394	24.078	12000000	20000000	15000000	12000000	12000000	15000000	0.17	0.22
571	ENSDARP00000086641	ENSDARG00000099745|ENSDART00000092209|im:6907928 [Source:ZFIN;Acc:ZDB-GENE-060810-18]|BAZ1A|PTHR22880_SF20	140.302	2800000	850000	380000	3600000	1100000	840000	0.25	-0.6
572	ENSDARP00000060549	ENSDARG00000041314|ENSDART00000060550|NADH dehydrogenase (ubiquinone) 1 beta subcomplex, 9 [Source:ZFIN;Acc:ZDB-GENE-030131-8364]|ndufb9|PTHR12868_SF0	21.026	15000000	7100000	4300000	7500000	3100000	3700000	0.52	0.8
573	ENSDARP00000043498	ENSDARG00000030108|ENSDART00000043499|SEC22 homolog B, vesicle trafficking protein a [Source:ZFIN;Acc:ZDB-GENE-010724-3]|sec22ba|PTHR21136_SF69	24.39	35000000	5700000	2900000	22000000	5100000	3400000	0.06	0.19
574	ENSDARP00000005837	ENSDARG00000006413|ENSDART00000021069|ribosomal protein L38 [Source:ZFIN;Acc:ZDB-GENE-030131-8752]|rpl38|PTHR10965_SF0	8.213	34000000	11000000	15000000	28000000	56000000	32000000	0.77	-1.03
575	ENSDARP00000124153	ENSDARG00000063419|ENSDART00000150019|zgc:158828 [Source:ZFIN;Acc:ZDB-GENE-070410-11]|DHX35|PTHR18934_SF89	54.943	11000000	2700000	1100000	13000000	2600000	810000	0.02	0.08
576	ENSDARP00000100789	ENSDARG00000077288|ENSDART00000113774|si:ch211-188c16.1 [Source:ZFIN;Acc:ZDB-GENE-070912-162]|si:ch211-188c16.1|PTHR16830	84.187	9100000	530000	470000	10000000	880000	980000	0.16	-0.65
577	cont_Q14532|K1H2_HUMAN	Keratin, type I cuticular Ha2 OS=Homo sapiens GN=KRT32 PE=1 SV=3	50.31	300000000	64000000	330000000	410000000	63000000	190000000	0.04	0.11
578	ENSDARP00000045548	ENSDARG00000031814|ENSDART00000045549|dehydrogenase/reductase (SDR family) member 13b [Source:ZFIN;Acc:ZDB-GENE-040801-253]|dhrs13b|PTHR24320_SF53	35.012	16000000	8700000	5200000	10000000	8500000	8100000	0	0.01
579	ENSDARP00000059226	ENSDARG00000051986|ENSDART00000059227|NADH dehydrogenase (ubiquinone) Fe-S protein 8a [Source:ZFIN;Acc:ZDB-GENE-040426-2153]|ndufs8a|PTHR10849_SF13	23.688	9400000	11000000	5700000	5400000	8200000	5700000	0.3	0.39
580	ENSDARP00000137305	ENSDARG00000100789|ENSDART00000163055|plasminogen receptor, C-terminal lysine transmembrane protein [Source:ZFIN;Acc:ZDB-GENE-050809-125]|plgrkt|PTHR13411	17.128	5600000	15000000	16000000	2400000	13000000	12000000	0.27	0.6
581	ENSDARP00000057866	ENSDARG00000057374|ENSDART00000057867|sideroflexin 3 [Source:ZFIN;Acc:ZDB-GENE-070112-2092]|sfxn3|PTHR11153	35.287	7000000	18000000	10000000	3600000	10000000	11000000	0.34	0.56
582	ENSDARP00000107110	ENSDARG00000032725|ENSDART00000129530|ribosomal protein S27a [Source:ZFIN;Acc:ZDB-GENE-030131-10018]|rps27a|PTHR10666_SF99	17.988	12000000	29000000	27000000	8400000	26000000	19000000	0.21	0.38
583	ENSDARP00000008722	ENSDARG00000013346|ENSDART00000009092|family with sequence similarity 208, member Ab [Source:ZFIN;Acc:ZDB-GENE-090311-29]|fam208ab|PTHR16207	200.685	1200000	65000		1100000	280000	220000	0.54	-2.12
584	ENSDARP00000108940	ENSDARG00000056741|ENSDART00000121698|SUMO1/sentrin/SMT3 specific peptidase 3b [Source:ZFIN;Acc:ZDB-GENE-030131-6714]|senp3b|PTHR12606_SF10	63.806	8300000	18000000	12000000	5300000	12000000	9900000	0.36	0.5
585	ENSDARP00000003700	ENSDARG00000003599|ENSDART00000011251|ribosomal protein L3 [Source:ZFIN;Acc:ZDB-GENE-030131-1291]|rpl3|PTHR11363	46.226	18000000	8900000	9500000	14000000	4700000	6400000	0.41	0.62
586	ENSDARP00000138340	ENSDARG00000102546|ENSDART00000160074|cyclin-dependent kinase 11B [Source:ZFIN;Acc:ZDB-GENE-041212-74]|cdk11b|PTHR24056_SF107	92.918	7500000	2100000	2100000	6900000	1800000	1400000	0.12	0.3
587	ENSDARP00000043811	ENSDARG00000033596|ENSDART00000043812|polymerase (RNA) II (DNA directed) polypeptide C [Source:ZFIN;Acc:ZDB-GENE-030131-6609]|polr2c|PTHR11800	31.336	9400000	5800000	2700000	8700000	1500000	1600000	0.45	0.93
588	ENSDARP00000103201	ENSDARG00000077732|ENSDART00000108647|Aly/REF export factor [Source:ZFIN;Acc:ZDB-GENE-070928-29]|alyref|PTHR19965_SF8	28.61	12000000	19000000	18000000	10000000	14000000	14000000	0.26	0.32
589	ENSDARP00000106130	ENSDARG00000010873|ENSDART00000129202|si:dkey-156n14.5 [Source:ZFIN;Acc:ZDB-GENE-030131-18]|DDX17|PTHR24031_SF219	74.622	2900000	18000000	9500000	2100000	7400000	9700000	0.24	0.58
590	cont_P78385|KRT83_HUMAN	Keratin, type II cuticular Hb3 OS=Homo sapiens GN=KRT83 PE=1 SV=2	54.161	310000	850000	74000000	45000	340000	240000	0.97	4.14
591	ENSDARP00000026992	ENSDARG00000018902|ENSDART00000023101|pescadillo [Source:ZFIN;Acc:ZDB-GENE-990415-206]|pes|PTHR12221	67.856	7300000	5500000	5600000	7500000	650000	2200000	0.74	1.46
592	ENSDARP00000138367	ENSDARG00000040730|ENSDART00000171175|WD repeat domain 75 [Source:ZFIN;Acc:ZDB-GENE-030616-5]|wdr75|PTHR22847_SF359	94.049	8100000	3000000	2000000	6200000	4200000	2900000	0.11	-0.22
593	cont_P25690|K1M2_SHEEP	Keratin, type I microfibrillar, 47.6 kDa OS=Ovis aries PE=3 SV=2	46.034	270000	470000	250000000	140000	2100000	2800000	0.25	1.75
594	ENSDARP00000133519	ENSDARG00000008904|ENSDART00000172702|SWI/SNF related, matrix associated, actin dependent regulator of chromatin, subfamily a, member 2 [Source:ZFIN;Acc:ZDB-GENE-030131-5964]|smarca2|PTHR10799_SF541	179.349	70000	55000	41000	370000	210000	79000	1.26	-1.76
595	ENSDARP00000075688	ENSDARG00000015392|ENSDART00000081245|DEAH (Asp-Glu-Ala-His) box helicase 15 [Source:ZFIN;Acc:ZDB-GENE-030131-650]|dhx15|PTHR18934_SF95	88.335	9300000	1700000	750000	6900000	1100000	550000	0.14	0.5
596	ENSDARP00000126186	ENSDARG00000096428|ENSDART00000151227|si:dkey-217d24.6 [Source:ZFIN;Acc:ZDB-GENE-030131-5663]|si:dkey-217d24.6|PTHR24402_SF162	107.625	3000000	1200000	980000	3800000	2800000	2000000	0.61	-0.85
597	ENSDARP00000070385	ENSDARG00000053810|ENSDART00000075905|heterogeneous nuclear ribonucleoprotein C [Source:ZFIN;Acc:ZDB-GENE-040426-2043]|hnrnpc|PTHR13968_SF3	34.995	12000000	19000000	8500000	7400000	9100000	6100000	0.63	0.74
598	ENSDARP00000045900	ENSDARG00000034897|ENSDART00000045901|ribosomal protein S10 [Source:ZFIN;Acc:ZDB-GENE-040426-1481]|rps10|PTHR12146_SF1	18.873	22000000	56000000	27000000	9900000	45000000	24000000	0.29	0.55
599	ENSDARP00000042971	ENSDARG00000031560|ENSDART00000042972|SRSF protein kinase 1b [Source:ZFIN;Acc:ZDB-GENE-070112-2292]|srpk1b|PTHR24055_SF101	73.669	3200000	3800000	1600000	3500000	2500000	2000000	0.04	0.06
600	ENSDARP00000073666	ENSDARG00000056683|ENSDART00000079210|cyclin-dependent kinase 5 [Source:ZFIN;Acc:ZDB-GENE-010131-2]|cdk5|PTHR24056_SF46	33.378	27000000	25000000	17000000	29000000	21000000	19000000	0.01	0.02
601	cont_P25691|K2M3_SHEEP	Keratin, type II microfibrillar, component 5 OS=Ovis aries PE=1 SV=1	55.22	67000	1100000	130000000	0	390000	270000	0.72	4.61
602	ENSDARP00000104423	ENSDARG00000078442|ENSDART00000111651|NOP9 nucleolar protein [Source:HGNC Symbol;Acc:HGNC:19826]|NOP9|PTHR13102	66.834	4000000	5700000	4100000	5100000	4300000	3300000	0.1	0.14
603	ENSDARP00000135619	ENSDARG00000103953|ENSDART00000159573|mediator complex subunit 12 [Source:ZFIN;Acc:ZDB-GENE-060125-1]|med12|PTHR12796	244.162	420000			710000	27000	150000	0.5	-2.12
604	ENSDARP00000027946	ENSDARG00000014159|ENSDART00000019136|metadherin a [Source:ZFIN;Acc:ZDB-GENE-030616-615]|mtdha|PTHR23251	57.996	6500000	5500000	3100000	4200000	7000000	3700000	0.01	0.01
605	ENSDARP00000121147	ENSDARG00000041699|ENSDART00000138019|piwi-like RNA-mediated gene silencing 1 [Source:ZFIN;Acc:ZDB-GENE-030813-2]|piwil1|PTHR22892	97.389	2800000	5000000	2700000	1600000	2800000	1600000	0.7	0.82
606	ENSDARP00000064825	ENSDARG00000015829|ENSDART00000064826|Mov10 RISC complex RNA helicase a [Source:ZFIN;Acc:ZDB-GENE-091230-8]|mov10a|PTHR10887_SF326	113.851	1200000	2700000	1800000	900000	1400000	1100000	0.53	0.65
607	ENSDARP00000012048	ENSDARG00000020008|ENSDART00000023779|valosin containing protein [Source:ZFIN;Acc:ZDB-GENE-030131-5408]|vcp|PTHR23077_SF69	89.368	1600000	8500000	5600000	350000	7300000	5800000	0.23	0.79
608	ENSDARP00000107223	ENSDARG00000086425|ENSDART00000126154|PRP3 pre-mRNA processing factor 3 homolog (yeast) [Source:ZFIN;Acc:ZDB-GENE-040823-3]|prpf3|PTHR14212	78.844	7500000	5400000	2800000	6700000	3700000	1900000	0.23	0.42
609	ENSDARP00000042099	ENSDARG00000054304|ENSDART00000042100|homeobox and leucine zipper encoding a [Source:ZFIN;Acc:ZDB-GENE-030616-592]|homeza|PTHR15467	72.953	1900000	320000	160000	5200000	1500000	790000	0.82	-1.97
610	ENSDARP00000135731	ENSDARG00000074552|ENSDART00000158599|NADH dehydrogenase (ubiquinone) Fe-S protein 7, (NADH-coenzyme Q reductase) [Source:ZFIN;Acc:ZDB-GENE-041111-261]|ndufs7|PTHR11995_SF2	27.762	4600000	6400000	4400000	2500000	3600000	4100000	0.53	0.6
611	ENSDARP00000038728	ENSDARG00000023160|ENSDART00000038230|small nuclear ribonucleoprotein 40 (U5) [Source:ZFIN;Acc:ZDB-GENE-040426-978]|snrnp40|PTHR22847_SF330	38.25	22000000	4200000	3000000	16000000	7700000	4200000	0.12	-0.31
612	ENSDARP00000096733	ENSDARG00000071594|ENSDART00000105955|si:dkey-118j18.1 [Source:ZFIN;Acc:ZDB-GENE-120709-89]|TIMM21|PTHR13032	27.23	11000000	20000000	9800000	5900000	17000000	6800000	0.34	0.54
613	ENSDARP00000063869	ENSDARG00000043509|ENSDART00000063870|ribosomal protein L11 [Source:ZFIN;Acc:ZDB-GENE-040625-147]|rpl11|PTHR11994	20.364	0	1000000	500000	0	300000	120000	0.06	0.51
614	ENSDARP00000124217	ENSDARG00000007960|ENSDART00000148447|heterogeneous nuclear ribonucleoprotein A/Ba [Source:ZFIN;Acc:ZDB-GENE-030131-185]|hnrnpaba|PTHR24012_SF295	37.088	3400000	2800000	3200000	2000000	3000000	4400000	0.04	0.06
615	ENSDARP00000132139	ENSDARG00000099380|ENSDART00000168460|ribosomal protein L13 [Source:ZFIN;Acc:ZDB-GENE-031007-1]|rpl13|PTHR11722	24.35	23000000	43000000	26000000	14000000	15000000	19000000	0.86	0.9
616	ENSDARP00000014900	ENSDARG00000006125|ENSDART00000021491|casein kinase 1, delta b [Source:ZFIN;Acc:ZDB-GENE-040426-2385]|csnk1db|PTHR11909_SF74	46.802	20000000	1000000	520000	20000000	670000	82000	0.18	1.1
617	ENSDARP00000003101	ENSDARG00000008370|ENSDART00000025326|casein kinase 1, delta a [Source:ZFIN;Acc:ZDB-GENE-030131-825]|csnk1da|PTHR11909_SF74	46.214	20000000	1100000	550000	20000000	700000	86000	0.18	1.1
618	ENSDARP00000016016	ENSDARG00000052462|ENSDART00000022866|phosphatidylserine decarboxylase [Source:ZFIN;Acc:ZDB-GENE-061215-46]|pisd|PTHR10067	48.345	7500000	28000000	20000000	4900000	25000000	20000000	0.11	0.27
619	ENSDARP00000095043	ENSDARG00000057255|ENSDART00000104268|ER membrane protein complex subunit 1 [Source:ZFIN;Acc:ZDB-GENE-060810-98]|emc1|PTHR21573	108.215	6900000	1100000	700000	4100000	750000	590000	0.18	0.54
620	ENSDARP00000134243	ENSDARG00000071424|ENSDART00000160165|adaptor-related protein complex 3, delta 1 subunit [Source:ZFIN;Acc:ZDB-GENE-050208-437]|ap3d1|PTHR22781_SF12	140.141	1200000	480000	730000	1700000	980000	1200000	0.56	-0.72
621	ENSDARP00000129304	ENSDARG00000090386|ENSDART00000153825|CD3e molecule, epsilon associated protein [Source:ZFIN;Acc:ZDB-GENE-101202-2]|cd3eap|PTHR15484	32.424	13000000	11000000	8500000	11000000	14000000	8000000	0	0
622	ENSDARP00000067808	ENSDARG00000046124|ENSDART00000067809|RAB11 family interacting protein 1 (class I) a [Source:ZFIN;Acc:ZDB-GENE-051113-116]|rab11fip1a|PTHR15746_SF22	51.881	16000000	1500000		16000000	540000	75000	0.05	-0.47
623	ENSDARP00000113977	ENSDARG00000063169|ENSDART00000146065|ubinuclein 1 [Source:ZFIN;Acc:ZDB-GENE-070928-28]|ubn1|PTHR16426_SF14	66.987	8800000	5900000	2800000	7400000	5900000	4100000	0.05	-0.09
624	ENSDARP00000111859	ENSDARG00000031886|ENSDART00000129889|intraflagellar transport 140 homolog (Chlamydomonas) [Source:ZFIN;Acc:ZDB-GENE-040724-165]|ift140|PTHR15722	161.256	2900000	180000	220000	2800000	120000	420000	0.01	-0.07
625	ENSDARP00000095650	ENSDARG00000071083|ENSDART00000104880|si:dkeyp-34c12.1 [Source:ZFIN;Acc:ZDB-GENE-030131-5347]|si:dkeyp-34c12.1|TF664067	58.587	8600000			13000000	61000		0.07	-0.81
626	ENSDARP00000007002	ENSDARG00000018049|ENSDART00000015873|splicing factor 3b, subunit 2 [Source:ZFIN;Acc:ZDB-GENE-070928-1]|sf3b2|PTHR12785_SF6	93.621	3000000	740000	470000	2200000	930000	390000	0.04	0.13
627	ENSDARP00000004210	ENSDARG00000011594|ENSDART00000011318|SWI/SNF related, matrix associated, actin dependent regulator of chromatin, subfamily b, member 1b [Source:ZFIN;Acc:ZDB-GENE-991008-16]|smarcb1b|PTHR10019	42.394	24000000	2800000	1800000	66000000	17000000	12000000	0.95	-2.29
628	ENSDARP00000009186	ENSDARG00000004161|ENSDART00000012396|IK cytokine [Source:ZFIN;Acc:ZDB-GENE-030131-960]|ik|PTHR22840_SF2	64.569	12000000	300000	280000	15000000	800000	490000	0.16	-0.82
629	ENSDARP00000062907	ENSDARG00000042864|ENSDART00000062908|ribosomal protein L7-like 1 [Source:ZFIN;Acc:ZDB-GENE-030131-970]|rpl7l1|PTHR11524	28.448	8200000	27000000	17000000	6100000	6100000	11000000	0.82	1.09
630	ENSDARP00000127037	ENSDARG00000077533|ENSDART00000152562|eukaryotic translation initiation factor 3, subunit F [Source:ZFIN;Acc:ZDB-GENE-100215-2]|eif3f|PTHR10540	31.223	13000000	9600000	4500000	8700000	6600000	4000000	0.27	0.42
631	ENSDARP00000021426	ENSDARG00000008732|ENSDART00000011970|zgc:66479 [Source:ZFIN;Acc:ZDB-GENE-031030-10]|zgc:66479|PTHR22909_SF2	69.045	17000000	3200000	2300000	8800000	2400000	2200000	0.18	0.47
632	ENSDARP00000001346	ENSDARG00000001057|ENSDART00000001201|bystin-like [Source:ZFIN;Acc:ZDB-GENE-040426-1287]|bysl|PTHR12821	53.111	4700000	5700000	4200000	5400000	5800000	4700000	0.09	-0.13
633	ENSDARP00000106966	ENSDARG00000009534|ENSDART00000130302|wntless Wnt ligand secretion mediator [Source:ZFIN;Acc:ZDB-GENE-040426-2161]|wls|PTHR13449	62.053	280000	95000	270000	210000	170000	970000	0.37	-0.77
634	ENSDARP00000132783	ENSDARG00000104227|ENSDART00000161015|NOP10 ribonucleoprotein homolog (yeast) [Source:ZFIN;Acc:ZDB-GENE-041007-4]|nop10|PTHR13305_SF0	7.441	0	9700000	9500000	0	15000000	11000000	0.08	-1.05
635	ENSDARP00000012708	ENSDARG00000013476|ENSDART00000027756|Rho guanine nucleotide exchange factor (GEF) 39 [Source:ZFIN;Acc:ZDB-GENE-041114-28]|arhgef39|PTHR12673_SF103	49.447	4200000	8000000	6100000	1100000	7200000	5500000	0.37	0.75
636	ENSDARP00000075786	ENSDARG00000058471|ENSDART00000081343|polo-like kinase 1 (Drosophila) [Source:ZFIN;Acc:ZDB-GENE-021115-7]|plk1|PTHR24345_SF52	67.717	4600000	140000	170000	3700000	180000	83000	0.05	0.31
637	ENSDARP00000133119	ENSDARG00000104105|ENSDART00000161089|transcription termination factor, RNA polymerase II [Source:ZFIN;Acc:ZDB-GENE-110411-73]|ttf2|PTHR10799_SF576	127.072	6300000	830000	280000	7900000	780000	310000	0.02	-0.12
638	ENSDARP00000114343	ENSDARG00000041575|ENSDART00000144606|tRNA methyltransferase 10C, mitochondrial RNase P subunit [Source:ZFIN;Acc:ZDB-GENE-041114-12]|trmt10c|PTHR13563	47.134	2200000	7600000	5400000	3100000	10000000	9800000	0.31	-0.58
639	ENSDARP00000102026	ENSDARG00000058939|ENSDART00000110892|beta-1,4-N-acetyl-galactosaminyl transferase 3b [Source:ZFIN;Acc:ZDB-GENE-030131-8615]|b4galnt3b|PTHR12369	133.353	2800000	1400000	1300000	1700000	3400000	2500000	0.34	-0.47
640	ENSDARP00000002982	ENSDARG00000007130|ENSDART00000002556|MRT4 homolog, ribosome maturation factor [Source:ZFIN;Acc:ZDB-GENE-050417-142]|mrto4|TF641847	27.718	6800000	13000000	7100000	7200000	11000000	7300000	0.05	0.07
641	ENSDARP00000035419	ENSDARG00000022410|ENSDART00000034829|ribosomal RNA processing 12 homolog [Source:ZFIN;Acc:ZDB-GENE-050706-182]|rrp12|PTHR21576_SF2	142.913	480000	950000	970000	680000	1400000	1900000	0.48	-0.69
642	ENSDARP00000027118	ENSDARG00000013078|ENSDART00000025940|tyrosine 3-monooxygenase/tryptophan 5-monooxygenase activation protein, beta polypeptide a [Source:ZFIN;Acc:ZDB-GENE-030131-6583]|ywhaba|PTHR18860	27.63	6300000	27000000	26000000	5100000	28000000	26000000	0.02	0.05
643	ENSDARP00000087463	ENSDARG00000069878|ENSDART00000093031|SNU13 homolog, small nuclear ribonucleoprotein a (U4/U6.U5) [Source:ZFIN;Acc:ZDB-GENE-040426-879]|snu13a|TF616681	13.966	11000000	27000000	39000000	14000000	150000000	100000000	0.61	-1.43
644	ENSDARP00000087834	ENSDARG00000063726|ENSDART00000093402|cyclin-dependent kinase 12 [Source:ZFIN;Acc:ZDB-GENE-081104-294]|cdk12|PTHR24056_SF126	139.625	9800000	4700000	3300000	11000000	4700000	3200000	0.01	-0.02
645	ENSDARP00000122854	ENSDARG00000090785|ENSDART00000139900|diaphanous-related formin 3 [Source:ZFIN;Acc:ZDB-GENE-040801-144]|diaph3|PTHR23213_SF198	122.851	3500000	0	0	14000000	88000	83000	0.39	-2.82
646	ENSDARP00000123183	ENSDARG00000019181|ENSDART00000135945|ribosomal protein SA [Source:ZFIN;Acc:ZDB-GENE-040426-811]|rpsa|PTHR11489	33.991	0	100000000	55000000		73000000	40000000	0.03	-0.43
647	ENSDARP00000117362	ENSDARG00000074624|ENSDART00000142622|si:ch211-198a12.6 [Source:ZFIN;Acc:ZDB-GENE-030131-1683]|si:ch211-198a12.6|PTHR24377_SF205	59.282	3600000	15000000	7600000	4000000	6500000	5200000	0.33	0.53
648	ENSDARP00000102193	ENSDARG00000076228|ENSDART00000109849|kinesin family member 2C [Source:ZFIN;Acc:ZDB-GENE-070912-298]|kif2c|PTHR24115_SF401	78.079	6700000	34000		13000000	65000		0.02	-0.26
649	ENSDARP00000039877	ENSDARG00000031261|ENSDART00000039878|SAP30 binding protein [Source:ZFIN;Acc:ZDB-GENE-030131-457]|sap30bp|PTHR13464	33.6	14000000	4700000	3800000	12000000	3200000	1300000	0.34	0.81
650	ENSDARP00000109497	ENSDARG00000042566|ENSDART00000126229|ribosomal protein S7 [Source:ZFIN;Acc:ZDB-GENE-040426-1718]|rps7|PTHR11278	22.236	41000000	47000000	20000000	30000000	39000000	23000000	0.11	0.17
651	ENSDARP00000011455	ENSDARG00000075543|ENSDART00000013676|chromodomain helicase DNA binding protein 8 [Source:ZFIN;Acc:ZDB-GENE-030131-6320]|chd8|PTHR10799_SF551	283.191	140000	0	0	170000	30000	6300	0.11	-0.49
652	ENSDARP00000056187	ENSDARG00000038505|ENSDART00000056188|info polymerase (RNA) II (DNA directed) polypeptide H [Source:ZFIN;Acc:ZDB-GENE-050417-66]|polr2h|PTHR10917	17.115	37000000	55000000	38000000	32000000	65000000	46000000	0.06	-0.1
653	ENSDARP00000112030	ENSDARG00000020235|ENSDART00000129313|septin 9a [Source:ZFIN;Acc:ZDB-GENE-030131-9187]|sept9a|PTHR18884_SF47	75.136	4500000	0	0	7000000	0		NA	NA
654	ENSDARP00000010075	ENSDARG00000016318|ENSDART00000015670|mediator complex subunit 7 [Source:ZFIN;Acc:ZDB-GENE-030131-4823]|med7|PTHR15498_SF45	27.514	21000000	20000000	7300000	17000000	17000000	13000000	0.06	-0.1
655	ENSDARP00000136712	ENSDARG00000098897|ENSDART00000158445|PDS5 cohesin associated factor B [Source:ZFIN;Acc:ZDB-GENE-091217-2]|pds5b|PTHR12663_SF1	159.695	3000000	54000	250000	2200000	230000	150000	0.06	-0.28
656	ENSDARP00000026065	ENSDARG00000024746|ENSDART00000023550|heat shock protein 90, alpha (cytosolic), class A member 1, tandem duplicate 2 [Source:ZFIN;Acc:ZDB-GENE-031001-3]|hsp90aa1.2|PTHR11528	84.638	3700000	4000000	2100000	3400000	3200000	2300000	0.06	0.09
657	ENSDARP00000007713	ENSDARG00000020217|ENSDART00000017304|cleavage and polyadenylation specific factor 4 [Source:ZFIN;Acc:ZDB-GENE-990415-180]|cpsf4|PTHR23102_SF18	30.762	5100000	2600000	1000000	7400000	2600000	2200000	0.25	-0.53
658	ENSDARP00000134069	ENSDARG00000103787|ENSDART00000158881|chromodomain helicase DNA binding protein 1 [Source:ZFIN;Acc:ZDB-GENE-030131-7120]|chd1|PTHR10799_SF535	203.954	500000	470000	380000	900000	390000	500000	0.24	-0.33
659	ENSDARP00000016158	ENSDARG00000010516|ENSDART00000002595|ribosomal protein L21 [Source:ZFIN;Acc:ZDB-GENE-030131-8512]|rpl21|PTHR20981	18.519	28000000	73000000	31000000	21000000	29000000	28000000	0.47	0.63
660	ENSDARP00000122824	ENSDARG00000095879|ENSDART00000143009|WD repeat domain 46 [Source:ZFIN;Acc:ZDB-GENE-040426-1264]|wdr46|PTHR14085	65.98	5500000	9700000	5500000	8100000	7200000	5200000	0.01	-0.02
661	ENSDARP00000125770	ENSDARG00000063062|ENSDART00000151697|ubinuclein 2a [Source:ZFIN;Acc:ZDB-GENE-070112-612]|ubn2a|PTHR16426_SF15	125.857	5100000	3000000	2000000	3700000	3200000	2600000	0.01	-0.01
662	ENSDARP00000135262	ENSDARG00000100419|ENSDART00000163595|integrator complex subunit 1 [Source:ZFIN;Acc:ZDB-GENE-030131-6523]|ints1|PTHR21224	244.594	270000	0	0	250000		0	NA	NA
663	ENSDARP00000005651	ENSDARG00000014867|ENSDART00000006948|ribosomal protein L8 [Source:ZFIN;Acc:ZDB-GENE-040426-1670]|rpl8|PTHR13691	28.049	57000000	96000000	74000000	44000000	37000000	42000000	0.86	0.86
664	ENSDARP00000106330	ENSDARG00000088924|ENSDART00000128129|si:dkey-185e18.7 [Source:ZFIN;Acc:ZDB-GENE-141215-72]|si:dkey-185e18.7|PTHR32222	44.257	12000000	2400000	2100000	20000000	5900000	5200000	0.55	-1.14
665	ENSDARP00000063399	ENSDARG00000043185|ENSDART00000063400|myeloid/lymphoid or mixed-lineage leukemia; translocated to, 1a [Source:ZFIN;Acc:ZDB-GENE-081105-45]|mllt1a|PTHR23195_SF14	63.743	6200000	4200000	2800000	5100000	4300000	3000000	0.02	0.04
666	ENSDARP00000134607	ENSDARG00000044811|ENSDART00000166287|cyclin-dependent kinase 9 (CDC2-related kinase) [Source:ZFIN;Acc:ZDB-GENE-030131-321]|cdk9|PTHR24056_SF158	43.103	27000000	13000000	9500000	28000000	14000000	9400000	0.02	-0.04
667	ENSDARP00000020522	ENSDARG00000011564|ENSDART00000017359|splicing factor proline/glutamine-rich [Source:ZFIN;Acc:ZDB-GENE-040426-2452]|sfpq|PTHR23189_SF42	71.882	8500000	3900000	490000	6600000	1700000	300000	0.19	0.76
668	ENSDARP00000133412	ENSDARG00000091512|ENSDART00000158401|nuclear factor related to kappaB binding protein [Source:ZFIN;Acc:ZDB-GENE-030131-6419]|nfrkb|PTHR13052	141.913	640000	2700000	2100000	630000	3000000	2300000	0.03	-0.08
669	ENSDARP00000050356	ENSDARG00000051809|ENSDART00000050357|bloodthirsty-related gene family, member 12 [Source:ZFIN;Acc:ZDB-GENE-060929-548]|btr12|PTHR24103_SF317	63.454	13000000	490000	350000	12000000	300000	280000	0.06	0.37
670	ENSDARP00000049943	ENSDARG00000033647|ENSDART00000049944|SWI/SNF related, matrix associated, actin dependent regulator of chromatin, subfamily b, member 1a [Source:ZFIN;Acc:ZDB-GENE-041114-5]|smarcb1a|PTHR10019	42.755	23000000	2800000	2000000	61000000	15000000	10000000	0.84	-2.04
671	cont_P78386|KRT85_HUMAN	Keratin, type II cuticular Hb5 OS=Homo sapiens GN=KRT85 PE=1 SV=1	55.766	300000	800000	97000000	43000	320000	220000	0.95	4.29
672	ENSDARP00000113326	ENSDARG00000016177|ENSDART00000133599|eukaryotic translation initiation factor 4E nuclear import factor 1 [Source:ZFIN;Acc:ZDB-GENE-050320-113]|eif4enif1|PTHR32245	104.298	5300000	3000000	1000000	3700000	1400000	1100000	0.23	0.5
673	ENSDARP00000138168	ENSDARG00000099739|ENSDART00000159717||CABZ01072952.1|PTHR24031_SF20	19.269	18000000	43000000	31000000	19000000	27000000	23000000	0.25	0.35
674	ENSDARP00000022826	ENSDARG00000004696|ENSDART00000007783|eukaryotic elongation factor, selenocysteine-tRNA-specific [Source:ZFIN;Acc:ZDB-GENE-051120-72]|eefsec|PTHR23115_SF106	63.223	9900000	590000	700000	14000000	880000	1000000	0.12	-0.53
675	ENSDARP00000020574	ENSDARG00000018738|ENSDART00000016167|zw10 kinetochore protein [Source:ZFIN;Acc:ZDB-GENE-040426-800]|zw10|PTHR12205	87.248	4400000	4600000	3300000	2900000	2700000	2200000	0.61	0.64
676	ENSDARP00000136767	ENSDARG00000100435|ENSDART00000159044|SEC22 homolog B, vesicle trafficking protein b [Source:ZFIN;Acc:ZDB-GENE-030131-5488]|sec22bb|PTHR21136_SF69	24.674	39000000	6700000	3500000	25000000	5200000	4700000	0.06	0.2
677	ENSDARP00000105632	ENSDARG00000040184|ENSDART00000129870|synaptotagmin binding, cytoplasmic RNA interacting protein [Source:ZFIN;Acc:ZDB-GENE-030131-4862]|syncrip|PTHR24011_SF131	69.959	9200000	18000000	13000000	7400000	8200000	8400000	0.62	0.68
678	ENSDARP00000067637	ENSDARG00000046006|ENSDART00000067638|mediator complex subunit 20 [Source:ZFIN;Acc:ZDB-GENE-040801-104]|med20|PTHR12465	23.302	34000000	22000000	16000000	31000000	30000000	28000000	0.32	-0.4
679	ENSDARP00000118446	ENSDARG00000091631|ENSDART00000133398|si:ch211-197h24.6 [Source:ZFIN;Acc:ZDB-GENE-030131-1361]|si:ch211-197h24.6|TF645265	43.185	5900000	8200000	4300000	4100000	7300000	4200000	0.17	0.25
680	ENSDARP00000098657	ENSDARG00000074274|ENSDART00000113964|RNA polymerase II subunit E [Source:HGNC Symbol;Acc:HGNC:9192]|POLR2E (1 of many)|PTHR10535	24.779	34000000	42000000	23000000	26000000	24000000	19000000	0.42	0.5
681	ENSDARP00000120028	ENSDARG00000058088|ENSDART00000131889|apoptosis-inducing factor, mitochondrion-associated 1 [Source:ZFIN;Acc:ZDB-GENE-030826-11]|aifm1|PTHR22912_SF33	81.218	3200000	3900000	3500000	1000000	4700000	3200000	0.3	0.52
682	ENSDARP00000091811	ENSDARG00000069422|ENSDART00000101037|NHP2 ribonucleoprotein homolog (yeast) [Source:ZFIN;Acc:ZDB-GENE-030131-533]|nhp2|PTHR23105_SF12	16.678	1800000	11000000	5100000	1800000	9900000	7700000	0.06	-0.17
683	ENSDARP00000129269	ENSDARG00000089698|ENSDART00000156311|activating transcription factor 7 interacting protein 2 [Source:ZFIN;Acc:ZDB-GENE-131121-384]|atf7ip2|PTHR23210	40.934	9300000	570000	75000	8200000	1100000	570000	0.25	-1.21
684	ENSDARP00000011017	ENSDARG00000017841|ENSDART00000003694|cullin-associated and neddylation-dissociated 1 [Source:ZFIN;Acc:ZDB-GENE-040426-2872]|cand1|PTHR12696	136.097	360000	2400000	2700000	110000	3500000	3600000	0.06	0.26
685	ENSDARP00000018980	ENSDARG00000007320|ENSDART00000019149|ribosomal protein L7 [Source:ZFIN;Acc:ZDB-GENE-030131-8654]|rpl7|PTHR11524	28.428	24000000	19000000	19000000	13000000	5800000	15000000	0.86	1
686	ENSDARP00000122542	ENSDARG00000095741|ENSDART00000132339|si:ch1073-75o15.3 [Source:ZFIN;Acc:ZDB-GENE-100921-22]|si:ch1073-75o15.3|PTHR12011_SF267	25.526	820000	1800000	970000	900000	3800000	1400000	0.32	-0.57
687	ENSDARP00000135443	ENSDARG00000045565|ENSDART00000161082|nucleolar complex associated 4 homolog [Source:ZFIN;Acc:ZDB-GENE-050522-98]|noc4l|PTHR12455	66.531	5400000	4800000	2300000	4600000	3000000	1700000	0.29	0.46
688	ENSDARP00000126946	ENSDARG00000096628|ENSDART00000152742|si:ch73-119o17.1 [Source:ZFIN;Acc:ZDB-GENE-030131-6407]|si:ch73-119o17.1|	106.027	2800000	420000	72000	3600000	270000	80000	0.01	0.04
689	ENSDARP00000090477	ENSDARG00000068846|ENSDART00000099703|si:ch73-95l15.3 [Source:ZFIN;Acc:ZDB-GENE-131125-23]|si:ch73-95l15.3|PTHR11247_SF22	36.336	3700000	23000000	23000000	2400000	18000000	25000000	0.09	0.3
690	ENSDARP00000123493	ENSDARG00000043453|ENSDART00000146054|ribosomal protein S5 [Source:ZFIN;Acc:ZDB-GENE-020419-12]|rps5|PTHR11205_SF18	22.858	17000000	29000000	15000000	10000000	22000000	12000000	0.32	0.46
691	ENSDARP00000128879	ENSDARG00000075354|ENSDART00000156645|extra spindle pole bodies like 1, separase [Source:ZFIN;Acc:ZDB-GENE-030131-5188]|espl1|PTHR12792	240.704	290000			710000	4100		0.04	0.25
692	ENSDARP00000138873	ENSDARG00000052856|ENSDART00000159021|KH domain containing, RNA binding, signal transduction associated 1a [Source:ZFIN;Acc:ZDB-GENE-000210-25]|khdrbs1a|PTHR11208_SF30	43.389	18000000	6200000	3600000	14000000	4100000	2600000	0.2	0.49
693	ENSDARP00000002122	ENSDARG00000021346|ENSDART00000006513|pyruvate dehydrogenase (lipoamide) beta [Source:ZFIN;Acc:ZDB-GENE-040426-2173]|pdhb|PTHR11624_SF56	39.283		860000	290000	3000000	30000000	30000000	1.58	-7.69
694	ENSDARP00000110994	ENSDARG00000011824|ENSDART00000127570|pre-B-cell leukemia homeobox interacting protein 1b [Source:ZFIN;Acc:ZDB-GENE-070112-2032]|pbxip1b|TF623313	98.115	1600000	1000000	1100000	1400000	2100000	1300000	0.25	-0.32
695	ENSDARP00000111699	ENSDARG00000027424|ENSDART00000125743|solute carrier family 25 (mitochondrial carrier; phosphate carrier), member 3a [Source:ZFIN;Acc:ZDB-GENE-040426-1673]|slc25a3a|PTHR24089_SF173	41.855	27000000	38000000	28000000	15000000	23000000	20000000	0.66	0.69
696	ENSDARP00000121890	ENSDARG00000042469|ENSDART00000142491|NADH dehydrogenase (ubiquinone) 1 alpha subcomplex, 12 [Source:ZFIN;Acc:ZDB-GENE-050828-1]|ndufa12|PTHR12910_SF2	16.251	12000000	21000000	11000000	6100000	10000000	12000000	0.53	0.65
697	ENSDARP00000141634	ENSDARG00000101060|ENSDART00000169970|acidic repeat containing [Source:ZFIN;Acc:ZDB-GENE-050320-153]|acrc|PTHR23099	65.38	5600000	850000	430000	8600000	860000	580000	0.09	-0.35
698	ENSDARP00000127819	ENSDARG00000097836|ENSDART00000153747|si:dkey-108k21.24 [Source:ZFIN;Acc:ZDB-GENE-131121-40]|si:dkey-108k21.24|PTHR11426	17.018	600000	18000000	14000000	5700000	16000000	12000000	0.27	-0.94
699	ENSDARP00000075715	ENSDARG00000058419|ENSDART00000081272|GCN1 eIF2 alpha kinase activator homolog [Source:ZFIN;Acc:ZDB-GENE-040724-264]|gcn1|PTHR23346	281.096	140000	190000	180000	170000	59000	170000	0.32	0.48
700	ENSDARP00000077099	ENSDARG00000059460|ENSDART00000082664|SET binding factor 2 [Source:ZFIN;Acc:ZDB-GENE-030911-10]|sbf2|PTHR10807_SF4	212.56	280000	23000	15000	530000	42000	59000	0.36	-1.26
701	ENSDARP00000059193	ENSDARG00000040440|ENSDART00000059194|small nuclear ribonucleoprotein D2 polypeptide [Source:ZFIN;Acc:ZDB-GENE-040914-10]|snrpd2|PTHR12777_SF0	13.548	17000000	27000000	30000000	23000000	57000000	47000000	0.57	-0.74
702	ENSDARP00000114762	ENSDARG00000045092|ENSDART00000133703|CDK5 regulatory subunit associated protein 3 [Source:ZFIN;Acc:ZDB-GENE-040625-90]|cdk5rap3|PTHR14894_SF0	57.293	11000000	6000000	3400000	6300000	3200000	1800000	0.54	0.89
703	ENSDARP00000007227	ENSDARG00000016307|ENSDART00000027331|mitochondrial ribosomal protein L46 [Source:ZFIN;Acc:ZDB-GENE-040718-224]|mrpl46|PTHR13124	32.794	3900000	14000000	7900000	2200000	15000000	11000000	0.04	0.1
704	ENSDARP00000084122	ENSDARG00000062209|ENSDART00000089689|mitochondrial ribosomal protein S5 [Source:ZFIN;Acc:ZDB-GENE-060929-264]|mrps5|PTHR13718_SF61	44.078	3000000	12000000	8500000	1900000	10000000	8200000	0.12	0.3
705	ENSDARP00000137053	ENSDARG00000019426|ENSDART00000163475|trio Rho guanine nucleotide exchange factor a [Source:ZFIN;Acc:ZDB-GENE-060503-334]|trioa|PTHR22826_SF104	347.884	350000	1400000	1100000	340000	430000	420000	0.73	1.05
706	ENSDARP00000134833	ENSDARG00000038695|ENSDART00000157732|ELAV like RNA binding protein 1 [Source:ZFIN;Acc:ZDB-GENE-990415-245]|elavl1|PTHR24011_SF228	37.887	14000000	11000000	4900000	10000000	5800000	4200000	0.35	0.56
707	ENSDARP00000013006	ENSDARG00000016302|ENSDART00000021011|upf1 regulator of nonsense transcripts homolog (yeast) [Source:ZFIN;Acc:ZDB-GENE-040426-2836]|upf1|PTHR10887_SF340	122.001	2900000	170000	130000	2000000	390000	380000	0.21	-0.75
708	ENSDARP00000011011	ENSDARG00000021257|ENSDART00000011052|eukaryotic translation initiation factor 3, subunit D [Source:ZFIN;Acc:ZDB-GENE-030131-8442]|eif3d|PTHR12399	64.049	11000000	13000000	8100000	8500000	8200000	4600000	0.5	0.6
709	ENSDARP00000141540	ENSDARG00000103404|ENSDART00000165380|ubiquitin carboxyl-terminal hydrolase L5 [Source:ZFIN;Acc:ZDB-GENE-040426-2051]|uchl5|PTHR10589_SF16	37.568	4600000	17000000	15000000	3900000	19000000	17000000	0.02	-0.05
710	ENSDARP00000091482	ENSDARG00000069287|ENSDART00000100709|IMP3, U3 small nucleolar ribonucleoprotein, homolog (yeast) [Source:ZFIN;Acc:ZDB-GENE-040426-1062]|imp3|PTHR11831_SF1	21.657	23000000	42000000	25000000	19000000	41000000	35000000	0.03	-0.05
711	ENSDARP00000107575	ENSDARG00000042530|ENSDART00000125555|nucleoporin 205 [Source:ZFIN;Acc:ZDB-GENE-040715-8]|nup205|PTHR31344	223.513	300000	680000	630000	380000	760000	1200000	0.28	-0.46
712	ENSDARP00000095008	ENSDARG00000044345|ENSDART00000104233|cytoplasmic FMR1 interacting protein 1 [Source:ZFIN;Acc:ZDB-GENE-030131-8557]|cyfip1|PTHR12195	145.833	520000	140000	90000	960000	1400000	1500000	1.86	-2.75
713	ENSDARP00000132397	ENSDARG00000098934|ENSDART00000161945|ribosomal RNA processing 7 homolog A [Source:ZFIN;Acc:ZDB-GENE-050417-38]|rrp7a|PTHR13191	31.768	5400000	10000000	5500000	4400000	6600000	4900000	0.28	0.37
714	ENSDARP00000093187	ENSDARG00000070019|ENSDART00000102410|TAF15 RNA polymerase II, TATA box binding protein (TBP)-associated factor [Source:ZFIN;Acc:ZDB-GENE-061215-102]|taf15|PTHR23238_SF24	44.205	33000000	17000000	13000000	17000000	12000000	7000000	0.59	0.8
715	ENSDARP00000133865	ENSDARG00000104066|ENSDART00000159869|DnaJ (Hsp40) homolog, subfamily A, member 2 [Source:ZFIN;Acc:ZDB-GENE-040426-2884]|dnaja2|PTHR24076_SF1	38.255	6100000	2400000	2200000	7000000	4300000	3200000	0.34	-0.53
716	ENSDARP00000074317	ENSDARG00000057272|ENSDART00000079866|solute carrier family 30 (zinc transporter), member 9 [Source:ZFIN;Acc:ZDB-GENE-040724-254]|slc30a9|PTHR13414	64.137	3400000	11000000	9400000	2100000	8300000	5700000	0.32	0.6
717	ENSDARP00000041857	ENSDARG00000029415|ENSDART00000041858|metaxin 2 [Source:ZFIN;Acc:ZDB-GENE-021210-2]|mtx2|PTHR12289	30.833	4300000	9200000	5500000	2300000	4500000	3700000	0.7	0.85
718	ENSDARP00000130510	ENSDARG00000098992|ENSDART00000157886|zgc:114119 [Source:ZFIN;Acc:ZDB-GENE-050913-56]|zgc:114119|PTHR31705	21.243	33000000	4300000	4800000	32000000	16000000	10000000	0.44	-0.98
719	ENSDARP00000010419	ENSDARG00000010745|ENSDART00000018735|DnaJ (Hsp40) homolog, subfamily A, member 2, like [Source:ZFIN;Acc:ZDB-GENE-030131-2884]|dnaja2l|PTHR24076_SF1	45.564	1000000	430000	280000	220000	650000	350000	0.24	0.44
720	ENSDARP00000101100	ENSDARG00000075758|ENSDART00000112394|tyrosine 3-monooxygenase/tryptophan 5-monooxygenase activation protein, beta polypeptide b [Source:ZFIN;Acc:ZDB-GENE-040426-2160]|ywhabb|PTHR18860	27.39	5800000	25000000	24000000	4700000	26000000	25000000	0.02	0.06
721	ENSDARP00000087921	ENSDARG00000082979|ENSDART00000097149|bromodomain adjacent to zinc finger domain 2B [Source:HGNC Symbol;Acc:HGNC:963]|BAZ2B (1 of many)|PTHR22880_SF144	205.926	660000	1400000	1400000	690000	720000	1100000	0.32	0.44
722	ENSDARP00000075671	ENSDARG00000058367|ENSDART00000081228|abhydrolase domain containing 14A [Source:ZFIN;Acc:ZDB-GENE-040426-2428]|abhd14a|PTHR10992_SF280	29.645	39000000	4900000	3300000	27000000	4600000	3000000	0.07	0.26
723	ENSDARP00000091586	ENSDARG00000039347|ENSDART00000100813|ribosomal protein S24 [Source:ZFIN;Acc:ZDB-GENE-040109-5]|rps24|PTHR10496	15.334	3600000	3900000	1000000	3900000	7000000	3200000	0.54	-0.88
724	ENSDARP00000074914	ENSDARG00000057738|ENSDART00000080465|helicase, lymphoid-specific [Source:ZFIN;Acc:ZDB-GENE-030131-9923]|hells|PTHR10799_SF547	98.16	4000000	1100000	930000	3900000	1200000	1100000	0.05	-0.11
725	ENSDARP00000133333	ENSDARG00000102254|ENSDART00000168477|pyrroline-5-carboxylate reductase 1a [Source:ZFIN;Acc:ZDB-GENE-040426-1675]|pycr1a|PTHR11645	33.657	490000	5700000	2300000	400000	3200000	3000000	0.07	0.26
726	ENSDARP00000107467	ENSDARG00000024651|ENSDART00000128530|small nuclear ribonucleoprotein polypeptide A' [Source:ZFIN;Acc:ZDB-GENE-041114-82]|snrpa1|PTHR10552	31.02	12000000	0	0	9400000	460000	240000	0.48	-3.36
727	ENSDARP00000064541	ENSDARG00000043960|ENSDART00000064542|ribosome production factor 2 homolog [Source:ZFIN;Acc:ZDB-GENE-040426-2501]|rpf2|PTHR12728	35.439	3300000	24000000	14000000	3900000	8800000	12000000	0.19	0.46
728	ENSDARP00000058955	ENSDARG00000040287|ENSDART00000058956|tyrosine 3-monooxygenase/tryptophan 5-monooxygenase activation protein, beta polypeptide like [Source:ZFIN;Acc:ZDB-GENE-030131-448]|ywhabl|PTHR18860	27.89	5100000	18000000	18000000	4200000	20000000	20000000	0.01	-0.03
729	ENSDARP00000141597	ENSDARG00000104734|ENSDART00000157682|K(lysine) acetyltransferase 2A [Source:ZFIN;Acc:ZDB-GENE-080403-11]|kat2a|PTHR22880_SF124	90.566	4600000	120000	38000	5200000	710000	600000	0.53	-2.25
730	ENSDARP00000134376	ENSDARG00000017675|ENSDART00000166679|cirrhosis, autosomal recessive 1A (cirhin) [Source:ZFIN;Acc:ZDB-GENE-040426-2466]|cirh1a|PTHR22841	76.977	3700000	1600000	1700000	4500000	4000000	2100000	0.45	-0.64
731	ENSDARP00000136279	ENSDARG00000042821|ENSDART00000167647|alkylglycerone phosphate synthase [Source:ZFIN;Acc:ZDB-GENE-031118-14]|agps|PTHR11748_SF3	70.444	9000000	5500000	4000000	3800000	3000000	1600000	0.94	1.16
732	ENSDARP00000064804	ENSDARG00000044135|ENSDART00000064805|centromere protein P [Source:ZFIN;Acc:ZDB-GENE-040801-74]|cenpp|TF600326	32.514	18000000	6800000	4900000	31000000	14000000	11000000	0.66	-1.03
733	ENSDARP00000114221	ENSDARG00000057929|ENSDART00000148105|nuclear assembly factor 1 homolog (S. cerevisiae) [Source:ZFIN;Acc:ZDB-GENE-030131-4546]|naf1|PTHR31991_SF1	56.016	2500000	4800000	3100000	2300000	2700000	2100000	0.42	0.5
734	ENSDARP00000075118	ENSDARG00000057910|ENSDART00000080672|mitochondrial ribosomal protein S34 [Source:ZFIN;Acc:ZDB-GENE-041114-71]|mrps34|TF320386	26.214	6000000	7500000	6400000	3100000	8100000	8800000	0.08	0.14
735	ENSDARP00000135940	ENSDARG00000038802|ENSDART00000161172|centromere protein L [Source:ZFIN;Acc:ZDB-GENE-040930-6]|cenpl|PTHR31740	40.611	10000000	7700000	5500000	7200000	8300000	6100000	0.06	0.09
736	ENSDARP00000017246	ENSDARG00000058128|ENSDART00000016214|moesin a [Source:ZFIN;Acc:ZDB-GENE-021211-2]|msna|PTHR23281	67.991	5700000	1100000	3500000	4500000	570000	900000	0.46	1.07
737	ENSDARP00000024189	ENSDARG00000005791|ENSDART00000012055|ribosomal protein L28 [Source:ZFIN;Acc:ZDB-GENE-040930-10]|rpl28|PTHR10544_SF0	15.616	18000000	41000000	20000000	14000000	15000000	14000000	0.68	0.79
738	ENSDARP00000064079	ENSDARG00000043640|ENSDART00000064080|centromere protein N [Source:ZFIN;Acc:ZDB-GENE-030616-408]|cenpn|PTHR32250	39.256	4800000	5000000	3200000	4500000	3900000	2500000	0.21	0.29
739	ENSDARP00000068087	ENSDARG00000051889|ENSDART00000073597|dihydroorotate dehydrogenase [Source:ZFIN;Acc:ZDB-GENE-030131-3157]|dhodh|PTHR11938_SF7	43.856	11000000	7600000	4700000	4600000	5000000	3600000	0.63	0.75
740	ENSDARP00000140809	ENSDARG00000105177|ENSDART00000162317|interleukin enhancer binding factor 3b [Source:ZFIN;Acc:ZDB-GENE-030131-587]|ilf3b|PTHR10910_SF34	90.376	1900000	2600000	2000000	1200000	1600000	1900000	0.43	0.49
741	ENSDARP00000094508	ENSDARG00000070568|ENSDART00000103733|ATPase family, AAA domain containing 5a [Source:ZFIN;Acc:ZDB-GENE-070912-20]|atad5a|PTHR15828	197.784	340000	51000	68000	870000	56000	150000	0.28	-0.87
742	ENSDARP00000060977	ENSDARG00000041600|ENSDART00000060978|WD repeat domain containing 83 [Source:ZFIN;Acc:ZDB-GENE-040718-126]|wdr83|PTHR22842	34.817	6800000	6500000	3600000	7600000	6100000	3400000	0	0.01
743	ENSDARP00000104617	ENSDARG00000021794|ENSDART00000125362|hyaluronan-mediated motility receptor (RHAMM) [Source:ZFIN;Acc:ZDB-GENE-030131-731]|hmmr|PTHR18956	104.913	1100000	90000	70000	1300000	15000	53000	0.18	0.89
744	ENSDARP00000133314	ENSDARG00000098235|ENSDART00000170312|ARP5 actin-related protein 5 homolog [Source:ZFIN;Acc:ZDB-GENE-040426-2877]|actr5|PTHR11937_SF16	66.381	1200000	14000000	11000000	2200000	9200000	8300000	0.02	0.05
745	ENSDARP00000087721	ENSDARG00000063686|ENSDART00000093289|XRCC6 binding protein 1 [Source:ZFIN;Acc:ZDB-GENE-070410-102]|xrcc6bp1|PTHR21711	28.965	7600000	15000000	10000000	6500000	12000000	12000000	0.07	0.11
746	ENSDARP00000111199	ENSDARG00000014373|ENSDART00000128866|DEAD (Asp-Glu-Ala-Asp) box polypeptide 4 [Source:ZFIN;Acc:ZDB-GENE-990415-272]|ddx4|PTHR24031_SF168	76.877	10000000	31000000	15000000	8400000	12000000	9500000	0.56	0.74
747	ENSDARP00000015105	ENSDARG00000007196|ENSDART00000020333|ribonucleic acid export 1 [Source:ZFIN;Acc:ZDB-GENE-040426-1029]|rae1|PTHR10971	41.025	23000000	8700000	5500000	18000000	5400000	5700000	0.16	0.34
748	ENSDARP00000064738	ENSDARG00000044093|ENSDART00000064739|ribosomal protein L13a [Source:ZFIN;Acc:ZDB-GENE-030131-168]|rpl13a|PTHR11545_SF3	23.662	7300000	21000000	13000000	5500000	12000000	16000000	0.16	0.29
749	ENSDARP00000025072	ENSDARG00000016128|ENSDART00000026120|adaptor-related protein complex 3, mu 2 subunit [Source:ZFIN;Acc:ZDB-GENE-021022-2]|ap3m2|PTHR11998_SF20	46.903	20000000	8700000	6500000	19000000	8500000	5100000	0.08	0.16
750	ENSDARP00000098003	ENSDARG00000076791|ENSDART00000114544|cyclin-dependent kinase 13 [Source:ZFIN;Acc:ZDB-GENE-030131-4975]|cdk13|PTHR24056_SF125	141.738	6600000	3900000	2900000	7500000	4000000	2800000	0.02	-0.04
751	ENSDARP00000080611	ENSDARG00000060853|ENSDART00000086176|NCK-associated protein 1 [Source:ZFIN;Acc:ZDB-GENE-030131-4426]|nckap1|PTHR12093	128.401	390000	57000	130000	790000	760000	900000	1.66	-2.52
752	ENSDARP00000004350	ENSDARG00000002487|ENSDART00000028043|NOC3-like DNA replication regulator [Source:ZFIN;Acc:ZDB-GENE-030131-9878]|noc3l|PTHR14428	92.039	4700000	2100000	2500000	3900000	1500000	1600000	0.3	0.47
753	ENSDARP00000101359	ENSDARG00000079374|ENSDART00000112588|tight junction protein 1b [Source:ZFIN;Acc:ZDB-GENE-070925-1]|tjp1b|PTHR13865_SF25	187.658	980000		26000	1100000		16000	0.12	0.89
754	ENSDARP00000035273	ENSDARG00000021838|ENSDART00000039206|ribosomal protein S23 [Source:ZFIN;Acc:ZDB-GENE-080220-50]|rps23|PTHR11652_SF14	15.839	22000000	87000000	38000000	21000000	59000000	31000000	0.16	0.31
755	ENSDARP00000017693	ENSDARG00000032430|ENSDART00000016860|protein phosphatase 2, regulatory subunit A, beta [Source:ZFIN;Acc:ZDB-GENE-040927-20]|ppp2r1b|PTHR10648	65.117	6300000	2400000	2200000	6900000	1300000	840000	0.31	0.72
756	ENSDARP00000060446	ENSDARG00000041237|ENSDART00000060447|mediator of RNA polymerase II transcription, subunit 18 homolog (yeast) [Source:ZFIN;Acc:ZDB-GENE-040426-1276]|med18|PTHR13321	23.274	25000000	14000000	13000000	24000000	32000000	23000000	0.6	-0.69
757	ENSDARP00000142246	ENSDARG00000103337|ENSDART00000172946|ribosomal RNA processing 1 [Source:ZFIN;Acc:ZDB-GENE-030131-9837]|rrp1|PTHR13026	75.818	2100000	2800000	2500000	1300000	1500000	1300000	0.86	0.82
758	ENSDARP00000003744	ENSDARG00000003035|ENSDART00000012438|heat shock protein 9 [Source:ZFIN;Acc:ZDB-GENE-030828-12]|hspa9|PTHR19375_SF173	73.906	2400000	1400000	980000	920000	1700000	1700000	0.04	0.07
759	ENSDARP00000137640	ENSDARG00000101891|ENSDART00000164386|AT rich interactive domain 1Ab (SWI-like) [Source:ZFIN;Acc:ZDB-GENE-030131-5725]|arid1ab|PTHR12656_SF12	225.475	780000			3200000	76000	67000	0.52	-2.68
760	ENSDARP00000135366	ENSDARG00000104011|ENSDART00000165499|ribosomal protein S17 [Source:ZFIN;Acc:ZDB-GENE-040426-1852]|rps17|PTHR10732	15.418	13000000	24000000	20000000	9800000	52000000	39000000	0.28	-0.54
761	ENSDARP00000136804	ENSDARG00000021252|ENSDART00000160908|chaperonin containing TCP1, subunit 6A (zeta 1) [Source:ZFIN;Acc:ZDB-GENE-011018-2]|cct6a|PTHR11353_SF58	57.692	6300000	9700000	5100000	9400000	9500000	5100000	0.12	-0.18
762	ENSDARP00000017792	ENSDARG00000017445|ENSDART00000005119|eukaryotic translation initiation factor 3, subunit I [Source:ZFIN;Acc:ZDB-GENE-040426-1922]|eif3i|TF668031	36.263	2100000	2500000	1900000	1400000	2200000	1800000	0.22	0.27
763	ENSDARP00000075647	ENSDARG00000058352|ENSDART00000081204|acyl-CoA thioesterase 9, tandem duplicate 1 [Source:ZFIN;Acc:ZDB-GENE-040724-139]|acot9.1|PTHR12655	48.301	8400000	7100000	4500000	4100000	7500000	5100000	0.18	0.26
764	ENSDARP00000005930	ENSDARG00000071691|ENSDART00000014379|ubiquinol-cytochrome c reductase core protein IIb [Source:ZFIN;Acc:ZDB-GENE-030131-1269]|uqcrc2b|PTHR11851_SF119	48.093	11000000	4900000	2100000	2300000	1600000	1900000	0.9	1.33
765	ENSDARP00000051678	ENSDARG00000075083|ENSDART00000051679|protein kinase, DNA-activated, catalytic polypeptide [Source:ZFIN;Acc:ZDB-GENE-030131-9008]|prkdc|PTHR11139_SF54	466.716	890000	740000	560000	820000	450000	330000	0.4	0.53
766	ENSDARP00000017412	ENSDARG00000009830|ENSDART00000011863|high density lipoprotein binding protein a [Source:ZFIN;Acc:ZDB-GENE-030131-2032]|hdlbpa|PTHR10627_SF34	141.304	1800000	390000	260000	650000	410000	380000	0.12	0.28
767	ENSDARP00000075363	ENSDARG00000058105|ENSDART00000080919|ribosomal protein L36A [Source:ZFIN;Acc:ZDB-GENE-020423-1]|rpl36a|PTHR10369_SF5	12.52	6400000	83000000	75000000	7600000	35000000	47000000	0.17	0.55
768	ENSDARP00000059225	ENSDARG00000040463|ENSDART00000059226|solute carrier family 25, member 51b [Source:ZFIN;Acc:ZDB-GENE-140328-2]|slc25a51b|PTHR24089_SF158	33.342	1400000	3200000	2600000	720000	2800000	2700000	0.18	0.36
769	ENSDARP00000118556	ENSDARG00000055080|ENSDART00000146368|RNA binding motif protein 4.2 [Source:ZFIN;Acc:ZDB-GENE-030131-3019]|rbm4.2|PTHR24012_SF316	42.306	6400000	7100000	3000000	3500000	3800000	1400000	0.67	0.94
770	ENSDARP00000095073	ENSDARG00000070824|ENSDART00000104298|NADH dehydrogenase (ubiquinone) 1 beta subcomplex 5 [Source:ZFIN;Acc:ZDB-GENE-011010-1]|ndufb5|PTHR13178	21.652	4200000	7700000	7200000	2300000	7500000	7500000	0.15	0.27
771	ENSDARP00000139938	ENSDARG00000068822|ENSDART00000166957|purine-rich element binding protein Ba [Source:ZFIN;Acc:ZDB-GENE-060531-100]|purba|PTHR12611	34.096	13000000	17000000	13000000	2600000	14000000	11000000	0.57	0.96
772	ENSDARP00000126130	ENSDARG00000068434|ENSDART00000151600|H3 histone, family 3B.1 [Source:ZFIN;Acc:ZDB-GENE-050417-65]|h3f3b.1|PTHR11426	15.319	1700000	20000000	16000000	9600000	20000000	15000000	0.31	-0.79
773	ENSDARP00000134048	ENSDARG00000094590|ENSDART00000166713|C2 calcium-dependent domain containing 5 [Source:ZFIN;Acc:ZDB-GENE-041114-193]|c2cd5|TF603188	45.655	2500000	12000000	12000000	1100000	9200000	9200000	0.21	0.59
774	ENSDARP00000104069	ENSDARG00000074726|ENSDART00000114927|NRDE-2, necessary for RNA interference, domain containing [Source:ZFIN;Acc:ZDB-GENE-111117-3]|nrde2|PTHR13471	130.633	5100000	3700000	3400000	3100000	1300000	3300000	0.61	0.77
775	ENSDARP00000048706	ENSDARG00000045789|ENSDART00000048707|SLIT-ROBO Rho GTPase activating protein 1b [Source:ZFIN;Acc:ZDB-GENE-041210-103]|srgap1b|PTHR14166	121.698	4300000	0		3600000	49000	38000	0.18	-1.42
776	ENSDARP00000075309	ENSDARG00000058062|ENSDART00000080864|magnesium transporter 1 [Source:ZFIN;Acc:ZDB-GENE-030131-3667]|magt1|PTHR12692	37.398	19000000	11000000	8700000	10000000	8500000	7400000	0.42	0.52
777	ENSDARP00000002360	ENSDARG00000003486|ENSDART00000025046|protein phosphatase 1, catalytic subunit, alpha isozyme a [Source:ZFIN;Acc:ZDB-GENE-040516-3]|ppp1caa|PTHR11668_SF213	37.337	8200000	1200000	250000	11000000	1300000	630000	0.15	-0.63
778	ENSDARP00000104494	ENSDARG00000011246|ENSDART00000125815|KRR1, small subunit (SSU) processome component, homolog (yeast) [Source:ZFIN;Acc:ZDB-GENE-060623-10]|krr1|PTHR12581	44.579	3600000	8400000	7500000	3400000	4400000	5300000	0.38	0.51
779	ENSDARP00000073352	ENSDARG00000025091|ENSDART00000078893|ezrin b [Source:ZFIN;Acc:ZDB-GENE-050803-1]|ezrb|PTHR23281	68.683	5700000	770000	1900000	4400000	510000	640000	0.31	0.85
780	ENSDARP00000121437	ENSDARG00000003695|ENSDART00000134044|voltage-dependent anion channel 3 [Source:ZFIN;Acc:ZDB-GENE-040426-2380]|vdac3|PTHR11743	33.922	12000000	11000000	7200000	4900000	6500000	4900000	0.81	0.83
781	ENSDARP00000123267	ENSDARG00000077751|ENSDART00000142124|nucleolar protein 9 [Source:ZFIN;Acc:ZDB-GENE-070629-1]|nol9|PTHR12755	78.274	3200000	3400000	2500000	2700000	5200000	2700000	0.11	-0.16
782	ENSDARP00000136997	ENSDARG00000104953|ENSDART00000168778|STT3A, subunit of the oligosaccharyltransferase complex (catalytic) [Source:ZFIN;Acc:ZDB-GENE-021015-3]|stt3a|PTHR13872_SF21	80.094	4600000	1800000	1800000	3100000	1800000	2500000	0.01	0.03
783	ENSDARP00000032398	ENSDARG00000073997|ENSDART00000037109|SRSF protein kinase 1a [Source:ZFIN;Acc:ZDB-GENE-030131-2399]|srpk1a|PTHR24055_SF149	71.683	1900000	2800000	1500000	2600000	2500000	1600000	0.07	-0.1
784	ENSDARP00000128176	ENSDARG00000074899|ENSDART00000155550|TAO kinase 2a [Source:ZFIN;Acc:ZDB-GENE-030131-9416]|taok2a|PTHR24361_SF188	129.509	11000000	2200000	1900000	9400000	1400000	1600000	0.12	0.36
785	ENSDARP00000069300	ENSDARG00000092798|ENSDART00000074814|peptidylprolyl isomerase B (cyclophilin B) [Source:ZFIN;Acc:ZDB-GENE-040426-1955]|ppib|PTHR11071_SF63	22.87	29000000	3000000	1300000	12000000	1900000	1600000	0.15	0.54
786	ENSDARP00000132835	ENSDARG00000099247|ENSDART00000169405|si:dkey-68o6.5 [Source:ZFIN;Acc:ZDB-GENE-030131-5416]|si:dkey-68o6.5|	50.106	1300000	3200000	1800000	2300000	3200000	2900000	0.36	-0.48
787	ENSDARP00000059548	ENSDARG00000040666|ENSDART00000059549|nucleolar protein interacting with the FHA domain of MKI67 [Source:ZFIN;Acc:ZDB-GENE-021231-4]|nifk|TF624402	30.081	12000000	19000000	13000000	15000000	14000000	11000000	0.08	0.11
788	ENSDARP00000117066	ENSDARG00000007791|ENSDART00000135344|protein phosphatase 2, regulatory subunit A, alpha [Source:ZFIN;Acc:ZDB-GENE-040426-2700]|ppp2r1a|PTHR10648	65.381	6100000	2200000	2000000	6500000	1200000	770000	0.31	0.74
789	ENSDARP00000057600	ENSDARG00000039424|ENSDART00000057601|small nuclear ribonucleoprotein polypeptide B2 [Source:ZFIN;Acc:ZDB-GENE-060616-2]|snrpb2|PTHR10501	24.911	18000000	8500000	7700000	22000000	8200000	8400000	0.06	-0.11
790	ENSDARP00000119897	ENSDARG00000038156|ENSDART00000134890|dual specificity phosphatase 11 (RNA/RNP complex 1-interacting) [Source:ZFIN;Acc:ZDB-GENE-050417-226]|dusp11|PTHR10367_SF5	38.475	6300000	7100000	2400000	9700000	7800000	3400000	0.24	-0.43
791	ENSDARP00000006973	ENSDARG00000014230|ENSDART00000016614|dihydrolipoamide S-succinyltransferase [Source:ZFIN;Acc:ZDB-GENE-030326-1]|dlst|PTHR23151_SF8	48.652	11000000	2900000	1200000	1200000	3600000	3100000	0.19	0.47
792	ENSDARP00000024129	ENSDARG00000013931|ENSDART00000010256|eukaryotic translation initiation factor 3, subunit M [Source:ZFIN;Acc:ZDB-GENE-040426-2643]|eif3m|PTHR15350_SF2	42.672	6300000	5500000	3700000	4200000	4700000	3800000	0.19	0.25
793	ENSDARP00000058459	ENSDARG00000039958|ENSDART00000058460|UTP11-like, U3 small nucleolar ribonucleoprotein (yeast) [Source:ZFIN;Acc:ZDB-GENE-030131-8093]|utp11l|PTHR12838	30.065	9500000	21000000	8800000	9600000	12000000	8300000	0.19	0.28
794	ENSDARP00000137856	ENSDARG00000103610|ENSDART00000167839|ARP8 actin-related protein 8 homolog (yeast) [Source:ZFIN;Acc:ZDB-GENE-030131-5065]|actr8|PTHR11937_SF13	70.06	1000000	9000000	5600000	1800000	8300000	4900000	0.05	-0.16
795	ENSDARP00000069117	ENSDARG00000067981|ENSDART00000074630|zgc:103697 [Source:ZFIN;Acc:ZDB-GENE-040912-104]|zgc:103697|PTHR13420_SF2	25.788	13000000	9400000	8900000	10000000	8300000	8500000	0.15	0.19
796	ENSDARP00000101542	ENSDARG00000073923|ENSDART00000113032|aarF domain containing kinase 2 [Source:ZFIN;Acc:ZDB-GENE-131121-369]|adck2|PTHR10566_SF6	67.999	2900000	6400000	3600000	2100000	4000000	2400000	0.42	0.56
797	ENSDARP00000088015	ENSDARG00000067560|ENSDART00000097244|general transcription factor IIH, polypeptide 3 [Source:ZFIN;Acc:ZDB-GENE-040718-302]|gtf2h3|PTHR12831	33.152	470000	0	0	820000	880000	320000	1.32	-4.18
798	ENSDARP00000012738	ENSDARG00000002298|ENSDART00000028003|ankyrin repeat domain 22 [Source:ZFIN;Acc:ZDB-GENE-040426-1120]|ankrd22|PTHR24139_SF29	21.867	31000000	19000000	21000000	23000000	24000000	26000000	0.05	-0.07
799	ENSDARP00000139145	ENSDARG00000103337|ENSDART00000162764|ribosomal RNA processing 1 [Source:ZFIN;Acc:ZDB-GENE-030131-9837]|rrp1|PTHR13026	68.458	1400000	3000000	2300000	740000	1500000	1500000	0.69	0.86
800	ENSDARP00000125930	ENSDARG00000033012|ENSDART00000151125|pericentrin [Source:ZFIN;Acc:ZDB-GENE-030829-26]|pcnt|PTHR18932	490.084	0			29000			NA	NA
801	ENSDARP00000038258	ENSDARG00000025808|ENSDART00000032552|TAF5-like RNA polymerase II, p300/CBP-associated factor (PCAF)-associated factor [Source:ZFIN;Acc:ZDB-GENE-030131-5987]|taf5l|PTHR19879	66.219	12000000	3000000	2000000	11000000	6100000	4400000	0.36	-0.72
802	ENSDARP00000032688	ENSDARG00000021564|ENSDART00000031121|zgc:56235 [Source:ZFIN;Acc:ZDB-GENE-040426-954]|VDAC3 (1 of many)|PTHR11743	30.026	5600000	8900000	6800000	3600000	9300000	8200000	0.06	0.11
803	ENSDARP00000100277	ENSDARG00000079949|ENSDART00000110970|SPT16 homolog, facilitates chromatin remodeling subunit [Source:ZFIN;Acc:ZDB-GENE-031118-96]|supt16h|PTHR13980	118.165	590000	1400000	300000	600000	1500000	910000	0.3	-0.56
804	ENSDARP00000015515	ENSDARG00000019581|ENSDART00000011809|USO1 vesicle transport factor [Source:ZFIN;Acc:ZDB-GENE-040426-688]|uso1|PTHR10013	107.382	210000	2200000	2400000	120000	2800000	2500000	0.02	0.12
805	ENSDARP00000132256	ENSDARG00000062968|ENSDART00000159762|SET binding factor 1 [Source:ZFIN;Acc:ZDB-GENE-040718-139]|sbf1|PTHR10807_SF43	218.31	210000	26000	17000	500000	48000	69000	0.47	-1.41
806	ENSDARP00000135682	ENSDARG00000094204|ENSDART00000168174|inhibitor of kappa light polypeptide gene enhancer in B-cells, kinase complex-associated protein [Source:ZFIN;Acc:ZDB-GENE-071116-7]|ikbkap|PTHR12747	147.084	1600000	74000	97000	1400000	380000	240000	0.37	-1.19
807	ENSDARP00000062382	ENSDARG00000042539|ENSDART00000062383|tyrosine 3-monooxygenase/tryptophan 5-monooxygenase activation protein, theta polypeptide a [Source:ZFIN;Acc:ZDB-GENE-040122-5]|ywhaqa|PTHR18860	27.747	5600000	23000000	23000000	4800000	26000000	24000000	0	0.01
808	ENSDARP00000138201	ENSDARG00000104771|ENSDART00000166768|translocase of inner mitochondrial membrane 44 homolog (yeast) [Source:ZFIN;Acc:ZDB-GENE-030131-145]|timm44|PTHR10721	50.734	1500000	4600000	3900000	850000	4300000	3200000	0.18	0.4
809	ENSDARP00000027770	ENSDARG00000011648|ENSDART00000013217|small nuclear ribonucleoprotein D1 polypeptide [Source:ZFIN;Acc:ZDB-GENE-020419-14]|snrpd1|PTHR23338_SF18	13.275	3900000	34000000	23000000	5900000	42000000	38000000	0.18	-0.54
810	ENSDARP00000031677	ENSDARG00000025269|ENSDART00000028592|programmed cell death 6 interacting protein [Source:ZFIN;Acc:ZDB-GENE-040426-2678]|pdcd6ip|PTHR23030	95.712	460000	4700000	4400000	170000	3700000	4300000	0.14	0.6
811	ENSDARP00000082159	ENSDARG00000061478|ENSDART00000087726|insulin-like growth factor 2 mRNA binding protein 1 [Source:ZFIN;Acc:ZDB-GENE-060929-1258]|igf2bp1|PTHR10288_SF92	65.549	18000000	37000000	26000000	15000000	21000000	13000000	0.59	0.7
812	ENSDARP00000095221	ENSDARG00000070898|ENSDART00000104448|si:ch211-262h13.3 [Source:ZFIN;Acc:ZDB-GENE-050208-532]|si:ch211-262h13.3|	37.789	4600000	5400000	9700000	3800000	5600000	9000000	0.06	0.1
813	ENSDARP00000073498	ENSDARG00000056557|ENSDART00000079042|coatomer protein complex, subunit beta 1 [Source:ZFIN;Acc:ZDB-GENE-030219-38]|copb1|PTHR10635	106.964	1700000	4200000	3200000	910000	3700000	3600000	0.14	0.29
814	ENSDARP00000031013	ENSDARG00000025467|ENSDART00000028854|apoptosis antagonizing transcription factor [Source:ZFIN;Acc:ZDB-GENE-030131-9654]|aatf|PTHR15565	64.697	2700000	5300000	2600000	2600000	2800000	2800000	0.22	0.3
815	ENSDARP00000094142	ENSDARG00000052334|ENSDART00000103365|OCIA domain containing 1 [Source:ZFIN;Acc:ZDB-GENE-040426-1100]|ociad1|PTHR13336	29.714	19000000	25000000	18000000	3700000	13000000	10000000	1.07	1.37
816	ENSDARP00000048422	ENSDARG00000031098|ENSDART00000048423|translocase of inner mitochondrial membrane 50 homolog (S. cerevisiae) [Source:ZFIN;Acc:ZDB-GENE-040426-1618]|timm50|PTHR12210	43.837	2900000	8100000	5200000	1600000	5700000	4500000	0.31	0.54
817	ENSDARP00000136139	ENSDARG00000103546|ENSDART00000166528|purine-rich element binding protein Bb [Source:ZFIN;Acc:ZDB-GENE-040426-1478]|purbb|PTHR12611	32.586	11000000	15000000	10000000	3700000	11000000	9100000	0.56	0.75
818	ENSDARP00000054339	ENSDARG00000037350|ENSDART00000054340|ribosomal protein L9 [Source:ZFIN;Acc:ZDB-GENE-030131-8646]|rpl9|PTHR11655	21.896	37000000	37000000	16000000	33000000	17000000	11000000	0.37	0.59
819	ENSDARP00000118904	ENSDARG00000011065|ENSDART00000133461|calcium/calmodulin-dependent protein kinase (CaM kinase) II beta 1 [Source:ZFIN;Acc:ZDB-GENE-030131-9588]|camk2b1|PTHR24347_SF107	68.359	8300000	340000	56000	7500000	950000	460000	0.29	-1.45
820	ENSDARP00000040753	ENSDARG00000079905|ENSDART00000040754|MAP/microtubule affinity-regulating kinase 2a [Source:ZFIN;Acc:ZDB-GENE-030131-4145]|mark2a|PTHR24346_SF20	85.399	1200000	530000	190000	2500000	490000	160000	0.07	-0.24
821	ENSDARP00000024810	ENSDARG00000009693|ENSDART00000003511|lethal giant larvae homolog 1 (Drosophila) [Source:ZFIN;Acc:ZDB-GENE-060825-69]|llgl1|PTHR10241	114.611	880000	940000	540000	1100000	480000	190000	0.4	0.71
822	ENSDARP00000135440	ENSDARG00000008243|ENSDART00000166348|chaperonin containing TCP1, subunit 8 (theta) [Source:ZFIN;Acc:ZDB-GENE-040426-876]|cct8|PTHR11353_SF60	60.704	1500000	2600000	2300000	2100000	2500000	2200000	0.07	-0.1
823	ENSDARP00000007446	ENSDARG00000032970|ENSDART00000026866|cytochrome c oxidase subunit IV isoform 1 [Source:ZFIN;Acc:ZDB-GENE-030131-5175]|cox4i1|PTHR10707	19.373	17000000	17000000	11000000	5300000	17000000	16000000	0.26	0.41
824	ENSDARP00000136295	ENSDARG00000099235|ENSDART00000167037|hook microtubule-tethering protein 2 [Source:ZFIN;Acc:ZDB-GENE-040426-1636]|hook2|PTHR18947_SF8	82.965	5000000	1000000	300000	5000000	600000	370000	0.03	0.14
825	ENSDARP00000098875	ENSDARG00000016117|ENSDART00000111389|exonuclease 3'-5' domain containing 2 [Source:ZFIN;Acc:ZDB-GENE-030131-6387]|exd2|PTHR13620_SF0	68.962	1700000	7700000	3800000	1300000	3900000	2000000	0.43	0.78
826	ENSDARP00000018592	ENSDARG00000004727|ENSDART00000020743|cms1 ribosomal small subunit homolog (yeast) [Source:ZFIN;Acc:ZDB-GENE-041010-146]|cmss1|PTHR24030	33.114	6600000	11000000	13000000	11000000	11000000	15000000	0.25	-0.33
827	ENSDARP00000140222	ENSDARG00000101719|ENSDART00000169845|poly (ADP-ribose) glycohydrolase, like [Source:ZFIN;Acc:ZDB-GENE-090313-286]|pargl|PTHR12837	68.163	8000000	1500000	1400000	6000000	730000	630000	0.31	0.87
828	ENSDARP00000008663	ENSDARG00000015524|ENSDART00000003428|phosphoribosyl pyrophosphate synthetase 1A [Source:ZFIN;Acc:ZDB-GENE-011212-5]|prps1a|PTHR10210	34.857	570000	13000000	14000000	1300000	7100000	9700000	0.02	0.08
829	ENSDARP00000066330	ENSDARG00000055075|ENSDART00000066331|supervillin a [Source:ZFIN;Acc:ZDB-GENE-990706-5]|svila|PTHR11977_SF28	198.449	340000		17000	300000		8700	0.18	1.04
830	ENSDARP00000108805	ENSDARG00000036162|ENSDART00000129958|heterogeneous nuclear ribonucleoprotein A0b [Source:ZFIN;Acc:ZDB-GENE-030131-6154]|hnrnpa0b|PTHR24012_SF284	32.466	11000000	13000000	13000000	7900000	18000000	13000000	0.03	-0.05
831	ENSDARP00000054618	ENSDARG00000037506|ENSDART00000054619|phosphoribosyl pyrophosphate synthetase 1B [Source:ZFIN;Acc:ZDB-GENE-030131-4011]|prps1b|PTHR10210	34.778	580000	8800000	10000000	1300000	5900000	8500000	0.03	-0.12
832	ENSDARP00000130142	ENSDARG00000091760|ENSDART00000167722|CWF19-like 2, cell cycle control (S. pombe) [Source:ZFIN;Acc:ZDB-GENE-050913-1]|cwf19l2|PTHR12072_SF5	110.597	3000000	230000	120000	3600000	610000	560000	0.39	-1.29
833	ENSDARP00000048143	ENSDARG00000029058|ENSDART00000048144|retinoblastoma binding protein 4 [Source:ZFIN;Acc:ZDB-GENE-030131-445]|rbbp4|PTHR22850_SF90	47.522	10000000	2900000	1800000	16000000	6000000	3700000	0.45	-0.93
834	ENSDARP00000124470	ENSDARG00000095796|ENSDART00000149042|si:dkey-87o1.2 [Source:ZFIN;Acc:ZDB-GENE-110411-217]|si:dkey-87o1.2|TF656132	21.476	25000000	8500000	6700000	14000000	6100000	4000000	0.36	0.67
835	ENSDARP00000009151	ENSDARG00000006816|ENSDART00000006514|general transcription factor IIF, polypeptide 2b [Source:ZFIN;Acc:ZDB-GENE-050417-374]|gtf2f2b|PTHR10445	29.457	9500000	2400000	390000	8500000	1100000	890000	0.01	0.03
836	ENSDARP00000013273	ENSDARG00000013478|ENSDART00000018686|ribosomal RNA processing 15 homolog [Source:ZFIN;Acc:ZDB-GENE-030131-5261]|rrp15|PTHR13245_SF14	27.935	5200000	21000000	14000000	5500000	23000000	17000000	0.07	-0.17
837	ENSDARP00000003902	ENSDARG00000004647|ENSDART00000012653|spindle and centriole associated protein 1 [Source:ZFIN;Acc:ZDB-GENE-041212-64]|spice1|PTHR31167	80.77	3100000	1600000	670000	6300000	2500000	1000000	0.35	-0.76
838	ENSDARP00000108798	ENSDARG00000052304|ENSDART00000128047|ubiquinol-cytochrome c reductase core protein I [Source:ZFIN;Acc:ZDB-GENE-040426-1792]|uqcrc1|PTHR11851_SF116	55.415	12000000	6500000	3600000	3100000	2700000	3400000	0.88	1.11
839	ENSDARP00000133611	ENSDARG00000101175|ENSDART00000165259|mitochondrial calcium uniporter [Source:ZFIN;Acc:ZDB-GENE-061013-24]|mcu|PTHR13462_SF10	42.846	4900000	6000000	4200000	2700000	5000000	4700000	0.25	0.32
840	ENSDARP00000084529	ENSDARG00000062361|ENSDART00000090096|zgc:158234 [Source:ZFIN;Acc:ZDB-GENE-070112-2352]|PAXBP1|PTHR12214	102.1	580000	1400000	900000	1500000	1100000	760000	0.17	-0.27
841	ENSDARP00000004738	ENSDARG00000016173|ENSDART00000003752|chaperonin containing TCP1, subunit 3 (gamma) [Source:ZFIN;Acc:ZDB-GENE-020419-5]|cct3|PTHR11353_SF63	60.244	1700000	4500000	3900000	3800000	3700000	3100000	0.12	-0.19
842	ENSDARP00000023984	ENSDARG00000010078|ENSDART00000020680|nucleoporin 133 [Source:ZFIN;Acc:ZDB-GENE-040426-2941]|nup133|PTHR13405	126.501	490000	540000	400000	360000	1000000	690000	0.3	-0.43
843	ENSDARP00000139481	ENSDARG00000012387|ENSDART00000161131|pyruvate dehydrogenase (lipoamide) alpha 1a [Source:ZFIN;Acc:ZDB-GENE-040426-2719]|pdha1a|PTHR11516	44.398	32000			710000	9600000	9500000	3.19	-8.18
844	ENSDARP00000017217	ENSDARG00000008785|ENSDART00000006709|dihydrolipoamide dehydrogenase [Source:ZFIN;Acc:ZDB-GENE-040120-4]|dldh|PTHR22912_SF20	53.587	120000	83000	200000	1400000	15000000	13000000	2.68	-5.7
845	ENSDARP00000107134	ENSDARG00000032802|ENSDART00000121550|kinectin 1 [Source:ZFIN;Acc:ZDB-GENE-030408-4]|ktn1|PTHR18864	142.103	1300000	16000		600000	84000		0.01	-0.09
846	ENSDARP00000004404	ENSDARG00000017126|ENSDART00000016271|ilvB (bacterial acetolactate synthase)-like [Source:ZFIN;Acc:ZDB-GENE-040426-1623]|ilvbl|PTHR18968_SF127	66.993	12000000	4800000	3600000	6700000	4700000	3100000	0.22	0.37
847	ENSDARP00000138716	ENSDARG00000101627|ENSDART00000166413|signal sequence receptor, alpha [Source:ZFIN;Acc:ZDB-GENE-030826-28]|ssr1|PTHR12924	30.296	56000000	15000000	13000000	28000000	15000000	13000000	0.17	0.34
848	ENSDARP00000136535	ENSDARG00000098074|ENSDART00000169830|thyroid hormone receptor interactor 4 [Source:ZFIN;Acc:ZDB-GENE-040724-92]|trip4|PTHR12963_SF0	64.091	4200000	1400000	1300000	4900000	1500000	960000	0.02	0.04
849	ENSDARP00000122514	ENSDARG00000075726|ENSDART00000135924|dehydrogenase/reductase (SDR family) member 7B [Source:ZFIN;Acc:ZDB-GENE-050417-277]|dhrs7b|PTHR24322_SF325	34.197	12000000	13000000	6100000	7300000	8200000	6100000	0.34	0.44
850	ENSDARP00000044330	ENSDARG00000038743|ENSDART00000044331|coatomer protein complex, subunit beta 2 [Source:ZFIN;Acc:ZDB-GENE-010724-7]|copb2|PTHR19876_SF2	105.227	450000	350000	610000	400000	710000	880000	0.34	-0.46
851	ENSDARP00000116196	ENSDARG00000009285|ENSDART00000133626|ribosomal protein L15 [Source:ZFIN;Acc:ZDB-GENE-040801-183]|rpl15|PTHR11847	24.049	6200000	20000000	12000000	5400000	7300000	15000000	0.26	0.44
852	ENSDARP00000054204	ENSDARG00000037259|ENSDART00000054205|NADH dehydrogenase (ubiquinone) 1 beta subcomplex, 6 [Source:ZFIN;Acc:ZDB-GENE-040426-1781]|ndufb6|PTHR15083	15.018	85000000	67000000	49000000	39000000	45000000	38000000	0.65	0.69
853	ENSDARP00000011148	ENSDARG00000019778|ENSDART00000023336|ribosomal protein S6 [Source:ZFIN;Acc:ZDB-GENE-040801-8]|rps6|PTHR11502	28.691	29000000	36000000	36000000	21000000	24000000	25000000	0.54	0.56
854	ENSDARP00000131274	ENSDARG00000104316|ENSDART00000159041||CABZ01078055.1|PTHR15623	25.148	7200000	5700000	3500000	13000000	12000000	4800000	0.55	-0.77
855	ENSDARP00000132369	ENSDARG00000098584|ENSDART00000172360||CABZ01102240.1|PTHR12966_SF0	9.499	1400000	3500000	4100000	1200000	5600000	9200000	0.23	-0.55
856	ENSDARP00000004926	ENSDARG00000008502|ENSDART00000010261|partner of NOB1 homolog [Source:ZFIN;Acc:ZDB-GENE-040426-1419]|pno1|PTHR12826	27.92	14000000	6100000	2100000	19000000	5400000	3700000	0.14	-0.37
857	ENSDARP00000057695	ENSDARG00000039489|ENSDART00000057696|G protein-coupled receptor kinase interacting ArfGAP 1 [Source:ZFIN;Acc:ZDB-GENE-100408-5]|git1|PTHR23180_SF193	82.411	2100000	95000		3700000	23000	29000	0.01	-0.08
858	ENSDARP00000067865	ENSDARG00000046157|ENSDART00000067866|zgc:114188 [Source:ZFIN;Acc:ZDB-GENE-050320-15]|RPS17|PTHR10732	15.443	4800000	4200000	4300000	4000000	13000000	8600000	0.6	-0.79
859	ENSDARP00000047768	ENSDARG00000006112|ENSDART00000047769|myoferlin [Source:ZFIN;Acc:ZDB-GENE-040426-1138]|myof|PTHR12546_SF38	230.006	270000	0		180000			NA	NA
860	ENSDARP00000022906	ENSDARG00000014565|ENSDART00000017881|eukaryotic translation initiation factor 4E family member 1B [Source:ZFIN;Acc:ZDB-GENE-980526-127]|eif4e1b|PTHR11960_SF3	21.206	12000000	14000000	7500000	14000000	10000000	8500000	0.01	0.02
861	ENSDARP00000121278	ENSDARG00000069085|ENSDART00000143487|integrator complex subunit 2 [Source:ZFIN;Acc:ZDB-GENE-050522-148]|ints2|TF324737	133.784	280000	0	0	490000	0	0	NA	NA
862	ENSDARP00000008404	ENSDARG00000011605|ENSDART00000024647|DENN/MADD domain containing 6B [Source:ZFIN;Acc:ZDB-GENE-030131-9382]|dennd6b|PTHR13677	66.134	4900000	14000000	13000000	5500000	9800000	8200000	0.21	0.34
863	ENSDARP00000134557	ENSDARG00000011764|ENSDART00000166426|asunder, spermatogenesis regulator homolog (Drosphila) [Source:ZFIN;Acc:ZDB-GENE-030131-6224]|asun|PTHR12955_SF1	80.523	1400000			1600000			NA	NA
864	ENSDARP00000090088	ENSDARG00000045857|ENSDART00000099315|CCAAT/enhancer binding protein (C/EBP), zeta [Source:ZFIN;Acc:ZDB-GENE-050417-261]|cebpz|PTHR12048	117.567	920000	580000	380000	860000	710000	600000	0.19	-0.28
865	ENSDARP00000039155	ENSDARG00000041493|ENSDART00000039312|importin 4 [Source:ZFIN;Acc:ZDB-GENE-041014-307]|ipo4|PTHR10527_SF6	119.436	610000	1400000	1800000	170000	3200000	3200000	0.02	-0.06
866	ENSDARP00000115656	ENSDARG00000053535|ENSDART00000140515|LIM domain 7b [Source:ZFIN;Acc:ZDB-GENE-060825-242]|lmo7b|PTHR15551	152.436	550000	56000	21000	770000		8800	0.32	1.87
867	ENSDARP00000129592	ENSDARG00000002523|ENSDART00000155742|hydroxysteroid dehydrogenase like 2 [Source:ZFIN;Acc:ZDB-GENE-030131-1066]|hsdl2|PTHR24322_SF273	44.392	3400000	1200000	1000000	2100000	1900000	1600000	0.11	-0.19
868	ENSDARP00000073952	ENSDARG00000056914|ENSDART00000079497|EMG1 N1-specific pseudouridine methyltransferase [Source:ZFIN;Acc:ZDB-GENE-060421-2909]|emg1|PTHR12636	26.224	5300000	3500000	3400000	4800000	5100000	4100000	0.17	-0.22
869	ENSDARP00000140343	ENSDARG00000100508|ENSDART00000169757|ubinuclein 2b [Source:ZFIN;Acc:ZDB-GENE-060503-768]|ubn2b|PTHR16426_SF15	114.381	3300000	1400000	730000	1500000	1600000	1400000	0.01	-0.01
870	ENSDARP00000117083	ENSDARG00000029639|ENSDART00000147285|translocase of outer mitochondrial membrane 70 homolog A (S. cerevisiae) [Source:ZFIN;Acc:ZDB-GENE-030131-8173]|tomm70a|PTHR22904_SF178	65.199	6800000	12000000	5000000	3400000	4300000	3300000	0.91	1.03
871	ENSDARP00000024594	ENSDARG00000011020|ENSDART00000018131|heterogeneous nuclear ribonucleoprotein A1a [Source:ZFIN;Acc:ZDB-GENE-040426-1546]|hnrnpa1a|PTHR24012_SF290	38.508	9500000	18000000	12000000	6800000	11000000	8000000	0.53	0.62
872	ENSDARP00000085899	ENSDARG00000062915|ENSDART00000091466|polymerase (RNA) III (DNA directed) polypeptide B [Source:ZFIN;Acc:ZDB-GENE-030131-2887]|polr3b|PTHR20856	127.708	2200000	390000	170000	3200000	780000	630000	0.43	-1.14
873	ENSDARP00000049616	ENSDARG00000032426|ENSDART00000049617|si:dkey-36g24.3 [Source:ZFIN;Acc:ZDB-GENE-030131-5543]|COQ8A (1 of many)|PTHR10566_SF21	64.269	1600000	6300000	4100000	3400000	4400000	2900000	0.01	-0.03
874	ENSDARP00000052970	ENSDARG00000036462|ENSDART00000052971|RAB11 family interacting protein 1 (class I) b [Source:ZFIN;Acc:ZDB-GENE-091204-322]|rab11fip1b|PTHR15746_SF21	78.067	1100000	120000	220000	2100000	440000	460000	0.54	-1.3
875	ENSDARP00000041959	ENSDARG00000032575|ENSDART00000041960|tyrosine 3-monooxygenase/tryptophan 5-monooxygenase activation protein, zeta polypeptide [Source:ZFIN;Acc:ZDB-GENE-030131-8554]|ywhaz|PTHR18860	27.945	4300000	15000000	16000000	3600000	17000000	16000000	0.01	0.02
876	ENSDARP00000114813	ENSDARG00000052907|ENSDART00000136439|B-cell CLL/lymphoma 7A [Source:ZFIN;Acc:ZDB-GENE-000607-16]|bcl7a|PTHR12767	22.24	15000000	1700000	500000	38000000	6900000	2400000	0.54	-1.87
877	ENSDARP00000066122	ENSDARG00000044980|ENSDART00000066123|karyopherin alpha 6 (importin alpha 7) [Source:ZFIN;Acc:ZDB-GENE-130530-626]|kpna6|PTHR23316	60.003	320000	500000	310000	380000	390000	640000	0.23	-0.31
878	ENSDARP00000116568	ENSDARG00000003829|ENSDART00000136217|UDP-N-acetyl-alpha-D-galactosamine:polypeptide N-acetylgalactosaminyltransferase 2 [Source:ZFIN;Acc:ZDB-GENE-041111-110]|galnt2|PTHR11675_SF24	63.913	4700000	600000	450000	4100000	810000	340000	0.01	0.06
879	ENSDARP00000057499	ENSDARG00000039345|ENSDART00000057500|developmentally regulated GTP binding protein 1 [Source:ZFIN;Acc:ZDB-GENE-030131-8767]|drg1|PTHR11702_SF26	40.441	9400000	760000	370000	6900000	760000	660000	0.03	-0.13
880	ENSDARP00000071305	ENSDARG00000054606|ENSDART00000076835|mitochondrial ribosomal protein L1 [Source:ZFIN;Acc:ZDB-GENE-060526-311]|mrpl1|TF621227	37.031	4800000	25000000	15000000	3100000	17000000	14000000	0.15	0.39
881	ENSDARP00000094467	ENSDARG00000035985|ENSDART00000103692|family with sequence similarity 210, member Aa [Source:ZFIN;Acc:ZDB-GENE-030131-5627]|fam210aa|PTHR21377_SF1	27.834	1300000	6100000	4200000	830000	7700000	4300000	0.03	0.1
882	ENSDARP00000024706	ENSDARG00000007250|ENSDART00000006927|unconventional SNARE in the ER 1 homolog (S. cerevisiae) [Source:ZFIN;Acc:ZDB-GENE-040426-1015]|use1|PTHR13050	29.902	12000000	2700000	1200000	6300000	2300000	1700000	0.07	0.21
883	ENSDARP00000086549	ENSDARG00000063191|ENSDART00000092116|exostosin-like glycosyltransferase 2 [Source:ZFIN;Acc:ZDB-GENE-060929-1122]|extl2|PTHR11062_SF55	38.249	1300000	280000	150000	960000	180000	66000	0.23	0.74
884	ENSDARP00000120369	ENSDARG00000002909|ENSDART00000147070|tight junction protein 3 [Source:ZFIN;Acc:ZDB-GENE-030828-10]|tjp3|PTHR13865_SF11	53.359	4300000	130000	68000	4200000	130000	110000	0.04	-0.22
885	ENSDARP00000089482	ENSDARG00000068289|ENSDART00000098711|eukaryotic translation initiation factor 3, subunit K [Source:ZFIN;Acc:ZDB-GENE-050417-45]|eif3k|PTHR13022	25.395	880000	1200000	1500000	1100000	2900000	3100000	0.66	-0.88
886	ENSDARP00000080290	ENSDARG00000060725|ENSDART00000085855|DnaJ (Hsp40) homolog, subfamily C, member 16 like [Source:ZFIN;Acc:ZDB-GENE-130530-696]|dnajc16l|PTHR24078_SF143	91.336	2200000	2800000	1800000	1300000	2000000	1600000	0.4	0.47
887	ENSDARP00000110764	ENSDARG00000004672|ENSDART00000122474|protein tyrosine kinase 2ab [Source:ZFIN;Acc:ZDB-GENE-020114-1]|ptk2ab|PTHR24418_SF78	124.196	1600000			780000			NA	NA
888	ENSDARP00000002874	ENSDARG00000008097|ENSDART00000002985|serine/arginine-rich splicing factor 9 [Source:ZFIN;Acc:ZDB-GENE-040426-2397]|srsf9|PTHR10548_SF9	28.057	3400000	4000000	2100000	2400000	2800000	1800000	0.31	0.4
889	ENSDARP00000124192	ENSDARG00000022968|ENSDART00000149482|fragile X mental retardation, autosomal homolog 1 [Source:ZFIN;Acc:ZDB-GENE-030131-5431]|fxr1|PTHR10603	72.57	14000000	12000000	7000000	10000000	7500000	5300000	0.4	0.53
890	ENSDARP00000022797	ENSDARG00000008022|ENSDART00000023568|kinesin family member 18A [Source:ZFIN;Acc:ZDB-GENE-040426-862]|kif18a|PTHR24115_SF81	100.915	1600000	70000		1400000	160000	120000	0.32	-1.52
891	ENSDARP00000134316	ENSDARG00000073848|ENSDART00000163725|Rho guanine nucleotide exchange factor (GEF) 7b [Source:ZFIN;Acc:ZDB-GENE-041212-49]|arhgef7b|PTHR22826_SF94	96.597	3300000	620000	180000	5200000	190000	19000	0.26	1.41
892	ENSDARP00000057433	ENSDARG00000099235|ENSDART00000057434|hook microtubule-tethering protein 2 [Source:ZFIN;Acc:ZDB-GENE-040426-1636]|hook2|PTHR18947_SF8	55.963	8400000	1700000	590000	8500000	1300000	740000	0	0.01
893	ENSDARP00000042491	ENSDARG00000033861|ENSDART00000042492|Sep (O-phosphoserine) tRNA:Sec (selenocysteine) tRNA synthase [Source:ZFIN;Acc:ZDB-GENE-040426-859]|sepsecs|PTHR12944	53.816	15000000	2100000	1200000	15000000	1400000	650000	0.12	0.5
894	ENSDARP00000073711	ENSDARG00000056720|ENSDART00000079255|UTP3, small subunit (SSU) processome component, homolog (S. cerevisiae) [Source:ZFIN;Acc:ZDB-GENE-040912-163]|utp3|PTHR13237_SF8	54.717	3000000	5100000	3100000	2700000	2300000	1600000	0.68	0.76
895	ENSDARP00000078212	ENSDARG00000059888|ENSDART00000083777||CR762469.1|PTHR22891_SF3	98.175	2000000	2700000	2200000	1700000	2700000	1800000	0.13	0.17
896	ENSDARP00000013803	ENSDARG00000002710|ENSDART00000017188|nucleolin [Source:ZFIN;Acc:ZDB-GENE-030131-6986]|ncl|PTHR24012_SF319	75.016	2600000	960000	730000	1200000	1500000	1200000	0.05	-0.09
897	ENSDARP00000030934	ENSDARG00000021812|ENSDART00000028634|calcium homeostasis endoplasmic reticulum protein [Source:ZFIN;Acc:ZDB-GENE-040407-1]|cherp|PTHR12323	102.541	5000000	230000	190000	2600000	510000	270000	0.06	-0.25
898	ENSDARP00000086614	ENSDARG00000063218|ENSDART00000092182|protein phosphatase, Mg2+/Mn2+ dependent, 1La [Source:ZFIN;Acc:ZDB-GENE-061103-118]|ppm1la|PTHR13832_SF102	40.669	9000000	1400000	900000	6600000	1500000	1000000	0.01	0.05
899	ENSDARP00000070200	ENSDARG00000053652|ENSDART00000075718|NADH dehydrogenase (ubiquinone) complex I, assembly factor 6 [Source:ZFIN;Acc:ZDB-GENE-100112-1]|ndufaf6|PTHR21181_SF13	37.797	3600000	8000000	6300000	2800000	11000000	7800000	0.05	-0.11
900	ENSDARP00000123532	ENSDARG00000003695|ENSDART00000137262|voltage-dependent anion channel 3 [Source:ZFIN;Acc:ZDB-GENE-040426-2380]|vdac3|PTHR11743	29.793	11000000	9700000	6300000	4300000	5500000	3700000	0.95	0.97
901	ENSDARP00000067585	ENSDARG00000045978|ENSDART00000067586|coiled-coil-helix-coiled-coil-helix domain containing 6b [Source:ZFIN;Acc:ZDB-GENE-041114-95]|chchd6b|PTHR21588	25.908	2400000	4800000	2000000	1300000	1800000	1300000	0.84	0.97
902	ENSDARP00000011155	ENSDARG00000009837|ENSDART00000006109|acylglycerol kinase [Source:ZFIN;Acc:ZDB-GENE-030131-6202]|agk|PTHR12358_SF7	47.515	2400000	4000000	3600000	1100000	3300000	1900000	0.58	0.78
903	ENSDARP00000001263	ENSDARG00000001558|ENSDART00000001804|kinesin family member C1 [Source:ZFIN;Acc:ZDB-GENE-000208-21]|kifc1|PTHR24115_SF350	69.26	2600000			4700000			NA	NA
904	ENSDARP00000093301	ENSDARG00000001890|ENSDART00000102525|STT3B, subunit of the oligosaccharyltransferase complex (catalytic) [Source:ZFIN;Acc:ZDB-GENE-030131-2638]|stt3b|PTHR13872_SF1	91.229	3100000	830000	700000	2200000	1000000	1000000	0.05	-0.12
905	ENSDARP00000109796	ENSDARG00000060723|ENSDART00000122134|stromal interaction molecule 1a [Source:ZFIN;Acc:ZDB-GENE-060503-914]|stim1a|PTHR15136	76.089	5800000	1600000	1200000	3600000	1200000	1100000	0.17	0.39
906	ENSDARP00000139354	ENSDARG00000040031|ENSDART00000160167|TAR DNA binding protein [Source:ZFIN;Acc:ZDB-GENE-030131-3777]|tardbp|PTHR24011_SF67	44.694	4800000	4600000	3200000	3800000	4500000	2500000	0.16	0.23
907	ENSDARP00000097166	ENSDARG00000071774|ENSDART00000106388|eukaryotic translation elongation factor 1 epsilon 1 [Source:ZFIN;Acc:ZDB-GENE-030131-4949]|eef1e1|TF631608	19.912	24000000	14000000	11000000	24000000	25000000	27000000	0.63	-0.71
908	ENSDARP00000008690	ENSDARG00000005560|ENSDART00000020122|tyrosine 3-monooxygenase/tryptophan 5-monooxygenase activation protein, eta polypeptide [Source:ZFIN;Acc:ZDB-GENE-040426-2191]|ywhah|PTHR18860	27.915	4700000	18000000	20000000	3700000	22000000	20000000	0.01	0.03
909	ENSDARP00000055429	ENSDARG00000038028|ENSDART00000055430|NADH dehydrogenase (ubiquinone) 1 alpha subcomplex, 6 [Source:ZFIN;Acc:ZDB-GENE-040426-1124]|ndufa6|PTHR12964	15.096	9200000	48000000	37000000	5000000	52000000	46000000	0.04	0.15
910	ENSDARP00000124629	ENSDARG00000025789|ENSDART00000148389|chromodomain helicase DNA binding protein 4b [Source:ZFIN;Acc:ZDB-GENE-030131-4532]|chd4b|PTHR10799_SF583	221.224	290000			340000	44000		0.09	-0.54
911	ENSDARP00000132708	ENSDARG00000102483|ENSDART00000166209|nuclear mitotic apparatus protein 1 [Source:ZFIN;Acc:ZDB-GENE-110517-1]|numa1|PTHR18902	280.304	210000			220000	75000	30000	0.48	-1.6
912	ENSDARP00000140190	ENSDARG00000100513|ENSDART00000167033|zgc:136826 [Source:ZFIN;Acc:ZDB-GENE-060331-65]|RPS27L|PTHR11594_SF1	9.508	18000000	36000000	33000000	16000000	59000000	37000000	0.13	-0.25
913	ENSDARP00000105713	ENSDARG00000042520|ENSDART00000128050|si:dkey-251i10.3 [Source:ZFIN;Acc:ZDB-GENE-060526-271]|UTP14C|PTHR14150	88.959	3200000	2100000	1300000	3200000	1200000	1300000	0.16	0.29
914	ENSDARP00000112550	ENSDARG00000008380|ENSDART00000143300|bromodomain containing 7 [Source:ZFIN;Acc:ZDB-GENE-040426-2687]|brd7|PTHR22881	69.681	15000000	6200000	5900000	19000000	9100000	8000000	0.27	-0.44
915	ENSDARP00000100182	ENSDARG00000079684|ENSDART00000113120|TAF6-like RNA polymerase II, p300/CBP-associated factor (PCAF)-associated factor [Source:ZFIN;Acc:ZDB-GENE-030131-6789]|taf6l|PTHR10221	70.095	4100000	840000	550000	4700000	1800000	910000	0.27	-0.68
916	ENSDARP00000100216	ENSDARG00000076283|ENSDART00000114294|small nuclear ribonucleoprotein D3 polypeptide, like [Source:ZFIN;Acc:ZDB-GENE-030131-5219]|snrpd3l|PTHR23338_SF17	13.987	15000000	45000000	30000000	12000000	74000000	51000000	0.18	-0.4
917	ENSDARP00000132922	ENSDARG00000103665|ENSDART00000164153|bromodomain and PHD finger containing 1 [Source:HGNC Symbol;Acc:HGNC:14255]|BRPF1|PTHR13793_SF85	140.191	550000	190000	250000	360000	770000	430000	0.5	-0.72
918	ENSDARP00000092338	ENSDARG00000069671|ENSDART00000101565|zgc:123096 [Source:ZFIN;Acc:ZDB-GENE-050506-22]|zgc:123096|PTHR13333	28.174	2100000	3800000	2500000	1200000	3300000	2300000	0.25	0.37
919	ENSDARP00000029079	ENSDARG00000023298|ENSDART00000031173|ribosomal protein S27, isoform 1 [Source:ZFIN;Acc:ZDB-GENE-050522-549]|rps27.1|PTHR11594_SF1	9.525	37000000	87000000	57000000	33000000	120000000	68000000	0.1	-0.19
920	ENSDARP00000027370	ENSDARG00000018073|ENSDART00000027657|mitochondrial ribosomal protein S22 [Source:ZFIN;Acc:ZDB-GENE-070615-31]|mrps22|PTHR13071	39.47	1700000	4200000	1200000	470000	1700000	1600000	0.5	0.9
921	ENSDARP00000140402	ENSDARG00000101982|ENSDART00000168246|SPRY domain containing 3 [Source:ZFIN;Acc:ZDB-GENE-070928-22]|spryd3|PTHR12864_SF1	46.813	11000000	4600000	2900000	8900000	5000000	3000000	0.02	0.05
922	ENSDARP00000054242	ENSDARG00000037291|ENSDART00000054243|D4, zinc and double PHD fingers family 2, like [Source:ZFIN;Acc:ZDB-GENE-030131-5132]|dpf2l|PTHR10615_SF13	45.167	6300000			19000000	1200000	450000	0.79	-4.74
923	ENSDARP00000051750	ENSDARG00000035680|ENSDART00000051751|zgc:113424 [Source:ZFIN;Acc:ZDB-GENE-050227-9]|zgc:113424|	34.466	4100000	4500000	2000000	3100000	3200000	2400000	0.13	0.19
924	ENSDARP00000113240	ENSDARG00000042005|ENSDART00000138226|elongator acetyltransferase complex subunit 3 [Source:ZFIN;Acc:ZDB-GENE-050327-35]|elp3|PTHR11135	60.55	6300000	930000	720000	5700000	830000	790000	0.01	0.05
925	ENSDARP00000111825	ENSDARG00000014148|ENSDART00000123210|mediator complex subunit 22 [Source:ZFIN;Acc:ZDB-GENE-040625-156]|med22|PTHR12434	22.62	23000000	6000000	4000000	18000000	19000000	13000000	0.6	-1.01
926	ENSDARP00000139405	ENSDARG00000000779|ENSDART00000167897|sec1 family domain containing 1 [Source:ZFIN;Acc:ZDB-GENE-030116-3]|scfd1|PTHR11679_SF2	71.909	2500000	700000	420000	1900000	870000	450000	0	0
927	ENSDARP00000129572	ENSDARG00000039521|ENSDART00000155956|synovial sarcoma, X breakpoint 2 interacting protein a [Source:ZFIN;Acc:ZDB-GENE-040426-1756]|ssx2ipa|PTHR21736	67.212	4200000	1200000	530000	4500000	820000	1300000	0.1	-0.28
928	ENSDARP00000121331	ENSDARG00000038308|ENSDART00000131505|YKT6 v-SNARE homolog (S. cerevisiae) [Source:ZFIN;Acc:ZDB-GENE-040426-733]|ykt6|PTHR21136_SF5	22.489	650000	2800000	3400000	170000	3300000	5200000	0.09	0.37
929	ENSDARP00000139932	ENSDARG00000071566|ENSDART00000160664|protein phosphatase 1, catalytic subunit, alpha isozyme b [Source:ZFIN;Acc:ZDB-GENE-030131-5512]|ppp1cab|PTHR11668_SF213	40.55	1400000	0		2000000	140000	130000	0.55	-2.75
930	ENSDARP00000137849	ENSDARG00000098304|ENSDART00000171997|zgc:112307 [Source:ZFIN;Acc:ZDB-GENE-050522-179]|TAOK1 (1 of many)|PTHR24361_SF189	115.186	12000000	2200000	1800000	11000000	1600000	1700000	0.08	0.26
931	ENSDARP00000058958	ENSDARG00000097789|ENSDART00000058959|paraoxonase 3, tandem duplicate 2 [Source:ZFIN;Acc:ZDB-GENE-071004-70]|pon3.2|PTHR11799	39.663	2300000	10000000	7600000	1400000	7000000	6200000	0.22	0.52
932	ENSDARP00000075497	ENSDARG00000058220|ENSDART00000081054|transcriptional adaptor 3 (NGG1 homolog, yeast)-like [Source:ZFIN;Acc:ZDB-GENE-030131-6725]|tada3l|PTHR13556	48.864	5800000	220000	170000	6900000	1200000	590000	0.4	-1.52
933	ENSDARP00000042063	ENSDARG00000029133|ENSDART00000042064|tubulin, gamma complex associated protein 3 [Source:ZFIN;Acc:ZDB-GENE-030616-538]|tubgcp3|PTHR19302_SF14	102.947	1800000	590000	460000	1600000	510000	550000	0.02	0.04
934	ENSDARP00000135271	ENSDARG00000011605|ENSDART00000164410|DENN/MADD domain containing 6B [Source:ZFIN;Acc:ZDB-GENE-030131-9382]|dennd6b|PTHR13677	60.611	5100000	15000000	13000000	5600000	10000000	8500000	0.21	0.35
935	ENSDARP00000133983	ENSDARG00000100505|ENSDART00000171977|DEAD (Asp-Glu-Ala-Asp) box polypeptide 52 [Source:ZFIN;Acc:ZDB-GENE-060623-1]|ddx52|PTHR24031_SF33	68.469	1100000	9500000	8700000	1600000	4500000	5800000	0.13	0.38
936	ENSDARP00000066721	ENSDARG00000045373|ENSDART00000066722|poly(A) binding protein, nuclear 1 [Source:ZFIN;Acc:ZDB-GENE-040426-2401]|pabpn1|PTHR23365_SF1	30.854	4900000	6300000	4800000	2300000	4700000	4300000	0.47	0.57
937	ENSDARP00000138490	ENSDARG00000020465|ENSDART00000157745|EWS RNA-binding protein 1b [Source:ZFIN;Acc:ZDB-GENE-030131-1600]|ewsr1b|PTHR23238_SF3	62.327	3100000	17000000	11000000	2100000	9900000	8000000	0.26	0.6
938	ENSDARP00000018924	ENSDARG00000020077|ENSDART00000004379|nucleolar protein 10 [Source:ZFIN;Acc:ZDB-GENE-040426-764]|nol10|PTHR14927	83.558	2500000	2700000	1500000	2700000	2600000	1500000	0.01	-0.02
939	ENSDARP00000140160	ENSDARG00000001968|ENSDART00000172157|dedicator of cytokinesis 5 [Source:ZFIN;Acc:ZDB-GENE-080108-4]|dock5|PTHR23317_SF68	214.758	330000	290000	390000	1100000	170000	67000	0.18	0.51
940	ENSDARP00000121211	ENSDARG00000017741|ENSDART00000139855|GTPase activating protein (SH3 domain) binding protein 1 [Source:ZFIN;Acc:ZDB-GENE-030131-7452]|g3bp1|PTHR10693	53.138	9300000	2500000	1100000	9300000	1500000	170000	0.29	1.15
941	ENSDARP00000136100	ENSDARG00000058451|ENSDART00000171559|ribosomal protein L6 [Source:ZFIN;Acc:ZDB-GENE-030131-8671]|rpl6|PTHR10715_SF0	30.522	11000000	17000000	20000000	8300000	5700000	18000000	0.47	0.68
942	ENSDARP00000134136	ENSDARG00000103845|ENSDART00000167182|zgc:55733 [Source:ZFIN;Acc:ZDB-GENE-040426-791]|zgc:55733|PTHR13968_SF3	32.52	4300000	8000000	2900000	2400000	4300000	2400000	0.49	0.67
943	ENSDARP00000140363	ENSDARG00000101037|ENSDART00000167179|anti-silencing function 1Ba histone chaperone [Source:ZFIN;Acc:ZDB-GENE-031118-197]|asf1ba|PTHR12040	21.929	27000000	7600000	7200000	28000000	8100000	8500000	0.05	-0.13
944	ENSDARP00000072983	ENSDARG00000056119|ENSDART00000078522|eukaryotic translation elongation factor 1 gamma [Source:ZFIN;Acc:ZDB-GENE-020423-3]|eef1g|PTHR11260_SF161	50.424	2800000	2800000	1600000	2300000	2600000	1500000	0.11	0.16
945	ENSDARP00000086688	ENSDARG00000063249|ENSDART00000092256|mitochondrial ribosomal protein L9 [Source:ZFIN;Acc:ZDB-GENE-070717-4]|mrpl9|PTHR21368_SF18	28.457	8600000	18000000	9700000	6800000	14000000	12000000	0.06	0.11
946	ENSDARP00000081541	ENSDARG00000006200|ENSDART00000087107|eukaryotic translation initiation factor 4 gamma, 1a [Source:ZFIN;Acc:ZDB-GENE-070112-702]|eif4g1a|PTHR23253_SF10	181.763	230000	0	0	150000	0	0	NA	NA
947	ENSDARP00000136064	ENSDARG00000099824|ENSDART00000162341||CABZ01075268.1|PTHR13683_SF140	48.668	6400000	4900000	4200000	5600000	6400000	5000000	0.11	-0.15
948	ENSDARP00000027672	ENSDARG00000016889|ENSDART00000018071|eukaryotic translation initiation factor 3, subunit G [Source:ZFIN;Acc:ZDB-GENE-040426-1076]|eif3g|PTHR10352	32.823	4000000	2000000	990000	2900000	1900000	1300000	0.02	0.05
949	ENSDARP00000011226	ENSDARG00000013800|ENSDART00000018475|small nuclear ribonucleoprotein D3 polypeptide [Source:ZFIN;Acc:ZDB-GENE-040625-55]|snrpd3|PTHR23338_SF17	13.867	2200000	7200000	6300000	2400000	29000000	20000000	0.51	-1.26
950	ENSDARP00000017229	ENSDARG00000003153|ENSDART00000023721|nudix hydrolase 21 [Source:ZFIN;Acc:ZDB-GENE-040426-1316]|nudt21|PTHR13047	26.256	11000000	2600000	940000	9200000	1500000	880000	0.11	0.39
951	ENSDARP00000136037	ENSDARG00000014794|ENSDART00000165844|ubiquinol-cytochrome c reductase core protein IIa [Source:ZFIN;Acc:ZDB-GENE-040718-405]|uqcrc2a|PTHR11851_SF129	49.158	8700000	4800000	1700000	1300000	1100000	1200000	1.27	1.77
952	ENSDARP00000064065	ENSDARG00000043631|ENSDART00000064066|breast carcinoma amplified sequence 2 [Source:ZFIN;Acc:ZDB-GENE-030408-5]|bcas2|PTHR13296	25.847	3800000	450000		4100000	1300000	120000	0.29	-1.72
953	ENSDARP00000113971	ENSDARG00000013025|ENSDART00000138470|integrator complex subunit 6 [Source:ZFIN;Acc:ZDB-GENE-070906-1]|ints6|PTHR12957	95.729	2700000	870000	640000	1800000	590000	610000	0.19	0.41
954	ENSDARP00000128647	ENSDARG00000078592|ENSDART00000153552|nodal modulator [Source:ZFIN;Acc:ZDB-GENE-040826-3]|nomo|PTHR23303	132.403	270000	50000	0	0	95000	78000	0.12	0.54
955	ENSDARP00000063641	ENSDARG00000043357|ENSDART00000063642|transducin (beta)-like 2 [Source:ZFIN;Acc:ZDB-GENE-030131-9012]|tbl2|PTHR22847_SF380	49.003	6800000	1000000	590000	4100000	1100000	530000	0.07	0.25
956	ENSDARP00000138216	ENSDARG00000099635|ENSDART00000163257|A kinase (PRKA) anchor protein 8-like [Source:ZFIN;Acc:ZDB-GENE-040426-2303]|akap8l|PTHR12190	31.825	2600000	11000000	7300000	2300000	5800000	4200000	0.36	0.64
957	ENSDARP00000099537	ENSDARG00000077506|ENSDART00000108721|tight junction protein 1a [Source:ZFIN;Acc:ZDB-GENE-031001-2]|tjp1a|PTHR13865_SF25	181.122	600000		26000	600000		16000	0.14	0.93
958	ENSDARP00000022486	ENSDARG00000014591|ENSDART00000018255|interleukin enhancer binding factor 2 [Source:ZFIN;Acc:ZDB-GENE-040426-2345]|ilf2|PTHR10910_SF89	42.825	4900000	7200000	5400000	3200000	4700000	4000000	0.52	0.57
959	ENSDARP00000102961	ENSDARG00000035751|ENSDART00000108471|importin 7 [Source:ZFIN;Acc:ZDB-GENE-030131-458]|ipo7|PTHR10997_SF27	119.367	1200000	1900000	1700000	700000	2600000	2500000	0.04	-0.09
960	ENSDARP00000011948	ENSDARG00000000489|ENSDART00000010019|UPF3 regulator of nonsense transcripts homolog B (yeast) [Source:ZFIN;Acc:ZDB-GENE-040426-1630]|upf3b|PTHR13112	55.879	950000	0		1600000	0	0	NA	NA
961	ENSDARP00000083463	ENSDARG00000062003|ENSDART00000089030|myosin VB [Source:ZFIN;Acc:ZDB-GENE-031219-7]|myo5b|PTHR13140_SF356	212.842	1600000	51000	56000	1800000	180000	180000	0.3	-1.23
962	ENSDARP00000126727	ENSDARG00000003910|ENSDART00000152355|mediator complex subunit 13b [Source:ZFIN;Acc:ZDB-GENE-030131-3529]|med13b|PTHR12950	231.023	110000	56000		210000	94000	35000	0.46	-1.16
963	ENSDARP00000063136	ENSDARG00000043004|ENSDART00000063137|si:dkeyp-117h8.4 [Source:ZFIN;Acc:ZDB-GENE-030804-4]|si:dkeyp-117h8.4|	74.521	660000	1200000	480000	600000	790000	410000	0.21	0.32
964	ENSDARP00000000956	ENSDARG00000001734|ENSDART00000002029|FK506 binding protein 8 [Source:ZFIN;Acc:ZDB-GENE-040426-1849]|fkbp8|PTHR10516_SF271	43.783	7600000	4800000	3300000	4400000	3600000	2800000	0.37	0.48
965	ENSDARP00000008647	ENSDARG00000019300|ENSDART00000020703|integrator complex subunit 7 [Source:ZFIN;Acc:ZDB-GENE-021220-6]|ints7|PTHR13322	106.847	1900000	67000		1400000	110000	61000	0.17	-0.98
966	ENSDARP00000141289	ENSDARG00000058719|ENSDART00000161934|si:dkey-119f1.1 [Source:ZFIN;Acc:ZDB-GENE-070705-287]|si:dkey-119f1.1|PTHR19306	126.205	2000000		220000	2000000	9600	25000	0.13	0.95
967	ENSDARP00000128152	ENSDARG00000063233|ENSDART00000156078|im:6907928 [Source:ZFIN;Acc:ZDB-GENE-060810-18]|im:6907928|PTHR22880_SF145	65.21	3000000	630000	250000	3500000	580000	290000	0.03	-0.11
968	ENSDARP00000139801	ENSDARG00000038005|ENSDART00000164477|mediator complex subunit 25 [Source:ZFIN;Acc:ZDB-GENE-040426-2850]|med25|PTHR12433_SF11	78.039	2600000	1800000	870000	2400000	1900000	770000	0.04	0.08
969	ENSDARP00000072849	ENSDARG00000055976|ENSDART00000078387|peroxisomal trans-2-enoyl-CoA reductase [Source:ZFIN;Acc:ZDB-GENE-050417-232]|pecr|PTHR24317	32.097	1700000	18000000	10000000	2000000	11000000	8600000	0.07	0.24
970	ENSDARP00000106973	ENSDARG00000088039|ENSDART00000126868||CU929391.1|PTHR24409_SF21	102.751	950000	10000000	6400000	1200000	4100000	4900000	0.15	0.45
971	ENSDARP00000058912	ENSDARG00000092115|ENSDART00000058913|eukaryotic translation initiation factor 4A1A [Source:ZFIN;Acc:ZDB-GENE-031030-2]|eif4a1a|PTHR24031_SF226	46.224	2400000	5100000	3800000	1400000	4300000	4100000	0.16	0.29
972	ENSDARP00000116560	ENSDARG00000003206|ENSDART00000143933|coiled-coil-helix-coiled-coil-helix domain containing 6a [Source:ZFIN;Acc:ZDB-GENE-040930-2]|chchd6a|PTHR21588	27.523	3100000	7600000	3100000	1700000	4400000	3400000	0.32	0.52
973	ENSDARP00000033455	ENSDARG00000027357|ENSDART00000035759|CD2 (cytoplasmic tail) binding protein 2 [Source:ZFIN;Acc:ZDB-GENE-040426-925]|cd2bp2|PTHR13138_SF3	43.673	11000000	5300000	4000000	8600000	5900000	5900000	0.06	-0.11
974	ENSDARP00000067792	ENSDARG00000016811|ENSDART00000067793|integrator complex subunit 3 [Source:ZFIN;Acc:ZDB-GENE-060503-634]|ints3|PTHR13587_SF7	116.328	1800000			1300000	120000	110000	0.43	-2.27
975	ENSDARP00000005474	ENSDARG00000015824|ENSDART00000013604|LEM domain containing 3 [Source:ZFIN;Acc:ZDB-GENE-030131-490]|lemd3|PTHR13428_SF9	93.911	2700000	1400000	790000	1800000	1100000	460000	0.29	0.55
976	ENSDARP00000051541	ENSDARG00000054362|ENSDART00000051542|coiled-coil domain containing 47 [Source:ZFIN;Acc:ZDB-GENE-040912-15]|ccdc47|PTHR12883	56.109	12000000	2600000	1400000	7900000	1400000	590000	0.3	0.91
977	ENSDARP00000018877	ENSDARG00000019507|ENSDART00000024316|minichromosome maintenance complex component 5 [Source:ZFIN;Acc:ZDB-GENE-021209-1]|mcm5|PTHR11630	81.704	3700000	1100000	740000	3000000	1100000	720000	0.04	0.11
978	ENSDARP00000129950	ENSDARG00000102452|ENSDART00000159372|eukaryotic translation initiation factor 3, subunit H, a [Source:ZFIN;Acc:ZDB-GENE-040808-19]|eif3ha|PTHR10410_SF3	38.572	15000000	8600000	5100000	6400000	6300000	2900000	0.57	0.82
979	ENSDARP00000032575	ENSDARG00000006399|ENSDART00000032306|tyrosine 3-monooxygenase/tryptophan 5-monooxygenase activation protein, epsilon polypeptide 1 [Source:ZFIN;Acc:ZDB-GENE-030131-779]|ywhae1|PTHR18860	29.054	3800000	13000000	13000000	3400000	15000000	14000000	0.01	-0.04
980	ENSDARP00000026754	ENSDARG00000011196|ENSDART00000016096|DnaJ (Hsp40) homolog, subfamily C, member 11a [Source:ZFIN;Acc:ZDB-GENE-030131-1673]|dnajc11a|PTHR24078_SF159	63.408	3700000	6300000	4900000	2300000	4400000	1600000	0.76	0.95
981	ENSDARP00000133077	ENSDARG00000101120|ENSDART00000168199|kinesin family member 3B [Source:ZFIN;Acc:ZDB-GENE-050119-3]|kif3b|PTHR24115_SF349	88.422	450000	98000	40000	2700000	79000	29000	0.12	-0.61
982	cont_Q5D862|FILA2_HUMAN	Filaggrin-2 OS=Homo sapiens GN=FLG2 PE=1 SV=1	247.928	340000		240000	670000	84000	190000	0.35	-1.35
983	ENSDARP00000075051	ENSDARG00000057854|ENSDART00000080604|Sin3A-associated protein [Source:ZFIN;Acc:ZDB-GENE-040426-1679]|sap18|PTHR13082	17.513	3700000	12000000	12000000	5400000	15000000	12000000	0.14	-0.28
984	ENSDARP00000055307	ENSDARG00000037955|ENSDART00000055308|PIH1 domain containing 1 [Source:ZFIN;Acc:ZDB-GENE-050309-147]|pih1d1|PTHR22997_SF0	31.943	8800000	900000		11000000	2600000	380000	0.39	-2.36
985	ENSDARP00000020566	ENSDARG00000003681|ENSDART00000019476|eukaryotic translation initiation factor 5 [Source:ZFIN;Acc:ZDB-GENE-030131-975]|eif5|PTHR23001_SF7	49.078	6500000	100000	0	4600000	310000	280000	0.33	-1.98
986	ENSDARP00000139159	ENSDARG00000102953|ENSDART00000161848|integrator complex subunit 4 [Source:ZFIN;Acc:ZDB-GENE-120215-81]|ints4|PTHR20938	109.241	1100000	0	0	760000	0	42000	0.02	0.19
987	ENSDARP00000027385	ENSDARG00000005551|ENSDART00000015636|heterogeneous nuclear ribonucleoprotein H1, like [Source:ZFIN;Acc:ZDB-GENE-030131-275]|hnrnph1l|PTHR13976_SF34	44.111	8600000	8800000	6500000	6100000	6000000	4100000	0.52	0.57
988	ENSDARP00000073678	ENSDARG00000056473|ENSDART00000079222|chromatin assembly factor 1, subunit B [Source:ZFIN;Acc:ZDB-GENE-040426-1947]|chaf1b|PTHR15271	66.801	1100000		0	2700000	51000	37000	0.32	-1.92
989	ENSDARP00000041626	ENSDARG00000029252|ENSDART00000041627|Sjogren syndrome antigen B (autoantigen La) [Source:ZFIN;Acc:ZDB-GENE-030131-223]|ssb|PTHR22792_SF2	46.109	5600000	4000000	3000000	2900000	4800000	3000000	0.16	0.23
990	ENSDARP00000097088	ENSDARG00000040310|ENSDART00000106310|pre-mRNA processing factor 4Bb [Source:ZFIN;Acc:ZDB-GENE-040426-2799]|prpf4bb|PTHR24056_SF45	116.096	440000	430000	460000	630000	580000	410000	0.22	-0.27
991	ENSDARP00000123562	ENSDARG00000087869|ENSDART00000140731|si:ch211-11k18.4 [Source:ZFIN;Acc:ZDB-GENE-070912-22]|si:ch211-11k18.4|PTHR11216_SF1	50.478	4700000	2900000	2300000	3300000	1700000	1800000	0.4	0.54
992	ENSDARP00000132748	ENSDARG00000102587|ENSDART00000169697|missing oocyte, meiosis regulator, homolog (Drosophila) [Source:ZFIN;Acc:ZDB-GENE-040426-856]|mios|PTHR16453	84.857	1100000	2400000	1900000	1500000	2700000	2000000	0.13	-0.2
993	ENSDARP00000133252	ENSDARG00000019572|ENSDART00000166065|TAF7 RNA polymerase II, TATA box binding protein (TBP)-associated factor [Source:ZFIN;Acc:ZDB-GENE-020419-18]|taf7|PTHR12228_SF3	41.503	7800000	8000000	4700000	6700000	6500000	3400000	0.24	0.33
994	ENSDARP00000137117	ENSDARG00000101722|ENSDART00000161716|La ribonucleoprotein domain family, member 1 [Source:ZFIN;Acc:ZDB-GENE-030131-5386]|larp1|PTHR22792_SF51	112.698	290000	180000	83000	420000	500000	260000	0.9	-1.21
995	ENSDARP00000007708	ENSDARG00000001777|ENSDART00000010626|nucleoporin 155 [Source:ZFIN;Acc:ZDB-GENE-040426-711]|nup155|PTHR10350	155.033	110000	180000	110000	32000	860000	600000	0.31	-0.99
996	ENSDARP00000003173	ENSDARG00000004280|ENSDART00000013865|SEH1-like (S. cerevisiae) [Source:ZFIN;Acc:ZDB-GENE-030131-6689]|seh1l|PTHR11024	39.791	1500000	1000000	350000	2400000	1700000	1400000	0.75	-1.11
997	ENSDARP00000133556	ENSDARG00000014794|ENSDART00000171149|ubiquinol-cytochrome c reductase core protein IIa [Source:ZFIN;Acc:ZDB-GENE-040718-405]|uqcrc2a|PTHR11851_SF129	49.043	8400000	4800000	1400000	1400000	1100000	1200000	1.13	1.7
998	ENSDARP00000078271	ENSDARG00000059908|ENSDART00000083836|si:ch211-217k17.7 [Source:ZFIN;Acc:ZDB-GENE-061009-11]|si:ch211-217k17.7|PTHR13557	31.759	11000000	24000000	21000000	14000000	12000000	14000000	0.33	0.42
999	ENSDARP00000136253	ENSDARG00000101066|ENSDART00000159190|signal recognition particle 14 [Source:ZFIN;Acc:ZDB-GENE-050913-131]|srp14|PTHR12013_SF0	12.477	2700000	33000000	22000000	2500000	44000000	27000000	0.04	-0.18
1000	ENSDARP00000115495	ENSDARG00000075824|ENSDART00000142215|si:ch211-79l20.4 [Source:ZFIN;Acc:ZDB-GENE-100922-238]|si:ch211-79l20.4|PTHR23185	201.452	410000	280000	150000	510000	460000	320000	0.55	-0.72
1001	ENSDARP00000096361	ENSDARG00000071426|ENSDART00000105584|leucine rich repeat containing 59 [Source:ZFIN;Acc:ZDB-GENE-040426-2547]|lrrc59|TF638320	35.867	540000	0	150000	320000		150000	0.15	0.94
1002	ENSDARP00000051054	ENSDARG00000052840|ENSDART00000051055|NADH dehydrogenase (ubiquinone) Fe-S protein 4, (NADH-coenzyme Q reductase) [Source:ZFIN;Acc:ZDB-GENE-050522-421]|ndufs4|PTHR12219_SF8	18.993	22000000	20000000	12000000	12000000	21000000	20000000	0.01	-0.02
1003	ENSDARP00000074043	ENSDARG00000057011|ENSDART00000079591|dolichyl-phosphate mannosyltransferase polypeptide 1, catalytic subunit [Source:ZFIN;Acc:ZDB-GENE-040801-115]|dpm1|PTHR10859	28.115	6700000	6800000	4000000	2800000	6200000	7100000	0.11	0.19
1004	ENSDARP00000107221	ENSDARG00000087538|ENSDART00000123338|kinesin family member 3A [Source:ZFIN;Acc:ZDB-GENE-050417-71]|kif3a|PTHR24115_SF53	80.105	540000	110000	47000	4100000		170000	0.05	0.37
1005	ENSDARP00000043430	ENSDARG00000030022|ENSDART00000043431|nucleoporin 188 [Source:ZFIN;Acc:ZDB-GENE-030131-7184]|nup188|PTHR31431	194.083	670000	400000	400000	470000	840000	560000	0.26	-0.35
1006	ENSDARP00000118245	ENSDARG00000059604|ENSDART00000134146|metastasis suppressor 1 [Source:ZFIN;Acc:ZDB-GENE-081105-141]|mtss1|PTHR15708	77.75	3300000			2800000	15000	29000	0.09	-0.73
1007	ENSDARP00000133581	ENSDARG00000104401|ENSDART00000159990|YME1-like 1b [Source:ZFIN;Acc:ZDB-GENE-070410-25]|yme1l1b|PTHR23076_SF37	79.905	1900000	4000000	2700000	1200000	2300000	1300000	0.69	0.84
1008	ENSDARP00000005702	ENSDARG00000020467|ENSDART00000017838|scaffold attachment factor B [Source:ZFIN;Acc:ZDB-GENE-030131-698]|safb|PTHR15683_SF6	96.646	1400000	1600000	1600000	890000	1400000	1300000	0.35	0.4
1009	ENSDARP00000138243	ENSDARG00000010721|ENSDART00000162108|septin 6 [Source:ZFIN;Acc:ZDB-GENE-030131-1414]|sept6|PTHR18884_SF55	49.864	1200000			1900000			NA	NA
1010	ENSDARP00000112410	ENSDARG00000020521|ENSDART00000125230|exocyst complex component 6 [Source:ZFIN;Acc:ZDB-GENE-040426-2511]|exoc6|PTHR12702	92.711	12000000	4800000	3500000	8300000	1300000	1200000	0.64	1.32
1011	ENSDARP00000108241	ENSDARG00000007315|ENSDART00000125762|thymopoietin a [Source:ZFIN;Acc:ZDB-GENE-030131-6003]|tmpoa|PTHR12019	72.172	1700000	89000		1100000	240000	82000	0.26	-1.29
1012	ENSDARP00000069661	ENSDARG00000053200|ENSDART00000075176|DIS3 like exosome 3'-5' exoribonuclease [Source:ZFIN;Acc:ZDB-GENE-070209-95]|dis3l|PTHR23355	120.293	2400000	2700000	1400000	10000		190000	2.22	7.06
1013	ENSDARP00000134404	ENSDARG00000104111|ENSDART00000157978|mitochondrial ribosomal protein S30 [Source:ZFIN;Acc:ZDB-GENE-050809-4]|mrps30|PTHR13014	48.136	3900000	4100000	3000000	2300000	1600000	2900000	0.68	0.73
1014	ENSDARP00000137170	ENSDARG00000103054|ENSDART00000166615|dynamin 2 [Source:HGNC Symbol;Acc:HGNC:2974]|DNM2 (1 of many)|PTHR11566_SF23	71.336	290000	2300000	1900000	250000	2800000	3600000	0.09	-0.32
1015	ENSDARP00000133844	ENSDARG00000078214|ENSDART00000167793|MYB binding protein (P160) 1a [Source:ZFIN;Acc:ZDB-GENE-030131-9864]|mybbp1a|PTHR13213	143.299	590000	370000	270000	130000	260000	180000	0.94	1.1
1016	ENSDARP00000073018	ENSDARG00000056127|ENSDART00000078557|polymerase (RNA) II (DNA directed) polypeptide G-like [Source:ZFIN;Acc:ZDB-GENE-030131-2808]|polr2gl|PTHR12709_SF4	19.236	22000000	15000000	14000000	22000000	21000000	23000000	0.33	-0.39
1017	ENSDARP00000006378	ENSDARG00000003308|ENSDART00000023238|ER membrane protein complex subunit 2 [Source:ZFIN;Acc:ZDB-GENE-040625-82]|emc2|PTHR12760	34.434	13000000	2400000	2200000	8400000	3300000	2800000	0.02	-0.07
1018	ENSDARP00000072300	ENSDARG00000055475|ENSDART00000077834|ribosomal protein S27, isoform 2 [Source:ZFIN;Acc:ZDB-GENE-040426-1735]|rps27.2|PTHR11594_SF1	9.497	22000000	46000000	37000000	20000000	69000000	42000000	0.12	-0.22
1019	ENSDARP00000076954	ENSDARG00000059406|ENSDART00000082519|Raf-1 proto-oncogene, serine/threonine kinase b [Source:ZFIN;Acc:ZDB-GENE-090826-2]|raf1b|PTHR23257_SF42	71.379	1800000	860000	580000	2400000	640000	380000	0.08	0.2
1020	ENSDARP00000123309	ENSDARG00000026654|ENSDART00000135677|golgi SNAP receptor complex member 1 [Source:ZFIN;Acc:ZDB-GENE-050417-133]|gosr1|PTHR21094	28.513	3600000	700000	100000	2900000	810000	460000	0.18	-0.69
1021	ENSDARP00000056088	ENSDARG00000089966|ENSDART00000056089|si:zfos-1505d6.3 [Source:ZFIN;Acc:ZDB-GENE-120214-22]|si:zfos-1505d6.3|PTHR23343_SF5	47.415	3000000	2400000	1400000	2300000	4400000	1600000	0.13	-0.22
1022	ENSDARP00000134617	ENSDARG00000016010|ENSDART00000160375|nucleoporin 107 [Source:ZFIN;Acc:ZDB-GENE-041210-245]|nup107|PTHR13003	105.486	1400000	1300000	740000	960000	1300000	1100000	0.01	-0.02
1023	ENSDARP00000135507	ENSDARG00000099527|ENSDART00000162383|NFKB inhibitor interacting Ras-like 1 [Source:ZFIN;Acc:ZDB-GENE-040718-215]|nkiras1|PTHR24070_SF214	21.532	3200000	650000	290000	0	880000	710000	0.52	2.43
1024	ENSDARP00000002154	ENSDARG00000013150|ENSDART00000006288|DEAH (Asp-Glu-Ala-His) box polypeptide 16 [Source:ZFIN;Acc:ZDB-GENE-030131-8589]|dhx16|PTHR18934_SF83	121.49	870000			1700000	110000	120000	0.6	-2.73
1025	ENSDARP00000089209	ENSDARG00000068187|ENSDART00000098438|spastic paraplegia 7 [Source:ZFIN;Acc:ZDB-GENE-030131-5391]|spg7|PTHR23076_SF47	88.132	1900000	4100000	2900000	1000000	2900000	1600000	0.54	0.75
1026	ENSDARP00000083285	ENSDARG00000053884|ENSDART00000088852|mediator complex subunit 13a [Source:ZFIN;Acc:ZDB-GENE-070627-13]|med13a|PTHR12950	235.948	180000	100000	130000	240000	200000	140000	0.41	-0.5
1027	ENSDARP00000060541	ENSDARG00000041306|ENSDART00000060542|mitochondrial ribosomal protein S25 [Source:ZFIN;Acc:ZDB-GENE-050417-52]|mrps25|PTHR13274	20.01	8000000	17000000	9400000	4600000	13000000	9700000	0.23	0.37
1028	ENSDARP00000006629	ENSDARG00000017740|ENSDART00000021035|SEC63 homolog, protein translocation regulator [Source:ZFIN;Acc:ZDB-GENE-040718-328]|sec63|PTHR24075	86.411	3500000	2700000	1700000	1400000	2000000	1300000	0.62	0.72
1029	ENSDARP00000031559	ENSDARG00000026967|ENSDART00000033871|adaptor-related protein complex 2, sigma 1 subunit [Source:ZFIN;Acc:ZDB-GENE-040426-2174]|ap2s1|PTHR11753	16.994	0	420000	2400000	580000	1400000	3200000	0.62	-3.67
1030	ENSDARP00000023460	ENSDARG00000020840|ENSDART00000002545|microspherule protein 1 [Source:ZFIN;Acc:ZDB-GENE-040426-2434]|mcrs1|PTHR13233	53.102	610000	1500000	950000	1100000	2300000	1600000	0.55	-0.73
1031	ENSDARP00000043659	ENSDARG00000034823|ENSDART00000043660|coatomer protein complex, subunit gamma 2 [Source:ZFIN;Acc:ZDB-GENE-000208-8]|copg2|PTHR10261	97.466	500000	960000	890000	320000	890000	940000	0.13	0.23
1032	ENSDARP00000094764	ENSDARG00000023648|ENSDART00000103989|isocitrate dehydrogenase 3 (NAD+) gamma [Source:ZFIN;Acc:ZDB-GENE-050417-435]|idh3g|PTHR11835	42.745	2000000	6400000	2600000	1200000	4000000	3200000	0.18	0.36
1033	ENSDARP00000089186	ENSDARG00000068175|ENSDART00000098415|inhibitor of growth family, member 5b [Source:ZFIN;Acc:ZDB-GENE-030616-462]|ing5b|PTHR10333_SF41	27.484	6700000	4700000	1900000	9300000	4700000	3200000	0.22	-0.42
1034	ENSDARP00000093676	ENSDARG00000025212|ENSDART00000102902|cleavage and polyadenylation specific factor 3-like [Source:ZFIN;Acc:ZDB-GENE-050522-13]|cpsf3l|PTHR11203_SF11	67.52	2800000		0	3500000	0	0	NA	NA
1035	ENSDARP00000130509	ENSDARG00000098458|ENSDART00000169852|zgc:171772 [Source:ZFIN;Acc:ZDB-GENE-070928-31]|RPL37A|PTHR11517_SF26	10.198	8700000	44000000	20000000	11000000	52000000	27000000	0.15	-0.36
1036	ENSDARP00000135618	ENSDARG00000103428|ENSDART00000172621|oxoglutarate (alpha-ketoglutarate) dehydrogenase b (lipoamide) [Source:ZFIN;Acc:ZDB-GENE-090311-8]|ogdhb|PTHR23152	115.711	8200000	1400000	630000	3200000	1900000	1800000	0.07	-0.21
1037	ENSDARP00000128458	ENSDARG00000061091|ENSDART00000157317|GTP binding protein 6 (putative) [Source:ZFIN;Acc:ZDB-GENE-031118-62]|gtpbp6|PTHR10229	61.411	6400000	1400000	720000	5300000	1000000	750000	0.08	0.25
1038	ENSDARP00000034794	ENSDARG00000025332|ENSDART00000034817|RNA binding motif protein 28 [Source:ZFIN;Acc:ZDB-GENE-040426-960]|rbm28|PTHR24622_SF163	96.573	460000	1700000	1300000	490000	1500000	1100000	0.05	0.11
1039	ENSDARP00000062897	ENSDARG00000042854|ENSDART00000062898|epoxide hydrolase 1, microsomal (xenobiotic) [Source:ZFIN;Acc:ZDB-GENE-040426-913]|ephx1|PTHR21661	51.935	5700000	1600000	1000000	2800000	1100000	880000	0.28	0.61
1040	ENSDARP00000054652	ENSDARG00000037532|ENSDART00000054653|MCM3 minichromosome maintenance deficient 3 (S. cerevisiae), like [Source:ZFIN;Acc:ZDB-GENE-040121-2]|mcm3l|PTHR11630	90.783	2700000	440000	260000	2100000	280000	330000	0.06	0.22
1041	ENSDARP00000099357	ENSDARG00000075933|ENSDART00000110737|cytochrome c oxidase assembly homolog 15 (yeast) [Source:ZFIN;Acc:ZDB-GENE-040426-955]|cox15|PTHR23289	44.695	87000	210000	0	67000	660000	620000	0.81	-2.4
1042	ENSDARP00000089117	ENSDARG00000002538|ENSDART00000098346|smu-1 suppressor of mec-8 and unc-52 homolog a (C. elegans) [Source:ZFIN;Acc:ZDB-GENE-040426-916]|smu1a|PTHR22848	57.478	5700000	57000		7600000	180000	220000	0.34	-2.16
1043	ENSDARP00000072745	ENSDARG00000055885|ENSDART00000078283|testis expressed 10 [Source:ZFIN;Acc:ZDB-GENE-040426-2827]|tex10|PTHR16056	103.983	1400000	2500000	3400000	1800000	1800000	3500000	0.02	0.03
1044	ENSDARP00000095947	ENSDARG00000010113|ENSDART00000105176|NADH dehydrogenase (ubiquinone) 1 beta subcomplex, 8 [Source:ZFIN;Acc:ZDB-GENE-040426-1858]|ndufb8|PTHR12840	21.521	8100000	16000000	6700000	5300000	11000000	9900000	0.1	0.17
1045	ENSDARP00000140225	ENSDARG00000099241|ENSDART00000162617|protein phosphatase 2, catalytic subunit, beta isozyme [Source:ZFIN;Acc:ZDB-GENE-040426-2487]|ppp2cb|PTHR11668_SF216	35.539	3800000		370000	4100000	310000	350000	0.32	-1.79
1046	ENSDARP00000057043	ENSDARG00000039063|ENSDART00000057044|si:dkey-194g4.1 [Source:ZFIN;Acc:ZDB-GENE-141215-40]|si:dkey-194g4.1|TF613015	74.489	5100000	730000	620000	5100000	560000	450000	0.08	0.28
1047	ENSDARP00000134592	ENSDARG00000043457|ENSDART00000163606|glyceraldehyde-3-phosphate dehydrogenase [Source:ZFIN;Acc:ZDB-GENE-030115-1]|gapdh|PTHR10836_SF31	36.076	340000	710000	720000	330000	5500000	1900000	0.6	-1.43
1048	ENSDARP00000136038	ENSDARG00000098802|ENSDART00000161725|MAP7 domain containing 1a [Source:ZFIN;Acc:ZDB-GENE-060503-22]|map7d1a|PTHR15073	87.38	2400000	870000	390000	2000000	1400000	1300000	0.39	-0.71
1049	ENSDARP00000136310	ENSDARG00000005513|ENSDART00000162822|nascent polypeptide-associated complex alpha subunit [Source:ZFIN;Acc:ZDB-GENE-020423-4]|naca|PTHR21713_SF2	104.621	690000	1100000	500000	350000	840000	630000	0.22	0.34
1050	ENSDARP00000002609	ENSDARG00000010381|ENSDART00000017034|ring finger protein 2 [Source:ZFIN;Acc:ZDB-GENE-030131-5243]|rnf2|PTHR10825_SF25	37.775	2500000			6000000	150000	42000	0.38	-2.52
1051	ENSDARP00000040404	ENSDARG00000006766|ENSDART00000040405|staphylococcal nuclease and tudor domain containing 1 [Source:ZFIN;Acc:ZDB-GENE-030131-3124]|snd1|PTHR12302_SF2	102.529	1300000	1200000	350000	380000	530000	240000	0.79	1.18
1052	ENSDARP00000114273	ENSDARG00000037980|ENSDART00000140569|transcription elongation factor B (SIII), polypeptide 2 [Source:ZFIN;Acc:ZDB-GENE-020415-1]|tceb2|PTHR13248	13.355	5100000	4600000	1700000	4800000	12000000	5300000	0.65	-0.96
1053	ENSDARP00000126692	ENSDARG00000096603|ENSDART00000152329|brambleberry [Source:ZFIN;Acc:ZDB-GENE-030131-5577]|bmb|TF610297	68.017	2400000	1700000	840000	2300000	1600000	820000	0.02	0.05
1054	ENSDARP00000097767	ENSDARG00000075795|ENSDART00000109460|nucleolar protein 7 [Source:ZFIN;Acc:ZDB-GENE-030131-9100]|nol7|PTHR32337	27.745	380000	2200000	740000	1300000	1200000	710000	0.13	-0.28
1055	ENSDARP00000126902	ENSDARG00000096554|ENSDART00000152299|si:dkey-25o16.4 [Source:ZFIN;Acc:ZDB-GENE-030131-969]|si:dkey-25o16.4|PTHR15347	176.009	680000	23000		510000	140000	150000	0.57	-2.05
1056	ENSDARP00000121288	ENSDARG00000012747|ENSDART00000132035|retention in endoplasmic reticulum sorting receptor 1 [Source:ZFIN;Acc:ZDB-GENE-040426-1494]|rer1|PTHR10743_SF0	22.739	2300000	0	0	2200000	0	0	NA	NA
1057	ENSDARP00000140362	ENSDARG00000102997|ENSDART00000162396|RRN3 homolog, RNA polymerase I transcription factor [Source:ZFIN;Acc:ZDB-GENE-080225-1]|rrn3|PTHR12790	68.718	1100000	4700000	2400000	1100000	1900000	1200000	0.49	0.77
1058	ENSDARP00000060004	ENSDARG00000054818|ENSDART00000060005|ribosomal protein L32 [Source:ZFIN;Acc:ZDB-GENE-060331-105]|rpl32|PTHR23413_SF7	15.803	1900000	15000000	12000000	560000	5200000	7700000	0.44	1.3
1059	ENSDARP00000120708	ENSDARG00000095904|ENSDART00000137029|PRP31 pre-mRNA processing factor 31 homolog (yeast) [Source:ZFIN;Acc:ZDB-GENE-040426-1561]|prpf31|PTHR13904	56.439	6300000	2700000	1200000	6000000	1400000	620000	0.25	0.66
1060	ENSDARP00000127989	ENSDARG00000071009|ENSDART00000154716|kinesin family member 20Ba [Source:ZFIN;Acc:ZDB-GENE-041111-213]|kif20ba|PTHR23165	192.033	710000	50000	220000	640000	150000	31000	0.12	0.48
1061	ENSDARP00000134801	ENSDARG00000102765|ENSDART00000158009|lon peptidase 1, mitochondrial [Source:ZFIN;Acc:ZDB-GENE-030131-4006]|lonp1|PTHR10046	107.721	3400000	1800000	1200000	390000	1400000	1700000	0.58	1
1062	ENSDARP00000060684	ENSDARG00000041391|ENSDART00000060685|transmembrane p24 trafficking protein 10 [Source:ZFIN;Acc:ZDB-GENE-030131-4915]|tmed10|PTHR22811_SF58	24.426	2400000	320000	0	1600000	0	58000	0.24	1.79
1063	ENSDARP00000132764	ENSDARG00000098802|ENSDART00000161393|MAP7 domain containing 1a [Source:ZFIN;Acc:ZDB-GENE-060503-22]|map7d1a|PTHR15073	87.309	2400000	870000	390000	2000000	1400000	1300000	0.39	-0.71
1064	ENSDARP00000029637	ENSDARG00000026842|ENSDART00000034218|apoptotic chromatin condensation inducer 1b [Source:ZFIN;Acc:ZDB-GENE-030826-12]|acin1b|PTHR14127_SF0	139.345	1600000	3000000	1700000	1700000	2200000	1800000	0.08	0.12
1065	ENSDARP00000140028	ENSDARG00000090389|ENSDART00000157395|NADH dehydrogenase (ubiquinone) flavoprotein 3 [Source:ZFIN;Acc:ZDB-GENE-030131-6500]|ndufv3|PTHR17117	40.114	3200000	1600000	640000	860000	340000	640000	0.88	1.38
1066	ENSDARP00000064232	ENSDARG00000043740|ENSDART00000064233|EF-hand calcium binding domain 11 [Source:ZFIN;Acc:ZDB-GENE-050417-348]|efcab11|TF600036	19.24	4200000	7500000	7800000	3200000	5300000	7200000	0.23	0.34
1067	ENSDARP00000108411	ENSDARG00000060687|ENSDART00000127730|chromodomain helicase DNA binding protein 2 [Source:ZFIN;Acc:ZDB-GENE-050419-256]|chd2|PTHR10799_SF538	207.419	100000	36000	29000	220000	120000	140000	1.32	-1.71
1068	ENSDARP00000119471	ENSDARG00000020979|ENSDART00000146281|family with sequence similarity 65, member C [Source:ZFIN;Acc:ZDB-GENE-050220-13]|fam65c|PTHR15829	111.933	320000	620000	580000	340000	650000	500000	0.02	0.03
1069	ENSDARP00000111972	ENSDARG00000035167|ENSDART00000122375|mitochondrial ribosomal protein L48 [Source:ZFIN;Acc:ZDB-GENE-041008-125]|mrpl48|PTHR13473	23.916	3900000	11000000	7400000	2800000	12000000	11000000	0.03	-0.07
1070	ENSDARP00000091049	ENSDARG00000069099|ENSDART00000100276|transmembrane and coiled-coil domains 1 [Source:ZFIN;Acc:ZDB-GENE-050417-344]|tmco1|PTHR20917	21.296	20000000	6200000	3400000	12000000	5200000	4400000	0.1	0.24
1071	ENSDARP00000077400	ENSDARG00000059587|ENSDART00000082965|active BCR-related [Source:HGNC Symbol;Acc:HGNC:81]|ABR|PTHR23182	82.094	330000	0		67000	0	0	NA	NA
1072	ENSDARP00000058055	ENSDARG00000039719|ENSDART00000058056|mitochondrial ribosomal protein S26 [Source:ZFIN;Acc:ZDB-GENE-040718-115]|mrps26|PTHR21035	24.319	4200000	9800000	6900000	3300000	9800000	9200000	0.01	-0.02
1073	ENSDARP00000014990	ENSDARG00000013079|ENSDART00000020192|tubulin, gamma complex associated protein 2 [Source:ZFIN;Acc:ZDB-GENE-031118-150]|tubgcp2|PTHR19302_SF13	101.613	1200000	94000	150000	800000	200000	170000	0.06	-0.2
1074	ENSDARP00000094655	ENSDARG00000070618|ENSDART00000103879|TatD DNase domain containing 2 [Source:ZFIN;Acc:ZDB-GENE-081022-51]|tatdn2|PTHR10060_SF19	75.592	0	0	0	0	0	0	NA	NA
1075	ENSDARP00000061405	ENSDARG00000041908|ENSDART00000061406|ubiquitin specific peptidase 39 [Source:ZFIN;Acc:ZDB-GENE-030131-966]|usp39|PTHR24619_SF122	57.638	2200000	940000	940000	2800000	830000	440000	0.14	0.31
1076	ENSDARP00000142094	ENSDARG00000105335|ENSDART00000173317|si:dkey-241l7.2 [Source:ZFIN;Acc:ZDB-GENE-041014-240]|si:dkey-241l7.2|PTHR22801_SF39	17.268	190000	6200000	4200000	440000	8400000	9000000	0.2	-0.94
1077	ENSDARP00000062458	ENSDARG00000042590|ENSDART00000062459|RNA binding motif protein 19 [Source:ZFIN;Acc:ZDB-GENE-031125-3]|rbm19|PTHR24012_SF312	104.501	1400000	930000	420000	870000	770000	630000	0.07	0.13
1078	ENSDARP00000095249	ENSDARG00000000837|ENSDART00000104476|sorting nexin 9a [Source:ZFIN;Acc:ZDB-GENE-030616-66]|snx9a|PTHR10555_SF14	63.641	0		0	990000	110000	960000	2.7	-6.64
1079	cont_P15636|API_ACHLY	Protease 1 OS=Achromobacter lyticus PE=1 SV=1	68.083	0	180000	83000	0	5400000	1100000	0.55	-3.65
1080	ENSDARP00000038658	ENSDARG00000025073|ENSDART00000030215|ribosomal protein L18a [Source:ZFIN;Acc:ZDB-GENE-040426-1071]|rpl18a|PTHR10052	20.667	17000000	17000000	15000000	7000000	7000000	9400000	1.16	1.07
1081	ENSDARP00000109442	ENSDARG00000044153|ENSDART00000130955|protein phosphatase 1, catalytic subunit, beta isozyme [Source:ZFIN;Acc:ZDB-GENE-030616-609]|ppp1cb|PTHR11668_SF204	37.167	0	0		0	0		NA	NA
1082	ENSDARP00000121547	ENSDARG00000037855|ENSDART00000134556|TAF11 RNA polymerase II, TATA box binding protein (TBP)-associated factor [Source:ZFIN;Acc:ZDB-GENE-040718-283]|taf11|PTHR13218_SF8	22.7	1500000	1000000	140000	1700000	810000	280000	0.08	-0.27
1083	ENSDARP00000063356	ENSDARG00000051923|ENSDART00000063357|cyclin B1 [Source:ZFIN;Acc:ZDB-GENE-000406-10]|ccnb1|PTHR10177_SF193	44.676	14000000	7700000	3600000	9600000	4300000	2700000	0.33	0.62
1084	ENSDARP00000049675	ENSDARG00000018165|ENSDART00000049676|DEP domain containing 1a [Source:ZFIN;Acc:ZDB-GENE-030131-9827]|depdc1a|PTHR16206	90.67	880000	78000	76000	1000000	29000	76000	0.09	0.42
1085	ENSDARP00000104686	ENSDARG00000008020|ENSDART00000124416|mediator complex subunit 31 [Source:ZFIN;Acc:ZDB-GENE-040718-114]|med31|PTHR13186_SF0	16.51	120000	0	0	0	380000	240000	0.45	-1.92
1086	ENSDARP00000076213	ENSDARG00000058828|ENSDART00000081774|coiled-coil domain containing 51 [Source:ZFIN;Acc:ZDB-GENE-060825-200]|ccdc51|TF614626	47.217	2800000	3500000	2300000	830000	2400000	1700000	0.75	0.93
1087	ENSDARP00000026456	ENSDARG00000027824|ENSDART00000025550|topoisomerase (DNA) I, mitochondrial [Source:ZFIN;Acc:ZDB-GENE-040624-2]|top1mt|PTHR10290_SF1	30.541	42000000	110000000	74000000	38000000	56000000	53000000	0.41	0.55
1088	ENSDARP00000109152	ENSDARG00000070432|ENSDART00000128806|INO80 complex subunit [Source:ZFIN;Acc:ZDB-GENE-041014-72]|ino80|PTHR10799_SF213	176.092	120000	880000	820000	78000	1200000	1800000	0.07	-0.31
1089	ENSDARP00000127593	ENSDARG00000075725|ENSDART00000153892|centrosomal protein 152 [Source:ZFIN;Acc:ZDB-GENE-111005-1]|cep152|PTHR10337	179.442	190000			140000	0	12000	0.15	0.75
1090	ENSDARP00000103524	ENSDARG00000074727|ENSDART00000110697|DnaJ (Hsp40) homolog, subfamily C, member 10 [Source:ZFIN;Acc:ZDB-GENE-070327-1]|dnajc10|PTHR24078_SF3	90.488	3900000	2300000	1700000	2100000	1700000	1100000	0.5	0.64
1091	ENSDARP00000109699	ENSDARG00000088663|ENSDART00000126669|lectin, mannose-binding 2-like b [Source:ZFIN;Acc:ZDB-GENE-060929-256]|lman2lb|PTHR12223_SF20	39.91	9400000	1200000	740000	5300000	1300000	830000	0.06	0.2
1092	ENSDARP00000111610	ENSDARG00000014244|ENSDART00000128730|RNA binding motif protein, X-linked [Source:ZFIN;Acc:ZDB-GENE-030131-579]|rbmx|PTHR24012_SF93	41.596	4500000	13000000	6200000	2900000	7800000	4900000	0.37	0.58
1093	ENSDARP00000046375	ENSDARG00000014790|ENSDART00000046376|GTPase activating protein (SH3 domain) binding protein 2 [Source:ZFIN;Acc:ZDB-GENE-070112-1972]|g3bp2|PTHR10693	56.428	9000000	5400000	1900000	8700000	2000000	180000	0.48	1.63
1094	ENSDARP00000088691	ENSDARG00000018914|ENSDART00000097919|heterogeneous nuclear ribonucleoprotein K [Source:ZFIN;Acc:ZDB-GENE-040426-1926]|hnrnpk|PTHR10288_SF102	47.567	670000	1000000	670000	500000	480000	340000	0.81	0.85
1095	ENSDARP00000135509	ENSDARG00000060308|ENSDART00000158034|URB1 ribosome biogenesis 1 homolog (S. cerevisiae) [Source:ZFIN;Acc:ZDB-GENE-030131-5181]|urb1|PTHR13500_SF0	251.808	340000	220000	160000	280000	29000	61000	0.81	1.55
1096	ENSDARP00000007716	ENSDARG00000011841|ENSDART00000012888|ATP synthase, H+ transporting, mitochondrial F0 complex, subunit g [Source:ZFIN;Acc:ZDB-GENE-030131-5177]|atp5l|PTHR12386	11.308	8100000	2700000	4500000	3500000	9900000	3600000	0.06	-0.12
1097	ENSDARP00000079916	ENSDARG00000060564|ENSDART00000085481|solute carrier family 25 (mitochondrial oxoadipate carrier), member 21 [Source:ZFIN;Acc:ZDB-GENE-060929-664]|slc25a21|PTHR24089_SF35	33.105	1400000	7800000	4700000	680000	5700000	5000000	0.16	0.48
1098	ENSDARP00000125818	ENSDARG00000053404|ENSDART00000151106|zgc:56064 [Source:ZFIN;Acc:ZDB-GENE-040426-877]|zgc:56064|PTHR11668_SF216	35.511	3800000		370000	4100000	310000	350000	0.32	-1.79
1099	ENSDARP00000021237	ENSDARG00000056184|ENSDART00000012450|dishevelled segment polarity protein 2 [Source:ZFIN;Acc:ZDB-GENE-041118-20]|dvl2|PTHR10878	81.778	62000			3100000	160000		0.58	-2.95
1100	ENSDARP00000126503	ENSDARG00000077967|ENSDART00000151920|si:ch211-140m22.7 [Source:ZFIN;Acc:ZDB-GENE-070912-73]|si:ch211-140m22.7|PTHR12441_SF8	45.105	34000000	6000000	4000000	22000000	3900000	6500000	0.06	0.18
1101	ENSDARP00000121235	ENSDARG00000003217|ENSDART00000138747|URB2 ribosome biogenesis 2 homolog (S. cerevisiae) [Source:ZFIN;Acc:ZDB-GENE-030131-2621]|urb2|PTHR15682	168.679	330000	120000	93000	260000	370000	230000	0.59	-0.85
1102	ENSDARP00000053760	ENSDARG00000054154|ENSDART00000053761|BMS1 ribosome biogenesis factor [Source:ZFIN;Acc:ZDB-GENE-060720-2]|bms1|PTHR12858	139.916	180000	540000	600000	44000	270000	500000	0.46	1.11
1103	ENSDARP00000104318	ENSDARG00000078772|ENSDART00000112742|NBR1, autophagy cargo receptor [Source:HGNC Symbol;Acc:HGNC:6746]|NBR1 (1 of many)|PTHR20930_SF1	107.785	1400000	2300000	1800000	1200000	1900000	1800000	0.11	0.16
1104	ENSDARP00000062091	ENSDARG00000042344|ENSDART00000062092|tRNA methyltransferase 6 homolog (S. cerevisiae) [Source:ZFIN;Acc:ZDB-GENE-051120-141]|trmt6|PTHR12945	52.022	8500000	7900000	5700000	6800000	4000000	2700000	0.66	0.8
1105	ENSDARP00000002061	ENSDARG00000018961|ENSDART00000026339|GTP binding protein 4 [Source:ZFIN;Acc:ZDB-GENE-030131-5982]|gtpbp4|PTHR11702_SF23	73.419	3600000	1500000	1000000	6200000	810000	670000	0.08	0.24
1106	ENSDARP00000060431	ENSDARG00000041226|ENSDART00000060432|cell division cycle 40 homolog (S. cerevisiae) [Source:ZFIN;Acc:ZDB-GENE-050116-3]|cdc40|PTHR19852	65.285	940000			3300000	620000	570000	1.2	-4.64
1107	ENSDARP00000088020	ENSDARG00000028087|ENSDART00000097249|aldehyde dehydrogenase 2 family (mitochondrial), tandem duplicate 2 [Source:ZFIN;Acc:ZDB-GENE-030326-5]|aldh2.2|PTHR11699_SF151	56.527	1600000	1900000	920000	1300000	3000000	2700000	0.5	-0.67
1108	ENSDARP00000026717	ENSDARG00000005320|ENSDART00000026749|nipsnap homolog 1 (C. elegans) [Source:ZFIN;Acc:ZDB-GENE-991008-17]|nipsnap1|PTHR21017	32.852	3500000	1800000	1100000	2200000	980000	1300000	0.27	0.45
1109	ENSDARP00000101556	ENSDARG00000057782|ENSDART00000109552|bromodomain adjacent to zinc finger domain, 2Ba [Source:ZFIN;Acc:ZDB-GENE-070615-37]|baz2ba|PTHR22880_SF144	254.105	180000	430000	500000	180000	240000	330000	0.32	0.48
1110	ENSDARP00000002005	ENSDARG00000001210|ENSDART00000001376|ADP-ribosylation factor-like 14 effector protein [Source:ZFIN;Acc:ZDB-GENE-060825-216]|arl14ep|PTHR23080_SF72	25.144	8100000	1400000	700000	8800000	1700000	2700000	0.28	-0.76
1111	ENSDARP00000069984	ENSDARG00000053466|ENSDART00000075502|translocase of inner mitochondrial membrane domain containing 1 [Source:ZFIN;Acc:ZDB-GENE-050417-369]|timmdc1|PTHR13002	32.336	0	0	110000	42000	850000	340000	1.21	-4.45
1112	ENSDARP00000108146	ENSDARG00000086457|ENSDART00000124889|tumor necrosis factor, alpha-induced protein 8-like 1 [Source:ZFIN;Acc:ZDB-GENE-040426-695]|tnfaip8l1|PTHR12757	21.576	1500000	3900000	3300000	1400000	6300000	6000000	0.24	-0.49
1113	ENSDARP00000141007	ENSDARG00000102115|ENSDART00000168688|NADH dehydrogenase (ubiquinone) 1, subcomplex unknown, 2 [Source:ZFIN;Acc:ZDB-GENE-050320-87]|ndufc2|PTHR13099	12.726	5600000	34000000	27000000	3000000	29000000	23000000	0.14	0.45
1114	ENSDARP00000121973	ENSDARG00000026908|ENSDART00000133452|transmembrane p24 trafficking protein 2 [Source:ZFIN;Acc:ZDB-GENE-030131-269]|tmed2|PTHR22811_SF55	23.589	4000000	1100000	510000	2700000	710000	360000	0.19	0.53
1115	ENSDARP00000134213	ENSDARG00000007278|ENSDART00000169509|epithelial cell transforming 2 [Source:ZFIN;Acc:ZDB-GENE-040831-2]|ect2|PTHR16777	114.226	540000	33000	23000	910000	36000	35000	0.1	-0.5
1116	ENSDARP00000042700	ENSDARG00000031020|ENSDART00000042701|phosphatidylinositol-5-phosphate 4-kinase, type II, gamma a [Source:ZFIN;Acc:ZDB-GENE-030828-9]|pip4k2ca|PTHR23086_SF35	47.479	420000	2700000	2600000	370000	1800000	2200000	0.12	0.35
1117	ENSDARP00000083450	ENSDARG00000055563|ENSDART00000089017|ribonuclease type III, nuclear [Source:ZFIN;Acc:ZDB-GENE-070209-23]|rnasen|PTHR11207_SF0	148.898	960000	180000	130000	1400000	440000	630000	NA	NA
1118	ENSDARP00000137407	ENSDARG00000097385|ENSDART00000156061|si:ch211-15d5.12 [Source:ZFIN;Acc:ZDB-GENE-131127-246]|si:ch211-15d5.12|	31.007	5100000	3800000	2500000	3700000	2400000	1200000	0.52	0.75
1119	cont_Q9D646|KRT34_MOUSE	Keratin, type I cuticular Ha4 OS=Mus musculus GN=Krt34 PE=2 SV=1	44.531	260000		91000000		510000	910000	0.21	2.02
1120	ENSDARP00000056639	ENSDARG00000038785|ENSDART00000056640|ATP-binding cassette, sub-family F (GCN20), member 2a [Source:ZFIN;Acc:ZDB-GENE-030131-8714]|abcf2a|PTHR19211_SF15	70.043	2600000	1400000	960000	1300000	1200000	880000	0.32	0.45
1121	ENSDARP00000014631	ENSDARG00000033418|ENSDART00000009386|G patch domain containing 1 [Source:ZFIN;Acc:ZDB-GENE-040914-65]|gpatch1|PTHR13384	107.591	980000	910000	730000	900000	280000	400000	0.69	0.9
1122	ENSDARP00000134395	ENSDARG00000103672|ENSDART00000164102|cold inducible RNA binding protein a [Source:ZFIN;Acc:ZDB-GENE-050417-329]|cirbpa|PTHR24012_SF98	18.443	7900000	14000000	8200000	5900000	5300000	3600000	0.92	0.98
1123	ENSDARP00000113375	ENSDARG00000035564|ENSDART00000144560|DGCR8 microprocessor complex subunit [Source:ZFIN;Acc:ZDB-GENE-030131-3421]|dgcr8|PTHR13482	87.926	460000	680000	310000	890000	560000	280000	0.1	-0.19
1124	ENSDARP00000003738	ENSDARG00000022456|ENSDART00000009337|enolase 1a, (alpha) [Source:ZFIN;Acc:ZDB-GENE-030131-6048]|eno1a|PTHR11902	47.044	87000	0	0	0	0	0	NA	NA
1125	ENSDARP00000131100	ENSDARG00000100371|ENSDART00000168497|eukaryotic translation elongation factor 2b [Source:ZFIN;Acc:ZDB-GENE-030131-5128]|eef2b|PTHR23115_SF103	95.437	470000	4000000	3100000	330000	2600000	2600000	0.14	0.47
1126	ENSDARP00000137122	ENSDARG00000092671|ENSDART00000168117|si:ch1073-345a8.1 [Source:ZFIN;Acc:ZDB-GENE-091204-447]|PARD3B (1 of many)|PTHR16484	132.798	470000			540000			NA	NA
1127	ENSDARP00000014790	ENSDARG00000063535|ENSDART00000005453|chromodomain helicase DNA binding protein 4a [Source:ZFIN;Acc:ZDB-GENE-041111-187]|chd4a|PTHR10799_SF554	218.919	0			0			NA	NA
1128	ENSDARP00000120629	ENSDARG00000041728|ENSDART00000144248|mannosidase, alpha, class 1A, member 2 [Source:ZFIN;Acc:ZDB-GENE-070912-390]|man1a2|PTHR11742_SF40	73.109	2000000	12000000	150000	2100000	660000	220000	0.28	1.21
1129	ENSDARP00000120087	ENSDARG00000055300|ENSDART00000135360|ataxin 7-like 2a [Source:ZFIN;Acc:ZDB-GENE-060519-13]|atxn7l2a|PTHR15117_SF5	78.474	510000	1000000	250000	590000	370000	95000	0.42	0.88
1130	ENSDARP00000112163	ENSDARG00000016687|ENSDART00000131019|acyl-CoA dehydrogenase, very long chain [Source:ZFIN;Acc:ZDB-GENE-030131-899]|acadvl|PTHR10909_SF121	71.039	3800000	280000	170000	1900000	720000	640000	0.24	-0.78
1131	ENSDARP00000047174	ENSDARG00000019444|ENSDART00000047175|signal sequence receptor, delta [Source:ZFIN;Acc:ZDB-GENE-030131-4900]|ssr4|PTHR12731	18.262	18000000	7600000	4200000	10000000	10000000	7500000	0.07	-0.13
1132	ENSDARP00000134031	ENSDARG00000098206|ENSDART00000169209|peptidyl-tRNA hydrolase 1 homolog [Source:ZFIN;Acc:ZDB-GENE-050306-33]|ptrh1|PTHR17224	29.374	2900000	2500000	1300000	2600000	1700000	1600000	0.1	0.15
1133	ENSDARP00000095264	ENSDARG00000057986|ENSDART00000104491|integrator complex subunit 8 [Source:ZFIN;Acc:ZDB-GENE-050522-556]|ints8|PTHR13350	113.564	1600000	310000	150000	1200000	410000	260000	0.09	-0.26
1134	ENSDARP00000071963	ENSDARG00000044669|ENSDART00000077496|heterochromatin protein 1, binding protein 3 [Source:ZFIN;Acc:ZDB-GENE-060810-79]|hp1bp3|PTHR15832	65.565	1700000	8500000	7800000	1400000	4600000	5300000	0.25	0.56
1135	ENSDARP00000131290	ENSDARG00000074955|ENSDART00000162500|nucleoporin 98 [Source:ZFIN;Acc:ZDB-GENE-040426-1180]|nup98|PTHR23198_SF0	195.896	860000	1200000	650000	560000	820000	530000	0.4	0.49
1136	ENSDARP00000029477	ENSDARG00000014717|ENSDART00000034216|dynein cytoplasmic 1 heavy chain 1 [Source:HGNC Symbol;Acc:HGNC:2961]|DYNC1H1|PTHR10676_SF28	522.04	0			21000			NA	NA
1137	ENSDARP00000136961	ENSDARG00000104938|ENSDART00000160604|FtsJ homolog 3 (E. coli) [Source:ZFIN;Acc:ZDB-GENE-030131-9828]|ftsj3|PTHR10920_SF13	95.421	860000	2700000	2200000	850000	950000	1500000	0.47	0.68
1138	ENSDARP00000127247	ENSDARG00000075883|ENSDART00000153244|BUB3 mitotic checkpoint protein [Source:ZFIN;Acc:ZDB-GENE-041010-210]|bub3|PTHR10971	37.385	1000000	0	140000	2600000	130000	0	0.02	-0.15
1139	ENSDARP00000084087	ENSDARG00000062198|ENSDART00000089654|pericentriolar material 1 [Source:ZFIN;Acc:ZDB-GENE-030131-428]|pcm1|PTHR14164	227.461	180000	32000		280000			0.29	1.48
1140	ENSDARP00000008091	ENSDARG00000016753|ENSDART00000011534|importin 9 [Source:ZFIN;Acc:ZDB-GENE-040426-2953]|ipo9|PTHR10997_SF9	115.531	390000	1200000	1300000	160000	1800000	1900000	0.01	0.03
1141	ENSDARP00000023970	ENSDARG00000017143|ENSDART00000009256|bromodomain containing 9 [Source:ZFIN;Acc:ZDB-GENE-060502-1]|brd9|PTHR22881	71.516	910000	3100000	1900000	1600000	3900000	2000000	0.22	-0.39
1142	ENSDARP00000047911	ENSDARG00000029612|ENSDART00000047912|G patch domain and KOW motifs [Source:ZFIN;Acc:ZDB-GENE-030616-159]|gpkow|PTHR15818	57.92	7400000		660000	12000000			0.29	2.82
1143	ENSDARP00000136346	ENSDARG00000101808|ENSDART00000159386|si:ch211-271b14.1 [Source:ZFIN;Acc:ZDB-GENE-141212-386]|si:ch211-271b14.1|PTHR15592	102.899	94000	1400000	960000	190000	710000	720000	0.04	0.14
1144	ENSDARP00000009277	ENSDARG00000032129|ENSDART00000026090|general transcription factor IIF, polypeptide 1 [Source:ZFIN;Acc:ZDB-GENE-030131-4557]|gtf2f1|PTHR13011	59.468	2500000	280000		2200000	240000	44000	0.09	-0.57
1145	ENSDARP00000104167	ENSDARG00000017744|ENSDART00000109416|structural maintenance of chromosomes 2 [Source:ZFIN;Acc:ZDB-GENE-030131-105]|smc2|PTHR18937_SF9	135.213	760000	0	53000	700000	220000	110000	0.5	-1.93
1146	ENSDARP00000117288	ENSDARG00000077620|ENSDART00000140695|cell division cycle associated 7a [Source:ZFIN;Acc:ZDB-GENE-050417-29]|cdca7a|PTHR31169_SF2	46.174	3200000	480000	320000	4500000	640000	290000	0.07	-0.26
1147	ENSDARP00000055278	ENSDARG00000077126|ENSDART00000055279|small nuclear ribonucleoprotein 70 (U1) [Source:ZFIN;Acc:ZDB-GENE-040825-2]|snrnp70|PTHR13952_SF5	57.752	3100000	3000000	3100000	3300000	3000000	1800000	0.18	0.24
1148	ENSDARP00000087872	ENSDARG00000063908|ENSDART00000093609|cytochrome c oxidase II, mitochondrial [Source:ZFIN;Acc:ZDB-GENE-011205-15]|mt-co2|PTHR22888	25.968	24000000	22000000	11000000	9300000	12000000	10000000	0.64	0.76
1149	ENSDARP00000110593	ENSDARG00000088030|ENSDART00000121770|ribosomal protein L35a [Source:ZFIN;Acc:ZDB-GENE-040718-190]|rpl35a|PTHR10902_SF0	12.467	12000000	19000000	9000000	8200000	18000000	8900000	0.12	0.19
1150	ENSDARP00000094247	ENSDARG00000070475|ENSDART00000103471|KH domain containing, RNA binding, signal transduction associated 1b [Source:ZFIN;Acc:ZDB-GENE-040426-2344]|khdrbs1b|PTHR11208_SF30	39.031	6900000	1300000	710000	5000000	1300000	1600000	0.07	-0.22
1151	ENSDARP00000054441	ENSDARG00000037410|ENSDART00000054442|mediator complex subunit 28 [Source:ZFIN;Acc:ZDB-GENE-041121-4]|med28|PTHR13512	19.663	16000000	4700000	3100000	16000000	16000000	12000000	0.83	-1.25
1152	ENSDARP00000142266	ENSDARG00000105394|ENSDART00000173098|gem (nuclear organelle) associated protein 6 [Source:ZFIN;Acc:ZDB-GENE-090218-1]|gemin6|PTHR14710	14.93	24000000	15000000	8200000	22000000	30000000	18000000	0.5	-0.68
1153	ENSDARP00000058957	ENSDARG00000029931|ENSDART00000058958|ATPase type 13A1 [Source:ZFIN;Acc:ZDB-GENE-040426-2804]|atp13a1|PTHR24093_SF82	132.103	920000	130000	56000	360000	99000	55000	0.18	0.58
1154	ENSDARP00000117940	ENSDARG00000069595|ENSDART00000143363|si:ch211-214c7.4 [Source:ZFIN;Acc:ZDB-GENE-030131-6275]|si:ch211-214c7.4|PTHR22427	159.497	1300000			2000000	43000		0.08	-0.65
1155	ENSDARP00000036949	ENSDARG00000017960|ENSDART00000036649|sideroflexin 2 [Source:ZFIN;Acc:ZDB-GENE-040426-2831]|sfxn2|PTHR11153	35.601	3400000	7100000	2700000	1600000	3000000	2900000	0.55	0.74
1156	ENSDARP00000131621	ENSDARG00000099375|ENSDART00000165769|polymerase (DNA-directed), delta interacting protein 3 [Source:ZFIN;Acc:ZDB-GENE-120201-2]|poldip3|PTHR19965_SF8	48.925	5400000	100000	64000	4400000	36000	22000	0.16	1.11
1157	ENSDARP00000033318	ENSDARG00000021669|ENSDART00000034730|Sec61 translocon alpha 1 subunit [Source:ZFIN;Acc:ZDB-GENE-020418-2]|sec61a1|PTHR10906	52.263	12000000	2200000	1200000	7300000	960000	1200000	0.21	0.65
1158	ENSDARP00000128116	ENSDARG00000004452|ENSDART00000139223|TAR DNA binding protein, like [Source:ZFIN;Acc:ZDB-GENE-031030-1]|tardbpl|PTHR24011_SF67	43.863	3800000	3800000	2500000	2700000	3300000	1900000	0.28	0.36
1159	ENSDARP00000020770	ENSDARG00000040492|ENSDART00000021950|methylenetetrahydrofolate dehydrogenase (NADP+ dependent) 1b [Source:ZFIN;Acc:ZDB-GENE-020905-4]|mthfd1b|PTHR10025_SF30	100.458	960000	28000	35000	600000		13000	0.34	1.98
1160	ENSDARP00000115290	ENSDARG00000076718|ENSDART00000140917|protein kinase, interferon-inducible double stranded RNA dependent activator [Source:ZFIN;Acc:ZDB-GENE-050309-206]|prkra|PTHR10910_SF8	31.539	4900000	7500000	4600000	2400000	4100000	3000000	0.78	0.84
1161	ENSDARP00000078068	ENSDARG00000059841|ENSDART00000083633|exosome component 1 [Source:ZFIN;Acc:ZDB-GENE-080926-3]|exosc1|PTHR12686	21.557	23000000	11000000	5300000	1400000	140000		1.77	6.83
1162	ENSDARP00000017597	ENSDARG00000017781|ENSDART00000016891|hydroxysteroid (17-beta) dehydrogenase 10 [Source:ZFIN;Acc:ZDB-GENE-041010-201]|hsd17b10|PTHR24316_SF251	27.04	3200000	1900000	980000	2100000	2300000	2600000	0.24	-0.37
1163	ENSDARP00000103307	ENSDARG00000078759|ENSDART00000109798|DNA replication helicase/nuclease 2 [Source:ZFIN;Acc:ZDB-GENE-090313-71]|dna2|PTHR10887_SF14	152.966	240000			270000	30000	13000	0.18	-0.81
1164	ENSDARP00000134590	ENSDARG00000099375|ENSDART00000158633|polymerase (DNA-directed), delta interacting protein 3 [Source:ZFIN;Acc:ZDB-GENE-120201-2]|poldip3|PTHR19965_SF8	51.363	5200000	98000	62000	4200000	35000	21000	0.16	1.11
1165	ENSDARP00000139016	ENSDARG00000098141|ENSDART00000157937|SPT3 homolog, SAGA and STAGA complex component [Source:ZFIN;Acc:ZDB-GENE-040718-370]|supt3h|PTHR11380_SF3	33.463	1200000	160000		1400000	690000	320000	0.64	-2.41
1166	ENSDARP00000003107	ENSDARG00000007385|ENSDART00000006802|chaperonin containing TCP1, subunit 7 (eta) [Source:ZFIN;Acc:ZDB-GENE-020419-7]|cct7|PTHR11353_SF22	59.669	2900000	1000000	1200000	3200000	1600000	2900000	0.46	-0.67
1167	ENSDARP00000111416	ENSDARG00000044282|ENSDART00000122170|structural maintenance of chromosomes 5 [Source:ZFIN;Acc:ZDB-GENE-061013-288]|smc5|	125.327	960000	25000		1100000			0.21	1.55
1168	ENSDARP00000140260	ENSDARG00000098080|ENSDART00000161807|guanine nucleotide binding protein-like 2 (nucleolar) [Source:ZFIN;Acc:ZDB-GENE-040426-2317]|gnl2|PTHR11089_SF9	82.776	180000	3000000	1700000	94000	2500000	1700000	0.09	0.4
1169	ENSDARP00000118511	ENSDARG00000077339|ENSDART00000142016|peptidyl-tRNA hydrolase 2 [Source:ZFIN;Acc:ZDB-GENE-050522-163]|ptrh2|PTHR12649_SF7	18.622	0	1500000	830000	0	3100000	1300000	0.14	-1.34
1170	ENSDARP00000011444	ENSDARG00000019326|ENSDART00000007170|phosphoribosyl pyrophosphate synthetase-associated protein 2 [Source:ZFIN;Acc:ZDB-GENE-040426-2077]|prpsap2|PTHR10210	39.504	210000	8200000	10000000	650000	5500000	6400000	0.03	-0.15
1171	ENSDARP00000074959	ENSDARG00000019332|ENSDART00000080510|NADH dehydrogenase (ubiquinone) 1 beta subcomplex, 4 [Source:ZFIN;Acc:ZDB-GENE-040426-1973]|ndufb4|PTHR15469	15.339	10000000	23000000	20000000	7700000	23000000	21000000	0.05	0.11
1172	ENSDARP00000118304	ENSDARG00000079625|ENSDART00000144801|ATR serine/threonine kinase [Source:ZFIN;Acc:ZDB-GENE-070912-458]|atr|PTHR11139_SF64	298.136	33000	31000		33000	36000	50000	0.59	-0.84
1173	ENSDARP00000077445	ENSDARG00000055620|ENSDART00000083010|acyl-CoA dehydrogenase family, member 9 [Source:ZFIN;Acc:ZDB-GENE-060616-196]|acad9|PTHR10909_SF264	69.597	2500000	1900000	1200000	1100000	1300000	730000	0.73	0.83
1174	ENSDARP00000130445	ENSDARG00000100918|ENSDART00000163017|protein regulator of cytokinesis 1a [Source:ZFIN;Acc:ZDB-GENE-020801-3]|prc1a|PTHR19321	69.19	1600000			2200000	94000	76000	0.41	-2.3
1175	ENSDARP00000025466	ENSDARG00000013475|ENSDART00000026409|chaperonin containing TCP1, subunit 4 (delta) [Source:ZFIN;Acc:ZDB-GENE-040426-1421]|cct4|PTHR11353_SF26	56.937	1600000	1100000	840000	2300000	1400000	1200000	0.32	-0.43
1176	ENSDARP00000141563	ENSDARG00000099996|ENSDART00000163500|ras homolog family member T1a [Source:ZFIN;Acc:ZDB-GENE-030131-5354]|rhot1a|PTHR24072_SF124	71.152	4500000	3100000	760000	2900000	830000	420000	0.5	1.14
1177	ENSDARP00000128029	ENSDARG00000079467|ENSDART00000154766|si:ch73-15b2.5 [Source:ZFIN;Acc:ZDB-GENE-030131-5406]|si:ch73-15b2.5|PTHR12845	60.282	1500000	280000	330000	1800000	360000	300000	0.06	-0.17
1178	ENSDARP00000055037	ENSDARG00000037773|ENSDART00000055038|RING1 and YY1 binding protein a [Source:ZFIN;Acc:ZDB-GENE-030424-3]|rybpa|PTHR12920	43.158	0			970000			NA	NA
1179	ENSDARP00000134219	ENSDARG00000036685|ENSDART00000161308|cyclin T2a [Source:ZFIN;Acc:ZDB-GENE-030131-5779]|ccnt2a|PTHR10026_SF43	76.547	2200000	600000	280000	3300000	1100000	440000	0.26	-0.7
1180	ENSDARP00000082921	ENSDARG00000061761|ENSDART00000088488|optic atrophy 3 [Source:ZFIN;Acc:ZDB-GENE-050210-1]|opa3|PTHR12499	17.295	1400000	12000000	9500000	650000	10000000	7700000	0.14	0.53
1181	ENSDARP00000112959	ENSDARG00000053558|ENSDART00000136431|rhotekin 2a [Source:ZFIN;Acc:ZDB-GENE-041010-225]|rtkn2a|PTHR21538_SF21	72.715	1500000	63000		3300000	23000		0.06	0.46
1182	ENSDARP00000108572	ENSDARG00000042660|ENSDART00000128149|family with sequence similarity 32, member A [Source:ZFIN;Acc:ZDB-GENE-040704-44]|fam32a|PTHR13282	12.927	0	5600000	2500000	0	5400000	2700000	0.07	-0.76
1183	ENSDARP00000102804	ENSDARG00000044143|ENSDART00000111962|nucleolar protein 8 [Source:ZFIN;Acc:ZDB-GENE-050208-491]|nol8|PTHR16274	130.831	700000	1100000	900000	700000	960000	740000	0.1	0.14
1184	ENSDARP00000092724	ENSDARG00000069832|ENSDART00000101949|sideroflexin 4 [Source:ZFIN;Acc:ZDB-GENE-050309-187]|sfxn4|PTHR11153	34.545	3500000	3600000	2300000	2200000	3700000	2900000	0.09	0.13
1185	ENSDARP00000104181	ENSDARG00000078500|ENSDART00000113679|death associated protein 3 [Source:ZFIN;Acc:ZDB-GENE-051129-2]|dap3|PTHR12810	45.968	4900000	4000000	3800000	2000000	3900000	3300000	0.43	0.51
1186	ENSDARP00000121526	ENSDARG00000011809|ENSDART00000136707|microtubule associated monooxygenase, calponin and LIM domain containing 1 [Source:ZFIN;Acc:ZDB-GENE-081022-3]|mical1|PTHR11915_SF259	139.332	1100000			1500000	16000	16000	0.09	-0.68
1187	ENSDARP00000011338	ENSDARG00000006290|ENSDART00000012167|NADH dehydrogenase (ubiquinone) Fe-S protein 5 [Source:ZFIN;Acc:ZDB-GENE-050522-437]|ndufs5|PTHR15224	12.387	9100000	35000000	25000000	4400000	39000000	31000000	0.06	0.18
1188	ENSDARP00000138386	ENSDARG00000100588|ENSDART00000163327|ribosomal protein L36 [Source:ZFIN;Acc:ZDB-GENE-040622-2]|rpl36|PTHR10114_SF1	12.172	4700000	53000000	36000000	3400000	21000000	22000000	0.27	0.83
1189	ENSDARP00000104602	ENSDARG00000024416|ENSDART00000127578|TWIST neighbor [Source:ZFIN;Acc:ZDB-GENE-041007-3]|twistnb|PTHR12709_SF5	42.983	2300000	2600000	2200000	2000000	2800000	2000000	0.08	0.1
1190	ENSDARP00000027914	ENSDARG00000018890|ENSDART00000012018|small nuclear ribonucleoprotein polypeptide A [Source:ZFIN;Acc:ZDB-GENE-030131-2841]|snrpa|PTHR10501	30.988	15000000	5600000	4800000	11000000	4700000	5200000	0.1	0.19
1191	ENSDARP00000035261	ENSDARG00000025391|ENSDART00000036703|prefoldin subunit 2 [Source:ZFIN;Acc:ZDB-GENE-060519-27]|pfdn2|PTHR13303	17.053	0			0	0	0	NA	NA
1192	ENSDARP00000086775	ENSDARG00000063309|ENSDART00000092343|tight junction protein 2a (zona occludens 2) [Source:ZFIN;Acc:ZDB-GENE-070925-2]|tjp2a|PTHR13865_SF26	138.292	1000000			920000			NA	NA
1193	ENSDARP00000105458	ENSDARG00000053196|ENSDART00000122801|mechanistic target of rapamycin (serine/threonine kinase) [Source:ZFIN;Acc:ZDB-GENE-030131-2974]|mtor|PTHR11139_SF63	291.689	96000	85000	75000	90000	70000	47000	0.28	0.35
1194	ENSDARP00000122490	ENSDARG00000017115|ENSDART00000136259|potassium channel tetramerization domain containing 10 [Source:ZFIN;Acc:ZDB-GENE-040426-2843]|kctd10|PTHR11145	35.52	3900000	3700000	2300000	3600000	2200000	1400000	0.39	0.54
1195	ENSDARP00000106673	ENSDARG00000058528|ENSDART00000125111|CCR4-NOT transcription complex, subunit 10 [Source:ZFIN;Acc:ZDB-GENE-060929-368]|cnot10|PTHR12979	82.22	1700000	610000	280000	1600000	380000	360000	0.05	0.14
1196	ENSDARP00000104105	ENSDARG00000077967|ENSDART00000114256|si:ch211-140m22.7 [Source:ZFIN;Acc:ZDB-GENE-070912-73]|si:ch211-140m22.7|PTHR12441_SF8	13.079	18000000	1800000	890000	13000000	1100000	2800000	0.04	-0.16
1197	ENSDARP00000123285	ENSDARG00000079504|ENSDART00000140266|mitofusin 2 [Source:ZFIN;Acc:ZDB-GENE-081105-44]|mfn2|PTHR10465	85.886	1200000	3800000	2100000	320000	2100000	1500000	0.57	1.12
1198	cont_Q6KB66.2|K2C80_HUMAN	RecName: Full=Keratin, type II cytoskeletal 80; AltName: Full=Cytokeratin-80; Short=CK-80; AltName: Full=Keratin-80; Short=K80; AltName: Full=Type-II keratin Kb20	50.494	1000000	1500000	1800000	940000	1100000	1200000	0.3	0.37
1199	ENSDARP00000099031	ENSDARG00000078606|ENSDART00000112999|zgc:194224 [Source:ZFIN;Acc:ZDB-GENE-081022-79]|zgc:194224|TF328381	27.505	6200000	7200000	3600000	6100000	7300000	4300000	0.05	-0.08
1200	ENSDARP00000137822	ENSDARG00000103578|ENSDART00000168022|general transcription factor IIB [Source:ZFIN;Acc:ZDB-GENE-030131-3544]|gtf2b|PTHR11618_SF13	34.715	3000000	1400000	590000	3000000	1400000	1100000	0.13	-0.29
1201	ENSDARP00000106584	ENSDARG00000071492|ENSDART00000125412|F-box protein 45 [Source:ZFIN;Acc:ZDB-GENE-040426-1450]|fbxo45|PTHR12245	31.292	3700000	1600000	860000	2900000	1300000	1100000	0.03	0.08
1202	ENSDARP00000128799	ENSDARG00000027140|ENSDART00000157021|nucleoporin 160 [Source:ZFIN;Acc:ZDB-GENE-040426-1603]|nup160|PTHR21286_SF0	126.869	310000	370000	260000	460000	500000	450000	0.6	-0.61
1203	ENSDARP00000056764	ENSDARG00000038882|ENSDART00000056765|structural maintenance of chromosomes 4 [Source:ZFIN;Acc:ZDB-GENE-020419-21]|smc4|PTHR18937_SF148	145.55	390000	36000	36000	550000	68000	33000	0.11	-0.43
1204	ENSDARP00000035945	ENSDARG00000024564|ENSDART00000037065|saccharopine dehydrogenase b [Source:ZFIN;Acc:ZDB-GENE-041010-211]|sccpdhb|PTHR12286_SF4	46.774	9200000	5000000	4700000	5800000	2700000	3100000	0.54	0.7
1205	ENSDARP00000141031	ENSDARG00000105296|ENSDART00000168720|adaptor related protein complex 3 beta 2 subunit [Source:HGNC Symbol;Acc:HGNC:567]|AP3B2|PTHR11134_SF11	111.31	5900000	3200000	2500000	6400000	2000000	1900000	0.17	0.31
1206	ENSDARP00000112834	ENSDARG00000039266|ENSDART00000134140|RNA binding motif protein 25a [Source:ZFIN;Acc:ZDB-GENE-090312-142]|rbm25a|	42.733	8700000	15000000	14000000	8600000	9100000	8200000	0.44	0.5
1207	ENSDARP00000050965	ENSDARG00000035181|ENSDART00000050966|solute carrier family 25, member 46 [Source:ZFIN;Acc:ZDB-GENE-040718-296]|slc25a46|PTHR21252	44.881	1900000	6100000	3800000	1200000	5600000	3900000	0.11	0.25
1208	ENSDARP00000113790	ENSDARG00000033855|ENSDART00000143574|RCD1 required for cell differentiation1 homolog (S. pombe) [Source:ZFIN;Acc:ZDB-GENE-030131-1558]|rqcd1|PTHR12262	33.335	4100000	1100000	820000	3400000	1900000	1800000	0.29	-0.56
1209	ENSDARP00000016775	ENSDARG00000015610|ENSDART00000026701|tubulin, gamma 1 [Source:ZFIN;Acc:ZDB-GENE-040426-836]|tubg1|PTHR11588_SF62	51.065	5000000	640000	0	6700000	150000	1500000	0.29	-1.83
1210	ENSDARP00000138850	ENSDARG00000101900|ENSDART00000163071|5'-3' exoribonuclease 2 [Source:ZFIN;Acc:ZDB-GENE-040426-2874]|xrn2|PTHR12341_SF7	109.185	880000	860000	460000	710000	460000	310000	0.44	0.59
1211	ENSDARP00000009789	ENSDARG00000003860|ENSDART00000012352|chromobox homolog 3a (HP1 gamma homolog, Drosophila) [Source:ZFIN;Acc:ZDB-GENE-030131-1158]|cbx3a|PTHR22812_SF86	20.031	5400000	5200000	4400000	10000000	9000000	6600000	0.77	-0.78
1212	ENSDARP00000076726	ENSDARG00000018618|ENSDART00000082289|cleavage and polyadenylation specific factor 6 [Source:ZFIN;Acc:ZDB-GENE-030131-5277]|cpsf6|PTHR23204	60.323	6000000	620000	170000	5400000	200000		0.36	2.29
1213	ENSDARP00000041699	ENSDARG00000032102|ENSDART00000041700|peroxiredoxin 3 [Source:ZFIN;Acc:ZDB-GENE-030826-18]|prdx3|PTHR10681_SF101	30.321	500000	2200000	1500000	220000	3100000	2900000	0.02	-0.08
1214	ENSDARP00000124590	ENSDARG00000027978|ENSDART00000148632|YY1 transcription factor b [Source:ZFIN;Acc:ZDB-GENE-040426-2127]|yy1b|PTHR14003_SF10	39.996	410000	760000	790000	460000	1200000	770000	0.16	-0.26
1215	ENSDARP00000039787	ENSDARG00000029064|ENSDART00000039788|ubiquinol-cytochrome c reductase, complex III subunit VII [Source:ZFIN;Acc:ZDB-GENE-040718-199]|uqcrq|PTHR12119	9.541	6200000	18000000	13000000	3300000	50000000	30000000	0.21	-0.61
1216	ENSDARP00000130553	ENSDARG00000006385|ENSDART00000166431|TRIO and F-actin binding protein b [Source:ZFIN;Acc:ZDB-GENE-061215-80]|triobpb|PTHR17271_SF10	57.869	2100000	190000	79000	2700000	98000	39000	0.1	0.52
1217	ENSDARP00000044377	ENSDARG00000033437|ENSDART00000044378|ribosomal protein S6 kinase a, polypeptide 1 [Source:ZFIN;Acc:ZDB-GENE-060929-516]|rps6ka1|PTHR24351_SF43	85.679	3000000	1900000	3600000	2400000	2100000	1700000	0.33	0.41
1218	ENSDARP00000024635	ENSDARG00000020123|ENSDART00000020153|aarF domain containing kinase 3 [Source:ZFIN;Acc:ZDB-GENE-040718-487]|adck3|PTHR10566_SF21	68.908	720000	3400000	2800000	920000	2700000	2100000	0.06	0.14
1219	ENSDARP00000015887	ENSDARG00000003151|ENSDART00000008454|S-phase kinase-associated protein 1 [Source:ZFIN;Acc:ZDB-GENE-040426-1707]|skp1|PTHR11165_SF24	18.678	1200000	940000	550000	670000	990000	640000	0.12	0.18
1220	ENSDARP00000091573	ENSDARG00000074314|ENSDART00000100800|tetratricopeptide repeat domain 37 [Source:HGNC Symbol;Acc:HGNC:23639]|TTC37|PTHR15704	175.961	120000	350000	210000	61000	420000	190000	0.11	0.27
1221	cont_P07477|TRY1_HUMAN	Trypsin-1 OS=Homo sapiens GN=PRSS1 PE=1 SV=1	26.541	1800000	6000000	3500000	860000	4000000	2200000	0.42	0.77
1222	ENSDARP00000116763	ENSDARG00000028379|ENSDART00000134293|TruB pseudouridine (psi) synthase family member 2 [Source:ZFIN;Acc:ZDB-GENE-040704-41]|trub2|PTHR13195	39.546	710000	900000	290000	550000	350000	910000	0.02	0.04
1223	ENSDARP00000132518	ENSDARG00000104094|ENSDART00000164610|adrenergic, beta, receptor kinase 2 [Source:ZFIN;Acc:ZDB-GENE-030616-382]|adrbk2|PTHR24355_SF17	79.453	830000		94000	1300000	600000	720000	0.99	-3.26
1224	ENSDARP00000079522	ENSDARG00000060411|ENSDART00000085087|DEAD (Asp-Glu-Ala-Asp) box polypeptide 28 [Source:ZFIN;Acc:ZDB-GENE-061013-64]|ddx28|PTHR24031_SF35	60.919	1300000	5200000	3500000	1100000	3100000	2600000	0.25	0.47
1225	ENSDARP00000108257	ENSDARG00000027590|ENSDART00000126891|septin 2 [Source:ZFIN;Acc:ZDB-GENE-030131-911]|sept2|PTHR18884_SF67	46.037	6600000	510000	260000	7800000	78000		0.43	2.74
1226	ENSDARP00000074379	ENSDARG00000057303|ENSDART00000079928|UDP-N-acetyl-alpha-D-galactosamine: polypeptide N-acetylgalactosaminyltransferase 7 [Source:ZFIN;Acc:ZDB-GENE-050522-284]|galnt7|PTHR11675_SF31	74.347	1700000	190000	110000	1700000	270000	90000	0.01	-0.06
1227	ENSDARP00000059139	ENSDARG00000040401|ENSDART00000059140|solute carrier family 25 (carnitine/acylcarnitine translocase), member 20 [Source:ZFIN;Acc:ZDB-GENE-040426-1869]|slc25a20|PTHR24089_SF231	32.758	2900000	9200000	4700000	1700000	5200000	3800000	0.37	0.63
1228	ENSDARP00000029067	ENSDARG00000003938|ENSDART00000032880|replication protein A1 [Source:ZFIN;Acc:ZDB-GENE-030912-3]|rpa1|PTHR23273_SF0	66.588	1700000	2500000	1500000	1400000	2900000	1500000	0	0.01
1229	ENSDARP00000139136	ENSDARG00000098367|ENSDART00000166649|signal recognition particle 54 [Source:ZFIN;Acc:ZDB-GENE-040426-818]|srp54|PTHR11564_SF5	55.716	51000	560000	460000	0	320000	450000	0.28	1.31
1230	ENSDARP00000058338	ENSDARG00000039882|ENSDART00000058339|adaptor-related protein complex 3, sigma 2 subunit [Source:ZFIN;Acc:ZDB-GENE-040718-274]|ap3s2|PTHR11753	21.897	12000000	14000000	12000000	11000000	15000000	13000000	0.04	-0.06
1231	ENSDARP00000121737	ENSDARG00000059982|ENSDART00000135072|POC5 centriolar protein homolog (Chlamydomonas) [Source:ZFIN;Acc:ZDB-GENE-060526-135]|poc5|TF605763	63.594	96000			200000	0		NA	NA
1232	ENSDARP00000020173	ENSDARG00000019339|ENSDART00000021209|ubiquitously-expressed, prefoldin-like chaperone [Source:ZFIN;Acc:ZDB-GENE-040912-118]|uxt|TF602027	17.857	25000000	1700000	290000	35000000	8400000	2200000	0.45	-1.89
1233	ENSDARP00000140576	ENSDARG00000043031|ENSDART00000157494|integrator complex subunit 10 [Source:ZFIN;Acc:ZDB-GENE-050522-2]|ints10|PTHR16055	83.561	1700000	57000		2500000		21000	0.13	1.09
1234	ENSDARP00000132528	ENSDARG00000102353|ENSDART00000163535|DEAD (Asp-Glu-Ala-Asp) box polypeptide 47 [Source:ZFIN;Acc:ZDB-GENE-050522-359]|ddx47|PTHR24031_SF78	30.495	5300000	2200000	1300000	5300000	2100000	750000	0.11	0.28
1235	ENSDARP00000066720	ENSDARG00000045372|ENSDART00000066721|neuroguidin, EIF4E binding protein [Source:ZFIN;Acc:ZDB-GENE-031030-13]|ngdn|PTHR13237_SF7	36.236	3300000	4300000	3200000	4200000	4400000	4600000	0.27	-0.31
1236	ENSDARP00000141988	ENSDARG00000105265|ENSDART00000166175|zgc:171534 [Source:ZFIN;Acc:ZDB-GENE-080218-6]|zgc:171534|PTHR21472	43.605	3300000			3300000	180000	110000	0.44	-2.64
1237	ENSDARP00000123357	ENSDARG00000063344|ENSDART00000131829|family with sequence similarity 162, member A [Source:ZFIN;Acc:ZDB-GENE-030131-8307]|fam162a|PTHR13674	17.858	6100000	3600000	2700000	2200000	2900000	2800000	0.48	0.59
1238	ENSDARP00000076240	ENSDARG00000058861|ENSDART00000081801|nicalin [Source:ZFIN;Acc:ZDB-GENE-030131-8788]|ncl1|PTHR31826	63.948	3400000	1500000	740000	2200000	570000	450000	0.46	0.92
1239	ENSDARP00000090833	ENSDARG00000069013|ENSDART00000100061|peroxiredoxin 4 [Source:ZFIN;Acc:ZDB-GENE-030131-1096]|prdx4|PTHR10681_SF101	29.093	1100000	1600000	610000	1200000	1200000	1500000	0.25	-0.36
1240	ENSDARP00000141264	ENSDARG00000103563|ENSDART00000168774||CABZ01109096.1|PTHR12764	66.105	2800000	61000		3400000	29000		0.07	0.62
1241	ENSDARP00000107830	ENSDARG00000090447|ENSDART00000129251|MDM2 binding protein [Source:ZFIN;Acc:ZDB-GENE-120724-1]|mtbp|PTHR14382	94.515	2500000	220000	44000	2900000	110000	51000	0.03	0.2
1242	ENSDARP00000085842	ENSDARG00000014041|ENSDART00000091409|SWI/SNF-related, matrix-associated actin-dependent regulator of chromatin, subfamily a, containing DEAD/H box 1 a [Source:ZFIN;Acc:ZDB-GENE-050522-499]|smarcad1a|PTHR10799_SF271	110.276	590000	390000	230000	360000	450000	290000	0.03	0.06
1243	ENSDARP00000070083	ENSDARG00000053574|ENSDART00000075601|Fanconi anemia, complementation group D2 [Source:ZFIN;Acc:ZDB-GENE-040116-5]|fancd2|PTHR32086	161.756	780000			560000	37000	27000	0.19	-1.06
1244	ENSDARP00000118376	ENSDARG00000079202|ENSDART00000143203|poly (ADP-ribose) polymerase 2 [Source:ZFIN;Acc:ZDB-GENE-031113-6]|parp2|PTHR15447_SF7	73.082	230000			430000	35000		0.12	-0.66
1245	cont_P02662|CASA1_BOVIN	Alpha-S1-casein OS=Bos_taurus GN=CSN1S1 PE=1 SV=2	24.513	0	840000	640000	110000	8200000	2100000	0.6	-3.79
1246	ENSDARP00000007173	ENSDARG00000025174|ENSDART00000003299|zgc:103482 [Source:ZFIN;Acc:ZDB-GENE-041010-115]|HABP4|PTHR12299	38.529	7900000	5900000	1600000	4400000	3500000	1200000	0.3	0.64
1247	ENSDARP00000137844	ENSDARG00000099222|ENSDART00000167468|phosphoribosyl pyrophosphate synthetase-associated protein 1 [Source:ZFIN;Acc:ZDB-GENE-040704-40]|prpsap1|PTHR10210	18.738	200000	13000000	16000000	1100000	7000000	7700000	0.03	-0.15
1248	ENSDARP00000098351	ENSDARG00000079639|ENSDART00000112955|proline rich coiled-coil 2B [Source:HGNC Symbol;Acc:HGNC:28121]|PRRC2B|PTHR14038	230.285	150000	460000	370000	190000	360000	220000	0.14	0.24
1249	ENSDARP00000087879	ENSDARG00000063921|ENSDART00000093622|NADH dehydrogenase 5, mitochondrial [Source:ZFIN;Acc:ZDB-GENE-011205-12]|mt-nd5|PTHR22773_SF50	68.04	2500000	0	0	340000	170000	54000	0.22	-1.31
1250	ENSDARP00000003237	ENSDARG00000015921|ENSDART00000003790|PWP1 homolog (S. cerevisiae) [Source:ZFIN;Acc:ZDB-GENE-040426-1049]|pwp1|PTHR14091	54.629	750000	1700000	960000	720000	800000	180000	0.73	1.19
1251	ENSDARP00000142599	ENSDARG00000052674|ENSDART00000173351|casein kinase 1, alpha 1 [Source:ZFIN;Acc:ZDB-GENE-020419-19]|csnk1a1|PTHR11909_SF84	38.856	3800000			3900000		36000	0.01	0.06
1252	ENSDARP00000104900	ENSDARG00000054290|ENSDART00000128043|apoptotic chromatin condensation inducer 1a [Source:ZFIN;Acc:ZDB-GENE-030616-583]|acin1a|PTHR14127_SF0	96.079	890000	1300000	890000	1000000	1100000	740000	0.08	0.11
1253	ENSDARP00000092760	ENSDARG00000069846|ENSDART00000101985|zgc:162944 [Source:ZFIN;Acc:ZDB-GENE-070424-75]|zgc:162944|PTHR10224	24.054	0	5100000	3200000	230000	6800000	5700000	0.36	-2.9
1254	ENSDARP00000102922	ENSDARG00000078041|ENSDART00000108906|exportin 1 (CRM1 homolog, yeast) a [Source:ZFIN;Acc:ZDB-GENE-050309-201]|xpo1a|PTHR11223	123.223	150000	1200000	1000000	110000	980000	1300000	0.04	0.15
1255	ENSDARP00000112099	ENSDARG00000004735|ENSDART00000122696|heterogeneous nuclear ribonucleoprotein Ub [Source:ZFIN;Acc:ZDB-GENE-030131-6422]|hnrnpub|PTHR12381_SF11	88.495	820000	1800000	940000	160000	1800000	930000	0.34	0.8
1256	ENSDARP00000096063	ENSDARG00000037358|ENSDART00000105292|polymerase (RNA) III (DNA directed) polypeptide E [Source:ZFIN;Acc:ZDB-GENE-030131-8462]|polr3e|PTHR12069_SF0	78.73	910000	210000	120000	1500000	190000	110000	0.03	-0.11
1257	ENSDARP00000102463	ENSDARG00000032606|ENSDART00000109620|septin 8a [Source:ZFIN;Acc:ZDB-GENE-030131-309]|sept8a|PTHR18884_SF54	48.982	1200000			1800000			NA	NA
1258	ENSDARP00000040306	ENSDARG00000032808|ENSDART00000040307|tudor domain containing 7 a [Source:ZFIN;Acc:ZDB-GENE-040426-2103]|tdrd7a|PTHR22948_SF14	121.349	800000	1000000	600000	1000000	710000	700000	0.01	0.01
1259	ENSDARP00000134087	ENSDARG00000056079|ENSDART00000164212|l(3)mbt-like 2 (Drosophila) [Source:ZFIN;Acc:ZDB-GENE-030131-8713]|l3mbtl2|PTHR12247_SF64	90.648	750000	67000	0	850000	140000	220000	0.51	-1.88
1260	ENSDARP00000124872	ENSDARG00000089456|ENSDART00000149047|multiple endocrine neoplasia I [Source:ZFIN;Acc:ZDB-GENE-991110-12]|men1|PTHR12693	68.712	1000000	470000	300000	1300000	620000	290000	0.1	-0.23
1261	ENSDARP00000058484	ENSDARG00000039974|ENSDART00000058485|retinoic acid induced 14 [Source:ZFIN;Acc:ZDB-GENE-040718-235]|rai14|PTHR24129	110.36	1100000	34000		1200000	22000	56000	0.11	-0.66
1262	ENSDARP00000089659	ENSDARG00000054272|ENSDART00000098889|cell cycle associated protein 1b [Source:ZFIN;Acc:ZDB-GENE-040426-2020]|caprin1b|PTHR22922	76.646	12000000	1700000	190000	6500000	1200000	46000	0.2	1.15
1263	ENSDARP00000013605	ENSDARG00000017093|ENSDART00000028033|ER membrane protein complex subunit 8 [Source:ZFIN;Acc:ZDB-GENE-040426-2692]|emc8|PTHR12941	23.227	4200000	1600000	790000	3000000	1700000	1400000	0.06	-0.13
1264	ENSDARP00000057385	ENSDARG00000039279|ENSDART00000057386|golgin A5 [Source:ZFIN;Acc:ZDB-GENE-040426-2749]|golga5|PTHR13815	84.746	1300000	92000	0	1000000	95000		0.06	0.46
1265	ENSDARP00000063831	ENSDARG00000043480|ENSDART00000063832|retinoblastoma binding protein 8 [Source:ZFIN;Acc:ZDB-GENE-050220-14]|rbbp8|PTHR15107	74.344	1800000			2500000	540000	200000	0.76	-3.6
1266	ENSDARP00000038651	ENSDARG00000016357|ENSDART00000034011|flavin containing monooxygenase 5 [Source:ZFIN;Acc:ZDB-GENE-030131-6606]|fmo5|PTHR23023_SF78	63.777	1900000	4900000	3400000	620000	2800000	2400000	0.58	0.98
1267	ENSDARP00000088637	ENSDARG00000067913|ENSDART00000097865|integrator complex subunit 9 [Source:ZFIN;Acc:ZDB-GENE-061013-129]|ints9|PTHR11203_SF2	73.602	2800000	180000	170000	4000000	170000	110000	0.01	0.08
1268	ENSDARP00000093768	ENSDARG00000037919|ENSDART00000102994|retinoblastoma binding protein 6 [Source:ZFIN;Acc:ZDB-GENE-040930-5]|rbbp6|PTHR15439_SF0	197.975	220000	38000	0	360000	0	88000	0.03	0.18
1269	ENSDARP00000127080	ENSDARG00000079651|ENSDART00000152240|si:ch1073-174d20.2 [Source:ZFIN;Acc:ZDB-GENE-121214-51]|si:ch1073-174d20.2|PTHR23076_SF38	82.949	4900000	6900000	2800000	3400000	4700000	1500000	0.44	0.68
1270	ENSDARP00000110018	ENSDARG00000089428|ENSDART00000127124|RAB12, member RAS oncogene family [Source:ZFIN;Acc:ZDB-GENE-050522-555]|rab12|PTHR24073_SF417	26.36	390000	140000	0	290000	130000	87000	0.25	-0.87
1271	ENSDARP00000013936	ENSDARG00000016080|ENSDART00000027115|NIN1/RPN12 binding protein 1 homolog (S. cerevisiae) [Source:ZFIN;Acc:ZDB-GENE-030131-3112]|nob1|PTHR12814	49.223	1200000	210000	220000	2800000	300000	340000	0.27	-0.78
1272	ENSDARP00000139898	ENSDARG00000027824|ENSDART00000170514|topoisomerase (DNA) I, mitochondrial [Source:ZFIN;Acc:ZDB-GENE-040624-2]|top1mt|PTHR10809_SF40	17.011	0	0	0	0	0	0	NA	NA
1273	ENSDARP00000122974	ENSDARG00000095180|ENSDART00000132054|si:ch211-253h3.1 [Source:ZFIN;Acc:ZDB-GENE-070705-146]|si:ch211-253h3.1|PTHR23182	36.832	5800000	200000	0	5000000	1500000	370000	0.5	-2.64
1274	ENSDARP00000054866	ENSDARG00000092609|ENSDART00000054867|ancient ubiquitous protein 1 [Source:ZFIN;Acc:ZDB-GENE-030131-3375]|aup1|PTHR15486_SF0	47.384	3600000	730000	550000	1700000	900000	770000	0.04	0.1
1275	ENSDARP00000070807	ENSDARG00000054191|ENSDART00000076333|phosphoglycerate kinase 1 [Source:ZFIN;Acc:ZDB-GENE-040426-2711]|pgk1|PTHR11406	44.704	220000	91000	60000	680000	8500000	650000	1.73	-3.88
1276	ENSDARP00000004205	ENSDARG00000004261|ENSDART00000020582|transmembrane p24 trafficking protein 9 [Source:ZFIN;Acc:ZDB-GENE-050417-434]|tmed9|PTHR22811_SF37	26.279	8300000	2600000	950000	6600000	2600000	2000000	0.1	-0.26
1277	ENSDARP00000012853	ENSDARG00000003769|ENSDART00000004365|transcriptional adaptor 2B [Source:ZFIN;Acc:ZDB-GENE-050522-557]|tada2b|PTHR12374_SF20	53.757	6400000	170000	68000	6800000	2200000	530000	0.54	-2.24
1278	ENSDARP00000113159	ENSDARG00000014428|ENSDART00000136262|protein phosphatase 2, regulatory subunit B', delta [Source:ZFIN;Acc:ZDB-GENE-040426-2568]|ppp2r5d|PTHR10257	73.1	1600000	1400000	1400000	2800000	980000	980000	0.03	0.05
1279	ENSDARP00000137115	ENSDARG00000098904|ENSDART00000160356|peroxisomal biogenesis factor 1 [Source:ZFIN;Acc:ZDB-GENE-070530-1]|pex1|PTHR23077_SF12	136.649	150000	360000	260000		610000	400000	0.23	1.05
1280	ENSDARP00000101599	ENSDARG00000017886|ENSDART00000110288|zinc finger and BTB domain containing 11 [Source:ZFIN;Acc:ZDB-GENE-030131-5055]|zbtb11|PTHR24387_SF4	128.26	93000	630000	610000	57000	560000	550000	0.1	0.35
1281	ENSDARP00000052659	ENSDARG00000000906|ENSDART00000052660|src kinase associated phosphoprotein 2 [Source:ZFIN;Acc:ZDB-GENE-030616-438]|skap2|PTHR15129	39.16	6400000	0		9000000			NA	NA
1282	ENSDARP00000105328	ENSDARG00000037071|ENSDART00000128833|ribosomal protein S26 [Source:ZFIN;Acc:ZDB-GENE-030131-8606]|rps26|PTHR12538	13.439	21000000	44000000	61000000	24000000	69000000	36000000	0.01	-0.02
1283	ENSDARP00000017863	ENSDARG00000018241|ENSDART00000028105|microfibrillar-associated protein 1 [Source:ZFIN;Acc:ZDB-GENE-040426-1075]|mfap1|PTHR15327	51.573	4600000	2000000	1900000	3000000	1500000	990000	0.42	0.66
1284	ENSDARP00000139018	ENSDARG00000104517|ENSDART00000165065|ubiquinol-cytochrome c reductase, complex III subunit X [Source:HGNC Symbol;Acc:HGNC:30863]|UQCR10|TF656058	7.218	660000	2300000	5100000	0	20000000	23000000	0.05	0.47
1285	ENSDARP00000141959	ENSDARG00000099226|ENSDART00000165431|protein phosphatase 1 catalytic subunit gamma [Source:HGNC Symbol;Acc:HGNC:9283]|PPP1CC|PTHR11668_SF207	37.059	0	0		0	0		NA	NA
1286	ENSDARP00000131585	ENSDARG00000015006|ENSDART00000160700|dynamin 1-like [Source:ZFIN;Acc:ZDB-GENE-040426-1556]|dnm1l|PTHR11566_SF39	85.404	150000	2800000	2800000	150000	2400000	2800000	0.02	0.08
1287	ENSDARP00000046711	ENSDARG00000029479|ENSDART00000046712|zgc:86609 [Source:ZFIN;Acc:ZDB-GENE-050102-7]|zgc:86609|PTHR13116	29.206	5900000	2000000	1900000	4600000	1400000	2300000	0.11	0.23
1288	ENSDARP00000055339	ENSDARG00000037968|ENSDART00000055340|FUS RNA binding protein [Source:ZFIN;Acc:ZDB-GENE-040426-1010]|fus|PTHR23238_SF5	54.406	6300000	3800000	3800000	3500000	3400000	2300000	0.5	0.58
1289	ENSDARP00000017859	ENSDARG00000016903|ENSDART00000019750|WD repeat domain 5 [Source:ZFIN;Acc:ZDB-GENE-040426-2082]|wdr5|PTHR22847_SF308	36.478	4800000	660000	570000	6600000	1500000	1000000	0.29	-0.81
1290	cont_P02663|CASA2_BOVIN	Alpha-S2-casein OS=Bos_taurus GN=CSN1S2 PE=1 SV=2	26.002	4200000	9400000	6000000	7700000	20000000	7300000	0.52	-0.75
1291	ENSDARP00000022588	ENSDARG00000016496|ENSDART00000007066|cyclin-dependent kinase 8 [Source:ZFIN;Acc:ZDB-GENE-030903-2]|cdk8|PTHR24056_SF162	53.448	3300000			3500000	1100000	450000	0.85	-4.22
1292	ENSDARP00000040396	ENSDARG00000025350|ENSDART00000040397|peroxiredoxin 2 [Source:ZFIN;Acc:ZDB-GENE-030326-2]|prdx2|PTHR10681_SF75	21.837	630000	13000000	7700000	450000	14000000	10000000	0	0
1293	ENSDARP00000141632	ENSDARG00000010583|ENSDART00000160077|par-3 family cell polarity regulator [Source:ZFIN;Acc:ZDB-GENE-030925-47]|pard3|PTHR16484	149.916	500000	24000		670000	36000	11000	0.06	-0.37
1294	ENSDARP00000104899	ENSDARG00000040005|ENSDART00000131132|sec1 family domain containing 2 [Source:ZFIN;Acc:ZDB-GENE-050320-143]|scfd2|PTHR11679_SF29	76.736	2600000	1100000	1000000	1400000	1200000	760000	0.28	0.42
1295	ENSDARP00000128268	ENSDARG00000020252|ENSDART00000154961|BTB (POZ) domain containing 10b [Source:ZFIN;Acc:ZDB-GENE-080104-5]|btbd10b|PTHR21637	48.865	1600000	3900000	1600000	2400000	2900000	1500000	0.01	-0.02
1296	ENSDARP00000081648	ENSDARG00000026630|ENSDART00000087214|MAP/microtubule affinity-regulating kinase 3b [Source:ZFIN;Acc:ZDB-GENE-060929-80]|mark3b|PTHR24346_SF1	90.692	690000	200000	75000	1300000	250000	88000	0.14	-0.48
1297	ENSDARP00000131039	ENSDARG00000102960|ENSDART00000165505|vacuolar protein sorting 54 homolog (S. cerevisiae) [Source:ZFIN;Acc:ZDB-GENE-081022-176]|vps54|PTHR12965	112.178	530000			910000		73000	0.07	-0.52
1298	ENSDARP00000132774	ENSDARG00000104647|ENSDART00000172177|surfeit gene 4 [Source:ZFIN;Acc:ZDB-GENE-040426-1426]|surf4|PTHR23427_SF1	30.171	0	0	0	0	0	0	NA	NA
1299	ENSDARP00000046791	ENSDARG00000027016|ENSDART00000046792|golgi brefeldin A resistant guanine nucleotide exchange factor 1 [Source:ZFIN;Acc:ZDB-GENE-081107-54]|gbf1|PTHR10663_SF138	207.645	46000	25000	29000	140000	26000	130000	0.75	-1.26
1300	ENSDARP00000003721	ENSDARG00000016086|ENSDART00000004923|SMAD specific E3 ubiquitin protein ligase 1 [Source:ZFIN;Acc:ZDB-GENE-040426-2744]|smurf1|PTHR11254_SF293	83.219	1900000	290000	140000	2900000	83000	95000	0.13	0.58
1301	ENSDARP00000105980	ENSDARG00000086150|ENSDART00000129161|WD repeat containing, antisense to TP53 [Source:ZFIN;Acc:ZDB-GENE-030131-515]|wrap53|PTHR13211	59.58	1300000	2800000	1400000	1100000	1700000	1000000	0.18	-1.03
1302	ENSDARP00000028051	ENSDARG00000007751|ENSDART00000023944|lamin L3 [Source:ZFIN;Acc:ZDB-GENE-020424-4]|lmnl3|PTHR23239_SF119	67.054	120000	3100000	1300000	82000	1800000	910000	0.14	0.6
1303	ENSDARP00000066555	ENSDARG00000045254|ENSDART00000066556|chromosome 7 open reading frame 50 [Source:HGNC Symbol;Acc:HGNC:22421]|C7orf50|PTHR22306	30.558	160000	2100000	1700000		4600000	4100000	0.1	0.77
1304	ENSDARP00000085668	ENSDARG00000062823|ENSDART00000091235|phosphatidylinositol 4-kinase, catalytic, alpha b [Source:ZFIN;Acc:ZDB-GENE-080220-34]|pi4kab|PTHR10048_SF15	123.004	130000	0		180000	0	0	NA	NA
1305	ENSDARP00000142827	ENSDARG00000074490|ENSDART00000173477|cancer susceptibility candidate 4 [Source:ZFIN;Acc:ZDB-GENE-091130-1]|casc4|PTHR15896	49.396	2200000		140000	2200000	230000	100000	0.26	-1.46
1306	ENSDARP00000009867	ENSDARG00000006092|ENSDART00000005927|RAD21 cohesin complex component a [Source:ZFIN;Acc:ZDB-GENE-030131-994]|rad21a|PTHR12585_SF20	72.226	820000			860000			NA	NA
1307	ENSDARP00000137989	ENSDARG00000099612|ENSDART00000162867|zgc:66483 [Source:ZFIN;Acc:ZDB-GENE-030131-5765]|zgc:66483|PTHR24402_SF158	26.15	6700000	750000	410000	7300000	580000	440000	0.01	0.05
1308	ENSDARP00000111272	ENSDARG00000089893|ENSDART00000129848||CABZ01044611.1|PTHR16207	143.296	170000	120000		240000	59000	0	0.11	0.55
1309	ENSDARP00000136548	ENSDARG00000098968|ENSDART00000162423|round spermatid basic protein 1 [Source:HGNC Symbol;Acc:HGNC:25642]|RSBN1|PTHR13354	80.453	1400000	1700000	1400000	1500000	1100000	680000	0.43	0.52
1310	ENSDARP00000128519	ENSDARG00000077530|ENSDART00000155545|AT hook containing transcription factor 1 [Source:ZFIN;Acc:ZDB-GENE-070521-2]|ahctf1|PTHR21583	280.348	36000			91000	0		NA	NA
1311	ENSDARP00000107263	ENSDARG00000020730|ENSDART00000130519|sphingomyelin phosphodiesterase 4 [Source:ZFIN;Acc:ZDB-GENE-040426-2672]|smpd4|PTHR12988	89.891	2300000	2000000	920000	1400000	1100000	600000	0.56	0.78
1312	ENSDARP00000079005	ENSDARG00000060199|ENSDART00000084570|mitochondrial ribosomal protein L18 [Source:ZFIN;Acc:ZDB-GENE-061013-632]|mrpl18|PTHR12899_SF3	21.69	2600000	5400000	3700000	1600000	3800000	4200000	0.21	0.34
1313	ENSDARP00000133484	ENSDARG00000102744|ENSDART00000170894|microsomal glutathione S-transferase 3a [Source:ZFIN;Acc:ZDB-GENE-040426-2767]|mgst3a|PTHR10250_SF14	16.779	6400000	7100000	7400000	4000000	8000000	8100000	0.08	0.13
1314	ENSDARP00000140005	ENSDARG00000018907|ENSDART00000157675|K(lysine) acetyltransferase 6A [Source:ZFIN;Acc:ZDB-GENE-021022-3]|kat6a|PTHR10615_SF26	246.544	600000	240000	190000	510000	610000	930000	0.86	-1.14
1315	ENSDARP00000116145	ENSDARG00000076964|ENSDART00000146859|Cdk5 and Abl enzyme substrate 2a [Source:ZFIN;Acc:ZDB-GENE-091118-58]|cables2a|PTHR22896	55.49	2400000	4300000	3000000	3800000	5000000	3800000	0.33	-0.4
1316	ENSDARP00000039188	ENSDARG00000025859|ENSDART00000030738|lipase maturation factor 2b [Source:ZFIN;Acc:ZDB-GENE-070206-11]|lmf2b|PTHR14463	80.301	0	0	0	0	0	0	NA	NA
1317	ENSDARP00000120284	ENSDARG00000005098|ENSDART00000135472|zgc:86764 [Source:ZFIN;Acc:ZDB-GENE-040718-435]|zgc:86764|PTHR19321	67.245	2300000			2800000			NA	NA
1318	ENSDARP00000106234	ENSDARG00000009346|ENSDART00000128110|cell cycle associated protein 1a [Source:ZFIN;Acc:ZDB-GENE-040801-226]|caprin1a|PTHR22922	73.301	7200000	1000000	120000	4900000	690000		0.28	1.92
1319	ENSDARP00000075481	ENSDARG00000058212|ENSDART00000081038|necdin-like 2 [Source:ZFIN;Acc:ZDB-GENE-031107-3]|ndnl2|PTHR11736_SF14	30.22	1500000			1800000			NA	NA
1320	ENSDARP00000094415	ENSDARG00000030278|ENSDART00000103638|isocitrate dehydrogenase 3 (NAD+) alpha [Source:ZFIN;Acc:ZDB-GENE-040426-1007]|idh3a|PTHR11835	39.957	160000	1800000	1600000		2000000	2500000	0.2	1.28
1321	ENSDARP00000075810	ENSDARG00000058494|ENSDART00000081367|DnaJ (Hsp40) homolog, subfamily A, member 3A [Source:ZFIN;Acc:ZDB-GENE-030131-7837]|dnaja3a|PTHR24076_SF79	48.882	710000	2100000	740000	91000	1800000	1300000	0.25	0.79
1322	ENSDARP00000088945	ENSDARG00000046048|ENSDART00000098173|VAMP (vesicle-associated membrane protein)-associated protein A, like [Source:ZFIN;Acc:ZDB-GENE-040718-281]|vapal|PTHR10809_SF40	27.439	1600000	0		790000			NA	NA
1323	ENSDARP00000031379	ENSDARG00000026448|ENSDART00000033904|mediator complex subunit 29 [Source:ZFIN;Acc:ZDB-GENE-021217-1]|med29|TF624337	19.693	5100000	1200000	680000	5900000	4200000	3100000	0.78	-1.39
1324	ENSDARP00000047012	ENSDARG00000030949|ENSDART00000047013|signal recognition particle receptor, B subunit [Source:ZFIN;Acc:ZDB-GENE-040718-311]|srprb|PTHR11485_SF24	29.435	5800000	1500000	890000	3100000	1700000	1400000	0	0
1325	ENSDARP00000022552	ENSDARG00000011201|ENSDART00000013690|ribosomal protein, large P2, like [Source:ZFIN;Acc:ZDB-GENE-070327-2]|rplp2l|PTHR21141_SF5	11.631	0		0	0	1500000	130000	1.11	-4.51
1326	ENSDARP00000140517	ENSDARG00000105209|ENSDART00000168705|si:ch73-103b11.2 [Source:ZFIN;Acc:ZDB-GENE-080917-14]|si:ch73-103b11.2|PTHR17271_SF9	264.819	420000	95000		570000	18000	31000	0.02	0.11
1327	ENSDARP00000086117	ENSDARG00000063005|ENSDART00000091684|anaphase promoting complex subunit 7 [Source:ZFIN;Acc:ZDB-GENE-081104-113]|anapc7|PTHR12558	63.084	700000	450000	410000	1500000	770000	590000	0.63	-0.79
1328	ENSDARP00000092761	ENSDARG00000069850|ENSDART00000101986|mitochondrial ribosomal protein L30 [Source:ZFIN;Acc:ZDB-GENE-050522-240]|mrpl30|PTHR15892	17.601	42000000	290000000	230000000	26000000	180000000	150000000	0.23	0.65
1329	ENSDARP00000133666	ENSDARG00000102081|ENSDART00000160252|myosin phosphatase Rho interacting protein [Source:ZFIN;Acc:ZDB-GENE-030131-4471]|mprip|PTHR17271_SF11	120.283	540000		35000	410000	170000	86000	0.49	-1.77
1330	ENSDARP00000099555	ENSDARG00000077760|ENSDART00000114415|activating signal cointegrator 1 complex subunit 1 [Source:ZFIN;Acc:ZDB-GENE-050417-80]|ascc1|PTHR13360	28.068	920000	0	0	1200000	0	530000	0.17	-1.32
1331	ENSDARP00000129200	ENSDARG00000063101|ENSDART00000154680|mannosidase, alpha, class 2A, member 2 [Source:ZFIN;Acc:ZDB-GENE-110331-1]|man2a2|PTHR11607	130.897	720000			280000	87000	20000	0.2	-1.02
1332	ENSDARP00000123582	ENSDARG00000079905|ENSDART00000138266|MAP/microtubule affinity-regulating kinase 2a [Source:ZFIN;Acc:ZDB-GENE-030131-4145]|mark2a|PTHR24346_SF20	25.911	370000	0		740000	0		NA	NA
1333	ENSDARP00000128737	ENSDARG00000011909|ENSDART00000154505|inositol 1,4,5-trisphosphate receptor, type 2 [Source:ZFIN;Acc:ZDB-GENE-050419-192]|itpr2|PTHR13715_SF53	229.276	45000	0	0	20000			NA	NA
1334	ENSDARP00000098626	ENSDARG00000075323|ENSDART00000112167|serum response factor binding protein 1 [Source:ZFIN;Acc:ZDB-GENE-040426-1991]|srfbp1|PTHR23325	87.127	1500000	340000		1000000	550000	130000	0.27	-1.29
1335	ENSDARP00000106507	ENSDARG00000088984|ENSDART00000129888|centrosomal protein 131 [Source:ZFIN;Acc:ZDB-GENE-090508-16]|cep131|PTHR31540	127.895	460000			580000	33000		0.07	-0.44
1336	ENSDARP00000015246	ENSDARG00000012899|ENSDART00000007204|DEAD (Asp-Glu-Ala-Asp) box polypeptide 49 [Source:ZFIN;Acc:ZDB-GENE-031030-3]|ddx49|PTHR24031_SF145	53.124	2200000	1800000	1100000	1800000	1100000	890000	0.31	0.43
1337	ENSDARP00000004485	ENSDARG00000025513|ENSDART00000025997|disco-interacting protein 2 homolog Cb [Source:ZFIN;Acc:ZDB-GENE-070912-589]|dip2cb|PTHR22754	174.825	350000			600000	110000	92000	0.74	-2.57
1338	ENSDARP00000051892	ENSDARG00000035763|ENSDART00000051893|syntaxin 18 [Source:ZFIN;Acc:ZDB-GENE-050522-397]|stx18|PTHR15959	36.218	1300000	130000		520000	0		0.48	2.83
1339	ENSDARP00000120403	ENSDARG00000036875|ENSDART00000138350|ribosomal protein S12 [Source:ZFIN;Acc:ZDB-GENE-030131-8951]|rps12|PTHR11843	14.457		6600000	6900000		17000000	15000000	0.13	-1.58
1340	ENSDARP00000098524	ENSDARG00000025904|ENSDART00000108838|trans-2,3-enoyl-CoA reductase b [Source:ZFIN;Acc:ZDB-GENE-030131-5154]|tecrb|PTHR10556	36.254	5500000	1100000	680000	4200000	1200000	1300000	0.09	-0.24
1341	ENSDARP00000111802	ENSDARG00000090054|ENSDART00000122406|zinc finger protein 318 [Source:ZFIN;Acc:ZDB-GENE-140106-251]|znf318|PTHR15577	249.347	260000	75000	49000	420000	20000	17000	0.26	0.91
1342	ENSDARP00000117340	ENSDARG00000020345|ENSDART00000136873|cytoplasmic linker associated protein 2 [Source:ZFIN;Acc:ZDB-GENE-040426-2343]|clasp2|PTHR21567_SF30	162.193	200000			320000	50000	20000	0.38	-1.43
1343	ENSDARP00000057982	ENSDARG00000039667|ENSDART00000057983|mitochondrial ribosomal protein L38 [Source:ZFIN;Acc:ZDB-GENE-040426-2373]|mrpl38|PTHR11362_SF16	40.622	4200000	8200000	5300000	1200000	5200000	4500000	0.54	0.88
1344	ENSDARP00000063848	ENSDARG00000043493|ENSDART00000063849|clathrin, heavy chain a (Hc) [Source:ZFIN;Acc:ZDB-GENE-030131-2299]|cltca|PTHR10292	191.698	16000	60000	30000	13000	450000	340000	0.65	-2.03
1345	ENSDARP00000093339	ENSDARG00000070084|ENSDART00000102563|PHD finger protein 10 [Source:ZFIN;Acc:ZDB-GENE-040426-1573]|phf10|PTHR10615_SF90	55.179	530000	150000	170000	2700000	1500000	860000	1.84	-2.65
1346	ENSDARP00000105690	ENSDARG00000074996|ENSDART00000129624|transforming growth factor beta regulator 1 [Source:ZFIN;Acc:ZDB-GENE-080220-62]|tbrg1|PTHR22715	58.598	0	0	0	0	0	0	NA	NA
1347	ENSDARP00000051343	ENSDARG00000035427|ENSDART00000051344|surfeit 6 [Source:ZFIN;Acc:ZDB-GENE-040426-1333]|surf6|PTHR14369	41.563	960000	2800000	3000000	1100000	1900000	2800000	0.08	0.15
1348	ENSDARP00000141196	ENSDARG00000104831|ENSDART00000158793|si:rp71-15i12.1 [Source:ZFIN;Acc:ZDB-GENE-100922-163]|CEP192|PTHR16029	282.452	110000			140000			NA	NA
1349	ENSDARP00000055251	ENSDARG00000037909|ENSDART00000055252|zgc:110046 [Source:ZFIN;Acc:ZDB-GENE-050522-380]|zgc:110046|PTHR21435	28.352	2400000	7300000	3900000	1600000	3800000	2900000	0.44	0.66
1350	ENSDARP00000002714	ENSDARG00000002339|ENSDART00000007726|SAGA complex associated factor 29 [Source:ZFIN;Acc:ZDB-GENE-041010-62]|sgf29|PTHR21539	33.301	5600000	270000		6900000	1400000	1200000	0.67	-3.2
1351	ENSDARP00000131130	ENSDARG00000098650|ENSDART00000161130|IQ motif containing GTPase activating protein 3 [Source:HGNC Symbol;Acc:HGNC:20669]|IQGAP3|PTHR14149	143.786	760000	190000	130000	690000	660000	580000	0.8	-1.29
1352	ENSDARP00000141758	ENSDARG00000077943|ENSDART00000165060|integrator complex subunit 5 [Source:ZFIN;Acc:ZDB-GENE-090908-2]|ints5|PTHR31697	111.195	2900000	130000	120000	1600000	580000	220000	0.19	-0.73
1353	ENSDARP00000037012	ENSDARG00000022378|ENSDART00000029599|myotubularin related protein 1b [Source:ZFIN;Acc:ZDB-GENE-050327-48]|mtmr1b|PTHR10807_SF40	74.244	1300000	0	66000	2100000	80000	62000	0.23	-1.29
1354	ENSDARP00000085532	ENSDARG00000062749|ENSDART00000091099|INO80 complex subunit B [Source:ZFIN;Acc:ZDB-GENE-061013-69]|ino80b|TF664690	38.19	1000000	2000000	1100000	1300000	2900000	1700000	0.33	-0.47
1355	ENSDARP00000071848	ENSDARG00000055076|ENSDART00000077381|nuclear RNA export factor 1 [Source:ZFIN;Acc:ZDB-GENE-030131-2585]|nxf1|PTHR10662	71.518	610000	1900000	1100000	660000	1200000	390000	0.43	0.69
1356	ENSDARP00000099596	ENSDARG00000073792|ENSDART00000114715|mannosidase, alpha, class 1B, member 1a [Source:ZFIN;Acc:ZDB-GENE-091116-34]|man1b1a|PTHR11742_SF7	77.306	2900000	260000	65000	2000000	200000	96000	0.03	0.13
1357	ENSDARP00000137575	ENSDARG00000013719|ENSDART00000166824|G-2 and S-phase expressed 1 [Source:ZFIN;Acc:ZDB-GENE-050522-493]|gtse1|PTHR21584	77.796	2300000	220000	86000	2700000	23000		0.41	2.4
1358	ENSDARP00000039036	ENSDARG00000025074|ENSDART00000037576|solute carrier family 25 (mitochondrial carrier; dicarboxylate transporter), member 10 [Source:ZFIN;Acc:ZDB-GENE-040426-1095]|slc25a10|PTHR24089_SF39	22.952	3000000	8300000	3600000	860000	4400000	2400000	0.63	1.1
1359	ENSDARP00000133427	ENSDARG00000026806|ENSDART00000164220|TAF8 RNA polymerase II, TATA box binding protein (TBP)-associated factor [Source:ZFIN;Acc:ZDB-GENE-040426-1013]|taf8|PTHR23307_SF0	35.698	2400000	2900000	1100000	1700000	2200000	670000	0.32	0.54
1360	ENSDARP00000056033	ENSDARG00000038397|ENSDART00000056034|RNA polymerase II associated protein 2 [Source:ZFIN;Acc:ZDB-GENE-050522-420]|rpap2|PTHR14732	67.507	2800000	280000	240000	2100000	290000	280000	0.01	0.04
1361	ENSDARP00000142972	ENSDARG00000032458|ENSDART00000173994|MAP/microtubule affinity-regulating kinase 2b [Source:ZFIN;Acc:ZDB-GENE-080215-4]|mark2b|PTHR24346_SF20	87.126	670000	150000	75000	1300000	260000	120000	0.26	-0.78
1362	ENSDARP00000104162	ENSDARG00000078904|ENSDART00000114343|bromodomain containing 4 [Source:ZFIN;Acc:ZDB-GENE-030131-267]|brd4|PTHR22880_SF143	167.867	380000			1200000			NA	NA
1363	ENSDARP00000131912	ENSDARG00000105214|ENSDART00000159782|ATP/GTP binding protein 1 [Source:ZFIN;Acc:ZDB-GENE-081104-267]|agtpbp1|PTHR12756_SF2	129.708	830000	880000	620000	490000	1100000	650000	0.07	0.11
1364	ENSDARP00000130126	ENSDARG00000103083|ENSDART00000169773|damage-specific DNA binding protein 1 [Source:ZFIN;Acc:ZDB-GENE-040426-1272]|ddb1|PTHR10644	59.123	3300000	1700000	840000	3500000	1500000	1300000	0.08	-0.17
1365	ENSDARP00000141965	ENSDARG00000012219|ENSDART00000158962|D4, zinc and double PHD fingers family 2 [Source:ZFIN;Acc:ZDB-GENE-041024-2]|dpf2|PTHR10615_SF13	46.656	1700000			5700000	420000		0.27	-2.11
1366	ENSDARP00000072582	ENSDARG00000055719|ENSDART00000078119|INO80 complex subunit C [Source:ZFIN;Acc:ZDB-GENE-040625-97]|ino80c|PTHR31200_SF1	22.458	1700000	3800000	2800000	1600000	5700000	4700000	0.25	-0.44
1367	ENSDARP00000087205	ENSDARG00000059234|ENSDART00000092773|mitochondrial ribosomal protein S27 [Source:ZFIN;Acc:ZDB-GENE-040808-39]|mrps27|PTHR21393	45.976	2900000	3100000	1900000	970000	2400000	1500000	0.63	0.78
1368	ENSDARP00000008262	ENSDARG00000018562|ENSDART00000004398|coatomer protein complex, subunit epsilon [Source:ZFIN;Acc:ZDB-GENE-041114-59]|cope|PTHR10805	34.012	240000	460000	210000	240000	1500000	1400000	0.82	-1.47
1369	ENSDARP00000128611	ENSDARG00000063229|ENSDART00000154823|exportin 1 (CRM1 homolog, yeast) b [Source:ZFIN;Acc:ZDB-GENE-070530-6]|xpo1b|PTHR11223	123.069	120000	1000000	790000	97000	810000	1000000	0.03	0.11
1370	cont_P20930|FILA_HUMAN	Filaggrin OS=Homo sapiens GN=FLG PE=1 SV=3	434.922				0		190000	NA	NA
1371	ENSDARP00000064654	ENSDARG00000044038|ENSDART00000064655|zinc finger and BTB domain containing 2a [Source:ZFIN;Acc:ZDB-GENE-040426-726]|zbtb2a|PTHR24399	50.903	9500000			8900000			NA	NA
1372	ENSDARP00000125028	ENSDARG00000003462|ENSDART00000148540|ferrochelatase [Source:ZFIN;Acc:ZDB-GENE-000928-1]|fech|PTHR11108	45.971	870000	8800000	4900000	710000	5500000	3800000	0.14	0.45
1373	ENSDARP00000094744	ENSDARG00000003169|ENSDART00000103969|membrane associated guanylate kinase, WW and PDZ domain containing 1b [Source:ZFIN;Acc:ZDB-GENE-030131-5110]|magi1b|PTHR10316_SF12	135.7	300000	73000	91000	440000	94000	46000	0.01	0.03
1374	ENSDARP00000074739	ENSDARG00000057583|ENSDART00000080289|proline-rich coiled-coil 2C [Source:ZFIN;Acc:ZDB-GENE-081104-156]|prrc2c|PTHR14038	306.311	150000	450000	450000	200000	300000	310000	0.14	0.24
1375	ENSDARP00000127821	ENSDARG00000089954|ENSDART00000154540|si:ch211-189e2.3 [Source:ZFIN;Acc:ZDB-GENE-030131-6454]|si:ch211-189e2.3|PTHR22948_SF7	202.704	300000	100000	110000	180000	180000	110000	0	-0.01
1376	ENSDARP00000092374	ENSDARG00000057328|ENSDART00000101601|cysteine three histidine 1 [Source:ZFIN;Acc:ZDB-GENE-990806-20]|cth1|PTHR12547_SF2	35.123	15000000	13000000	10000000	9800000	9700000	7300000	0.45	0.5
1377	ENSDARP00000131076	ENSDARG00000040152|ENSDART00000171245|NIMA-related kinase 4 [Source:ZFIN;Acc:ZDB-GENE-040426-1392]|nek4|PTHR24361_SF240	96.174	200000			160000			NA	NA
1378	ENSDARP00000127446	ENSDARG00000055075|ENSDART00000152864|supervillin a [Source:ZFIN;Acc:ZDB-GENE-990706-5]|svila|PTHR11977_SF28	79.435	150000			180000			NA	NA
1379	ENSDARP00000121444	ENSDARG00000038608|ENSDART00000145728|succinate dehydrogenase complex, subunit C, integral membrane protein [Source:ZFIN;Acc:ZDB-GENE-040801-26]|sdhc|PTHR10978	18.758	1300000	6800000	5000000	550000	4700000	3100000	0.32	0.83
1380	ENSDARP00000133164	ENSDARG00000098211|ENSDART00000163689|Werner syndrome [Source:ZFIN;Acc:ZDB-GENE-070702-2]|wrn|PTHR13710_SF80	160.528	280000	120000	58000	190000	65000	51000	0.25	0.54
1381	ENSDARP00000082125	ENSDARG00000061472|ENSDART00000087691|glucosidase, beta (bile acid) 2 [Source:ZFIN;Acc:ZDB-GENE-070522-3]|gba2|PTHR12654	96.481	1100000	210000	60000	660000	94000	180000	0.03	0.12
1382	ENSDARP00000134257	ENSDARG00000105037|ENSDART00000162700|small nuclear ribonucleoprotein polypeptide F [Source:ZFIN;Acc:ZDB-GENE-040930-9]|snrpf|PTHR11021_SF0	9.873	0	580000	740000	0	6500000	5400000	0.33	-2.87
1383	ENSDARP00000133660	ENSDARG00000013461|ENSDART00000169551|SPT7-like STAGA complex gamma subunit [Source:ZFIN;Acc:ZDB-GENE-050227-17]|supt7l|TF609483	45.52	6300000	540000	380000	6800000	3100000	2000000	0.65	-1.67
1384	ENSDARP00000082215	ENSDARG00000061505|ENSDART00000087782|mitochondrial ribosomal protein S9 [Source:ZFIN;Acc:ZDB-GENE-060825-257]|mrps9|PTHR21569_SF1	44.231	1900000	1600000	180000	600000	350000	470000	0.35	0.83
1385	ENSDARP00000134542	ENSDARG00000042551|ENSDART00000164121|membrane bound O-acyltransferase domain containing 2b [Source:ZFIN;Acc:ZDB-GENE-041001-185]|mboat2b|PTHR13906	63.916	1700000	79000	270000	960000	250000	300000	0.1	-0.33
1386	ENSDARP00000112243	ENSDARG00000005576|ENSDART00000121939|M-phase phosphoprotein 8 [Source:ZFIN;Acc:ZDB-GENE-050309-191]|mphosph8|PTHR24188_SF6	106.707	220000	100000		300000	210000	170000	0.74	-1.83
1387	ENSDARP00000129263	ENSDARG00000069603|ENSDART00000155880|TAO kinase 1a [Source:ZFIN;Acc:ZDB-GENE-130103-9]|taok1a|PTHR24361_SF189	117.937	6000000	12000000	9100000	5300000	8400000	6000000	0.33	0.42
1388	ENSDARP00000122063	ENSDARG00000061951|ENSDART00000131402|golgin B1 [Source:ZFIN;Acc:ZDB-GENE-030429-9]|golgb1|PTHR18887	386.685	24000			34000			NA	NA
1389	ENSDARP00000132920	ENSDARG00000099860|ENSDART00000162854|pyruvate kinase, muscle, b [Source:ZFIN;Acc:ZDB-GENE-040801-230]|pkmb|PTHR11817	58.303		0	0		280000	130000	1.16	-3.7
1390	ENSDARP00000136481	ENSDARG00000042995|ENSDART00000167711|serine palmitoyltransferase, long chain base subunit 1 [Source:ZFIN;Acc:ZDB-GENE-050522-61]|sptlc1|PTHR13693_SF2	56.137	4400000	1800000	1100000	2300000	1000000	600000	0.49	0.88
1391	ENSDARP00000050295	ENSDARG00000033175|ENSDART00000050296|small nuclear ribonucleoprotein polypeptide E [Source:ZFIN;Acc:ZDB-GENE-040426-1112]|snrpe|PTHR11193	10.782	8200000	9000000	22000000	8200000	49000000	48000000	0.61	-1.19
1392	ENSDARP00000057822	ENSDARG00000039578|ENSDART00000057823|proliferation-associated 2G4, a [Source:ZFIN;Acc:ZDB-GENE-030616-161]|pa2g4a|PTHR10804_SF83	43.296	1700000	2900000	1100000	920000	1800000	800000	0.46	0.66
1393	ENSDARP00000124376	ENSDARG00000028688|ENSDART00000149195|exosome component 2 [Source:ZFIN;Acc:ZDB-GENE-050417-27]|exosc2|PTHR21321	32.951	4000000	1900000	1100000	260000	40000		2.02	5.76
1394	ENSDARP00000123537	ENSDARG00000094759|ENSDART00000139130|si:dkey-85k15.7 [Source:ZFIN;Acc:ZDB-GENE-100921-85]|si:dkey-85k15.7|TF605496	19.984	0	1300000	430000	0	0	1200000	0.22	1.92
1395	ENSDARP00000013441	ENSDARG00000003570|ENSDART00000004879|heat shock protein 90, beta (grp94), member 1 [Source:ZFIN;Acc:ZDB-GENE-031002-1]|hsp90b1|PTHR11528	91.225	1300000	1200000	1200000	440000	1000000	1100000	0.5	0.64
1396	ENSDARP00000064193	ENSDARG00000043713|ENSDART00000064194|anti-silencing function 1Bb histone chaperone [Source:ZFIN;Acc:ZDB-GENE-040426-2594]|asf1bb|PTHR12040	22.04	0	0	0	0	0	0	NA	NA
1397	ENSDARP00000129377	ENSDARG00000097493|ENSDART00000156552|si:dkey-148h10.5 [Source:ZFIN;Acc:ZDB-GENE-131127-260]|si:dkey-148h10.5|	16.913	320000	180000		970000	620000	160000	0.82	-2.46
1398	cont_Q06830|PRDX1_HUMAN	Peroxiredoxin-1 OS=Homo sapiens GN=PRDX1 PE=1 SV=1	22.096	590000	360000	880000	560000	1300000	3500000	0.74	-1.27
1399	ENSDARP00000079033	ENSDARG00000070097|ENSDART00000084598|VCP-interacting membrane selenoprotein [Source:ZFIN;Acc:ZDB-GENE-060804-1]|vimp|TF635982	21.189	5700000	2100000	990000	3000000	1600000	1000000	0.19	0.42
1400	ENSDARP00000139500	ENSDARG00000103422|ENSDART00000161319|ubiquitin specific peptidase 10 [Source:ZFIN;Acc:ZDB-GENE-030219-132]|usp10|PTHR24006_SF69	93.647	1300000	430000	110000	710000	660000	480000	0.27	-0.63
1401	ENSDARP00000141284	ENSDARG00000070800|ENSDART00000169065|zgc:109744 [Source:ZFIN;Acc:ZDB-GENE-050809-146]|zgc:109744|TF344067	100.923	950000	480000	260000	960000	590000	350000	0.12	-0.24
1402	ENSDARP00000135237	ENSDARG00000104030|ENSDART00000157832|TAF12 RNA polymerase II, TATA box binding protein (TBP)-associated factor [Source:ZFIN;Acc:ZDB-GENE-031030-5]|taf12|PTHR12264	18.039	6700000	8300000	3500000	5500000	11000000	6100000	0.2	-0.31
1403	ENSDARP00000063661	ENSDARG00000043371|ENSDART00000063662|malate dehydrogenase 2, NAD (mitochondrial) [Source:ZFIN;Acc:ZDB-GENE-040426-2143]|mdh2|PTHR11540_SF16	35.398	590000	750000	270000	480000	670000	680000	0.19	-0.29
1404	ENSDARP00000117169	ENSDARG00000069909|ENSDART00000144142|si:dkey-112g5.12 [Source:ZFIN;Acc:ZDB-GENE-081028-32]|HTRA2 (1 of many)|PTHR22939_SF69	46.857	1100000	270000	230000	530000	230000	360000	0.08	0.18
1405	ENSDARP00000065670	ENSDARG00000044692|ENSDART00000065671|exoribonuclease 1 [Source:ZFIN;Acc:ZDB-GENE-050522-39]|eri1|PTHR23044	38.902	320000	0		310000	0	0	NA	NA
1406	ENSDARP00000138094	ENSDARG00000105286|ENSDART00000165436|DEAD (Asp-Glu-Ala-Asp) box polypeptide 54 [Source:ZFIN;Acc:ZDB-GENE-021220-2]|ddx54|PTHR24031_SF71	96.995	580000	980000	1100000	560000	440000	680000	0.54	0.64
1407	ENSDARP00000050878	ENSDARG00000035133|ENSDART00000050879|phoenix [Source:ZFIN;Acc:ZDB-GENE-030131-5935]|pho|	315.305	130000	93000	43000	110000	81000	56000	0.01	0.03
1408	ENSDARP00000119780	ENSDARG00000007976|ENSDART00000144562|si:ch211-220f16.2 [Source:ZFIN;Acc:ZDB-GENE-070912-199]|si:ch211-220f16.2|PTHR18887	219.409	1400000			1000000			NA	NA
1409	ENSDARP00000017878	ENSDARG00000020377|ENSDART00000027616|eukaryotic translation initiation factor 4, gamma 2a [Source:ZFIN;Acc:ZDB-GENE-030131-2173]|eif4g2a|PTHR23253_SF28	101.134	1500000	210000	190000	820000	110000	260000	0.16	0.47
1410	ENSDARP00000101787	ENSDARG00000075593|ENSDART00000113483|tripartite motif containing 71, E3 ubiquitin protein ligase [Source:ZFIN;Acc:ZDB-GENE-040128-1]|trim71|PTHR24103_SF281	90.621	280000	650000	440000	190000	720000	310000	0.17	0.32
1411	ENSDARP00000117162	ENSDARG00000005738|ENSDART00000143436|ribosome production factor 1 homolog [Source:ZFIN;Acc:ZDB-GENE-040625-177]|rpf1|PTHR22734	41.054	4400000	6200000	7300000	3500000	2300000	5500000	0.58	0.71
1412	ENSDARP00000067174	ENSDARG00000045692|ENSDART00000067175|periphilin 1 [Source:ZFIN;Acc:ZDB-GENE-030131-1873]|pphln1|PTHR15836	40.999	1000000	110000		1200000	0	220000	0.05	0.4
1413	ENSDARP00000127937	ENSDARG00000029368|ENSDART00000155033|SRSF protein kinase 2 [Source:ZFIN;Acc:ZDB-GENE-131105-1]|srpk2|PTHR24055_SF102	91.973	0	0	0	0	0	0	NA	NA
1414	ENSDARP00000052540	ENSDARG00000036180|ENSDART00000052541|cyclin B2 [Source:ZFIN;Acc:ZDB-GENE-030429-12]|ccnb2|PTHR10177_SF184	43.343	2000000	0		2300000	27000		0.03	-0.3
1415	ENSDARP00000045696	ENSDARG00000031435|ENSDART00000045697|zgc:56493 [Source:ZFIN;Acc:ZDB-GENE-030131-8581]|zgc:56493|PTHR10438_SF18	12.007	580000	7100000	6800000	960000	19000000	15000000	0.29	-1.08
1416	ENSDARP00000010211	ENSDARG00000014994|ENSDART00000016211|TATA box binding protein [Source:ZFIN;Acc:ZDB-GENE-030616-563]|tbp|PTHR10126_SF15	32.998	11000000	12000000	3900000	9900000	9100000	2600000	0.18	0.38
1417	ENSDARP00000090374	ENSDARG00000094277|ENSDART00000099600|mitochondrial ribosomal protein L44 [Source:ZFIN;Acc:ZDB-GENE-050913-59]|mrpl44|PTHR14488	37.072	1600000	1700000	890000	840000	1700000	1700000	0.01	0.02
1418	ENSDARP00000016261	ENSDARG00000010008|ENSDART00000003745|vimentin [Source:ZFIN;Acc:ZDB-GENE-011212-3]|vim|PTHR23239_SF27	52.505	0			0		0	NA	NA
1419	ENSDARP00000135213	ENSDARG00000101220|ENSDART00000166295|polymerase (RNA) mitochondrial (DNA directed) [Source:ZFIN;Acc:ZDB-GENE-030131-1528]|polrmt|PTHR10102	146.193	150000	680000	520000	150000	1200000	1000000	0.22	-0.59
1420	ENSDARP00000071531	ENSDARG00000054807|ENSDART00000077063|SEC13 homolog, nuclear pore and COPII coat complex component [Source:ZFIN;Acc:ZDB-GENE-040426-2649]|sec13|PTHR11024	35.211	870000	2600000	1800000	940000	3000000	2100000	0.1	-0.19
1421	ENSDARP00000002535	ENSDARG00000014685|ENSDART00000009164|establishment of sister chromatid cohesion N-acetyltransferase 2 [Source:ZFIN;Acc:ZDB-GENE-050913-156]|esco2|PTHR11076_SF28	68.317	1400000	1400000	260000	1600000	1400000	510000	0.18	-0.43
1422	ENSDARP00000015326	ENSDARG00000020232|ENSDART00000016890|eukaryotic translation initiation factor 6 [Source:ZFIN;Acc:ZDB-GENE-031118-110]|eif6|PTHR10784	26.628	5300000	4600000	2900000	5400000	5200000	4500000	0.22	-0.28
1423	ENSDARP00000082147	ENSDARG00000061490|ENSDART00000087714|U2 snRNP-associated SURP domain containing [Source:ZFIN;Acc:ZDB-GENE-070912-400]|u2surp|PTHR23140	110.279	2300000	290000	150000	1700000	330000	160000	0.01	0.05
1424	ENSDARP00000131823	ENSDARG00000029353|ENSDART00000166805|serpin peptidase inhibitor, clade E (nexin, plasminogen activator inhibitor type 1), member 2 [Source:ZFIN;Acc:ZDB-GENE-040426-848]|serpine2|PTHR11461_SF48	43.748	2200000	1600000	1300000	1500000	1400000	1100000	0.28	0.35
1425	ENSDARP00000081257	ENSDARG00000061124|ENSDART00000086823|signal recognition particle receptor (docking protein) [Source:ZFIN;Acc:ZDB-GENE-030219-11]|srpr|PTHR11564_SF16	71.119	1300000	340000	130000	850000	330000	93000	0.13	0.42
1426	ENSDARP00000094070	ENSDARG00000039346|ENSDART00000103293|NADH dehydrogenase (ubiquinone) 1 alpha subcomplex, 5 [Source:ZFIN;Acc:ZDB-GENE-050320-17]|ndufa5|PTHR12653_SF0	13.215	3400000	1300000	820000	1800000	4500000	3000000	0.56	-0.9
1427	ENSDARP00000130227	ENSDARG00000098983|ENSDART00000159356||CABZ01112656.1|	16.894	9800000	5600000	4300000	9000000	2300000	4100000	0.27	0.48
1428	ENSDARP00000119854	ENSDARG00000039340|ENSDART00000136096|transmembrane protein 209 [Source:ZFIN;Acc:ZDB-GENE-030131-2879]|tmem209|PTHR21780	61.807	3500000	1600000	650000	1700000	1100000	630000	0.27	0.54
1429	ENSDARP00000118581	ENSDARG00000045359|ENSDART00000142575|transcription elongation factor B (SIII), polypeptide 1b [Source:ZFIN;Acc:ZDB-GENE-040718-138]|tceb1b|PTHR20648_SF0	12.495	570000	7600000	3400000	1600000	16000000	7600000	0.42	-1.23
1430	ENSDARP00000102376	ENSDARG00000075113|ENSDART00000114762|nanog homeobox [Source:ZFIN;Acc:ZDB-GENE-030131-5486]|nanog|PTHR24327_SF29	42.37	2100000	370000	220000	2600000	390000	290000	0.07	-0.24
1431	ENSDARP00000134322	ENSDARG00000102353|ENSDART00000171278|DEAD (Asp-Glu-Ala-Asp) box polypeptide 47 [Source:ZFIN;Acc:ZDB-GENE-050522-359]|ddx47|PTHR24031_SF78	17.159	4100000	2700000	2200000	4300000	4700000	2500000	0.25	-0.34
1432	ENSDARP00000110309	ENSDARG00000069324|ENSDART00000122184|vacuolar protein sorting 53 homolog (S. cerevisiae) [Source:ZFIN;Acc:ZDB-GENE-041114-199]|vps53|PTHR12820	94.299	1400000	100000	100000	1100000	89000	110000	0.03	0.11
1433	ENSDARP00000119816	ENSDARG00000044545|ENSDART00000145013|zgc:77262 [Source:ZFIN;Acc:ZDB-GENE-040426-1811]|zgc:77262|PTHR24012_SF316	37.235	2500000	3700000	1600000	2300000	1800000	1200000	0.43	0.57
1434	ENSDARP00000137793	ENSDARG00000098141|ENSDART00000171063|SPT3 homolog, SAGA and STAGA complex component [Source:ZFIN;Acc:ZDB-GENE-040718-370]|supt3h|PTHR11380_SF3	21.226	0			0	0	0	NA	NA
1435	ENSDARP00000071656	ENSDARG00000054907|ENSDART00000077188|cytochrome c oxidase subunit VIIa polypeptide 3 [Source:ZFIN;Acc:ZDB-GENE-030131-7691]|cox7a3|PTHR10510_SF2	12.584	3700000	5400000	4100000	1500000	11000000	7800000	0.08	-0.21
1436	ENSDARP00000093276	ENSDARG00000020345|ENSDART00000102499|cytoplasmic linker associated protein 2 [Source:ZFIN;Acc:ZDB-GENE-040426-2343]|clasp2|PTHR21567_SF30	140.216	170000			210000	19000		0.03	-0.15
1437	ENSDARP00000135472	ENSDARG00000101622|ENSDART00000158899|mitochondrial ribosomal protein S7 [Source:ZFIN;Acc:ZDB-GENE-050809-112]|mrps7|PTHR11205_SF19	26.525	2800000	3600000	2000000	1600000	1900000	2400000	0.42	0.5
1438	ENSDARP00000077379	ENSDARG00000035706|ENSDART00000082944|dedicator of cytokinesis 6 [Source:ZFIN;Acc:ZDB-GENE-120411-11]|dock6|PTHR23317_SF65	240.029	140000	120000	120000	140000	110000	100000	0.12	0.15
1439	ENSDARP00000103510	ENSDARG00000078352|ENSDART00000113384|LYR motif containing 4 [Source:ZFIN;Acc:ZDB-GENE-081104-295]|lyrm4|PTHR13166	10.458	77000	5000000	4600000	65000	9700000	7500000	0.07	-0.48
1440	ENSDARP00000083878	ENSDARG00000062123|ENSDART00000089445|ArfGAP with GTPase domain, ankyrin repeat and PH domain 1 [Source:ZFIN;Acc:ZDB-GENE-130405-1]|agap1|PTHR23180_SF226	94.589	1600000	1000000	460000	2600000	1200000	550000	0.2	-0.42
1441	ENSDARP00000075768	ENSDARG00000058454|ENSDART00000081325|dynein, light chain, LC8-type 1 [Source:ZFIN;Acc:ZDB-GENE-040426-1961]|dynll1|PTHR11886_SF33	10.353	9100000	12000000	17000000	13000000	53000000	42000000	0.93	-1.32
1442	ENSDARP00000104653	ENSDARG00000016477|ENSDART00000130781|eukaryotic translation initiation factor 4A, isoform 2 [Source:ZFIN;Acc:ZDB-GENE-040426-2802]|eif4a2|PTHR24031_SF226	46.788	1100000	3200000	2500000	710000	2400000	2300000	0.2	0.39
1443	ENSDARP00000003894	ENSDARG00000092112|ENSDART00000015302|translocase of outer mitochondrial membrane 40 homolog (yeast) [Source:ZFIN;Acc:ZDB-GENE-030131-1365]|tomm40|PTHR10802	36.186	17000000	15000000	9400000	6000000	8200000	5600000	0.99	1.03
1444	ENSDARP00000024527	ENSDARG00000019222|ENSDART00000010862|mitochondrial ribosomal protein L24 [Source:ZFIN;Acc:ZDB-GENE-040718-98]|mrpl24|PTHR12903	25.029	1800000	2400000	1500000	800000	1300000	1400000	0.62	0.7
1445	ENSDARP00000018594	ENSDARG00000018334|ENSDART00000009241|ribosomal protein L35 [Source:ZFIN;Acc:ZDB-GENE-020419-2]|rpl35|PTHR13872_SF3	14.421	45000000	26000000	29000000	38000000	15000000	17000000	0.44	0.61
1446	ENSDARP00000138373	ENSDARG00000091563|ENSDART00000168103|SNW domain containing 1 [Source:ZFIN;Acc:ZDB-GENE-030131-571]|snw1|PTHR12096	61.225	220000			260000			NA	NA
1447	cont_Q9C075|K1C23_HUMAN	Keratin, type I cytoskeletal 23 OS=Homo sapiens GN=KRT23 PE=1 SV=2	48.101	0	0	0	0	0	0	NA	NA
1448	ENSDARP00000079812	ENSDARG00000043571|ENSDART00000085377|zgc:103670 [Source:ZFIN;Acc:ZDB-GENE-040912-111]|KIF2A|PTHR24115_SF378	82.008	500000			830000			NA	NA
1449	ENSDARP00000139312	ENSDARG00000102571|ENSDART00000163647|methionyl aminopeptidase 2b [Source:ZFIN;Acc:ZDB-GENE-030131-2172]|metap2b|PTHR10804_SF95	53.119	2900000	2000000	1400000	4200000	2100000	2000000	0.23	-0.34
1450	ENSDARP00000008022	ENSDARG00000011885|ENSDART00000018049|mitochondrial ribosomal protein L19 [Source:ZFIN;Acc:ZDB-GENE-040801-55]|mrpl19|PTHR15680_SF9	33.187	5600000	2100000	910000	2300000	1400000	1000000	0.3	0.59
1451	ENSDARP00000132867	ENSDARG00000099458|ENSDART00000159491|DEAD (Asp-Glu-Ala-Asp) box polypeptide 46 [Source:ZFIN;Acc:ZDB-GENE-030131-667]|ddx46|PTHR24031_SF158	116.819	550000	100000	71000	290000	37000	20000	0.48	1.39
1452	ENSDARP00000130049	ENSDARG00000102325|ENSDART00000168138|euchromatic histone lysine methyltransferase 2 [Source:HGNC Symbol;Acc:HGNC:14129]|EHMT2|PTHR22884_SF306	126.814	210000	27000	24000	280000	85000	39000	0.34	-0.93
1453	ENSDARP00000131406	ENSDARG00000104251|ENSDART00000166935|PR domain containing 10 [Source:ZFIN;Acc:ZDB-GENE-050419-74]|prdm10|PTHR11389_SF415	131.926	820000	910000	690000	440000	750000	700000	0.32	0.39
1454	ENSDARP00000078268	ENSDARG00000059911|ENSDART00000083833|Bardet-Biedl syndrome 7 [Source:ZFIN;Acc:ZDB-GENE-030219-90]|bbs7|PTHR16074	79.398	1200000			1800000			NA	NA
1455	ENSDARP00000117266	ENSDARG00000034883|ENSDART00000135124|acyl-CoA binding domain containing 5a [Source:ZFIN;Acc:ZDB-GENE-050522-268]|acbd5a|PTHR23310_SF6	55.662	230000	1700000	720000	55000	930000	470000	0.39	1.17
1456	ENSDARP00000066759	ENSDARG00000045399|ENSDART00000066760|chaperonin containing TCP1, subunit 5 (epsilon) [Source:ZFIN;Acc:ZDB-GENE-030131-977]|cct5|PTHR11353_SF64	59.357	830000	1600000	1500000	1400000	1700000	2100000	0.33	-0.42
1457	ENSDARP00000054104	ENSDARG00000058461|ENSDART00000054105|KIAA0947-like (H. sapiens) [Source:ZFIN;Acc:ZDB-GENE-030131-5566]|ice1|PTHR11852	165.777	110000	22000	20000	270000	87000	34000	0.6	-1.37
1458	ENSDARP00000016880	ENSDARG00000020043|ENSDART00000018350|CCR4-NOT transcription complex, subunit 8 [Source:ZFIN;Acc:ZDB-GENE-040426-2845]|cnot8|PTHR10797	32.773	220000	390000	380000	100000	660000	630000	0.05	-0.12
1459	ENSDARP00000140867	ENSDARG00000100157|ENSDART00000163477|TAM41 mitochondrial translocator assembly and maintenance homolog [Source:ZFIN;Acc:ZDB-GENE-051030-99]|tamm41|PTHR13619	36.373	280000	7700000	4100000	700000	3600000	2800000	0.03	0.11
1460	ENSDARP00000058909	ENSDARG00000040266|ENSDART00000058910|SRY (sex determining region Y)-box 19b [Source:ZFIN;Acc:ZDB-GENE-010111-1]|sox19b|PTHR10270_SF38	32.26	31000	140000		4500000	690000	380000	1.96	-4.91
1461	ENSDARP00000131924	ENSDARG00000045749|ENSDART00000164771|PTPRF interacting protein, binding protein 1a (liprin beta 1) [Source:ZFIN;Acc:ZDB-GENE-041210-298]|ppfibp1a|PTHR12587	99.553	690000		35000	860000	28000		0.04	0.25
1462	ENSDARP00000098322	ENSDARG00000073841|ENSDART00000110770|HECT and RLD domain containing E3 ubiquitin protein ligase 2 [Source:ZFIN;Acc:ZDB-GENE-070718-6]|herc2|PTHR11254_SF308	528.513	1300	11000		38000	5300	7400	0.41	-1.12
1463	ENSDARP00000128801	ENSDARG00000071652|ENSDART00000155400|si:ch211-149e23.3 [Source:ZFIN;Acc:ZDB-GENE-030131-8898]|RRP8|PTHR12787	59.635	66000	2700000	2600000	370000	2000000	2000000	0.13	-0.57
1464	ENSDARP00000007440	ENSDARG00000002947|ENSDART00000005643|ATP-binding cassette, sub-family D (ALD), member 3b [Source:ZFIN;Acc:ZDB-GENE-050517-29]|abcd3b|PTHR11384	75.186	360000	730000	590000	140000	580000	430000	0.42	0.72
1465	ENSDARP00000042005	ENSDARG00000029305|ENSDART00000042006|BAI1-associated protein 2-like 1a [Source:ZFIN;Acc:ZDB-GENE-031201-1]|baiap2l1a|PTHR14206	54.475	3800000			4400000	74000		0.08	-0.78
1466	ENSDARP00000118276	ENSDARG00000092057|ENSDART00000146122|si:dkey-90l23.1 [Source:ZFIN;Acc:ZDB-GENE-030131-5242]|si:dkey-90l23.1|PTHR12011_SF267	25.312	18000000	5500000	5900000	13000000	5000000	7200000	0.05	0.11
1467	ENSDARP00000021469	ENSDARG00000016231|ENSDART00000007638|B-cell receptor-associated protein 29 [Source:ZFIN;Acc:ZDB-GENE-050522-468]|bcap29|PTHR12701	28.015	0	0	0	0	0	0	NA	NA
1468	ENSDARP00000121537	ENSDARG00000038754|ENSDART00000147278|polo-like kinase 3 (Drosophila) [Source:ZFIN;Acc:ZDB-GENE-030131-6134]|plk3|PTHR24345_SF42	74.272	1700000	660000	230000	2400000	840000	230000	0.09	-0.29
1469	ENSDARP00000093281	ENSDARG00000070052|ENSDART00000102504|tudor domain containing 6 [Source:ZFIN;Acc:ZDB-GENE-041001-210]|tdrd6|PTHR22948_SF7	236.362	13000	88000	76000	12000	150000	130000	0.14	-0.49
1470	ENSDARP00000023871	ENSDARG00000014165|ENSDART00000021880|signal sequence receptor, gamma [Source:ZFIN;Acc:ZDB-GENE-030131-9134]|ssr3|PTHR13399	21.085	6800000	1900000	4300000	5100000	6300000	8300000	0.52	-0.75
1471	ENSDARP00000054409	ENSDARG00000037392|ENSDART00000054410|mediator complex subunit 19a [Source:ZFIN;Acc:ZDB-GENE-060929-232]|med19a|PTHR22536	26.801	6000000	2000000	1400000	6600000	4100000	4600000	0.64	-0.95
1472	ENSDARP00000142046	ENSDARG00000043518|ENSDART00000164552|si:dkey-239i20.2 [Source:ZFIN;Acc:ZDB-GENE-041001-98]|si:dkey-239i20.2|PTHR23023_SF78	63.75	980000	3600000	2400000	370000	1900000	1800000	0.45	0.91
1473	ENSDARP00000073973	ENSDARG00000001940|ENSDART00000079518|DnaJ (Hsp40) homolog, subfamily C, member 1 [Source:ZFIN;Acc:ZDB-GENE-061103-529]|dnajc1|PTHR24078_SF130	60.729	3600000	1500000	1500000	2400000	1100000	780000	0.42	0.67
1474	ENSDARP00000138416	ENSDARG00000099113|ENSDART00000164933|unc-13 homolog B [Source:HGNC Symbol;Acc:HGNC:12566]|UNC13B|PTHR10480_SF8	179.424	290000	61000		370000	24000	18000	0.01	0.04
1475	ENSDARP00000121521	ENSDARG00000035579|ENSDART00000131838|si:dkey-174n20.1 [Source:ZFIN;Acc:ZDB-GENE-030131-7890]|si:dkey-174n20.1|PTHR24320_SF51	32.893	3000000	950000	550000	1900000	520000	820000	0.13	0.31
1476	ENSDARP00000118728	ENSDARG00000058710|ENSDART00000134482|telomeric repeat binding factor (NIMA-interacting) 1 [Source:ZFIN;Acc:ZDB-GENE-090612-2]|terf1|PTHR21717_SF14	42.315	0	110000	240000	0	230000	170000	0.15	-0.94
1477	ENSDARP00000088129	ENSDARG00000067613|ENSDART00000097359|DnaJ (Hsp40) homolog, subfamily C , member 25 [Source:ZFIN;Acc:ZDB-GENE-081104-137]|dnajc25|PTHR24078_SF125	42.45	4800000	3500000	1600000	4200000	2600000	1700000	0.1	0.18
1478	ENSDARP00000098205	ENSDARG00000062307|ENSDART00000108978|coiled-coil domain containing 61 [Source:ZFIN;Acc:ZDB-GENE-060929-348]|ccdc61|PTHR22691	59.221	950000	230000	130000	1200000	710000	270000	0.44	-0.98
1479	ENSDARP00000013759	ENSDARG00000002536|ENSDART00000006765|transmembrane 9 superfamily protein member 4 [Source:ZFIN;Acc:ZDB-GENE-040426-1575]|tm9sf4|PTHR10766_SF34	75.527	2200000	420000	510000	2000000	330000	320000	0.13	0.38
1480	ENSDARP00000105470	ENSDARG00000090716|ENSDART00000130989|clathrin, heavy chain b (Hc) [Source:ZFIN;Acc:ZDB-GENE-050227-12]|cltcb|PTHR10292	192.298	16000	60000	30000	13000	390000	310000	0.63	-1.92
1481	ENSDARP00000014473	ENSDARG00000017811|ENSDART00000007260|si:ch211-210c8.6 [Source:ZFIN;Acc:ZDB-GENE-030131-3630]|si:ch211-210c8.6|PTHR32251	31.504	1500000	720000	580000	0	1100000	650000	0.53	2.37
1482	ENSDARP00000084158	ENSDARG00000062226|ENSDART00000089725|INO80 complex subunit Db [Source:ZFIN;Acc:ZDB-GENE-070112-2072]|ino80db|PTHR16198	93.511	23000	580000	470000	8600	610000	560000	0.06	0.37
1483	ENSDARP00000079733	ENSDARG00000060500|ENSDART00000085298|L-2-hydroxyglutarate dehydrogenase [Source:ZFIN;Acc:ZDB-GENE-090319-6]|l2hgdh|PTHR13847_SF171	49.485	2300000	5700000	4400000	1000000	4700000	4500000	0.23	0.47
1484	ENSDARP00000133129	ENSDARG00000101813|ENSDART00000166360|nucleosome assembly protein 1-like 1 [Source:ZFIN;Acc:ZDB-GENE-030516-2]|nap1l1|PTHR11875_SF34	45.238	990000	5500000	2800000	350000	4000000	2300000	0.28	0.77
1485	ENSDARP00000130953	ENSDARG00000052673|ENSDART00000169662|septin 7b [Source:ZFIN;Acc:ZDB-GENE-030131-37]|sept7b|PTHR18884_SF30	45.203	3500000	1800000	920000	5500000	870000	630000	0.11	0.3
1486	ENSDARP00000032370	ENSDARG00000017244|ENSDART00000028607|chromodomain helicase DNA binding protein 6 [Source:ZFIN;Acc:ZDB-GENE-130530-559]|chd6|PTHR10799_SF589	330.908	34000	0	0	0	28000	6000	0.21	0.49
1487	ENSDARP00000142824	ENSDARG00000091348|ENSDART00000173792|reticulon 3 [Source:ZFIN;Acc:ZDB-GENE-030710-5]|rtn3|PTHR10994_SF1	24.48	200000	540000	430000	62000	370000	460000	0.32	0.71
1488	ENSDARP00000127410	ENSDARG00000071395|ENSDART00000153453|calcium/calmodulin-dependent protein kinase (CaM kinase) II gamma 1 [Source:ZFIN;Acc:ZDB-GENE-050913-146]|camk2g1|PTHR24347_SF110	35.811	4700000		96000	3300000	2300000	3400000	0.96	-4.27
1489	ENSDARP00000141076	ENSDARG00000099151|ENSDART00000157723|WW domain binding protein 11 [Source:HGNC Symbol;Acc:HGNC:16461]|WBP11 (1 of many)|	59.133	2400000	2900000	1700000	2100000	2200000	2500000	0.01	0.02
1490	ENSDARP00000116242	ENSDARG00000026224|ENSDART00000142090|Fanconi anemia, complementation group I [Source:ZFIN;Acc:ZDB-GENE-030131-2905]|fanci|PTHR21818	147.895	510000	440000	310000	420000	490000	510000	0.15	-0.2
1491	ENSDARP00000069063	ENSDARG00000052673|ENSDART00000074575|septin 7b [Source:ZFIN;Acc:ZDB-GENE-030131-37]|sept7b|PTHR18884_SF30	48.131	3300000	1700000	870000	5300000	830000	600000	0.11	0.3
1492	ENSDARP00000087619	ENSDARG00000063646|ENSDART00000093187|limb and neural patterns a [Source:ZFIN;Acc:ZDB-GENE-030131-4960]|lnpa|PTHR22166_SF12	44.304	6800000	970000	370000	3500000	67000	120000	0.54	2.14
1493	ENSDARP00000127973	ENSDARG00000059556|ENSDART00000154684|RecQ helicase-like 5 [Source:ZFIN;Acc:ZDB-GENE-071214-1]|recql5|PTHR13710_SF81	103.693	550000			490000	64000	39000	0.35	-1.59
1494	ENSDARP00000123077	ENSDARG00000033973|ENSDART00000135632|mitochondrial ribosomal protein S23 [Source:ZFIN;Acc:ZDB-GENE-040801-134]|mrps23|PTHR15925	21.51	4600000	1700000	660000	2200000	2300000	1700000	0.11	-0.25
1495	ENSDARP00000117553	ENSDARG00000092651|ENSDART00000135032|si:dkey-57a22.11 [Source:ZFIN;Acc:ZDB-GENE-081104-423]|si:dkey-57a22.11|PTHR21577	95.254	710000			1000000		0	NA	NA
1496	ENSDARP00000050864	ENSDARG00000035131|ENSDART00000050865|surfeit gene 4, like [Source:ZFIN;Acc:ZDB-GENE-040718-172]|surf4l|PTHR23427_SF1	30.273	0	0	0	0	0	0	NA	NA
1497	ENSDARP00000137565	ENSDARG00000037000|ENSDART00000169869|FK506 binding protein 11 [Source:ZFIN;Acc:ZDB-GENE-030616-357]|fkbp11|PTHR10516_SF13	20.951	16000000	1200000	1100000	8900000	1500000	1000000	0.05	0.21
1498	ENSDARP00000049571	ENSDARG00000034773|ENSDART00000049572|non-SMC condensin II complex, subunit D3 [Source:ZFIN;Acc:ZDB-GENE-040426-737]|ncapd3|PTHR14222	160.351	420000	43000	15000	420000	110000	120000	0.49	-1.47
1499	cont_Q9NSB4|KRT82_HUMAN	Keratin, type II cuticular Hb2 OS=Homo sapiens GN=KRT82 PE=1 SV=3	56.616	0	240000	64000000		63000	42000	0.39	3.42
1500	ENSDARP00000046688	ENSDARG00000028816|ENSDART00000046689|transmembrane p24 trafficking protein 3 [Source:ZFIN;Acc:ZDB-GENE-030131-8335]|tmed3|PTHR22811_SF60	23.969	1900000	480000	220000	1300000	210000	150000	0.25	0.73
1501	ENSDARP00000101598	ENSDARG00000062152|ENSDART00000111711|chromatin assembly factor 1, subunit A (p150) [Source:ZFIN;Acc:ZDB-GENE-030131-5366]|chaf1a|PTHR15272_SF0	97.163	870000		340000	1400000		110000	0.13	0.99
1502	ENSDARP00000066699	ENSDARG00000045355|ENSDART00000066700|transcription elongation factor B (SIII), polypeptide 1a [Source:ZFIN;Acc:ZDB-GENE-040912-120]|tceb1a|PTHR20648_SF0	12.619	490000	6500000	2800000	1200000	13000000	6600000	0.4	-1.19
1503	ENSDARP00000011707	ENSDARG00000007745|ENSDART00000006868|ubiquinol-cytochrome c reductase, Rieske iron-sulfur polypeptide 1 [Source:ZFIN;Acc:ZDB-GENE-040426-2060]|uqcrfs1|PTHR10134	29.695	17000000	7100000	3300000	6200000	4400000	3800000	0.37	0.64
1504	ENSDARP00000140557	ENSDARG00000100514|ENSDART00000165516|cilia and flagella associated protein 20 [Source:ZFIN;Acc:ZDB-GENE-040426-1784]|cfap20|PTHR12458_SF8	22.72	0	0	0	0	0	0	NA	NA
1505	ENSDARP00000003671	ENSDARG00000024204|ENSDART00000018304|minichromosome maintenance complex component 3 [Source:ZFIN;Acc:ZDB-GENE-020419-4]|mcm3|PTHR11630	90.434	860000	210000	160000	500000	210000	180000	0.07	0.18
1506	ENSDARP00000121836	ENSDARG00000055655|ENSDART00000134710|baculoviral IAP repeat containing 5b [Source:ZFIN;Acc:ZDB-GENE-030826-2]|birc5b|PTHR10044_SF97	17.061	630000	2100000	1800000	1300000	3900000	3000000	0.56	-0.91
1507	ENSDARP00000104784	ENSDARG00000012144|ENSDART00000122313|ER membrane protein complex subunit 7 [Source:ZFIN;Acc:ZDB-GENE-041001-170]|emc7|PTHR13605	27.313	11000000	2900000	1400000	6900000	2800000	1900000	0.02	0.05
1508	ENSDARP00000004882	ENSDARG00000012572|ENSDART00000015512|polymerase (RNA) III (DNA directed) polypeptide F [Source:ZFIN;Acc:ZDB-GENE-040426-972]|polr3f|PTHR12780	35.315	0	0		39000	0	0	NA	NA
1509	ENSDARP00000048858	ENSDARG00000013058|ENSDART00000048859|activating signal cointegrator 1 complex subunit 2 [Source:ZFIN;Acc:ZDB-GENE-040426-1223]|ascc2|PTHR21494	87.136	1300000	240000	120000	870000	200000	31000	0.26	0.94
1510	ENSDARP00000139168	ENSDARG00000100060|ENSDART00000159253|exosome component 7 [Source:ZFIN;Acc:ZDB-GENE-050417-47]|exosc7|PTHR11097	31.884	1500000	2500000	560000	240000			1.88	6.62
1511	ENSDARP00000036773	ENSDARG00000026839|ENSDART00000032460|mediator complex subunit 21 [Source:ZFIN;Acc:ZDB-GENE-040426-2763]|med21|PTHR13381	15.617	1800000			1500000	830000	0	0.24	-1.79
1512	ENSDARP00000102186	ENSDARG00000020134|ENSDART00000114611|signal-induced proliferation-associated 1 like 1 [Source:ZFIN;Acc:ZDB-GENE-030131-9909]|sipa1l1|PTHR15711_SF10	194.433	50000	0		180000	0		NA	NA
1513	ENSDARP00000069746	ENSDARG00000041895|ENSDART00000075262|carbamoyl-phosphate synthetase 2, aspartate transcarbamylase, and dihydroorotase [Source:ZFIN;Acc:ZDB-GENE-021030-4]|cad|PTHR11405_SF5	250.076	6800	13000	0	14000		0	0.5	0.94
1514	ENSDARP00000073936	ENSDARG00000056903|ENSDART00000079480|mitochondrial ribosomal protein L13 [Source:ZFIN;Acc:ZDB-GENE-050522-167]|mrpl13|PTHR11545_SF6	20.784	5600000	5200000	3500000	3400000	3300000	2700000	0.51	0.56
1515	ENSDARP00000004202	ENSDARG00000017422|ENSDART00000025910|adipocyte plasma membrane associated protein [Source:ZFIN;Acc:ZDB-GENE-020919-1]|apmap|PTHR10426	46.684	5000000	980000	210000	2300000	540000	200000	0.19	0.69
1516	ENSDARP00000023925	ENSDARG00000013973|ENSDART00000012826|peroxisomal biogenesis factor 3 [Source:ZFIN;Acc:ZDB-GENE-040426-979]|pex3|TF628365	41.532	410000	940000	340000	45000	330000	140000	1.15	2
1517	ENSDARP00000104805	ENSDARG00000023532|ENSDART00000128435|PIN2/TERF1 interacting, telomerase inhibitor 1 [Source:ZFIN;Acc:ZDB-GENE-030515-2]|pinx1|PTHR23149_SF9	40.477	970000	290000	170000	970000	1100000	410000	0.6	-1.09
1518	ENSDARP00000014244	ENSDARG00000007065|ENSDART00000023074|mitochondrial ribosomal protein S18B [Source:ZFIN;Acc:ZDB-GENE-050417-278]|mrps18b|PTHR13329	27.646	4900000	7100000	3300000	2800000	5900000	4700000	0.11	0.18
1519	ENSDARP00000058146	ENSDARG00000039770|ENSDART00000058147|dynein, cytoplasmic 2, light intermediate chain 1 [Source:ZFIN;Acc:ZDB-GENE-040426-1230]|dync2li1|PTHR13236	40.178	4000000			4500000			NA	NA
1520	ENSDARP00000137980	ENSDARG00000104516|ENSDART00000166535|polymerase (RNA) III (DNA directed) polypeptide D [Source:ZFIN;Acc:ZDB-GENE-040426-1017]|polr3d|PTHR13408	42.31	2600000	170000	210000	4200000	380000	240000	0.17	-0.68
1521	ENSDARP00000113849	ENSDARG00000018918|ENSDART00000132950|RAD17 checkpoint clamp loader component [Source:ZFIN;Acc:ZDB-GENE-040718-409]|rad17|PTHR12172	73.904	95000	4800000	7400000	710000	2500000	1100000	0.05	0.25
1522	ENSDARP00000136622	ENSDARG00000094018|ENSDART00000167694|si:dkey-111e8.1 [Source:ZFIN;Acc:ZDB-GENE-030131-2439]|si:dkey-111e8.1|PTHR15727	74.163	1300000	640000	230000	1200000	800000	260000	0.05	-0.13
1523	ENSDARP00000075852	ENSDARG00000058533|ENSDART00000081411|polymerase (DNA directed), epsilon [Source:ZFIN;Acc:ZDB-GENE-070705-557]|pole|PTHR10670	262.017	13000		0	9400			NA	NA
1524	ENSDARP00000124189	ENSDARG00000091931|ENSDART00000150184|G patch domain containing 4 [Source:ZFIN;Acc:ZDB-GENE-041008-158]|gpatch4|PTHR23149_SF8	49.204	0			0	0		NA	NA
1525	ENSDARP00000096554	ENSDARG00000071500|ENSDART00000105776|family with sequence similarity 207, member A [Source:ZFIN;Acc:ZDB-GENE-060825-113]|fam207a|PTHR31109	27.85	1400000			3300000	140000	290000	0.69	-3.37
1526	ENSDARP00000134745	ENSDARG00000098544|ENSDART00000165688|neurochondrin [Source:ZFIN;Acc:ZDB-GENE-061220-6]|ncdn|PTHR13109	77.199	0	300000	200000	340000	130000	190000	0.46	-2.24
1527	ENSDARP00000097542	ENSDARG00000078118|ENSDART00000112166|family with sequence similarity 60, member A, like [Source:ZFIN;Acc:ZDB-GENE-031114-2]|fam60al|PTHR13422	24.526	1700000	5200000	3900000	2400000	4600000	4900000	0.12	-0.21
1528	ENSDARP00000128453	ENSDARG00000042563|ENSDART00000156711|MIS18 binding protein 1 [Source:ZFIN;Acc:ZDB-GENE-030616-151]|mis18bp1|PTHR16124	126.256	0	0		19000	0	0	NA	NA
1529	ENSDARP00000040115	ENSDARG00000070512|ENSDART00000040116|trinucleotide repeat containing 5 [Source:ZFIN;Acc:ZDB-GENE-050411-12]|tnrc5|PTHR15382	31.408	790000	1000000	330000	870000	1300000	870000	0.44	-0.63
1530	ENSDARP00000135206	ENSDARG00000061207|ENSDART00000159811|tetratricopeptide repeat domain 7B [Source:ZFIN;Acc:ZDB-GENE-070105-3]|ttc7b|PTHR23083_SF365	96.319	670000	28000		610000	420000	370000	0.96	-2.99
1531	ENSDARP00000113328	ENSDARG00000008740|ENSDART00000146612|ESF1, nucleolar pre-rRNA processing protein, homolog (S. cerevisiae) [Source:ZFIN;Acc:ZDB-GENE-030131-4917]|esf1|PTHR12202	88.748	460000	0		460000	0		NA	NA
1532	ENSDARP00000105487	ENSDARG00000091652|ENSDART00000125413|5'-3' exoribonuclease 1 [Source:ZFIN;Acc:ZDB-GENE-040426-1203]|xrn1|PTHR12341_SF9	190.822	150000	150000	53000	130000	77000	65000	0.16	0.27
1533	ENSDARP00000081305	ENSDARG00000061145|ENSDART00000086871|glucose-fructose oxidoreductase domain containing 2 [Source:ZFIN;Acc:ZDB-GENE-061103-64]|gfod2|PTHR22604_SF90	39.749	450000	0		300000	84000	190000	0.68	-2.36
1534	ENSDARP00000141878	ENSDARG00000101216|ENSDART00000172204|MYST/Esa1-associated factor 6 [Source:ZFIN;Acc:ZDB-GENE-040808-12]|meaf6|PTHR13476	22.944	400000			1200000	670000	600000	1.55	-4.63
1535	ENSDARP00000135701	ENSDARG00000103211|ENSDART00000170422|si:dkey-19b23.8 [Source:ZFIN;Acc:ZDB-GENE-030131-4634]|si:dkey-19b23.8|	30.348	910000	2400000	520000	1000000	1200000	840000	0.03	0.05
1536	ENSDARP00000137630	ENSDARG00000060805|ENSDART00000170256|microtubule-associated protein 1Sa [Source:ZFIN;Acc:ZDB-GENE-030131-3982]|map1sa|PTHR13843_SF11	144.793	210000			360000			NA	NA
1537	ENSDARP00000005262	ENSDARG00000006392|ENSDART00000002886|exosome component 9 [Source:ZFIN;Acc:ZDB-GENE-041010-180]|exosc9|PTHR11097	44.108	7900000	2700000	1200000	750000			1.66	7.26
1538	ENSDARP00000098704	ENSDARG00000078888|ENSDART00000110283|IQ motif containing GTPase activating protein 1 [Source:ZFIN;Acc:ZDB-GENE-050809-24]|iqgap1|PTHR14149	188.442	140000	52000	40000	110000	94000	80000	0.32	-0.5
1539	ENSDARP00000140752	ENSDARG00000100481|ENSDART00000158537|SMG6 nonsense mediated mRNA decay factor [Source:ZFIN;Acc:ZDB-GENE-081107-52]|smg6|PTHR13548	172.135	120000	38000		480000	26000	37000	0.32	-1.1
1540	ENSDARP00000130651	ENSDARG00000104702|ENSDART00000159748|catalase [Source:ZFIN;Acc:ZDB-GENE-000210-20]|cat|PTHR11465	59.564	910000	79000	160000	200000	73000	130000	0.36	0.87
1541	ENSDARP00000127737	ENSDARG00000075057|ENSDART00000156812|si:dkeyp-33b5.4 [Source:ZFIN;Acc:ZDB-GENE-100618-4]|si:dkeyp-33b5.4|PTHR13547	66.492	750000	2600000	1200000	340000	1700000	820000	0.4	0.76
1542	ENSDARP00000103927	ENSDARG00000023443|ENSDART00000115057|tight junction protein 2b (zona occludens 2) [Source:ZFIN;Acc:ZDB-GENE-040718-58]|tjp2b|PTHR13865_SF26	153.98	640000	24000	38000	520000			0.42	2.32
1543	ENSDARP00000003494	ENSDARG00000010792|ENSDART00000020576|cell division cycle 25B [Source:ZFIN;Acc:ZDB-GENE-000330-5]|cdc25b|PTHR10828_SF17	63.597	1100000	120000	260000	1600000	28000		0.49	2.4
1544	ENSDARP00000070795	ENSDARG00000054164|ENSDART00000076320|mitochondrial ribosomal protein S17 [Source:ZFIN;Acc:ZDB-GENE-050522-390]|mrps17|PTHR24088	15.319	4200000	7500000	5400000	3100000	8400000	8100000	0.05	-0.09
1545	ENSDARP00000121618	ENSDARG00000060306|ENSDART00000138416|transcription factor CP2 [Source:ZFIN;Acc:ZDB-GENE-030131-2523]|tfcp2|PTHR11037_SF11	58.125	1200000	410000	150000	1900000	270000	300000	0.11	-0.33
1546	ENSDARP00000099022	ENSDARG00000076509|ENSDART00000108718|polymerase (RNA) II (DNA directed) polypeptide D [Source:ZFIN;Acc:ZDB-GENE-040714-2]|polr2d|PTHR21297_SF0	16.157	6200000	550000	730000	5300000	3800000	3300000	0.74	-1.57
1547	ENSDARP00000119902	ENSDARG00000062916|ENSDART00000146546|mitochondrial ribosomal protein L37 [Source:ZFIN;Acc:ZDB-GENE-050309-20]|mrpl37|PTHR15889	48.92	540000	120000	65000	270000	150000	120000	0.03	-0.08
1548	ENSDARP00000134807	ENSDARG00000069937|ENSDART00000165100|dynamin 2a [Source:ZFIN;Acc:ZDB-GENE-050913-84]|dnm2a|PTHR11566_SF23	96.872	42000	1300000	1200000	100000	1500000	1700000	0.14	-0.66
1549	ENSDARP00000098157	ENSDARG00000078658|ENSDART00000108670|SPT20 homolog, SAGA complex component [Source:ZFIN;Acc:ZDB-GENE-091204-264]|supt20|PTHR13526	89.788	1100000	170000		1100000	510000	340000	0.59	-2.19
1550	ENSDARP00000047727	ENSDARG00000030759|ENSDART00000047728|maternal embryonic leucine zipper kinase [Source:ZFIN;Acc:ZDB-GENE-990603-5]|melk|PTHR24343_SF127	76.756	310000			690000			NA	NA
1551	ENSDARP00000136230	ENSDARG00000029500|ENSDART00000157907|ribosomal protein L34 [Source:ZFIN;Acc:ZDB-GENE-040426-1033]|rpl34|PTHR10759_SF5	14.082	3300000	18000000	15000000	1800000	6000000	8900000	0.5	1.06
1552	ENSDARP00000124366	ENSDARG00000063295|ENSDART00000149823|myosin, heavy chain 9a, non-muscle [Source:ZFIN;Acc:ZDB-GENE-030131-5870]|myh9a|PTHR13140_SF317	227.582	0	31000	21000	6800		20000	0.15	0.58
1553	ENSDARP00000014583	ENSDARG00000075325|ENSDART00000020327|mitochondrial ribosomal protein L16 [Source:ZFIN;Acc:ZDB-GENE-041122-1]|mrpl16|PTHR12220_SF13	28.851	120000	0		170000	0		NA	NA
1554	ENSDARP00000096546	ENSDARG00000057249|ENSDART00000105768|zinc finger, MYND-type containing 11 [Source:ZFIN;Acc:ZDB-GENE-050522-301]|zmynd11|PTHR24102_SF12	74.677	250000			340000			NA	NA
1555	ENSDARP00000110518	ENSDARG00000089236|ENSDART00000123463|methyltransferase like 15 [Source:ZFIN;Acc:ZDB-GENE-130530-958]|mettl15|PTHR11265	47.884	3200000	570000	120000	1800000	93000	83000	0.33	1.33
1556	ENSDARP00000079851	ENSDARG00000060537|ENSDART00000085416|ATPase family, AAA domain containing 2B [Source:ZFIN;Acc:ZDB-GENE-110411-210]|atad2b|PTHR23069	156.07	31000	670000	540000	180000	470000	570000	0.21	-0.72
1557	ENSDARP00000118448	ENSDARG00000045574|ENSDART00000135730|lymphoid-restricted membrane protein [Source:ZFIN;Acc:ZDB-GENE-041210-152]|lrmp|PTHR15352	161.787	78000	0		40000			NA	NA
1558	ENSDARP00000101874	ENSDARG00000076651|ENSDART00000110598|zmp:0000001167 [Source:ZFIN;Acc:ZDB-GENE-140106-127]|zmp:0000001167|PTHR24179_SF20	97.845	800000	37000		910000		23000	0.14	0.96
1559	ENSDARP00000054709	ENSDARG00000037570|ENSDART00000054710|polymerase (RNA) I polypeptide D [Source:ZFIN;Acc:ZDB-GENE-040930-4]|polr1d|PTHR13946_SF16	12.747	130000	2800000	2900000	84000	8500000	6200000	0.12	-0.69
1560	ENSDARP00000005582	ENSDARG00000015325|ENSDART00000021191|U2 small nuclear RNA auxiliary factor 1 [Source:ZFIN;Acc:ZDB-GENE-020419-1]|u2af1|PTHR12620	28.433	16000000	4100000	4300000	14000000	2500000	810000	0.4	1.1
1561	ENSDARP00000114962	ENSDARG00000038097|ENSDART00000143710|phosphatidylinositol glycan anchor biosynthesis, class Q [Source:ZFIN;Acc:ZDB-GENE-030131-9793]|pigq|PTHR21329_SF3	67.055	0	0	0	0	130000	51000	1.05	-2.86
1562	ENSDARP00000052788	ENSDARG00000036335|ENSDART00000052789|C1GALT1-specific chaperone 1 [Source:ZFIN;Acc:ZDB-GENE-030131-2772]|c1galt1c1|PTHR23033_SF2	36.045	2300000	220000	270000	1300000	340000	330000	0	-0.01
1563	ENSDARP00000125277	ENSDARG00000096003|ENSDART00000150789|si:dkeyp-80c12.10 [Source:ZFIN;Acc:ZDB-GENE-110914-234]|USMG5|TF648593	6.334	14000000	16000000	19000000	4800000	20000000	14000000	0.33	0.55
1564	ENSDARP00000083528	ENSDARG00000061993|ENSDART00000089095|WD repeat domain 74 [Source:ZFIN;Acc:ZDB-GENE-060929-1138]|wdr74|PTHR16038	41.301	4900000	1500000	560000	3800000	940000	520000	0.12	0.38
1565	ENSDARP00000135274	ENSDARG00000054458|ENSDART00000165903|sarcolemma associated protein a [Source:ZFIN;Acc:ZDB-GENE-061013-184]|slmapa|PTHR18889_SF8	96.73	290000			140000		0	NA	NA
1566	ENSDARP00000107416	ENSDARG00000089517|ENSDART00000128137|zgc:92594 [Source:ZFIN;Acc:ZDB-GENE-040718-482]|zgc:92594|PTHR24103_SF292	50.61	1400000	2900000	3100000	920000	1100000	890000	1.19	1.29
1567	ENSDARP00000048674	ENSDARG00000020015|ENSDART00000048675|mitochondrial ribosomal protein S33 [Source:ZFIN;Acc:ZDB-GENE-040715-6]|mrps33|PTHR13362	12.671	180000	16000000	13000000	210000	13000000	9800000	0.02	0.14
1568	ENSDARP00000119789	ENSDARG00000038556|ENSDART00000141414|zgc:112185 [Source:ZFIN;Acc:ZDB-GENE-050320-14]|zgc:112185|PTHR13602	25.772	0	0		0			NA	NA
1569	ENSDARP00000061774	ENSDARG00000042147|ENSDART00000061775|retinoblastoma binding protein 5 [Source:ZFIN;Acc:ZDB-GENE-040426-886]|rbbp5|PTHR12816_SF21	56.373	720000	390000	340000	1200000	490000	360000	0.21	-0.37
1570	ENSDARP00000031681	ENSDARG00000042065|ENSDART00000036757|eukaryotic translation elongation factor 2a, tandem duplicate 2 [Source:ZFIN;Acc:ZDB-GENE-050208-348]|eef2a.2|PTHR23115_SF126	95.322	2000000	7500000	4300000	1300000	7100000	3800000	0.13	0.31
1571	ENSDARP00000122137	ENSDARG00000042232|ENSDART00000142569|sperm antigen with calponin homology and coiled-coil domains 1-like b [Source:ZFIN;Acc:ZDB-GENE-090423-1]|specc1lb|PTHR23167	124.236	650000			630000			NA	NA
1572	ENSDARP00000017582	ENSDARG00000015889|ENSDART00000022358|zinc finger CCCH-type containing 15 [Source:ZFIN;Acc:ZDB-GENE-030131-6239]|zc3h15|PTHR12681_SF3	49.256	2800000			2400000			NA	NA
1573	ENSDARP00000135265	ENSDARG00000100031|ENSDART00000169601|transcriptional adaptor 1 [Source:HGNC Symbol;Acc:HGNC:30631]|TADA1|PTHR21277	24.731	3200000	140000	0	3200000	1200000	730000	0.71	-3.06
1574	ENSDARP00000035935	ENSDARG00000027586|ENSDART00000030553|topoisomerase (DNA) III beta [Source:ZFIN;Acc:ZDB-GENE-070705-37]|top3b|PTHR11390_SF20	96.341	960000	340000	180000	640000	230000	84000	0.3	0.73
1575	ENSDARP00000092894	ENSDARG00000069910|ENSDART00000102118|general transcription factor IIF, polypeptide 2a [Source:ZFIN;Acc:ZDB-GENE-040625-131]|gtf2f2a|PTHR10445	29.896	0	0		0	0		NA	NA
1576	ENSDARP00000015167	ENSDARG00000002385|ENSDART00000002922|ATM serine/threonine kinase [Source:ZFIN;Acc:ZDB-GENE-040809-1]|atm|PTHR11139_SF66	348.589	4100			0			NA	NA
1577	ENSDARP00000139205	ENSDARG00000014571|ENSDART00000167505|catenin (cadherin-associated protein), beta 1 [Source:ZFIN;Acc:ZDB-GENE-980526-362]|ctnnb1|PTHR23315_SF53	86.457	0	280000	1700000	0	290000	960000	0.05	-0.49
1578	ENSDARP00000055147	ENSDARG00000037852|ENSDART00000055148|zgc:101663 [Source:ZFIN;Acc:ZDB-GENE-041114-149]|zgc:101663|PTHR12062_SF0	52.221	3100000	180000	210000	2000000	240000	220000	0.01	0.04
1579	ENSDARP00000059892	ENSDARG00000040861|ENSDART00000059893|transcription factor 25 (basic helix-loop-helix) [Source:ZFIN;Acc:ZDB-GENE-040905-2]|tcf25|PTHR22684	75.345	930000	260000	130000	1400000	230000	45000	0.09	0.36
1580	ENSDARP00000091013	ENSDARG00000069082|ENSDART00000100240|RNA methyltransferase like 1b [Source:ZFIN;Acc:ZDB-GENE-030131-158]|rnmtl1b|TF654460	49.952	430000	310000	210000	320000	320000	230000	0.06	0.08
1581	ENSDARP00000106535	ENSDARG00000077178|ENSDART00000124562|zgc:152977 [Source:ZFIN;Acc:ZDB-GENE-060825-353]|SUN1 (1 of many)|PTHR12911_SF18	93.547	390000	450000	250000	130000	320000	260000	0.48	0.65
1582	ENSDARP00000052510	ENSDARG00000036161|ENSDART00000052511|heterogeneous nuclear ribonucleoprotein A0, like [Source:ZFIN;Acc:ZDB-GENE-030131-618]|hnrnpa0l|PTHR24012_SF284	32.002	2500000	820000	250000	640000	180000	300000	0.6	1.3
1583	ENSDARP00000131214	ENSDARG00000045515|ENSDART00000166385|Kin17 DNA and RNA binding protein [Source:ZFIN;Acc:ZDB-GENE-030131-3689]|kin|PTHR12805	44.57	1100000			1700000		55000	0.04	-0.34
1584	ENSDARP00000087664	ENSDARG00000063663|ENSDART00000093232|cleavage and polyadenylation factor I subunit 1 [Source:ZFIN;Acc:ZDB-GENE-030131-5306]|clp1|PTHR12755	48.544	1300000			1300000			NA	NA
1585	ENSDARP00000091530	ENSDARG00000069313|ENSDART00000100757|oxidase (cytochrome c) assembly 1-like [Source:ZFIN;Acc:ZDB-GENE-071004-49]|oxa1l|PTHR12428	51.431	3900000	4500000	2500000	2400000	2300000	1600000	0.7	0.78
1586	ENSDARP00000053186	ENSDARG00000057497|ENSDART00000053187|serine/threonine kinase 35, like [Source:ZFIN;Acc:ZDB-GENE-041212-52]|stk35l|PTHR11042_SF59	44.403	370000			480000			NA	NA
1587	ENSDARP00000091479	ENSDARG00000069286|ENSDART00000100706|NADH dehydrogenase (ubiquinone) complex I, assembly factor 2 [Source:ZFIN;Acc:ZDB-GENE-040808-28]|ndufaf2|PTHR32470	18.489	2500000	3700000	2300000	1200000	5100000	3200000	0.01	0.03
1588	ENSDARP00000060999	ENSDARG00000041621|ENSDART00000061000|Bardet-Biedl syndrome 2 [Source:ZFIN;Acc:ZDB-GENE-020801-1]|bbs2|PTHR32465	79.076	850000	50000		1000000	390000	330000	0.83	-2.76
1589	ENSDARP00000045092	ENSDARG00000006299|ENSDART00000045093|Rho guanine nucleotide exchange factor (GEF) 7a [Source:ZFIN;Acc:ZDB-GENE-060322-11]|arhgef7a|PTHR22826_SF94	96.713	1400000	170000		2500000	65000		0.07	0.52
1590	ENSDARP00000026766	ENSDARG00000003144|ENSDART00000026516|peroxisomal membrane protein 2 [Source:ZFIN;Acc:ZDB-GENE-040912-184]|pxmp2|PTHR11266_SF7	22.32	4700000	7300000	3800000	1400000	3800000	2600000	0.86	1.06
1591	ENSDARP00000093248	ENSDARG00000059303|ENSDART00000102471|heterogeneous nuclear ribonucleoprotein L2 [Source:ZFIN;Acc:ZDB-GENE-040426-2707]|hnrnpl2|PTHR11546	57.832	4300000	950000	450000	3200000	300000	83000	0.43	1.52
1592	ENSDARP00000130706	ENSDARG00000099022|ENSDART00000167663|Finkel-Biskis-Reilly murine sarcoma virus (FBR-MuSV) ubiquitously expressed a [Source:ZFIN;Acc:ZDB-GENE-040426-1700]|faua|PTHR12650_SF15	14.973	320000	2800000	700000	710000	4600000	2100000	0.48	-1.16
1593	ENSDARP00000102255	ENSDARG00000078593|ENSDART00000111563|von Willebrand factor A domain containing 8 [Source:ZFIN;Acc:ZDB-GENE-070912-407]|vwa8|PTHR21610	212.248	52000	150000	99000	56000	82000	110000	0.11	0.2
1594	ENSDARP00000128595	ENSDARG00000062846|ENSDART00000156000|transmembrane and tetratricopeptide repeat containing 3 [Source:ZFIN;Acc:ZDB-GENE-061221-2]|tmtc3|PTHR23083_SF384	105.421	650000	53000	0	430000			0.38	2.16
1595	ENSDARP00000008006	ENSDARG00000002916|ENSDART00000014190|SEC31 homolog B, COPII coat complex component [Source:ZFIN;Acc:ZDB-GENE-060418-2]|sec31b|PTHR13923	128.256	0	210000	240000	11000	500000	550000	0.3	-1.85
1596	ENSDARP00000142738	ENSDARG00000105669|ENSDART00000173577|si:dkey-10f23.2 [Source:ZFIN;Acc:ZDB-GENE-160728-101]|NFX1|PTHR12360_SF0	121.018	150000	160000	82000	150000	89000	80000	0.21	0.31
1597	ENSDARP00000041608	ENSDARG00000028748|ENSDART00000041609|transmembrane 9 superfamily member 3 [Source:ZFIN;Acc:ZDB-GENE-040426-2714]|tm9sf3|PTHR10766_SF41	67.713	4900000	2100000	1400000	2500000	1800000	1700000	0.18	0.3
1598	ENSDARP00000052347	ENSDARG00000036060|ENSDART00000052348|exosome component 6 [Source:ZFIN;Acc:ZDB-GENE-050522-362]|exosc6|PTHR11953	29.438	4900000	6000000	3500000	860000	410000	470000	2.76	3.1
1599	ENSDARP00000137574	ENSDARG00000011740|ENSDART00000171795|U2 small nuclear RNA auxiliary factor 2b [Source:ZFIN;Acc:ZDB-GENE-040426-1881]|u2af2b|PTHR23139_SF53	54.17	840000	250000	390000	780000	370000	330000	0.04	-0.08
1600	ENSDARP00000053284	ENSDARG00000036684|ENSDART00000053285|NADH dehydrogenase (ubiquinone) 1 alpha subcomplex, 7 [Source:ZFIN;Acc:ZDB-GENE-040801-169]|ndufa7|PTHR12485	11.58	2200000		0	1200000	1200000	760000	0.96	-4.21
1601	ENSDARP00000106922	ENSDARG00000021135|ENSDART00000124653|dehydrogenase/reductase (SDR family) member 4 [Source:ZFIN;Acc:ZDB-GENE-040426-1498]|dhrs4|PTHR24322_SF239	29.355	1900000	1200000	340000	1000000	920000	630000	0.05	0.12
1602	ENSDARP00000096587	ENSDARG00000077372|ENSDART00000105809|transferrin receptor 1b [Source:ZFIN;Acc:ZDB-GENE-041220-2]|tfr1b|PTHR10404	86.542	500000			130000			NA	NA
1603	ENSDARP00000123226	ENSDARG00000070109|ENSDART00000133659|non-SMC condensin I complex, subunit G [Source:ZFIN;Acc:ZDB-GENE-041111-282]|ncapg|PTHR14418	112.592	63000	0	0	0	220000	18000	0.18	-0.73
1604	ENSDARP00000044657	ENSDARG00000030641|ENSDART00000044658|LETM1 domain containing 1 [Source:ZFIN;Acc:ZDB-GENE-080723-8]|letmd1|PTHR14009	42.339	0	0	0	0	0	0	NA	NA
1605	ENSDARP00000054077	ENSDARG00000037188|ENSDART00000054078|replication protein A2 [Source:ZFIN;Acc:ZDB-GENE-010131-3]|rpa2|PTHR13989_SF10	29.209	910000	3600000	1300000	470000	2900000	2200000	0.06	0.18
1606	ENSDARP00000060730	ENSDARG00000041429|ENSDART00000060731|von Willebrand factor A domain containing 9 [Source:ZFIN;Acc:ZDB-GENE-030131-5804]|vwa9|PTHR13532	57.184	2500000	91000		2700000	66000	24000	0.04	-0.29
1607	ENSDARP00000122404	ENSDARG00000060027|ENSDART00000142315|nucleolar protein with MIF4G domain 1 [Source:ZFIN;Acc:ZDB-GENE-060503-321]|nom1|PTHR18034	95.583	100000	360000	490000	0	400000	360000	0.35	1.45
1608	ENSDARP00000103211	ENSDARG00000087666|ENSDART00000115276|fibroblast growth factor (acidic) intracellular binding protein b [Source:ZFIN;Acc:ZDB-GENE-040630-2]|fibpb|PTHR13223	41.175	160000	810000	1500000	140000	840000	1700000	0.01	-0.04
1609	ENSDARP00000009538	ENSDARG00000008936|ENSDART00000008013|SEC11 homolog A, signal peptidase complex subunit [Source:ZFIN;Acc:ZDB-GENE-040718-227]|sec11a|PTHR10806	20.549	2700000	590000	1100000	910000	760000	1200000	0.21	0.38
1610	ENSDARP00000071703	ENSDARG00000054963|ENSDART00000077235|ALG1, chitobiosyldiphosphodolichol beta-mannosyltransferase [Source:ZFIN;Acc:ZDB-GENE-030131-6093]|alg1|PTHR13036	55.01	1600000	410000	490000	640000	330000	100000	0.67	1.32
1611	ENSDARP00000130648	ENSDARG00000101744|ENSDART00000171210|HuG [Source:ZFIN;Acc:ZDB-GENE-000210-17]|hug|PTHR24011_SF228	35.55	4000000	2800000	1800000	2700000	2500000	1800000	0.15	0.23
1612	ENSDARP00000002944	ENSDARG00000026225|ENSDART00000009499|Wolf-Hirschhorn syndrome candidate 1 [Source:ZFIN;Acc:ZDB-GENE-030131-2581]|whsc1|PTHR22884_SF293	163.687	22000	34000	120000	90000	110000	150000	0.87	-1.33
1613	ENSDARP00000116937	ENSDARG00000002909|ENSDART00000137995|tight junction protein 3 [Source:ZFIN;Acc:ZDB-GENE-030828-10]|tjp3|PTHR13865_SF11	92.267	770000			730000			NA	NA
1614	ENSDARP00000134675	ENSDARG00000076771|ENSDART00000165648|zgc:171445 [Source:ZFIN;Acc:ZDB-GENE-080205-2]|zgc:171445|PTHR11412_SF88	158.895	1400000	260000	250000	1000000	370000	270000	0.02	-0.06
1615	ENSDARP00000067969	ENSDARG00000051798|ENSDART00000073478|bromodomain containing 1b [Source:ZFIN;Acc:ZDB-GENE-070209-98]|brd1b|PTHR13793_SF17	122.205	140000	0		320000	51000	77000	0.83	-2.25
1616	ENSDARP00000099210	ENSDARG00000078497|ENSDART00000112417|timeless circadian clock [Source:ZFIN;Acc:ZDB-GENE-030131-8978]|timeless|PTHR22940	147.811	990000	140000	130000	790000	270000	290000	0.23	-0.58
1617	ENSDARP00000071406	ENSDARG00000054778|ENSDART00000076938|pogo transposable element with ZNF domain a [Source:ZFIN;Acc:ZDB-GENE-040914-76]|pogza|PTHR23228_SF127	141.875	320000	60000	0	300000	120000	96000	0.46	-1.37
1618	ENSDARP00000081199	ENSDARG00000061095|ENSDART00000086765|serine/threonine kinase 36 (fused homolog, Drosophila) [Source:ZFIN;Acc:ZDB-GENE-030912-6]|stk36|PTHR22983_SF6	135.441	220000			200000	0		NA	NA
1619	ENSDARP00000055756	ENSDARG00000038239|ENSDART00000055757|transportin 2 (importin 3, karyopherin beta 2b) [Source:ZFIN;Acc:ZDB-GENE-040822-16]|tnpo2|PTHR10527_SF17	100.615	240000	1700000	1200000	45000	1600000	1400000	0.17	0.72
1620	ENSDARP00000139686	ENSDARG00000032326|ENSDART00000160178|mitochondrial trans-2-enoyl-CoA reductase [Source:ZFIN;Acc:ZDB-GENE-050417-399]|mecr|PTHR11695_SF15	41.275	910000	290000	79000	490000	110000	280000	0.05	0.15
1621	ENSDARP00000087870	ENSDARG00000063899|ENSDART00000093600|NADH dehydrogenase 2, mitochondrial [Source:ZFIN;Acc:ZDB-GENE-011205-8]|mt-nd2|PTHR22773_SF41	37.696	5000000	2000000	1100000	3500000	540000	850000	0.43	0.93
1622	ENSDARP00000031098	ENSDARG00000021984|ENSDART00000028960|NADH dehydrogenase (ubiquinone) 1 alpha subcomplex, 2 [Source:ZFIN;Acc:ZDB-GENE-050522-377]|ndufa2|PTHR12878	11.069	5400000	1000000	1700000	2300000	3800000	3100000	0.3	-0.54
1623	ENSDARP00000102380	ENSDARG00000075892|ENSDART00000110964|BCL2-associated athanogene 6 [Source:ZFIN;Acc:ZDB-GENE-010501-5]|bag6|PTHR15204_SF0	128.054	330000	540000	270000	360000	820000	420000	0.33	-0.47
1624	ENSDARP00000133244	ENSDARG00000101306|ENSDART00000167231|mitochondrial ribosomal protein L15 [Source:ZFIN;Acc:ZDB-GENE-040801-168]|mrpl15|PTHR12934	33.401	0	0		0		0	NA	NA
1625	ENSDARP00000106078	ENSDARG00000074246|ENSDART00000124616|RAB14, member RAS oncogene family [Source:ZFIN;Acc:ZDB-GENE-030826-20]|rab14|PTHR24073_SF185	23.86	300000	0	0	150000	0	0	NA	NA
1626	ENSDARP00000083341	ENSDARG00000007461|ENSDART00000088908|SLIT-ROBO Rho GTPase activating protein 1a [Source:ZFIN;Acc:ZDB-GENE-050420-284]|srgap1a|PTHR14166	122.942	950000	0		1100000			NA	NA
1627	ENSDARP00000045638	ENSDARG00000005547|ENSDART00000045639|RAD50 interactor 1 [Source:ZFIN;Acc:ZDB-GENE-041210-174]|rint1|PTHR13520	88.361	1100000	320000	170000	550000	260000	160000	0.2	0.45
1628	ENSDARP00000120799	ENSDARG00000022718|ENSDART00000144195|caspase 8 associated protein 2 [Source:ZFIN;Acc:ZDB-GENE-030826-8]|casp8ap2|PTHR15489	221.799	240000	86000	98000	260000	110000	150000	0.21	-0.36
1629	ENSDARP00000100989	ENSDARG00000076724|ENSDART00000113162|phosphatidylinositol 4-kinase, catalytic, alpha a [Source:ZFIN;Acc:ZDB-GENE-100204-2]|pi4kaa|PTHR10048_SF15	236.755	63000			110000	0	0	NA	NA
1630	ENSDARP00000101916	ENSDARG00000077859|ENSDART00000108872|NADH dehydrogenase (ubiquinone) complex I, assembly factor 4 [Source:ZFIN;Acc:ZDB-GENE-060810-114]|ndufaf4|PTHR13338	20.233	1300000		0	920000	0	0	NA	NA
1631	ENSDARP00000113910	ENSDARG00000028322|ENSDART00000134121|peroxisomal biogenesis factor 14 [Source:ZFIN;Acc:ZDB-GENE-060130-169]|pex14|PTHR23058	46.252	3100000	3100000	2300000	1300000	3100000	1300000	0.55	0.71
1632	ENSDARP00000000382	ENSDARG00000000370|ENSDART00000000382|trio Rho guanine nucleotide exchange factor b [Source:ZFIN;Acc:ZDB-GENE-030616-399]|triob|PTHR22826_SF104	338.126	220000	35000	35000	190000	30000	44000	0.01	0.03
1633	ENSDARP00000142095	ENSDARG00000105479|ENSDART00000173451|si:ch211-126c2.4 [Source:ZFIN;Acc:ZDB-GENE-030131-3087]|si:ch211-126c2.4|	104.467	100000			250000			NA	NA
1634	ENSDARP00000134250	ENSDARG00000103889|ENSDART00000158179|methyltransferase like 17 [Source:ZFIN;Acc:ZDB-GENE-031118-203]|mettl17|PTHR21320_SF2	53.346	290000	1100000	390000	500000	410000	120000	0.41	0.81
1635	ENSDARP00000132050	ENSDARG00000103432|ENSDART00000169086|exosome component 4 [Source:ZFIN;Acc:ZDB-GENE-040426-1702]|exosc4|PTHR11953	26.759	2600000	4200000	2000000	240000	400000		1.58	5.15
1636	ENSDARP00000135916	ENSDARG00000102167|ENSDART00000158046|protoporphyrinogen oxidase [Source:ZFIN;Acc:ZDB-GENE-051120-90]|ppox|PTHR10742_SF16	51.125	32000	1000000	1700000	52000	1900000	2200000	0.11	-0.65
1637	ENSDARP00000097785	ENSDARG00000074431|ENSDART00000111161|damage-specific DNA binding protein 1 [Source:ZFIN;Acc:ZDB-GENE-040426-1272]|ddb1|PTHR10644	62.111	1600000	1200000	230000	1200000	670000	370000	0.06	0.16
1638	ENSDARP00000141425	ENSDARG00000099080|ENSDART00000160231|strawberry notch homolog 1 (Drosophila) [Source:ZFIN;Acc:ZDB-GENE-080522-2]|sbno1|PTHR12706_SF8	90.929	160000	0	0	530000	120000	200000	1.3	-3.31
1639	ENSDARP00000134383	ENSDARG00000017140|ENSDART00000161056|zgc:63587 [Source:ZFIN;Acc:ZDB-GENE-040426-1175]|zgc:63587|PTHR18884_SF64	40.158	210000			250000			NA	NA
1640	ENSDARP00000141805	ENSDARG00000088145|ENSDART00000172196|autophagy related 4D, cysteine peptidase b [Source:ZFIN;Acc:ZDB-GENE-131025-1]|atg4db|PTHR22624	44.713	0			0			NA	NA
1641	ENSDARP00000075223	ENSDARG00000057805|ENSDART00000080777|mitochondrial ribosomal protein L28 [Source:ZFIN;Acc:ZDB-GENE-050522-113]|mrpl28|PTHR13528_SF0	29.747	480000	900000	0	210000	0	0	0.74	3.7
1642	ENSDARP00000134353	ENSDARG00000014943|ENSDART00000159515|kinesin family member 23 [Source:ZFIN;Acc:ZDB-GENE-991019-4]|kif23|PTHR24115_SF88	98.861	670000			1200000			NA	NA
1643	ENSDARP00000009441	ENSDARG00000013802|ENSDART00000018741|PCI domain containing 2 [Source:ZFIN;Acc:ZDB-GENE-041114-79]|pcid2|PTHR12732	46.01	520000	62000		360000		0	0.4	2.21
1644	ENSDARP00000107127	ENSDARG00000087363|ENSDART00000123155|si:dkeyp-46h3.6 [Source:ZFIN;Acc:ZDB-GENE-060503-90]|si:dkeyp-46h3.6|PTHR12011_SF267	25.384	900000	180000	360000	370000	430000	760000	0.18	-0.35
1645	ENSDARP00000118077	ENSDARG00000028335|ENSDART00000132205|high mobility group AT-hook 1a [Source:ZFIN;Acc:ZDB-GENE-010502-1]|hmga1a|TF657805	10.959	0			0			NA	NA
1646	ENSDARP00000085930	ENSDARG00000062919|ENSDART00000091497|transcription elongation factor A (SII) N-terminal and central domain containing 2 [Source:ZFIN;Acc:ZDB-GENE-070705-486]|tceanc2|TF623939	24.651	2000000	280000	210000	2900000	1300000	1300000	0.88	-1.79
1647	ENSDARP00000117564	ENSDARG00000028335|ENSDART00000131536|high mobility group AT-hook 1a [Source:ZFIN;Acc:ZDB-GENE-010502-1]|hmga1a|TF657805	10.831	0			0			NA	NA
1648	ENSDARP00000105634	ENSDARG00000086628|ENSDART00000124992|serine/threonine kinase 19 [Source:ZFIN;Acc:ZDB-GENE-000616-11]|stk19|PTHR15243	29.069	1500000			1000000			NA	NA
1649	ENSDARP00000110861	ENSDARG00000007755|ENSDART00000130809|WD repeat domain 61 [Source:ZFIN;Acc:ZDB-GENE-040426-1851]|wdr61|PTHR22841	33.933	1600000	1000000	490000	2000000	1300000	800000	0.25	-0.43
1650	ENSDARP00000016407	ENSDARG00000009472|ENSDART00000003022|mediator complex subunit 19b [Source:ZFIN;Acc:ZDB-GENE-040727-4]|med19b|PTHR22536	26.988	2200000	720000	0	2400000	1200000	1200000	0.6	-2.58
1651	ENSDARP00000117225	ENSDARG00000062987|ENSDART00000142870|tRNA-yW synthesizing protein 1 homolog (S. cerevisiae) [Source:ZFIN;Acc:ZDB-GENE-060929-688]|tyw1|PTHR13930_SF0	85.874	640000	290000	120000	330000	220000	130000	0.2	0.42
1652	ENSDARP00000061678	ENSDARG00000042087|ENSDART00000061679|DNA methyltransferase 1 associated protein 1 [Source:ZFIN;Acc:ZDB-GENE-040426-748]|dmap1|PTHR12855	53.399	640000	49000	210000	870000	250000	160000	0.3	-0.83
1653	ENSDARP00000083043	ENSDARG00000041317|ENSDART00000088610|RAN GTPase activating protein 1a [Source:ZFIN;Acc:ZDB-GENE-060929-492]|rangap1a|PTHR24113	61.975	1700000	930000	160000	1200000	430000	200000	0.13	0.41
1654	ENSDARP00000140408	ENSDARG00000098831|ENSDART00000171797|glutaryl-CoA dehydrogenase b [Source:ZFIN;Acc:ZDB-GENE-041010-117]|gcdhb|PTHR10909_SF152	43.965	0	0		0	0		NA	NA
1655	ENSDARP00000135820	ENSDARG00000101411|ENSDART00000160313|WW domain binding protein 11 [Source:ZFIN;Acc:ZDB-GENE-040426-1829]|wbp11|	53.226	0			0	0		NA	NA
1656	ENSDARP00000125104	ENSDARG00000067920|ENSDART00000149062|RAB8A, member RAS oncogene family [Source:ZFIN;Acc:ZDB-GENE-070424-36]|rab8a|PTHR24073_SF24	23.559	0	0	0	0	0	0	NA	NA
1657	ENSDARP00000128780	ENSDARG00000005861|ENSDART00000156031|Ral GTPase activating protein, alpha subunit 2 (catalytic) [Source:ZFIN;Acc:ZDB-GENE-131122-56]|ralgapa2|PTHR10063	221.118	52000			29000			NA	NA
1658	ENSDARP00000044970	ENSDARG00000009133|ENSDART00000044971|myosin IE, b [Source:ZFIN;Acc:ZDB-GENE-040426-1347]|myo1eb|PTHR13140_SF320	125.884	360000	190000	51000	430000	380000	450000	0.9	-1.47
1659	ENSDARP00000017380	ENSDARG00000009607|ENSDART00000021753|cyclin C [Source:ZFIN;Acc:ZDB-GENE-030131-7369]|ccnc|TF656289	33.164	0			0	250000	51000	1.04	-3.17
1660	ENSDARP00000074797	ENSDARG00000057635|ENSDART00000080347|WD repeat domain 34 [Source:ZFIN;Acc:ZDB-GENE-070928-9]|wdr34|PTHR12442_SF26	54.557	1900000			2600000	18000		0.02	-0.18
1661	ENSDARP00000137440	ENSDARG00000098334|ENSDART00000158353|exosome component 3 [Source:ZFIN;Acc:ZDB-GENE-050706-140]|exosc3|PTHR21321	26.72	0	0	0	0	0		NA	NA
1662	ENSDARP00000117024	ENSDARG00000038900|ENSDART00000132125|acyl-CoA dehydrogenase, C-4 to C-12 straight chain [Source:ZFIN;Acc:ZDB-GENE-040426-1945]|acadm|PTHR10909_SF240	46.321	180000	970000	510000	160000	980000	1100000	0.11	-0.31
1663	ENSDARP00000030883	ENSDARG00000025421|ENSDART00000028955|tudor domain containing 3 [Source:ZFIN;Acc:ZDB-GENE-040426-19]|tdrd3|PTHR13681	81.892	2300000	690000	69000	2000000	390000	300000	0.08	-0.35
1664	ENSDARP00000003598	ENSDARG00000004211|ENSDART00000011936|coiled-coil domain containing 106a [Source:ZFIN;Acc:ZDB-GENE-050220-4]|ccdc106a|PTHR16477	43.929	200000	260000	460000	230000	650000	950000	0.53	-0.85
1665	ENSDARP00000109335	ENSDARG00000062612|ENSDART00000127153|DEAH (Asp-Glu-Ala-His) box polypeptide 37 [Source:ZFIN;Acc:ZDB-GENE-030131-4505]|dhx37|PTHR18934_SF99	129.496	520000	320000	110000	830000	350000	110000	0.09	-0.24
1666	ENSDARP00000039450	ENSDARG00000058425|ENSDART00000033152|RAB35, member RAS oncogene family b [Source:ZFIN;Acc:ZDB-GENE-040801-62]|rab35b|PTHR24073_SF416	22.894	1300000	430000	750000	590000	720000	840000	0.04	0.07
1667	ENSDARP00000012931	ENSDARG00000004270|ENSDART00000023054|atlastin 3 [Source:ZFIN;Acc:ZDB-GENE-041010-109]|atl3|PTHR10751_SF32	58.046	500000	1300000	1100000	470000	1600000	1300000	0.09	-0.17
1668	ENSDARP00000077974	ENSDARG00000079716|ENSDART00000083539|SIN3 transcription regulator family member Aa [Source:ZFIN;Acc:ZDB-GENE-070620-3]|sin3aa|PTHR12346_SF2	145.693	270000			490000	440000	400000	1.48	-3.98
1669	ENSDARP00000078114	ENSDARG00000101618|ENSDART00000083679|ubiquitin-conjugating enzyme E2C [Source:ZFIN;Acc:ZDB-GENE-051030-48]|ube2c|PTHR23399	35.207	740000	680000	200000	1900000	580000	580000	0.49	-0.9
1670	ENSDARP00000118656	ENSDARG00000004189|ENSDART00000143088|chromobox homolog 1a (HP1 beta homolog Drosophila) [Source:ZFIN;Acc:ZDB-GENE-030131-4945]|cbx1a|PTHR22812_SF88	24.237	480000	560000	640000	890000	1000000	860000	0.73	-0.72
1671	ENSDARP00000071497	ENSDARG00000054793|ENSDART00000077029|ER membrane protein complex subunit 10 [Source:ZFIN;Acc:ZDB-GENE-030131-9045]|emc10|TF650600	28.222	37000	0		0	0	87000	NA	NA
1672	ENSDARP00000051183	ENSDARG00000035324|ENSDART00000051184|heterogeneous nuclear ribonucleoprotein L [Source:ZFIN;Acc:ZDB-GENE-040426-710]|hnrpl|PTHR11546	59.131	4000000	920000	400000	2900000	390000	170000	0.3	0.97
1673	ENSDARP00000010925	ENSDARG00000015111|ENSDART00000019957|DEAD (Asp-Glu-Ala-Asp) box polypeptide 39Ab [Source:ZFIN;Acc:ZDB-GENE-040426-2902]|ddx39ab|PTHR24031_SF212	48.916	1400000	400000	770000	530000	760000	810000	0.08	0.15
1674	ENSDARP00000115812	ENSDARG00000052728|ENSDART00000142818|SAFB-like, transcription modulator [Source:ZFIN;Acc:ZDB-GENE-040426-2647]|sltm|PTHR15683_SF5	110.804	280000	370000	300000	150000	450000	390000	0.04	0.07
1675	ENSDARP00000096258	ENSDARG00000071378|ENSDART00000105485|si:dkey-78l4.14 [Source:ZFIN;Acc:ZDB-GENE-050309-178]|si:dkey-78l4.14|PTHR31816	11.745	900000	2300000	4200000	580000	10000000	9200000	0.27	-0.88
1676	ENSDARP00000048536	ENSDARG00000002826|ENSDART00000048537|centrosomal protein 57, like 1 [Source:ZFIN;Acc:ZDB-GENE-040808-27]|cep57l1|PTHR19336	56.426	150000			180000	100000		0.21	-0.95
1677	ENSDARP00000133104	ENSDARG00000102295|ENSDART00000157842|DnaJ (Hsp40) homolog, subfamily A, member 3B [Source:ZFIN;Acc:ZDB-GENE-040115-3]|dnaja3b|PTHR24076_SF79	52.623	640000	1400000	430000	330000	1300000	820000	0.02	0.04
1678	ENSDARP00000059966	ENSDARG00000057562|ENSDART00000059967|polymerase (RNA) III (DNA directed) polypeptide C [Source:ZFIN;Acc:ZDB-GENE-040426-992]|polr3c|PTHR12949	60.511	770000	0	48000	1200000	32000	41000	0.14	-0.79
1679	ENSDARP00000114111	ENSDARG00000095538|ENSDART00000143492|SUMO1/sentrin/SMT3 specific peptidase 3a [Source:ZFIN;Acc:ZDB-GENE-030131-2303]|senp3a|PTHR12606_SF10	61.936	1400000	7500000	4800000	0	4200000	3800000	0.52	3.03
1680	ENSDARP00000119887	ENSDARG00000075709|ENSDART00000144625|NADH dehydrogenase (ubiquinone) 1 beta subcomplex, 3 [Source:EntrezGene;Acc:100332034]|ndufb3|PTHR15082_SF2	10.772	0	6600000	11000000	220000	16000000	15000000	0.33	-3.06
1681	ENSDARP00000109109	ENSDARG00000060771|ENSDART00000127303|MAP7 domain containing 3 [Source:ZFIN;Acc:ZDB-GENE-121129-3]|map7d3|PTHR15073	93.021	460000			1200000			NA	NA
1682	ENSDARP00000052436	ENSDARG00000018904|ENSDART00000052437|cleavage stimulation factor, 3' pre-RNA, subunit 3 [Source:ZFIN;Acc:ZDB-GENE-040426-1997]|cstf3|PTHR19980	83.109	1500000			1700000			NA	NA
1683	cont_P81605.2|DCD_HUMAN	RecName: Full=Dermcidin; AltName: Full=Preproteolysin; Contains: RecName: Full=Survival-promoting peptide; Contains: RecName: Full=DCD-1; Flags: Precursor	11.277	13000000	7100000	3900000	7200000	2300000	1600000	0.74	1.25
1684	ENSDARP00000003320	ENSDARG00000002685|ENSDART00000012483|family with sequence similarity 113 [Source:ZFIN;Acc:ZDB-GENE-041212-23]|fam113|PTHR14469	48.455	400000	640000	380000	260000	440000	350000	0.34	0.43
1685	ENSDARP00000083577	ENSDARG00000062016|ENSDART00000089144|vacuolar protein sorting 51 homolog (S. cerevisiae) [Source:ZFIN;Acc:ZDB-GENE-030131-6008]|vps51|PTHR15954_SF4	92.284	260000	52000		250000	0	21000	0.25	1.25
1686	ENSDARP00000130426	ENSDARG00000026322|ENSDART00000165853|dehydrogenase/reductase (SDR family) member 13a, tandem duplicate 1 [Source:ZFIN;Acc:ZDB-GENE-041114-58]|dhrs13a.1|PTHR24320_SF53	37.072	320000	0	0	46000	0	0	NA	NA
1687	ENSDARP00000076941	ENSDARG00000059398|ENSDART00000082506|myelin expression factor 2 [Source:ZFIN;Acc:ZDB-GENE-051120-114]|myef2|PTHR23003_SF15	60.462	3500000	1800000	1200000	2800000	1700000	590000	0.23	0.46
1688	cont_P61626|LYSC_HUMAN	Lysozyme C OS=Homo sapiens GN=LYZ PE=1 SV=1	16.526	200000	1300000	2900000	160000	3700000	5400000	0.16	-0.71
1689	ENSDARP00000132398	ENSDARG00000098753|ENSDART00000172618|engulfment and cell motility 1 (ced-12 homolog, C. elegans) [Source:ZFIN;Acc:ZDB-GENE-040426-2069]|elmo1|PTHR12771_SF23	83.872	310000			880000			NA	NA
1690	ENSDARP00000135208	ENSDARG00000103403|ENSDART00000168425|secretion associated, Ras related GTPase 1B [Source:ZFIN;Acc:ZDB-GENE-040426-1958]|sar1b|PTHR11711_SF133	22.215	2800000	2400000	630000	2400000	1900000	1400000	0.1	-0.21
1691	ENSDARP00000142481	ENSDARG00000105471|ENSDART00000173419|si:ch73-368j24.1 [Source:ZFIN;Acc:ZDB-GENE-160113-131]|si:ch73-368j24.1|PTHR10484	10.599	0	0	890000	0	1000000	1400000	0.47	-3.29
1692	ENSDARP00000136654	ENSDARG00000101805|ENSDART00000159957|wu:fe02h09 [Source:ZFIN;Acc:ZDB-GENE-030131-4872]|PXMP4|PTHR15460	24.054	2900000	4400000	3700000	1700000	5000000	3600000	0.15	0.24
1693	ENSDARP00000142534	ENSDARG00000071562|ENSDART00000173090|microtubule associated tumor suppressor 1a [Source:ZFIN;Acc:ZDB-GENE-061103-409]|mtus1a|PTHR24200	122.363	420000	51000		600000	60000	23000	0.14	-0.65
1694	ENSDARP00000105057	ENSDARG00000092498|ENSDART00000121643|si:dkeyp-46h3.2 [Source:ZFIN;Acc:ZDB-GENE-030131-7351]|si:dkeyp-46h3.2|PTHR12011_SF267	25.31	970000	200000	390000	400000	470000	820000	0.18	-0.35
1695	ENSDARP00000056120	ENSDARG00000038456|ENSDART00000056121|mitochondrial ribosomal protein S35 [Source:ZFIN;Acc:ZDB-GENE-050809-131]|mrps35|PTHR13490	37.35	1500000	840000	650000	620000	680000	520000	0.53	0.65
1696	ENSDARP00000067488	ENSDARG00000045914|ENSDART00000067489|si:ch211-51e12.7 [Source:ZFIN;Acc:ZDB-GENE-030131-8279]|si:ch211-51e12.7|	21.836	1300000	3200000	1300000	1000000	1400000	1400000	0.37	0.51
1697	ENSDARP00000048102	ENSDARG00000030933|ENSDART00000048103|kinase suppressor of ras 1b [Source:ZFIN;Acc:ZDB-GENE-040724-45]|ksr1b|PTHR23257_SF413	108.932	180000	0		190000	65000	31000	0.5	-1.56
1698	ENSDARP00000076508	ENSDARG00000014676|ENSDART00000082071|branched chain keto acid dehydrogenase E1, beta polypeptide [Source:ZFIN;Acc:ZDB-GENE-030124-2]|bckdhb|PTHR11624_SF21	36.208		120000		28000	7700000	5900000	1.27	-6.55
1699	ENSDARP00000121831	ENSDARG00000057026|ENSDART00000144503|RAN, member RAS oncogene family [Source:ZFIN;Acc:ZDB-GENE-990415-88]|ran|PTHR24071	24.445	2100000	3800000	3000000	2200000	4200000	1700000	0.13	0.21
1700	ENSDARP00000063942	ENSDARG00000043554|ENSDART00000063943|mitochondrial ribosomal protein L40 [Source:ZFIN;Acc:ZDB-GENE-040912-37]|mrpl40|PTHR13359	23.228	1300000	3100000	1900000	930000	2100000	1300000	0.37	0.53
1701	ENSDARP00000067353	ENSDARG00000045824|ENSDART00000067354|zgc:101783 [Source:ZFIN;Acc:ZDB-GENE-040912-48]|zgc:101783|PTHR14592	27.225	1900000	94000	120000	1700000	210000	340000	0.23	-0.83
1702	ENSDARP00000011420	ENSDARG00000005254|ENSDART00000027630|KDEL (Lys-Asp-Glu-Leu) endoplasmic reticulum protein retention receptor 2a [Source:ZFIN;Acc:ZDB-GENE-030826-32]|kdelr2a|PTHR10585	24.308	3000000	850000	520000	2700000	940000	1500000	0.23	-0.5
1703	ENSDARP00000139143	ENSDARG00000102078|ENSDART00000160815|RAB35, member RAS oncogene family [Source:HGNC Symbol;Acc:HGNC:9774]|RAB35 (1 of many)|PTHR24073_SF416	22.757	1100000	370000	650000	510000	630000	730000	0.04	0.07
1704	ENSDARP00000111131	ENSDARG00000044820|ENSDART00000130800|cleavage stimulation factor, 3' pre-RNA, subunit 1 [Source:ZFIN;Acc:ZDB-GENE-030131-2958]|cstf1|PTHR22840_SF8	48.215	2600000			2300000			NA	NA
1705	ENSDARP00000086821	ENSDARG00000063333|ENSDART00000092389|nucleoporin 210 [Source:ZFIN;Acc:ZDB-GENE-050208-132]|nup210|PTHR23019	203.379	0	0	0	0			NA	NA
1706	ENSDARP00000138203	ENSDARG00000098867|ENSDART00000163360|PR/SET domain 15 [Source:HGNC Symbol;Acc:HGNC:13999]|PRDM15|PTHR24387_SF6	129.971	24000	340000	280000		170000	230000	0.25	1.09
1707	ENSDARP00000065336	ENSDARG00000044491|ENSDART00000065337|kinesin family member 20A [Source:ZFIN;Acc:ZDB-GENE-050522-252]|kif20a|PTHR24115_SF352	103.498	0	0	0	0	0	0	NA	NA
1708	ENSDARP00000124960	ENSDARG00000014324|ENSDART00000003211|SH2 domain containing 5 [Source:ZFIN;Acc:ZDB-GENE-050327-67]|sh2d5|PTHR15832	32.916	1800000	370000	0	1900000	550000	86000	0.23	-1.24
1709	ENSDARP00000109509	ENSDARG00000089232|ENSDART00000122228|proline rich 14 [Source:ZFIN;Acc:ZDB-GENE-030131-3785]|prr14|PTHR14522	117.299	160000			340000			NA	NA
1710	ENSDARP00000062851	ENSDARG00000042823|ENSDART00000062852|signal peptidase complex subunit 2 [Source:ZFIN;Acc:ZDB-GENE-050320-32]|spcs2|PTHR13085	23.352	3000000	690000	420000	1500000	1000000	880000	0.09	-0.2
1711	ENSDARP00000140847	ENSDARG00000094792|ENSDART00000162135|twinfilin actin-binding protein 2a [Source:ZFIN;Acc:ZDB-GENE-030131-7638]|twf2a|PTHR19861	68.095	61000			84000			NA	NA
1712	ENSDARP00000128223	ENSDARG00000100815|ENSDART00000153818|serine/arginine-rich splicing factor 3a [Source:ZFIN;Acc:ZDB-GENE-030616-631]|srsf3a|PTHR10548_SF67	20.251	0	0	0	0	0	0	NA	NA
1713	ENSDARP00000019686	ENSDARG00000021402|ENSDART00000008053|minichromosome maintenance complex component 3 associated protein [Source:ZFIN;Acc:ZDB-GENE-040715-1]|mcm3ap|PTHR12436_SF18	234.372	91000			100000	0		NA	NA
1714	ENSDARP00000101025	ENSDARG00000077839|ENSDART00000113021|DEAH-box helicase 30 [Source:HGNC Symbol;Acc:HGNC:16716]|DHX30|PTHR18934_SF109	131.547	110000	280000	160000	78000	290000	150000	0.11	0.21
1715	ENSDARP00000126028	ENSDARG00000011146|ENSDART00000150991|ubiquinol-cytochrome c reductase binding protein [Source:ZFIN;Acc:ZDB-GENE-050522-542]|uqcrb|PTHR12022	13.349	1300000	940000	1600000	770000	5800000	6400000	0.63	-1.28
1716	ENSDARP00000038172	ENSDARG00000022438|ENSDART00000037914|cytochrome c oxidase subunit VIa polypeptide 1 [Source:ZFIN;Acc:ZDB-GENE-030131-7715]|cox6a1|PTHR11504_SF3	12.218	85000	26000000	18000000		56000000	19000000	0.08	0.89
1717	ENSDARP00000111024	ENSDARG00000089930|ENSDART00000123431|IQ motif containing E [Source:ZFIN;Acc:ZDB-GENE-090312-217]|iqce|TF630019	77.414	1400000	0	140000	1500000		430000	0.01	0.1
1718	ENSDARP00000116443	ENSDARG00000089836|ENSDART00000144917|si:dkey-17e16.10 [Source:ZFIN;Acc:ZDB-GENE-091204-48]|MRPS12|PTHR11652_SF13	15.731	340000	15000000	11000000	170000	12000000	8800000	0.09	0.55
1719	ENSDARP00000060097	ENSDARG00000041011|ENSDART00000060098|gem (nuclear organelle) associated protein 7 [Source:EntrezGene;Acc:798703]|gemin7|PTHR14679	14.152		2400000	3700000	0	10000000	6600000	0.16	-1.72
1720	ENSDARP00000139132	ENSDARG00000098297|ENSDART00000166541||CABZ01101812.1|PTHR13416	17.93	3400000	1000000	400000	1300000	1600000	1000000	0.09	-0.22
1721	ENSDARP00000120267	ENSDARG00000062137|ENSDART00000142864|stromal antigen 1b [Source:ZFIN;Acc:ZDB-GENE-030131-1393]|stag1b|PTHR11199	143.703	750000	180000	83000	720000	140000	76000	0.06	0.2
1722	ENSDARP00000089247	ENSDARG00000051854|ENSDART00000098476|chromatin licensing and DNA replication factor 1 [Source:ZFIN;Acc:ZDB-GENE-070111-1]|cdt1|TF101159	75.829	240000			420000		74000	0.08	-0.55
1723	ENSDARP00000136475	ENSDARG00000105116|ENSDART00000169035|prolyl 4-hydroxylase, beta polypeptide [Source:ZFIN;Acc:ZDB-GENE-080610-1]|p4hb|PTHR18929_SF48	56.971	170000	680000	770000	210000	800000	790000	0.08	-0.2
1724	ENSDARP00000135512	ENSDARG00000103856|ENSDART00000162431|pentatricopeptide repeat domain 3 [Source:ZFIN;Acc:ZDB-GENE-030131-6849]|ptcd3|PTHR16276	75.998	780000	420000	270000	470000	260000	130000	0.51	0.83
1725	ENSDARP00000069524	ENSDARG00000053070|ENSDART00000075039|golgi SNAP receptor complex member 2 [Source:ZFIN;Acc:ZDB-GENE-030131-3290]|gosr2|PTHR21230	24.555	1500000	270000	150000	1000000	320000	290000	0.07	-0.2
1726	ENSDARP00000129645	ENSDARG00000022350|ENSDART00000155262|NIMA-related kinase 1 [Source:ZFIN;Acc:ZDB-GENE-040730-1]|nek1|PTHR24360_SF51	156.673	13000	200000	210000	42000	160000	150000	0.08	-0.31
1727	ENSDARP00000112585	ENSDARG00000039266|ENSDART00000147165|RNA binding motif protein 25a [Source:ZFIN;Acc:ZDB-GENE-090312-142]|rbm25a|PTHR18806_SF4	19.393	0	1100000	670000	0	1500000	670000	0.1	-0.89
1728	ENSDARP00000092915	ENSDARG00000069917|ENSDART00000102139|spindle and kinetochore associated complex subunit 3 [Source:ZFIN;Acc:ZDB-GENE-030131-2997]|ska3|TF332721	61.968	1000000			1300000			NA	NA
1729	ENSDARP00000120270	ENSDARG00000055893|ENSDART00000133576|nicotinamide nucleotide adenylyltransferase 1 [Source:ZFIN;Acc:ZDB-GENE-050417-101]|nmnat1|PTHR12039	30.872	2100000	1700000	490000	1400000	1000000	740000	0.14	0.27
1730	ENSDARP00000058099	ENSDARG00000039754|ENSDART00000058100|xeroderma pigmentosum, complementation group C [Source:ZFIN;Acc:ZDB-GENE-030131-8461]|xpc|PTHR12135	100.395	800000			670000			NA	NA
1731	cont_P02539|K2M1_SHEEP	Keratin, type II microfibrillar (Fragment) OS=Ovis aries PE=1 SV=1	12.675	280000		190000000				1.11	7.62
1732	ENSDARP00000135963	ENSDARG00000006192|ENSDART00000160413|GATA zinc finger domain containing 2Ab [Source:ZFIN;Acc:ZDB-GENE-040426-2372]|gatad2ab|PTHR13455	81.521	520000	86000		870000			0.3	1.94
1733	ENSDARP00000008680	ENSDARG00000004680|ENSDART00000019417|DnaJ (Hsp40) homolog, subfamily B, member 6a [Source:ZFIN;Acc:ZDB-GENE-040718-45]|dnajb6a|PTHR24077_SF240	34.275	470000	410000	170000	860000	290000	220000	0.12	-0.24
1734	ENSDARP00000019122	ENSDARG00000017163|ENSDART00000003621|siaz-interacting nuclear protein [Source:ZFIN;Acc:ZDB-GENE-050913-2]|sinup|	16.684	3300000	870000	490000	2500000	1800000	500000	0.08	-0.23
1735	ENSDARP00000136987	ENSDARG00000063197|ENSDART00000163173|golgin A2 [Source:ZFIN;Acc:ZDB-GENE-081030-1]|golga2|PTHR10881	120.699	730000			520000	53000	130000	0.45	-1.97
1736	ENSDARP00000142555	ENSDARG00000105401|ENSDART00000172805||ddx41|	10.398	4500000	2500000	1300000	6300000	1200000	340000	0.3	0.85
1737	ENSDARP00000140781	ENSDARG00000102294|ENSDART00000171765|F-box protein 11a [Source:ZFIN;Acc:ZDB-GENE-061103-70]|fbxo11a|PTHR22990	98.206	230000	890000	420000	290000	1100000	830000	0.28	-0.56
1738	ENSDARP00000064602	ENSDARG00000057672|ENSDART00000064603|phospholipid phosphatase 5 [Source:ZFIN;Acc:ZDB-GENE-040704-54]|plpp5|PTHR10165_SF87	37.417	6700000	1500000	700000	5100000	2200000	2200000	0.26	-0.62
1739	ENSDARP00000033907	ENSDARG00000025012|ENSDART00000037007|triosephosphate isomerase 1a [Source:ZFIN;Acc:ZDB-GENE-020416-3]|tpi1a|PTHR21139	26.836	0	0	0	0	0	0	NA	NA
1740	ENSDARP00000139839	ENSDARG00000099236|ENSDART00000160980|septin 10 [Source:ZFIN;Acc:ZDB-GENE-050417-3]|sept10|PTHR18884_SF50	49.594	520000			930000			NA	NA
1741	ENSDARP00000067370	ENSDARG00000045842|ENSDART00000067371|zgc:113263 [Source:ZFIN;Acc:ZDB-GENE-050306-34]|zgc:113263|PTHR15512	128.564	99000			78000	55000		0.11	-0.45
1742	ENSDARP00000132436	ENSDARG00000104280|ENSDART00000169977|BCL2/adenovirus E1B interacting protein 1b [Source:ZFIN;Acc:ZDB-GENE-120203-6]|bnip1b|PTHR12825	26.529	1600000	410000	160000	790000	350000	240000	0.08	0.24
1743	ENSDARP00000076517	ENSDARG00000059067|ENSDART00000082080|junction plakoglobin b [Source:ZFIN;Acc:ZDB-GENE-110407-10]|jupb|PTHR23315_SF12	79.046	900000	360000	5900000	3500000	340000	2100000	0.03	-0.12
1744	ENSDARP00000055185	ENSDARG00000037867|ENSDART00000055186|si:ch211-194i10.5 [Source:ZFIN;Acc:ZDB-GENE-131120-154]|si:ch211-194i10.5|PTHR13080_SF4	10.274	12000000	15000000	24000000	6300000	32000000	44000000	0.16	-0.37
1745	ENSDARP00000101391	ENSDARG00000078127|ENSDART00000109707|neuralized E3 ubiquitin protein ligase 4 [Source:ZFIN;Acc:ZDB-GENE-100318-4]|neurl4|PTHR12429_SF2	171.715	34000	28000	26000	42000	68000	62000	0.95	-0.95
1746	ENSDARP00000022511	ENSDARG00000019137|ENSDART00000004664|translocation associated membrane protein 1 [Source:ZFIN;Acc:ZDB-GENE-021011-1]|tram1|PTHR12371	41.758	62000	120000		240000	36000	280000	0.64	-1.69
1747	ENSDARP00000100290	ENSDARG00000079097|ENSDART00000112270|tetratricopeptide repeat, ankyrin repeat and coiled-coil containing 2a [Source:ZFIN;Acc:ZDB-GENE-060130-180]|tanc2a|PTHR24166_SF21	218.138	0	0	0	0	0	0	NA	NA
1748	ENSDARP00000136238	ENSDARG00000103791|ENSDART00000160549|NME/NM23 nucleoside diphosphate kinase 2b, tandem duplicate 1 [Source:ZFIN;Acc:ZDB-GENE-000210-32]|nme2b.1|PTHR11349_SF59	17.251		5000000	5400000	0	7100000	6700000	0.09	-1.02
1749	ENSDARP00000047901	ENSDARG00000031214|ENSDART00000047902|archain 1b [Source:ZFIN;Acc:ZDB-GENE-040121-7]|arcn1b|PTHR10121	56.687	720000	1500000	1200000	770000	1100000	940000	0.16	0.23
1750	ENSDARP00000087869	ENSDARG00000063895|ENSDART00000093596|NADH dehydrogenase 1, mitochondrial [Source:ZFIN;Acc:ZDB-GENE-011205-7]|mt-nd1|PTHR11432_SF3	35.714	0	0	0	0	0	0	NA	NA
1751	ENSDARP00000096100	ENSDARG00000061778|ENSDART00000105328|formin 2b [Source:ZFIN;Acc:ZDB-GENE-080225-35]|fmn2b|PTHR23213_SF207	161.562	100000	0		250000		15000	0.01	0.07
1752	ENSDARP00000137601	ENSDARG00000061169|ENSDART00000163886|La ribonucleoprotein domain family, member 1B [Source:ZFIN;Acc:ZDB-GENE-030131-4154]|larp1b|PTHR22792_SF50	123.551	47000		0	0	47000	28000	0.12	-0.36
1753	ENSDARP00000133137	ENSDARG00000040959|ENSDART00000172033|RAB, member of RAS oncogene family-like 3 [Source:ZFIN;Acc:ZDB-GENE-040808-11]|rabl3|TF657783	26.097	2200000	0	0	1400000	0	0	NA	NA
1754	ENSDARP00000070847	ENSDARG00000054211|ENSDART00000076373|ST8 alpha-N-acetyl-neuraminide alpha-2,8-sialyltransferase 7.1 [Source:ZFIN;Acc:ZDB-GENE-090504-4]|st8sia7.1|PTHR11987	40.736	220000	0	0	130000			NA	NA
1755	ENSDARP00000140940	ENSDARG00000098507|ENSDART00000166173|Ly1 antibody reactive homolog (mouse) [Source:ZFIN;Acc:ZDB-GENE-040426-1414]|lyar|PTHR13100_SF10	36.877	3200000			2200000	0		NA	NA
1756	ENSDARP00000141625	ENSDARG00000103453|ENSDART00000166267|zinc finger protein-like 1 [Source:ZFIN;Acc:ZDB-GENE-040426-1255]|zfpl1|PTHR12981	35.647	2600000	180000		1800000	540000	270000	0.41	-1.94
1757	ENSDARP00000066281	ENSDARG00000054707|ENSDART00000066282|DEAH (Asp-Glu-Ala-His) box polypeptide 8 [Source:ZFIN;Acc:ZDB-GENE-050809-39]|dhx8|PTHR18934_SF85	137.934	150000	0	0	39000	21000		0.14	0.52
1758	ENSDARP00000109592	ENSDARG00000089976|ENSDART00000129714|signal peptidase complex subunit 3 [Source:ZFIN;Acc:ZDB-GENE-040426-2206]|spcs3|PTHR12804_SF1	21.343	1200000	200000	0	520000	120000	190000	0.16	-0.76
1759	ENSDARP00000103468	ENSDARG00000079219|ENSDART00000113222|mitofusin 1b [Source:ZFIN;Acc:ZDB-GENE-040426-1553]|mfn1b|PTHR10465	38.621	1300000	4600000	2300000		2700000	1700000	0.58	3
1760	ENSDARP00000108912	ENSDARG00000089302|ENSDART00000122660|heterogeneous nuclear ribonucleoprotein A0a [Source:ZFIN;Acc:ZDB-GENE-030131-2249]|hnrnpa0a|PTHR24012_SF284	31.974	690000	660000	140000	450000	160000	380000	0.19	0.41
1761	ENSDARP00000039809	ENSDARG00000076729|ENSDART00000039810|myosin IXAa [Source:ZFIN;Acc:ZDB-GENE-080424-5]|myo9aa|PTHR13140_SF9	289.985	54000			80000			NA	NA
1762	ENSDARP00000064334	ENSDARG00000043816|ENSDART00000064335|ST6 (alpha-N-acetyl-neuraminyl-2,3-beta-galactosyl-1,3)-N-acetylgalactosaminide alpha-2,6-sialyltransferase 1, tandem duplicate 2 [Source:ZFIN;Acc:ZDB-GENE-041014-161]|st6galnac1.2|PTHR13713_SF1	49.752	95000	0	340000	63000	0	110000	0.29	1.43
1763	ENSDARP00000005968	ENSDARG00000003429|ENSDART00000020631|heterogeneous nuclear ribonucleoprotein D-like [Source:ZFIN;Acc:ZDB-GENE-040426-2717]|hnrpdl|PTHR24012_SF275	33.233	1100000	350000	240000	580000	480000	250000	0.07	0.16
1764	ENSDARP00000083512	ENSDARG00000061989|ENSDART00000089079|MPN domain containing [Source:ZFIN;Acc:ZDB-GENE-060929-1162]|mpnd|PTHR12802_SF40	51.069	180000	470000	680000	170000	860000	540000	0.07	-0.17
1765	ENSDARP00000065754	ENSDARG00000069525|ENSDART00000065755|GPN-loop GTPase 3 [Source:ZFIN;Acc:ZDB-GENE-040724-141]|gpn3|PTHR21231	32.623	600000	1300000	650000	560000	370000	290000	0.87	1.03
1766	ENSDARP00000116730	ENSDARG00000037018|ENSDART00000140724|GRB2-associated binding protein 1 [Source:ZFIN;Acc:ZDB-GENE-040426-2674]|gab1|PTHR12156_SF18	80.988	86000	110000	230000	150000	570000	900000	1.02	-1.72
1767	ENSDARP00000131696	ENSDARG00000100452|ENSDART00000157678|glioma tumor suppressor candidate region gene 2 [Source:ZFIN;Acc:ZDB-GENE-051120-21]|gltscr2|PTHR14211	54.553	0	0	0	0	0	0	NA	NA
1768	cont_P04040|CATA_HUMAN	Catalase OS=Homo sapiens GN=CAT PE=1 SV=3	59.719	570000		440000	380000		45000	0.34	1.98
1769	ENSDARP00000103741	ENSDARG00000078929|ENSDART00000110606|abhydrolase domain containing 16A [Source:ZFIN;Acc:ZDB-GENE-010601-2]|abhd16a|PTHR12277_SF54	61.604	860000	460000	310000	520000	360000	280000	0.27	0.4
1770	ENSDARP00000067842	ENSDARG00000046141|ENSDART00000067843|zgc:162025 [Source:ZFIN;Acc:ZDB-GENE-070424-17]|zgc:162025|PTHR14482	26.793	710000	1800000	820000	760000	570000	400000	0.69	0.89
1771	ENSDARP00000092482	ENSDARG00000041586|ENSDART00000101707|DEAH (Asp-Glu-Ala-His) box polypeptide 40 [Source:ZFIN;Acc:ZDB-GENE-080507-1]|dhx40|PTHR18934_SF98	83.259	330000	55000	87000	470000	73000		0.25	1.09
1772	ENSDARP00000016349	ENSDARG00000021120|ENSDART00000025120|NDC1 transmembrane nucleoporin [Source:ZFIN;Acc:ZDB-GENE-030131-7176]|ndc1|PTHR13269	74.409	0	0		0	0		NA	NA
1773	ENSDARP00000009364	ENSDARG00000006862|ENSDART00000026800|kinesin-associated protein 3b [Source:ZFIN;Acc:ZDB-GENE-030131-2219]|kifap3b|PTHR15605	89.185	26000			250000			NA	NA
1774	ENSDARP00000092188	ENSDARG00000059246|ENSDART00000101414|heterogeneous nuclear ribonucleoprotein D [Source:ZFIN;Acc:ZDB-GENE-070424-97]|hnrnpd|PTHR24012_SF263	35.562	210000	0	0	0	0	0	NA	NA
1775	ENSDARP00000123940	ENSDARG00000076913|ENSDART00000148698|essential meiotic structure-specific endonuclease 1 [Source:ZFIN;Acc:ZDB-GENE-030131-3191]|eme1|PTHR21077	61.748	0		0	25000	0	0	NA	NA
1776	ENSDARP00000056247	ENSDARG00000038543|ENSDART00000056248|WD repeat domain 48b [Source:ZFIN;Acc:ZDB-GENE-030131-6622]|wdr48b|PTHR19862	76.181	1500000			1400000			NA	NA
1777	ENSDARP00000111281	ENSDARG00000003846|ENSDART00000127725|mitochondrial ribosomal protein L21 [Source:ZFIN;Acc:ZDB-GENE-061027-183]|mrpl21|PTHR21349_SF0	23.718	2400000	6400000	3300000	1400000	4700000	3300000	0.22	0.4
1778	ENSDARP00000009285	ENSDARG00000020405|ENSDART00000018625|N-ethylmaleimide-sensitive factor attachment protein, alpha b [Source:ZFIN;Acc:ZDB-GENE-030131-5290]|napab|PTHR13768	33.222	1600000	430000	230000	1300000	570000	540000	0.18	-0.42
1779	ENSDARP00000088640	ENSDARG00000067916|ENSDART00000097868|trimethylguanosine synthase 1 [Source:ZFIN;Acc:ZDB-GENE-070802-2]|tgs1|PTHR14741_SF32	90.239	1100000	350000	93000	380000	110000	95000	0.43	1.07
1780	ENSDARP00000059134	ENSDARG00000040396|ENSDART00000059135|B-cell CLL/lymphoma 7B, b [Source:ZFIN;Acc:ZDB-GENE-010328-17]|bcl7bb|PTHR12767	22.355	8200000	1100000		20000000	3900000	930000	0.57	-3.22
1781	ENSDARP00000032153	ENSDARG00000025858|ENSDART00000032355|zgc:56525 [Source:ZFIN;Acc:ZDB-GENE-040426-1060]|zgc:56525|PTHR15896	45.482	1100000		0	1000000			NA	NA
1782	ENSDARP00000047864	ENSDARG00000077171|ENSDART00000047865|si:dkey-46g23.2 [Source:ZFIN;Acc:ZDB-GENE-070705-476]|si:dkey-46g23.2|PTHR11412_SF88	158.263	990000	190000	160000	720000	260000	170000	0.01	-0.02
1783	ENSDARP00000042828	ENSDARG00000025011|ENSDART00000042829|synaptojanin 1 [Source:ZFIN;Acc:ZDB-GENE-030131-9180]|synj1|PTHR11200_SF126	152.259				290000			NA	NA
1784	ENSDARP00000131793	ENSDARG00000086896|ENSDART00000167912|far upstream element (FUSE) binding protein 3 [Source:ZFIN;Acc:ZDB-GENE-041121-12]|fubp3|PTHR10288_SF100	58.615	1500000			1100000			NA	NA
1785	ENSDARP00000098692	ENSDARG00000025500|ENSDART00000113714|metaxin 1a [Source:ZFIN;Acc:ZDB-GENE-060606-2]|mtx1a|PTHR12289	35.781	1100000	1800000	940000	570000	1100000	860000	0.51	0.62
1786	ENSDARP00000014963	ENSDARG00000031200|ENSDART00000020266|protein phosphatase 2, regulatory subunit B', gamma b [Source:ZFIN;Acc:ZDB-GENE-041014-4]|ppp2r5cb|PTHR10257	67.221	1700000	1500000	1600000	2800000	1100000	1100000	0.04	0.07
1787	ENSDARP00000098579	ENSDARG00000076590|ENSDART00000111963|ATPase family, AAA domain containing 2 [Source:ZFIN;Acc:ZDB-GENE-030131-7003]|atad2|PTHR23069	152.945	31000	480000	440000	190000	200000	320000	0.1	-0.32
1788	ENSDARP00000119224	ENSDARG00000012274|ENSDART00000132073|eukaryotic translation initiation factor 4E family member 1c [Source:ZFIN;Acc:ZDB-GENE-050417-398]|eif4e1c|PTHR11960_SF4	26.349	930000	900000	430000	720000	240000	190000	0.78	1.18
1789	ENSDARP00000136398	ENSDARG00000101877|ENSDART00000158887|RNA binding motif protein 34 [Source:ZFIN;Acc:ZDB-GENE-040718-77]|rbm34|PTHR24011_SF271	46.006	80000	3000000	2500000	310000	1800000	1800000	0.05	-0.24
1790	ENSDARP00000104415	ENSDARG00000075192|ENSDART00000110185|YME1-like 1a [Source:ZFIN;Acc:ZDB-GENE-091113-41]|yme1l1a|PTHR23076_SF37	80.393	99000	220000	150000	58000	53000	70000	1.26	1.3
1791	ENSDARP00000054056	ENSDARG00000037172|ENSDART00000054057|DDRGK domain containing 1 [Source:ZFIN;Acc:ZDB-GENE-040426-1050]|ddrgk1|	13.756	9300000	950000		4800000	620000		0.09	0.88
1792	ENSDARP00000133225	ENSDARG00000101670|ENSDART00000170757|kinetochore associated 1 [Source:ZFIN;Acc:ZDB-GENE-050208-92]|kntc1|PTHR15688	258.664	0	0	10000	0	0	0	NA	NA
1793	ENSDARP00000132833	ENSDARG00000018658|ENSDART00000170455|AAR2 splicing factor homolog (S. cerevisiae) [Source:ZFIN;Acc:ZDB-GENE-040704-68]|aar2|PTHR12689	43.441	570000	0		620000	0		NA	NA
1794	ENSDARP00000024907	ENSDARG00000019345|ENSDART00000013525|MAP/microtubule affinity-regulating kinase 3a [Source:ZFIN;Acc:ZDB-GENE-030131-6232]|mark3a|PTHR24346_SF1	80.288	480000	220000	110000	1100000	230000	40000	0.01	0.04
1795	ENSDARP00000016544	ENSDARG00000013729|ENSDART00000020251|serine/arginine-rich splicing factor 6a [Source:ZFIN;Acc:ZDB-GENE-040426-2824]|srsf6a|PTHR10548_SF7	40.321	0	0	210000	0	430000	290000	0.53	-2.82
1796	ENSDARP00000115477	ENSDARG00000011597|ENSDART00000133168|ataxin 2-like [Source:ZFIN;Acc:ZDB-GENE-030131-3246]|atxn2l|PTHR12854_SF8	106.711	950000	39000	46000	730000	27000		0.26	1.39
1797	ENSDARP00000037344	ENSDARG00000023852|ENSDART00000037824|LSM4 homolog, U6 small nuclear RNA and mRNA degradation associated [Source:ZFIN;Acc:ZDB-GENE-040426-1652]|lsm4|PTHR23338_SF16	15.7	0			0	0	0	NA	NA
1798	ENSDARP00000038731	ENSDARG00000013881|ENSDART00000033018|phosphatidylinositol 4-kinase type 2 beta [Source:ZFIN;Acc:ZDB-GENE-070112-990]|pi4k2b|PTHR12865	56.136	880000	400000	230000	550000	150000	120000	0.56	1.04
1799	ENSDARP00000139798	ENSDARG00000005350|ENSDART00000167838|disco-interacting protein 2 homolog Ba [Source:ZFIN;Acc:ZDB-GENE-040426-2305]|dip2ba|PTHR22754	171.841	150000	110000	66000	180000	130000	45000	0.02	0.04
1800	ENSDARP00000018900	ENSDARG00000025275|ENSDART00000019992|globoside alpha-1,3-N-acetylgalactosaminyltransferase 1, like 1 [Source:ZFIN;Acc:ZDB-GENE-040426-1117]|gbgt1l1|PTHR10462	36.828	6000000	1600000	980000	3200000	1200000	1000000	0.18	0.41
1801	ENSDARP00000116290	ENSDARG00000011613|ENSDART00000135435|RNA binding motif protein 39a [Source:ZFIN;Acc:ZDB-GENE-040426-2852]|rbm39a|PTHR24012_SF301	58.287	95000	0	180000	110000	110000	150000	0.47	-1.27
1802	ENSDARP00000104927	ENSDARG00000056462|ENSDART00000124321|C-reactive protein 2 [Source:ZFIN;Acc:ZDB-GENE-030131-5826]|crp2|PTHR19277	25.023	280000	190000	0	80000	190000	220000	0.26	-0.89
1803	ENSDARP00000115988	ENSDARG00000022944|ENSDART00000133650|ecdysoneless homolog (Drosophila) [Source:ZFIN;Acc:ZDB-GENE-030131-6304]|ecd|PTHR13060	70.231	750000	800000	550000	770000	600000	390000	0.21	0.29
1804	ENSDARP00000025350	ENSDARG00000036359|ENSDART00000022840|MYC induced nuclear antigen-like [Source:ZFIN;Acc:ZDB-GENE-040426-1283]|minal|PTHR13096	59.706	1300000			1300000			NA	NA
1805	ENSDARP00000112117	ENSDARG00000057736|ENSDART00000126041|anoctamin 10a [Source:ZFIN;Acc:ZDB-GENE-050913-43]|ano10a|PTHR12308_SF18	74.602	0	0	0	0	0	0	NA	NA
1806	ENSDARP00000100192	ENSDARG00000074332|ENSDART00000110807|si:ch1073-335m2.2 [Source:ZFIN;Acc:ZDB-GENE-081104-82]|SPEN (1 of many)|PTHR23189_SF9	347.5	43000	20000	0	32000	15000	5900	0.25	0.56
1807	ENSDARP00000131114	ENSDARG00000098679|ENSDART00000169325|nucleoporin 85 [Source:ZFIN;Acc:ZDB-GENE-040801-145]|nup85|PTHR13373	74.025	470000	450000	230000	550000	360000	200000	0.06	0.1
1808	ENSDARP00000029445	ENSDARG00000025854|ENSDART00000032277|DEAD (Asp-Glu-Ala-Asp) box polypeptide 51 [Source:ZFIN;Acc:ZDB-GENE-040927-28]|ddx51|PTHR24031_SF68	72.476	240000	630000	350000	310000	610000	200000	0.08	0.15
1809	ENSDARP00000134279	ENSDARG00000100031|ENSDART00000164389|transcriptional adaptor 1 [Source:HGNC Symbol;Acc:HGNC:30631]|TADA1|PTHR21277	34.945	2500000	540000	0	2600000	1300000	550000	0.53	-2.37
1810	ENSDARP00000133702	ENSDARG00000043854|ENSDART00000160701|peptidylprolyl isomerase (cyclophilin)-like 4 [Source:ZFIN;Acc:ZDB-GENE-030131-6251]|ppil4|PTHR11071_SF156	52.85	1400000			2300000			NA	NA
1811	ENSDARP00000003616	ENSDARG00000004713|ENSDART00000028017|MAD2 mitotic arrest deficient-like 1 (yeast) [Source:ZFIN;Acc:ZDB-GENE-030515-3]|mad2l1|PTHR11842	23.196	1100000	1700000	1600000	1000000	2200000	1900000	0.11	-0.17
1812	ENSDARP00000139157	ENSDARG00000102307|ENSDART00000165565|TAF2 RNA polymerase II, TATA box binding protein (TBP)-associated factor [Source:ZFIN;Acc:ZDB-GENE-030131-3207]|taf2|PTHR15137	136.438	100000	56000	30000	280000	8600	23000	0.16	0.57
1813	ENSDARP00000117308	ENSDARG00000039354|ENSDART00000145077|spindle and kinetochore associated complex subunit 1 [Source:ZFIN;Acc:ZDB-GENE-040718-334]|ska1|TF622697	29.651	0			0			NA	NA
1814	ENSDARP00000097988	ENSDARG00000077549|ENSDART00000109434|apoptosis inducing factor, mitochondria associated 2 [Source:HGNC Symbol;Acc:HGNC:21411]|AIFM2|PTHR22915_SF5	40.445	800000	720000	610000	260000	1100000	710000	0.15	0.27
1815	ENSDARP00000124266	ENSDARG00000010042|ENSDART00000147972|dynamin 1a [Source:ZFIN;Acc:ZDB-GENE-081104-27]|dnm1a|PTHR11566_SF32	95.783	42000	870000	810000	85000	1100000	1100000	0.15	-0.64
1816	ENSDARP00000133745	ENSDARG00000102394|ENSDART00000172164|adaptor-related protein complex 1, gamma 1 subunit [Source:ZFIN;Acc:ZDB-GENE-030131-3187]|ap1g1|PTHR22780	91.302	800000	620000	480000	430000	540000	550000	0.25	0.31
1817	ENSDARP00000118597	ENSDARG00000057863|ENSDART00000142297|DNA (cytosine-5-)-methyltransferase beta, duplicate b.3 [Source:ZFIN;Acc:ZDB-GENE-050314-2]|dnmt3bb.3|PTHR23068_SF8	147.725	150000			12000	49000	57000	0.14	-0.49
1818	ENSDARP00000061377	ENSDARG00000041887|ENSDART00000061378|splicing factor 3a, subunit 1 [Source:ZFIN;Acc:ZDB-GENE-030616-156]|sf3a1|PTHR15316	87.861	510000			430000			NA	NA
1819	ENSDARP00000014999	ENSDARG00000017337|ENSDART00000016677|zgc:77929 [Source:ZFIN;Acc:ZDB-GENE-040426-1908]|zgc:77929|PTHR31703	20.969	3500000	3100000	1900000	1700000	3400000	2800000	0.06	0.09
1820	ENSDARP00000102385	ENSDARG00000075737|ENSDART00000114289|zgc:165518 [Source:ZFIN;Acc:ZDB-GENE-070720-15]|zgc:165518|PTHR11412_SF88	158.099	1300000	130000	94000	1100000	220000	130000	0.09	-0.33
1821	ENSDARP00000124369	ENSDARG00000095912|ENSDART00000149483|si:dkey-229b18.3 [Source:ZFIN;Acc:ZDB-GENE-030131-6870]|si:dkey-229b18.3|PTHR24387_SF4	107.395		710000	530000	0	490000	450000	0.06	-0.5
1822	ENSDARP00000032583	ENSDARG00000008255|ENSDART00000031028|CCR4-NOT transcription complex, subunit 6a [Source:ZFIN;Acc:ZDB-GENE-030131-2768]|cnot6a|PTHR12121_SF33	62.997	880000	300000	270000	720000	430000	210000	0.01	0.03
1823	ENSDARP00000014914	ENSDARG00000006609|ENSDART00000010048|mitogen-activated protein kinase kinase 2a [Source:ZFIN;Acc:ZDB-GENE-041027-1]|map2k2a|PTHR24360_SF15	44.021	1100000	2800000	1800000	830000	2400000	1800000	0.14	0.24
1824	ENSDARP00000133609	ENSDARG00000102734|ENSDART00000158642|WD repeat domain 48a [Source:ZFIN;Acc:ZDB-GENE-061110-55]|wdr48a|PTHR19862	77.051	1100000			1000000			NA	NA
1825	ENSDARP00000132362	ENSDARG00000045017|ENSDART00000169459|p53 and DNA-damage regulated 1 [Source:ZFIN;Acc:ZDB-GENE-050417-276]|pdrg1|PTHR21162	15.287	350000			560000			NA	NA
1826	cont_P02668|CASK_BOVIN	Kappa-casein OS=Bos_taurus GN=CSN3 PE=1 SV=1	21.256	870000	320000	0	410000	1800000	310000	0.55	-2.11
1827	ENSDARP00000052354	ENSDARG00000036069|ENSDART00000052355|DEAD (Asp-Glu-Ala-Asp) box polypeptide 39B [Source:ZFIN;Acc:ZDB-GENE-040426-1259]|ddx39b|PTHR24031_SF204	49.685	1400000	400000	770000	530000	760000	810000	0.08	0.15
1828	ENSDARP00000116139	ENSDARG00000014324|ENSDART00000131782|SH2 domain containing 5 [Source:ZFIN;Acc:ZDB-GENE-050327-67]|sh2d5|PTHR15832	45.72	1600000	190000	0	1600000	420000	76000	0.27	-1.35
1829	ENSDARP00000134927	ENSDARG00000102889|ENSDART00000167449|septin 15 [Source:ZFIN;Acc:ZDB-GENE-061103-265]|sept15|PTHR18884_SF30	49.733	620000			920000			NA	NA
1830	ENSDARP00000069092	ENSDARG00000052703|ENSDART00000074604|CDGSH iron sulfur domain 2 [Source:ZFIN;Acc:ZDB-GENE-040426-1381]|cisd2|PTHR13680_SF4	15.475	370000	200000	880000	380000	450000	1200000	0.28	-0.56
1831	ENSDARP00000128476	ENSDARG00000030508|ENSDART00000154296|si:dkey-167k11.5 [Source:ZFIN;Acc:ZDB-GENE-091204-218]|CCDC134 (1 of many)|PTHR14735	26.231	1700000	420000	160000	930000	170000	380000	0.11	0.32
1832	ENSDARP00000122023	ENSDARG00000063385|ENSDART00000148261|centromere protein E [Source:ZFIN;Acc:ZDB-GENE-060929-860]|cenpe|	22.668	0			0			NA	NA
1833	ENSDARP00000022789	ENSDARG00000010481|ENSDART00000013575|basic leucine zipper and W2 domains 1a [Source:ZFIN;Acc:ZDB-GENE-030131-3951]|bzw1a|PTHR14208	48.046	330000	450000	680000	82000	550000	630000	0.27	0.62
1834	ENSDARP00000009060	ENSDARG00000003592|ENSDART00000011337|surfeit 1 [Source:ZFIN;Acc:ZDB-GENE-041108-2]|surf1|PTHR23427_SF2	35.47	2100000	3800000	2700000	950000	2500000	2100000	0.52	0.7
1835	ENSDARP00000101246	ENSDARG00000073837|ENSDART00000114260|SUMO1/sentrin/SMT3 specific peptidase 2 [Source:ZFIN;Acc:ZDB-GENE-060810-183]|senp2|PTHR12606_SF7	68.017	70000	240000	88000	170000	150000	53000	0.02	0.05
1836	ENSDARP00000096950	ENSDARG00000074849|ENSDART00000106172|ras-related C3 botulinum toxin substrate 1a (rho family, small GTP binding protein Rac1) [Source:ZFIN;Acc:ZDB-GENE-030131-5415]|rac1a|PTHR24072_SF107	21.52	4000000	3700000	2700000	4000000	3300000	3400000	0.05	-0.07
1837	ENSDARP00000026057	ENSDARG00000021110|ENSDART00000004771|POC1 centriolar protein B [Source:ZFIN;Acc:ZDB-GENE-031118-54]|poc1b|PTHR22847_SF386	54.357	380000	60000		1700000	650000	300000	1.26	-3.5
1838	ENSDARP00000137725	ENSDARG00000101472|ENSDART00000163098|POP4 homolog, ribonuclease P/MRP subunit [Source:ZFIN;Acc:ZDB-GENE-050522-505]|pop4|PTHR13348_SF0	24.947	2400000	2600000	1900000	2400000	1700000	1900000	0.15	0.2
1839	ENSDARP00000091193	ENSDARG00000069147|ENSDART00000100420|peroxisomal biogenesis factor 11 beta [Source:ZFIN;Acc:ZDB-GENE-060825-289]|pex11b|PTHR12652	29.608	0	57000	82000	0	370000	250000	0.43	-2.19
1840	ENSDARP00000119758	ENSDARG00000091967|ENSDART00000142862|transcription termination factor, RNA polymerase I [Source:ZFIN;Acc:ZDB-GENE-030131-6913]|ttf1|PTHR10641_SF470	67.052	0	1600000	560000	0	430000	240000	0.03	0.29
1841	ENSDARP00000090050	ENSDARG00000068596|ENSDART00000099276|CCR4-NOT transcription complex, subunit 11 [Source:ZFIN;Acc:ZDB-GENE-030131-8068]|cnot11|PTHR15975	49.674	1100000			900000	210000	96000	0.55	-2.53
1842	ENSDARP00000129908	ENSDARG00000020847|ENSDART00000164895|ATPase, H+ transporting, lysosomal V0 subunit a1a [Source:ZFIN;Acc:ZDB-GENE-030131-3027]|atp6v0a1a|PTHR11629	96.114	390000			180000	17000		0.07	0.37
1843	ENSDARP00000121696	ENSDARG00000036070|ENSDART00000139323|zinc ribbon domain containing 1 [Source:ZFIN;Acc:ZDB-GENE-050320-131]|znrd1|PTHR11239_SF11	14.169	900000	15000000	11000000	1000000	17000000	12000000	0.04	-0.16
1844	ENSDARP00000006812	ENSDARG00000009753|ENSDART00000017485|splicing factor 3b, subunit 6 [Source:ZFIN;Acc:ZDB-GENE-040625-36]|sf3b6|PTHR22630_SF0	14.576	0	0	0	0	510000	360000	1.22	-4.45
1845	ENSDARP00000098255	ENSDARG00000060312|ENSDART00000114410|WD repeat domain 62 [Source:ZFIN;Acc:ZDB-GENE-060503-291]|wdr62|PTHR22847_SF370	163.744	140000			170000			NA	NA
1846	ENSDARP00000070070	ENSDARG00000053554|ENSDART00000075588|WD repeat domain 76 [Source:ZFIN;Acc:ZDB-GENE-030131-4513]|wdr76|PTHR14773	62.237	210000	110000	66000	440000		41000	0.4	1.8
1847	ENSDARP00000133561	ENSDARG00000099908|ENSDART00000162273|mitochondrial fission process 1 [Source:HGNC Symbol;Acc:HGNC:26945]|MTFP1|PTHR11001	18.223	160000	430000	490000		350000	320000	0.5	1.88
1848	ENSDARP00000120140	ENSDARG00000039203|ENSDART00000145108|zgc:110130 [Source:ZFIN;Acc:ZDB-GENE-050522-208]|MFF (1 of many)|PTHR16501	32.596	860000	700000	95000	460000	460000	120000	0.13	0.38
1849	ENSDARP00000088385	ENSDARG00000009169|ENSDART00000097615|MOB kinase activator 1Ba [Source:ZFIN;Acc:ZDB-GENE-040426-919]|mob1ba|PTHR22599	25.051	330000	2500000	2000000	380000	3500000	3800000	0.16	-0.52
1850	ENSDARP00000137947	ENSDARG00000103802|ENSDART00000170915|si:ch73-389b16.2 [Source:ZFIN;Acc:ZDB-GENE-050411-113]|si:ch73-389b16.2|PTHR24413_SF26	170.659	62000			390000	16000	12000	0.34	-1.28
[truncated: 1,115 more rows]
