# Supplementary material for: Zebrafish Ski7 tunes RNA levels during the oocyte-to-embryo transition
Source: PLoS Genet. 2021 Feb 18;17(2):e1009390. doi: 10.1371/journal.pgen.1009390 (PMC7924785; doi:10.1371/journal.pgen.1009390)
Supplement: S6 Table — (A) Number of reads per sample from 3 replicates per genotype per stage; polyA+ RNA-seq and ribo- (RiboC) RNA-seq). (B) Pearson correlation between samples of polyA+ RNA-seq. (C) Pearson correlation between samples of RiboC RNA-seq. (XLSX) [file pgen.1009390.s020.xlsx]

## Sheet: S6A Table
	Number of reads
	Library	# reads			Library	# reads
	WT_Ooc_T1_R1_polyA	9046637			WT_Ooc_T1_R1_RiboC	78656686
	WT_Ooc_T1_R2_polyA	11113572			WT_Ooc_T1_R2_RiboC	29596900
	WT_Ooc_T1_R3_polyA	16786111			WT_Ooc_T1_R3_RiboC	41575668
	WT_Ooc_T2_R1_polyA	8867420			WT_Ooc_T2_R1_RiboC	11520729
	WT_Ooc_T2_R2_polyA	18712340			WT_Ooc_T2_R2_RiboC	11001259
	WT_Ooc_T2_R3_polyA	11736428			WT_Ooc_T2_R3_RiboC	59477006
	WT_Ooc_T3_R1_polyA	41736773			WT_Ooc_T3_R1_RiboC	24804508
	WT_Ooc_T3_R2_polyA	18016687			WT_Ooc_T3_R2_RiboC	21267548
	WT_Ooc_T3_R3_polyA	14979928			WT_Ooc_T3_R3_RiboC	11466288
	WT_Ooc_T4_R1_polyA	10099757			WT_Ooc_T4_R1_RiboC	9568931
	WT_Ooc_T4_R2_polyA	9658667			WT_Ooc_T4_R2_RiboC	17240378
	WT_Ooc_T4_R3_polyA	12116611			WT_Ooc_T4_R3_RiboC	34684877
	WT_Ooc_INA_R1_polyA	16763049			WT_Emb_T1_R1_RiboC	7948872
	WT_Ooc_INA_R2_polyA	38844392			WT_Emb_T1_R2_RiboC	11163822
	WT_Ooc_INA_R3_polyA	71061784			WT_Emb_T1_R3_RiboC	8959759
	WT_Ooc_ACT_R1_polyA	16530807			WT_Emb_T2_R1_RiboC	8703610
	WT_Ooc_ACT_R2_polyA	12012449			WT_Emb_T2_R2_RiboC	13701156
	WT_Ooc_ACT_R3_polyA	81805741			WT_Emb_T2_R3_RiboC	6747847
	WT_Ooc_FER_R1_polyA	11311706			WT_Emb_T3_R1_RiboC	12946171
	WT_Ooc_FER_R2_polyA	10530962			WT_Emb_T3_R2_RiboC	23084016
	WT_Ooc_FER_R3_polyA	67112608			WT_Emb_T3_R3_RiboC	4609372
	WT_Emb_T1_R1_polyA	17744686			WT_Emb_T4_R1_RiboC	10204064
	WT_Emb_T1_R2_polyA	62328627			WT_Emb_T4_R2_RiboC	8587457
	WT_Emb_T1_R3_polyA	13179061			WT_Emb_T4_R3_RiboC	12119179
	WT_Emb_T2_R1_polyA	34332211			Ski7_Ooc_T1_R1_RiboC	10676783
	WT_Emb_T2_R2_polyA	21689838			Ski7_Ooc_T1_R2_RiboC	13002098
	WT_Emb_T2_R3_polyA	11436081			Ski7_Ooc_T1_R3_RiboC	58469755
	WT_Emb_T3_R1_polyA	20852767			Ski7_Ooc_T2_R1_RiboC	8961575
	WT_Emb_T3_R2_polyA	12757604			Ski7_Ooc_T2_R2_RiboC	24173887
	WT_Emb_T3_R3_polyA	18647155			Ski7_Ooc_T2_R3_RiboC	26161946
	WT_Emb_T4_R1_polyA	12276080			Ski7_Ooc_T3_R1_RiboC	18175796
	WT_Emb_T4_R2_polyA	14846454			Ski7_Ooc_T3_R2_RiboC	17640625
	WT_Emb_T4_R3_polyA	15522168			Ski7_Ooc_T3_R3_RiboC	15790333
	Ski7_Ooc_T1_R1_polyA	9078572			Ski7_Ooc_T4_R1_RiboC	8555260
	Ski7_Ooc_T1_R2_polyA	9222245			Ski7_Ooc_T4_R2_RiboC	14629140
	Ski7_Ooc_T1_R3_polyA	6953699			Ski7_Ooc_T4_R3_RiboC	58935648
	Ski7_Ooc_T2_R1_polyA	16969926			Ski7_Emb_T1_R1_RiboC	5889501
	Ski7_Ooc_T2_R2_polyA	13299849			Ski7_Emb_T1_R2_RiboC	14379273
	Ski7_Ooc_T2_R3_polyA	53695080			Ski7_Emb_T1_R3_RiboC	11668391
	Ski7_Ooc_T3_R1_polyA	11763989			Ski7_Emb_T2_R1_RiboC	9056209
	Ski7_Ooc_T3_R2_polyA	24618840			Ski7_Emb_T2_R2_RiboC	11167288
	Ski7_Ooc_T3_R3_polyA	18063385			Ski7_Emb_T2_R3_RiboC	11501863
	Ski7_Ooc_T4_R1_polyA	13761530			Ski7_Emb_T3_R1_RiboC	9484005
	Ski7_Ooc_T4_R2_polyA	16334139			Ski7_Emb_T3_R2_RiboC	6843422
	Ski7_Ooc_T4_R3_polyA	13700820			Ski7_Emb_T3_R3_RiboC	9628833
	Ski7_Ooc_INA_R1_polyA	10095300			Ski7_Emb_T4_R1_RiboC	8506884
	Ski7_Ooc_INA_R2_polyA	119572199			Ski7_Emb_T4_R2_RiboC	16299343
	Ski7_Ooc_INA_R3_polyA	10564443			Ski7_Emb_T4_R3_RiboC	8642246
	Ski7_Ooc_ACT_R1_polyA	14488429
	Ski7_Ooc_ACT_R2_polyA	19151237
	Ski7_Ooc_ACT_R3_polyA	19093942
	Ski7_Ooc_FER_R1_polyA	21975485
	Ski7_Ooc_FER_R2_polyA	15696627
	Ski7_Ooc_FER_R3_polyA	17653378
	Ski7_Emb_T1_R1_polyA	11938830
	Ski7_Emb_T1_R2_polyA	24956900
	Ski7_Emb_T1_R3_polyA	10810186
	Ski7_Emb_T2_R1_polyA	4425069
	Ski7_Emb_T2_R2_polyA	10753811
	Ski7_Emb_T2_R3_polyA	15057199
	Ski7_Emb_T3_R1_polyA	9527482
	Ski7_Emb_T3_R2_polyA	223227721
	Ski7_Emb_T3_R3_polyA	12679159
	Ski7_Emb_T4_R1_polyA	26094215
	Ski7_Emb_T4_R2_polyA	50254306
	Ski7_Emb_T4_R3_polyA	10819450

## Sheet: S6B Table
	Pearson correlation polyA+ RNA-seq
		Ski7_Emb_T1_R1_polyA	Ski7_Emb_T1_R2_polyA	Ski7_Emb_T1_R3_polyA	Ski7_Emb_T2_R1_polyA	Ski7_Emb_T2_R2_polyA	Ski7_Emb_T2_R3_polyA	Ski7_Emb_T3_R1_polyA	Ski7_Emb_T3_R2_polyA	Ski7_Emb_T3_R3_polyA	Ski7_Emb_T4_R1_polyA	Ski7_Emb_T4_R2_polyA	Ski7_Emb_T4_R3_polyA	Ski7_Ooc_ACT_R1_polyA	Ski7_Ooc_ACT_R2_polyA	Ski7_Ooc_ACT_R3_polyA	Ski7_Ooc_FER_R1_polyA	Ski7_Ooc_FER_R2_polyA	Ski7_Ooc_FER_R3_polyA	Ski7_Ooc_INA_R1_polyA	Ski7_Ooc_INA_R2_polyA	Ski7_Ooc_INA_R3_polyA	Ski7_Ooc_T1_R1_polyA	Ski7_Ooc_T1_R2_polyA	Ski7_Ooc_T1_R3_polyA	Ski7_Ooc_T2_R1_polyA	Ski7_Ooc_T2_R2_polyA	Ski7_Ooc_T2_R3_polyA	Ski7_Ooc_T3_R1_polyA	Ski7_Ooc_T3_R2_polyA	Ski7_Ooc_T3_R3_polyA	Ski7_Ooc_T4_R1_polyA	Ski7_Ooc_T4_R2_polyA	Ski7_Ooc_T4_R3_polyA	WT_Emb_T1_R1_polyA	WT_Emb_T1_R2_polyA	WT_Emb_T1_R3_polyA	WT_Emb_T2_R1_polyA	WT_Emb_T2_R2_polyA	WT_Emb_T2_R3_polyA	WT_Emb_T3_R1_polyA	WT_Emb_T3_R2_polyA	WT_Emb_T3_R3_polyA	WT_Emb_T4_R1_polyA	WT_Emb_T4_R2_polyA	WT_Emb_T4_R3_polyA	WT_Ooc_ACT_R1_polyA	WT_Ooc_ACT_R2_polyA	WT_Ooc_ACT_R3_polyA
	Ski7_Emb_T1_R1_polyA	1	0.990698	0.988028	0.946211	0.936987	0.946299	0.904447	0.897857	0.902489	0.869719	0.859065	0.861451	0.946812	0.933069	0.947961	0.946699	0.933563	0.946749	0.939031	0.932817	0.927962	0.287119	0.260184	0.251273	0.602995	0.289493	0.29143	0.37523	0.314031	0.345245	0.353685	0.370457	0.431093	0.925385	0.947273	0.965914	0.903425	0.942293	0.936248	0.888462	0.893863	0.900777	0.854019	0.856956	0.864489	0.924464	0.923104	0.908472
	Ski7_Emb_T1_R2_polyA	0.990698	1	0.990311	0.93311	0.93777	0.941612	0.888736	0.896034	0.896013	0.85308	0.85481	0.852962	0.948671	0.937897	0.954401	0.951504	0.935267	0.951589	0.943562	0.937867	0.933768	0.282626	0.255744	0.247371	0.594988	0.285378	0.287397	0.372441	0.284612	0.339701	0.352024	0.367053	0.426896	0.929476	0.953824	0.967513	0.902738	0.941988	0.933238	0.884917	0.889411	0.893802	0.847141	0.849292	0.855119	0.928598	0.928155	0.915021
	Ski7_Emb_T1_R3_polyA	0.988028	0.990311	1	0.925703	0.925826	0.944179	0.881764	0.884395	0.896597	0.846896	0.845604	0.855012	0.955177	0.938945	0.961319	0.957848	0.939349	0.95905	0.948079	0.940012	0.941809	0.276444	0.24947	0.240739	0.59198	0.280399	0.281215	0.372493	0.304892	0.337979	0.355541	0.370791	0.438242	0.941149	0.963046	0.97577	0.908512	0.939116	0.933088	0.889212	0.892919	0.893799	0.851791	0.851558	0.856143	0.942579	0.942079	0.92809
	Ski7_Emb_T2_R1_polyA	0.946211	0.93311	0.925703	1	0.990698	0.988521	0.989798	0.983306	0.983556	0.972199	0.961875	0.961992	0.848132	0.83648	0.862592	0.85398	0.843531	0.861977	0.839573	0.837431	0.851032	0.316745	0.290803	0.282321	0.665618	0.322523	0.325727	0.404604	0.323011	0.377521	0.372251	0.391466	0.437013	0.85474	0.880365	0.891878	0.927564	0.966902	0.972033	0.941906	0.948887	0.967046	0.928643	0.935254	0.951143	0.81646	0.812541	0.795057
	Ski7_Emb_T2_R2_polyA	0.936987	0.93777	0.925826	0.990698	1	0.990716	0.982224	0.990874	0.985972	0.963025	0.967532	0.963124	0.846309	0.834572	0.861832	0.852584	0.842141	0.861227	0.836594	0.835078	0.84828	0.310095	0.284159	0.276353	0.663201	0.316553	0.320239	0.400011	0.324631	0.371199	0.368568	0.386194	0.431206	0.857926	0.88543	0.894476	0.931655	0.969798	0.977924	0.945546	0.955586	0.972376	0.930546	0.937656	0.955553	0.81596	0.812018	0.793724
	Ski7_Emb_T2_R3_polyA	0.946299	0.941612	0.944179	0.988521	0.990716	1	0.975267	0.978789	0.988541	0.956112	0.956358	0.965193	0.858857	0.842515	0.874828	0.864891	0.850693	0.873043	0.847372	0.843942	0.861568	0.304048	0.278237	0.270439	0.658277	0.311999	0.314269	0.400606	0.334628	0.370208	0.37222	0.390463	0.444346	0.881402	0.905013	0.911633	0.945281	0.977329	0.981278	0.953739	0.960866	0.971734	0.936992	0.939909	0.953535	0.836712	0.834761	0.819055
	Ski7_Emb_T3_R1_polyA	0.904447	0.888736	0.881764	0.989798	0.982224	0.975267	1	0.990957	0.988139	0.991201	0.980799	0.978559	0.80336	0.789172	0.819997	0.808759	0.801441	0.82116	0.79187	0.790337	0.811965	0.33103	0.30598	0.297072	0.686149	0.33859	0.34182	0.417541	0.359597	0.392062	0.381947	0.403073	0.441471	0.811987	0.83849	0.849486	0.911327	0.945544	0.961011	0.93977	0.951936	0.973191	0.938466	0.946182	0.969093	0.768718	0.762979	0.742981
	Ski7_Emb_T3_R2_polyA	0.897857	0.896034	0.884395	0.983306	0.990874	0.978789	0.990957	1	0.992229	0.983934	0.989534	0.983169	0.800297	0.787402	0.821942	0.808594	0.797779	0.821322	0.790268	0.789341	0.813489	0.330505	0.305854	0.297192	0.687269	0.339594	0.342847	0.421127	0.336936	0.393065	0.385513	0.406029	0.444875	0.81893	0.846218	0.851501	0.920636	0.950904	0.965581	0.947816	0.957851	0.976073	0.945527	0.951165	0.97163	0.770573	0.766865	0.748128
	Ski7_Emb_T3_R3_polyA	0.902489	0.896013	0.896597	0.983556	0.985972	0.988541	0.988139	0.992229	1	0.98103	0.98241	0.989927	0.804811	0.790141	0.825924	0.813289	0.799641	0.824781	0.794991	0.791958	0.817848	0.325089	0.30043	0.292232	0.682553	0.33475	0.337285	0.419227	0.331103	0.390686	0.384782	0.40531	0.447993	0.829692	0.855089	0.858965	0.927338	0.958212	0.967936	0.951688	0.959043	0.975226	0.948224	0.952827	0.969776	0.779259	0.776324	0.757915
	Ski7_Emb_T4_R1_polyA	0.869719	0.85308	0.846896	0.972199	0.963025	0.956112	0.991201	0.983934	0.98103	1	0.990519	0.988355	0.75822	0.7418	0.784088	0.766695	0.753833	0.783614	0.747666	0.744562	0.784273	0.340013	0.317079	0.306318	0.695035	0.351781	0.353024	0.432765	0.346457	0.407493	0.397228	0.421494	0.46445	0.789681	0.812117	0.815342	0.90348	0.926593	0.941437	0.938513	0.944529	0.962627	0.9508	0.954632	0.971332	0.734729	0.731729	0.714035
	Ski7_Emb_T4_R2_polyA	0.859065	0.85481	0.845604	0.961875	0.967532	0.956358	0.980799	0.989534	0.98241	0.990519	1	0.992205	0.751878	0.734315	0.78352	0.763289	0.745252	0.781548	0.741635	0.737424	0.784783	0.336936	0.315082	0.30521	0.696503	0.352025	0.353045	0.438099	0.337346	0.411048	0.404781	0.429058	0.478279	0.800025	0.821246	0.817801	0.915267	0.928763	0.945351	0.948817	0.953135	0.966206	0.961108	0.964836	0.975983	0.738644	0.737678	0.719607
	Ski7_Emb_T4_R3_polyA	0.861451	0.852962	0.855012	0.961992	0.963124	0.965193	0.978559	0.983169	0.989927	0.988355	0.992205	1	0.753926	0.734288	0.784467	0.76491	0.745045	0.782203	0.743574	0.737614	0.785602	0.329881	0.307685	0.297977	0.690318	0.344754	0.345378	0.433152	0.330532	0.40491	0.400412	0.423943	0.474894	0.806019	0.826242	0.821946	0.919154	0.934451	0.947025	0.951085	0.953272	0.965506	0.962421	0.964051	0.974359	0.742668	0.741996	0.725403
	Ski7_Ooc_ACT_R1_polyA	0.946812	0.948671	0.955177	0.848132	0.846309	0.858857	0.80336	0.800297	0.804811	0.75822	0.751878	0.753926	1	0.981759	0.98084	0.995149	0.985118	0.983542	0.994356	0.981976	0.954125	0.27522	0.24678	0.238684	0.554556	0.272284	0.274476	0.349845	0.349268	0.317264	0.331471	0.344492	0.390804	0.878688	0.909787	0.940261	0.810684	0.859937	0.856341	0.790484	0.81042	0.817003	0.749633	0.750629	0.77467	0.952386	0.944543	0.92521
	Ski7_Ooc_ACT_R2_polyA	0.933069	0.937897	0.938945	0.83648	0.834572	0.842515	0.789172	0.787402	0.790141	0.7418	0.734315	0.734288	0.981759	1	0.969585	0.981008	0.995436	0.971781	0.984421	0.998508	0.939678	0.269171	0.24062	0.234267	0.535006	0.262537	0.267187	0.330512	0.286487	0.299807	0.307752	0.316758	0.346721	0.835901	0.876095	0.911218	0.772072	0.84308	0.831577	0.753638	0.774679	0.789754	0.711354	0.717254	0.745684	0.923976	0.914602	0.892476
	Ski7_Ooc_ACT_R3_polyA	0.947961	0.954401	0.961319	0.862592	0.861832	0.874828	0.819997	0.821942	0.825924	0.784088	0.78352	0.784467	0.98084	0.969585	1	0.987918	0.971027	0.998688	0.980753	0.973664	0.981877	0.286501	0.258982	0.249377	0.57556	0.289137	0.288836	0.381062	0.316761	0.342999	0.366096	0.381707	0.446628	0.909255	0.935477	0.950362	0.853436	0.878474	0.876204	0.832318	0.84044	0.837474	0.793833	0.79259	0.798811	0.964805	0.959539	0.944352
	Ski7_Ooc_FER_R1_polyA	0.946699	0.951504	0.957848	0.85398	0.852584	0.864891	0.808759	0.808594	0.813289	0.766695	0.763289	0.76491	0.995149	0.981008	0.987918	1	0.980515	0.988179	0.99615	0.983348	0.964782	0.276021	0.247768	0.239401	0.556731	0.27431	0.276209	0.356582	0.306588	0.322048	0.339295	0.352244	0.403841	0.885725	0.916838	0.940739	0.823964	0.867122	0.861389	0.803077	0.815925	0.820462	0.761591	0.76347	0.778746	0.956952	0.949586	0.929346
	Ski7_Ooc_FER_R2_polyA	0.933563	0.935267	0.939349	0.843531	0.842141	0.850693	0.801441	0.797779	0.799641	0.753833	0.745252	0.745045	0.985118	0.995436	0.971027	0.980515	1	0.975237	0.980866	0.995037	0.939733	0.276619	0.247807	0.240633	0.551161	0.270634	0.27488	0.339594	0.348615	0.308311	0.316745	0.327053	0.357463	0.84039	0.880274	0.917517	0.781515	0.848119	0.843974	0.765974	0.793686	0.807597	0.726507	0.729809	0.766069	0.925802	0.915224	0.89271
	Ski7_Ooc_FER_R3_polyA	0.946749	0.951589	0.95905	0.861977	0.861227	0.873043	0.82116	0.821322	0.824781	0.783614	0.781548	0.782203	0.983542	0.971781	0.998688	0.988179	0.975237	1	0.982445	0.974781	0.979821	0.285923	0.258199	0.248775	0.575462	0.287769	0.288084	0.377372	0.333096	0.340621	0.361609	0.377157	0.439266	0.902161	0.929911	0.948399	0.845779	0.874646	0.874925	0.82645	0.838249	0.83793	0.788375	0.788969	0.799168	0.962427	0.955144	0.937555
	Ski7_Ooc_INA_R1_polyA	0.939031	0.943562	0.948079	0.839573	0.836594	0.847372	0.79187	0.790268	0.794991	0.747666	0.741635	0.743574	0.994356	0.984421	0.980753	0.99615	0.980866	0.982445	1	0.985549	0.957285	0.273871	0.245588	0.237255	0.542273	0.269775	0.272367	0.345515	0.28203	0.313526	0.325979	0.338542	0.382579	0.863546	0.897099	0.92584	0.79539	0.851217	0.840343	0.77504	0.78833	0.797249	0.732248	0.737573	0.752861	0.946668	0.938079	0.91733
	Ski7_Ooc_INA_R2_polyA	0.932817	0.937867	0.940012	0.837431	0.835078	0.843942	0.790337	0.789341	0.791958	0.744562	0.737424	0.737614	0.981976	0.998508	0.973664	0.983348	0.995037	0.974781	0.985549	1	0.945049	0.272212	0.243763	0.23605	0.538309	0.266029	0.269878	0.335781	0.284289	0.303725	0.31375	0.323662	0.356583	0.84133	0.880613	0.91335	0.779185	0.845147	0.833907	0.760564	0.779428	0.792177	0.718439	0.722733	0.748489	0.928244	0.919554	0.899749
	Ski7_Ooc_INA_R3_polyA	0.927962	0.933768	0.941809	0.851032	0.84828	0.861568	0.811965	0.813489	0.817848	0.784273	0.784783	0.785602	0.954125	0.939678	0.981877	0.964782	0.939733	0.979821	0.957285	0.945049	1	0.29101	0.26616	0.254394	0.578267	0.298915	0.296053	0.3981	0.302955	0.358889	0.389324	0.405859	0.485571	0.904516	0.9261	0.933754	0.853182	0.867102	0.863218	0.833642	0.834111	0.827073	0.800747	0.799864	0.793107	0.951804	0.948734	0.937054
	Ski7_Ooc_T1_R1_polyA	0.287119	0.282626	0.276444	0.316745	0.310095	0.304048	0.33103	0.330505	0.325089	0.340013	0.336936	0.329881	0.27522	0.269171	0.286501	0.276021	0.276619	0.285923	0.273871	0.272212	0.29101	1	0.98953	0.987178	0.899093	0.98673	0.990518	0.941143	0.612959	0.966078	0.768954	0.876305	0.62967	0.229337	0.246174	0.249573	0.264934	0.271775	0.284392	0.289241	0.302431	0.305519	0.30175	0.289486	0.312627	0.245329	0.247043	0.2477
	Ski7_Ooc_T1_R2_polyA	0.260184	0.255744	0.24947	0.290803	0.284159	0.278237	0.30598	0.305854	0.30043	0.317079	0.315082	0.307685	0.24678	0.24062	0.258982	0.247768	0.247807	0.258199	0.245588	0.243763	0.26616	0.98953	1	0.985663	0.880465	0.994562	0.992184	0.929265	0.609149	0.962374	0.757901	0.877934	0.623897	0.207605	0.222735	0.22458	0.243165	0.247274	0.259022	0.267224	0.279031	0.280607	0.281446	0.268036	0.289547	0.220539	0.222957	0.223875
	Ski7_Ooc_T1_R3_polyA	0.251273	0.247371	0.240739	0.282321	0.276353	0.270439	0.297072	0.297192	0.292232	0.306318	0.30521	0.297977	0.238684	0.234267	0.249377	0.239401	0.240633	0.248775	0.237255	0.23605	0.254394	0.987178	0.985663	1	0.880324	0.983342	0.99348	0.931897	0.608437	0.971318	0.760638	0.869023	0.621673	0.19828	0.213541	0.216001	0.234124	0.238922	0.251303	0.257325	0.270155	0.272657	0.270438	0.258973	0.281102	0.211133	0.212922	0.212793
	Ski7_Ooc_T2_R1_polyA	0.602995	0.594988	0.59198	0.665618	0.663201	0.658277	0.686149	0.687269	0.682553	0.695035	0.696503	0.690318	0.554556	0.535006	0.57556	0.556731	0.551161	0.575462	0.542273	0.538309	0.578267	0.899093	0.880465	0.880324	1	0.900652	0.903967	0.917658	0.673567	0.921024	0.778146	0.866155	0.71298	0.553603	0.573319	0.575648	0.626851	0.625706	0.653094	0.658292	0.67504	0.680004	0.673031	0.662617	0.690292	0.536973	0.537295	0.528271
	Ski7_Ooc_T2_R2_polyA	0.289493	0.285378	0.280399	0.322523	0.316553	0.311999	0.33859	0.339594	0.33475	0.351781	0.352025	0.344754	0.272284	0.262537	0.289137	0.27431	0.270634	0.287769	0.269775	0.266029	0.298915	0.98673	0.994562	0.983342	0.900652	1	0.993732	0.946935	0.624627	0.972658	0.779488	0.896483	0.655533	0.247279	0.261049	0.259139	0.285606	0.281412	0.295637	0.309554	0.32042	0.318215	0.325147	0.310004	0.328567	0.254332	0.257874	0.258333
	Ski7_Ooc_T2_R3_polyA	0.29143	0.287397	0.281215	0.325727	0.320239	0.314269	0.34182	0.342847	0.337285	0.353024	0.353045	0.345378	0.274476	0.267187	0.288836	0.276209	0.27488	0.288084	0.272367	0.269878	0.296053	0.990518	0.992184	0.99348	0.903967	0.993732	1	0.945478	0.621249	0.979088	0.774445	0.887986	0.649233	0.242335	0.257438	0.258084	0.28204	0.283167	0.297179	0.306846	0.318721	0.320035	0.321277	0.310094	0.329327	0.251407	0.25368	0.253498
	Ski7_Ooc_T3_R1_polyA	0.37523	0.372441	0.372493	0.404604	0.400011	0.400606	0.417541	0.421127	0.419227	0.432765	0.438099	0.433152	0.349845	0.330512	0.381062	0.356582	0.339594	0.377372	0.345515	0.335781	0.3981	0.941143	0.929265	0.931897	0.917658	0.946935	0.945478	1	0.639163	0.978891	0.911285	0.971199	0.820315	0.367205	0.375328	0.36282	0.403336	0.375392	0.394117	0.421891	0.425187	0.412947	0.435426	0.419335	0.422647	0.36007	0.365888	0.367082
	Ski7_Ooc_T3_R2_polyA	0.314031	0.284612	0.304892	0.323011	0.324631	0.334628	0.359597	0.336936	0.331103	0.346457	0.337346	0.330532	0.349268	0.286487	0.316761	0.306588	0.348615	0.333096	0.28203	0.284289	0.302955	0.612959	0.609149	0.608437	0.673567	0.624627	0.621249	0.639163	1	0.640619	0.573883	0.631553	0.528573	0.32603	0.330263	0.359973	0.331446	0.292252	0.367653	0.351077	0.425695	0.410146	0.368264	0.341935	0.422122	0.327057	0.31953	0.31189
	Ski7_Ooc_T3_R3_polyA	0.345245	0.339701	0.337979	0.377521	0.371199	0.370208	0.392062	0.393065	0.390686	0.407493	0.411048	0.40491	0.317264	0.299807	0.342999	0.322048	0.308311	0.340621	0.313526	0.303725	0.358889	0.966078	0.962374	0.971318	0.921024	0.972658	0.979088	0.978891	0.640619	1	0.845898	0.940373	0.759719	0.328927	0.335105	0.327617	0.366213	0.345821	0.361641	0.386383	0.389024	0.382097	0.401404	0.392842	0.392653	0.321359	0.326012	0.32735
	Ski7_Ooc_T4_R1_polyA	0.353685	0.352024	0.355541	0.372251	0.368568	0.37222	0.381947	0.385513	0.384782	0.397228	0.404781	0.400412	0.331471	0.307752	0.366096	0.339295	0.316745	0.361609	0.325979	0.31375	0.389324	0.768954	0.757901	0.760638	0.778146	0.779488	0.774445	0.911285	0.573883	0.845898	1	0.964699	0.940084	0.372889	0.374807	0.356978	0.396325	0.353126	0.373248	0.407416	0.406547	0.387313	0.418443	0.399947	0.396328	0.35863	0.366117	0.369599
	Ski7_Ooc_T4_R2_polyA	0.370457	0.367053	0.370791	0.391466	0.386194	0.390463	0.403073	0.406029	0.40531	0.421494	0.429058	0.423943	0.344492	0.316758	0.381707	0.352244	0.327053	0.377157	0.338542	0.323662	0.405859	0.876305	0.877934	0.869023	0.866155	0.896483	0.887986	0.971199	0.631553	0.940373	0.964699	1	0.912125	0.392062	0.392186	0.373482	0.417878	0.370376	0.391349	0.431172	0.428492	0.407909	0.444801	0.427444	0.418202	0.37484	0.383002	0.387508
	Ski7_Ooc_T4_R3_polyA	0.431093	0.426896	0.438242	0.437013	0.431206	0.444346	0.441471	0.444875	0.447993	0.46445	0.478279	0.474894	0.390804	0.346721	0.446628	0.403841	0.357463	0.439266	0.382579	0.356583	0.485571	0.62967	0.623897	0.621673	0.71298	0.655533	0.649233	0.820315	0.528573	0.759719	0.940084	0.912125	1	0.520691	0.502115	0.469043	0.530798	0.443594	0.465223	0.530494	0.509107	0.472771	0.540844	0.53035	0.481257	0.47365	0.486509	0.496497
	WT_Emb_T1_R1_polyA	0.925385	0.929476	0.941149	0.85474	0.857926	0.881402	0.811987	0.81893	0.829692	0.789681	0.800025	0.806019	0.878688	0.835901	0.909255	0.885725	0.84039	0.902161	0.863546	0.84133	0.904516	0.229337	0.207605	0.19828	0.553603	0.247279	0.242335	0.367205	0.32603	0.328927	0.372889	0.392062	0.520691	1	0.991106	0.976451	0.952812	0.902038	0.913028	0.918643	0.901787	0.871599	0.881896	0.868641	0.838887	0.950955	0.958246	0.95531
	WT_Emb_T1_R2_polyA	0.947273	0.953824	0.963046	0.880365	0.88543	0.905013	0.83849	0.846218	0.855089	0.812117	0.821246	0.826242	0.909787	0.876095	0.935477	0.916838	0.880274	0.929911	0.897099	0.880613	0.9261	0.246174	0.222735	0.213541	0.573319	0.261049	0.257438	0.375328	0.330263	0.335105	0.374807	0.392186	0.502115	0.991106	1	0.987794	0.949118	0.920929	0.930876	0.919675	0.915866	0.890477	0.882149	0.873344	0.856086	0.961457	0.965913	0.956545
	WT_Emb_T1_R3_polyA	0.965914	0.967513	0.97577	0.891878	0.894476	0.911633	0.849486	0.851501	0.858965	0.815342	0.817801	0.821946	0.940261	0.911218	0.950362	0.940739	0.917517	0.948399	0.92584	0.91335	0.933754	0.249573	0.22458	0.216001	0.575648	0.259139	0.258084	0.36282	0.359973	0.327617	0.356978	0.373482	0.469043	0.976451	0.987794	1	0.928125	0.92567	0.93717	0.901825	0.905262	0.896372	0.86327	0.859227	0.859371	0.968255	0.96671	0.953155
	WT_Emb_T2_R1_polyA	0.903425	0.902738	0.908512	0.927564	0.931655	0.945281	0.911327	0.920636	0.927338	0.90348	0.915267	0.919154	0.810684	0.772072	0.853436	0.823964	0.781515	0.845779	0.79539	0.779185	0.853182	0.264934	0.243165	0.234124	0.626851	0.285606	0.28204	0.403336	0.331446	0.366213	0.396325	0.417878	0.530798	0.952812	0.949118	0.928125	1	0.95083	0.970106	0.992204	0.975576	0.955724	0.973746	0.961876	0.939904	0.86882	0.875152	0.87019
	WT_Emb_T2_R2_polyA	0.942293	0.941988	0.939116	0.966902	0.969798	0.977329	0.945544	0.950904	0.958212	0.926593	0.928763	0.934451	0.859937	0.84308	0.878474	0.867122	0.848119	0.874646	0.851217	0.845147	0.867102	0.271775	0.247274	0.238922	0.625706	0.281412	0.283167	0.375392	0.292252	0.345821	0.353126	0.370376	0.443594	0.902038	0.920929	0.92567	0.95083	1	0.977005	0.950664	0.951254	0.958243	0.929911	0.935443	0.936724	0.85661	0.855069	0.848581
	WT_Emb_T2_R3_polyA	0.936248	0.933238	0.933088	0.972033	0.977924	0.981278	0.961011	0.965581	0.967936	0.941437	0.945351	0.947025	0.856341	0.831577	0.876204	0.861389	0.843974	0.874925	0.840343	0.833907	0.863218	0.284392	0.259022	0.251303	0.653094	0.295637	0.297179	0.394117	0.367653	0.361641	0.373248	0.391349	0.465223	0.913028	0.930876	0.93717	0.970106	0.977005	1	0.975597	0.983075	0.990473	0.956965	0.959139	0.971939	0.862342	0.858936	0.842697
	WT_Emb_T3_R1_polyA	0.888462	0.884917	0.889212	0.941906	0.945546	0.953739	0.93977	0.947816	0.951688	0.938513	0.948817	0.951085	0.790484	0.753638	0.832318	0.803077	0.765974	0.82645	0.77504	0.760564	0.833642	0.289241	0.267224	0.257325	0.658292	0.309554	0.306846	0.421891	0.351077	0.386383	0.407416	0.431172	0.530494	0.918643	0.919675	0.901825	0.992204	0.950664	0.975597	1	0.987673	0.975562	0.991377	0.982076	0.968208	0.835414	0.839494	0.831221
	WT_Emb_T3_R2_polyA	0.893863	0.889411	0.892919	0.948887	0.955586	0.960866	0.951936	0.957851	0.959043	0.944529	0.953135	0.953272	0.81042	0.774679	0.84044	0.815925	0.793686	0.838249	0.78833	0.779428	0.834111	0.302431	0.279031	0.270155	0.67504	0.32042	0.318721	0.425187	0.425695	0.389024	0.406547	0.428492	0.509107	0.901787	0.915866	0.905262	0.975576	0.951254	0.983075	0.987673	1	0.988414	0.980485	0.974057	0.981386	0.834073	0.834902	0.82144
	WT_Emb_T3_R3_polyA	0.900777	0.893802	0.893799	0.967046	0.972376	0.971734	0.973191	0.976073	0.975226	0.962627	0.966206	0.965506	0.817003	0.789754	0.837474	0.820462	0.807597	0.83793	0.797249	0.792177	0.827073	0.305519	0.280607	0.272657	0.680004	0.318215	0.320035	0.412947	0.410146	0.382097	0.387313	0.407909	0.472771	0.871599	0.890477	0.896372	0.955724	0.958243	0.990473	0.975562	0.988414	1	0.969134	0.9713	0.992405	0.816669	0.812547	0.795103
	WT_Emb_T4_R1_polyA	0.854019	0.847141	0.851791	0.928643	0.930546	0.936992	0.938466	0.945527	0.948224	0.9508	0.961108	0.962421	0.749633	0.711354	0.793833	0.761591	0.726507	0.788375	0.732248	0.718439	0.800747	0.30175	0.281446	0.270438	0.673031	0.325147	0.321277	0.435426	0.368264	0.401404	0.418443	0.444801	0.540844	0.881896	0.882149	0.86327	0.973746	0.929911	0.956965	0.991377	0.980485	0.969134	1	0.987279	0.9763	0.79415	0.799181	0.789461
	WT_Emb_T4_R2_polyA	0.856956	0.849292	0.851558	0.935254	0.937656	0.939909	0.946182	0.951165	0.952827	0.954632	0.964836	0.964051	0.750629	0.717254	0.79259	0.76347	0.729809	0.788969	0.737573	0.722733	0.799864	0.289486	0.268036	0.258973	0.662617	0.310004	0.310094	0.419335	0.341935	0.392842	0.399947	0.427444	0.53035	0.868641	0.873344	0.859227	0.961876	0.935443	0.959139	0.982076	0.974057	0.9713	0.987279	1	0.974834	0.787304	0.789781	0.776584
	WT_Emb_T4_R3_polyA	0.864489	0.855119	0.856143	0.951143	0.955553	0.953535	0.969093	0.97163	0.969776	0.971332	0.975983	0.974359	0.77467	0.745684	0.798811	0.778746	0.766069	0.799168	0.752861	0.748489	0.793107	0.312627	0.289547	0.281102	0.690292	0.328567	0.329327	0.422647	0.422122	0.392653	0.396328	0.418202	0.481257	0.838887	0.856086	0.859371	0.939904	0.936724	0.971939	0.968208	0.981386	0.992405	0.9763	0.974834	1	0.777297	0.774282	0.755413
	WT_Ooc_ACT_R1_polyA	0.924464	0.928598	0.942579	0.81646	0.81596	0.836712	0.768718	0.770573	0.779259	0.734729	0.738644	0.742668	0.952386	0.923976	0.964805	0.956952	0.925802	0.962427	0.946668	0.928244	0.951804	0.245329	0.220539	0.211133	0.536973	0.254332	0.251407	0.36007	0.327057	0.321359	0.35863	0.37484	0.47365	0.950955	0.961457	0.968255	0.86882	0.85661	0.862342	0.835414	0.834073	0.816669	0.79415	0.787304	0.777297	1	0.993984	0.976257
	WT_Ooc_ACT_R2_polyA	0.923104	0.928155	0.942079	0.812541	0.812018	0.834761	0.762979	0.766865	0.776324	0.731729	0.737678	0.741996	0.944543	0.914602	0.959539	0.949586	0.915224	0.955144	0.938079	0.919554	0.948734	0.247043	0.222957	0.212922	0.537295	0.257874	0.25368	0.365888	0.31953	0.326012	0.366117	0.383002	0.486509	0.958246	0.965913	0.96671	0.875152	0.855069	0.858936	0.839494	0.834902	0.812547	0.799181	0.789781	0.774282	0.993984	1	0.98352
	WT_Ooc_ACT_R3_polyA	0.908472	0.915021	0.92809	0.795057	0.793724	0.819055	0.742981	0.748128	0.757915	0.714035	0.719607	0.725403	0.92521	0.892476	0.944352	0.929346	0.89271	0.937555	0.91733	0.899749	0.937054	0.2477	0.223875	0.212793	0.528271	0.258333	0.253498	0.367082	0.31189	0.32735	0.369599	0.387508	0.496497	0.95531	0.956545	0.953155	0.87019	0.848581	0.842697	0.831221	0.82144	0.795103	0.789461	0.776584	0.755413	0.976257	0.98352	1
	WT_Ooc_FER_R1_polyA	0.929912	0.93572	0.946627	0.829787	0.829906	0.846532	0.783336	0.78516	0.792631	0.74731	0.750818	0.753092	0.958732	0.938944	0.971412	0.967191	0.936682	0.970272	0.958885	0.941041	0.957297	0.247014	0.221316	0.214192	0.539162	0.253643	0.253263	0.35511	0.295589	0.318774	0.35003	0.36433	0.45399	0.935824	0.952676	0.961988	0.86168	0.862899	0.866501	0.831539	0.831179	0.821675	0.789108	0.789075	0.781103	0.993516	0.984741	0.95968
	WT_Ooc_FER_R2_polyA	0.919784	0.926178	0.936201	0.80252	0.800115	0.819787	0.749594	0.752422	0.760315	0.714343	0.716328	0.719349	0.95099	0.929566	0.960595	0.953966	0.927263	0.958135	0.949063	0.932281	0.945973	0.265384	0.239903	0.230133	0.536886	0.271893	0.268198	0.369106	0.301523	0.328392	0.363116	0.378854	0.460495	0.929266	0.943215	0.951428	0.840099	0.838054	0.837302	0.805754	0.805333	0.789092	0.763885	0.752326	0.747446	0.985988	0.98794	0.970812
	WT_Ooc_FER_R3_polyA	0.896889	0.904268	0.917538	0.781725	0.780131	0.806417	0.728773	0.734901	0.744607	0.701604	0.707801	0.713498	0.912708	0.878426	0.934799	0.917108	0.879118	0.927228	0.904743	0.886781	0.928317	0.247549	0.224335	0.212388	0.52307	0.259281	0.2531	0.368468	0.308098	0.326711	0.372241	0.39036	0.500401	0.952354	0.951393	0.945438	0.865251	0.837315	0.831612	0.824868	0.813349	0.783395	0.78374	0.766509	0.744375	0.970223	0.978681	0.998009
	WT_Ooc_INA_R1_polyA	0.923831	0.929319	0.941767	0.815819	0.81456	0.833898	0.766006	0.768712	0.777433	0.732102	0.736053	0.739887	0.953381	0.931162	0.967	0.961502	0.928473	0.964248	0.954825	0.935865	0.955451	0.2416	0.216841	0.20749	0.528234	0.249346	0.247289	0.352717	0.281153	0.315561	0.349963	0.365504	0.462255	0.941304	0.954519	0.961159	0.859988	0.855835	0.855618	0.826956	0.821813	0.807409	0.784289	0.78198	0.766559	0.996473	0.990604	0.970609
	WT_Ooc_INA_R2_polyA	0.905859	0.912219	0.926541	0.792543	0.790775	0.814619	0.741778	0.747059	0.756363	0.714102	0.72061	0.725043	0.928447	0.897429	0.949007	0.934982	0.89722	0.943327	0.924223	0.90418	0.949022	0.255771	0.232834	0.220597	0.534969	0.268488	0.261778	0.37763	0.307354	0.334058	0.379962	0.397584	0.501895	0.950695	0.956289	0.952995	0.863755	0.83639	0.838878	0.827002	0.818815	0.791673	0.788359	0.773051	0.754565	0.986947	0.994064	0.983148
	WT_Ooc_INA_R3_polyA	0.90774	0.915351	0.927227	0.795309	0.793723	0.81793	0.743052	0.748605	0.757765	0.714485	0.71997	0.725109	0.926376	0.896535	0.946599	0.932234	0.894928	0.939543	0.921099	0.903887	0.943847	0.252289	0.22868	0.217523	0.530057	0.262986	0.258055	0.370668	0.299911	0.330431	0.373176	0.390467	0.496795	0.950486	0.953322	0.949712	0.866043	0.846579	0.83967	0.827626	0.817285	0.791885	0.78607	0.773217	0.752174	0.975345	0.982674	0.998806
	WT_Ooc_T1_R1_polyA	0.21765	0.213859	0.208989	0.246059	0.239869	0.235691	0.26049	0.260243	0.256637	0.27146	0.270366	0.264496	0.207349	0.200325	0.218667	0.208205	0.207168	0.217662	0.206061	0.203057	0.226566	0.964654	0.956682	0.96639	0.847127	0.957286	0.96156	0.910246	0.58637	0.939796	0.743625	0.846597	0.602602	0.173545	0.186577	0.186845	0.20533	0.207922	0.217307	0.22681	0.238251	0.237545	0.240742	0.227806	0.246939	0.185142	0.187377	0.189688
	WT_Ooc_T1_R2_polyA	0.251181	0.247211	0.241787	0.280238	0.273678	0.269272	0.294128	0.293821	0.289382	0.305146	0.302897	0.296696	0.239596	0.231268	0.251267	0.240744	0.238149	0.250132	0.238246	0.233997	0.259102	0.966066	0.955226	0.958529	0.861121	0.953246	0.95864	0.910519	0.588524	0.938805	0.742628	0.848229	0.611206	0.201536	0.216409	0.216894	0.235522	0.242911	0.249266	0.257804	0.269583	0.269575	0.271771	0.259489	0.278044	0.214327	0.217419	0.220882
	WT_Ooc_T1_R3_polyA	0.249494	0.245677	0.239782	0.27944	0.273118	0.267917	0.29459	0.294179	0.289512	0.304988	0.302632	0.296112	0.24001	0.233115	0.251392	0.240717	0.240433	0.250742	0.238682	0.236101	0.258245	0.969277	0.960292	0.959814	0.860993	0.956891	0.960022	0.908776	0.590474	0.93517	0.742171	0.847187	0.604906	0.196421	0.211964	0.213899	0.230909	0.239104	0.247507	0.254227	0.267148	0.268754	0.267745	0.255238	0.277275	0.211697	0.21391	0.216568
	WT_Ooc_T2_R1_polyA	0.24464	0.24064	0.236278	0.274823	0.269378	0.264938	0.290481	0.290584	0.286197	0.301822	0.300787	0.294634	0.233842	0.224999	0.245941	0.234426	0.233503	0.245269	0.231135	0.228122	0.253826	0.968427	0.960838	0.963607	0.863508	0.962721	0.964582	0.91719	0.603661	0.942968	0.750169	0.855937	0.615555	0.200552	0.21457	0.214697	0.234754	0.236389	0.247733	0.257612	0.270226	0.269428	0.272119	0.258666	0.279011	0.211665	0.213888	0.216163
	WT_Ooc_T2_R2_polyA	0.296406	0.289358	0.28693	0.32905	0.323967	0.320515	0.347868	0.345432	0.340635	0.357342	0.354937	0.348453	0.287557	0.272172	0.296012	0.284335	0.285953	0.297064	0.278454	0.274191	0.30244	0.962036	0.947359	0.952272	0.889656	0.950415	0.95608	0.919861	0.665187	0.945491	0.756889	0.860196	0.636446	0.250032	0.265793	0.269355	0.286808	0.290442	0.305812	0.311777	0.331798	0.331145	0.327643	0.314724	0.341109	0.261253	0.26269	0.264012
	WT_Ooc_T2_R3_polyA	0.265559	0.262799	0.257651	0.296474	0.290817	0.286709	0.311882	0.313056	0.308571	0.324614	0.324394	0.317962	0.253123	0.243402	0.269128	0.255291	0.251152	0.267618	0.25125	0.247236	0.278695	0.964527	0.957888	0.953863	0.869577	0.959935	0.959621	0.918164	0.593189	0.937281	0.755278	0.860045	0.627429	0.22237	0.2367	0.234625	0.258262	0.259687	0.268649	0.281156	0.292501	0.290235	0.29576	0.281164	0.299856	0.232539	0.236114	0.239674
	WT_Ooc_T3_R1_polyA	0.325883	0.324836	0.328278	0.347564	0.344412	0.349116	0.359102	0.363839	0.364074	0.378446	0.387805	0.384446	0.298338	0.270605	0.335074	0.306364	0.279784	0.329741	0.291839	0.277119	0.358739	0.859031	0.852542	0.855137	0.836705	0.874531	0.868019	0.96015	0.610769	0.920186	0.937932	0.966188	0.868793	0.3558	0.354668	0.33254	0.380745	0.331094	0.350393	0.391902	0.389302	0.366029	0.405388	0.384565	0.377628	0.333489	0.342292	0.34976
	WT_Ooc_T3_R2_polyA	0.336045	0.33295	0.334345	0.363296	0.357364	0.361123	0.376433	0.379279	0.37876	0.396357	0.402276	0.398066	0.310317	0.284024	0.342781	0.316313	0.293448	0.338288	0.304722	0.289747	0.364661	0.926403	0.917575	0.917442	0.889903	0.936206	0.931306	0.962242	0.625989	0.957589	0.852432	0.93479	0.779862	0.343758	0.347124	0.330067	0.375891	0.341612	0.355435	0.392272	0.39289	0.374477	0.409049	0.391044	0.386209	0.330101	0.338401	0.345236
	WT_Ooc_T3_R3_polyA	0.352443	0.343809	0.347229	0.385592	0.383528	0.383952	0.408648	0.406113	0.402656	0.417912	0.419664	0.413901	0.345103	0.317799	0.357869	0.339438	0.339567	0.360016	0.326278	0.320009	0.365737	0.919603	0.901851	0.912061	0.902632	0.916766	0.919429	0.950693	0.749543	0.943666	0.850096	0.914754	0.749317	0.333755	0.345629	0.345918	0.369861	0.352004	0.381025	0.393135	0.418196	0.409799	0.410009	0.392796	0.422554	0.335052	0.336207	0.33471
	WT_Ooc_T4_R1_polyA	0.318952	0.317503	0.32129	0.338692	0.335882	0.339635	0.349844	0.353665	0.353205	0.366071	0.374147	0.37036	0.298913	0.273825	0.331423	0.305625	0.283544	0.327287	0.292569	0.279607	0.351852	0.783315	0.77159	0.778829	0.774772	0.792834	0.789323	0.912791	0.580467	0.855133	0.983456	0.958504	0.918749	0.340621	0.341649	0.323913	0.363796	0.322111	0.340437	0.375152	0.375027	0.355665	0.387368	0.369967	0.365853	0.326	0.33294	0.338027
	WT_Ooc_T4_R2_polyA	0.417678	0.414453	0.425637	0.427878	0.423406	0.436554	0.43533	0.439354	0.442662	0.457769	0.470766	0.468591	0.385191	0.339495	0.435872	0.39567	0.352588	0.428844	0.374265	0.348665	0.468924	0.764027	0.751292	0.750484	0.810424	0.779464	0.773696	0.905244	0.607988	0.860605	0.936314	0.951808	0.953371	0.494619	0.482364	0.450608	0.509221	0.430955	0.452247	0.512591	0.499997	0.463635	0.524877	0.507838	0.473381	0.455503	0.46772	0.479215
	WT_Ooc_T4_R3_polyA	0.409889	0.407452	0.412906	0.428114	0.422107	0.428312	0.438463	0.440995	0.440678	0.45863	0.466717	0.46169	0.386171	0.354885	0.429731	0.396299	0.3655	0.42474	0.380979	0.362637	0.459591	0.722687	0.709921	0.705656	0.769568	0.736416	0.729267	0.877434	0.555239	0.811314	0.968326	0.942141	0.956192	0.440902	0.439649	0.417879	0.464266	0.416943	0.43125	0.474984	0.469248	0.446165	0.48807	0.473381	0.45639	0.423228	0.432565	0.439564
[truncated: 19 more columns]

## Sheet: S6C Table
	Pearson correlation rRNA- RNA-seq
		Ski7_Emb_T1_R1_RiboC	Ski7_Emb_T1_R2_RiboC	Ski7_Emb_T1_R3_RiboC	Ski7_Emb_T2_R1_RiboC	Ski7_Emb_T2_R2_RiboC	Ski7_Emb_T2_R3_RiboC	Ski7_Emb_T3_R1_RiboC	Ski7_Emb_T3_R2_RiboC	Ski7_Emb_T3_R3_RiboC	Ski7_Emb_T4_R1_RiboC	Ski7_Emb_T4_R2_RiboC	Ski7_Emb_T4_R3_RiboC	Ski7_Ooc_T1_R1_RiboC	Ski7_Ooc_T1_R2_RiboC	Ski7_Ooc_T1_R3_RiboC	Ski7_Ooc_T2_R1_RiboC	Ski7_Ooc_T2_R2_RiboC	Ski7_Ooc_T2_R3_RiboC	Ski7_Ooc_T3_R1_RiboC	Ski7_Ooc_T3_R2_RiboC	Ski7_Ooc_T3_R3_RiboC	Ski7_Ooc_T4_R1_RiboC	Ski7_Ooc_T4_R2_RiboC	Ski7_Ooc_T4_R3_RiboC	WT_Emb_T1_R1_RiboC	WT_Emb_T1_R2_RiboC	WT_Emb_T1_R3_RiboC	WT_Emb_T2_R1_RiboC	WT_Emb_T2_R2_RiboC	WT_Emb_T2_R3_RiboC	WT_Emb_T3_R1_RiboC	WT_Emb_T3_R2_RiboC	WT_Emb_T3_R3_RiboC	WT_Emb_T4_R1_RiboC	WT_Emb_T4_R2_RiboC	WT_Emb_T4_R3_RiboC	WT_Ooc_T1_R1_RiboC	WT_Ooc_T1_R2_RiboC	WT_Ooc_T1_R3_RiboC	WT_Ooc_T2_R1_RiboC	WT_Ooc_T2_R2_RiboC	WT_Ooc_T2_R3_RiboC	WT_Ooc_T3_R1_RiboC	WT_Ooc_T3_R2_RiboC	WT_Ooc_T3_R3_RiboC	WT_Ooc_T4_R1_RiboC	WT_Ooc_T4_R2_RiboC	WT_Ooc_T4_R3_RiboC
	Ski7_Emb_T1_R1_RiboC	1	0.99208	0.987327	0.996298	0.986893	0.989236	0.993432	0.989304	0.988117	0.988487	0.981997	0.982181	0.498919	0.48852	0.477977	0.577362	0.570997	0.600018	0.715418	0.729349	0.760188	0.721824	0.789275	0.7536	0.973989	0.975877	0.979889	0.904205	0.948377	0.974923	0.971536	0.939777	0.972675	0.944133	0.952166	0.94625	0.448805	0.468626	0.470237	0.488614	0.537954	0.590939	0.699004	0.749776	0.764974	0.705691	0.794727	0.774008
	Ski7_Emb_T1_R2_RiboC	0.99208	1	0.990902	0.989753	0.993816	0.992162	0.986967	0.996909	0.990712	0.979728	0.985558	0.983172	0.519912	0.510789	0.500563	0.597161	0.59202	0.620878	0.726891	0.74413	0.769238	0.729069	0.794588	0.748753	0.977612	0.976424	0.978842	0.901916	0.941978	0.97258	0.973497	0.937719	0.970232	0.941014	0.948322	0.939087	0.471096	0.490049	0.492367	0.510031	0.558429	0.611419	0.712242	0.761412	0.777786	0.716225	0.795437	0.775814
	Ski7_Emb_T1_R3_RiboC	0.987327	0.990902	1	0.982957	0.985878	0.997534	0.978834	0.990561	0.99616	0.970998	0.97507	0.98727	0.535372	0.52542	0.515522	0.608953	0.602837	0.630502	0.726553	0.74452	0.765941	0.722341	0.781946	0.731792	0.976375	0.972498	0.971952	0.897407	0.930042	0.964826	0.971658	0.931722	0.961416	0.934935	0.938212	0.927818	0.488747	0.50605	0.510769	0.526081	0.572708	0.625532	0.715007	0.763087	0.77838	0.71699	0.783554	0.762135
	Ski7_Emb_T2_R1_RiboC	0.996298	0.989753	0.982957	1	0.990285	0.987838	0.997917	0.987784	0.988249	0.993691	0.983972	0.983381	0.471899	0.461986	0.452979	0.552864	0.546631	0.583987	0.70645	0.721266	0.761765	0.72452	0.806382	0.774664	0.97041	0.974676	0.986412	0.908104	0.964853	0.984003	0.968423	0.944133	0.982461	0.949897	0.967844	0.958689	0.424264	0.443642	0.44453	0.464801	0.514047	0.570494	0.694001	0.746358	0.763911	0.70122	0.81389	0.78884
	Ski7_Emb_T2_R2_RiboC	0.986893	0.993816	0.985878	0.990285	1	0.990661	0.990287	0.994956	0.990771	0.983154	0.984792	0.984941	0.48952	0.48117	0.473898	0.567003	0.56242	0.604411	0.710456	0.731816	0.769209	0.726585	0.813877	0.768594	0.970284	0.970285	0.984009	0.903358	0.958008	0.981356	0.965772	0.93913	0.978677	0.944353	0.965358	0.949201	0.44456	0.461749	0.464742	0.482146	0.52949	0.588282	0.702482	0.754039	0.775594	0.706569	0.814527	0.788165
	Ski7_Emb_T2_R3_RiboC	0.989236	0.992162	0.997534	0.987838	0.990661	1	0.985157	0.992102	0.997964	0.978636	0.979988	0.990706	0.516923	0.506999	0.498153	0.592714	0.586752	0.619498	0.722569	0.740756	0.768624	0.725982	0.796	0.749357	0.976452	0.974096	0.978406	0.902018	0.94439	0.973167	0.972457	0.937143	0.970325	0.942086	0.950971	0.939035	0.471092	0.488097	0.492237	0.508919	0.5557	0.611321	0.712528	0.761091	0.778679	0.715225	0.798361	0.775272
	Ski7_Emb_T3_R1_RiboC	0.993432	0.986967	0.978834	0.997917	0.990287	0.985157	1	0.985684	0.985904	0.995166	0.983936	0.982931	0.461805	0.451903	0.443784	0.54337	0.537883	0.576578	0.705789	0.720589	0.763985	0.728079	0.81415	0.785967	0.96617	0.970838	0.987156	0.906877	0.96995	0.985688	0.964432	0.943592	0.984891	0.950412	0.972889	0.962025	0.415358	0.43381	0.434841	0.454437	0.503656	0.561416	0.693884	0.744664	0.76373	0.701	0.822852	0.799336
	Ski7_Emb_T3_R2_RiboC	0.989304	0.996909	0.990561	0.987784	0.994956	0.992102	0.985684	1	0.991673	0.979613	0.986533	0.986966	0.511604	0.503092	0.493378	0.587804	0.582578	0.614422	0.715411	0.734809	0.760904	0.720359	0.788861	0.741137	0.976561	0.973892	0.978126	0.899776	0.940153	0.972665	0.972948	0.935011	0.970002	0.94086	0.950124	0.937691	0.463649	0.482262	0.485152	0.501696	0.549871	0.603669	0.704011	0.753004	0.770275	0.707411	0.789327	0.767902
	Ski7_Emb_T3_R3_RiboC	0.988117	0.990712	0.99616	0.988249	0.990771	0.997964	0.985904	0.991673	1	0.980577	0.981735	0.992512	0.505604	0.496063	0.486705	0.582216	0.576112	0.610283	0.716024	0.733711	0.764279	0.722819	0.796369	0.752831	0.97671	0.975273	0.980268	0.904402	0.948128	0.975808	0.973578	0.939033	0.973403	0.946311	0.956461	0.943363	0.459851	0.477214	0.481425	0.4984	0.54562	0.601488	0.707979	0.756869	0.773314	0.71127	0.800774	0.774548
	Ski7_Emb_T4_R1_RiboC	0.988487	0.979728	0.970998	0.993691	0.983154	0.978636	0.995166	0.979613	0.980577	1	0.987759	0.985265	0.445519	0.435606	0.425959	0.529863	0.524004	0.560204	0.702292	0.712702	0.757148	0.726149	0.811509	0.793809	0.964757	0.970024	0.983423	0.910822	0.969362	0.983324	0.965567	0.946567	0.983757	0.960543	0.975709	0.968487	0.398436	0.417696	0.417167	0.438553	0.488836	0.54598	0.690158	0.736883	0.755352	0.69776	0.824671	0.800568
	Ski7_Emb_T4_R2_RiboC	0.981997	0.985558	0.97507	0.983972	0.984792	0.979988	0.983936	0.986533	0.981735	0.987759	1	0.987877	0.470087	0.461687	0.44982	0.553395	0.548111	0.579022	0.711305	0.720381	0.752804	0.725053	0.797944	0.775523	0.973486	0.975597	0.977408	0.925886	0.951624	0.974891	0.973869	0.956462	0.974541	0.966871	0.963019	0.963143	0.421846	0.442272	0.441463	0.462943	0.513517	0.567201	0.697443	0.741043	0.762309	0.702747	0.808672	0.783568
	Ski7_Emb_T4_R3_RiboC	0.982181	0.983172	0.98727	0.983381	0.984941	0.990706	0.982931	0.986966	0.992512	0.985265	0.987877	1	0.482623	0.473664	0.463049	0.563165	0.557278	0.587279	0.709959	0.724255	0.754101	0.720182	0.789939	0.758369	0.973975	0.972389	0.97756	0.903854	0.946624	0.974432	0.97265	0.939297	0.972854	0.953929	0.96104	0.94894	0.437037	0.455623	0.457295	0.475385	0.525051	0.579402	0.702345	0.744997	0.760707	0.704834	0.800215	0.77805
	Ski7_Ooc_T1_R1_RiboC	0.498919	0.519912	0.535372	0.471899	0.48952	0.516923	0.461805	0.511604	0.505604	0.445519	0.470087	0.482623	1	0.991506	0.98878	0.987614	0.980626	0.958229	0.825428	0.8647	0.818835	0.679772	0.605117	0.403395	0.510357	0.486731	0.452196	0.418328	0.362162	0.433107	0.496967	0.436498	0.428352	0.425103	0.38196	0.383485	0.971612	0.977779	0.97026	0.97283	0.975243	0.958871	0.796088	0.855563	0.809616	0.749607	0.544229	0.499562
	Ski7_Ooc_T1_R2_RiboC	0.48852	0.510789	0.52542	0.461986	0.48117	0.506999	0.451903	0.503092	0.496063	0.435606	0.461687	0.473664	0.991506	1	0.989601	0.982077	0.988371	0.958971	0.823481	0.87135	0.819042	0.677704	0.607192	0.404449	0.499722	0.475922	0.44193	0.408398	0.351875	0.423173	0.485801	0.426344	0.418084	0.414943	0.372543	0.373563	0.966513	0.975943	0.962738	0.966465	0.972043	0.951335	0.792948	0.852409	0.803339	0.746707	0.542391	0.499049
	Ski7_Ooc_T1_R3_RiboC	0.477977	0.500563	0.515522	0.452979	0.473898	0.498153	0.443784	0.493378	0.486705	0.425959	0.44982	0.463049	0.98878	0.989601	1	0.971037	0.973733	0.970014	0.807792	0.858514	0.822659	0.666492	0.604863	0.398545	0.487759	0.465112	0.435498	0.39982	0.347333	0.417111	0.47373	0.417867	0.411793	0.404726	0.367405	0.366961	0.977197	0.974611	0.965753	0.97325	0.966616	0.951996	0.789099	0.847331	0.802468	0.739201	0.539104	0.4921
	Ski7_Ooc_T2_R1_RiboC	0.577362	0.597161	0.608953	0.552864	0.567003	0.592714	0.54337	0.587804	0.582216	0.529863	0.553395	0.563165	0.987614	0.982077	0.971037	1	0.992233	0.960108	0.888417	0.917108	0.870556	0.752011	0.675295	0.497151	0.590141	0.56838	0.53464	0.497217	0.449566	0.517329	0.577335	0.518878	0.513287	0.510151	0.469889	0.470656	0.952133	0.965428	0.951254	0.961606	0.97681	0.962979	0.853458	0.904338	0.858916	0.810008	0.627755	0.59104
	Ski7_Ooc_T2_R2_RiboC	0.570997	0.59202	0.602837	0.546631	0.56242	0.586752	0.537883	0.582578	0.576112	0.524004	0.548111	0.557278	0.980626	0.988371	0.973733	0.992233	1	0.96091	0.888156	0.925811	0.87288	0.750276	0.678858	0.501674	0.584103	0.561502	0.528653	0.491289	0.443084	0.511269	0.570944	0.513091	0.507246	0.504438	0.464163	0.464565	0.951654	0.962564	0.945612	0.958119	0.971205	0.956125	0.853766	0.89967	0.853289	0.809435	0.627764	0.594934
	Ski7_Ooc_T2_R3_RiboC	0.600018	0.620878	0.630502	0.583987	0.604411	0.619498	0.576578	0.614422	0.610283	0.560204	0.579022	0.587279	0.958229	0.958971	0.970014	0.960108	0.96091	1	0.851846	0.905881	0.898754	0.738832	0.745052	0.527464	0.603654	0.588598	0.569806	0.52949	0.504674	0.556841	0.590622	0.550668	0.552274	0.539582	0.517095	0.513333	0.943065	0.944558	0.935208	0.954105	0.953652	0.963063	0.837979	0.909675	0.888921	0.796753	0.668479	0.60016
	Ski7_Ooc_T3_R1_RiboC	0.715418	0.726891	0.726553	0.70645	0.710456	0.722569	0.705789	0.715411	0.716024	0.702292	0.711305	0.709959	0.825428	0.823481	0.807792	0.888417	0.888156	0.851846	1	0.983165	0.952136	0.941831	0.854878	0.796617	0.725395	0.710879	0.699366	0.676256	0.650175	0.692005	0.715113	0.69785	0.692355	0.695061	0.670089	0.676029	0.795315	0.802155	0.78533	0.806297	0.837618	0.853004	0.970916	0.948191	0.93319	0.946876	0.862447	0.869828
	Ski7_Ooc_T3_R2_RiboC	0.729349	0.74413	0.74452	0.721266	0.731816	0.740756	0.720589	0.734809	0.733711	0.712702	0.720381	0.724255	0.8647	0.87135	0.858514	0.917108	0.925811	0.905881	0.983165	1	0.974708	0.912338	0.870252	0.765601	0.73412	0.719505	0.714494	0.661345	0.663929	0.706997	0.723025	0.691645	0.705884	0.690828	0.682554	0.674651	0.839627	0.845547	0.829702	0.850317	0.87608	0.894004	0.960206	0.967108	0.948582	0.927661	0.852271	0.843427
	Ski7_Ooc_T3_R3_RiboC	0.760188	0.769238	0.765941	0.761765	0.769209	0.768624	0.763985	0.760904	0.764279	0.757148	0.752804	0.754101	0.818835	0.819042	0.822659	0.870556	0.87288	0.898754	0.952136	0.974708	1	0.9089	0.926434	0.818178	0.752403	0.750483	0.76151	0.703788	0.737481	0.759957	0.744049	0.735053	0.759637	0.734369	0.748956	0.738299	0.801114	0.802667	0.78795	0.817631	0.836852	0.865895	0.941767	0.974078	0.961927	0.913624	0.907057	0.86565
	Ski7_Ooc_T4_R1_RiboC	0.721824	0.729069	0.722341	0.72452	0.726585	0.725982	0.728079	0.720359	0.722819	0.726149	0.725053	0.720182	0.679772	0.677704	0.666492	0.752011	0.750276	0.738832	0.941831	0.912338	0.9089	1	0.899138	0.885928	0.722828	0.7163	0.725152	0.697065	0.703704	0.724501	0.714234	0.71686	0.725862	0.713969	0.717459	0.718664	0.655303	0.659592	0.647073	0.670592	0.701309	0.732624	0.950067	0.894181	0.894252	0.975522	0.921564	0.927636
	Ski7_Ooc_T4_R2_RiboC	0.789275	0.794588	0.781946	0.806382	0.813877	0.796	0.81415	0.788861	0.796369	0.811509	0.797944	0.789939	0.605117	0.607192	0.604863	0.675295	0.678858	0.745052	0.854878	0.870252	0.926434	0.899138	1	0.911458	0.776196	0.783952	0.812688	0.769363	0.832335	0.820858	0.770503	0.798332	0.823333	0.801516	0.832966	0.818014	0.585525	0.590324	0.579758	0.612466	0.638324	0.698699	0.863773	0.88242	0.913339	0.869742	0.965397	0.90697
	Ski7_Ooc_T4_R3_RiboC	0.7536	0.748753	0.731792	0.774664	0.768594	0.749357	0.785967	0.741137	0.752831	0.793809	0.775523	0.758369	0.403395	0.404449	0.398545	0.497151	0.501674	0.527464	0.796617	0.765601	0.818178	0.885928	0.911458	1	0.743343	0.76488	0.789005	0.777359	0.818621	0.800458	0.745551	0.805739	0.80477	0.81629	0.826774	0.828159	0.38781	0.389937	0.380219	0.408411	0.44573	0.503341	0.80362	0.765133	0.7962	0.828276	0.948013	0.946375
	WT_Emb_T1_R1_RiboC	0.973989	0.977612	0.976375	0.97041	0.970284	0.976452	0.96617	0.976561	0.97671	0.964757	0.973486	0.973975	0.510357	0.499722	0.487759	0.590141	0.584103	0.603654	0.725395	0.73412	0.752403	0.722828	0.776196	0.743343	1	0.988574	0.975811	0.926996	0.925529	0.969668	0.996667	0.952238	0.968436	0.964138	0.947379	0.942571	0.459871	0.479591	0.478255	0.500873	0.550069	0.596984	0.715798	0.750357	0.761881	0.716725	0.786628	0.759365
	WT_Emb_T1_R2_RiboC	0.975877	0.976424	0.972498	0.974676	0.970285	0.974096	0.970838	0.973892	0.975273	0.970024	0.975597	0.972389	0.486731	0.475922	0.465112	0.56838	0.561502	0.588598	0.710879	0.719505	0.750483	0.7163	0.783952	0.76488	0.988574	1	0.982962	0.933525	0.942043	0.978209	0.989571	0.96898	0.976743	0.972872	0.958882	0.960127	0.437316	0.457877	0.455092	0.482085	0.530621	0.577939	0.701346	0.745798	0.757862	0.70537	0.792733	0.759122
	WT_Emb_T1_R3_RiboC	0.979889	0.978842	0.971952	0.986412	0.984009	0.978406	0.987156	0.978126	0.980268	0.983423	0.977408	0.97756	0.452196	0.44193	0.435498	0.53464	0.528653	0.569806	0.699366	0.714494	0.76151	0.725152	0.812688	0.789005	0.975811	0.982962	1	0.917348	0.973613	0.997689	0.974556	0.954588	0.996575	0.961061	0.983491	0.974229	0.407593	0.425192	0.424638	0.448251	0.496385	0.552475	0.693514	0.743329	0.758935	0.698908	0.825176	0.795473
	WT_Emb_T2_R1_RiboC	0.904205	0.901916	0.897407	0.908104	0.903358	0.902018	0.906877	0.899776	0.904402	0.910822	0.925886	0.903854	0.418328	0.408398	0.39982	0.497217	0.491289	0.52949	0.676256	0.661345	0.703788	0.697065	0.769363	0.777359	0.926996	0.933525	0.917348	1	0.895063	0.917068	0.923238	0.986178	0.916565	0.966879	0.909836	0.958506	0.374888	0.392007	0.390177	0.416341	0.460166	0.512	0.656533	0.68877	0.738307	0.663449	0.79193	0.742274
	WT_Emb_T2_R2_RiboC	0.948377	0.941978	0.930042	0.964853	0.958008	0.94439	0.96995	0.940153	0.948128	0.969362	0.951624	0.946624	0.362162	0.351875	0.347333	0.449566	0.443084	0.504674	0.650175	0.663929	0.737481	0.703704	0.832335	0.818621	0.925529	0.942043	0.973613	0.895063	1	0.980037	0.926235	0.931845	0.981405	0.939564	0.983967	0.971786	0.323059	0.343335	0.340287	0.367624	0.41721	0.481347	0.649713	0.709865	0.733782	0.661521	0.849623	0.807149
	WT_Emb_T2_R3_RiboC	0.974923	0.97258	0.964826	0.984003	0.981356	0.973167	0.985688	0.972665	0.975808	0.983324	0.974891	0.974432	0.433107	0.423173	0.417111	0.517329	0.511269	0.556841	0.692005	0.706997	0.759957	0.724501	0.820858	0.800458	0.969668	0.978209	0.997689	0.917068	0.980037	1	0.968497	0.954227	0.997901	0.961369	0.989187	0.97866	0.389632	0.406987	0.406048	0.430868	0.478823	0.537405	0.688386	0.73866	0.755919	0.694304	0.834946	0.801989
	WT_Emb_T3_R1_RiboC	0.971536	0.973497	0.971658	0.968423	0.965772	0.972457	0.964432	0.972948	0.973578	0.965567	0.973869	0.97265	0.496967	0.485801	0.47373	0.577335	0.570944	0.590622	0.715113	0.723025	0.744049	0.714234	0.770503	0.745551	0.996667	0.989571	0.974556	0.923238	0.926235	0.968497	1	0.951034	0.968709	0.968621	0.948712	0.943467	0.446207	0.466056	0.464401	0.488196	0.537358	0.583502	0.706535	0.741463	0.750212	0.708482	0.781842	0.752771
	WT_Emb_T3_R2_RiboC	0.939777	0.937719	0.931722	0.944133	0.93913	0.937143	0.943592	0.935011	0.939033	0.946567	0.956462	0.939297	0.436498	0.426344	0.417867	0.518878	0.513091	0.550668	0.69785	0.691645	0.735053	0.71686	0.798332	0.805739	0.952238	0.96898	0.954588	0.986178	0.931845	0.954227	0.951034	1	0.953488	0.98465	0.945791	0.977797	0.392276	0.41041	0.407415	0.434311	0.481031	0.533607	0.681191	0.719698	0.759073	0.686967	0.813276	0.772296
	WT_Emb_T3_R3_RiboC	0.972675	0.970232	0.961416	0.982461	0.978677	0.970325	0.984891	0.970002	0.973403	0.983757	0.974541	0.972854	0.428352	0.418084	0.411793	0.513287	0.507246	0.552274	0.692355	0.705884	0.759637	0.725862	0.823333	0.80477	0.968436	0.976743	0.996575	0.916565	0.981405	0.997901	0.968709	0.953488	1	0.962815	0.99023	0.979583	0.384614	0.402012	0.400766	0.426204	0.474228	0.532611	0.688628	0.737396	0.754203	0.694963	0.838576	0.805362
	WT_Emb_T4_R1_RiboC	0.944133	0.941014	0.934935	0.949897	0.944353	0.942086	0.950412	0.94086	0.946311	0.960543	0.966871	0.953929	0.425103	0.414943	0.404726	0.510151	0.504438	0.539582	0.695061	0.690828	0.734369	0.713969	0.801516	0.81629	0.964138	0.972872	0.961061	0.966879	0.939564	0.961369	0.968621	0.98465	0.962815	1	0.960501	0.977526	0.379846	0.397888	0.394814	0.421923	0.469889	0.52305	0.683855	0.71733	0.748459	0.688699	0.817482	0.776981
	WT_Emb_T4_R2_RiboC	0.952166	0.948322	0.938212	0.967844	0.965358	0.950971	0.972889	0.950124	0.956461	0.975709	0.963019	0.96104	0.38196	0.372543	0.367405	0.469889	0.464163	0.517095	0.670089	0.682554	0.748956	0.717459	0.832966	0.826774	0.947379	0.958882	0.983491	0.909836	0.983967	0.989187	0.948712	0.945791	0.99023	0.960501	1	0.978745	0.341366	0.358756	0.355962	0.383186	0.431484	0.492528	0.672193	0.720409	0.738006	0.679011	0.853684	0.811729
	WT_Emb_T4_R3_RiboC	0.94625	0.939087	0.927818	0.958689	0.949201	0.939035	0.962025	0.937691	0.943363	0.968487	0.963143	0.94894	0.383485	0.373563	0.366961	0.470656	0.464565	0.513333	0.676029	0.674651	0.738299	0.718664	0.818014	0.828159	0.942571	0.960127	0.974229	0.958506	0.971786	0.97866	0.943467	0.977797	0.979583	0.977526	0.978745	1	0.341426	0.359128	0.355694	0.384492	0.431867	0.490584	0.664549	0.710892	0.742874	0.67418	0.843923	0.801839
	WT_Ooc_T1_R1_RiboC	0.448805	0.471096	0.488747	0.424264	0.44456	0.471092	0.415358	0.463649	0.459851	0.398436	0.421846	0.437037	0.971612	0.966513	0.977197	0.952133	0.951654	0.943065	0.795315	0.839627	0.801114	0.655303	0.585525	0.38781	0.459871	0.437316	0.407593	0.374888	0.323059	0.389632	0.446207	0.392276	0.384614	0.379846	0.341366	0.341426	1	0.974313	0.981813	0.992868	0.964317	0.962689	0.804481	0.841651	0.806187	0.751763	0.534559	0.496271
	WT_Ooc_T1_R2_RiboC	0.468626	0.490049	0.50605	0.443642	0.461749	0.488097	0.43381	0.482262	0.477214	0.417696	0.442272	0.455623	0.977779	0.975943	0.974611	0.965428	0.962564	0.944558	0.802155	0.845547	0.802667	0.659592	0.590324	0.389937	0.479591	0.457877	0.425192	0.392007	0.343335	0.406987	0.466056	0.41041	0.402012	0.397888	0.358756	0.359128	0.974313	1	0.976269	0.97387	0.993549	0.961458	0.790185	0.867201	0.807073	0.74164	0.547295	0.492095
	WT_Ooc_T1_R3_RiboC	0.470237	0.492367	0.510769	0.44453	0.464742	0.492237	0.434841	0.485152	0.481425	0.417167	0.441463	0.457295	0.97026	0.962738	0.965753	0.951254	0.945612	0.935208	0.78533	0.829702	0.78795	0.647073	0.579758	0.380219	0.478255	0.455092	0.424638	0.390177	0.340287	0.406048	0.464401	0.407415	0.400766	0.394814	0.355962	0.355694	0.981813	0.976269	1	0.977112	0.96822	0.981208	0.786208	0.842686	0.819217	0.738245	0.530546	0.49558
	WT_Ooc_T2_R1_RiboC	0.488614	0.510031	0.526081	0.464801	0.482146	0.508919	0.454437	0.501696	0.4984	0.438553	0.462943	0.475385	0.97283	0.966465	0.97325	0.961606	0.958119	0.954105	0.806297	0.850317	0.817631	0.670592	0.612466	0.408411	0.500873	0.482085	0.448251	0.416341	0.367624	0.430868	0.488196	0.434311	0.426204	0.421923	0.383186	0.384492	0.992868	0.97387	0.977112	1	0.973519	0.971492	0.816683	0.86238	0.826106	0.768574	0.559197	0.506657
	WT_Ooc_T2_R2_RiboC	0.537954	0.558429	0.572708	0.514047	0.52949	0.5557	0.503656	0.549871	0.54562	0.488836	0.513517	0.525051	0.975243	0.972043	0.966616	0.97681	0.971205	0.953652	0.837618	0.87608	0.836852	0.701309	0.638324	0.44573	0.550069	0.530621	0.496385	0.460166	0.41721	0.478823	0.537358	0.481031	0.474228	0.469889	0.431484	0.431867	0.964317	0.993549	0.96822	0.973519	1	0.971096	0.824477	0.902075	0.843553	0.779673	0.600718	0.544
	WT_Ooc_T2_R3_RiboC	0.590939	0.611419	0.625532	0.570494	0.588282	0.611321	0.561416	0.603669	0.601488	0.54598	0.567201	0.579402	0.958871	0.951335	0.951996	0.962979	0.956125	0.963063	0.853004	0.894004	0.865895	0.732624	0.698699	0.503341	0.596984	0.577939	0.552475	0.512	0.481347	0.537405	0.583502	0.533607	0.532611	0.52305	0.492528	0.490584	0.962689	0.961458	0.981208	0.971492	0.971096	1	0.853066	0.910514	0.901051	0.811004	0.649711	0.609402
	WT_Ooc_T3_R1_RiboC	0.699004	0.712242	0.715007	0.694001	0.702482	0.712528	0.693884	0.704011	0.707979	0.690158	0.697443	0.702345	0.796088	0.792948	0.789099	0.853458	0.853766	0.837979	0.970916	0.960206	0.941767	0.950067	0.863773	0.80362	0.715798	0.701346	0.693514	0.656533	0.649713	0.688386	0.706535	0.681191	0.688628	0.683855	0.672193	0.664549	0.804481	0.790185	0.786208	0.816683	0.824477	0.853066	1	0.948481	0.93801	0.98174	0.877721	0.874881
	WT_Ooc_T3_R2_RiboC	0.749776	0.761412	0.763087	0.746358	0.754039	0.761091	0.744664	0.753004	0.756869	0.736883	0.741043	0.744997	0.855563	0.852409	0.847331	0.904338	0.89967	0.909675	0.948191	0.967108	0.974078	0.894181	0.88242	0.765133	0.750357	0.745798	0.743329	0.68877	0.709865	0.73866	0.741463	0.719698	0.737396	0.71733	0.720409	0.710892	0.841651	0.867201	0.842686	0.86238	0.902075	0.910514	0.948481	1	0.964934	0.921447	0.879195	0.827886
	WT_Ooc_T3_R3_RiboC	0.764974	0.777786	0.77838	0.763911	0.775594	0.778679	0.76373	0.770275	0.773314	0.755352	0.762309	0.760707	0.809616	0.803339	0.802468	0.858916	0.853289	0.888921	0.93319	0.948582	0.961927	0.894252	0.913339	0.7962	0.761881	0.757862	0.758935	0.738307	0.733782	0.755919	0.750212	0.759073	0.754203	0.748459	0.738006	0.742874	0.806187	0.807073	0.819217	0.826106	0.843553	0.901051	0.93801	0.964934	1	0.915613	0.893005	0.855437
	WT_Ooc_T4_R1_RiboC	0.705691	0.716225	0.71699	0.70122	0.706569	0.715225	0.701	0.707411	0.71127	0.69776	0.702747	0.704834	0.749607	0.746707	0.739201	0.810008	0.809435	0.796753	0.946876	0.927661	0.913624	0.975522	0.869742	0.828276	0.716725	0.70537	0.698908	0.663449	0.661521	0.694304	0.708482	0.686967	0.694963	0.688699	0.679011	0.67418	0.751763	0.74164	0.738245	0.768574	0.779673	0.811004	0.98174	0.921447	0.915613	1	0.885859	0.884004
	WT_Ooc_T4_R2_RiboC	0.794727	0.795437	0.783554	0.81389	0.814527	0.798361	0.822852	0.789327	0.800774	0.824671	0.808672	0.800215	0.544229	0.542391	0.539104	0.627755	0.627764	0.668479	0.862447	0.852271	0.907057	0.921564	0.965397	0.948013	0.786628	0.792733	0.825176	0.79193	0.849623	0.834946	0.781842	0.813276	0.838576	0.817482	0.853684	0.843923	0.534559	0.547295	0.530546	0.559197	0.600718	0.649711	0.877721	0.879195	0.893005	0.885859	1	0.958264
	WT_Ooc_T4_R3_RiboC	0.774008	0.775814	0.762135	0.78884	0.788165	0.775272	0.799336	0.767902	0.774548	0.800568	0.783568	0.77805	0.499562	0.499049	0.4921	0.59104	0.594934	0.60016	0.869828	0.843427	0.86565	0.927636	0.90697	0.946375	0.759365	0.759122	0.795473	0.742274	0.807149	0.801989	0.752771	0.772296	0.805362	0.776981	0.811729	0.801839	0.496271	0.492095	0.49558	0.506657	0.544	0.609402	0.874881	0.827886	0.855437	0.884004	0.958264	1
