# Supplementary material for: Zebrafish Ski7 tunes RNA levels during the oocyte-to-embryo transition
Source: PLoS Genet. 2021 Feb 18;17(2):e1009390. doi: 10.1371/journal.pgen.1009390 (PMC7924785; doi:10.1371/journal.pgen.1009390)
Supplement: S7 Table — List of differentially expressed genes during oogenesis based on polyA+ RNA-seq. The list shows the gene name (Gene), counts per million (cpm) per replicate for WT and ski7-/- mutants, the calculated log2FC, and FDR (false discovery rate). The last column provides the classification of genes as either significantly upregulated (UP) or downregulated (DOWN) (all other genes are listed as FALSE) according to EdgeR. (XLSX) [file pgen.1009390.s021.xlsx]

## Sheet: S7 Table
O1											O2											O3											O4
	WT_Ooc_T1_R1_polyA_RawCounts	WT_Ooc_T1_R2_polyA_RawCounts	WT_Ooc_T1_R3_polyA_RawCounts	Ski7_Ooc_T1_R1_polyA_RawCounts	Ski7_Ooc_T1_R2_polyA_RawCounts	Ski7_Ooc_T1_R3_polyA_RawCounts	logFC	FDR	significant			WT_Ooc_T2_R1_polyA_RawCounts	WT_Ooc_T2_R2_polyA_RawCounts	WT_Ooc_T2_R3_polyA_RawCounts	Ski7_Ooc_T2_R1_polyA_RawCounts	Ski7_Ooc_T2_R2_polyA_RawCounts	Ski7_Ooc_T2_R3_polyA_RawCounts	logFC	FDR	significant			WT_Ooc_T3_R1_polyA_RawCounts	WT_Ooc_T3_R2_polyA_RawCounts	WT_Ooc_T3_R3_polyA_RawCounts	Ski7_Ooc_T3_R1_polyA_RawCounts	Ski7_Ooc_T3_R2_polyA_RawCounts	Ski7_Ooc_T3_R3_polyA_RawCounts	logFC	FDR	significant			WT_Ooc_T4_R1_polyA_RawCounts	WT_Ooc_T4_R2_polyA_RawCounts	WT_Ooc_T4_R3_polyA_RawCounts	Ski7_Ooc_T4_R1_polyA_RawCounts	Ski7_Ooc_T4_R2_polyA_RawCounts	Ski7_Ooc_T4_R3_polyA_RawCounts	logFC	FDR	significant
ENSDARG00000070714	452.249	338.1	479.275	0.18822	0.58378	0	-10.5126	1.47149e-11	DOWN		ENSDARG00000070714	301.383	234.706	333.421	0	0.370522	0	-11.9911	2.49825e-12	DOWN		ENSDARG00000070714	277.555	222.728	253.697	0	0.147845	0.0857885	-11.9911	2.49825e-12	DOWN		ENSDARG00000070714	235.102	203.86	187.847	0	0	0.114503	-12.0417	1.26537e-11	DOWN
ENSDARG00000055610	0.618954	1.2657	0.888164	35.1971	40.4754	36.0199	5.29221	7.13141e-11	UP		ENSDARG00000055610	0.997957	0.87432	1.17093	30.361	35.8172	38.4282	5.10047	9.90156e-11	UP		ENSDARG00000055610	1.63832	1.06654	0.899633	43.0802	33.8564	33.9723	5.10047	9.90156e-11	UP		ENSDARG00000055610	1.28647	0.846593	0.758976	36.6518	39.3212	37.099	5.28326	6.55992e-11	UP
ENSDARG00000045516	43.9457	53.0012	41.5216	2.63507	1.94593	2.26699	-4.32796	4.39331e-08	DOWN		ENSDARG00000045516	29.3399	46.6304	34.835	2.57297	1.85261	1.20825	-4.33704	1.88195e-08	DOWN		ENSDARG00000045516	31.0881	51.9936	36.7565	0.879187	1.3306	1.11525	-4.33704	1.88195e-08	DOWN		ENSDARG00000045516	28.6238	44.3615	34.4069	1.37875	1.09502	1.71754	-4.67247	1.06178e-08	DOWN
ENSDARG00000055120	770.803	1315.69	1434.05	44.7962	36.5835	29.4708	-4.98523	5.26948e-08	DOWN		ENSDARG00000056690	0.399183	0.388587	0.146366	37.7368	17.044	16.6797	6.18762	1.88195e-08	UP		ENSDARG00000056690	0.639344	0.533268	0.385557	23.8637	28.0905	18.0156	6.18762	1.88195e-08	UP		ENSDARG00000055120	785.387	1520.82	1719.84	49.8648	43.9004	50.6103	-4.80148	7.64174e-08	DOWN
ENSDARG00000090195	0.412636	1.10749	0.555102	17.3162	18.2918	17.1283	4.63277	6.60405e-08	UP		ENSDARG00000055120	677.613	1197.14	1417.99	42.6255	47.6739	40.3437	-4.6575	9.16229e-08	DOWN		ENSDARG00000055120	706.195	1526.48	1142.28	31.7763	28.2383	37.4896	-4.6575	9.16229e-08	DOWN		ENSDARG00000055504	82.977	75.3468	87.7883	12.179	11.9457	14.6564	-2.66556	2.03668e-07	DOWN
ENSDARG00000056690	0.412636	0.158212	0.222041	13.3636	11.481	11.083	5.50663	1.95093e-07	UP		ENSDARG00000074271	29.5395	30.8926	33.8105	0.343062	0	0.0589389	-7.87988	2.35845e-07	DOWN		ENSDARG00000040266	55.4631	51.8159	72.0992	438.087	465.71	514.045	-7.87988	2.35845e-07	DOWN		ENSDARG00000040266	63.5192	52.9968	39.4668	386.05	392.814	429.157	2.95493	2.29796e-07	UP
ENSDARG00000080020	9.90326	10.9167	7.21633	60.042	60.5185	59.1935	2.68874	1.95093e-07	UP		ENSDARG00000105499	2129.84	1588.93	1982.38	110.466	273.445	195.382	-3.29959	2.35845e-07	DOWN		ENSDARG00000090195	1.75819	0.799902	0.899633	17.207	17.8892	17.7582	-3.29959	2.35845e-07	DOWN		ENSDARG00000056690	0.482424	1.01591	0.885472	19.3025	18.3167	22.5571	4.63148	2.61484e-07	UP
ENSDARG00000087780	3.30109	7.11956	5.10694	53.0779	43.9781	47.8586	3.20478	2.77253e-07	UP		ENSDARG00000090195	0.997957	0.87432	1.61002	14.9232	19.8847	17.7995	3.91225	2.46861e-07	UP		ENSDARG00000055504	55.7428	45.9499	56.0343	10.0479	8.57498	7.54939	3.91225	2.46861e-07	UP		ENSDARG00000090195	1.12566	1.18523	1.26496	19.4174	15.9276	14.7709	3.79103	4.13823e-07	UP
ENSDARG00000094478	1277.73	1041.51	1063.8	44.9845	79.0049	44.3322	-4.3264	3.78756e-07	DOWN		ENSDARG00000094478	1159.03	772.996	911.712	23.414	64.8414	44.8525	-4.42095	2.55039e-07	DOWN		ENSDARG00000026616	15.3043	16.7979	17.4786	45.0898	50.5628	50.7868	-4.42095	2.55039e-07	DOWN		ENSDARG00000087780	7.8796	9.65117	10.3727	69.3971	58.5338	73.0529	2.84425	8.65305e-07	UP
ENSDARG00000016363	0	0.316425	0.11102	15.2458	11.2864	13.0981	6.35601	5.15782e-07	UP		ENSDARG00000109974	31.9346	32.1555	24.2967	0.257297	0.247015	0.176817	-7.02506	3.64947e-07	DOWN		ENSDARG00000094478	823.395	671.384	474.235	25.3708	36.9611	33.7149	-7.02506	3.64947e-07	DOWN		ENSDARG00000016363	0	0.169319	0.126496	12.7534	9.35745	7.21369	6.43954	8.65305e-07	UP
ENSDARG00000055504	71.7986	60.7536	54.9551	14.4929	12.2594	7.30473	-2.44638	5.95645e-07	DOWN		ENSDARG00000087780	3.79224	9.13179	5.70826	61.3223	41.4985	51.3358	3.00969	3.64947e-07	UP		ENSDARG00000016363	0.159836	0.177756	0.128519	11.3038	9.46205	9.09359	3.00969	3.64947e-07	UP		ENSDARG00000094478	595.633	462.917	315.734	25.0473	38.4253	21.0685	-4.01969	8.83891e-07	DOWN
ENSDARG00000016528	8.66535	6.48671	6.99429	35.9499	38.7241	49.6218	2.49153	7.65085e-07	UP		ENSDARG00000044619	27.9428	29.7269	30.2977	0.600359	1.97612	0.324164	-5.11731	4.97155e-07	DOWN		ENSDARG00000087780	8.91085	9.50994	8.0967	59.6591	76.4356	62.883	-5.11731	4.97155e-07	DOWN		ENSDARG00000069244	3.37697	3.89433	6.5778	93.755	53.7555	77.5185	4.00695	1.04905e-06	UP
ENSDARG00000040266	93.2557	87.9661	111.576	555.812	533.964	625.688	2.54913	9.31125e-07	UP		ENSDARG00000055504	61.6737	51.5849	58.6926	13.7225	11.7332	8.13357	-2.36502	4.97155e-07	DOWN		ENSDARG00000016318	49.0696	60.5259	47.295	5.02393	5.02671	6.34835	-2.36502	4.97155e-07	DOWN		ENSDARG00000044619	24.282	27.7683	19.9864	0.804271	0.796378	0.801521	-4.88273	1.21903e-06	DOWN
ENSDARG00000074271	30.1224	38.4456	37.858	0.18822	0.389187	0	-7.33834	9.31125e-07	DOWN		ENSDARG00000037507	12.7739	10.6861	10.0992	0.428828	0.123507	0.471511	-4.8565	4.97155e-07	DOWN		ENSDARG00000105499	1519.12	1446.93	1266.04	160.389	189.537	202.89	-4.8565	4.97155e-07	DOWN		ENSDARG00000026616	22.9956	28.2762	27.3232	69.1673	69.2849	69.5033	1.40305	1.21903e-06	UP
ENSDARG00000026616	32.8045	26.4215	35.8596	84.5106	84.8427	86.1455	1.4243	9.31125e-07	UP		ENSDARG00000040266	92.6104	103.17	64.1082	707.651	322.848	502.13	2.55931	7.66428e-07	UP		ENSDARG00000045936	0.75922	0.177756	0.642595	30.8972	22.9159	21.4471	2.55931	7.66428e-07	UP		ENSDARG00000074271	17.0457	15.0694	18.5949	0	0.199095	0.114503	-7.12008	1.21903e-06	DOWN
ENSDARG00000105499	2378.64	1994.58	2234.4	237.533	299.285	387.403	-2.83835	9.71021e-07	DOWN		ENSDARG00000070894	20.5579	15.5435	13.7584	0.171531	0	0.0294694	-7.83858	9.22074e-07	DOWN		ENSDARG00000016528	6.87294	6.31034	10.153	33.6603	38.1439	50.701	-7.83858	9.22074e-07	DOWN		ENSDARG00000016528	7.55798	4.91024	7.33677	35.8475	31.9547	35.0379	2.36985	1.21903e-06	UP
ENSDARG00000087094	4.12636	2.84782	8.32653	105.591	121.815	115.868	4.4371	9.71021e-07	UP		ENSDARG00000016363	0.199591	0.194293	0	7.4616	8.275	9.60704	5.84834	1.13783e-06	UP		ENSDARG00000037507	10.0297	10.221	8.7393	0.376795	0.147845	0.428943	5.84834	1.13783e-06	UP		ENSDARG00000016318	45.0263	46.732	37.3163	4.13625	6.57012	4.92363	-3.03753	1.51494e-06	DOWN
ENSDARG00000035918	60.4511	78.948	76.4931	8.09344	13.6215	10.8312	-2.73042	1.08853e-06	DOWN		ENSDARG00000045936	0	0.971467	0.585463	21.8702	24.0839	23.1335	5.25418	1.91489e-06	UP		ENSDARG00000109974	13.0266	22.2195	13.7515	0.125598	0.147845	0	5.25418	1.91489e-06	UP		ENSDARG00000105499	1322.16	1022.52	773.397	171.884	164.85	128.816	-2.74338	1.51494e-06	DOWN
ENSDARG00000016318	74.4807	69.9299	69.7208	10.1639	8.7567	6.0453	-3.08771	1.16321e-06	DOWN		ENSDARG00000043404	27.5436	19.4293	26.9313	0.0857655	0.741045	0.471511	-5.82376	1.96864e-06	DOWN		ENSDARG00000078108	0	0	0.128519	22.9845	19.6633	13.5546	-5.82376	1.96864e-06	DOWN		ENSDARG00000087094	4.50263	2.7091	4.30087	75.2568	86.5066	56.5645	4.2316	2.35558e-06	UP
ENSDARG00000045936	0.618954	0.158212	0.666123	28.7976	19.6539	22.6699	5.56251	1.32299e-06	UP		ENSDARG00000016528	8.58243	8.45176	10.6847	42.7112	37.1757	49.5676	2.22415	1.96864e-06	UP		ENSDARG00000074271	9.55019	22.0417	22.4908	0.125598	0.295689	0	2.22415	1.96864e-06	UP		ENSDARG00000109974	15.2768	15.916	7.21028	0	0.298642	0	-6.72294	2.47229e-06	DOWN
ENSDARG00000060338	75.0997	74.0434	85.5968	31.9973	38.7241	34.2567	-1.1613	1.3688e-06	DOWN		ENSDARG00000070625	1.19755	1.26291	1.46366	11.4926	7.16343	8.75242	2.79085	1.96864e-06	UP		ENSDARG00000069833	14.585	13.3317	13.366	0.376795	0.295689	0.428943	2.79085	1.96864e-06	UP		ENSDARG00000078108	0	0	0	15.5109	16.923	11.5648	10.1264	3.57279e-06	UP
ENSDARG00000109974	35.074	40.5024	27.5331	0.752878	0.389187	0	-6.3478	1.53875e-06	DOWN		ENSDARG00000097581	26.7453	42.3559	67.7673	0	0.123507	0	-10.4462	1.96864e-06	DOWN		ENSDARG00000070894	11.0287	16.0869	9.76745	0	0	0	-10.4462	1.96864e-06	DOWN		ENSDARG00000060439	33.2873	46.5626	32.383	0.689375	0.696831	0.801521	-5.65652	3.81994e-06	DOWN
ENSDARG00000062040	0.206318	0.158212	0.222041	4.89371	5.25402	4.53397	4.54472	1.89199e-06	UP		ENSDARG00000078108	0	0	0	12.6933	21.9843	15.1178	10.3016	2.11445e-06	UP		ENSDARG00000035918	55.3432	75.4574	61.4321	9.54546	10.6448	11.6672	10.3016	2.11445e-06	UP		ENSDARG00000070894	9.48768	8.80457	4.68035	0	0	0	-9.18519	3.9644e-06	DOWN
ENSDARG00000060439	63.1333	57.7475	61.0612	0.752878	1.16756	0.755662	-6.05484	2.60876e-06	DOWN		ENSDARG00000087094	3.59265	4.46875	9.07467	56.4337	111.527	98.3985	3.94873	3.1615e-06	UP		ENSDARG00000044619	18.2613	26.4856	21.7197	1.00479	1.18276	0.514731	3.94873	3.1615e-06	UP		ENSDARG00000035918	57.8909	71.4525	71.7233	11.4896	14.5339	12.3663	-2.38671	3.9644e-06	DOWN
ENSDARG00000070894	20.8381	23.2572	17.4302	0	0.194593	0	-7.96258	2.67436e-06	DOWN		ENSDARG00000096304	21.5559	17.3893	13.0265	0.171531	0.864552	0.471511	-5.13867	3.1615e-06	DOWN		ENSDARG00000087094	4.03586	4.4439	10.0245	84.5276	104.674	90.6785	-5.13867	3.1615e-06	DOWN		ENSDARG00000043404	13.3471	13.2069	15.053	0.114896	0.298642	0.114503	-6.16343	4.21155e-06	DOWN
ENSDARG00000078108	0	0	0	17.128	17.1242	12.5944	10.2183	2.67436e-06	UP		ENSDARG00000026616	25.9469	21.858	31.0295	62.18	65.5824	61.1196	1.26225	3.73376e-06	UP		ENSDARG00000007808	0.719262	0.533268	0.899633	16.4534	17.8892	16.9861	1.26225	3.73376e-06	UP		ENSDARG00000069833	14.9552	15.2387	15.306	1.14896	0.696831	0.343509	-4.35464	5.05485e-06	DOWN
ENSDARG00000057737	0.618954	0.949274	0.555102	15.8104	12.8432	19.1434	4.47646	3.19451e-06	UP		ENSDARG00000007808	0	0.971467	0.731829	20.5837	12.3507	15.3241	4.64507	3.79433e-06	UP		ENSDARG00000038072	11.1086	11.0209	11.5667	1.88397	1.92198	1.20104	4.64507	3.79433e-06	UP		ENSDARG00000037507	8.52283	8.1273	4.93335	0.229792	0.398189	0.572515	-4.12067	5.489e-06	DOWN
ENSDARG00000044619	27.234	33.6992	42.0767	1.31754	2.72431	1.76321	-4.13961	5.0127e-06	DOWN		ENSDARG00000078069	359.664	530.906	298.879	18.7826	37.9168	28.438	-3.81001	4.65241e-06	DOWN		ENSDARG00000060439	38.4805	44.0835	35.3427	1.00479	0.295689	0.857885	-3.81001	4.65241e-06	DOWN		ENSDARG00000089019	21.0659	25.5671	26.6907	0.689375	0.796378	0.343509	-5.28379	6.72984e-06	DOWN
ENSDARG00000097581	42.0888	64.3924	72.2743	0	0	0	-12.1494	5.24426e-06	DOWN		ENSDARG00000060439	53.6901	46.339	47.7152	3.77368	0.617537	0.324164	-5.04916	4.66548e-06	DOWN		ENSDARG00000052343	5.87397	6.0437	6.42595	0.125598	0.147845	0.257366	-5.04916	4.66548e-06	DOWN		ENSDARG00000036420	0.160808	0	0.126496	12.179	14.8325	9.61825	6.76474	6.72984e-06	UP
ENSDARG00000007808	0.206318	0.791062	0.333061	11.8578	12.6486	13.6019	4.78578	5.39358e-06	UP		ENSDARG00000052343	6.38693	8.06317	14.1975	0.428828	0.49403	0.648328	-4.11539	4.97354e-06	DOWN		ENSDARG00000036420	0.199795	0	0	11.9318	8.42714	6.86308	-4.11539	4.97354e-06	DOWN		ENSDARG00000006397	78.3136	62.8172	77.4156	138.335	142.751	170.838	1.04735	6.72984e-06	UP
ENSDARG00000008305	0.206318	0	0	13.5518	8.36751	13.35	7.51672	6.50323e-06	UP		ENSDARG00000016318	61.4742	55.1793	71.2801	18.3538	6.91642	7.86834	-2.50396	8.75206e-06	DOWN		ENSDARG00000089019	22.2971	25.0636	22.7479	0.125598	0.739223	0.514731	-2.50396	8.75206e-06	DOWN		ENSDARG00000020024	36.1818	40.8058	35.0394	11.3747	13.0407	15.6869	-1.48084	7.08508e-06	DOWN
ENSDARG00000043404	30.535	24.6811	23.7584	0.752878	0.778373	0	-5.56441	6.76142e-06	DOWN		ENSDARG00000016789	35.7269	23.2181	31.1759	5.48899	5.18731	6.12964	-2.41087	8.75206e-06	DOWN		ENSDARG00000089331	0.0799179	0	0.128519	9.29427	8.57498	5.57626	-2.41087	8.75206e-06	DOWN		ENSDARG00000103750	11.0958	8.80457	9.48721	0.344688	0	0.114503	-5.93147	7.94883e-06	DOWN
ENSDARG00000089019	33.2172	29.5857	30.4196	0.564659	0.58378	0.755662	-5.60174	6.76142e-06	DOWN		ENSDARG00000034610	12.7739	8.35461	16.1002	0.0857655	0.370522	0.0294694	-6.6255	1.09979e-05	DOWN		ENSDARG00000070625	1.51844	1.86644	1.92779	10.4247	10.3491	9.17937	-6.6255	1.09979e-05	DOWN		ENSDARG00000034610	8.04041	8.97389	7.84276	0	0	0	-9.30256	9.95335e-06	DOWN
ENSDARG00000096304	24.1392	20.884	17.2082	0.18822	0.778373	0.755662	-5.17449	6.76142e-06	DOWN		ENSDARG00000056213	83.6288	67.4198	74.2074	16.467	26.4306	25.3142	-1.72135	1.21798e-05	DOWN		ENSDARG00000043404	17.9016	20.2642	13.2375	0	0.591378	0.343154	-1.72135	1.21798e-05	DOWN		ENSDARG00000038072	11.5782	11.5137	11.2581	1.95323	1.49321	2.74807	-2.46748	9.95335e-06	DOWN
ENSDARG00000039980	432.236	469.891	266.449	51.7604	53.124	55.1633	-2.86765	6.76142e-06	DOWN		ENSDARG00000036329	22.953	19.0407	23.8576	1.80108	3.58172	1.7387	-3.2391	1.32556e-05	DOWN		ENSDARG00000006397	53.7448	62.659	55.2632	129.241	117.093	114.099	-3.2391	1.32556e-05	DOWN		ENSDARG00000097581	16.4024	24.3819	22.8958	0	0	0	-10.6593	9.99691e-06	DOWN
ENSDARG00000093006	0.412636	0.791062	0.11102	10.5403	10.508	9.31983	4.56248	7.04984e-06	UP		ENSDARG00000088690	7.38488	8.64605	8.05011	0.0857655	0	0.0589389	-6.88863	1.3838e-05	DOWN		ENSDARG00000099913	71.4067	66.5696	54.235	21.7285	19.3676	22.0477	-6.88863	1.3838e-05	DOWN		ENSDARG00000036161	185.894	180.832	198.472	387.429	416.307	427.669	1.12327	1.32314e-05	UP
ENSDARG00000069833	15.6802	18.5108	12.2122	0.941098	0.389187	0.755662	-4.45087	7.04984e-06	DOWN		ENSDARG00000099099	0	0	0	3.00179	4.32276	7.10214	8.53059	1.3838e-05	UP		ENSDARG00000078069	232.841	555.132	219.125	26.5012	21.7331	28.3102	8.53059	1.3838e-05	UP		ENSDARG00000078069	297.334	575.176	274.37	35.273	42.1085	26.6792	-3.46002	1.32314e-05	DOWN
ENSDARG00000054856	19.3939	19.9348	20.0947	5.45837	4.28105	3.77831	-2.12783	7.04984e-06	DOWN		ENSDARG00000094674	1165.41	361.774	950.645	3.43062	5.31082	2.18074	-7.92082	1.3838e-05	DOWN		ENSDARG00000020764	51.3473	60.3481	51.4076	1.38158	0.443534	0.343154	-7.92082	1.3838e-05	DOWN		ENSDARG00000007808	0.643233	1.35455	1.39146	15.7407	20.5067	18.5495	3.99052	1.36371e-05	UP
ENSDARG00000078069	410.985	690.914	397.009	42.9141	47.6754	28.967	-3.64283	7.04984e-06	DOWN		ENSDARG00000093006	0.199591	0.388587	0.439097	4.63134	8.3985	8.66402	4.30023	1.47728e-05	UP		ENSDARG00000097581	12.2674	37.5065	26.0894	0	0	0	4.30023	1.47728e-05	UP		ENSDARG00000052343	6.11071	4.40229	4.55386	0.459583	0.0995473	0.229006	-4.21605	1.38195e-05	DOWN
ENSDARG00000052343	10.7285	10.6002	25.2016	0.941098	0.972967	0.755662	-4.09957	7.39003e-06	DOWN		ENSDARG00000099913	73.6492	60.4252	69.0846	26.0727	25.566	21.2475	-1.48029	1.47728e-05	DOWN		ENSDARG00000002549	17.2623	18.3089	17.7356	51.6209	47.7538	43.4948	-1.48029	1.47728e-05	DOWN		ENSDARG00000020764	52.7451	64.6797	62.995	1.72344	1.39366	0.916024	-5.46866	1.38195e-05	DOWN
ENSDARG00000013704	86.2409	78.6316	75.0498	37.6439	36.9727	34.0048	-1.14109	8.66414e-06	DOWN		ENSDARG00000099336	55.2868	45.4646	49.4716	11.4068	14.6974	17.9764	-1.76047	1.48055e-05	DOWN		ENSDARG00000029795	109.887	112.075	91.2485	52.3745	48.1973	57.9073	-1.76047	1.48055e-05	DOWN		ENSDARG00000040265	22.5131	17.9478	13.6616	58.2522	74.9591	46.6027	1.73584	1.58587e-05	UP
ENSDARG00000089331	0.206318	0	0.11102	9.41098	13.4269	7.30473	6.48104	8.97757e-06	UP		ENSDARG00000104037	17.564	7.86888	11.7093	1.54378	1.35858	1.29666	-3.13055	1.74765e-05	DOWN		ENSDARG00000067713	1.75819	0.977658	2.57038	15.323	17.7413	9.69411	-3.13055	1.74765e-05	DOWN		ENSDARG00000097973	74.4542	57.0604	48.448	193.025	184.66	139.35	1.52383	1.61205e-05	UP
ENSDARG00000058820	41.6762	43.5084	47.9608	104.085	97.1021	113.097	1.23656	9.50807e-06	UP		ENSDARG00000053558	100.993	91.3179	92.9422	348.98	198.229	214.302	1.41723	1.74765e-05	UP		ENSDARG00000040265	18.3811	21.864	22.2338	67.823	74.6615	64.084	1.41723	1.74765e-05	UP		ENSDARG00000045936	0.964849	1.35455	1.39146	27.2303	18.6153	15.8014	4.03415	1.62424e-05	UP
ENSDARG00000070625	1.23791	1.2657	1.55429	6.21124	9.14589	7.05284	2.44244	9.97677e-06	UP		ENSDARG00000036420	0	0.29144	0.292731	7.54736	12.2272	12.5835	5.54245	1.74765e-05	UP		ENSDARG00000020024	34.4846	43.1947	30.8446	15.4486	11.9754	13.9835	5.54245	1.74765e-05	UP		ENSDARG00000057737	0.643233	1.18523	0.126496	9.88104	10.6516	8.24421	3.91641	1.62424e-05	UP
ENSDARG00000093176	314.222	266.588	359.928	768.5	643.52	726.443	1.18439	1.45279e-05	UP		ENSDARG00000080020	16.5661	15.5435	18.4421	37.4795	70.1522	60.707	1.73542	1.80553e-05	UP		ENSDARG00000036329	15.8637	14.1316	11.1812	1.13038	1.77413	1.28683	1.73542	1.80553e-05	UP		ENSDARG00000042990	42.2925	35.2183	41.9967	91.572	105.321	99.5031	1.30945	2.25474e-05	UP
ENSDARG00000060837	202.81	124.83	165.42	33.3149	33.6646	45.5916	-2.13355	1.52879e-05	DOWN		ENSDARG00000057737	0.598774	1.26291	1.31729	8.31925	14.3269	17.5638	3.60682	1.95957e-05	UP		ENSDARG00000060338	61.8565	63.1034	69.4003	32.9067	33.4129	34.9159	3.60682	1.95957e-05	UP		ENSDARG00000105572	17.3673	17.9478	12.0171	1.03406	1.59276	0.114503	-4.06867	2.479e-05	DOWN
ENSDARG00000037507	12.1728	13.6063	11.5461	0.564659	0.778373	1.76321	-3.6163	1.52879e-05	DOWN		ENSDARG00000018797	48.1015	21.858	36.1523	1.88684	2.96418	4.68564	-3.43341	2.04014e-05	DOWN		ENSDARG00000098915	2.11783	2.48858	2.82742	15.4486	17.0021	16.1282	-3.43341	2.04014e-05	DOWN		ENSDARG00000016649	27.0158	20.6569	22.7693	68.1332	80.6333	59.9995	1.56721	2.51201e-05	UP
ENSDARG00000036161	217.046	174.508	227.925	382.462	455.543	483.624	1.09278	1.54856e-05	UP		ENSDARG00000058820	37.9224	40.0244	50.2034	78.1324	96.3358	111.394	1.15772	2.08826e-05	UP		ENSDARG00000094674	684.337	302.985	431.181	2.26077	0.739223	2.05893	1.15772	2.08826e-05	UP		ENSDARG00000094674	610.91	194.039	253.245	1.83833	2.68778	0.801521	-7.60171	3.08817e-05	DOWN
ENSDARG00000036420	0.412636	0.63285	0.11102	15.8104	17.9026	11.3349	5.32811	1.66679e-05	UP		ENSDARG00000105572	15.9673	19.9151	18.8812	0.943421	0.741045	1.70923	-3.92405	2.11143e-05	DOWN		ENSDARG00000104899	8.63114	12.6207	6.55447	1.13038	0.739223	0.514731	-3.92405	2.11143e-05	DOWN		ENSDARG00000036993	0.160808	0.338637	0	5.74479	4.47963	3.66409	4.79703	3.22873e-05	UP
ENSDARG00000040861	84.5903	71.3538	76.049	38.2086	40.0862	44.8359	-0.91435	1.80059e-05	DOWN		ENSDARG00000098915	1.59673	2.81725	1.61002	8.06196	16.6735	15.7662	2.71113	2.14817e-05	UP		ENSDARG00000037517	34.7643	34.4847	38.0416	77.4941	89.1503	77.7244	2.71113	2.14817e-05	UP		ENSDARG00000089331	0.321616	0.169319	0.126496	8.1576	12.2443	5.61064	5.34082	3.35633e-05	UP
ENSDARG00000077155	1.03159	0.158212	0.555102	24.4685	17.9026	47.1029	5.71263	2.07027e-05	UP		ENSDARG00000061256	10.9775	30.1155	14.4902	0.857655	0.49403	0.53045	-4.87562	2.364e-05	DOWN		ENSDARG00000096304	14.5051	15.1093	11.4382	0.879187	0.887067	0.428943	-4.87562	2.364e-05	DOWN		ENSDARG00000019213	5.78909	5.58752	6.70429	0.574479	0.199095	0.114503	-4.30208	3.61038e-05	DOWN
ENSDARG00000095459	14.6486	20.5676	22.2041	1.31754	1.55675	0.503775	-4.03784	2.61072e-05	DOWN		ENSDARG00000104899	8.38284	14.0863	11.2702	1.80108	0.864552	0.825144	-3.2785	2.48872e-05	DOWN		ENSDARG00000103750	7.71208	4.53278	6.81151	0.125598	0	0.257366	-3.2785	2.48872e-05	DOWN		ENSDARG00000041607	167.08	182.356	202.394	96.2827	98.6514	87.9383	-0.964145	3.61038e-05	DOWN
ENSDARG00000100560	1.85686	5.0628	2.22041	40.4672	15.1783	31.9897	3.25243	2.71746e-05	UP		ENSDARG00000095294	3.39305	3.10869	3.95187	0	0	0.0884083	-5.80397	2.56357e-05	DOWN		ENSDARG00000105572	15.0246	19.2865	15.1652	0.502393	1.03491	1.45841	-5.80397	2.56357e-05	DOWN		ENSDARG00000008305	0.160808	0.169319	0	9.30656	5.97284	5.72515	5.93549	3.92485e-05	UP
ENSDARG00000020764	45.8026	57.5893	49.9592	1.31754	0.58378	1.25944	-5.59751	2.71746e-05	DOWN		ENSDARG00000105424	35.9265	39.6358	33.0786	115.097	96.0888	81.6009	1.42748	2.56357e-05	UP		ENSDARG00000061256	9.19056	23.3749	11.5667	0.502393	0.295689	0.343154	1.42748	2.56357e-05	UP		ENSDARG00000056213	55.6396	47.9172	40.0993	17.4642	18.2172	12.5953	-1.57047	3.92485e-05	DOWN
ENSDARG00000104899	8.66535	12.8152	13.5445	0.941098	1.55675	0.503775	-3.50202	2.71746e-05	DOWN		ENSDARG00000103750	6.78611	8.64605	6.00099	0.343062	0.123507	0.265225	-4.74296	2.69954e-05	DOWN		ENSDARG00000077155	1.51844	0.799902	0.128519	27.2548	18.9241	39.4627	-4.74296	2.69954e-05	DOWN		ENSDARG00000037517	33.2873	30.816	23.5283	60.2054	74.0632	60.9156	1.15782	3.92485e-05	UP
ENSDARG00000020024	38.9941	42.4009	37.3029	16.7515	15.1783	15.617	-1.31844	2.84928e-05	DOWN		ENSDARG00000035918	64.8672	67.2255	75.3783	27.445	14.8209	11.5815	-1.95183	2.79818e-05	DOWN		ENSDARG00000034610	10.3094	8.53228	7.96818	0.125598	0	0.171577	-1.95183	2.79818e-05	DOWN		ENSDARG00000098915	2.57293	3.38637	1.26496	13.7875	15.5294	13.3968	2.57487	4.06937e-05	UP
ENSDARG00000067859	6.80849	2.21497	3.55265	89.5925	160.929	73.5511	4.73188	2.84928e-05	UP		ENSDARG00000097489	51.6942	61.4938	70.2555	9.51997	15.809	11.6994	-2.31533	3.06638e-05	DOWN		ENSDARG00000020647	45.3534	46.3054	44.7246	94.3243	96.8382	99.4289	-2.31533	3.06638e-05	DOWN		ENSDARG00000075639	31.5184	37.5888	31.2445	88.6996	90.3889	69.2743	1.30835	4.16714e-05	UP
ENSDARG00000038205	9.07798	4.90458	7.88245	63.2418	42.4213	49.118	2.82536	3.14419e-05	UP		ENSDARG00000089331	0	0.194293	0.585463	11.4926	10.7451	5.89389	5.04401	3.38767e-05	UP		ENSDARG00000077943	43.7551	45.2389	56.0343	90.4307	100.83	87.9333	5.04401	3.38767e-05	UP		ENSDARG00000088690	3.05535	5.07956	3.79488	0	0	0	-8.24498	4.3961e-05	DOWN
ENSDARG00000088690	6.80849	10.1256	7.43837	0	0	0	-9.27562	3.28516e-05	DOWN		ENSDARG00000030479	25.9469	30.1155	25.9067	72.2146	52.8612	54.2532	1.12651	3.77286e-05	UP		ENSDARG00000038205	2.27766	2.93297	2.95594	21.1005	18.3327	19.9887	1.12651	3.77286e-05	UP		ENSDARG00000070625	2.57293	1.86251	2.15043	9.07677	7.3665	11.2213	2.06295	4.54609e-05	UP
ENSDARG00000099913	73.8618	63.9178	69.7208	29.174	28.216	21.6623	-1.38832	3.37783e-05	DOWN		ENSDARG00000006397	55.0872	58.8709	52.3989	91.7691	104.487	113.516	0.896654	3.86745e-05	UP		ENSDARG00000099099	0.0799179	0.266634	0	4.89833	5.47025	4.03206	0.896654	3.86745e-05	UP		ENSDARG00000102159	0	0	0	18.0386	32.1538	10.6488	10.5947	4.54609e-05	UP
ENSDARG00000101057	19.6002	21.0422	17.4302	1.8822	4.08646	3.52642	-2.61307	3.37783e-05	DOWN		ENSDARG00000115421	66.2644	46.4361	71.1337	14.4086	17.6616	22.2789	-1.7495	3.86745e-05	DOWN		ENSDARG00000104037	10.749	8.53228	5.91188	1.50718	0.887067	0.686308	-1.7495	3.86745e-05	DOWN		ENSDARG00000104037	11.0958	5.4182	8.85472	1.03406	1.39366	0.801521	-2.95331	4.54609e-05	DOWN
ENSDARG00000099099	0	0.158212	0	5.27015	4.86483	5.28963	6.34662	3.4138e-05	UP		ENSDARG00000008305	0.598774	0.29144	0.146366	9.86303	12.9683	10.609	5.04426	3.86745e-05	UP		ENSDARG00000039980	295.976	414.349	160.52	61.1663	45.684	54.0468	5.04426	3.86745e-05	UP		ENSDARG00000093006	0.321616	0.677275	0.126496	5.6299	6.57012	4.58012	3.91268	4.67031e-05	UP
ENSDARG00000098800	9.90326	6.17028	10.4359	33.1266	42.4213	37.7831	2.0924	4.18183e-05	UP		ENSDARG00000101057	19.3604	17.0007	19.613	2.57297	3.08769	4.39095	-2.45447	3.87927e-05	DOWN		ENSDARG00000058502	12.2274	24.2637	10.6671	0.251196	0.443534	0.428943	-2.45447	3.87927e-05	DOWN		ENSDARG00000018797	22.6739	13.8841	17.4565	1.14896	2.09049	2.06105	-3.33529	4.67031e-05	DOWN
ENSDARG00000057921	3.30109	4.27173	4.21878	0	0	0.251887	-5.56136	4.77229e-05	DOWN		ENSDARG00000107226	994.963	307.566	1355.49	1.02919	3.70522	1.47347	-8.87596	3.925e-05	DOWN		ENSDARG00000052304	24.4149	31.9961	26.6034	6.53111	6.35731	7.37782	-8.87596	3.925e-05	DOWN		ENSDARG00000104899	9.00526	7.2807	5.94532	0.804271	0.895926	0.687018	-3.19304	5.59233e-05	DOWN
ENSDARG00000006397	46.6278	48.5712	49.1821	86.9574	83.6751	96.9766	0.88868	5.20477e-05	UP		ENSDARG00000041607	201.987	182.441	238.137	112.181	107.698	104.44	-0.940646	3.95542e-05	DOWN		ENSDARG00000016789	29.8893	17.509	26.3464	6.27991	5.02671	5.66204	-0.940646	3.95542e-05	DOWN		ENSDARG00000080020	22.1915	16.4239	18.7214	57.2181	56.941	55.1904	1.56166	5.81467e-05	UP
ENSDARG00000098915	2.88845	2.37319	2.99755	14.1165	16.5404	16.1208	2.4939	5.3021e-05	UP		ENSDARG00000029795	107.181	85.4891	97.4796	53.3461	49.5265	54.7248	-0.87789	4.04392e-05	DOWN		ENSDARG00000097451	0	0	0	6.02871	5.47025	5.40468	-0.87789	4.04392e-05	DOWN		ENSDARG00000077155	0.804041	0.677275	0.252992	17.694	14.3348	29.6563	5.16722	5.81467e-05	UP
ENSDARG00000061256	15.8865	29.4275	19.2065	0.752878	1.16756	0.251887	-4.82023	5.44717e-05	DOWN		ENSDARG00000101727	5.78815	2.9144	5.5619	0.0857655	0	0	-7.13185	4.30021e-05	DOWN		ENSDARG00000097973	65.0132	53.6823	48.1946	157.5	134.391	147.299	-7.13185	4.30021e-05	DOWN		ENSDARG00000102087	15.5984	16.4239	14.9265	41.5923	39.4207	30.9158	1.2536	6.6478e-05	UP
ENSDARG00000018797	43.1204	26.7379	51.7355	2.82329	4.08646	6.29718	-3.21761	5.50154e-05	DOWN		ENSDARG00000039980	344.096	347.202	204.327	74.1872	47.0563	52.4851	-2.36544	4.30021e-05	DOWN		ENSDARG00000041607	147.489	197.22	176.714	85.03	90.1852	95.9116	-2.36544	4.30021e-05	DOWN		ENSDARG00000016789	35.217	19.641	23.1488	7.12354	7.76469	4.46562	-2.00658	6.6478e-05	DOWN
ENSDARG00000097973	102.334	89.5482	84.9306	268.401	230.399	206.044	1.35007	5.57593e-05	UP		ENSDARG00000020024	39.9183	38.1786	36.7378	13.4652	16.4265	18.772	-1.23441	4.33206e-05	DOWN		ENSDARG00000102159	0.039959	0	0.128519	15.8254	14.9323	14.0693	-1.23441	4.33206e-05	DOWN		ENSDARG00000029795	94.3944	87.1991	96.39	55.4947	47.6832	51.1828	-0.849042	6.79138e-05	DOWN
ENSDARG00000099510	10.9348	8.70168	6.55021	36.3264	72.9725	105.793	3.05639	5.57593e-05	UP		ENSDARG00000060338	68.4599	59.4538	71.5728	39.7952	34.3351	36.8663	-0.843929	4.82781e-05	DOWN		ENSDARG00000001442	7.5922	7.55463	6.94003	23.7381	22.0288	19.9887	-0.843929	4.82781e-05	DOWN		ENSDARG00000002549	19.7794	16.7626	12.3966	40.0986	44.8958	29.9998	1.23571	6.90502e-05	UP
ENSDARG00000097451	0	0	0	10.3521	10.1189	3.77831	9.27418	6.06557e-05	UP		ENSDARG00000093058	328.328	236.066	320.248	118.099	153.026	142.986	-1.09445	4.94954e-05	DOWN		ENSDARG00000008305	0.479508	0.266634	0	10.1735	7.24438	6.34835	-1.09445	4.94954e-05	DOWN		ENSDARG00000033999	22.9956	21.6728	26.3112	90.5379	69.6831	64.8087	1.66246	7.45036e-05	UP
ENSDARG00000077943	39.4067	43.3502	44.6302	79.0522	75.113	85.3898	0.908843	6.06557e-05	UP		ENSDARG00000069833	13.9714	14.6691	15.9539	3.00179	0.49403	1.29666	-3.19417	5.32781e-05	DOWN		ENSDARG00000093176	260.333	230.016	257.167	573.858	480.199	519.707	-3.19417	5.32781e-05	DOWN		ENSDARG00000096304	15.92	10.6671	4.93335	1.03406	0.895926	0.343509	-3.76082	7.58316e-05	DOWN
ENSDARG00000037997	37.3435	50.1533	46.1845	7.34056	10.3134	18.8915	-1.88622	6.53999e-05	DOWN		ENSDARG00000089572	10.1792	8.35461	10.0992	0.943421	0.247015	0.0884083	-4.57355	5.67658e-05	DOWN		ENSDARG00000018797	27.4918	15.0204	18.1212	1.38158	1.77413	2.91681	-4.57355	5.67658e-05	DOWN		ENSDARG00000011673	6.91475	7.11139	7.33677	0.229792	0.199095	0	-5.49776	7.77761e-05	DOWN
ENSDARG00000105572	22.4886	18.1944	15.0988	1.69398	1.36215	1.00755	-3.74625	6.53999e-05	DOWN		ENSDARG00000089019	31.3359	23.2181	30.8832	4.63134	1.11157	0.559919	-3.7964	5.93691e-05	DOWN		ENSDARG00000017320	23.5358	20.7086	27.246	69.2046	71.8524	57.1352	-3.7964	5.93691e-05	DOWN		ENSDARG00000077084	0	0	0.126496	4.02135	3.18551	6.18316	6.16771	7.94672e-05	UP
ENSDARG00000089572	12.7917	12.4988	9.32572	0.18822	0.58378	0.251887	-5.00727	7.20696e-05	DOWN		ENSDARG00000023587	0	0.0971467	0	2.14414	6.42239	4.42042	6.24865	6.08273e-05	UP		ENSDARG00000080020	21.7776	28.1743	17.6071	71.0886	68.0085	59.0225	6.24865	6.08273e-05	UP		ENSDARG00000038205	4.50263	2.03182	1.64445	23.3239	18.6153	11.1068	2.70481	9.27812e-05	UP
ENSDARG00000102159	0	0	0.999184	29.3622	50.7889	26.9519	6.39292	7.29531e-05	UP		ENSDARG00000102159	0	0	0.439097	13.7225	36.5582	21.1296	7.29344	6.53252e-05	UP		ENSDARG00000089572	7.63216	11.7319	6.55447	0.376795	0.295689	0.171577	7.29344	6.53252e-05	UP		ENSDARG00000101057	13.3471	16.7626	16.824	2.41281	4.77827	2.17556	-2.31397	9.28185e-05	DOWN
ENSDARG00000107226	1184.26	472.739	1449.15	2.82329	4.08646	1.51132	-8.48348	7.32508e-05	DOWN		ENSDARG00000101706	2.79428	1.36005	2.92731	0	0	0	-7.47915	7.63115e-05	DOWN		ENSDARG00000019213	5.31454	4.35502	4.36965	0.251196	0.443534	0.0857885	-7.47915	7.63115e-05	DOWN		ENSDARG00000060338	61.4287	51.9808	55.2788	32.6304	33.2488	30.4578	-0.807801	9.44898e-05	DOWN
ENSDARG00000070435	27.8529	32.5918	29.5314	15.2458	14.5945	13.0981	-1.06539	7.32508e-05	DOWN		ENSDARG00000033443	14.3706	18.0693	20.1985	4.88863	5.68134	6.39487	-1.62915	8.33689e-05	DOWN		ENSDARG00000057921	4.91495	3.37736	7.19707	0.376795	0.147845	0.343154	-1.62915	8.33689e-05	DOWN		ENSDARG00000001442	8.20122	8.63525	11.3846	31.4815	25.4841	21.5266	1.47124	9.70696e-05	UP
ENSDARG00000032737	0.412636	0.158212	0.555102	9.41098	8.36751	4.78586	4.24168	7.3278e-05	UP		ENSDARG00000099510	9.77998	10.3947	15.5148	56.8625	77.4392	116.552	2.81446	8.92031e-05	UP		ENSDARG00000067859	6.9129	3.91063	4.49817	58.2776	145.035	75.5797	2.81446	8.92031e-05	UP		ENSDARG00000036329	11.5782	16.9319	13.6616	1.83833	3.48416	1.14503	-2.68668	9.93343e-05	DOWN
ENSDARG00000099336	58.5943	57.9057	58.9519	19.3866	15.5675	25.9444	-1.53109	7.58455e-05	DOWN		ENSDARG00000077943	44.5089	48.6705	44.2024	93.9132	78.0567	78.9192	0.86744	8.96355e-05	UP		ENSDARG00000075639	35.9631	51.727	41.7687	106.884	100.534	97.5416	0.86744	8.96355e-05	UP		ENSDARG00000097451	0	0	0	4.48094	5.77374	6.41217	8.72786	0.000112227	UP
ENSDARG00000115421	73.6555	52.2101	58.7298	16.3751	17.5134	23.9293	-1.67778	7.6214e-05	DOWN		ENSDARG00000007130	155.482	128.039	160.417	38.0799	63.4828	59.4399	-1.46235	0.000108674	DOWN		ENSDARG00000088690	3.9959	6.75473	7.58262	0	0.295689	0	-1.46235	0.000108674	DOWN		ENSDARG00000021794	164.185	105.994	124.219	1.14896	3.18551	3.20608	-5.69149	0.000112227	DOWN
ENSDARG00000094674	1394.3	532.226	1029.71	2.82329	3.89187	37.0274	-6.13937	8.45574e-05	DOWN		ENSDARG00000067859	9.77998	6.02309	1.31729	82.8495	121.531	61.6795	3.98687	0.000122162	UP		ENSDARG00000040861	74.5235	81.7677	78.2681	44.2106	41.6922	48.1274	3.98687	0.000122162	UP		ENSDARG00000020647	55.1572	50.457	39.0873	86.1719	96.5609	102.022	0.97814	0.000114737	UP
ENSDARG00000023587	0	0.158212	0	4.14083	6.42158	2.77076	6.14386	8.57052e-05	UP		ENSDARG00000043740	157.278	113.176	184.86	29.0745	19.7612	37.3967	-2.38685	0.000123028	DOWN		ENSDARG00000011196	2.75717	5.42156	4.49817	18.4629	19.5155	22.734	-2.38685	0.000123028	DOWN		ENSDARG00000058820	40.8453	47.9172	51.8634	97.087	85.6107	95.61	0.983604	0.00013632	UP
ENSDARG00000093044	0	0.316425	0.222041	17.128	28.7998	16.8765	6.65427	8.7329e-05	UP		ENSDARG00000002549	20.3583	19.9151	19.3203	41.9393	48.0444	42.9959	1.15705	0.000127808	UP		ENSDARG00000023587	0.0799179	0.088878	0.128519	2.76316	5.02671	3.7747	1.15705	0.000127808	UP		ENSDARG00000067859	8.84445	5.07956	3.41539	67.2141	126.226	70.8773	3.94313	0.000137241	UP
ENSDARG00000044001	8.0464	12.0241	8.88164	2.44685	3.50268	1.51132	-1.93565	8.77196e-05	DOWN		ENSDARG00000093176	263.261	238.786	293.756	516.308	559.242	492.552	0.978571	0.000129296	UP		ENSDARG00000107226	520.785	250.103	565.741	0.627991	1.03491	1.28683	0.978571	0.000129296	UP		ENSDARG00000034453	2.41212	3.04774	1.26496	9.30656	9.85518	8.35872	2.04217	0.000160291	UP
ENSDARG00000034453	3.71372	3.16425	2.33143	11.105	13.2323	15.1132	2.10653	9.00742e-05	UP		ENSDARG00000097451	0	0	0	2.57297	4.81679	6.57169	8.48119	0.000129588	UP		ENSDARG00000101057	20.1393	16.3535	12.4663	3.01436	2.6612	4.03206	8.48119	0.000129588	UP		ENSDARG00000011196	2.09051	5.07956	5.18634	16.7748	22	16.9464	2.16512	0.000165918	UP
ENSDARG00000042990	55.0869	48.7294	47.5168	103.333	119.48	110.327	1.13983	9.22151e-05	UP		ENSDARG00000062040	0.399183	0.388587	0.439097	1.88684	4.32276	2.77013	2.82482	0.000132346	UP		ENSDARG00000036161	178.896	162.824	167.846	308.344	318.161	347.1	2.82482	0.000132346	UP		ENSDARG00000060838	5.14586	6.09547	6.4513	0.229792	0.0995473	0.229006	-4.91127	0.000167604	DOWN
ENSDARG00000029795	91.3988	84.0108	81.6	44.0434	48.0646	53.1482	-0.823724	0.00010287	DOWN		ENSDARG00000060837	176.838	98.8953	122.654	41.7678	34.4586	44.1747	-1.71983	0.000132936	DOWN		ENSDARG00000036993	0.279713	0.44439	0.771114	6.40551	5.17456	5.31889	-1.71983	0.000132936	DOWN		ENSDARG00000010347	5.9499	5.75684	4.55386	17.694	19.5113	13.2823	1.63644	0.000167604	UP
ENSDARG00000016649	43.3267	33.6992	33.1951	81.4991	101.383	97.2285	1.3483	0.000109206	UP		ENSDARG00000077155	1.59673	1.36005	1.02456	13.5509	21.8608	43.2317	4.30823	0.000138888	UP		ENSDARG00000033999	22.2571	22.7528	19.9205	82.6436	63.721	50.7868	4.30823	0.000138888	UP		ENSDARG00000099099	0.160808	0.169319	0.126496	4.13625	3.28506	5.49614	4.72202	0.000177913	UP
ENSDARG00000018787	33.6298	43.0338	37.5249	1.8822	2.33512	3.02265	-3.98956	0.000111753	DOWN		ENSDARG00000098800	9.77998	8.16032	13.4656	25.3866	44.3392	42.7602	1.84321	0.000139244	UP		ENSDARG00000060838	5.39446	2.93297	2.18482	0	0	0.0857885	1.84321	0.000139244	UP		ENSDARG00000032737	0.804041	0.169319	0.379488	8.50229	6.76922	4.58012	3.8384	0.000181815	UP
ENSDARG00000058502	15.4738	27.2125	14.9878	0.564659	0.778373	0.755662	-4.76242	0.000111753	DOWN		ENSDARG00000015611	152.887	142.514	118.703	23.5855	45.6977	43.6737	-1.87298	0.000149683	DOWN		ENSDARG00000101482	17.1024	15.1981	25.5753	4.39594	4.28749	4.37522	-1.87298	0.000149683	DOWN		ENSDARG00000053939	37.4683	38.9433	44.5266	19.1876	20.1086	23.1296	-0.954421	0.000183169	DOWN
ENSDARG00000103298	18.3623	19.3019	22.7592	40.279	40.8646	41.3095	1.01537	0.000112372	UP		ENSDARG00000097973	99.1969	64.4082	67.7673	189.885	175.628	177.141	1.23376	0.000149683	UP		ENSDARG00000021794	138.817	113.764	192.007	3.01436	2.95689	3.08839	1.23376	0.000149683	UP		ENSDARG00000037421	11.0958	19.133	23.7813	0.689375	1.29411	1.14503	-4.08891	0.000194986	DOWN
ENSDARG00000016789	37.7562	31.9589	48.96	11.6696	11.2864	9.06794	-1.8867	0.000117128	DOWN		ENSDARG00000099258	53.2909	42.3559	42.7388	20.498	24.2075	27.6129	-0.931209	0.000151648	DOWN		ENSDARG00000034453	2.71721	2.31083	2.18482	10.6758	9.01852	9.77989	-0.931209	0.000151648	DOWN		ENSDARG00000010052	18.1713	16.9319	16.9505	38.605	38.1266	37.9005	1.13851	0.000201895	UP
ENSDARG00000069430	6.18954	8.38526	5.21796	18.4455	20.8215	17.884	1.53302	0.00012276	UP		ENSDARG00000094860	5.78815	2.72011	3.07368	0	0.123507	0	-6.79658	0.000151924	DOWN		ENSDARG00000097489	32.3668	60.9703	37.7846	12.811	8.27929	10.2946	-6.79658	0.000151924	DOWN		ENSDARG00000058502	13.9903	18.1171	11.8906	0.574479	0.298642	1.48854	-4.21378	0.000201895	DOWN
ENSDARG00000014587	18.7749	23.2572	24.5355	5.83481	6.22699	3.27454	-2.10308	0.000125225	DOWN		ENSDARG00000095348	1.59673	3.10869	2.04912	0	0	0.0294694	-6.23306	0.000178182	DOWN		ENSDARG00000057737	1.83811	1.51093	1.67075	13.9414	10.3491	12.4393	-6.23306	0.000178182	DOWN		ENSDARG00000067713	2.57293	2.87842	2.15043	14.4769	14.2353	9.96176	2.34622	0.000201895	UP
ENSDARG00000104037	14.8549	12.4988	10.991	1.69398	2.33512	2.0151	-2.65584	0.00012631	DOWN		ENSDARG00000036161	192.805	154.075	206.522	287.229	373.363	358.849	0.882077	0.000178182	UP		ENSDARG00000097102	26.7725	39.9062	52.6928	4.27034	2.06982	5.06152	0.882077	0.000178182	UP		ENSDARG00000093176	365.195	422.281	546.084	837.361	829.229	888.314	0.937729	0.000201895	UP
ENSDARG00000019213	3.92004	3.63889	3.55265	0.18822	0	0.251887	-4.60045	0.000127097	DOWN		ENSDARG00000076609	0.199591	0	0	0.857655	2.84067	2.88801	5.19743	0.000178182	UP		ENSDARG00000037997	39.4795	46.3943	39.8409	9.79666	14.4888	13.5546	5.19743	0.000178182	UP		ENSDARG00000061256	6.91475	23.0273	7.84276	0.459583	1.29411	0.572515	-3.97485	0.000201895	DOWN
ENSDARG00000104279	33.0109	33.3828	28.3102	5.08193	6.03239	6.54907	-2.42534	0.000127775	DOWN		ENSDARG00000057921	4.98979	5.44021	3.65914	0.600359	0.370522	0.353633	-3.3964	0.000178182	DOWN		ENSDARG00000037421	13.2264	4.4439	5.01224	0.376795	0.295689	0.171577	-3.3964	0.000178182	DOWN		ENSDARG00000094860	3.69859	3.55569	3.41539	0	0	0	-8.08553	0.000201895	DOWN
ENSDARG00000102087	17.7433	17.878	16.7641	42.7258	39.697	35.5161	1.17204	0.00012801	UP		ENSDARG00000095796	170.85	124.153	160.71	53.5177	79.1683	66.2473	-1.19575	0.000181412	DOWN		ENSDARG00000016649	31.5276	22.4861	24.9327	65.6879	64.1645	68.1161	-1.19575	0.000181412	DOWN		ENSDARG00000093129	41.8101	34.8797	21.8838	12.0641	14.8325	9.16024	-1.44512	0.000201895	DOWN
ENSDARG00000103750	5.7769	6.80313	7.66041	0.376439	0.389187	0	-4.56945	0.000136042	DOWN		ENSDARG00000052304	23.5518	28.5611	33.6641	9.60574	8.275	8.25144	-1.71531	0.000190827	DOWN		ENSDARG00000040224	175.06	166.557	193.036	282.219	250.449	270.577	-1.71531	0.000190827	DOWN		ENSDARG00000055100	5.46748	6.43411	11.3846	0	0	0	-9.21277	0.000210423	DOWN
ENSDARG00000075859	123.791	115.179	141.773	63.0535	63.2428	75.8181	-0.915617	0.00013639	DOWN		ENSDARG00000011673	4.39101	4.46875	2.92731	0.257297	0.123507	0.0294694	-4.98008	0.00019151	DOWN		ENSDARG00000056213	56.1024	71.7245	44.082	22.4821	23.0637	21.104	-4.98008	0.00019151	DOWN		ENSDARG00000010267	50.3329	27.091	32.889	5.4001	10.0543	6.75567	-2.3065	0.000214303	DOWN
ENSDARG00000036329	28.2655	25.7886	25.0906	6.39946	4.47565	2.51887	-2.54399	0.000141669	DOWN		ENSDARG00000075697	10.1792	9.42323	13.1729	1.88684	1.97612	3.30058	-2.16148	0.000197534	DOWN		ENSDARG00000038567	51.3073	57.7707	42.4113	27.0036	26.0206	26.5087	-2.16148	0.000197534	DOWN		ENSDARG00000039980	312.45	377.411	201.129	70.546	71.1763	75.801	-2.03346	0.000222552	DOWN
ENSDARG00000036993	0.206318	0.158212	0.222041	3.01151	2.9189	4.53397	4.04926	0.000144011	UP		ENSDARG00000038505	62.8713	56.5394	68.7919	19.5545	32.1119	26.994	-1.25949	0.000199923	DOWN		ENSDARG00000011673	4.87499	2.22195	3.47001	0	0.147845	0	-1.25949	0.000199923	DOWN		ENSDARG00000040861	70.1123	77.548	69.8258	44.0051	40.2171	47.5187	-0.723081	0.000224091	DOWN
ENSDARG00000007130	160.515	156.63	156.761	59.8538	66.9401	49.6218	-1.42346	0.00014689	DOWN		ENSDARG00000087742	27.1444	37.0129	29.5659	82.1634	62.6183	60.7955	1.12819	0.000202991	UP		ENSDARG00000076139	0	0.177756	0	3.76795	5.17456	4.11785	1.12819	0.000202991	UP		ENSDARG00000054937	4.98505	4.23297	5.31283	13.0981	14.4344	14.8854	1.54095	0.000224091	UP
ENSDARG00000077178	225.299	229.408	256.568	376.627	359.609	372.289	0.639771	0.000158252	UP		ENSDARG00000077741	2626.22	1888.05	2236.76	242.716	663.111	641.491	-2.12516	0.000213345	DOWN		ENSDARG00000002037	8.31147	10.4876	13.8801	0.376795	0.739223	0.943674	-2.12516	0.000213345	DOWN		ENSDARG00000054856	12.2214	10.8364	10.1197	4.02135	4.18099	3.32059	-1.52092	0.000275897	DOWN
ENSDARG00000056213	73.2428	84.6436	75.3829	32.9384	31.7187	26.4482	-1.3541	0.000158252	DOWN		ENSDARG00000075919	2.19551	7.18885	4.83007	0	0.123507	0.0589389	-6.1201	0.000237813	DOWN		ENSDARG00000002696	0.159836	0.177756	0	2.51196	5.17456	8.66464	-6.1201	0.000237813	DOWN		ENSDARG00000012968	0.804041	0.846593	1.51795	10.6853	8.26243	9.27474	3.11985	0.00027813	UP
ENSDARG00000075697	12.7917	11.3913	14.5437	3.19973	2.9189	1.76321	-2.27911	0.000165523	DOWN		ENSDARG00000013704	71.6533	85.8776	77.4275	49.5725	41.4985	40.6384	-0.836662	0.000240965	DOWN		ENSDARG00000098800	8.59118	11.9985	12.3378	46.8481	33.8564	31.5702	-0.836662	0.000240965	DOWN		ENSDARG00000094385	0	0.677275	0	8.50229	8.66061	7.44269	5.22714	0.000287176	UP
ENSDARG00000073952	47.2468	58.2222	47.2947	124.79	93.4048	98.4879	1.05217	0.000175142	UP		ENSDARG00000093815	3.79224	4.27445	4.97643	0.171531	0.370522	0.176817	-4.2212	0.000251985	DOWN		ENSDARG00000115421	60.4979	43.728	47.1665	20.0957	12.4189	20.1603	-4.2212	0.000251985	DOWN		ENSDARG00000098800	8.36202	7.2807	10.2462	29.2984	34.0452	23.5876	1.7423	0.000287176	UP
ENSDARG00000043740	162.991	119.292	181.851	33.3149	17.1242	42.3171	-2.33022	0.000175142	DOWN		ENSDARG00000037997	40.7166	46.1447	35.8596	11.1495	15.5619	13.6149	-1.60793	0.000252363	DOWN		ENSDARG00000042990	35.9231	48.4385	44.4676	91.0587	81.758	95.4827	-1.60793	0.000252363	DOWN		ENSDARG00000055797	8.36202	6.09547	5.05984	20.6813	20.3076	11.9083	1.44112	0.000289853	UP
ENSDARG00000075121	115.125	119.925	86.5959	250.52	232.539	242.316	1.1748	0.000178412	UP		ENSDARG00000002696	0	0.194293	0.146366	3.17332	6.05186	9.57757	5.45193	0.000252928	UP		ENSDARG00000077178	208.426	228.15	226.965	349.163	336.051	342.125	5.45193	0.000252928	UP		ENSDARG00000023587	0	0	0.126496	2.8724	3.98189	1.71754	5.53132	0.000293273	UP
ENSDARG00000034610	13.8233	12.657	15.5429	0.18822	0.194593	1.51132	-4.56004	0.000181857	DOWN		ENSDARG00000038205	6.9857	4.46875	8.48921	22.6421	34.2116	40.6678	2.3004	0.000257283	UP		ENSDARG00000003860	48.1905	48.2607	43.825	111.657	127.294	113.155	2.3004	0.000257283	UP		ENSDARG00000076667	54.3532	39.7899	76.2771	9.30656	16.1267	12.1373	-2.17973	0.00029544	DOWN
ENSDARG00000021555	8.25271	5.53743	7.88245	1.69398	1.16756	1.25944	-2.37775	0.000181857	DOWN		ENSDARG00000019213	2.3951	3.40013	3.36641	0.428828	0.247015	0.176817	-3.44755	0.000259369	DOWN		ENSDARG00000076667	57.9006	28.8853	41.1261	7.2847	10.3491	8.92201	-3.44755	0.000259369	DOWN		ENSDARG00000099913	53.8707	48.5945	33.648	22.06	22.8959	16.9464	-1.13387	0.000299872	DOWN
ENSDARG00000030479	31.3603	29.2693	27.7551	62.8653	55.0699	54.9114	0.96949	0.000201018	UP		ENSDARG00000095459	10.5783	15.252	20.9303	3.17332	1.48209	1.62082	-2.89732	0.000259369	DOWN		ENSDARG00000055831	1.67828	2.48858	1.54223	0	0	0	-2.89732	0.000259369	DOWN		ENSDARG00000097489	24.6036	36.2342	30.4856	10.1108	9.85518	4.46562	-1.89795	0.000339801	DOWN
ENSDARG00000020647	50.9605	48.413	50.2923	85.0752	91.4589	107.556	0.923526	0.000201296	UP		ENSDARG00000021555	9.3808	5.63451	7.75738	1.62954	1.6056	1.82711	-2.14801	0.000266065	DOWN		ENSDARG00000007130	95.7817	127.895	88.8067	44.4618	38.5874	38.0043	-2.14801	0.000266065	DOWN		ENSDARG00000055342	4.66344	4.06365	4.42736	11.1449	14.2353	12.2518	1.51354	0.000358743	UP
ENSDARG00000097102	46.0089	52.3683	57.0645	6.7759	5.64321	4.28208	-3.20626	0.000201296	DOWN		ENSDARG00000033999	18.9612	17.3893	24.2967	58.7494	67.6821	41.7877	1.46938	0.000266065	UP		ENSDARG00000058820	44.4344	52.6158	49.0943	97.841	81.3145	97.6274	1.46938	0.000266065	UP		ENSDARG00000055831	1.76889	1.01591	1.89744	0	0	0	-6.91276	0.000362985	DOWN
ENSDARG00000089877	9.69694	11.3913	7.77143	0.564659	0.972967	1.25944	-3.37188	0.000207742	DOWN		ENSDARG00000092538	1.59673	5.05163	2.04912	0.0857655	0	0.0294694	-5.85511	0.000266065	DOWN		ENSDARG00000095288	2.95696	4.4439	3.08446	30.3948	39.031	13.9835	-5.85511	0.000266065	DOWN		ENSDARG00000089572	6.91475	7.11139	6.5778	0.229792	0.895926	0.229006	-3.85521	0.000362985	DOWN
ENSDARG00000002549	27.0276	24.5229	23.4253	53.4543	59.7402	46.3473	1.09183	0.000218187	UP		ENSDARG00000045935	39.7187	28.3668	37.7624	7.80466	16.1795	10.0491	-1.64298	0.000266065	DOWN		ENSDARG00000093815	4.27561	3.82175	2.6989	0.251196	0.147845	0	-1.64298	0.000266065	DOWN		ENSDARG00000013704	71.5596	64.5104	57.4292	34.4688	39.6198	36.0684	-0.811588	0.000377638	DOWN
ENSDARG00000041607	210.651	214.22	256.457	133.071	138.161	119.143	-0.803499	0.000228466	DOWN		ENSDARG00000075123	0.997957	1.4572	1.46366	6.94701	6.29888	5.0098	2.18711	0.000266065	UP		ENSDARG00000033413	7.15266	6.75473	7.96818	0	0.147845	0.257366	2.18711	0.000266065	UP		ENSDARG00000053558	88.4445	79.9184	62.8685	185.901	164.552	135.342	1.0721	0.000381374	UP
ENSDARG00000026664	143.804	128.943	135.223	75.0996	87.1778	93.954	-0.671627	0.000228466	DOWN		ENSDARG00000070435	31.9346	29.5326	28.834	14.5801	18.5261	14.6168	-0.922123	0.000266944	DOWN		ENSDARG00000038505	54.7438	60.1704	45.4957	24.8684	22.6202	20.2461	-0.922123	0.000266944	DOWN		ENSDARG00000033443	14.7943	16.7626	17.583	7.12354	6.27148	4.92363	-1.42193	0.000396158	DOWN
ENSDARG00000010267	42.9141	31.6425	42.6319	6.02302	10.3134	7.05284	-2.32083	0.00023167	DOWN		ENSDARG00000073952	47.3032	71.1114	49.1789	125.99	110.786	99.2825	0.997907	0.000276907	UP		ENSDARG00000074293	19.5399	22.1306	30.5875	51.4953	53.0762	50.3579	0.997907	0.000276907	UP		ENSDARG00000062834	41.6493	45.2081	46.0446	24.0132	24.19	25.3052	-0.854299	0.000407609	DOWN
ENSDARG00000074849	726.651	689.648	723.853	396.767	376.733	393.196	-0.875276	0.000246206	DOWN		ENSDARG00000093457	0	0	0	2.40143	3.70522	2.53437	7.77388	0.000278215	UP		ENSDARG00000055797	8.19159	10.3098	8.61078	26.25	23.3594	22.6482	7.77388	0.000278215	UP		ENSDARG00000002696	0.321616	0.338637	0.126496	6.31927	7.1674	10.0763	4.88199	0.000411488	UP
ENSDARG00000040224	174.751	191.121	189.29	278.941	264.063	272.794	0.554993	0.000248	UP		ENSDARG00000003860	76.4435	63.7282	62.2054	241.173	122.643	124.361	1.27175	0.000288312	UP		ENSDARG00000087742	25.294	25.9524	34.5716	58.6544	69.7826	55.3336	1.27175	0.000288312	UP		ENSDARG00000037997	40.8453	52.3195	45.0326	14.1322	15.4298	18.0915	-1.53518	0.000428284	DOWN
ENSDARG00000002037	8.87167	11.7077	14.4327	0.564659	0.972967	0.755662	-3.91532	0.00027159	DOWN		ENSDARG00000069430	8.78202	12.3376	8.63558	29.8464	22.4784	24.4891	1.35995	0.000297968	UP		ENSDARG00000074849	597.626	547.044	565.355	295.784	320.97	316.474	1.35995	0.000297968	UP		ENSDARG00000099336	42.775	45.716	42.5027	19.877	14.8325	18.7785	-1.29235	0.000432179	DOWN
ENSDARG00000098911	32.3919	34.0157	34.4163	12.4225	12.454	16.8765	-1.27627	0.000274469	DOWN		ENSDARG00000074581	0	0	0.146366	2.31567	3.3347	2.06286	5.43772	0.000305448	UP		ENSDARG00000044627	6.71311	21.0641	13.1089	0	0	0.0857885	5.43772	0.000305448	UP		ENSDARG00000101239	24.1212	23.8739	22.8958	8.84698	12.543	13.0533	-1.03985	0.000436738	DOWN
ENSDARG00000011196	5.36426	5.53743	6.10612	23.7157	25.4917	19.6472	2.01283	0.000274469	UP		ENSDARG00000052609	4.79019	1.94293	4.53734	0	0	0.0294694	-6.93289	0.000307391	DOWN		ENSDARG00000039958	9.03073	11.1986	6.29743	2.38637	2.06982	2.40208	-6.93289	0.000307391	DOWN		ENSDARG00000040224	177.854	166.102	174.185	255.184	233.637	259.578	0.530329	0.000436738	UP
ENSDARG00000037517	46.6278	46.9891	44.1861	79.2404	89.3183	97.4804	0.948645	0.000274469	UP		ENSDARG00000075859	123.347	108.901	122.362	66.554	59.9011	71.9349	-0.835379	0.0003253	DOWN		ENSDARG00000010721	19.1004	20.0864	26.6034	39.689	40.8051	38.948	-0.835379	0.0003253	DOWN		ENSDARG00000098911	23.9604	40.1285	40.3522	13.9024	15.7285	15.8014	-1.20067	0.000450551	DOWN
ENSDARG00000097372	2.2695	1.74034	0.666123	19.1984	9.53507	12.5944	3.19048	0.000278674	UP		ENSDARG00000039958	13.5722	10.2975	11.7093	3.17332	3.21119	3.33005	-1.86453	0.000349565	DOWN		ENSDARG00000054937	3.35655	4.71053	3.85557	10.5502	10.7927	11.9246	-1.86453	0.000349565	DOWN		ENSDARG00000040607	77.5095	80.2571	83.9934	48.7158	46.389	53.2439	-0.704863	0.000468902	DOWN
ENSDARG00000053558	102.127	97.7753	98.3641	214.947	201.988	217.631	1.08921	0.000282288	UP		ENSDARG00000020647	45.3073	45.5618	41.7142	63.1234	86.8257	92.2393	0.869768	0.00037296	UP		ENSDARG00000095348	1.15881	3.644	1.67075	0	0	0	0.869768	0.00037296	UP		ENSDARG00000095796	139.742	116.491	112.455	61.2395	65.9003	44.7707	-1.09978	0.000468902	DOWN
ENSDARG00000042900	123.584	106.161	125.786	42.7258	53.124	49.6218	-1.28961	0.000284285	DOWN		ENSDARG00000086569	0.199591	0	0	6.00359	3.58172	3.21217	6.14299	0.000381087	UP		ENSDARG00000104100	70.6874	63.9921	60.7895	27.7572	27.6469	36.7175	6.14299	0.000381087	UP		ENSDARG00000021555	6.75394	4.5716	5.31283	1.14896	1.19457	1.48854	-2.10805	0.000468902	DOWN
ENSDARG00000052304	23.9329	35.2814	26.0898	12.046	8.7567	5.79341	-1.6713	0.000301648	DOWN		ENSDARG00000010267	51.6942	26.7153	34.5423	8.74808	8.3985	8.4872	-2.13281	0.000391772	DOWN		ENSDARG00000099336	40.5983	50.6604	42.0257	18.8397	12.5668	21.7903	-2.13281	0.000391772	DOWN		ENSDARG00000097102	32.0008	41.8217	30.4856	4.02135	5.6742	4.23661	-2.89654	0.000481001	DOWN
ENSDARG00000060065	59.0069	66.9238	60.6172	27.8565	26.0755	24.685	-1.24526	0.000303458	DOWN		ENSDARG00000076139	0	0.194293	0	3.17332	6.54589	4.98034	5.63108	0.000391772	UP		ENSDARG00000042900	116.72	97.9435	116.824	39.3122	49.9715	48.6421	5.63108	0.000391772	UP		ENSDARG00000075697	10.6133	12.3603	14.4206	2.18302	4.77827	2.40456	-1.98836	0.000482902	DOWN
ENSDARG00000062749	44.152	36.2306	38.6351	15.8104	21.2107	21.6623	-1.02081	0.000313078	DOWN		ENSDARG00000034434	2.19551	4.27445	2.92731	13.6367	8.275	9.51863	1.71625	0.000406686	UP		ENSDARG00000094860	1.71824	2.84409	3.98409	0	0	0	1.71625	0.000406686	UP		ENSDARG00000093457	0	0	0	2.29792	4.08144	1.03053	7.56816	0.000504664	UP
ENSDARG00000021794	137.201	116.919	155.651	5.64659	2.72431	3.52642	-5.0903	0.000313078	DOWN		ENSDARG00000034453	4.19142	3.49728	2.92731	9.17691	13.7093	13.6149	1.78411	0.00040977	UP		ENSDARG00000095796	136.02	133.761	104.743	67.6974	51.3021	52.1594	1.78411	0.00040977	UP		ENSDARG00000070914	0.321616	1.86251	0.758976	22.9792	7.06786	35.6104	4.48005	0.000530374	UP
ENSDARG00000095294	4.33267	3.95531	6.99429	0.18822	0.389187	0	-4.55801	0.000314097	DOWN		ENSDARG00000057857	12.7739	14.572	10.9774	24.2716	28.0362	24.6954	1.00234	0.000411561	UP		ENSDARG00000033443	18.3012	13.7761	17.2216	5.90312	6.20947	6.17678	1.00234	0.000411561	UP		ENSDARG00000105424	35.8602	25.0592	37.3163	79.5079	63.3121	66.1827	1.08656	0.000532992	UP
ENSDARG00000094385	0	0.474637	0.888164	13.74	13.0378	10.3274	4.57796	0.000315783	UP		ENSDARG00000105335	2362.36	1270.97	2239.83	310.814	631.988	575.067	-1.95194	0.000414472	DOWN		ENSDARG00000098911	30.5686	44.8834	37.142	16.579	16.2629	15.5277	-1.95194	0.000414472	DOWN		ENSDARG00000042900	110.797	88.215	81.337	41.2476	43.0044	36.5264	-1.21374	0.000545005	DOWN
ENSDARG00000001442	7.63376	9.65096	11.7682	27.2918	22.5728	22.418	1.3068	0.000317303	UP		ENSDARG00000093044	0	0.58288	0.146366	5.57476	21.8608	9.48916	5.31966	0.000416549	UP		ENSDARG00000105816	0.039959	0	0	3.39115	2.06982	5.74783	5.31966	0.000416549	UP		ENSDARG00000069453	9.48768	9.82048	9.86669	0	0	0	-9.53403	0.000553184	DOWN
ENSDARG00000075639	47.8657	54.4251	50.8474	104.462	99.4372	115.868	1.06081	0.000317303	UP		ENSDARG00000101482	18.562	15.8349	18.1493	5.83205	5.18731	3.62474	-1.84993	0.000424277	DOWN		ENSDARG00000092810	12.7869	17.2423	13.4945	33.6603	52.7805	32.3423	-1.84993	0.000424277	DOWN		ENSDARG00000055108	6.43233	11.0057	5.56583	0	0	0	-9.18838	0.000591077	DOWN
ENSDARG00000060845	11.3475	3.48067	8.65959	0.752878	0.389187	0.251887	-3.99373	0.000334164	DOWN		ENSDARG00000037517	40.3175	41.9674	54.0089	71.8715	91.519	91.2963	0.901529	0.000433033	UP		ENSDARG00000089877	9.31044	9.95433	7.58262	0.502393	2.36551	0.60052	0.901529	0.000433033	UP		ENSDARG00000007130	89.4093	67.2195	64.3865	34.3539	36.0361	21.5266	-1.26373	0.000596364	DOWN
ENSDARG00000096702	0	0	0	2.44685	4.08646	2.77076	7.89127	0.000361194	UP		ENSDARG00000045555	32.9326	32.8356	35.8596	5.91782	14.4504	11.8762	-1.65776	0.000433033	DOWN		ENSDARG00000010347	7.23257	10.7542	6.16892	22.6077	20.9939	21.9619	-1.65776	0.000433033	DOWN		ENSDARG00000018787	40.3628	38.0967	39.2138	6.08948	3.68325	4.12211	-3.08147	0.000621382	DOWN
ENSDARG00000039667	131.631	107.268	133.447	56.6541	68.3023	65.4907	-0.967666	0.000385759	DOWN		ENSDARG00000025567	16.3665	16.0292	13.612	34.0489	27.6657	32.4164	1.03362	0.000433033	UP		ENSDARG00000018787	33.7653	38.2175	34.9572	5.14953	3.69611	2.65945	1.03362	0.000433033	UP		ENSDARG00000074849	498.827	410.429	376.452	259.435	263.502	211.258	-0.808126	0.000621382	DOWN
ENSDARG00000101239	19.1876	16.7705	21.538	9.03454	9.14589	9.31983	-1.06451	0.00040827	DOWN		ENSDARG00000104836	5.38897	3.98301	5.41553	0.171531	0.123507	0	-5.91249	0.000433033	DOWN		ENSDARG00000022493	43.0758	44.8834	35.7283	21.7285	22.0288	15.3562	-5.91249	0.000433033	DOWN		ENSDARG00000098284	2.73374	0.846593	1.64445	8.61719	9.65609	9.38924	2.39369	0.000636863	UP
ENSDARG00000097489	53.23	73.8852	74.4947	20.8924	19.8485	16.6246	-1.8116	0.00040827	DOWN		ENSDARG00000089525	67.4619	13.2119	82.2575	1.11495	1.6056	1.17878	-5.39884	0.000438521	DOWN		ENSDARG00000103735	51.4672	47.9941	71.5851	107.01	104.97	92.909	-5.39884	0.000438521	DOWN		ENSDARG00000052304	19.297	30.4774	28.4616	6.43417	10.1538	10.4198	-1.53244	0.000654144	DOWN
ENSDARG00000029353	76.9566	85.7511	94.7004	129.119	125.902	131.989	0.586587	0.000418588	UP		ENSDARG00000054856	15.1689	14.572	16.1002	7.97619	4.32276	5.06874	-1.397	0.000451292	DOWN		ENSDARG00000101239	23.9354	22.3084	19.4064	10.8014	10.2013	11.2383	-1.397	0.000451292	DOWN		ENSDARG00000104047	0	0	0.126496	3.21708	7.1674	4.46562	6.32044	0.000711	UP
ENSDARG00000093457	0	0	0.11102	3.95261	4.47565	3.02265	5.97003	0.000421066	UP		ENSDARG00000067713	2.99387	2.72011	2.78095	13.2079	15.9325	7.98622	2.11983	0.000451292	UP		ENSDARG00000112898	9.59015	11.3764	11.0526	3.76795	2.21767	3.08839	2.11983	0.000451292	UP		ENSDARG00000100375	3.53778	2.87842	2.65642	0.114896	0.0995473	0	-5.14612	0.00072483	DOWN
ENSDARG00000033320	11.5538	12.8152	12.6563	28.6094	30.5512	26.1963	1.20331	0.000421066	UP		ENSDARG00000058502	12.3747	20.4979	16.9784	3.08756	0.370522	0.677797	-3.59746	0.000452397	DOWN		ENSDARG00000000540	49.4692	49.1495	39.3268	22.2309	23.0637	23.6776	-3.59746	0.000452397	DOWN		ENSDARG00000043242	5.30667	4.91024	3.03591	0.229792	0.398189	0	-4.27576	0.00072483	DOWN
ENSDARG00000093058	323.919	320.538	341.499	194.995	181.361	153.903	-0.894258	0.000431022	DOWN		ENSDARG00000001442	11.3767	8.54891	8.05011	23.2425	19.3907	23.7818	1.25409	0.000454186	UP		ENSDARG00000030938	1.23873	1.15541	2.05631	6.7823	6.20947	5.31889	1.25409	0.000454186	UP		ENSDARG00000044753	14.3119	13.5455	23.4018	0.804271	0.995473	0.229006	-4.62006	0.000729191	DOWN
ENSDARG00000100883	10.1096	7.27777	9.43674	0	0.194593	0.251887	-5.86735	0.000444966	DOWN		ENSDARG00000022493	49.6983	36.9157	42.2997	16.3812	23.8369	21.5127	-1.06041	0.000454186	DOWN		ENSDARG00000069453	9.59015	12.9762	7.19707	0	0	0	-1.06041	0.000454186	DOWN		ENSDARG00000010721	24.9253	25.5671	23.4018	45.8434	36.6334	46.0302	0.798183	0.000741008	UP
ENSDARG00000010169	33.6298	43.3502	37.969	6.58768	17.9026	9.82361	-1.74163	0.000449253	DOWN		ENSDARG00000011196	4.39101	4.17731	4.97643	11.5783	22.8489	16.6502	1.9107	0.000460415	UP		ENSDARG00000093058	199.555	227.261	195.477	126.729	98.0209	114.528	1.9107	0.000460415	UP		ENSDARG00000062749	37.9507	37.5888	42.1232	20.3366	21.2036	20.267	-0.928719	0.000767545	DOWN
ENSDARG00000101706	2.88845	3.00604	3.10857	0	0	0	-7.84367	0.000479698	DOWN		ENSDARG00000044001	11.1771	10.0061	9.22104	4.03098	3.45821	2.97641	-1.53962	0.000474155	DOWN		ENSDARG00000037397	22.9365	19.8198	31.1016	1.25598	2.36551	1.28683	-1.53962	0.000474155	DOWN		ENSDARG00000103298	19.9402	19.641	16.065	36.3071	32.6515	31.0303	0.846619	0.000777778	UP
ENSDARG00000101727	5.15795	5.69565	4.66286	0.18822	0	0	-5.98398	0.00048104	DOWN		ENSDARG00000055831	1.39714	1.06861	1.75639	0	0	0.0589389	-4.91102	0.000479346	DOWN		ENSDARG00000093044	0.359631	0.088878	0.514076	6.40551	14.3409	7.72097	-4.91102	0.000479346	DOWN		ENSDARG00000069326	12.7038	21.3342	15.1795	2.06813	2.28959	1.37404	-3.08931	0.000780907	DOWN
ENSDARG00000093815	3.71372	6.48671	4.99592	0	0.194593	0.503775	-4.49003	0.00048104	DOWN		ENSDARG00000035132	5.18938	5.24592	4.6837	18.8684	15.6854	18.772	1.8168	0.000513759	UP		ENSDARG00000095671	0	0	0	2.00957	2.21767	1.54419	1.8168	0.000513759	UP		ENSDARG00000073997	55.1572	65.6957	71.2173	37.1114	39.6198	36.5264	-0.762161	0.000780907	DOWN
ENSDARG00000067713	2.88845	1.58212	1.99837	8.6581	9.72967	10.3274	2.1584	0.000537381	UP		ENSDARG00000038072	7.78407	10.2004	10.0992	3.34485	3.08769	2.65225	-1.63297	0.000519564	DOWN		ENSDARG00000100375	3.51639	3.11073	4.75521	0.125598	0	0.171577	-1.63297	0.000519564	DOWN		ENSDARG00000093044	0	0.846593	0.126496	7.69802	17.6199	6.87018	5.07171	0.000799229	UP
ENSDARG00000077084	0.206318	0.474637	0.333061	5.45837	3.89187	8.06039	4.01817	0.000537381	UP		ENSDARG00000042630	62.2725	79.0774	62.9373	26.2442	28.1597	32.3869	-1.23382	0.000519564	DOWN		ENSDARG00000073997	60.2581	66.6585	55.3917	42.829	30.456	33.0286	-1.23382	0.000519564	DOWN		ENSDARG00000055389	17.2065	16.7626	19.8599	1.83833	1.59276	1.71754	-3.37852	0.000828369	DOWN
ENSDARG00000052700	11.1412	8.06883	6.66123	2.07041	2.33512	2.0151	-1.99546	0.000566243	DOWN		ENSDARG00000016649	35.3277	26.4239	31.615	48.3717	79.9093	78.3592	1.15048	0.000519985	UP		ENSDARG00000091377	3.9959	5.68819	3.47001	0	0	0.0857885	1.15048	0.000519985	UP		ENSDARG00000099511	17.5281	13.2069	15.6855	34.5836	24.9864	29.1983	0.933642	0.000839335	UP
ENSDARG00000002696	0	0.791062	0.444082	7.90522	5.44861	15.1132	4.4012	0.000574685	UP		ENSDARG00000013613	49.8979	33.6127	49.4716	16.2954	21.1198	12.495	-1.41981	0.000533943	DOWN		ENSDARG00000103298	18.1813	22.8416	17.4786	34.1627	34.5956	36.8033	-1.41981	0.000533943	DOWN		ENSDARG00000061472	79.9216	69.59	79.6925	11.1449	17.819	14.1984	-2.40594	0.000839335	DOWN
ENSDARG00000038072	7.01481	12.8152	8.88164	3.19973	2.9189	2.77076	-1.68672	0.000578799	DOWN		ENSDARG00000031819	143.307	137.851	155.587	248.72	198.106	208.113	0.584756	0.000550972	UP		ENSDARG00000037677	2.27766	4.17726	2.44186	0.125598	0	0	0.584756	0.000550972	UP		ENSDARG00000038505	39.5588	52.3195	37.6958	22.2898	20.8054	16.8319	-1.11063	0.000839335	DOWN
ENSDARG00000115571	0	0	0	1.8822	1.94593	2.51887	7.33377	0.000578799	UP		ENSDARG00000077084	0.399183	0.194293	0	2.31567	3.82873	4.95087	4.24311	0.000565314	UP		ENSDARG00000045606	23.2961	27.1967	22.3623	12.5598	14.4888	11.2383	4.24311	0.000565314	UP		ENSDARG00000037397	26.855	26.583	20.4924	1.95323	2.09049	1.71754	-3.66986	0.000968031	DOWN
ENSDARG00000101791	1.44422	0.158212	1.66531	60.042	73.7509	78.0851	5.96431	0.000578799	UP		ENSDARG00000105816	0.199591	0	0	11.0637	2.22313	3.91944	6.57382	0.000571116	UP		ENSDARG00000052700	10.1895	11.5541	8.99633	3.89354	1.92198	2.57366	6.57382	0.000571116	UP		ENSDARG00000038567	43.2574	47.4092	60.0856	28.4942	28.7692	30.6868	-0.778349	0.000968031	DOWN
ENSDARG00000060010	4.12636	8.06883	8.65959	1.12932	0.194593	0.503775	-3.47254	0.000579611	DOWN		ENSDARG00000052512	21.5559	19.235	32.7859	2.14414	2.84067	0.913553	-3.69816	0.000571116	DOWN		ENSDARG00000010267	48.0706	27.9966	38.8128	4.89833	12.1233	11.0667	-3.69816	0.000571116	DOWN		ENSDARG00000075919	3.53778	6.77275	4.55386	0	0.398189	0	-5.00097	0.00115963	DOWN
ENSDARG00000021389	7.42744	7.59419	1.88735	0.18822	0	0	-6.0949	0.000650597	DOWN		ENSDARG00000101791	0.598774	0.0971467	1.75639	29.3318	68.6701	66.0115	6.15504	0.000611649	UP		ENSDARG00000078423	17.6219	30.9295	16.4504	5.65192	2.51336	4.37522	6.15504	0.000611649	UP		ENSDARG00000007289	1.44727	1.52387	1.13846	10.3406	8.16288	5.03813	2.514	0.00118852	UP
ENSDARG00000007289	1.03159	2.37319	1.1102	11.4814	8.56211	8.31228	2.64184	0.000660697	UP		ENSDARG00000036305	40.9162	39.9273	40.9824	107.121	60.0246	71.4929	0.970551	0.000618035	UP		ENSDARG00000058322	18.3412	16.0869	35.4713	69.8326	98.6123	68.4593	0.970551	0.000618035	UP		ENSDARG00000042630	57.4085	80.9343	53.3813	27.4601	28.2714	30.2288	-1.15583	0.00123217	DOWN
ENSDARG00000063370	0	0.158212	0	2.25863	3.11349	3.52642	5.55	0.000669707	UP		ENSDARG00000012718	10.7779	5.34307	15.6611	91.1687	50.638	53.5165	2.63339	0.0006934	UP		ENSDARG00000053558	98.1392	105.587	111.812	216.908	194.268	218.932	2.63339	0.0006934	UP		ENSDARG00000006192	91.8214	120.555	103.98	197.391	174.407	216.525	0.895076	0.00123919	UP
ENSDARG00000104100	55.2932	51.1026	55.5102	25.0332	22.7674	31.9897	-1.02411	0.000673092	DOWN		ENSDARG00000033444	5.78815	5.05163	6.29373	19.5545	13.0918	14.9115	1.4743	0.000698541	UP		ENSDARG00000006192	71.9262	88.9668	72.3562	150.969	149.914	147.556	1.4743	0.000698541	UP		ENSDARG00000095294	2.41212	2.03182	2.40343	0	0.298642	0.114503	-3.8776	0.00129265	DOWN
ENSDARG00000076139	0	0.158212	0.222041	5.45837	5.64321	4.78586	5.08071	0.00068968	UP		ENSDARG00000095288	1.79632	3.78872	1.90275	19.7261	17.9086	13.7917	2.7303	0.000700474	UP		ENSDARG00000077741	1871.68	1760.32	1260.51	401.663	400.954	524.511	2.7303	0.000700474	UP		ENSDARG00000056932	63.0368	62.9866	69.8258	100.304	94.2713	97.671	0.576795	0.00129265	UP
ENSDARG00000104256	3.92004	7.59419	2.44245	35.5735	23.5458	37.7831	2.80361	0.000700122	UP		ENSDARG00000039667	120.354	86.5577	129.973	54.2896	69.9052	56.1393	-0.901798	0.000700474	DOWN		ENSDARG00000035132	5.11475	4.4439	8.86782	19.4677	25.1336	16.8146	-0.901798	0.000700474	DOWN		ENSDARG00000022493	43.7398	41.3138	38.8343	22.2898	22.6968	18.206	-0.970039	0.00134935	DOWN
ENSDARG00000076673	2.88845	3.48067	2.33143	11.4814	8.36751	9.82361	1.77446	0.000709838	UP		ENSDARG00000042980	0.199591	0.388587	0.585463	3.08756	4.81679	5.48132	3.43528	0.000700474	UP		ENSDARG00000073721	24.6147	21.7751	22.2338	39.689	35.9262	39.6343	3.43528	0.000700474	UP		ENSDARG00000017320	41.4885	25.7364	28.4616	73.878	73.2668	55.5339	1.08327	0.00136167	UP
ENSDARG00000038567	47.2468	44.9323	51.8465	24.845	28.216	29.4708	-0.804988	0.000734545	DOWN		ENSDARG00000042990	49.4987	41.5788	53.5698	66.1252	105.228	102.554	0.923159	0.000765264	UP		ENSDARG00000013335	50.5881	74.7464	26.8605	0.502393	0	0.343154	0.923159	0.000765264	UP		ENSDARG00000043416	77.8311	64.1718	118.906	10.8002	10.4525	25.1907	-2.49089	0.00138098	DOWN
ENSDARG00000071336	97.5883	96.5096	111.131	268.589	290.722	227.202	1.36502	0.000741024	UP		ENSDARG00000005372	1.39714	0.777173	0.439097	4.28828	11.9802	8.95871	3.2972	0.000765264	UP		ENSDARG00000013704	67.4907	77.946	79.1677	37.1771	47.7538	48.3847	3.2972	0.000765264	UP		ENSDARG00000115421	48.0816	37.9274	49.713	20.1068	18.1176	18.664	-1.25492	0.00140317	DOWN
ENSDARG00000005372	0.618954	0.316425	0.222041	4.32905	5.64321	4.78586	3.72445	0.000769228	UP		ENSDARG00000077178	215.16	231.306	240.918	303.267	366.2	335.303	0.547299	0.000786758	UP		ENSDARG00000032277	50.2284	76.0795	43.9535	20.5981	24.3943	23.935	0.547299	0.000786758	UP		ENSDARG00000098689	54.8356	59.9388	59.0737	13.0981	9.35745	5.83965	-2.61774	0.00147855	DOWN
ENSDARG00000105424	31.154	36.5471	29.8645	70.7705	56.6267	73.803	1.04368	0.000804227	UP		ENSDARG00000093485	5.38897	1.84579	2.34185	0.0857655	0	0	-6.54158	0.000807039	DOWN		ENSDARG00000042833	35.6034	43.4613	27.3746	16.579	14.7845	18.1014	-6.54158	0.000807039	DOWN		ENSDARG00000037423	21.8699	16.4239	15.559	0.114896	0	0	-8.49866	0.00149611	DOWN
ENSDARG00000095348	1.65054	3.16425	2.77551	0	0	0	-7.60793	0.000807446	DOWN		ENSDARG00000020764	48.1015	53.625	54.8871	11.8356	5.31082	0.766205	-3.17495	0.000866119	DOWN		ENSDARG00000044753	14.1854	19.1976	9.38189	0.376795	0.443534	0.772097	-3.17495	0.000866119	DOWN		ENSDARG00000088036	9.32687	8.63525	11.2581	2.06813	2.88687	3.32059	-1.81604	0.00149611	DOWN
ENSDARG00000044102	2.2695	4.42995	3.66367	30.6798	24.5188	32.7454	3.06854	0.000807446	UP		ENSDARG00000054649	7.18529	2.72011	3.22005	0.0857655	0	0	-7.00398	0.000876258	DOWN		ENSDARG00000061688	18.7408	14.4871	15.4223	38.6842	41.5443	27.3665	-7.00398	0.000876258	DOWN		ENSDARG00000002037	8.52283	8.97389	8.60173	0.804271	1.19457	1.14503	-3.03414	0.00153281	DOWN
ENSDARG00000045555	30.7414	37.8128	36.0816	10.7285	13.4269	10.5793	-1.58923	0.000807446	DOWN		ENSDARG00000100560	7.98366	11.4633	7.02555	43.3973	29.5183	43.0549	2.12057	0.000876258	UP		ENSDARG00000055108	8.23155	11.8208	5.91188	0	0	0.0857885	2.12057	0.000876258	UP		ENSDARG00000011170	43.4182	40.2978	74.8857	11.4896	12.543	28.5112	-1.59558	0.00154555	DOWN
ENSDARG00000055342	4.74531	6.17028	5.44	13.74	14.0107	14.8614	1.37606	0.000819215	UP		ENSDARG00000037192	6.58652	3.69157	6.73282	0.257297	0	0	-6.13601	0.000876258	DOWN		ENSDARG00000055342	5.75409	6.39921	4.11261	13.8158	11.8276	16.0425	-6.13601	0.000876258	DOWN		ENSDARG00000043740	102.917	75.1775	95.884	26.7707	14.3348	34.3509	-1.86324	0.00157022	DOWN
ENSDARG00000055797	10.3159	11.5495	10.991	27.2918	26.8539	24.9368	1.26567	0.000820565	UP		ENSDARG00000094385	0.399183	0.58288	0.439097	5.31746	11.8567	8.51667	4.0987	0.000884211	UP		ENSDARG00000095294	1.95799	3.73287	1.92779	0.125598	0.147845	0.171577	4.0987	0.000884211	UP		ENSDARG00000095348	1.44727	3.38637	1.77094	0.114896	0	0.114503	-4.66934	0.00157022	DOWN
ENSDARG00000028327	98.2073	97.7753	102.139	23.5274	7.00536	13.35	-2.758	0.000820565	DOWN		ENSDARG00000059177	61.4742	62.1739	63.3763	28.2169	37.9168	37.603	-0.849742	0.000889852	DOWN		ENSDARG00000004939	16.583	12.2652	14.2656	37.0515	33.5607	30.026	-0.849742	0.000889852	DOWN		ENSDARG00000094736	4.0202	4.23297	4.68035	0.919167	0.597284	0.916024	-2.39913	0.00157096	DOWN
ENSDARG00000044753	14.0296	17.878	18.4294	0.941098	0.58378	0	-4.92299	0.000820565	DOWN		ENSDARG00000035781	22.1546	29.2411	22.6867	86.7947	46.9328	44.9704	1.26528	0.000907429	UP		ENSDARG00000061411	2.63729	8.97667	4.88372	0.251196	0.295689	0.428943	1.26528	0.000907429	UP		ENSDARG00000076302	61.2679	50.7956	53.1283	24.8175	33.2488	28.9692	-0.923314	0.00164063	DOWN
ENSDARG00000101457	0	0	0	1.31754	1.55675	1.51132	6.80912	0.000851563	UP		ENSDARG00000090537	0	0	0	1.88684	1.97612	3.71315	7.61508	0.000907848	UP		ENSDARG00000070914	0.799179	0.44439	0.771114	17.9605	6.35731	11.6672	7.61508	0.000907848	UP		ENSDARG00000075123	1.9297	2.20114	1.51795	7.23844	6.47057	6.06866	1.80713	0.00164063	UP
ENSDARG00000094860	2.2695	4.11352	2.88653	0	0	0	-7.88806	0.000854106	DOWN		ENSDARG00000115571	0	0	0	1.20072	1.48209	1.70923	6.82226	0.000911716	UP		ENSDARG00000076609	0.159836	0.266634	0.257038	2.26077	2.21767	2.40208	6.82226	0.000911716	UP		ENSDARG00000115571	0	0	0	1.95323	1.29411	0.801521	6.69608	0.00164063	UP
ENSDARG00000003860	73.8618	69.1388	85.9298	185.396	157.621	161.208	1.13794	0.000863926	UP		ENSDARG00000032277	51.8938	63.9225	51.6671	17.1531	26.8011	26.0215	-1.25974	0.000931836	DOWN		ENSDARG00000022550	0.319672	0.44439	0.257038	3.51675	3.40042	4.28943	-1.25974	0.000931836	DOWN		ENSDARG00000021389	9.48768	8.29662	2.27693	0.459583	0.298642	0.343509	-4.13906	0.00164063	DOWN
ENSDARG00000040265	32.3919	32.1171	29.4204	67.759	72.1941	70.0247	1.16147	0.000863926	UP		ENSDARG00000035605	11.1771	12.2405	13.7584	30.2752	26.4306	22.0137	1.07813	0.000949075	UP		ENSDARG00000042630	55.3432	89.3224	53.5924	30.646	28.534	28.7392	1.07813	0.000949075	UP		ENSDARG00000091377	3.21616	1.52387	6.3248	0.114896	0	0.114503	-5.42937	0.00164236	DOWN
ENSDARG00000010721	24.7581	27.0543	25.5347	46.1138	40.0862	46.851	0.781438	0.000863926	UP		ENSDARG00000056695	19.7596	10.8804	14.1975	53.0031	50.0205	37.3083	1.65558	0.000968371	UP		ENSDARG00000023703	2.71721	4.08839	0.899633	0	0	0	1.65558	0.000968371	UP		ENSDARG00000075859	106.133	107.517	115.111	63.6523	64.1085	72.0224	-0.718832	0.00165183	DOWN
ENSDARG00000033999	16.5054	18.6691	23.6474	56.0894	54.8753	35.2642	1.3093	0.000881146	UP		ENSDARG00000038271	88.2194	55.4707	81.5257	37.5653	33.841	41.1688	-0.994539	0.000968371	DOWN		ENSDARG00000052703	39.5594	34.1291	36.7565	65.1855	63.1296	63.3977	-0.994539	0.000968371	DOWN		ENSDARG00000033413	6.91475	6.43411	4.80685	0.229792	0.0995473	0.687018	-4.13049	0.00165329	DOWN
ENSDARG00000052512	21.8697	28.6364	44.1861	3.19973	3.89187	0.503775	-3.59999	0.000891486	DOWN		ENSDARG00000102221	9.3808	8.54891	10.392	1.54378	2.47015	2.68172	-2.06605	0.000968371	DOWN		ENSDARG00000102087	23.1362	18.931	16.9645	37.5539	41.9878	34.8302	-2.06605	0.000968371	DOWN		ENSDARG00000107226	373.557	130.545	264.25	1.03406	19.4117	0.114503	-5.18472	0.00173406	DOWN
ENSDARG00000013335	65.6091	71.0374	38.7461	0.18822	0.389187	0	-8.05104	0.000903366	DOWN		ENSDARG00000109368	5.38897	7.286	8.05011	22.2133	15.809	16.5029	1.38769	0.000970038	UP		ENSDARG00000052148	11.5082	9.33219	8.35374	0.753589	2.6612	0.60052	1.38769	0.000970038	UP		ENSDARG00000012718	11.0958	5.58752	8.22224	43.8902	47.0859	43.6256	2.4308	0.00178684	UP
ENSDARG00000104836	3.71372	3.63889	6.21714	0	0	0	-8.44096	0.000922735	DOWN		ENSDARG00000069453	14.171	13.2119	8.48921	0.600359	0	0	-6.05136	0.00098921	DOWN		ENSDARG00000037192	3.9959	5.06604	3.08446	0	0	0	-6.05136	0.00098921	DOWN		ENSDARG00000045493	17.5281	12.5296	23.1488	5.28521	7.3665	6.87018	-1.4459	0.00180547	DOWN
ENSDARG00000031819	136.17	138.119	147.324	200.077	215.609	204.784	0.55705	0.000923931	UP		ENSDARG00000103862	2.99387	2.13723	4.6837	0.343062	0.370522	0.147347	-3.58021	0.00098921	DOWN		ENSDARG00000102221	7.43237	6.48809	7.45411	1.13038	1.62629	2.05893	-3.58021	0.00098921	DOWN		ENSDARG00000015343	12.0606	9.9898	11.8906	31.3666	31.2578	30.6868	1.45675	0.00183329	UP
ENSDARG00000098284	1.85686	3.95531	5.10694	16.5633	15.3729	18.3878	2.17467	0.000937149	UP		ENSDARG00000037677	1.99591	4.27445	3.22005	0.343062	0	0.0589389	-4.53358	0.00098921	DOWN		ENSDARG00000045555	30.8084	34.3069	24.4186	12.5598	7.83576	10.552	-4.53358	0.00098921	DOWN		ENSDARG00000013203	4.0202	1.01591	1.01197	0.114896	0.0995473	0	-4.55726	0.00183329	DOWN
ENSDARG00000074933	17.1244	20.093	18.5404	6.39946	7.78373	8.31228	-1.31107	0.000946175	DOWN		ENSDARG00000044752	17.3645	12.0462	14.3438	1.11495	0.988059	0.795675	-3.91764	0.00098921	DOWN		ENSDARG00000033444	4.6752	5.59931	4.11261	10.1735	13.6017	14.6698	-3.91764	0.00098921	DOWN		ENSDARG00000077178	264.529	288.18	316.24	416.153	388.633	429.959	0.506673	0.00183329	UP
ENSDARG00000101438	30.7414	52.8429	42.2988	19.7631	18.4864	16.1208	-1.21042	0.000990494	DOWN		ENSDARG00000023759	3.79224	2.9144	4.6837	0.77189	0.370522	0.383103	-2.88236	0.000991975	DOWN		ENSDARG00000101890	3.19672	2.39971	2.05631	0.627991	0.443534	0.60052	-2.88236	0.000991975	DOWN		ENSDARG00000039682	0.643233	0	0.252992	8.3874	6.47057	17.8625	5.12505	0.00183329	UP
ENSDARG00000033413	6.39585	5.69565	5.21796	0	0.389187	0	-5.25977	0.000991253	DOWN		ENSDARG00000010347	9.58039	11.4633	7.75738	20.0691	24.7015	26.6698	1.3066	0.0010191	UP		ENSDARG00000063180	4.11577	7.28799	3.59853	0.502393	1.18276	0.257366	1.3066	0.0010191	UP		ENSDARG00000013335	50.0113	52.3195	17.9624	1.14896	0.497736	0.114503	-6.06738	0.0019763	DOWN
ENSDARG00000095288	2.06318	4.42995	3.10857	22.5863	21.4053	15.617	2.61976	0.00100501	UP		ENSDARG00000076673	3.79224	4.95448	4.6837	19.4688	8.02798	13.8212	1.61389	0.00102149	UP		ENSDARG00000015611	96.2612	107.276	76.4688	26.6268	29.5689	39.8059	1.61389	0.00102149	UP		ENSDARG00000074293	20.4226	19.133	24.7932	39.1795	44.199	38.015	0.913546	0.0019763	UP
ENSDARG00000028448	72.0049	63.7596	57.6196	36.1381	38.7241	32.2416	-0.849489	0.00100501	DOWN		ENSDARG00000095908	298.589	188.367	205.205	40.3098	109.798	62.5636	-1.70614	0.00103115	DOWN		ENSDARG00000079221	2.63729	1.86644	1.79927	0	0	0.171577	-1.70614	0.00103115	DOWN		ENSDARG00000104508	40.202	37.0808	37.8223	61.1246	66.398	61.3736	0.714656	0.00200162	UP
ENSDARG00000042980	0.825271	0.158212	0.444082	4.32905	4.86483	5.03775	3.33646	0.0010436	UP		ENSDARG00000079340	2.79428	4.3716	2.63458	0.514593	0	0.147347	-3.8196	0.00103946	DOWN		ENSDARG00000054856	11.2285	12.5318	11.8238	5.90312	4.28749	4.28943	-3.8196	0.00103946	DOWN		ENSDARG00000032577	38.1115	40.8058	32.383	14.9365	12.2443	19.2365	-1.26133	0.0020963	DOWN
ENSDARG00000062834	48.0721	53.1594	41.9657	30.1151	28.7998	24.9368	-0.769121	0.00113075	DOWN		ENSDARG00000037421	1.79632	1.36005	0.731829	0	0.123507	0.0294694	-4.63508	0.00107204	DOWN		ENSDARG00000071872	37.042	31.9961	32.5153	59.4079	62.6861	54.7331	-4.63508	0.00107204	DOWN		ENSDARG00000055426	41.9709	34.2024	27.4496	89.8485	88.1989	46.9462	1.12095	0.0020963	UP
ENSDARG00000062674	39.8193	43.0338	40.4114	20.5159	21.4053	18.8915	-1.01774	0.00115052	DOWN		ENSDARG00000074849	737.889	593.469	695.53	493.323	351.996	357.7	-0.752432	0.00107204	DOWN		ENSDARG00000079340	2.67725	2.93297	1.92779	0.125598	0	0.171577	-0.752432	0.00107204	DOWN		ENSDARG00000061161	63.8408	60.4468	60.0856	36.1922	41.0135	36.7554	-0.693441	0.00210757	DOWN
ENSDARG00000100375	4.74531	3.95531	2.33143	0	0.194593	0	-5.47767	0.00116241	DOWN		ENSDARG00000059789	17.1649	18.6522	17.5639	7.2043	8.89253	8.75242	-1.10246	0.00107318	DOWN		ENSDARG00000055426	43.2356	44.0835	41.7687	112.787	90.333	87.9333	-1.10246	0.00107318	DOWN		ENSDARG00000111588	0.804041	0.169319	0.63248	3.33198	6.96831	3.7786	3.08463	0.00210757	UP
ENSDARG00000040303	94.4936	102.363	99.8074	29.5505	15.1783	16.1208	-2.27871	0.00117809	DOWN		ENSDARG00000010207	0.199591	0.971467	0.731829	5.91782	4.9403	5.83495	3.02088	0.00107704	UP		ENSDARG00000040982	5.27458	8.08789	8.0967	2.00957	2.51336	2.65945	3.02088	0.00107704	UP		ENSDARG00000056695	18.4929	13.5455	10.6257	39.754	43.9999	40.6485	1.54674	0.0021079	UP
ENSDARG00000078423	24.7581	32.75	26.3118	9.22276	6.42158	2.0151	-2.22409	0.00117809	DOWN		ENSDARG00000036875	61.2746	66.8369	123.825	7.29007	27.2951	15.1768	-2.35316	0.00107704	DOWN		ENSDARG00000102061	8.91085	6.31034	15.2938	0	0	0	-2.35316	0.00107704	DOWN		ENSDARG00000023988	65.4489	76.8707	69.5728	22.9792	23.8913	26.6792	-1.526	0.00215708	DOWN
ENSDARG00000095796	188.368	167.072	162.645	87.5221	97.2967	75.8181	-0.98939	0.00117809	DOWN		ENSDARG00000073721	23.5518	22.1494	21.223	30.704	40.5104	38.4282	0.712618	0.00108345	UP		ENSDARG00000028448	60.338	65.5031	49.4798	34.4139	32.378	31.7418	0.712618	0.00108345	UP		ENSDARG00000088091	198.598	192.007	178.612	433.962	455.927	333.433	1.1039	0.00216718	UP
ENSDARG00000074581	0	0.158212	0.222041	2.82329	2.52971	3.02265	4.15737	0.00117809	UP		ENSDARG00000094736	6.38693	5.53736	6.29373	1.62954	0.617537	1.29666	-2.3203	0.00108345	DOWN		ENSDARG00000057353	1.43852	0.266634	0.899633	4.77273	6.94869	6.69151	-2.3203	0.00108345	DOWN		ENSDARG00000093659	2.89455	3.21706	5.43933	15.5109	12.1448	11.3358	1.74235	0.00216718	UP
ENSDARG00000102453	0.412636	1.58212	0.999184	4.32905	4.86483	8.06039	2.47319	0.00117809	UP		ENSDARG00000055342	4.5906	7.286	6.14736	11.7499	18.2791	14.8526	1.30274	0.0010895	UP		ENSDARG00000098206	17.5819	14.576	18.3782	55.7656	57.2158	59.0225	1.30274	0.0010895	UP		ENSDARG00000101457	0.160808	0	0	1.37875	1.49321	1.94655	4.67113	0.00219637	UP
ENSDARG00000029370	3.71372	2.84782	4.10776	0	0.389187	0	-4.57007	0.0011884	DOWN		ENSDARG00000103298	19.56	20.4008	23.1258	32.8482	35.4466	41.3456	0.79791	0.00109436	UP		ENSDARG00000030547	97.8995	13.9538	31.6157	5.65192	7.68792	7.89255	0.79791	0.00109436	UP		ENSDARG00000060845	5.9499	4.91024	4.55386	0.459583	0.398189	1.03053	-3.01131	0.00234441	DOWN
ENSDARG00000098377	2.2695	2.05676	1.44327	7.52878	9.72967	5.03775	1.96448	0.00119756	UP		ENSDARG00000091377	3.99183	3.20584	6.00099	0	0.123507	0.235756	-4.80302	0.00111249	DOWN		ENSDARG00000025567	13.666	19.4643	20.6916	28.5108	37.8482	35.688	-4.80302	0.00111249	DOWN		ENSDARG00000092538	0.804041	1.86251	2.65642	0	0.0995473	0	-5.19693	0.00234441	DOWN
ENSDARG00000010347	11.5538	10.6002	9.10368	23.151	31.5241	21.6623	1.29219	0.00123623	UP		ENSDARG00000079221	2.79428	3.40013	2.19549	0.171531	0.247015	0.147347	-3.89034	0.00113819	DOWN		ENSDARG00000039667	100.936	96.4326	89.1922	61.4175	47.6059	48.8995	-3.89034	0.00113819	DOWN		ENSDARG00000101727	1.44727	2.20114	1.51795	0	0.0995473	0	-5.13713	0.00235378	DOWN
ENSDARG00000002952	3.71372	2.68961	1.99837	12.7989	8.17292	9.82361	1.89409	0.00123758	UP		ENSDARG00000061688	13.3726	14.4749	13.1729	32.0763	31.8649	23.9881	1.09518	0.00114012	UP		ENSDARG00000034434	3.91598	3.99951	4.88372	10.927	14.4888	10.8094	1.09518	0.00114012	UP		ENSDARG00000093997	68.8259	106.163	81.4635	46.7626	45.7918	41.5646	-0.934375	0.00238828	DOWN
ENSDARG00000087742	31.154	30.8514	30.3086	61.9242	61.6861	53.9039	0.944136	0.00123758	UP		ENSDARG00000017917	23.1526	14.1834	30.8832	3.85945	5.0638	5.65813	-2.21468	0.00115101	DOWN		ENSDARG00000043740	93.2642	82.5676	128.391	29.6412	19.6633	32.6854	-2.21468	0.00115101	DOWN		ENSDARG00000089525	28.6238	7.61934	23.6548	0.689375	0.995473	0.343509	-4.84034	0.00246503	DOWN
ENSDARG00000069660	1.85686	2.5314	2.77551	0	0	0	-7.52405	0.00124413	DOWN		ENSDARG00000040265	37.5232	32.1555	28.2486	49.9155	84.1086	77.0626	1.10976	0.00116468	UP		ENSDARG00000078970	0.719262	0.711024	0.257038	3.39115	7.09654	3.68891	1.10976	0.00116468	UP		ENSDARG00000076609	0.160808	0.169319	0.379488	1.95323	1.99095	3.20608	3.2128	0.00246503	UP
ENSDARG00000003313	0	0.158212	0	1.8822	0.58378	2.51887	4.70491	0.00127469	UP		ENSDARG00000096702	0	0	0	1.20072	2.09963	1.56188	6.94781	0.0011717	UP		ENSDARG00000060845	5.51434	3.19961	5.26928	0.251196	0.739223	0.428943	6.94781	0.0011717	UP		ENSDARG00000028784	135.561	151.879	168.746	2.06813	2.09049	3.09158	-5.97288	0.00251476	DOWN
ENSDARG00000104047	0	0	0	3.57617	3.11349	1.25944	7.67883	0.00127469	UP		ENSDARG00000102003	2.3951	1.84579	1.17093	0	0	0	-7.10127	0.00117566	DOWN		ENSDARG00000023988	65.8923	73.0577	57.9621	20.0957	21.4375	22.9913	-7.10127	0.00117566	DOWN		ENSDARG00000044627	4.82424	14.0535	16.6975	0.114896	0.895926	0.114503	-4.88415	0.00259141	DOWN
ENSDARG00000055108	7.84008	11.2331	6.32817	0	0	0	-9.33246	0.00128875	DOWN		ENSDARG00000036227	2.59469	1.06861	1.46366	0.0857655	0.123507	0.0294694	-4.47826	0.00119112	DOWN		ENSDARG00000105335	1632.76	1072.58	1036.63	351.926	305.151	468.405	-4.47826	0.00119112	DOWN		ENSDARG00000062152	27.9806	44.8695	53.0019	2.7575	3.5837	3.7786	-3.63121	0.00259141	DOWN
ENSDARG00000059832	3.71372	4.74637	5.66204	14.1165	14.0107	18.8915	1.71994	0.00128875	UP		ENSDARG00000006253	80.8345	71.4028	63.0836	38.3372	45.3272	49.3908	-0.691962	0.00119822	DOWN		ENSDARG00000045493	13.5861	11.9096	13.8801	5.77752	5.02671	3.17418	-0.691962	0.00119822	DOWN		ENSDARG00000069660	0.804041	1.35455	1.01197	0	0	0	-6.34401	0.00260216	DOWN
ENSDARG00000069453	12.998	11.5495	4.99592	0	0	0	-9.54384	0.00129518	DOWN		ENSDARG00000061411	3.39305	4.66304	6.14736	0.0857655	0.988059	0.176817	-3.69436	0.00125944	DOWN		ENSDARG00000055100	7.23257	3.37736	4.36965	0	0.295689	0	-3.69436	0.00125944	DOWN		ENSDARG00000037677	2.25131	2.53978	1.89744	0	0.199095	0	-4.72277	0.00260216	DOWN
ENSDARG00000095671	0	0	0	3.76439	2.72431	0.755662	7.55162	0.00132816	UP		ENSDARG00000010052	16.5661	11.949	14.3438	29.5891	28.0362	23.7818	0.929048	0.00134207	UP		ENSDARG00000070435	25.6137	25.4191	22.2338	12.811	15.5237	14.1551	0.929048	0.00134207	UP		ENSDARG00000036305	37.7899	43.5149	42.5027	73.4184	76.751	72.4804	0.846405	0.0026068	UP
ENSDARG00000055426	58.5943	49.9951	49.2931	117.261	116.561	115.113	1.14583	0.00136162	UP		ENSDARG00000010169	33.5314	35.1671	37.4696	14.1513	14.5739	8.89977	-1.50582	0.00134207	DOWN		ENSDARG00000036305	41.837	41.2394	53.978	86.4116	88.2632	79.4402	-1.50582	0.00134207	DOWN		ENSDARG00000057863	41.9709	41.1444	35.5454	19.0727	16.6244	18.206	-1.13763	0.0026068	DOWN
ENSDARG00000028336	19.6002	13.7645	16.6531	39.5261	46.3132	40.0501	1.33382	0.00138963	UP		ENSDARG00000101239	17.564	17.3893	18.2957	10.4634	9.13955	8.69348	-0.912498	0.0013609	DOWN		ENSDARG00000100560	9.67007	14.9315	13.8801	59.4079	47.7538	44.6958	-0.912498	0.0013609	DOWN		ENSDARG00000095671	0	0	0	1.60854	2.19004	1.60304	7.1117	0.00263979	UP
ENSDARG00000055831	1.44422	1.10749	1.99837	0	0	0	-6.87799	0.00140553	DOWN		ENSDARG00000102705	52.293	49.2534	59.1317	18.9542	32.1119	25.7858	-1.06581	0.00140503	DOWN		ENSDARG00000115571	0	0.088878	0	0.879187	1.47845	1.11525	-1.06581	0.00140503	DOWN		ENSDARG00000031427	18.6537	10.6671	5.81882	51.2435	49.0768	45.2287	2.05811	0.00263979	UP
ENSDARG00000007657	182.591	158.845	175.412	96.1802	89.7075	108.06	-0.814747	0.00140845	DOWN		ENSDARG00000069326	18.562	13.6977	12.002	2.31567	2.34664	1.7387	-2.79526	0.00142927	DOWN		ENSDARG00000041019	1.19877	0.88878	0.642595	10.5502	8.42714	8.40728	-2.79526	0.00142927	DOWN		ENSDARG00000060065	62.5544	67.5582	70.8378	35.9624	30.1628	35.3814	-0.985671	0.00263979	DOWN
ENSDARG00000075123	1.44422	0.791062	2.10939	6.21124	6.03239	3.77831	1.857	0.00140845	UP		ENSDARG00000045493	13.9714	11.1719	14.7829	5.91782	4.69328	3.91944	-1.45925	0.00143365	DOWN		ENSDARG00000095787	2.15778	4.17726	6.55447	0	0	0	-1.45925	0.00143365	DOWN		ENSDARG00000063370	0	0	0	1.03406	1.59276	0.801521	6.46571	0.00271101	UP
ENSDARG00000054867	17.537	19.7765	14.3216	6.02302	8.56211	7.05284	-1.25111	0.00142555	DOWN		ENSDARG00000024940	47.7023	48.6705	60.0099	23.8428	27.5422	34.8918	-0.854032	0.00143365	DOWN		ENSDARG00000094385	0.39959	1.06654	0.257038	7.53589	6.80085	8.2357	-0.854032	0.00143365	DOWN		ENSDARG00000061468	10.6133	13.2069	2.40343	100.534	90.8867	63.7781	3.3026	0.00271274	UP
ENSDARG00000093129	78.8134	69.7717	75.3829	32.562	40.0862	28.4633	-1.14495	0.00142875	DOWN		ENSDARG00000074293	20.7575	22.0523	28.1022	44.255	43.9686	45.7366	0.91681	0.00152586	UP		ENSDARG00000061468	8.79097	10.1321	1.41371	92.1891	97.7252	46.1542	0.91681	0.00152586	UP		ENSDARG00000076139	0	0	0.379488	2.8724	3.88234	3.09158	4.38968	0.00282559	UP
ENSDARG00000032277	54.6742	72.7777	52.4017	22.3981	25.2971	29.7227	-1.21807	0.00142993	DOWN		ENSDARG00000007657	161.669	116.77	139.779	68.6124	84.4791	86.3749	-0.802291	0.0015341	DOWN		ENSDARG00000077352	0.039959	0	0	1.50718	1.47845	2.48787	-0.802291	0.0015341	DOWN		ENSDARG00000012378	70.1123	47.5786	66.6634	27.1154	28.8687	34.3509	-1.02966	0.00287273	DOWN
ENSDARG00000089525	77.3692	14.7138	105.136	1.12932	2.52971	3.77831	-4.75966	0.00142993	DOWN		ENSDARG00000099511	15.9673	18.9436	19.3203	34.6493	29.6418	34.0077	0.856047	0.0015341	UP		ENSDARG00000045989	22.5768	21.2418	19.4064	7.91269	8.57498	5.06152	0.856047	0.0015341	UP		ENSDARG00000069430	12.3822	13.5455	16.1915	27.4601	25.6832	35.7249	1.07451	0.0029179	UP
ENSDARG00000099511	16.5054	17.5616	16.6531	33.1266	26.2701	33.501	0.871704	0.00150025	UP		ENSDARG00000098175	32.5334	29.9212	33.8105	10.8922	19.1437	17.4754	-1.01797	0.00156448	DOWN		ENSDARG00000097372	2.79713	2.66634	1.15667	13.6902	10.0534	14.7556	-1.01797	0.00156448	DOWN		ENSDARG00000042833	30.7144	21.8421	31.7505	15.7407	13.4389	13.9694	-0.967463	0.00292783	DOWN
ENSDARG00000037192	4.95163	6.64492	4.66286	0	0	0	-8.69125	0.00150667	DOWN		ENSDARG00000070960	2.3951	1.74864	2.48822	0	0.123507	0.147347	-4.26126	0.00156656	DOWN		ENSDARG00000104836	3.23668	2.22195	3.98409	0	0.147845	0	-4.26126	0.00156656	DOWN		ENSDARG00000023759	3.37697	2.03182	3.54189	0.689375	0.0995473	0.572515	-2.71035	0.0029357	DOWN
ENSDARG00000013613	60.0385	50.628	69.6098	28.9858	26.6593	18.6397	-1.27574	0.00150667	DOWN		ENSDARG00000077352	0	0	0	2.31567	0.741045	3.06482	7.32441	0.00163478	UP		ENSDARG00000012718	11.2285	3.73287	13.4945	49.1089	45.9796	54.7331	7.32441	0.00163478	UP		ENSDARG00000009161	1.76889	3.04774	1.26496	0	0.0995473	0.114503	-4.56291	0.00294639	DOWN
ENSDARG00000077741	2890.72	2390.27	2528.38	617.36	762.611	1019.14	-1.7029	0.00153093	DOWN		ENSDARG00000038567	47.3032	45.9504	50.4962	27.2734	31.2474	28.6738	-0.721722	0.00164693	DOWN		ENSDARG00000037423	26.7725	24.1748	15.8078	0	0.147845	0.171577	-0.721722	0.00164693	DOWN		ENSDARG00000098324	2.89455	3.21706	1.13846	0.459583	0.298642	0.229006	-2.81911	0.00302077	DOWN
ENSDARG00000022493	59.2132	50.9444	54.511	24.6568	30.7457	30.4784	-0.939381	0.0015362	DOWN		ENSDARG00000102087	20.9571	18.7493	16.393	31.0471	43.1041	30.1472	0.893097	0.0016658	UP		ENSDARG00000104275	0.0799179	0	0	3.64235	1.18276	2.05893	0.893097	0.0016658	UP		ENSDARG00000105524	0	0	0	3.90646	1.49321	1.94655	7.54644	0.00302532	UP
ENSDARG00000015611	185.273	169.604	135.112	61.5478	53.124	62.9718	-1.46309	0.0015362	DOWN		ENSDARG00000040303	93.4088	100.935	96.0159	39.7094	12.5978	14.44	-2.12314	0.0016658	DOWN		ENSDARG00000098831	23.9354	27.8188	22.8764	10.0479	10.3491	11.753	-2.12314	0.0016658	DOWN		ENSDARG00000019660	3.69859	12.3603	4.30087	0	0.0995473	0	-7.10492	0.00304044	DOWN
ENSDARG00000071060	3.09477	5.22101	4.55184	24.2803	26.8539	53.9039	3.01253	0.00154981	UP		ENSDARG00000056165	111.971	99.9639	104.212	73.9299	64.4709	66.2178	-0.626797	0.00169249	DOWN		ENSDARG00000093997	67.5706	105.054	64.9021	41.8242	37.5525	41.779	-0.626797	0.00169249	DOWN		ENSDARG00000006546	22.5131	27.9376	12.7761	59.516	47.285	94.1214	1.67122	0.00313135	UP
ENSDARG00000075919	1.85686	8.70168	3.10857	0.18822	0	0	-5.80659	0.00156957	DOWN		ENSDARG00000060068	0.598774	0.29144	1.90275	4.80287	6.6694	4.89193	2.55711	0.00169817	UP		ENSDARG00000028327	96.9405	124.696	103.586	21.9797	15.9672	20.2461	2.55711	0.00169817	UP		ENSDARG00000098681	32.6441	44.0229	31.7505	13.213	17.9185	15.1144	-1.22609	0.00318347	DOWN
ENSDARG00000076609	0.412636	0.316425	0.333061	2.82329	2.72431	4.53397	3.20896	0.00158215	UP		ENSDARG00000101457	0	0.194293	0.146366	1.37225	2.84067	2.47543	3.96078	0.00169817	UP		ENSDARG00000103375	0.799179	0.711024	0.128519	13.1878	4.58318	15.013	3.96078	0.00169817	UP		ENSDARG00000104267	2.09051	2.03182	3.2889	19.877	7.1674	20.3815	2.66232	0.00318347	UP
ENSDARG00000073721	26.2024	27.2125	26.6449	42.7258	45.1457	41.0576	0.687355	0.00158215	UP		ENSDARG00000071872	32.1342	30.6983	27.0777	40.224	51.0086	60.5302	0.757629	0.00174967	UP		ENSDARG00000075314	52.546	52.6158	62.0747	94.1987	88.5589	79.3544	0.757629	0.00174967	UP		ENSDARG00000079125	0.160808	0.338637	0	2.6426	3.68325	2.51907	4.14989	0.00318347	UP
ENSDARG00000071872	27.8529	33.541	29.7535	48.3724	48.0646	59.4454	0.771712	0.00162459	UP		ENSDARG00000104047	0	0.0971467	0.146366	1.97261	6.91642	2.38702	5.18252	0.00175222	UP		ENSDARG00000105424	42.1567	56.7041	40.4835	82.6436	102.013	83.987	5.18252	0.00175222	UP		ENSDARG00000060837	104.847	67.8968	52.2429	26.3111	32.0542	35.8394	-1.2539	0.00324508	DOWN
ENSDARG00000017312	24.1392	33.0664	23.7584	9.5992	12.2594	15.8689	-1.10715	0.00163189	DOWN		ENSDARG00000027403	85.4251	58.3851	78.7447	39.7094	25.072	25.2258	-1.30425	0.00178704	DOWN		ENSDARG00000062995	2.917	4.08839	2.44186	0.879187	0.443534	0.514731	-1.30425	0.00178704	DOWN		ENSDARG00000093815	1.60808	2.03182	1.26496	0	0.199095	0.114503	-3.75803	0.00329836	DOWN
ENSDARG00000092538	2.47581	2.05676	2.44245	0	0	0	-7.47542	0.00163189	DOWN		ENSDARG00000056932	50.297	58.968	53.8626	89.5392	74.475	74.1746	0.544013	0.00187191	UP		ENSDARG00000089525	39.2397	8.08789	40.4835	0.376795	0.739223	1.80156	0.544013	0.00187191	UP		ENSDARG00000102061	8.84445	6.60343	13.0291	0	0.298642	0	-6.30637	0.00331561	DOWN
ENSDARG00000105713	30.7414	36.0724	35.4155	18.6337	13.6215	20.151	-0.966702	0.001665	DOWN		ENSDARG00000036993	0.598774	0.87432	0.292731	3.08756	3.95224	4.33201	2.6233	0.00188069	UP		ENSDARG00000063370	0.119877	0	0	1.00479	1.3306	1.97314	2.6233	0.00188069	UP		ENSDARG00000104100	52.5843	46.732	52.3694	24.3579	27.9728	31.4883	-0.855733	0.00335024	DOWN
ENSDARG00000103375	1.23791	0.474637	0.11102	13.9282	5.05943	17.884	4.46307	0.00171924	UP		ENSDARG00000021677	0	0.0971467	0	1.62954	2.59366	2.68172	5.35153	0.00188069	UP		ENSDARG00000095459	9.03073	18.1311	17.093	4.64713	2.21767	1.71577	5.35153	0.00188069	UP		ENSDARG00000104256	6.59313	4.5716	3.2889	29.758	20.2081	23.4731	2.34932	0.00335024	UP
ENSDARG00000052567	8.0464	7.59419	11.2131	1.8822	0.972967	1.76321	-2.53848	0.00171987	DOWN		ENSDARG00000008541	1780.56	1627.98	1765.61	427.884	983.984	822.964	-1.21121	0.00188202	DOWN		ENSDARG00000075123	1.79815	2.13307	2.31334	8.28948	6.06163	6.26256	-1.21121	0.00188202	DOWN		ENSDARG00000018328	20.4226	15.2387	22.2633	44.2349	55.2487	36.6409	1.23009	0.00335024	UP
ENSDARG00000099258	58.1816	48.5712	53.5119	30.3033	35.6106	30.7303	-0.728363	0.00171987	DOWN		ENSDARG00000079949	138.117	222.66	140.072	508.332	332.235	331.089	1.22388	0.00188202	UP		ENSDARG00000104047	0.119877	0.266634	0	4.27034	5.3224	1.28683	1.22388	0.00188202	UP		ENSDARG00000030479	36.3426	42.3297	37.3163	68.7077	56.4433	66.0682	0.721254	0.00335024	UP
ENSDARG00000062893	7.42744	3.7971	9.88082	33.5031	27.8268	33.7529	2.15872	0.00172087	UP		ENSDARG00000036494	24.5497	23.1209	25.7604	55.0615	40.0164	50.7464	0.991535	0.00188202	UP		ENSDARG00000012378	71.127	56.5264	60.2754	28.2596	29.5689	31.3128	0.991535	0.00188202	UP		ENSDARG00000055678	3.8594	4.91024	6.95728	19.6472	10.9502	33.7784	2.02513	0.00335024	UP
ENSDARG00000054649	9.2843	3.00604	4.77388	0	0	0	-8.75133	0.00173187	DOWN		ENSDARG00000004405	228.532	192.836	241.943	135.166	151.05	150.117	-0.603664	0.00190256	DOWN		ENSDARG00000070960	2.11783	2.48858	0.771114	0	0	0.0857885	-0.603664	0.00190256	DOWN		ENSDARG00000037192	1.28647	3.89433	1.13846	0	0	0	-7.31905	0.00335024	DOWN
ENSDARG00000010052	17.537	14.5555	12.3233	26.539	29.3836	27.2038	0.909389	0.00179422	UP		ENSDARG00000101750	14.171	18.4579	15.5148	39.9667	22.6019	29.9999	0.939846	0.00194554	UP		ENSDARG00000036442	9.55019	8.17677	7.19707	0.502393	0.295689	1.11525	0.939846	0.00194554	UP		ENSDARG00000099175	16.4024	15.408	34.2804	5.17031	4.97736	7.5572	-1.90161	0.00335024	DOWN
ENSDARG00000074293	18.5686	26.105	24.2025	40.4672	41.4484	47.8586	0.909079	0.00179422	UP		ENSDARG00000013976	7.18529	6.99456	6.73282	14.7517	17.7851	16.0314	1.21368	0.00195245	UP		ENSDARG00000032651	101.815	76.5239	104.872	131.25	145.775	163.942	1.21368	0.00195245	UP		ENSDARG00000058102	29.4279	17.1012	23.1488	3.44688	2.98642	8.70222	-2.20369	0.00335024	DOWN
ENSDARG00000102769	1.23791	3.7971	1.44327	16.1869	9.53507	12.8463	2.56518	0.00179509	UP		ENSDARG00000100498	2.59469	2.42867	2.34185	0	0	0	-7.55187	0.0019828	DOWN		ENSDARG00000030479	36.962	36.1733	29.6879	66.6926	51.3021	56.7062	-7.55187	0.0019828	DOWN		ENSDARG00000102226	6.43233	6.09547	3.2889	14.8216	15.1312	13.9694	1.4789	0.00335185	UP
ENSDARG00000088091	239.535	224.345	216.268	530.779	527.737	401.005	1.10211	0.00179509	UP		ENSDARG00000078423	29.7391	27.4925	34.2496	10.8065	5.31082	6.63062	-2.0038	0.00207951	DOWN		ENSDARG00000044752	9.1506	13.7761	12.4663	0.376795	1.62629	0.60052	-2.0038	0.00207951	DOWN		ENSDARG00000105816	0.160808	0	0	3.33198	1.79185	3.7786	5.54941	0.00335722	UP
ENSDARG00000045935	39.613	36.5471	32.418	15.434	16.3458	10.5793	-1.35124	0.00179509	DOWN		ENSDARG00000099479	1.39714	3.78872	1.61002	6.08935	14.5739	9.10606	2.07737	0.00209545	UP		ENSDARG00000093006	1.03893	1.24429	1.02815	6.27991	5.3224	4.88995	2.07737	0.00209545	UP		ENSDARG00000032277	40.6845	56.3831	36.3044	19.0727	19.7104	22.7861	-1.11338	0.00337349	DOWN
ENSDARG00000079340	2.68213	4.27173	2.88653	0.18822	0	0.251887	-4.42855	0.00179509	DOWN		ENSDARG00000075639	48.7003	60.7167	44.9343	70.3277	105.352	105.589	0.86323	0.00211293	UP		ENSDARG00000108939	0	0	0	1.63278	1.77413	1.11525	0.86323	0.00211293	UP		ENSDARG00000062040	1.12566	1.35455	0.758976	4.71073	4.28053	2.63357	1.84518	0.00337597	UP
ENSDARG00000104453	22.4886	16.2959	17.0971	0.752878	0.58378	0	-5.25416	0.00179509	DOWN		ENSDARG00000076563	1.39714	2.13723	0.731829	5.57476	10.0041	7.01373	2.35782	0.00211293	UP		ENSDARG00000035458	2.917	2.66634	1.79927	0.125598	0.295689	0.0857885	2.35782	0.00211293	UP		ENSDARG00000100559	4.66344	3.38637	6.83079	14.1322	12.4434	15.4579	1.48726	0.00337597	UP
ENSDARG00000061688	12.7917	11.8659	13.5445	25.4096	33.0809	20.6548	1.05132	0.00189829	UP		ENSDARG00000040224	181.029	182.539	186.909	247.09	233.182	266.905	0.441068	0.0022148	UP		ENSDARG00000061140	1.75819	0.711024	2.95594	13.5646	10.497	8.40728	0.441068	0.0022148	UP		ENSDARG00000097372	3.69859	2.37046	1.89744	14.0173	11.3484	14.5419	2.32551	0.00337597	UP
ENSDARG00000027403	86.6535	53.7922	97.809	36.7028	27.6323	31.7378	-1.31038	0.00194564	DOWN		ENSDARG00000093129	67.6615	50.6134	66.3037	27.788	31.6179	27.9665	-1.0783	0.00223531	DOWN		ENSDARG00000088036	9.82991	9.95433	16.1934	3.39115	3.40042	4.11785	-1.0783	0.00223531	DOWN		ENSDARG00000045606	24.282	22.858	24.2872	11.4896	15.7285	14.3129	-0.781229	0.00339365	DOWN
ENSDARG00000045493	12.7917	12.8152	9.7698	4.51727	4.67024	3.52642	-1.46539	0.0019664	DOWN		ENSDARG00000061610	39.7187	32.3498	39.8115	15.0947	22.7254	21.0707	-0.924226	0.00226186	DOWN		ENSDARG00000003403	5.47438	5.2438	6.68299	11.3038	13.8974	14.9272	-0.924226	0.00226186	DOWN		ENSDARG00000053387	3.05535	0.338637	1.64445	9.99594	13.2398	11.5648	2.77292	0.0034188	UP
ENSDARG00000100825	78.1945	70.2463	85.4857	133.448	170.269	185.641	1.06319	0.0020263	UP		ENSDARG00000040861	77.4415	70.9171	78.5984	56.9483	46.5623	50.3633	-0.559402	0.00230317	DOWN		ENSDARG00000075380	68.6096	81.9455	79.5533	115.802	111.031	109.981	-0.559402	0.00230317	DOWN		ENSDARG00000017312	27.8198	36.7422	33.9009	14.1322	15.1312	19.9235	-1.00112	0.0034188	DOWN
ENSDARG00000078970	1.23791	0.316425	0.666123	6.21124	6.22699	4.0302	2.91959	0.00206318	UP		ENSDARG00000074765	19.56	15.1549	21.0767	7.4616	6.29888	8.4872	-1.31703	0.00232494	DOWN		ENSDARG00000073952	72.9651	63.1034	70.814	127.608	116.058	119.075	-1.31703	0.00232494	DOWN		ENSDARG00000028336	13.0255	11.0057	13.0291	26.6558	34.3438	25.3052	1.21811	0.00352982	UP
ENSDARG00000041873	3.5074	3.63889	3.21959	0.376439	0.194593	0	-3.99446	0.0020693	DOWN		ENSDARG00000019693	19.1608	21.7609	22.394	53.2604	31.8649	34.214	0.912052	0.00234832	UP		ENSDARG00000100740	1.67828	0.799902	0.642595	4.27034	3.84396	6.51993	0.912052	0.00234832	UP		ENSDARG00000041019	2.25131	0.169319	0.379488	7.69802	9.95473	5.83965	3.07213	0.0035537	UP
ENSDARG00000056656	1.23791	2.37319	2.66449	10.5403	7.19995	7.55662	1.97635	0.00208764	UP		ENSDARG00000097372	4.39101	2.13723	1.02456	12.0929	11.4862	15.4715	2.40352	0.00234832	UP		ENSDARG00000096702	0.0799179	0	0	0.502393	1.62629	1.88735	2.40352	0.00234832	UP		ENSDARG00000022550	0.160808	0.338637	0.505984	2.29792	2.78732	4.23661	3.12895	0.00360404	UP
ENSDARG00000003035	138.439	140.176	164.532	221.723	224.95	265.993	0.684173	0.00208764	UP		ENSDARG00000115457	4257.09	3225.37	3730.86	846.42	1950.31	1739.93	-1.30548	0.00237494	DOWN		ENSDARG00000075919	3.19672	5.77707	3.08446	0.125598	0.147845	0.171577	-1.30548	0.00237494	DOWN		ENSDARG00000059583	19.9402	16.0853	16.4445	7.00865	9.15835	8.58772	-1.08167	0.0036087	DOWN
ENSDARG00000032601	25.7897	28.6364	25.5347	16.5633	13.2323	15.1132	-0.831588	0.00208764	DOWN		ENSDARG00000044627	8.38284	16.3206	15.9539	1.45801	0.247015	0.0884083	-4.59203	0.00241228	DOWN		ENSDARG00000031427	18.8606	7.37687	7.96818	43.9594	47.6059	52.9315	-4.59203	0.00241228	DOWN		ENSDARG00000095288	2.41212	9.82048	3.54189	26.1963	25.5837	20.8395	2.21073	0.00363163	UP
ENSDARG00000101482	14.4422	13.1316	20.8718	3.19973	6.42158	6.54907	-1.59158	0.00208764	DOWN		ENSDARG00000057353	0.598774	1.4572	0.731829	5.83205	6.54589	5.15715	2.57508	0.00243805	UP		ENSDARG00000093457	0.199795	0	0.128519	1.75837	2.51336	2.14471	2.57508	0.00243805	UP		ENSDARG00000035388	0.160808	0	0.379488	5.05542	8.85971	1.25953	4.61478	0.0036396	UP
ENSDARG00000098206	17.9497	11.3913	20.2057	54.3954	51.7618	51.385	1.66541	0.00213253	UP		ENSDARG00000002952	4.5906	6.89741	3.07368	12.3502	17.1675	16.9155	1.65757	0.00244413	UP		ENSDARG00000074428	25.8535	24.1748	20.6916	13.3134	14.3409	10.123	1.65757	0.00244413	UP		ENSDARG00000095459	10.2917	21.8421	15.9385	3.21708	3.08597	4.58012	-2.14003	0.00367315	DOWN
ENSDARG00000059424	3.30109	2.84782	3.44163	0.941098	0.778373	0.503775	-2.06881	0.00214228	DOWN		ENSDARG00000036541	21.3563	29.0469	25.9067	52.0597	38.4108	44.4104	0.817935	0.0024572	UP		ENSDARG00000013613	28.5707	33.0626	32.1298	12.4342	15.8194	11.4099	0.817935	0.0024572	UP		ENSDARG00000015611	114.013	86.5219	46.1711	34.1241	34.742	27.9387	-1.34648	0.00367495	DOWN
ENSDARG00000012378	66.228	44.7741	61.5053	21.8335	28.0214	32.9972	-1.06071	0.00214228	DOWN		ENSDARG00000033413	5.78815	6.99456	5.85463	1.20072	0.247015	0.117878	-3.63389	0.00247618	DOWN		ENSDARG00000057064	54.8637	35.0179	26.3464	0.627991	0.443534	0.171577	-3.63389	0.00247618	DOWN		ENSDARG00000033444	4.18101	6.60343	6.5778	13.5577	12.1448	15.3434	1.23746	0.0036995	UP
ENSDARG00000038505	54.0553	70.7209	57.8417	26.9154	35.9998	29.2189	-0.986627	0.00215433	DOWN		ENSDARG00000012378	69.0586	42.8417	69.9628	28.4741	30.5063	30.2946	-1.02297	0.00249996	DOWN		ENSDARG00000101791	2.03791	0.44439	6.16892	61.5431	64.1645	63.2262	-1.02297	0.00249996	DOWN		ENSDARG00000071872	35.5386	39.4513	42.2497	60.4352	64.9048	65.2667	0.700405	0.00372575	UP
ENSDARG00000031751	15.2675	16.9287	14.2106	0.564659	0.972967	0.503775	-4.46172	0.00218121	DOWN		ENSDARG00000104256	4.39101	10.3947	2.92731	22.8994	29.0242	39.7837	2.34061	0.00251515	UP		ENSDARG00000075121	127.669	128.251	101.53	235.999	221.175	213.871	2.34061	0.00251515	UP		ENSDARG00000093058	211.302	201.659	171.655	123.628	130.805	102.137	-0.712754	0.00389186	DOWN
ENSDARG00000039958	12.7917	10.1256	10.2139	3.57617	4.28105	3.27454	-1.56468	0.00218121	DOWN		ENSDARG00000075567	3.99183	2.13723	2.34185	18.4396	9.26306	6.7485	2.03815	0.00259561	UP		ENSDARG00000036227	0.879097	1.24429	0.642595	0	0	0	2.03815	0.00259561	UP		ENSDARG00000045481	25.2469	29.8001	25.5522	8.2725	11.1493	10.7633	-1.41463	0.00392317	DOWN
ENSDARG00000024090	0.206318	0	0.11102	1.69398	2.14053	2.51887	4.23025	0.00219258	UP		ENSDARG00000101143	0.399183	0.58288	0	7.54736	1.97612	2.29862	3.46664	0.00260993	UP		ENSDARG00000021439	124.712	100.077	137.772	187.518	199.442	188.992	3.46664	0.00260993	UP		ENSDARG00000098377	2.89455	2.53978	2.15043	8.84698	8.46152	6.98468	1.67789	0.00397581	UP
ENSDARG00000045606	25.3771	24.2065	23.7584	12.6107	14.7891	14.1057	-0.820666	0.00219258	DOWN		ENSDARG00000035458	4.5906	2.62296	2.63458	0.514593	0	0.412572	-3.21306	0.0026479	DOWN		ENSDARG00000068103	7.63216	7.02136	8.48226	3.01436	2.06982	1.80156	-3.21306	0.0026479	DOWN		ENSDARG00000057353	0.964849	1.69319	0.379488	4.36604	5.57465	6.87018	2.48638	0.00407175	UP
ENSDARG00000004588	17.7433	15.8212	11.3241	2.44685	7.58914	3.52642	-1.71385	0.00220946	DOWN		ENSDARG00000062846	52.8917	57.2194	56.7899	111.752	78.1802	78.4182	0.683885	0.00264943	UP		ENSDARG00000086631	4.95491	6.8436	5.91188	14.9462	14.3409	12.4393	0.683885	0.00264943	UP		ENSDARG00000110654	126.556	173.552	136.869	88.0102	91.1853	86.7932	-0.715693	0.00407175	DOWN
ENSDARG00000052148	19.3939	11.2331	11.4351	2.07041	3.50268	1.25944	-2.59388	0.00220946	DOWN		ENSDARG00000069660	1.99591	1.26291	0.878194	0	0	0.117878	-4.14681	0.00264943	DOWN		ENSDARG00000105134	11.7879	17.5978	17.2216	29.8924	32.6736	28.9107	-4.14681	0.00264943	DOWN		ENSDARG00000045935	21.8699	24.2126	22.2633	9.42146	12.3439	6.98468	-1.24579	0.00407175	DOWN
ENSDARG00000032010	9.69694	5.85386	11.7682	59.8538	23.5458	46.3473	2.24004	0.00223915	UP		ENSDARG00000028327	106.781	97.0495	102.31	44.3408	10.4981	8.16304	-2.28889	0.00270387	DOWN		ENSDARG00000069660	1.43852	0.711024	0.899633	0	0	0	-2.28889	0.00270387	DOWN		ENSDARG00000073721	27.0158	23.1967	21.8838	36.422	40.2171	34.2364	0.621674	0.00414538	UP
ENSDARG00000056795	20.4255	17.0869	10.2139	76.4171	69.6644	39.0425	1.98049	0.00229699	UP		ENSDARG00000098681	52.4925	83.5461	69.9628	33.6201	30.6298	25.8447	-1.19764	0.00271659	DOWN		ENSDARG00000034975	6.19364	2.57746	4.24113	13.9414	12.7146	12.6109	-1.19764	0.00271659	DOWN		ENSDARG00000029356	5.14586	13.3762	15.306	0.114896	0.298642	0.343509	-5.40385	0.00414538	DOWN
ENSDARG00000039501	1.03159	0.158212	0.11102	7.717	6.22699	13.35	4.53115	0.00229701	UP		ENSDARG00000055108	5.38897	14.1834	6.87919	0.943421	0	0.0294694	-4.85451	0.0027179	DOWN		ENSDARG00000007289	1.71824	2.04419	0.899633	5.65192	9.31421	7.03466	-4.85451	0.0027179	DOWN		ENSDARG00000014208	362.462	420.757	571.509	261.733	235.23	220.418	-0.917465	0.00425978	DOWN
ENSDARG00000052609	3.30109	2.68961	2.88653	0	0	0	-7.81876	0.00229701	DOWN		ENSDARG00000104279	32.5334	40.1216	36.8842	9.26267	17.4145	11.2868	-1.54834	0.00276179	DOWN		ENSDARG00000011026	36.7623	39.2841	37.2705	20.4725	14.9323	15.6135	-1.54834	0.00276179	DOWN		ENSDARG00000092810	13.9903	17.4398	14.0411	32.1708	40.018	26.6792	1.12196	0.00428053	UP
ENSDARG00000095787	2.88845	4.58816	8.32653	0	0	0	-8.66534	0.00229701	DOWN		ENSDARG00000103457	15.3685	18.4579	17.4175	5.2317	8.89253	6.27699	-1.33744	0.00279235	DOWN		ENSDARG00000103848	6.55327	11.3764	4.36965	25.3708	34.7435	19.9029	-1.33744	0.00279235	DOWN		ENSDARG00000073952	81.6905	98.8821	79.313	157.637	135.086	142.785	0.745254	0.00431183	UP
ENSDARG00000074765	18.156	20.5676	21.2049	9.41098	7.39455	6.80096	-1.34057	0.00230037	DOWN		ENSDARG00000092158	27.7432	29.144	34.1032	53.9465	43.9686	46.9153	0.670005	0.00279408	UP		ENSDARG00000021124	1113.7	1285.53	829.334	584.785	531.353	576.07	0.670005	0.00279408	UP		ENSDARG00000044626	5.30667	4.23297	4.30087	0	0	0	-8.45965	0.00433696	DOWN
ENSDARG00000034667	8.25271	4.27173	7.21633	0.752878	1.16756	1.51132	-2.52856	0.00230374	DOWN		ENSDARG00000017320	33.5314	29.824	30.5904	49.744	78.5507	56.4634	0.97484	0.00282456	UP		ENSDARG00000101706	1.19877	2.04419	0.771114	0	0	0.0857885	0.97484	0.00282456	UP		ENSDARG00000102453	1.12566	2.53978	2.40343	6.54906	8.36197	9.61825	2.0045	0.00433913	UP
ENSDARG00000021124	1317.55	1278.2	1235.55	697.918	784.406	539.543	-0.921904	0.00232247	DOWN		ENSDARG00000032010	6.18733	5.73165	12.8802	31.0471	33.841	47.0922	2.17769	0.00282456	UP		ENSDARG00000054473	87.2304	82.6565	106.799	154.486	144.592	126.109	2.17769	0.00282456	UP		ENSDARG00000039667	111.762	90.5855	115.364	64.8013	65.7012	59.3125	-0.743416	0.00438815	DOWN
ENSDARG00000058893	16.5054	22.6244	20.4278	39.9025	36.7781	37.0274	0.92982	0.00235806	UP		ENSDARG00000007989	174.443	126.582	164.661	61.4081	100.165	94.98	-0.858625	0.00286016	DOWN		ENSDARG00000044626	4.15573	10.8431	5.78336	0	0	0	-0.858625	0.00286016	DOWN		ENSDARG00000091902	129.29	70.6059	121.563	29.4133	33.4479	31.3738	-1.77034	0.00438815	DOWN
ENSDARG00000087752	90.3672	76.8912	94.2564	134.201	116.172	125.692	0.523727	0.00236169	UP		ENSDARG00000033320	11.5763	13.6977	19.9057	27.5307	30.2593	30.1178	0.957405	0.00287139	UP		ENSDARG00000028118	9.86987	8.08789	17.093	0.502393	0	0.943674	0.957405	0.00287139	UP		ENSDARG00000054649	3.8594	1.52387	0.63248	0	0	0	-7.24871	0.00438815	DOWN
ENSDARG00000062152	30.7414	51.2608	60.2841	4.32905	4.67024	1.76321	-3.69577	0.00236169	DOWN		ENSDARG00000025972	143.307	113.953	130.558	55.0615	90.0369	80.8641	-0.778527	0.00287139	DOWN		ENSDARG00000061414	14.7848	20.9752	11.8238	0	0.147845	0.0857885	-0.778527	0.00287139	DOWN		ENSDARG00000101706	1.60808	0.677275	1.13846	0	0	0.114503	-4.53973	0.00438815	DOWN
ENSDARG00000061411	8.25271	9.01811	4.21878	0.564659	0.972967	0.251887	-3.51319	0.00237093	DOWN		ENSDARG00000011605	22.7534	37.6929	31.0295	130.364	60.2716	62.0332	1.45607	0.00287139	UP		ENSDARG00000104114	99.2581	125.14	73.6414	50.2393	46.571	32.4281	1.45607	0.00287139	UP		ENSDARG00000101542	0	0.338637	0.126496	5.6299	3.48416	1.48854	4.43405	0.00440496	UP
ENSDARG00000054829	41.4699	42.2427	35.4155	22.2099	26.4647	23.6774	-0.717519	0.00244305	DOWN		ENSDARG00000045606	22.5538	25.6467	28.3949	15.7809	13.7093	15.1473	-0.778397	0.0028762	DOWN		ENSDARG00000075697	8.11167	9.77658	7.19707	2.13517	3.10474	2.65945	-0.778397	0.0028762	DOWN		ENSDARG00000008936	10.4525	10.3284	7.58976	0.229792	0.199095	0.343509	-5.13702	0.00442793	DOWN
ENSDARG00000040982	5.15795	6.48671	7.21633	1.69398	2.33512	2.77076	-1.48048	0.00244581	DOWN		ENSDARG00000101085	42.3134	30.6012	32.9323	8.49078	18.8966	18.9194	-1.18771	0.0028762	DOWN		ENSDARG00000103457	18.8207	24.5303	19.7919	9.92226	7.9836	6.69151	-1.18771	0.0028762	DOWN		ENSDARG00000070435	21.7091	20.4876	23.4018	14.1322	13.8371	12.5953	-0.693437	0.0044914	DOWN
ENSDARG00000087954	10.3159	9.01811	8.21551	21.0806	18.8756	15.8689	1.0245	0.00246081	UP		ENSDARG00000100973	1.79632	2.62296	2.19549	19.9834	5.55783	5.45185	2.20448	0.00290245	UP		ENSDARG00000099479	2.83709	2.39971	2.95594	7.91269	14.3409	10.7236	2.20448	0.00290245	UP		ENSDARG00000074933	7.71879	12.1909	7.46327	4.02135	4.08144	4.46562	-1.11794	0.0044914	DOWN
ENSDARG00000012718	14.4422	5.69565	18.4294	54.5837	57.405	70.7803	2.23475	0.00254857	UP		ENSDARG00000062893	7.78407	4.3716	9.51377	20.5837	35.0761	30.825	2.00858	0.00295906	UP		ENSDARG00000036298	37.6813	47.5497	21.8482	11.8062	9.90558	10.552	2.00858	0.00295906	UP		ENSDARG00000062909	74.2934	68.4048	64.1335	105.704	96.3618	114.732	0.615278	0.0044914	UP
ENSDARG00000101726	2.2695	7.43598	3.10857	24.2803	26.6593	25.1887	2.56193	0.00256577	UP		ENSDARG00000074540	14.9694	26.1325	30.7368	72.2146	44.0922	48.0352	1.1866	0.00295906	UP		ENSDARG00000005210	17.3022	11.4653	16.0649	29.6412	34.2999	30.1976	1.1866	0.00295906	UP		ENSDARG00000045555	25.7293	21.1648	27.4496	10.4555	12.6425	7.09918	-1.29789	0.00452562	DOWN
ENSDARG00000012860	20.4255	8.54347	8.77062	62.3007	53.7078	36.7755	2.0382	0.00259563	UP		ENSDARG00000026369	71.2541	80.5346	82.1112	26.1585	36.5582	52.9271	-1.0106	0.00299707	DOWN		ENSDARG00000061138	18.1813	6.39921	26.4749	0.251196	0.887067	0.428943	-1.0106	0.00299707	DOWN		ENSDARG00000061140	2.41212	1.86251	2.02394	12.8683	9.35745	10.8778	2.38642	0.0045298	UP
ENSDARG00000093485	3.92004	1.58212	3.99674	0	0	0	-7.91995	0.00265235	DOWN		ENSDARG00000060029	0.399183	0.194293	0.146366	1.80108	1.6056	2.88801	3.12776	0.0030005	UP		ENSDARG00000054649	3.63627	2.48858	1.54223	0	0	0	3.12776	0.0030005	UP		ENSDARG00000007657	133.792	120.047	121.942	78.2441	73.7645	76.488	-0.717649	0.0045298	DOWN
ENSDARG00000013203	4.74531	2.05676	4.21878	0.376439	0	0.251887	-4.05547	0.00265235	DOWN		ENSDARG00000074933	16.3665	14.0863	14.4902	5.40323	8.64552	6.63062	-1.12168	0.00309117	DOWN		ENSDARG00000077084	0.199795	0.266634	0.771114	3.39115	2.51336	4.28943	-1.12168	0.00309117	DOWN		ENSDARG00000062915	13.0255	7.11139	12.5231	2.06813	3.48416	4.69462	-1.66998	0.0046702	DOWN
ENSDARG00000059177	58.1816	72.4613	66.2792	41.4083	37.7511	37.5312	-0.755022	0.00268964	DOWN		ENSDARG00000055797	9.77998	12.0462	14.7829	25.6439	25.319	26.1099	1.07039	0.00309203	UP		ENSDARG00000062152	22.6567	49.505	67.087	4.27034	3.69611	3.86048	1.07039	0.00309203	UP		ENSDARG00000100825	71.238	58.0763	84.7524	140.862	147.131	132.48	0.9724	0.0047066	UP
ENSDARG00000054446	84.384	110.59	88.8164	38.0203	43.9781	60.7048	-0.995708	0.00268964	DOWN		ENSDARG00000105190	0	0.0971467	0	0.943421	3.95224	2.74066	5.48363	0.00309203	UP		ENSDARG00000043242	5.63422	3.46624	3.72705	0.376795	0.443534	0.343154	5.48363	0.00309203	UP		ENSDARG00000012942	16.0808	37.2501	25.4257	0.344688	0.199095	0.343509	-6.42459	0.00478821	DOWN
ENSDARG00000017320	46.2152	34.3321	35.6376	77.17	80.1725	70.7803	0.976708	0.00273832	UP		ENSDARG00000075269	44.3093	62.4653	58.3999	17.5819	26.0601	27.6129	-1.21296	0.00309203	DOWN		ENSDARG00000031819	139.057	148.782	149.082	181.866	220.288	213.528	-1.21296	0.00309203	DOWN		ENSDARG00000076563	4.82424	6.09547	3.2889	13.213	12.9411	32.0608	2.03686	0.00479065	UP
ENSDARG00000058102	19.8065	13.4481	15.0988	3.01151	2.52971	4.0302	-2.34027	0.00275625	DOWN		ENSDARG00000075121	117.16	108.707	93.3813	124.446	229.971	225.618	0.862102	0.00314458	UP		ENSDARG00000100883	4.83504	6.13258	4.11261	0.251196	0.591378	0.0857885	0.862102	0.00314458	UP		ENSDARG00000098831	28.9455	35.8956	23.0223	14.2471	10.7511	17.1754	-1.05791	0.00483831	DOWN
ENSDARG00000056722	1.85686	1.89855	0.888164	0.18822	0	0	-4.22809	0.00275625	DOWN		ENSDARG00000036298	41.3154	44.8818	34.835	5.66052	19.3907	13.497	-1.65742	0.00314458	DOWN		ENSDARG00000105713	23.5758	30.4851	27.3746	16.0766	14.0452	13.2114	-1.65742	0.00314458	DOWN		ENSDARG00000101719	42.9358	46.732	41.9967	31.4815	30.0633	30.6868	-0.513093	0.00488199	DOWN
ENSDARG00000069326	12.3791	12.8152	18.4294	3.19973	2.9189	0.503775	-2.68002	0.00277438	DOWN		ENSDARG00000016056	39.3195	28.2697	34.3959	12.2645	20.5022	21.5127	-0.90508	0.00314458	DOWN		ENSDARG00000098777	6.07376	4.26614	6.0404	1.25598	1.92198	1.97314	-0.90508	0.00314458	DOWN		ENSDARG00000062995	2.73374	3.21706	1.77094	0.689375	0.398189	0.687018	-2.09854	0.00488199	DOWN
ENSDARG00000045598	29.9161	29.4275	26.978	43.8551	43.7835	41.3095	0.580558	0.00277438	UP		ENSDARG00000014587	16.7657	27.2011	31.0295	6.68971	8.76903	13.055	-1.38569	0.00314458	DOWN		ENSDARG00000092538	0.879097	2.22195	2.05631	0	0.147845	0	-1.38569	0.00314458	DOWN		ENSDARG00000017917	13.5079	9.9898	17.077	4.02135	3.48416	3.09158	-1.93589	0.00489685	DOWN
ENSDARG00000011673	2.88845	3.16425	4.21878	0.376439	0	0.251887	-3.96468	0.0027978	DOWN		ENSDARG00000037002	203.982	156.115	138.316	86.2801	75.463	105.795	-0.893681	0.00314458	DOWN		ENSDARG00000098284	2.67725	3.91063	3.72705	13.1878	8.72283	16.0425	-0.893681	0.00314458	DOWN		ENSDARG00000026875	24.7645	28.4455	22.2633	13.9024	15.4298	14.4274	-0.784356	0.00489795	DOWN
ENSDARG00000094447	3.09477	3.16425	6.43919	1.12932	0.778373	0.755662	-2.23981	0.00280392	DOWN		ENSDARG00000031150	31.3359	30.7955	15.5148	2.2299	6.6694	6.95479	-2.28273	0.00322257	DOWN		ENSDARG00000018853	38.1209	40.084	37.7846	60.6639	75.4007	54.1326	-2.28273	0.00322257	DOWN		ENSDARG00000075121	153.893	157.805	148.38	278.622	260.515	275.723	0.824712	0.0049336	UP
ENSDARG00000053387	3.30109	1.74034	3.55265	15.434	20.4323	20.6548	2.70699	0.00280392	UP		ENSDARG00000103375	1.19755	0.388587	1.02456	10.978	4.56977	21.2769	3.88411	0.00323208	UP		ENSDARG00000114695	4.19569	9.06555	4.36965	0.125598	0.591378	0.171577	3.88411	0.00323208	UP		ENSDARG00000068846	97.4497	80.2571	76.2771	197.506	220.995	128.472	1.10734	0.00499743	UP
ENSDARG00000069269	16.7117	21.2005	13.3225	6.39946	6.22699	10.0755	-1.17989	0.00280924	DOWN		ENSDARG00000057863	35.3277	31.8641	29.4195	18.9542	15.1914	11.552	-1.08348	0.00327164	DOWN		ENSDARG00000045660	59.9385	50.5716	54.6206	91.6867	79.836	73.3492	-1.08348	0.00327164	DOWN		ENSDARG00000053668	38.7548	22.5194	33.5215	4.13625	2.88687	2.40456	-3.32662	0.00502461	DOWN
ENSDARG00000058370	0	0.158212	0	3.19973	3.50268	3.77831	5.78866	0.00281555	UP		ENSDARG00000007289	0.997957	2.42867	0.731829	6.00359	7.16343	6.10017	2.14585	0.00327983	UP		ENSDARG00000018111	7.23257	5.42156	7.32559	20.3469	16.7064	14.4125	2.14585	0.00327983	UP		ENSDARG00000095787	1.60808	2.7091	4.42736	0	0.0995473	0	-5.90569	0.00503057	DOWN
ENSDARG00000044167	5.57058	6.96135	6.66123	10.7285	16.9296	15.3651	1.15764	0.00284934	UP		ENSDARG00000021794	147.698	127.554	141.389	36.6219	2.47015	2.44596	-3.3416	0.00330356	DOWN		ENSDARG00000005372	2.59733	2.48858	0.899633	9.41987	17.0021	10.552	-3.3416	0.00330356	DOWN		ENSDARG00000058322	21.2267	25.5671	24.9197	59.6309	75.7555	56.1064	1.41657	0.00503057	UP
ENSDARG00000089853	3.09477	1.74034	3.33061	0.18822	0	0	-5.06498	0.0029088	DOWN		ENSDARG00000055100	0.798366	0.58288	1.61002	0	0	0	-6.24984	0.00331157	DOWN		ENSDARG00000032010	7.47233	6.8436	11.3097	42.829	26.1685	44.2669	-6.24984	0.00331157	DOWN		ENSDARG00000057011	16.2416	16.2546	13.4086	29.9878	41.3121	28.6257	1.12427	0.00510618	UP
ENSDARG00000035132	3.30109	4.42995	4.55184	6.96412	15.9567	12.8463	1.52815	0.0029088	UP		ENSDARG00000021124	1204.93	1036.65	1218.79	518.452	742.28	612.581	-0.885399	0.00331224	DOWN		ENSDARG00000101562	64.3339	52.438	59.2473	29.5156	29.8646	28.9107	-0.885399	0.00331224	DOWN		ENSDARG00000093272	0	0	0	2.06813	0.995473	2.06105	7.02881	0.00515343	UP
ENSDARG00000102433	35.2803	34.3321	33.7502	74.1585	55.4591	59.1935	0.870279	0.0029088	UP		ENSDARG00000061140	1.79632	0.971467	1.90275	9.6915	7.41045	8.75242	2.48945	0.00331224	UP		ENSDARG00000007181	2.11783	1.24429	2.31334	9.67106	9.90558	15.8709	2.48945	0.00331224	UP		ENSDARG00000003860	86.354	101.083	117.009	191.416	173.312	214.464	0.926949	0.00515343	UP
ENSDARG00000076563	2.2695	1.89855	1.22122	8.09344	9.53507	8.06039	2.27235	0.00294497	UP		ENSDARG00000089853	4.19142	2.9144	2.78095	0.257297	0.370522	0.206286	-3.58147	0.00331414	DOWN		ENSDARG00000054076	9.74999	11.1986	8.48226	4.39594	3.40042	4.63258	-3.58147	0.00331414	DOWN		ENSDARG00000061411	2.25131	2.87842	3.03591	0.229792	0.398189	0.114503	-3.36978	0.00515343	DOWN
ENSDARG00000004034	46.6278	49.0458	52.9568	88.0867	75.113	73.0473	0.667787	0.00295312	UP		ENSDARG00000100883	9.77998	5.92595	5.85463	1.45801	0.370522	0.0589389	-3.58395	0.00331414	DOWN		ENSDARG00000102636	42.7961	36.8844	53.978	86.286	87.9675	78.1534	-3.58395	0.00331414	DOWN		ENSDARG00000054829	50.6546	48.7638	55.5318	36.3071	28.7692	33.7784	-0.649147	0.00523083	DOWN
ENSDARG00000035605	9.90326	14.2391	10.88	22.5863	26.8539	18.3878	0.953585	0.00299647	UP		ENSDARG00000017388	4.5906	4.95448	4.83007	0.257297	0.123507	0.176817	-4.57987	0.00335145	DOWN		ENSDARG00000019660	3.15676	13.865	3.3415	0	0.147845	0	-4.57987	0.00335145	DOWN		ENSDARG00000035553	0	0.169319	0	1.60854	3.88234	2.74807	5.43856	0.00536192	UP
ENSDARG00000102076	134.932	205.36	155.318	509.134	449.121	261.207	1.29917	0.00299647	UP		ENSDARG00000078970	1.19755	0.485733	0.585463	2.57297	7.28694	4.39095	2.68867	0.00344828	UP		ENSDARG00000109358	2.31762	1.51093	1.41371	0	0.443534	0.0857885	2.68867	0.00344828	UP		ENSDARG00000029370	2.09051	2.03182	4.04787	0.114896	0.298642	0.458012	-3.18012	0.00536192	DOWN
ENSDARG00000101334	196.208	194.759	123.788	51.5721	45.3403	38.2869	-1.92432	0.00299647	DOWN		ENSDARG00000063580	4.98979	6.41168	6.14736	48.5433	14.0798	12.8781	2.09501	0.00357629	UP		ENSDARG00000028784	125.032	114.208	151.01	1.25598	4.58318	1.80156	2.09501	0.00357629	UP		ENSDARG00000101135	8.20122	3.38637	0.885472	41.4774	45.3936	77.2895	3.73229	0.00538063	UP
ENSDARG00000018328	29.0908	21.3587	26.5339	54.2072	64.4104	59.6973	1.21259	0.00299647	UP		ENSDARG00000029353	80.8345	86.6548	85.0385	122.13	112.639	112.721	0.459848	0.00357629	UP		ENSDARG00000101727	1.99795	2.75522	0.899633	0.251196	0	0	0.459848	0.00357629	UP		ENSDARG00000044622	8.52283	18.2864	17.33	0.459583	0.0995473	0.114503	-5.98054	0.00540875	DOWN
ENSDARG00000104285	102.334	142.233	110.354	43.8551	60.3239	68.2615	-1.04424	0.00300086	DOWN		ENSDARG00000058893	16.5661	23.1209	18.8812	34.1347	36.3112	37.4262	0.875408	0.00358701	UP		ENSDARG00000043416	20.1793	5.95482	5.3978	1.88397	1.47845	2.65945	0.875408	0.00358701	UP		ENSDARG00000060029	0.160808	0.338637	0.252992	2.06813	1.99095	2.06105	2.96396	0.00540875	UP
ENSDARG00000028118	11.5538	15.663	14.6547	0.564659	0.972967	0.251887	-4.47744	0.00301012	DOWN		ENSDARG00000030560	24.7493	22.2466	18.5884	103.433	39.6459	38.1629	1.46688	0.00368387	UP		ENSDARG00000062834	42.9559	53.2379	42.9254	27.3804	30.456	29.597	1.46688	0.00368387	UP		ENSDARG00000005823	39.5588	46.0547	38.4548	14.9365	12.2443	11.9083	-1.66521	0.00549571	DOWN
ENSDARG00000062915	11.3475	6.64492	7.32735	2.63507	1.94593	2.51887	-1.82457	0.00307827	DOWN		ENSDARG00000073970	26.3461	33.7099	32.0541	94.2563	47.7974	49.5676	1.05293	0.00368387	UP		ENSDARG00000076585	6.47335	7.82126	6.16892	20.0957	21.5853	18.0156	1.05293	0.00368387	UP		ENSDARG00000040303	71.7204	91.2628	67.9284	33.6645	14.9321	14.7709	-1.86627	0.00549571	DOWN
ENSDARG00000053939	34.0424	31.4843	24.8686	17.8809	18.2918	18.8915	-0.712128	0.00307827	DOWN		ENSDARG00000100847	1.59673	1.65149	1.17093	9.26267	5.55783	3.80156	2.05771	0.00379397	UP		ENSDARG00000099511	18.541	21.7751	19.5349	38.3075	30.1603	34.1438	2.05771	0.00379397	UP		ENSDARG00000032010	4.66344	5.24888	11.6376	42.7413	19.8099	26.7937	2.03404	0.00562307	UP
ENSDARG00000098831	20.8381	23.2572	15.2098	9.5992	6.81077	10.5793	-1.1356	0.00308446	DOWN		ENSDARG00000086842	472.632	465.43	582.975	165.699	307.904	304.095	-0.967587	0.00382701	DOWN		ENSDARG00000104256	7.19262	9.24331	3.21298	36.8003	23.9508	32.1707	-0.967587	0.00382701	DOWN		ENSDARG00000028327	101.631	107.517	114.352	23.4388	19.0135	32.7478	-2.10614	0.00562307	DOWN
ENSDARG00000036549	46.2152	33.6992	46.0735	19.0102	22.7674	20.151	-1.02387	0.00314243	DOWN		ENSDARG00000098831	17.7636	23.2181	20.1985	8.91961	9.38656	10.6974	-1.07549	0.00386468	DOWN		ENSDARG00000044001	15.3442	12.9762	11.9523	6.7823	5.47025	5.06152	-1.07549	0.00386468	DOWN		ENSDARG00000003035	145.049	156.62	187.088	225.655	242.597	279.273	0.612482	0.00568723	UP
ENSDARG00000024112	23.3139	36.7053	21.2049	14.3047	12.2594	12.5944	-1.05021	0.00314243	DOWN		ENSDARG00000007671	3.99183	3.78872	5.1228	7.54736	19.6377	12.7013	1.62153	0.00386468	UP		ENSDARG00000061379	0.839138	0.622146	1.54223	10.6758	5.61809	5.31889	1.62153	0.00386468	UP		ENSDARG00000077352	0	0	0	0.689375	1.09502	2.29006	6.70325	0.00569684	UP
ENSDARG00000037397	22.076	25.314	25.2016	1.69398	2.33512	4.28208	-3.15015	0.00330449	DOWN		ENSDARG00000018787	35.7269	34.4871	38.3478	16.2954	2.22313	2.5049	-2.37565	0.00387379	DOWN		ENSDARG00000062893	11.2285	4.71053	10.0245	31.7763	34.0042	33.3717	-2.37565	0.00387379	DOWN		ENSDARG00000090751	45.5087	50.457	41.9967	25.5069	29.6651	28.8547	-0.714196	0.00569684	DOWN
ENSDARG00000014891	4.33267	1.89855	3.44163	0.376439	0.194593	0.755662	-2.88166	0.00330449	DOWN		ENSDARG00000017338	2.79428	1.94293	2.04912	15.9524	14.3269	6.98426	2.4603	0.00393614	UP		ENSDARG00000056695	22.8565	10.7542	13.7515	42.9546	44.2055	39.0338	2.4603	0.00393614	UP		ENSDARG00000061138	26.0509	7.11139	20.7454	1.14896	0.895926	0.687018	-4.28514	0.00570627	DOWN
ENSDARG00000097035	3.71372	4.27173	8.21551	0.564659	0.389187	0.251887	-3.68465	0.00331786	DOWN		ENSDARG00000102433	38.5211	44.2017	37.616	88.2527	60.3951	65.098	0.826938	0.00408965	UP		ENSDARG00000008936	13.1865	13.7761	5.52632	0.502393	0	0.343154	0.826938	0.00408965	UP		ENSDARG00000075380	65.4489	64.0025	59.0737	98.6955	93.674	72.3659	0.490294	0.00576525	UP
ENSDARG00000036541	18.9812	25.6304	24.2025	40.279	37.1673	42.3171	0.795231	0.00335253	UP		ENSDARG00000019529	55.8856	68.3912	68.9382	106.006	97.0768	97.8091	0.636993	0.00420514	UP		ENSDARG00000102453	1.43852	2.93297	2.82742	9.79666	9.46205	8.57885	0.636993	0.00420514	UP		ENSDARG00000028118	10.935	11.3444	8.85472	0.229792	0.796378	1.03053	-3.88797	0.00576814	DOWN
ENSDARG00000101562	70.3544	47.6219	65.7241	25.0332	35.416	32.4935	-0.983175	0.00337427	DOWN		ENSDARG00000071014	2.3951	2.13723	3.07368	14.7517	7.90448	5.24556	1.86865	0.00431086	UP		ENSDARG00000086569	0.39959	0.088878	0.385557	1.75837	4.43534	4.54679	1.86865	0.00431086	UP		ENSDARG00000077920	5.14586	4.91024	4.17437	0.344688	0.895926	0.343509	-3.11409	0.00592096	DOWN
ENSDARG00000056695	24.5518	16.1377	11.3241	47.0549	49.0375	42.3171	1.42487	0.00338296	UP		ENSDARG00000093797	47.7023	36.3329	44.9343	14.0655	16.55	20.0687	-1.34051	0.0043694	DOWN		ENSDARG00000099175	11.5881	9.77658	16.0649	3.89354	2.36551	3.7747	-1.34051	0.0043694	DOWN		ENSDARG00000021124	1029.65	1000.17	965.038	627.676	634.514	415.989	-0.835522	0.00592096	DOWN
ENSDARG00000105816	0	0	0	1.8822	0.778373	3.27454	7.22096	0.00339412	UP		ENSDARG00000060838	0.598774	0.680027	1.17093	0.0857655	0	0.0294694	-4.01872	0.00438029	DOWN		ENSDARG00000075859	94.463	87.367	119.651	61.7943	56.6245	74.2929	-4.01872	0.00438029	DOWN		ENSDARG00000052609	2.57293	0.338637	0.505984	0	0	0	-6.44087	0.0059816	DOWN
ENSDARG00000102636	34.8677	41.9263	49.2931	82.0637	64.605	91.1832	0.909825	0.00339412	UP		ENSDARG00000103337	62.2725	72.18	57.229	35.4212	38.4108	35.2749	-0.814826	0.00442538	DOWN		ENSDARG00000044622	9.03073	11.643	19.7919	0	0.147845	0.171577	-0.814826	0.00442538	DOWN		ENSDARG00000100498	2.41212	3.38637	0.505984	0	0	0	-7.31053	0.0059816	DOWN
ENSDARG00000103337	68.9102	74.518	74.7168	40.0908	43.0051	38.2869	-0.845355	0.00339412	DOWN		ENSDARG00000052567	9.58039	3.10869	9.51377	1.54378	1.23507	2.15127	-2.12338	0.00455902	DOWN		ENSDARG00000093485	1.75819	1.68868	1.02815	0	0	0	-2.12338	0.00455902	DOWN		ENSDARG00000088810	0.160808	1.18523	0.505984	3.79156	2.38913	5.49614	2.64853	0.00599718	UP
ENSDARG00000028784	142.566	126.728	158.87	2.25863	2.9189	2.0151	-5.87558	0.00339776	DOWN		ENSDARG00000101622	99.9953	77.2316	100.846	28.9887	59.6541	57.878	-0.921967	0.0045832	DOWN		ENSDARG00000021555	5.43442	7.55463	3.3415	2.26077	1.62629	1.45841	-0.921967	0.0045832	DOWN		ENSDARG00000097035	2.73374	4.5716	2.02394	0.344688	0.497736	0	-3.37392	0.00599718	DOWN
ENSDARG00000059657	1.03159	0.949274	0.777143	6.39946	13.4269	7.80851	3.32578	0.00340108	UP		ENSDARG00000056381	33.9305	35.4585	44.2024	19.8976	22.7254	25.6679	-0.731914	0.00469846	DOWN		ENSDARG00000090537	0.319672	0.088878	0	3.64235	1.92198	2.83102	-0.731914	0.00469846	DOWN		ENSDARG00000031819	153.572	148.492	164.824	206.927	210.343	220.762	0.450291	0.00606257	UP
ENSDARG00000021439	109.348	102.205	123.233	184.455	168.712	164.734	0.628883	0.00342577	UP		ENSDARG00000100400	22.953	23.0238	20.3448	62.4373	35.3231	40.9625	1.06449	0.0047467	UP		ENSDARG00000045887	0.319672	0.177756	0.642595	3.64235	2.80905	2.74523	1.06449	0.0047467	UP		ENSDARG00000095376	3.53778	17.1012	4.68035	0.459583	0.0995473	0.229006	-4.95839	0.00611077	DOWN
ENSDARG00000032577	41.0572	35.9142	31.9739	14.8693	14.7891	18.6397	-1.1741	0.00344729	DOWN		ENSDARG00000021239	124.944	141.154	106.993	67.5832	82.2559	82.6618	-0.682634	0.00474714	DOWN		ENSDARG00000035553	0.319672	0	0	3.64235	3.9918	2.2305	-0.682634	0.00474714	DOWN		ENSDARG00000101482	13.3471	18.2864	18.3419	5.4001	5.27601	8.70222	-1.36673	0.00617565	DOWN
ENSDARG00000098175	39.2004	31.6425	39.3012	20.3277	14.7891	22.6699	-0.932766	0.00350242	DOWN		ENSDARG00000002037	10.7779	12.3376	14.7829	5.2317	0.49403	1.29666	-2.42672	0.00482415	DOWN		ENSDARG00000076302	66.3319	72.6133	74.7981	37.1771	45.684	39.0338	-2.42672	0.00482415	DOWN		ENSDARG00000062688	2.09051	0.677275	0.63248	27.8048	10.4525	5.61064	3.69008	0.00622702	UP
ENSDARG00000102696	10.5222	14.0809	12.3233	0.941098	0.389187	0.503775	-4.28471	0.00351884	DOWN		ENSDARG00000077531	22.3542	22.3437	17.1248	80.448	29.0242	37.4557	1.24863	0.00483807	UP		ENSDARG00000016056	26.9323	29.5075	25.7038	14.5694	14.4888	15.1846	1.24863	0.00483807	UP		ENSDARG00000016260	13.6687	14.3921	6.95728	2.6426	3.48416	1.94655	-2.10481	0.00624816	DOWN
ENSDARG00000098529	5.15795	5.69565	6.99429	1.12932	0.58378	2.77076	-2.02997	0.00355994	DOWN		ENSDARG00000014875	36.126	40.6073	40.5433	70.6708	54.3433	62.6815	0.677708	0.00488439	UP		ENSDARG00000056932	51.7069	52.5269	60.7895	75.7357	82.4972	74.5502	0.677708	0.00488439	UP		ENSDARG00000098206	20.9051	8.63525	33.2685	51.0138	61.2216	60.4576	1.45021	0.00633488	UP
ENSDARG00000057064	72.8302	31.4843	39.6343	0.752878	1.36215	0	-5.97268	0.00360906	DOWN		ENSDARG00000098324	3.59265	3.69157	3.51278	1.20072	0.49403	0.442042	-2.34273	0.00495099	DOWN		ENSDARG00000100149	66.4118	66.303	84.8226	145.192	127.886	115.3	-2.34273	0.00495099	DOWN		ENSDARG00000099084	14.1511	10.8364	6.70429	2.7575	3.7828	3.20608	-1.69159	0.00640474	DOWN
ENSDARG00000044626	4.95163	9.01811	11.4351	0	0	0	-9.34223	0.00360906	DOWN		ENSDARG00000034105	2.99387	1.74864	1.75639	7.80466	10.1276	7.4263	1.97704	0.00500426	UP		ENSDARG00000076563	2.03791	1.86644	1.15667	6.7823	10.6448	4.97574	1.97704	0.00500426	UP		ENSDARG00000031751	19.9402	19.4716	21.5043	1.95323	0.895926	2.86257	-3.41516	0.00640664	DOWN
ENSDARG00000100515	119.871	137.487	128.007	204.595	216.777	216.371	0.726307	0.00362388	UP		ENSDARG00000095787	4.5906	4.08016	5.70826	0.514593	0.123507	0	-4.66313	0.00503696	DOWN		ENSDARG00000021389	3.15676	4.17726	3.08446	0	0.443534	0.257366	-4.66313	0.00503696	DOWN		ENSDARG00000036227	1.12566	0.507956	2.15043	0	0.0995473	0.114503	-3.92207	0.00640913	DOWN
ENSDARG00000019660	8.66535	21.0422	7.54939	0	0.194593	0.251887	-6.34182	0.00362815	DOWN		ENSDARG00000027907	0	0.194293	0.146366	1.45801	1.35858	1.76817	3.43397	0.00506825	UP		ENSDARG00000069189	0	0	0	3.64235	2.21767	0.60052	3.43397	0.00506825	UP		ENSDARG00000036415	25.7293	18.9637	19.2274	13.6726	9.85518	10.9923	-0.888367	0.00645464	DOWN
ENSDARG00000044627	5.98322	15.5048	17.8743	0.376439	0.972967	0	-4.75662	0.00371527	DOWN		ENSDARG00000017571	204.382	203.619	204.034	102.919	110.539	152.062	-0.741527	0.00506825	DOWN		ENSDARG00000044625	4.55532	11.643	13.4945	0.627991	1.03491	1.37262	-0.741527	0.00506825	DOWN		ENSDARG00000071336	68.9867	83.1355	85.8908	153.041	195.113	150.228	1.06589	0.00656171	UP
ENSDARG00000113801	5.15795	1.58212	3.10857	12.6107	12.2594	18.8915	2.16639	0.00371527	UP		ENSDARG00000094097	18.562	14.3777	20.0521	4.37404	6.54589	8.60508	-1.4278	0.00506825	DOWN		ENSDARG00000069619	172.663	131.184	261.022	347.907	402.581	421.651	-1.4278	0.00506825	DOWN		ENSDARG00000089877	7.39717	5.92615	6.4513	1.37875	1.49321	1.71754	-2.09815	0.0065819	DOWN
ENSDARG00000036445	22.9013	21.8333	18.6514	44.2316	39.5024	44.3322	1.01669	0.00376774	UP		ENSDARG00000097102	39.5191	43.6189	44.9343	20.3264	6.91642	3.21217	-2.08705	0.00507014	DOWN		ENSDARG00000075149	17.542	17.0646	10.6671	83.8996	69.3391	38.0043	-2.08705	0.00507014	DOWN		ENSDARG00000100560	7.55798	12.8682	16.1915	45.1541	29.3665	41.4501	1.65696	0.00664803	UP
ENSDARG00000086150	66.847	65.3417	59.1739	42.9141	42.0322	43.3246	-0.576205	0.00376774	DOWN		ENSDARG00000054539	33.7309	45.4646	39.6651	112.353	56.4429	58.7326	0.932299	0.00517546	UP		ENSDARG00000007657	122.834	120.607	88.6782	75.8613	54.1111	71.9766	0.932299	0.00517546	UP		ENSDARG00000105562	0.482424	1.52387	0.885472	7.58313	3.28506	7.09918	2.6256	0.00685564	UP
ENSDARG00000034117	5.57058	6.01207	6.10612	12.9871	10.508	11.8387	0.994675	0.00387738	UP		ENSDARG00000071333	10.1792	6.80027	12.8802	3.00179	2.34664	2.23968	-1.97058	0.00518462	DOWN		ENSDARG00000079645	23.8555	18.7533	23.776	66.1903	37.8482	54.5615	-1.97058	0.00518462	DOWN		ENSDARG00000012563	39.2372	40.6365	36.3044	28.9538	25.1855	23.5876	-0.579231	0.0069909	DOWN
ENSDARG00000102061	12.7917	5.37922	13.9886	0	0	0.251887	-7.00661	0.00387738	DOWN		ENSDARG00000010721	24.1506	25.0638	21.8085	35.5069	38.4108	36.0411	0.629253	0.00528815	UP		ENSDARG00000060837	94.5429	82.3899	66.4444	34.6651	34.1521	38.4333	0.629253	0.00528815	UP		ENSDARG00000054446	58.0517	83.6434	57.5557	32.4006	35.837	38.8165	-0.894817	0.0069981	DOWN
ENSDARG00000030905	44.9773	51.8937	56.6204	79.2404	93.5994	85.6417	0.749387	0.00387738	UP		ENSDARG00000032737	1.79632	0.29144	0.878194	4.54557	5.68134	4.77405	2.42082	0.00539805	UP		ENSDARG00000100312	2.19774	0.622146	1.67075	0	0	0	2.42082	0.00539805	UP		ENSDARG00000022650	8.20122	19.641	23.5283	3.10219	3.08597	6.52667	-2.0146	0.0069981	DOWN
ENSDARG00000040046	10.5222	12.3406	8.21551	25.5979	21.5999	23.9293	1.19903	0.00393194	UP		ENSDARG00000054446	85.0259	101.615	88.9903	50.4301	41.0045	55.6678	-0.903678	0.00545917	DOWN		ENSDARG00000010266	71.3268	51.8159	116.181	162.273	242.169	198.086	-0.903678	0.00545917	DOWN		ENSDARG00000030938	2.41212	1.86251	1.64445	4.71073	6.86876	5.72515	1.54656	0.0069981	UP
ENSDARG00000042072	11.1412	10.2838	9.7698	6.02302	4.28105	4.0302	-1.11258	0.00396358	DOWN		ENSDARG00000016375	78.0402	67.3226	62.2054	38.2514	41.9925	44.4104	-0.733444	0.00551758	DOWN		ENSDARG00000012563	49.2694	58.2151	45.7528	36.6747	31.343	32.857	-0.733444	0.00551758	DOWN		ENSDARG00000035781	16.8849	14.7307	13.1556	33.4347	27.9728	29.4273	1.02144	0.00701019	UP
ENSDARG00000030938	2.88845	1.74034	3.55265	6.96412	8.7567	9.57172	1.61431	0.00396358	UP		ENSDARG00000103670	12.7739	12.7262	13.3193	5.2317	6.54589	5.12768	-1.20275	0.00551758	DOWN		ENSDARG00000099258	40.9979	45.2389	46.6524	27.3804	26.1685	31.0555	-1.20275	0.00551758	DOWN		ENSDARG00000114695	2.73374	6.43411	2.65642	0.229792	0.398189	0.114503	-3.89306	0.0071091	DOWN
ENSDARG00000042630	55.9121	84.3272	59.2849	33.1266	29.189	38.2869	-0.990027	0.00396358	DOWN		ENSDARG00000062553	1.39714	1.26291	1.46366	14.8374	6.17537	5.39291	2.6701	0.00551758	UP		ENSDARG00000026236	9.51024	11.9096	8.0967	1.38158	2.95689	2.31629	2.6701	0.00551758	UP		ENSDARG00000020397	11.0958	6.09547	8.60173	20.5664	16.7239	19.4655	1.13541	0.00711423	UP
ENSDARG00000004823	1.85686	2.05676	2.10939	7.90522	10.508	10.8312	2.2657	0.00406692	UP		ENSDARG00000087752	77.2419	80.2431	69.0846	102.147	108.193	104.322	0.473244	0.00554913	UP		ENSDARG00000024877	74.0839	59.2816	51.2791	38.0563	26.1685	28.5676	0.473244	0.00554913	UP		ENSDARG00000074111	7.8796	5.75684	7.84276	1.95323	1.39366	1.03053	-2.28663	0.00712446	DOWN
ENSDARG00000093983	12.998	12.9734	12.1012	4.89371	6.22699	5.54152	-1.18984	0.00411647	DOWN		ENSDARG00000054867	21.7555	21.3723	17.5639	8.74808	9.13955	11.9057	-1.0195	0.00554913	DOWN		ENSDARG00000037537	14.9047	19.7309	17.4786	0.376795	0.295689	0.514731	-1.0195	0.00554913	DOWN		ENSDARG00000070960	1.9297	1.35455	0.252992	0	0.0995473	0	-4.5721	0.00712446	DOWN
ENSDARG00000004405	287.607	266.43	299.533	193.49	187.783	202.769	-0.547674	0.00414921	DOWN		ENSDARG00000075528	77.4415	53.8192	70.2555	22.5563	43.5981	39.8427	-0.924493	0.00554913	DOWN		ENSDARG00000031216	61.6967	63.8144	54.8776	39.4378	33.1172	41.4359	-0.924493	0.00554913	DOWN		ENSDARG00000056396	18.0105	23.1967	20.7454	12.4088	12.8416	12.7098	-0.7058	0.00719035	DOWN
ENSDARG00000036415	18.7749	15.3466	14.6547	8.6581	7.19995	9.31983	-0.952553	0.00414921	DOWN		ENSDARG00000052148	12.5743	8.93749	9.51377	1.88684	3.58172	1.26719	-2.23671	0.00556421	DOWN		ENSDARG00000037514	34.125	32.796	30.3305	51.4953	50.7107	44.2669	-2.23671	0.00556421	DOWN		ENSDARG00000009209	5.62828	5.75684	5.56583	1.26385	1.29411	0.916024	-2.27152	0.00719035	DOWN
ENSDARG00000032614	55.2932	57.7475	61.9494	85.0752	74.7238	80.1002	0.45407	0.0042262	UP		ENSDARG00000009886	14.3706	12.0462	11.5629	21.2698	36.0642	30.2651	1.20699	0.00558854	UP		ENSDARG00000071629	3.07684	2.66634	3.85557	0	0	0	1.20699	0.00558854	UP		ENSDARG00000040982	5.14586	5.75684	6.4513	2.18302	2.38913	2.63357	-1.26481	0.00719035	DOWN
ENSDARG00000037677	1.85686	3.32246	2.33143	0	0.194593	0	-4.9427	0.0042262	DOWN		ENSDARG00000097085	0.399183	0.58288	0.439097	2.4872	3.70522	3.41846	2.69041	0.00562457	UP		ENSDARG00000058346	130.386	145.938	141.499	198.696	171.5	183.159	2.69041	0.00562457	UP		ENSDARG00000027403	86.6756	51.1342	72.8617	32.7453	30.9592	33.7784	-1.11217	0.00723051	DOWN
ENSDARG00000062096	1.65054	1.42391	0.999184	6.02302	2.52971	5.28963	1.77582	0.00426538	UP		ENSDARG00000059832	3.59265	7.48029	3.65914	11.4068	14.3269	14.2337	1.41704	0.00563588	UP		ENSDARG00000056165	81.0768	94.2995	93.4334	54.2584	62.2425	65.5425	1.41704	0.00563588	UP		ENSDARG00000005372	1.60808	2.87842	0.885472	7.00865	14.4344	6.41217	2.38812	0.00726258	UP
ENSDARG00000033443	16.0928	17.878	20.3167	8.28166	6.22699	11.3349	-1.07783	0.00426538	DOWN		ENSDARG00000004823	1.79632	2.04008	2.78095	10.3776	10.2511	8.8703	2.14415	0.00565187	UP		ENSDARG00000094977	148.927	142.116	187.638	233.613	227.976	240.122	2.14415	0.00565187	UP		ENSDARG00000058346	151.803	132.407	159.638	197.966	186.253	195.686	0.385334	0.00727723	UP
ENSDARG00000008936	11.5538	13.7645	7.88245	0.376439	0	0.251887	-5.64267	0.00427607	DOWN		ENSDARG00000104090	7.18529	6.12024	7.75738	17.7535	13.8328	14.499	1.13154	0.00566019	UP		ENSDARG00000010169	34.9241	34.1291	36.2424	14.4438	17.2978	10.9809	1.13154	0.00566019	UP		ENSDARG00000018111	12.543	6.60343	7.71626	24.1281	16.7239	21.6411	1.21731	0.00732416	UP
ENSDARG00000098820	61.689	37.971	83.3764	17.8809	14.9837	11.083	-2.05247	0.00429979	DOWN		ENSDARG00000005210	11.5763	11.949	11.4165	28.3884	15.809	24.2533	0.971603	0.00584384	UP		ENSDARG00000075269	28.0912	59.9037	45.3672	18.5885	18.037	22.3908	0.971603	0.00584384	UP		ENSDARG00000105713	20.9051	21.3342	20.2394	14.4769	11.1493	9.84725	-0.816039	0.00732416	DOWN
ENSDARG00000088929	25.1708	21.6751	22.0931	10.7285	13.0378	8.31228	-1.09662	0.00433853	DOWN		ENSDARG00000059738	3.19346	2.9144	1.31729	60.3789	5.18731	9.78385	3.33947	0.0058746	UP		ENSDARG00000040303	81.1167	96.7881	107.056	38.9354	18.037	20.4177	3.33947	0.0058746	UP		ENSDARG00000089715	4.0202	2.37046	2.15043	0.229792	0.597284	0	-3.26207	0.00732416	DOWN
ENSDARG00000021579	46.6278	43.3502	40.7445	19.3866	28.0214	26.9519	-0.814253	0.00440439	DOWN		ENSDARG00000052386	11.5763	17.9721	14.9293	37.3938	26.3071	21.9842	0.936792	0.0060333	UP		ENSDARG00000086150	73.7243	78.9236	71.3281	60.1615	46.2753	45.8111	0.936792	0.0060333	UP		ENSDARG00000077741	1523.34	1344.73	798.317	481.414	551.691	344.081	-1.41242	0.00742917	DOWN
ENSDARG00000062664	4.12636	4.42995	3.33061	12.046	8.36751	13.0981	1.49555	0.00441732	UP		ENSDARG00000040990	182.826	177.487	177.981	258.326	242.692	216.571	0.41451	0.0060333	UP		ENSDARG00000037883	11.708	11.7319	14.7797	7.0335	4.28749	5.91941	0.41451	0.0060333	UP		ENSDARG00000104114	103.56	92.7866	72.7352	47.6818	47.8822	33.6639	-1.05649	0.00755438	DOWN
ENSDARG00000031427	25.3771	14.5555	11.2131	60.7949	56.4321	66.7501	1.8607	0.00442847	UP		ENSDARG00000004904	27.7432	30.1155	31.9077	18.2681	18.1556	15.4715	-0.793213	0.00608693	DOWN		ENSDARG00000041450	22.4969	5.86595	24.6757	110.652	112.953	103.976	-0.793213	0.00608693	DOWN		ENSDARG00000101562	49.2073	35.5569	34.6599	18.0386	24.19	21.6411	-0.900913	0.00755438	DOWN
ENSDARG00000103066	0.206318	0	0.555102	1.8822	3.69727	9.06794	4.04624	0.00458625	UP		ENSDARG00000093659	3.79224	3.88587	3.65914	6.60394	13.0918	12.495	1.5019	0.00608693	UP		ENSDARG00000103862	3.07684	1.77756	2.57038	0.376795	0.147845	0.343154	1.5019	0.00608693	UP		ENSDARG00000105190	0.160808	0	0.126496	1.49365	4.28053	1.94655	4.53174	0.00756176	UP
ENSDARG00000098681	48.4847	73.5688	52.1796	20.7041	25.8809	32.9972	-1.13458	0.00470628	DOWN		ENSDARG00000024877	56.4844	46.5333	57.8145	21.6987	35.0761	26.3751	-0.953887	0.00608791	DOWN		ENSDARG00000070471	80.1977	58.0373	104.1	145.568	147.253	163.084	-0.953887	0.00608791	DOWN		ENSDARG00000013613	30.7144	32.8478	33.7744	15.5109	20.1086	10.9923	-1.06014	0.00757556	DOWN
ENSDARG00000056984	3.71372	3.48067	1.55429	0	0	0	-7.78342	0.00471294	DOWN		ENSDARG00000032103	41.515	60.2309	41.7142	246.233	80.6503	81.5125	1.50315	0.00616379	UP		ENSDARG00000058102	23.8955	17.1534	21.0771	3.26555	2.95689	8.49307	1.50315	0.00616379	UP		ENSDARG00000035132	5.78909	5.92615	7.71626	12.9832	17.7194	18.206	1.32697	0.00758002	UP
ENSDARG00000037423	34.8677	22.3079	17.9853	0.752878	0	0.503775	-5.86256	0.00476387	DOWN		ENSDARG00000100573	70.4558	74.9972	60.8881	21.4414	32.606	30.825	-1.28175	0.00630117	DOWN		ENSDARG00000017115	42.6762	44.3501	53.5924	82.518	92.6985	87.9333	-1.28175	0.00630117	DOWN		ENSDARG00000035056	1.60808	5.07956	3.03591	0.459583	0.497736	0.343509	-2.8573	0.00764	DOWN
ENSDARG00000040607	76.5439	78.7898	80.9339	55.3365	52.151	55.1633	-0.539097	0.00481174	DOWN		ENSDARG00000052025	6.9857	8.16032	6.14736	30.1895	12.5978	13.939	1.40783	0.00630117	UP		ENSDARG00000103337	39.959	67.5473	58.0906	26.878	32.378	35.2591	1.40783	0.00630117	UP		ENSDARG00000070809	2.41212	3.21706	4.42736	1.26385	0.497736	0.458012	-2.17269	0.00764	DOWN
ENSDARG00000059789	14.2359	15.1884	17.2082	6.02302	8.95129	9.31983	-0.945467	0.00487484	DOWN		ENSDARG00000018111	5.58856	8.45176	7.75738	23.0709	15.4384	13.2023	1.23447	0.00630117	UP		ENSDARG00000098175	30.4487	28.5298	28.5312	15.5742	13.7495	18.0156	1.23447	0.00630117	UP		ENSDARG00000054076	9.00526	7.11139	4.80685	2.98729	3.7828	2.74807	-1.12735	0.00764	DOWN
ENSDARG00000063050	0.618954	2.5314	2.44245	5.83481	6.81077	11.3349	2.0481	0.00493008	UP		ENSDARG00000029370	3.39305	2.9144	5.1228	1.11495	0.370522	0.176817	-2.82592	0.00630117	DOWN		ENSDARG00000101161	91.1065	85.5895	68.8862	48.7321	41.84	55.0762	-2.82592	0.00630117	DOWN		ENSDARG00000109337	0	0.169319	0.63248	2.41281	2.68778	1.60304	2.90561	0.00784312	UP
ENSDARG00000095908	338.155	271.492	265.672	96.7448	151.783	81.6115	-1.40432	0.00497157	DOWN		ENSDARG00000074219	0.598774	1.36005	0.878194	5.57476	7.65746	3.53633	2.48381	0.00632535	UP		ENSDARG00000058022	31.0481	25.4191	27.3746	42.9546	49.9715	45.8969	2.48381	0.00632535	UP		ENSDARG00000010169	27.9806	32.0012	25.8052	9.88104	15.6289	10.8778	-1.2337	0.00784312	DOWN
ENSDARG00000035578	0.825271	1.58212	1.33225	0	0	0	-6.60113	0.00497157	DOWN		ENSDARG00000105184	11.3767	15.1549	9.8065	34.4777	18.5261	24.9901	1.09692	0.00641708	UP		ENSDARG00000099898	3.83606	5.95482	4.36965	0.502393	1.62629	0.857885	1.09692	0.00641708	UP		ENSDARG00000075149	20.101	16.7626	10.4992	74.3376	77.5473	28.1677	1.93255	0.00784312	UP
ENSDARG00000044625	7.63376	10.2838	15.0988	1.12932	0.58378	1.76321	-3.27046	0.00497157	DOWN		ENSDARG00000098206	23.951	12.3376	21.9549	49.1436	54.9608	52.4851	1.4372	0.00641928	UP		ENSDARG00000012860	15.8637	8.71004	8.86782	53.756	34.8913	31.9133	1.4372	0.00641928	UP		ENSDARG00000027907	0.160808	0.169319	0.252992	1.37875	2.19004	1.94655	3.13422	0.00793275	UP
ENSDARG00000087394	16.5054	17.4034	13.6555	35.1971	36.5835	25.4406	1.03616	0.00497157	UP		ENSDARG00000092483	107.779	95.3009	110.945	40.0525	73.1164	65.7758	-0.811024	0.00644537	DOWN		ENSDARG00000032577	36.4026	36.6177	32.6438	12.183	17.8892	19.3024	-0.811024	0.00644537	DOWN		ENSDARG00000030804	21.2267	29.1228	20.7454	14.4769	13.1402	13.0533	-0.803932	0.00793275	DOWN
ENSDARG00000061348	16.0928	17.4034	19.9837	32.9384	42.6159	41.3095	1.12396	0.00498447	UP		ENSDARG00000114885	41.1158	29.6297	43.1779	19.7261	21.1198	23.2514	-0.825118	0.00654262	DOWN		ENSDARG00000060065	56.5419	58.6595	56.0343	25.2452	31.9344	35.3449	-0.825118	0.00654262	DOWN		ENSDARG00000001870	1.9297	5.75684	7.08378	0.689375	0	0.114503	-4.17959	0.00793275	DOWN
ENSDARG00000105335	2955.92	1855.04	2558.91	814.049	1090.7	808.81	-1.44134	0.00502396	DOWN		ENSDARG00000063663	22.7534	20.8865	22.833	53.5177	30.0123	35.216	0.838329	0.00654309	UP		ENSDARG00000105184	12.1875	11.4653	15.5508	24.4916	32.378	27.7955	0.838329	0.00654309	UP		ENSDARG00000056532	80.4041	100.575	96.643	52.0478	44.2985	53.2439	-0.892378	0.00798585	DOWN
ENSDARG00000009252	18.7749	18.1944	15.5429	8.84632	7.97833	11.3349	-0.900476	0.00502396	DOWN		ENSDARG00000101285	34.5293	35.3614	44.2024	16.8958	23.3429	22.3968	-0.865005	0.00656446	DOWN		ENSDARG00000059657	1.47848	1.51093	0.514076	6.6567	14.0452	7.29203	-0.865005	0.00656446	DOWN		ENSDARG00000000540	49.8505	43.1763	43.6411	26.5409	25.285	30.4578	-0.731862	0.00798585	DOWN
ENSDARG00000109368	7.22112	4.42995	7.10531	13.1754	15.3729	13.35	1.15849	0.00502396	UP		ENSDARG00000074768	1.59673	1.16576	1.02456	18.6969	3.08769	5.74654	2.8672	0.00671262	UP		ENSDARG00000054829	51.587	58.3928	50.6365	38.8098	36.0741	28.825	2.8672	0.00671262	UP		ENSDARG00000042946	44.383	42.1604	43.6411	17.9238	23.8913	19.122	-1.09387	0.00798585	DOWN
ENSDARG00000058038	10.5222	15.1884	13.6555	27.8565	25.1025	29.4708	1.0601	0.00504938	UP		ENSDARG00000071725	13.173	9.52037	11.1238	4.20251	3.3347	5.80548	-1.32242	0.00673886	DOWN		ENSDARG00000042737	5.3545	0.88878	3.59853	0	0	0	-1.32242	0.00673886	DOWN		ENSDARG00000061372	65.1273	66.7116	73.8737	40.0986	45.1945	49.1218	-0.614177	0.00798585	DOWN
ENSDARG00000109436	0.206318	0.474637	0.555102	2.63507	8.17292	2.26699	3.30608	0.00511691	UP		ENSDARG00000100825	89.0178	65.9626	89.4294	93.5702	190.448	175.756	0.913819	0.0067476	UP		ENSDARG00000001870	1.83811	6.75473	5.65484	0.376795	0.147845	0.0857885	0.913819	0.0067476	UP		ENSDARG00000019747	14.1511	21.1648	12.7761	49.4052	32.0542	34.8089	1.27639	0.00803684	UP
ENSDARG00000061468	10.9348	11.5495	1.88735	73.0292	64.2158	49.3699	2.9789	0.00513625	UP		ENSDARG00000053159	2.19551	2.33152	1.61002	0.343062	0.49403	0.50098	-2.15538	0.00676339	DOWN		ENSDARG00000055389	17.6219	16.2647	25.0612	1.88397	6.20947	2.2305	-2.15538	0.00676339	DOWN		ENSDARG00000058940	4.34182	4.74092	5.18634	13.213	15.3303	11.4503	1.48306	0.00805684	UP
ENSDARG00000101377	14.2359	15.8212	13.7665	5.27015	4.86483	6.80096	-1.37481	0.00516959	DOWN		ENSDARG00000017115	49.6983	49.9334	38.7869	116.555	68.9171	68.6049	0.875464	0.00680827	UP		ENSDARG00000104581	94.3431	76.7906	128.776	170.06	158.637	141.465	0.875464	0.00680827	UP		ENSDARG00000103917	2.73374	7.45002	8.60173	0.574479	1.09502	0.801521	-2.90236	0.00810281	DOWN
ENSDARG00000029415	41.6762	51.7355	37.747	21.6452	18.0972	22.418	-1.07735	0.00520816	DOWN		ENSDARG00000058346	143.905	131.051	138.608	181.909	176.739	181.208	0.384999	0.00680869	UP		ENSDARG00000105142	164.831	126.562	184.939	232.733	222.062	229.227	0.384999	0.00680869	UP		ENSDARG00000071629	2.09051	2.37046	2.15043	0	0	0	-7.39798	0.00815339	DOWN
ENSDARG00000056381	53.6426	34.9649	42.0767	25.0332	28.4106	25.4406	-0.725617	0.00522655	DOWN		ENSDARG00000100149	56.8836	69.557	79.7693	122.645	115.356	117.17	0.782513	0.00693694	UP		ENSDARG00000098375	72.8852	68.7915	102.044	121.83	147.549	142.752	0.782513	0.00693694	UP		ENSDARG00000059832	4.66344	7.2807	4.04787	9.42146	17.2217	14.4274	1.36494	0.00815339	UP
ENSDARG00000022772	5.7769	10.1256	5.10694	0.18822	1.36215	0.251887	-3.47954	0.00522655	DOWN		ENSDARG00000032651	95.0055	99.5753	105.822	150.69	135.982	150.029	0.539762	0.00694725	UP		ENSDARG00000027403	67.211	50.0383	85.0796	32.0275	31.4909	28.6534	0.539762	0.00694725	UP		ENSDARG00000077943	45.1871	53.5047	59.3267	75.9461	74.5609	78.549	0.534539	0.00816813	UP
ENSDARG00000008287	11.7601	13.6063	12.5453	4.32905	6.61617	6.29718	-1.13908	0.00522655	DOWN		ENSDARG00000006192	74.4476	99.5753	68.4991	150.518	117.703	130.785	0.71594	0.00695085	UP		ENSDARG00000019529	66.1721	62.8367	76.4688	96.0826	118.423	98.8284	0.71594	0.00695085	UP		ENSDARG00000041417	1.76889	0.846593	1.39146	4.36604	7.3665	4.92363	2.04201	0.00817112	UP
ENSDARG00000037229	100.683	97.617	100.807	75.6642	71.0266	67.002	-0.484399	0.00522655	DOWN		ENSDARG00000057562	43.1117	49.3505	44.9343	71.3569	70.1522	64.7738	0.583885	0.0069796	UP		ENSDARG00000052512	12.4272	14.9315	12.3378	2.63756	2.06982	1.02946	0.583885	0.0069796	UP		ENSDARG00000109436	0.160808	0.507956	0.758976	2.52771	7.46605	2.51907	3.06765	0.0081797	UP
ENSDARG00000026236	8.66535	13.4481	13.4335	2.63507	2.52971	3.02265	-2.12059	0.00524816	DOWN		ENSDARG00000069995	1.19755	1.84579	1.31729	24.1859	3.08769	3.12376	2.76546	0.0069796	UP		ENSDARG00000039255	9.98974	11.1097	10.0245	4.52154	3.84396	3.94627	2.76546	0.0069796	UP		ENSDARG00000063414	15.92	21.1648	8.34874	3.67667	5.27601	4.12211	-1.78707	0.0081797	DOWN
ENSDARG00000028661	0.206318	0.316425	0.11102	3.38795	2.33512	2.0151	3.59384	0.00524816	UP		ENSDARG00000114695	2.99387	10.4918	6.44009	1.37225	0.370522	0.147347	-3.46425	0.00700107	DOWN		ENSDARG00000102226	8.19159	7.91014	4.36965	17.8349	18.6284	15.0988	-3.46425	0.00700107	DOWN		ENSDARG00000062335	3.05535	3.04774	1.13846	0	0	0	-7.51774	0.00819297	DOWN
ENSDARG00000061345	151.437	66.291	146.547	34.4442	28.4106	32.9972	-1.92598	0.00527168	DOWN		ENSDARG00000021389	4.19142	6.12024	2.78095	0.77189	0.49403	0.206286	-3.22177	0.00700107	DOWN		ENSDARG00000069430	12.1076	15.9092	11.9523	28.6364	25.7249	23.3345	-3.22177	0.00700107	DOWN		ENSDARG00000058358	42.9358	31.1546	70.3318	146.492	128.914	222.594	1.78214	0.00821549	UP
ENSDARG00000078284	24.3455	26.2633	25.6457	15.8104	14.5945	15.3651	-0.736483	0.00532598	DOWN		ENSDARG00000099226	19.7596	22.9266	22.833	90.1395	29.2713	36.3948	1.2469	0.00700107	UP		ENSDARG00000061629	30.0092	34.218	21.9768	10.6758	13.6017	10.6378	1.2469	0.00700107	UP		ENSDARG00000060645	37.3075	35.2183	36.8104	23.4388	21.104	21.4121	-0.72918	0.00834244	DOWN
ENSDARG00000090537	0	0.474637	0.11102	5.08193	0.972967	4.53397	4.05593	0.00554041	UP		ENSDARG00000099898	7.98366	5.73165	8.05011	1.45801	2.22313	1.53241	-2.06539	0.00701264	DOWN		ENSDARG00000069538	3.1168	10.0432	9.25337	0.627991	0.739223	0.343154	-2.06539	0.00701264	DOWN		ENSDARG00000034434	5.78909	5.07956	3.66839	12.6385	9.85518	10.7633	1.19541	0.00840352	UP
ENSDARG00000074082	0.412636	1.10749	0.777143	2.44685	5.05943	6.29718	2.53405	0.00562443	UP		ENSDARG00000015460	95.6043	107.541	85.9167	229.251	132.77	141.63	0.800008	0.00709702	UP		ENSDARG00000038467	28.4508	30.2185	25.3183	16.8302	11.8276	16.214	0.800008	0.00709702	UP		ENSDARG00000062721	2.25131	1.18523	3.54189	13.5577	8.36197	19.9235	2.56241	0.00840352	UP
ENSDARG00000041019	2.88845	1.58212	0.999184	11.4814	12.0648	11.3349	2.70819	0.00572429	UP		ENSDARG00000025522	13.9714	4.76019	4.83007	28.9887	41.2515	33.8604	2.18034	0.00711081	UP		ENSDARG00000079382	22.6567	28.5298	26.6034	42.0754	41.6922	45.2964	2.18034	0.00711081	UP		ENSDARG00000021444	0.964849	0	0.63248	4.25115	2.48868	4.58012	2.77077	0.00843844	UP
ENSDARG00000103800	9.90326	6.01207	4.8849	17.5044	17.3188	15.8689	1.29836	0.00590982	UP		ENSDARG00000039098	3.19346	1.55435	2.92731	6.68971	13.7093	8.69348	1.94714	0.00711081	UP		ENSDARG00000101726	3.43647	10.221	3.21298	24.8684	25.4293	28.0529	1.94714	0.00711081	UP		ENSDARG00000061610	25.0861	25.9058	24.6667	15.396	16.2262	11.7938	-0.799776	0.00843844	DOWN
ENSDARG00000089715	4.12636	4.11352	3.88572	0.564659	0.194593	0.251887	-3.5055	0.00591338	DOWN		ENSDARG00000043242	5.18938	3.30299	2.92731	0.428828	0.988059	0.235756	-2.8899	0.00711202	DOWN		ENSDARG00000059832	4.71516	5.59931	5.91188	12.3086	15.0801	14.8414	-2.8899	0.00711202	DOWN		ENSDARG00000037073	24.1212	15.2387	17.2035	36.5369	31.5565	40.076	0.935004	0.00843844	UP
ENSDARG00000056165	109.761	106.002	101.473	73.2174	67.9131	76.8256	-0.54153	0.00591338	DOWN		ENSDARG00000052496	2.3951	2.62296	2.19549	18.0965	4.32276	5.06874	1.91925	0.00711352	UP		ENSDARG00000099445	43.9948	44.7945	45.8813	70.2094	60.3206	74.3787	1.91925	0.00711352	UP		ENSDARG00000108939	0	0	0.252992	1.37875	3.48416	2.51907	4.49359	0.00843844	UP
ENSDARG00000076302	61.689	67.8731	61.5053	35.1971	35.8052	40.8057	-0.774249	0.00598535	DOWN		ENSDARG00000041533	32.3338	26.2296	26.3458	12.9506	12.5978	13.6444	-1.11151	0.00714864	DOWN		ENSDARG00000055129	111.326	75.1019	124.792	176.842	183.771	171.32	-1.11151	0.00714864	DOWN		ENSDARG00000092246	0.964849	3.55569	2.52992	0.229792	0.199095	0.229006	-3.34872	0.00848069	DOWN
ENSDARG00000079645	17.1244	14.872	16.8751	38.2086	28.0214	48.3624	1.22632	0.00602208	UP		ENSDARG00000053387	5.98774	1.36005	1.46366	10.2919	19.0201	15.442	2.39873	0.00715165	UP		ENSDARG00000053668	35.0041	16.2647	48.8372	3.39115	5.76594	2.2305	2.39873	0.00715165	UP		ENSDARG00000036442	7.71879	9.9898	8.47524	0.459583	1.39366	1.83205	-2.81229	0.00850968	DOWN
ENSDARG00000016143	0.206318	0.949274	1.1102	6.7759	6.03239	5.28963	2.90703	0.00602208	UP		ENSDARG00000027589	52.0934	70.3342	58.3999	131.393	76.2041	96.6303	0.748099	0.0072795	UP		ENSDARG00000043821	7.87192	7.28799	13.4945	25.9988	28.9775	23.7634	0.748099	0.0072795	UP		ENSDARG00000027461	48.5641	32.8478	50.7249	18.6131	24.4886	23.8166	-0.981876	0.00850968	DOWN
ENSDARG00000041372	3.30109	3.48067	2.88653	0.18822	1.16756	0.503775	-2.34483	0.00602723	DOWN		ENSDARG00000104114	130.932	109.193	95.8695	70.7565	55.2078	37.6325	-1.0412	0.0072795	DOWN		ENSDARG00000020891	25.6137	24.1748	20.8201	16.8302	10.2013	13.0399	-1.0412	0.0072795	DOWN		ENSDARG00000100883	4.18101	3.55569	2.65642	0.344688	0.0995473	0.458012	-3.49146	0.00854782	DOWN
ENSDARG00000033444	3.71372	5.0628	6.32817	11.8578	10.3134	11.8387	1.15626	0.00616456	UP		ENSDARG00000062995	2.59469	4.56589	3.36641	1.28648	0.617537	1.03143	-1.8204	0.00729355	DOWN		ENSDARG00000079978	2.31762	2.22195	1.54223	0	0	0	-1.8204	0.00729355	DOWN		ENSDARG00000062650	50.3329	137.656	50.8514	6.31927	5.77374	3.20608	-3.9567	0.00854782	DOWN
ENSDARG00000069244	4.74531	1.2657	3.7747	12.9871	8.17292	9.82361	1.671	0.00627067	UP		ENSDARG00000076624	10.5783	13.1148	14.7829	5.48899	6.42239	6.15911	-1.09145	0.0073329	DOWN		ENSDARG00000003109	3.87602	3.46624	2.18482	0.879187	0.591378	0.343154	-1.09145	0.0073329	DOWN		ENSDARG00000097137	1.76889	3.21706	2.02394	11.8343	12.3439	17.8625	2.58304	0.00854782	UP
ENSDARG00000076169	119.664	111.382	114.684	151.328	145.75	153.651	0.382712	0.00629376	UP		ENSDARG00000054937	5.18938	4.27445	4.39097	6.51818	11.1157	10.6385	1.03219	0.0073329	UP		ENSDARG00000102474	7.35245	13.4206	6.29743	22.9845	28.3862	23.3345	1.03219	0.0073329	UP		ENSDARG00000077567	8.36202	6.43411	5.05984	1.03406	1.09502	0	-3.18255	0.00862295	DOWN
ENSDARG00000098324	5.36426	4.74637	2.33143	0.941098	0.778373	0.503775	-2.42973	0.00629376	DOWN		ENSDARG00000069780	72.2521	70.237	77.8666	32.934	49.2795	45.3535	-0.788693	0.00749815	DOWN		ENSDARG00000056381	38.5204	39.9062	38.9413	24.8684	24.0987	23.3345	-0.788693	0.00749815	DOWN		ENSDARG00000026582	11.0958	11.3444	19.4804	32.9751	32.0542	30.1143	1.17687	0.00867701	UP
ENSDARG00000056932	57.9753	59.0132	62.2825	76.9818	87.3724	84.1304	0.470057	0.00629376	UP		ENSDARG00000103682	7.58447	18.2636	12.4411	1.20072	3.45821	1.76817	-2.60557	0.00756859	DOWN		ENSDARG00000043484	254.818	293.208	443.262	146.448	183.771	169.518	-2.60557	0.00756859	DOWN		ENSDARG00000056381	44.0614	35.8956	39.0873	24.0132	27.3755	22.9006	-0.679596	0.0086818	DOWN
ENSDARG00000045481	24.7581	22.4662	20.9829	7.52878	11.0918	8.31228	-1.33648	0.00629376	DOWN		ENSDARG00000059933	13.7718	13.2119	16.393	40.6528	25.4425	27.7013	1.11292	0.00760408	UP		ENSDARG00000004094	49.1096	45.0611	58.6047	66.1903	86.9326	74.7218	1.11292	0.00760408	UP		ENSDARG00000023703	2.09051	0.677275	1.51795	0	0.0995473	0	-4.88014	0.00868866	DOWN
ENSDARG00000006137	2.06318	0.949274	1.1102	0	0	0	-6.68982	0.00629555	DOWN		ENSDARG00000003109	1.99591	3.40013	3.22005	0.600359	0.49403	0.618858	-2.29793	0.00766965	DOWN		ENSDARG00000029356	4.4754	14.8426	11.5667	0.376795	0.739223	0	-2.29793	0.00766965	DOWN		ENSDARG00000024940	36.021	48.7638	39.4668	29.1835	22.7963	24.7326	-0.695366	0.00872762	DOWN
ENSDARG00000060645	29.5035	34.9649	38.5241	19.3866	18.681	22.9217	-0.760187	0.00629555	DOWN		ENSDARG00000035388	0	0.29144	0.878194	3.34485	9.75709	3.68368	3.73291	0.00766965	UP		ENSDARG00000010207	2.03791	1.86644	0.899633	8.79187	8.42714	5.57626	3.73291	0.00766965	UP		ENSDARG00000079978	1.12566	2.87842	1.26496	0	0	0	-7.06268	0.00888011	DOWN
ENSDARG00000036227	2.06318	1.58212	1.66531	0	0	0.251887	-4.4029	0.00633962	DOWN		ENSDARG00000061272	38.9203	28.6583	32.6396	18.4396	14.9444	16.9449	-0.989039	0.00766965	DOWN		ENSDARG00000087394	16.9426	19.9975	23.6475	43.3314	48.1973	27.5381	-0.989039	0.00766965	DOWN		ENSDARG00000011026	35.0562	26.2444	23.4018	14.4769	16.8235	11.5648	-0.979471	0.00891261	DOWN
ENSDARG00000099883	23.5202	27.529	26.8669	4.14083	10.7026	9.31983	-1.69324	0.00638339	DOWN		ENSDARG00000093997	80.2358	98.701	79.3302	45.4557	54.5903	50.0096	-0.785513	0.00766975	DOWN		ENSDARG00000045814	74.1239	70.658	52.0502	40.317	38.5874	40.149	-0.785513	0.00766975	DOWN		ENSDARG00000060885	5.46748	6.77275	2.02394	0	0	0.114503	-6.57535	0.00891261	DOWN
ENSDARG00000010207	0.206318	1.2657	0.333061	3.19973	3.11349	4.53397	2.55098	0.00638339	UP		ENSDARG00000037038	17.3645	28.9497	13.4656	3.85945	8.76903	5.83495	-1.70778	0.00769279	DOWN		ENSDARG00000053387	2.79713	2.13307	1.54223	10.5502	10.6448	12.8683	-1.70778	0.00769279	DOWN		ENSDARG00000112898	9.16606	6.43411	7.21028	2.7575	3.7828	2.74807	-1.29014	0.00911002	DOWN
ENSDARG00000015343	17.7433	19.6183	15.3208	43.4787	43.7835	34.0048	1.20548	0.00638733	UP		ENSDARG00000009208	73.8488	80.2431	65.2791	127.705	93.4951	102.73	0.561734	0.00770669	UP		ENSDARG00000030905	35.4436	48.8829	56.0343	72.0934	85.602	68.7166	0.561734	0.00770669	UP		ENSDARG00000076585	4.98505	7.2807	6.95728	15.5109	15.3303	19.0075	1.37191	0.00927241	UP
ENSDARG00000030176	2.06318	0.791062	0.999184	3.57617	6.22699	4.53397	1.92341	0.00639681	UP		ENSDARG00000076585	4.39101	8.06317	2.78095	10.6349	13.7093	16.385	1.39978	0.00771019	UP		ENSDARG00000070463	89.4681	112.697	85.3367	66.9438	65.1994	70.9471	1.39978	0.00771019	UP		ENSDARG00000043484	316.631	278.021	406.558	179.238	171.122	168.434	-0.948839	0.00927241	DOWN
ENSDARG00000079745	33.4235	40.1859	43.9641	10.7285	16.9296	11.083	-1.59984	0.00646069	DOWN		ENSDARG00000058818	62.8713	60.3281	62.9373	122.902	88.1843	80.54	0.647236	0.00772848	UP		ENSDARG00000071060	3.95594	3.19961	2.6989	13.0622	26.3163	14.4125	0.647236	0.00772848	UP		ENSDARG00000098820	68.1827	37.5888	102.462	22.1749	17.6199	19.58	-1.81279	0.00946549	DOWN
ENSDARG00000099295	7.22112	7.91062	14.2106	26.539	28.216	16.3727	1.26773	0.00651213	UP		ENSDARG00000055459	1.39714	3.59443	2.19549	0.343062	0	0	-4.53327	0.00805242	DOWN		ENSDARG00000016830	26.4928	17.0646	39.3268	65.3111	79.3925	62.6256	-4.53327	0.00805242	DOWN		ENSDARG00000028618	6.43233	7.61934	11.5111	28.0346	20.7058	34.6944	1.70081	0.00958033	UP
ENSDARG00000075932	0	0.158212	0	2.63507	6.42158	4.78586	6.18939	0.00663949	UP		ENSDARG00000023703	2.3951	2.42867	3.51278	0.428828	0.247015	0.0294694	-3.73337	0.00807448	DOWN		ENSDARG00000093129	33.0061	43.4613	36.4994	17.7093	19.6633	21.5329	-3.73337	0.00807448	DOWN		ENSDARG00000078423	16.4024	15.2387	11.2581	4.59583	4.28053	4.23661	-1.70519	0.00961121	DOWN
ENSDARG00000108939	0	0	0	1.12932	2.52971	0.755662	6.83898	0.00664664	UP		ENSDARG00000009488	31.5354	28.0754	33.225	54.7184	47.6739	49.1845	0.708656	0.00807448	UP		ENSDARG00000058893	16.2233	20.9752	16.4504	28.5108	29.8646	34.6586	0.708656	0.00807448	UP		ENSDARG00000102606	3.21616	1.69319	1.77094	0.114896	0.398189	0.572515	-2.57143	0.00969585	DOWN
ENSDARG00000035388	0.412636	0.474637	1.22122	9.97563	13.4269	3.77831	3.59502	0.0066668	UP		ENSDARG00000022795	26.1465	20.9837	25.0285	10.6349	12.4743	14.7347	-0.925621	0.0081646	DOWN		ENSDARG00000063219	195.559	193.665	251.126	297.919	358.227	301.633	-0.925621	0.0081646	DOWN		ENSDARG00000105011	35.6994	40.8058	45.9181	22.9792	23.2941	27.7097	-0.727246	0.00969585	DOWN
ENSDARG00000012563	44.771	48.8876	44.8523	32.3738	31.3295	29.2189	-0.574872	0.00671569	DOWN		ENSDARG00000061543	1.39714	2.72011	3.22005	7.2043	18.4026	11.4931	2.30482	0.00817301	UP		ENSDARG00000017917	20.9785	12.2652	14.0086	5.40072	2.51336	5.83362	2.30482	0.00817301	UP		ENSDARG00000089302	5.14586	6.77275	7.46327	12.8683	13.4389	17.977	1.18841	0.00971062	UP
ENSDARG00000030804	36.7246	39.3949	33.0841	15.9987	24.7134	21.6623	-0.807843	0.00671569	DOWN		ENSDARG00000097035	5.18938	4.17731	6.00099	1.37225	0.247015	0.471511	-2.85343	0.008212	DOWN		ENSDARG00000101457	0.199795	0.533268	0.257038	1.00479	2.95689	2.74523	-2.85343	0.008212	DOWN		ENSDARG00000015427	447.368	467.15	419.334	334.232	324.325	356.219	-0.394379	0.00977748	DOWN
ENSDARG00000058322	25.5834	24.3647	46.5176	67.5708	98.8534	77.5813	1.32997	0.00672333	UP		ENSDARG00000044167	8.98161	6.80027	8.19648	16.81	16.303	14.4695	0.991914	0.00821268	UP		ENSDARG00000029370	3.15676	3.02185	3.3415	0.502393	0.443534	0.343154	0.991914	0.00821268	UP		ENSDARG00000024112	29.1063	30.9853	26.1847	17.2344	14.9321	14.0839	-0.898438	0.00977748	DOWN
ENSDARG00000052341	0.825271	1.58212	0.888164	5.27015	7.00536	6.29718	2.47928	0.00673081	UP		ENSDARG00000099607	490.197	457.949	542.285	163.212	335.57	338.604	-0.83145	0.00824513	DOWN		ENSDARG00000061952	3.55635	4.08839	4.11261	8.91747	11.0883	9.17937	-0.83145	0.00824513	DOWN		ENSDARG00000037392	18.3321	27.7683	11.1317	7.00865	8.16288	5.15263	-1.48746	0.00980844	DOWN
ENSDARG00000023323	22.9013	54.7415	22.4261	7.717	10.1189	10.3274	-1.8314	0.00681148	DOWN		ENSDARG00000002609	0.798366	1.36005	1.02456	5.57476	4.9403	4.68564	2.21125	0.0084165	UP		ENSDARG00000104453	14.4252	14.3094	15.0367	0.376795	0.591378	2.05893	2.21125	0.0084165	UP		ENSDARG00000086150	65.2881	56.3831	57.4292	45.3839	43.6017	36.7554	-0.509892	0.0098322	DOWN
ENSDARG00000057863	29.9161	29.1111	29.1984	14.8693	14.7891	14.3576	-1.00187	0.00704039	DOWN		ENSDARG00000060845	3.59265	3.88587	6.73282	1.62954	0.741045	0.412572	-2.38237	0.00842675	DOWN		ENSDARG00000115108	2.15778	1.77756	2.31334	0.502393	0.295689	0.514731	-2.38237	0.00842675	DOWN		ENSDARG00000042816	28.6238	17.6091	27.0702	64.4566	52.0632	39.9615	1.09189	0.0101508	UP
ENSDARG00000060021	15.8865	18.8273	18.4294	8.6581	8.17292	8.06039	-1.09362	0.00704039	DOWN		ENSDARG00000077584	53.0913	48.4762	48.3007	17.6677	32.3589	32.328	-0.861566	0.00850542	DOWN		ENSDARG00000052609	2.19774	0.977658	1.15667	0	0.147845	0	-0.861566	0.00850542	DOWN		ENSDARG00000063433	3.37697	4.91024	2.15043	0	0.199095	0.229006	-4.46065	0.0104498	DOWN
ENSDARG00000071333	13.2043	6.48671	12.5453	4.32905	1.94593	2.0151	-1.94223	0.00704039	DOWN		ENSDARG00000100394	16.5661	25.7439	15.8075	83.9644	37.9168	31.6796	1.39156	0.00851448	UP		ENSDARG00000098681	29.3299	53.3268	44.082	18.7141	23.2116	18.8735	1.39156	0.00851448	UP		ENSDARG00000102474	7.8796	8.80457	8.85472	25.6218	23.095	18.893	1.40271	0.0105113	UP
ENSDARG00000078942	2.88845	3.32246	2.22041	10.1639	9.53507	7.30473	1.68512	0.00710786	UP		ENSDARG00000030905	52.6921	44.396	56.3508	87.9954	78.1802	78.6834	0.675874	0.00851448	UP		ENSDARG00000100825	77.8401	85.5895	79.9389	139.288	157.159	154.505	0.675874	0.00851448	UP		ENSDARG00000044433	19.1362	22.0114	2.90941	0.229792	0.298642	0.687018	-5.13948	0.0105312	DOWN
ENSDARG00000115457	5155.06	4241.83	4284.83	1879.75	2231.21	2160.69	-1.12532	0.00710786	DOWN		ENSDARG00000026236	7.98366	12.0462	12.002	0.686124	4.07575	3.74262	-1.90946	0.00856912	DOWN		ENSDARG00000105612	1.07889	4.4439	3.3415	0	0	0	-1.90946	0.00856912	DOWN		ENSDARG00000079286	1.12566	0.677275	0.63248	5.4001	4.28053	5.38164	2.61728	0.0105343	UP
ENSDARG00000037537	26.2024	22.3079	23.3143	0.752878	0.778373	0.755662	-4.94784	0.00710786	DOWN		ENSDARG00000027740	1.79632	1.65149	2.34185	0.257297	0.247015	0.677797	-2.12181	0.00857462	DOWN		ENSDARG00000094247	11.4682	20.0864	19.1493	7.66149	6.653	7.72097	-2.12181	0.00857462	DOWN		ENSDARG00000030743	48.4033	53.8433	45.5386	67.7885	68.389	65.1522	0.446786	0.0105798	UP
ENSDARG00000057857	13.617	10.442	13.7665	20.7041	22.5728	19.3953	0.728474	0.00710786	UP		ENSDARG00000021975	92.81	85.8776	97.1868	54.2038	71.7578	71.3455	-0.48268	0.00857462	DOWN		ENSDARG00000004823	2.71721	1.33317	2.18482	8.03828	8.72283	8.57885	-0.48268	0.00857462	DOWN		ENSDARG00000100594	7.39717	7.11139	9.7402	21.8302	12.9411	36.4119	1.5478	0.0106412	UP
ENSDARG00000043484	316.079	311.362	486.381	171.844	204.323	191.686	-0.972772	0.00710786	DOWN		ENSDARG00000094247	30.3379	22.3437	33.9568	9.6915	15.1914	13.8801	-1.15817	0.00857462	DOWN		ENSDARG00000038901	92.0655	93.7663	72.3562	55.5144	44.649	50.7868	-1.15817	0.00857462	DOWN		ENSDARG00000051986	187.663	195.902	189.365	119.836	133.194	114.617	-0.639788	0.0106412	DOWN
ENSDARG00000018984	3.30109	3.48067	3.10857	0.941098	0.778373	1.00755	-1.84832	0.00710786	DOWN		ENSDARG00000097452	38.7207	10.0061	17.8566	3.17332	5.31082	5.71707	-2.21202	0.00861772	DOWN		ENSDARG00000020699	65.6126	53.149	53.5924	36.0467	34.8913	43.0659	-2.21202	0.00861772	DOWN		ENSDARG00000092310	124.144	177.277	129.785	35.6177	39.3212	45.4577	-1.83986	0.0106412	DOWN
ENSDARG00000011555	108.729	99.6738	98.3641	70.0177	78.8103	72.0398	-0.473117	0.00710786	DOWN		ENSDARG00000102453	1.59673	2.33152	2.78095	5.74629	9.75709	7.77993	1.77466	0.00861928	UP		ENSDARG00000037038	16.6229	26.5745	14.3941	6.6567	6.06163	4.97574	1.77466	0.00861928	UP		ENSDARG00000100740	1.28647	1.01591	1.01197	3.67667	5.37555	2.74807	1.82499	0.0106412	UP
ENSDARG00000016830	25.7897	18.9855	33.0841	63.43	67.5239	67.5058	1.34475	0.00714004	UP		ENSDARG00000068103	9.77998	7.86888	10.6847	3.94521	3.70522	2.94694	-1.41988	0.00861928	DOWN		ENSDARG00000063309	87.9097	59.3705	106.542	133.888	138.087	139.664	-1.41988	0.00861928	DOWN		ENSDARG00000086569	0.160808	0	0.126496	1.03406	2.09049	1.94655	3.92636	0.0108699	UP
ENSDARG00000015495	6.39585	4.74637	4.3298	1.69398	1.55675	1.76321	-1.61335	0.00717066	DOWN		ENSDARG00000101930	0.997957	1.74864	1.46366	0	0	0	-6.77543	0.00862466	DOWN		ENSDARG00000079469	3.63627	3.28848	2.82742	6.9079	8.27929	8.83622	-6.77543	0.00862466	DOWN		ENSDARG00000044752	11.2566	9.9898	12.5231	0.919167	1.49321	2.29006	-2.83558	0.010871	DOWN
ENSDARG00000062688	3.09477	0.791062	1.55429	33.5031	8.95129	15.617	3.44641	0.00719639	UP		ENSDARG00000056795	22.7534	38.6644	54.0089	99.831	150.803	97.6323	1.58368	0.00862466	UP		ENSDARG00000004034	47.0317	43.8168	47.295	78.3733	66.8257	61.7678	1.58368	0.00862466	UP		ENSDARG00000074765	10.4525	12.6989	11.6376	6.43417	5.77374	3.8931	-1.10883	0.010871	DOWN
ENSDARG00000043734	25.5834	28.0036	20.3167	14.1165	14.7891	13.6019	-0.794417	0.00719639	DOWN		ENSDARG00000098284	5.18938	3.20584	4.6837	9.34844	12.9683	17.6227	1.62388	0.00866282	UP		ENSDARG00000071336	87.5901	90.1223	62.2032	164.91	136.313	183.845	1.62388	0.00866282	UP		ENSDARG00000074996	65.4489	63.4945	54.6463	39.1795	38.3257	40.6485	-0.63508	0.010871	DOWN
ENSDARG00000099479	2.2695	2.21497	2.33143	6.39946	9.72967	7.80851	1.80526	0.00719639	UP		ENSDARG00000055426	56.4844	49.1562	49.0325	71.2711	112.268	105.501	0.903436	0.00869079	UP		ENSDARG00000058358	23.336	10.7542	12.8519	55.64	52.0413	56.1915	0.903436	0.00869079	UP		ENSDARG00000069189	0	0	0	3.33198	1.49321	1.60304	7.35546	0.0109462	UP
ENSDARG00000111588	2.06318	0.949274	2.10939	7.34056	10.1189	8.56417	2.3338	0.00721491	UP		ENSDARG00000092919	1036.68	904.63	1030.41	388.432	734.993	554.084	-0.825143	0.00869079	DOWN		ENSDARG00000076673	10.5891	9.59882	8.86782	23.9893	22.0288	21.104	-0.825143	0.00869079	DOWN		ENSDARG00000015653	37.7899	30.816	29.9796	78.9334	41.3121	95.4955	1.12942	0.0112234	UP
ENSDARG00000017571	204.667	214.536	232.255	105.779	143.221	151.888	-0.701768	0.00753411	DOWN		ENSDARG00000029250	62.6717	50.5163	74.061	26.0727	43.8451	38.8407	-0.783065	0.00869079	DOWN		ENSDARG00000115457	3109.09	3177.12	2582.46	1342.39	1235.83	1536.47	-0.783065	0.00869079	DOWN		ENSDARG00000101377	18.1713	19.3023	12.0171	5.17031	7.1674	8.93123	-1.21472	0.0112306	DOWN
ENSDARG00000102003	2.2695	3.48067	0.555102	0	0	0	-7.30523	0.00753411	DOWN		ENSDARG00000021439	112.769	110.067	115.336	203.436	137.093	157.072	0.557627	0.00869292	UP		ENSDARG00000100498	1.51844	2.75522	0.385557	0	0	0	0.557627	0.00869292	UP		ENSDARG00000070958	14.7943	14.2228	20.4924	7.92781	7.56559	8.47322	-1.0476	0.0112306	DOWN
ENSDARG00000017917	27.8529	18.0362	32.64	11.105	3.50268	8.56417	-1.7615	0.00766836	DOWN		ENSDARG00000018985	125.743	113.856	113.141	181.909	160.313	140.569	0.452749	0.00869292	UP		ENSDARG00000045935	24.8944	29.6852	20.5631	12.3086	12.4189	10.3804	0.452749	0.00869292	UP		ENSDARG00000001953	30.5535	26.2444	29.7266	54.4606	42.9049	83.0146	1.05863	0.0112574	UP
ENSDARG00000036875	72.4176	95.4021	121.345	28.6094	36.1944	16.1208	-1.83237	0.00767812	DOWN		ENSDARG00000022550	0.399183	0.29144	0.731829	1.88684	2.59366	4.15519	2.61104	0.00875211	UP		ENSDARG00000036335	72.5255	74.4797	56.1628	42.201	38.5874	41.8648	2.61104	0.00875211	UP		ENSDARG00000056165	79.1176	67.5582	60.7181	48.1414	55.1492	42.9386	-0.502815	0.0113369	DOWN
ENSDARG00000005210	11.3475	7.43598	8.65959	18.2573	15.5675	19.1434	0.952478	0.00781083	UP		ENSDARG00000075730	40.9162	21.178	33.9568	6.34665	11.4862	4.18466	-2.14389	0.0087893	DOWN		ENSDARG00000002937	5.87397	9.24331	6.29743	1.00479	0.887067	2.14471	-2.14389	0.0087893	DOWN		ENSDARG00000056795	184.929	322.721	302.073	821.161	530.985	941.443	1.50185	0.0113369	UP
ENSDARG00000023988	61.0701	64.5507	54.4	24.4685	20.2377	29.4708	-1.28136	0.00792037	DOWN		ENSDARG00000057064	70.2562	26.3267	31.7614	5.31746	0.247015	0.324164	-4.48502	0.00879023	DOWN		ENSDARG00000079745	31.0481	41.1505	38.5557	12.811	18.1849	8.06412	-4.48502	0.00879023	DOWN		ENSDARG00000041040	53.5491	54.8593	57.0497	26.1963	30.2624	38.244	-0.805034	0.0113652	DOWN
ENSDARG00000024940	42.9141	52.0519	47.6278	29.9269	27.8268	29.9746	-0.701662	0.00804661	DOWN		ENSDARG00000089715	4.5906	3.49728	3.65914	0.600359	0.370522	0.589389	-2.8406	0.00879023	DOWN		ENSDARG00000075215	67.3708	53.5934	54.1065	37.5539	36.5176	38.8622	-2.8406	0.00879023	DOWN		ENSDARG00000105341	0.643233	0.507956	0.252992	4.13625	5.17646	4.46562	3.28923	0.0113652	UP
ENSDARG00000009488	33.6298	23.7319	31.3078	55.9012	42.8105	46.5992	0.713898	0.00808145	UP		ENSDARG00000100515	113.368	155.24	147.683	184.567	238.987	228.948	0.646811	0.00881754	UP		ENSDARG00000022020	35.084	28.8853	42.6683	53.0024	58.5464	62.5399	0.646811	0.00881754	UP		ENSDARG00000079886	66.7354	81.273	92.5951	57.5628	53.8551	52.5569	-0.553862	0.0113652	DOWN
ENSDARG00000079949	139.265	202.828	159.536	366.652	289.944	357.176	1.01441	0.00813853	UP		ENSDARG00000016830	34.9285	17.0978	39.6651	87.9096	66.0765	69.6952	1.29493	0.00888679	UP		ENSDARG00000003035	151.604	136.161	158.464	212.512	219.549	228.798	1.29493	0.00888679	UP		ENSDARG00000028012	1.44727	2.20114	1.13846	6.08948	4.47963	4.46562	1.65378	0.0113652	UP
ENSDARG00000058229	15.4738	17.2452	20.4278	5.64659	9.34048	5.54152	-1.36928	0.00814859	DOWN		ENSDARG00000075253	1.79632	13.0177	9.95287	1.45801	1.48209	0.913553	-2.72445	0.00901022	DOWN		ENSDARG00000036445	17.4621	24.797	18.3782	36.6747	33.4129	42.7227	-2.72445	0.00901022	DOWN		ENSDARG00000039958	7.07556	7.78866	4.93335	4.02135	2.48868	1.71754	-1.26053	0.0118842	DOWN
ENSDARG00000071833	20.4255	24.3647	23.4253	10.1639	5.44861	5.28963	-1.69872	0.00816562	DOWN		ENSDARG00000037883	10.5783	12.5319	13.4656	4.54557	6.6694	6.60115	-1.03696	0.00901022	DOWN		ENSDARG00000025972	107.929	119.896	87.907	73.8517	59.877	64.513	-1.03696	0.00901022	DOWN		ENSDARG00000100149	71.238	77.3786	108.787	156.948	132.199	137.862	0.728498	0.0119753	UP
ENSDARG00000053668	31.9793	24.2065	30.7527	3.01151	3.89187	2.77076	-3.15577	0.00823116	DOWN		ENSDARG00000068894	82.6308	110.65	84.5994	227.364	115.603	135.029	0.780352	0.00916064	UP		ENSDARG00000093612	0	0	0	1.25598	0.295689	1.11525	0.780352	0.00916064	UP		ENSDARG00000032256	19.4578	19.4716	21.8838	9.76615	14.3348	12.2518	-0.741388	0.0119753	DOWN
ENSDARG00000079369	1.85686	2.37319	1.55429	4.51727	6.03239	6.0453	1.51883	0.00823713	UP		ENSDARG00000028448	58.6799	53.4307	63.8154	35.85	40.5104	36.7189	-0.637778	0.00918766	DOWN		ENSDARG00000071819	4.51536	3.644	5.26928	0	0.887067	0.343154	-0.637778	0.00918766	DOWN		ENSDARG00000096702	0.321616	0	0.126496	2.41281	1.49321	1.48854	3.47264	0.0119856	UP
ENSDARG00000054271	48.2784	49.6787	61.8384	86.2045	82.1184	93.4502	0.708903	0.00824004	UP		ENSDARG00000105612	1.59673	3.49728	9.51377	0.343062	0.123507	0	-5.18636	0.00921614	DOWN		ENSDARG00000098874	3.39651	4.4439	5.3978	7.41029	11.0883	9.17937	-5.18636	0.00921614	DOWN		ENSDARG00000071833	12.543	10.8364	11.7641	5.515	3.98189	1.71754	-1.64406	0.01205	DOWN
ENSDARG00000071819	11.7601	7.75241	8.32653	0.18822	1.36215	1.00755	-3.4379	0.00825785	DOWN		ENSDARG00000056015	5.18938	2.42867	2.19549	0.257297	0.617537	0.707267	-2.54847	0.00924261	DOWN		ENSDARG00000088929	39.7592	29.152	20.4345	17.3326	13.1582	15.4419	-2.54847	0.00924261	DOWN		ENSDARG00000031150	26.5333	17.6091	9.10772	5.28521	4.57918	3.7786	-1.95806	0.0120628	DOWN
ENSDARG00000053262	0.206318	0.474637	0.333061	3.19973	1.75134	2.0151	2.71299	0.00826398	UP		ENSDARG00000058221	33.7309	39.3444	34.835	100.689	51.7496	51.2768	0.913885	0.00929462	UP		ENSDARG00000031150	28.211	27.2855	11.1812	6.15431	4.43534	6.26256	0.913885	0.00929462	UP		ENSDARG00000052917	3.53778	1.69319	4.80685	14.7067	56.0451	18.893	3.13647	0.0121045	UP
ENSDARG00000093659	5.57058	4.74637	4.8849	12.9871	12.0648	15.8689	1.42739	0.00838596	UP		ENSDARG00000001169	66.0648	51.9735	65.5718	19.6403	37.7933	40.9625	-0.895654	0.00929602	DOWN		ENSDARG00000069278	124.392	128.606	127.362	87.7931	86.1934	93.8527	-0.895654	0.00929602	DOWN		ENSDARG00000075932	0	0	0	2.41281	3.08597	1.37404	7.45775	0.0121097	UP
ENSDARG00000059891	4.53899	2.68961	3.99674	0.376439	1.16756	1.00755	-2.13239	0.00846428	DOWN		ENSDARG00000020872	5.98774	7.77173	7.31829	35.85	12.3507	12.996	1.52933	0.00929602	UP		ENSDARG00000103670	13.2264	14.2205	10.7956	8.41508	4.28749	4.97574	1.52933	0.00929602	UP		ENSDARG00000026806	1.60808	5.4182	9.48721	0.459583	0.895926	0.458012	-3.15401	0.012138	DOWN
ENSDARG00000059897	0.618954	0.474637	0.11102	2.44685	2.52971	1.25944	2.46008	0.00859948	UP		ENSDARG00000009657	53.0913	47.2133	53.4235	37.308	35.3231	34.8623	-0.515247	0.00929602	DOWN		ENSDARG00000036541	28.4907	29.0631	36.2424	53.2536	46.4232	50.4437	-0.515247	0.00929602	DOWN		ENSDARG00000055412	1.44727	0.677275	1.77094	0.229792	0.298642	0.114503	-2.52715	0.012138	DOWN
ENSDARG00000103149	26.615	24.6811	20.7608	5.45837	13.0378	10.0755	-1.33368	0.00859948	DOWN		ENSDARG00000069278	154.683	139.405	155.587	96.3147	116.715	103.968	-0.504517	0.00931078	DOWN		ENSDARG00000045544	0.559426	0.088878	0.257038	1.38158	3.40042	2.2305	-0.504517	0.00931078	DOWN		ENSDARG00000078942	2.57293	3.55569	2.15043	5.6299	8.46152	10.4198	1.56832	0.012138	UP
ENSDARG00000101569	12.1728	21.3587	9.2147	2.63507	3.69727	3.77831	-2.07871	0.00863012	DOWN		ENSDARG00000113801	6.78611	2.72011	6.29373	21.5271	16.4265	17.888	1.84245	0.00931078	UP		ENSDARG00000044692	1.75819	4.17726	1.54223	10.8014	12.7146	10.9809	1.84245	0.00931078	UP		ENSDARG00000002952	7.07556	5.07956	6.4513	19.877	13.2398	14.1984	1.34293	0.0122505	UP
ENSDARG00000027418	58.8006	84.8018	69.0547	45.9256	42.8105	42.3171	-0.698701	0.00864984	DOWN		ENSDARG00000090181	5.38897	6.80027	6.73282	1.37225	1.97612	2.23968	-1.7468	0.00935996	DOWN		ENSDARG00000022430	25.334	16.9757	37.5276	0.627991	1.92198	0.428943	-1.7468	0.00935996	DOWN		ENSDARG00000025522	23.3172	7.95798	12.5231	64.5715	50.6696	56.45	1.97016	0.0123348	UP
ENSDARG00000105011	38.7878	45.0905	35.3045	23.151	24.5188	23.6774	-0.739189	0.00873797	DOWN		ENSDARG00000068926	186.418	186.327	188.958	295.291	246.15	232.514	0.462205	0.00935996	UP		ENSDARG00000089983	1.15881	3.644	2.6989	0.125598	0	0.171577	0.462205	0.00935996	UP		ENSDARG00000011555	108.063	118.692	115.491	84.5633	84.5156	83.3582	-0.439052	0.012542	DOWN
ENSDARG00000006253	83.5587	76.733	70.0539	49.1253	54.097	54.4077	-0.546473	0.00896632	DOWN		ENSDARG00000105713	32.5334	30.8926	28.3949	21.3556	16.6735	16.0903	-0.762764	0.00938832	DOWN		ENSDARG00000076919	3.15676	3.02185	1.41371	10.4247	7.09654	6.0052	-0.762764	0.00938832	DOWN		ENSDARG00000026236	7.55798	10.4978	9.36071	1.95323	3.28506	2.29006	-1.85532	0.012542	DOWN
ENSDARG00000102705	51.7858	54.2669	54.178	30.3033	30.5512	27.7076	-0.85454	0.00897267	DOWN		ENSDARG00000115903	0	0	0	2.65873	3.45821	1.32612	7.54322	0.00938832	UP		ENSDARG00000026875	30.6885	34.4847	31.2301	17.5837	21.4375	20.5893	7.54322	0.00938832	UP		ENSDARG00000090634	13.8295	19.641	13.5351	26.7707	31.9547	27.1372	0.871406	0.0126672	UP
ENSDARG00000104114	132.662	129.418	103.582	64.7475	61.4915	54.1558	-1.0168	0.00897267	DOWN		ENSDARG00000060036	122.35	102.975	124.996	56.5195	81.5149	58.32	-0.837238	0.00938832	DOWN		ENSDARG00000039820	21.7377	31.7294	25.3183	12.0574	15.9672	11.753	-0.837238	0.00938832	DOWN		ENSDARG00000012397	1.28647	0.846593	0.885472	3.79156	2.48868	4.0076	1.75727	0.0126672	UP
ENSDARG00000099519	47.2468	48.2548	54.7331	77.3582	67.5239	74.0549	0.541463	0.00902029	UP		ENSDARG00000074308	11.3767	1.16576	8.19648	0.171531	0.123507	0.294694	-4.86308	0.00938832	DOWN		ENSDARG00000011605	33.1659	25.2413	41.8972	84.1508	91.6636	58.3362	-4.86308	0.00938832	DOWN		ENSDARG00000040815	17.6889	31.6626	40.6052	9.99594	5.37555	7.21369	-1.99511	0.0128413	DOWN
ENSDARG00000005425	22.2823	21.8333	22.9812	16.9398	10.3134	10.0755	-0.84123	0.00907565	DOWN		ENSDARG00000091234	20.1587	20.7894	22.1012	51.8881	56.8134	44.882	1.28021	0.00938832	UP		ENSDARG00000058828	54.3842	39.1063	35.5998	27.6316	21.2896	26.766	1.28021	0.00938832	UP		ENSDARG00000056656	3.8594	3.04774	2.90941	10.2257	8.26243	9.50375	1.50982	0.0128413	UP
ENSDARG00000009499	0	0	0.222041	1.12932	1.94593	1.51132	3.8387	0.00909305	UP		ENSDARG00000098820	65.2664	36.1386	95.1377	25.3866	17.7851	13.939	-1.78521	0.00938832	DOWN		ENSDARG00000069966	12.9467	9.77658	19.0208	43.7082	32.378	29.8544	-1.78521	0.00938832	DOWN		ENSDARG00000020311	106.937	100.575	116.756	67.5588	56.1447	61.7171	-0.806917	0.0132914	DOWN
ENSDARG00000104543	1.03159	0.474637	0.444082	4.89371	4.47565	1.51132	2.52909	0.00909305	UP		ENSDARG00000043873	65.6656	90.9293	68.9382	152.748	108.44	113.84	0.730546	0.00947734	UP		ENSDARG00000052567	6.07376	3.91063	8.61078	1.25598	1.03491	2.48787	0.730546	0.00947734	UP		ENSDARG00000034975	6.59313	4.5716	4.55386	11.7194	13.1402	12.9388	1.26543	0.013318	UP
ENSDARG00000021046	47.6594	25.7886	42.6319	19.3866	23.1566	21.4104	-0.858832	0.00909305	DOWN		ENSDARG00000035553	0	0.194293	0	0.857655	3.58172	2.35756	4.51586	0.00947734	UP		ENSDARG00000062063	82.1157	82.2121	76.0833	50.4905	60.9119	60.8241	4.51586	0.00947734	UP		ENSDARG00000002609	1.60808	0.507956	0.63248	4.02135	4.08144	4.12211	2.14624	0.0133357	UP
ENSDARG00000092810	22.695	24.0483	20.4278	39.3379	49.4267	44.3322	0.987364	0.00909305	UP		ENSDARG00000044484	93.4088	83.9347	88.6976	44.8554	60.2716	62.0626	-0.668559	0.00949078	DOWN		ENSDARG00000079280	5.3545	7.73238	11.8238	3.76795	2.95689	3.43154	-0.668559	0.00949078	DOWN		ENSDARG00000022763	14.4727	7.95798	12.9026	23.3239	25.8823	24.8471	1.06462	0.013425	UP
ENSDARG00000074075	6.60217	4.11352	6.10612	0.752878	1.36215	2.26699	-1.95748	0.00909305	DOWN		ENSDARG00000061161	86.0239	69.8484	73.4756	41.0817	60.2716	54.8426	-0.553084	0.00949078	DOWN		ENSDARG00000003977	6.35348	6.13258	5.26928	3.26555	2.36551	2.65945	-0.553084	0.00949078	DOWN		ENSDARG00000093485	0.964849	1.35455	0.252992	0	0	0	-6.01437	0.013425	DOWN
ENSDARG00000015015	1.65054	1.2657	1.99837	10.5403	3.11349	8.56417	2.15541	0.00911055	UP		ENSDARG00000039501	0.598774	0.485733	0.146366	1.80108	5.18731	8.22197	3.61395	0.00949957	UP		ENSDARG00000068940	7.5922	43.8168	3.85557	0.627991	2.21767	0.772097	3.61395	0.00949957	UP		ENSDARG00000099445	48.0816	43.8535	50.7249	74.6823	64.6062	70.0758	0.552503	0.013602	UP
ENSDARG00000077920	4.53899	6.17028	7.10531	0.564659	1.16756	0.503775	-2.95965	0.00911055	DOWN		ENSDARG00000013203	4.5906	1.74864	3.22005	0.600359	0.247015	0.471511	-2.76143	0.00949957	DOWN		ENSDARG00000036375	1.23873	1.42205	2.31334	3.89354	8.87067	5.31889	-2.76143	0.00949957	DOWN		ENSDARG00000052741	0.804041	1.52387	0.885472	2.8724	4.47963	4.0076	1.82037	0.013602	UP
ENSDARG00000036967	19.8065	27.2125	14.8767	6.39946	7.58914	5.28963	-1.67173	0.0091302	DOWN		ENSDARG00000114549	115.563	89.1806	106.993	44.255	73.3634	65.54	-0.766205	0.00949957	DOWN		ENSDARG00000009499	0.479508	0.355512	0.899633	3.89354	4.28749	2.91681	-0.766205	0.00949957	DOWN		ENSDARG00000057064	51.4586	21.8421	18.8479	0	4.08144	0.229006	-4.35053	0.0136238	DOWN
ENSDARG00000041450	21.2507	6.48671	22.9812	91.2865	93.5994	88.1606	2.42437	0.00917337	UP		ENSDARG00000091161	0	0.194293	0.585463	2.7445	2.96418	1.53241	3.08014	0.00949957	UP		ENSDARG00000042856	4.4754	3.82175	3.08446	0.753589	0.295689	0.428943	3.08014	0.00949957	UP		ENSDARG00000097810	1.12566	4.40229	1.89744	0.344688	0.298642	0.458012	-2.708	0.0136238	DOWN
ENSDARG00000035056	2.2695	2.84782	1.66531	0.18822	0.194593	0.251887	-3.34914	0.00921022	DOWN		ENSDARG00000075682	96.4027	100.061	106.993	211.24	136.723	138.683	0.680844	0.00949957	UP		ENSDARG00000025522	18.1813	9.86545	6.68299	46.0945	51.1542	41.0927	0.680844	0.00949957	UP		ENSDARG00000036155	4.66344	6.26479	5.43933	1.37875	1.8914	2.17556	-1.57965	0.0137395	DOWN
ENSDARG00000041926	0	0.791062	0.222041	1.69398	3.30809	3.77831	3.02214	0.00921022	UP		ENSDARG00000098911	29.3399	32.9327	33.9568	21.3556	16.9205	16.385	-0.81759	0.00950443	DOWN		ENSDARG00000036875	31.6475	50.6604	50.6365	10.927	10.9405	16.9003	-0.81759	0.00950443	DOWN		ENSDARG00000021439	127.038	119.031	118.4	183.604	164.552	177.594	0.528533	0.0137577	UP
ENSDARG00000005823	41.0572	60.7536	43.7421	18.0691	12.6486	19.6472	-1.53399	0.00929851	DOWN		ENSDARG00000090986	19.56	26.4239	16.9784	54.8899	30.3828	34.0961	0.917273	0.00950443	UP		ENSDARG00000007989	118.119	145.315	108.727	83.8996	65.1994	76.8665	0.917273	0.00950443	UP		ENSDARG00000105335	1201.88	803.248	748.098	409.719	469.465	260.838	-1.27186	0.0137653	DOWN
ENSDARG00000092026	2.06318	1.89855	4.21878	0.18822	0	0	-5.08421	0.00929951	DOWN		ENSDARG00000008153	58.6799	68.9741	62.7909	108.836	87.3198	87.6421	0.573586	0.00953797	UP		ENSDARG00000013976	20.1393	13.865	9.76745	34.9163	25.7249	23.7634	0.573586	0.00953797	UP		ENSDARG00000101791	1.44727	1.35455	19.8599	70.0865	78.2442	83.0146	3.30244	0.0137653	UP
ENSDARG00000099651	30.9477	26.2633	31.6408	9.22276	15.1783	13.6019	-1.22744	0.0093079	DOWN		ENSDARG00000027143	28.5416	16.5149	25.3213	7.4616	11.2392	9.13553	-1.33604	0.00953797	DOWN		ENSDARG00000035507	5.31454	4.35502	3.3415	13.6902	20.8461	10.6378	-1.33604	0.00953797	DOWN		ENSDARG00000098589	48.8857	53.3354	37.1898	112.253	84.3166	63.7781	0.902782	0.0137956	UP
ENSDARG00000025397	3.5074	5.37922	3.7747	10.3521	8.95129	13.0981	1.34899	0.00931427	UP		ENSDARG00000041926	0.598774	0.971467	0.292731	6.26088	3.21119	3.27111	2.69919	0.00953822	UP		ENSDARG00000044167	10.749	11.5541	13.4945	26.25	20.4025	21.4471	2.69919	0.00953822	UP		ENSDARG00000078399	12.8647	13.7148	16.4445	20.6813	22.4977	26.9082	0.701925	0.0138314	UP
ENSDARG00000025972	137.614	144.29	128.562	81.6873	95.1561	81.1077	-0.669337	0.00934215	DOWN		ENSDARG00000057854	71.4537	31.1841	34.835	16.2097	8.76903	5.89389	-2.15882	0.00958557	DOWN		ENSDARG00000097085	0.359631	0.44439	0.385557	1.75837	2.06982	2.48787	-2.15882	0.00958557	DOWN		ENSDARG00000044167	12.3822	6.60343	10.7522	19.1876	19.9095	17.4044	0.923309	0.013846	UP
ENSDARG00000037073	22.4886	19.7765	23.5363	34.6324	38.5295	50.8812	0.911266	0.00934546	UP		ENSDARG00000009161	3.39305	2.62296	2.78095	0.171531	0.370522	0.50098	-2.95159	0.0095967	DOWN		ENSDARG00000018328	24.4149	18.3977	25.5753	43.7082	47.9016	46.24	-2.95159	0.0095967	DOWN		ENSDARG00000099258	47.76	45.2081	40.8582	30.4474	29.0678	31.3738	-0.557618	0.0139286	DOWN
ENSDARG00000104039	13.8233	14.3973	18.5404	38.0203	26.4647	31.7378	1.03498	0.00935965	UP		ENSDARG00000077400	17.9632	17.0007	17.4175	52.8315	23.7134	28.9979	1.01139	0.00959855	UP		ENSDARG00000060885	4.23565	4.53278	3.72705	0	0.147845	0	1.01139	0.00959855	UP		ENSDARG00000087742	28.3022	30.308	22.6428	48.486	46.4886	36.7554	0.699008	0.0139712	UP
ENSDARG00000101036	17.3307	16.6123	13.5445	9.78742	9.53507	5.79341	-0.909089	0.00935965	DOWN		ENSDARG00000095671	0	0	0.146366	0.686124	2.09963	1.17878	4.4696	0.00963188	UP		ENSDARG00000071714	4.71516	6.22146	7.32559	0.125598	0.443534	1.37262	4.4696	0.00963188	UP		ENSDARG00000036375	1.28647	2.37046	1.13846	4.59583	5.57465	7.32819	1.87091	0.0140447	UP
ENSDARG00000059553	100.27	85.4347	85.4857	67.759	62.2699	63.7275	-0.483653	0.00935965	DOWN		ENSDARG00000062096	1.59673	1.94293	1.90275	6.08935	4.19925	5.3045	1.50692	0.00963188	UP		ENSDARG00000057854	71.0071	37.5954	23.6475	12.3086	7.54007	10.6378	1.50692	0.00963188	UP		ENSDARG00000091393	3.53778	3.04774	3.66839	0.804271	1.49321	1.48854	-1.42646	0.0140447	DOWN
ENSDARG00000075149	32.1856	24.9976	25.9788	130.436	110.334	51.385	1.81822	0.0094012	UP		ENSDARG00000089877	10.7779	6.60597	9.3674	3.77368	2.09963	1.41453	-1.88112	0.00964857	DOWN		ENSDARG00000089715	3.15676	4.71053	3.47001	0.125598	0.147845	1.20104	-1.88112	0.00964857	DOWN		ENSDARG00000036335	65.4489	59.9388	57.1762	35.8475	41.6108	35.6104	-0.690248	0.0140449	DOWN
ENSDARG00000095376	5.7769	19.4601	4.3298	0.18822	0.389187	0.503775	-4.7611	0.00948119	DOWN		ENSDARG00000020054	33.5314	31.0869	34.2496	15.5236	19.0201	18.5363	-0.89618	0.00964857	DOWN		ENSDARG00000059583	20.1393	16.8868	12.5949	9.29427	8.27929	9.0078	-0.89618	0.00964857	DOWN		ENSDARG00000075899	12.3822	11.8523	9.36071	27.0005	19.4117	25.4197	1.09723	0.0142313	UP
ENSDARG00000068846	165.467	137.803	179.742	295.316	338.982	323.423	0.987069	0.00949622	UP		ENSDARG00000029234	10.1792	17.0978	11.1238	37.3938	20.8728	23.7524	1.08469	0.00968678	UP		ENSDARG00000032737	1.39856	1.33317	1.15667	6.53111	5.61809	3.94627	1.08469	0.00968678	UP		ENSDARG00000098669	71.5596	80.4264	87.6618	143.505	177.194	139.35	0.940415	0.0142313	UP
ENSDARG00000105142	151.85	141.284	164.643	206.1	204.712	230.729	0.486191	0.00951012	UP		ENSDARG00000039872	136.92	94.038	127.485	38.766	68.7936	78.3298	-0.942829	0.00968678	DOWN		ENSDARG00000060559	1.67828	2.22195	3.59853	9.41987	11.0883	7.72097	-0.942829	0.00968678	DOWN		ENSDARG00000002937	7.39717	7.2807	6.4513	1.26385	1.19457	2.06105	-2.21743	0.0142966	DOWN
ENSDARG00000061817	3.30109	3.95531	5.44	11.2932	7.00536	12.0906	1.24282	0.00951887	UP		ENSDARG00000013921	3.39305	7.286	1.90275	1.28648	0.864552	1.20825	-1.89551	0.00979947	DOWN		ENSDARG00000068123	161.075	189.399	166.818	226.83	219.253	227.94	-1.89551	0.00979947	DOWN		ENSDARG00000077584	61.9111	56.3831	53.6343	28.3793	36.932	32.9769	-0.805688	0.0143448	DOWN
ENSDARG00000100149	48.2784	67.8731	74.8278	117.637	103.329	100.503	0.747648	0.00956826	UP		ENSDARG00000021579	44.7085	43.6189	51.0816	20.841	35.1996	28.9685	-0.715211	0.00981084	DOWN		ENSDARG00000079876	3.91598	5.42156	3.47001	10.1735	8.87067	9.09359	-0.715211	0.00981084	DOWN		ENSDARG00000052512	9.48768	10.8364	11.0052	2.6426	2.68778	0.229006	-2.47832	0.0143448	DOWN
ENSDARG00000007671	5.36426	4.11352	5.10694	13.5518	17.1242	8.81606	1.44088	0.00963331	UP		ENSDARG00000042900	113.967	109.776	120.605	94.7709	51.2556	47.3869	-0.83336	0.00986638	DOWN		ENSDARG00000114885	34.7643	31.7294	30.459	23.3613	13.8974	19.9887	-0.83336	0.00986638	DOWN		ENSDARG00000079221	1.12566	0.677275	2.78291	0.114896	0.298642	0.114503	-3.02396	0.0144899	DOWN
ENSDARG00000079221	3.30109	1.42391	3.33061	0.564659	0.194593	0	-3.24868	0.00963331	DOWN		ENSDARG00000098377	1.99591	2.62296	1.75639	3.34485	8.02798	6.33593	1.45361	0.00986638	UP		ENSDARG00000074111	10.9488	7.02136	4.49817	2.38637	1.47845	1.54419	1.45361	0.00986638	UP		ENSDARG00000093007	52.4235	30.816	44.5266	93.9848	116.669	71.3353	1.14127	0.014835	UP
ENSDARG00000098874	5.15795	4.42995	5.10694	8.6581	10.3134	12.0906	1.07568	0.00979072	UP		ENSDARG00000063370	0	0.0971467	0.292731	1.28648	1.35858	1.85657	3.36542	0.00987819	UP		ENSDARG00000042980	1.51844	0.622146	0.771114	4.01914	4.28749	4.97574	3.36542	0.00987819	UP		ENSDARG00000056515	98.4146	25.5671	26.8172	4.25115	3.18551	5.38164	-3.55474	0.0150956	DOWN
ENSDARG00000059583	13.2043	15.1884	10.658	6.58768	5.25402	8.31228	-0.956257	0.00983983	DOWN		ENSDARG00000027461	60.6758	34.0013	58.5463	22.8136	26.4306	30.3535	-0.938261	0.00988558	DOWN		ENSDARG00000105011	37.1219	43.9946	31.8727	21.6029	20.5504	27.4523	-0.938261	0.00988558	DOWN		ENSDARG00000094616	279.485	406.534	185.19	795.539	1024.64	599.766	1.47453	0.0152196	UP
ENSDARG00000007989	149.787	169.92	159.536	104.085	105.275	79.3445	-0.729892	0.00990518	DOWN		ENSDARG00000040485	1.79632	0.777173	1.75639	3.68792	5.31082	3.41846	1.53784	0.00995461	UP		ENSDARG00000099295	5.95389	8.26565	6.42595	16.3278	16.5586	13.383	1.53784	0.00995461	UP		ENSDARG00000052693	42.9358	39.9592	30.865	23.0941	16.8235	20.8395	-0.904072	0.0152196	DOWN
ENSDARG00000016541	3.92004	2.5314	2.66449	0	0.58378	0	-3.79469	0.009941	DOWN		ENSDARG00000079978	0.798366	4.17731	1.46366	0.257297	0	0	-4.79043	0.010063	DOWN		ENSDARG00000032353	77.2407	74.9241	69.6573	54.1328	50.5628	55.3336	-4.79043	0.010063	DOWN		ENSDARG00000098734	8.84445	5.24888	2.78291	22.4047	18.5158	9.61825	1.58985	0.0152196	UP
ENSDARG00000077567	8.66535	4.11352	3.7747	0.18822	0.58378	0.755662	-3.43397	0.0100225	DOWN		ENSDARG00000102798	357.867	355.751	280.876	167.243	209.963	243.241	-0.679985	0.0101514	DOWN		ENSDARG00000103149	30.5686	27.0189	28.7883	12.6854	13.8974	10.2946	-0.679985	0.0101514	DOWN		ENSDARG00000032651	122.536	133.931	119.412	180.272	158.678	187.327	0.485637	0.0152297	UP
ENSDARG00000093997	98.6199	127.519	95.6996	67.0062	60.5185	62.9718	-0.756156	0.010119	DOWN		ENSDARG00000070434	9.58039	8.45176	13.9047	17.4962	22.1078	19.3909	0.885341	0.0102321	UP		ENSDARG00000061348	9.1506	14.6649	11.3097	22.7333	21.881	25.2218	0.885341	0.0102321	UP		ENSDARG00000057854	58.695	27.7683	27.8291	11.2598	10.552	5.38164	-2.06717	0.0152297	DOWN
ENSDARG00000091111	32.8045	29.2693	32.529	10.7285	18.8756	12.5944	-1.16242	0.0102331	DOWN		ENSDARG00000076667	59.8774	39.9273	51.0816	27.788	17.6616	12.554	-1.38216	0.0102432	DOWN		ENSDARG00000057857	16.7428	18.3977	16.1934	24.3661	29.2732	27.4523	-1.38216	0.0102432	DOWN		ENSDARG00000016936	13.6687	29.4615	17.583	2.06813	4.77827	2.97708	-2.61658	0.0152297	DOWN
ENSDARG00000055389	16.0928	18.0362	18.7625	3.01151	3.11349	4.0302	-2.38577	0.0102881	DOWN		ENSDARG00000100312	3.59265	0.777173	1.75639	0.257297	0	0.0884083	-3.93981	0.0103041	DOWN		ENSDARG00000101542	0.159836	1.42205	0.385557	5.14953	5.61809	5.14731	-3.93981	0.0103041	DOWN		ENSDARG00000044061	9.48768	9.14321	9.86669	36.7667	22.0995	17.748	1.42441	0.0152671	UP
ENSDARG00000100752	59.4195	72.1449	63.1706	46.6784	51.1781	41.8133	-0.478539	0.0102881	DOWN		ENSDARG00000105012	116.561	86.6548	126.021	43.3116	79.0448	70.5793	-0.769861	0.0105668	DOWN		ENSDARG00000056984	1.63832	4.08839	1.41371	0.125598	0.147845	0.0857885	-0.769861	0.0105668	DOWN		ENSDARG00000041450	38.1115	7.2807	39.8463	139.139	117.864	142.442	2.22045	0.0153116	UP
ENSDARG00000057854	77.5755	44.4577	43.0759	16.7515	14.0107	5.28963	-2.17574	0.0102881	DOWN		ENSDARG00000020218	64.0688	39.2473	45.0806	129.334	82.503	94.8621	1.05361	0.0105789	UP		ENSDARG00000045525	4.91495	3.91063	4.36965	1.00479	0.591378	0.514731	1.05361	0.0105789	UP		ENSDARG00000003403	6.43233	8.29662	7.96925	13.3279	12.1448	17.748	0.927129	0.0153116	UP
ENSDARG00000079280	8.0464	7.27777	6.99429	2.07041	3.30809	3.52642	-1.32703	0.0103669	DOWN		ENSDARG00000001870	2.3951	5.53736	6.73282	0.514593	0.49403	0.206286	-3.67098	0.0107871	DOWN		ENSDARG00000077567	8.59118	5.2438	3.47001	1.00479	0.887067	0.343154	-3.67098	0.0107871	DOWN		ENSDARG00000006545	73.4893	66.5422	66.1574	45.6136	56.0451	50.8393	-0.434534	0.0154617	DOWN
ENSDARG00000059933	8.0464	11.5495	8.99266	22.0217	20.4323	19.1434	1.10508	0.0103669	UP		ENSDARG00000108939	0	0	0	0.343062	1.23507	1.29666	6.22517	0.0108137	UP		ENSDARG00000092919	831.227	962.015	731.659	523.996	497.793	447.216	6.22517	0.0108137	UP		ENSDARG00000102705	30.5535	42.1604	29.3471	18.2684	23.2941	16.9464	-0.79979	0.0156933	DOWN
ENSDARG00000078399	10.9348	12.0241	11.5461	18.822	19.6539	18.8915	0.732062	0.0104878	UP		ENSDARG00000070914	0	0.194293	0.292731	3.00179	1.6056	2.5049	3.65688	0.0108262	UP		ENSDARG00000078865	1.75819	0.711024	1.15667	0.125598	0.147845	0.0857885	3.65688	0.0108262	UP		ENSDARG00000018853	39.0764	40.1285	49.5865	57.7926	59.6288	73.9689	0.569894	0.0157075	UP
ENSDARG00000100498	2.2695	3.48067	1.55429	0	0	0	-7.53357	0.0104897	DOWN		ENSDARG00000116005	3201.85	2794.62	3792.92	1240.25	2053.93	2039.76	-0.875978	0.0108665	DOWN		ENSDARG00000101526	4.59528	5.77707	6.16892	1.38158	1.92198	2.48787	-0.875978	0.0108665	DOWN		ENSDARG00000017809	111.118	120.555	130.417	74.5674	67.0949	81.4116	-0.699293	0.0157075	DOWN
ENSDARG00000077352	0	0	0.333061	1.8822	2.14053	3.02265	3.94163	0.0104897	UP		ENSDARG00000044753	15.5681	14.9606	19.3203	5.66052	0.741045	0.412572	-2.89277	0.0109113	DOWN		ENSDARG00000044544	16.9826	16.6202	19.4064	4.77273	6.50516	6.17678	-2.89277	0.0109113	DOWN		ENSDARG00000025468	5.46748	4.74092	5.69232	12.179	12.543	9.84725	1.11727	0.0157518	UP
ENSDARG00000019438	36.3119	61.3864	38.9682	18.2573	19.6539	19.8991	-1.24194	0.0104897	DOWN		ENSDARG00000013575	31.5354	44.4932	33.0786	84.8221	45.9448	60.4713	0.805917	0.0110171	UP		ENSDARG00000020311	75.6024	80.079	70.814	39.3122	50.1193	40.578	0.805917	0.0110171	UP		ENSDARG00000023645	20.5834	24.7205	24.4137	2.7575	4.08144	11.5648	-1.92236	0.0157589	DOWN
ENSDARG00000044135	7.01481	8.70168	10.1029	19.0102	13.6215	18.8915	0.988845	0.0104956	UP		ENSDARG00000075173	8.98161	15.6406	14.3438	29.5033	24.0839	21.5127	0.936258	0.0111961	UP		ENSDARG00000019693	24.9344	21.9529	27.6316	36.4235	47.6059	38.6906	0.936258	0.0111961	UP		ENSDARG00000055459	1.60808	4.74092	1.89744	0	0.199095	0.229006	-4.12063	0.0158524	DOWN
ENSDARG00000019945	0.618954	2.68961	1.88735	6.96412	10.1189	6.54907	2.15054	0.0105189	UP		ENSDARG00000104039	12.1751	16.0292	15.5148	22.5563	29.0242	35.8348	0.996358	0.0112374	UP		ENSDARG00000074163	74.3237	64.8809	93.5619	153.355	248.675	169.947	0.996358	0.0112374	UP		ENSDARG00000037537	17.3673	19.3023	14.1676	0.229792	0.398189	2.40456	-4.06515	0.0159377	DOWN
ENSDARG00000075730	37.7562	24.3647	30.6416	5.83481	10.8972	4.28208	-2.1288	0.0105189	DOWN		ENSDARG00000073858	15.3685	12.6291	13.4656	7.03277	9.26306	7.63259	-0.793046	0.0112626	DOWN		ENSDARG00000077540	12.1076	11.5541	17.093	28.8876	30.456	20.5035	-0.793046	0.0112626	DOWN		ENSDARG00000101438	36.3426	42.6683	31.2445	20.4515	18.8144	22.2136	-0.841475	0.0160903	DOWN
ENSDARG00000079978	2.88845	3.7971	1.44327	0	0	0	-7.68193	0.0105189	DOWN		ENSDARG00000013335	62.0729	74.4143	36.7378	11.7499	0.247015	0.294694	-3.84875	0.0112676	DOWN		ENSDARG00000012942	14.3852	27.5522	15.2938	0.376795	0.591378	0.686308	-3.84875	0.0112676	DOWN		ENSDARG00000075269	30.7144	43.6842	40.4787	16.545	23.1945	17.977	-0.991517	0.0161132	DOWN
ENSDARG00000073997	52.4047	52.2101	52.8457	35.0088	36.9727	35.2642	-0.553818	0.0105341	DOWN		ENSDARG00000012397	1.59673	1.16576	1.17093	2.91603	5.0638	4.77405	1.70311	0.0114764	UP		ENSDARG00000068590	31.3278	29.2409	23.776	17.207	15.8194	14.4983	1.70311	0.0114764	UP		ENSDARG00000068103	8.52283	5.4182	6.19831	3.67667	2.88687	1.37404	-1.33774	0.0161132	DOWN
ENSDARG00000024877	67.8786	49.6787	58.8408	37.4557	33.4701	24.1812	-0.886031	0.010596	DOWN		ENSDARG00000076923	1.79632	2.42867	4.09824	8.66232	6.17537	7.86834	1.43918	0.0114764	UP		ENSDARG00000105190	0.159836	0	0	1.38158	1.47845	1.02946	1.43918	0.0114764	UP		ENSDARG00000015765	24.282	38.0967	23.6548	15.8556	12.3439	15.5724	-0.973477	0.0162651	DOWN
ENSDARG00000041729	15.6802	15.1884	14.3216	24.845	23.1566	23.9293	0.671439	0.0106215	UP		ENSDARG00000099175	8.78202	7.77173	15.0757	4.03098	3.21119	3.27111	-1.58506	0.0115637	DOWN		ENSDARG00000091813	91.7858	109.764	79.2963	69.3302	64.1645	70.175	-1.58506	0.0115637	DOWN		ENSDARG00000103337	56.2828	48.7638	43.1352	34.239	32.6515	24.7326	-0.692276	0.0162664	DOWN
ENSDARG00000008541	2099.08	1999.8	2047.33	900.254	1183.13	1077.32	-0.95946	0.0106334	DOWN		ENSDARG00000031427	24.7493	15.6406	11.2702	45.9703	47.4269	63.4182	1.6138	0.0115637	UP		ENSDARG00000039501	0.879097	0.44439	0.128519	3.39115	4.73103	6.43414	1.6138	0.0115637	UP		ENSDARG00000057921	4.18101	5.58752	5.69232	1.14896	0.796378	2.29006	-1.86564	0.0162671	DOWN
ENSDARG00000079876	3.09477	3.32246	5.21796	7.34056	8.95129	10.3274	1.17532	0.0107597	UP		ENSDARG00000100307	1.79632	1.65149	3.36641	0.343062	0.49403	0.206286	-2.7721	0.0116121	DOWN		ENSDARG00000040881	17.0225	16.9757	16.1934	8.66628	9.90558	9.26516	-2.7721	0.0116121	DOWN		ENSDARG00000045465	9.32687	8.1273	11.7641	19.877	16.8235	17.4044	0.884703	0.0163632	UP
ENSDARG00000016056	36.7246	29.2693	33.1951	18.6337	21.0161	18.1359	-0.777476	0.0107597	DOWN		ENSDARG00000056888	0	0.680027	0.585463	1.62954	3.21119	3.09429	2.48629	0.0116121	UP		ENSDARG00000028386	29.6895	31.6406	26.0894	20.3469	19.5155	22.1334	2.48629	0.0116121	UP		ENSDARG00000101726	5.9499	9.48185	3.2889	26.7707	23.8913	21.6411	1.95832	0.0163961	UP
ENSDARG00000036298	49.1036	55.3743	36.0816	19.5748	20.6269	12.3425	-1.4117	0.0107784	DOWN		ENSDARG00000058102	20.9571	13.9891	15.5148	6.26088	2.47015	5.56972	-1.79497	0.0116121	DOWN		ENSDARG00000062335	3.07684	2.75522	1.54223	0	0	0.0857885	-1.79497	0.0116121	DOWN		ENSDARG00000078970	1.76889	1.01591	0.758976	4.82563	6.47057	3.8931	2.1009	0.0163961	UP
ENSDARG00000038271	88.0977	70.7209	98.8082	54.3954	42.0322	58.4379	-0.736224	0.0109205	DOWN		ENSDARG00000104696	37.5232	23.9952	37.1769	8.31925	17.291	16.385	-1.22791	0.0116121	DOWN		ENSDARG00000024940	57.8606	62.7478	57.191	43.457	34.7435	36.117	-1.22791	0.0116121	DOWN		ENSDARG00000102003	0.643233	2.20114	1.01197	0	0.0995473	0	-4.71186	0.0164122	DOWN
ENSDARG00000079717	61.689	63.7596	79.0466	90.91	109.556	103.022	0.567022	0.0109316	UP		ENSDARG00000069192	319.745	285.125	334.007	95.5428	201.688	192.229	-0.93933	0.0116166	DOWN		ENSDARG00000051986	181.933	245.57	159.878	128.236	128.773	128.34	-0.93933	0.0116166	DOWN		ENSDARG00000061414	17.0457	19.133	14.2941	1.72344	0.597284	0	-4.42626	0.0164377	DOWN
ENSDARG00000098777	5.57058	4.90458	8.10449	2.63507	1.94593	2.51887	-1.39037	0.0110279	DOWN		ENSDARG00000042627	8.98161	6.12024	9.66014	24.7862	18.1556	18.0353	1.30544	0.0116166	UP		ENSDARG00000044061	7.5922	7.91014	9.51041	30.5204	16.2629	19.8172	1.30544	0.0116166	UP		ENSDARG00000022280	200.528	193.531	185.696	268.397	230.651	256.487	0.382056	0.0164377	UP
ENSDARG00000023703	1.85686	3.48067	1.44327	0.18822	0	0	-4.79007	0.0110279	DOWN		ENSDARG00000042833	42.3134	35.9443	35.1278	21.6987	22.1078	22.5147	-0.771624	0.0116166	DOWN		ENSDARG00000105524	0.39959	0	0.128519	1.38158	1.18276	4.63258	-0.771624	0.0116166	DOWN		ENSDARG00000036541	27.3374	26.9217	22.7693	45.0392	35.1402	39.9615	0.64184	0.0165213	UP
ENSDARG00000027740	3.5074	2.37319	2.22041	0.18822	0.778373	0.755662	-2.224	0.0110916	DOWN		ENSDARG00000101719	35.7269	40.9959	32.4932	27.6165	26.6776	25.9626	-0.446185	0.0116166	DOWN		ENSDARG00000005823	32.9662	45.7722	44.5961	15.8254	11.9754	17.9298	-0.446185	0.0116166	DOWN		ENSDARG00000042975	41.8101	24.0433	49.0805	12.6385	16.0271	19.0075	-1.27068	0.0165709	DOWN
ENSDARG00000020929	60.4511	51.8937	46.0735	75.476	78.2265	86.3973	0.6019	0.0110916	UP		ENSDARG00000109436	0.199591	0.777173	0.731829	2.91603	6.42239	3.30058	2.77309	0.0116329	UP		ENSDARG00000021579	47.5112	47.9052	43.1824	29.0132	28.9775	28.396	2.77309	0.0116329	UP		ENSDARG00000092499	8.20122	8.1273	9.23421	14.9365	12.4434	18.5495	0.842782	0.0166143	UP
ENSDARG00000088072	6.80849	1.89855	5.44	0.18822	0.389187	0.755662	-3.42464	0.0110916	DOWN		ENSDARG00000061654	8.18325	10.6861	6.58646	28.9887	13.3388	15.3241	1.17157	0.0116609	UP		ENSDARG00000044433	12.2674	16.3535	1.54223	0.376795	0.295689	0.257366	1.17157	0.0116609	UP		ENSDARG00000075748	4.66344	4.06365	3.92138	9.99594	8.95926	9.27474	1.15659	0.0166724	UP
ENSDARG00000003403	5.36426	6.80313	5.55102	12.6107	10.7026	11.5868	0.976038	0.0110996	UP		ENSDARG00000030176	1.19755	1.36005	1.17093	2.83026	5.92836	3.71315	1.71516	0.0117098	UP		ENSDARG00000002402	22.4569	19.9087	17.2216	34.0371	31.4909	44.0953	1.71516	0.0117098	UP		ENSDARG00000016830	26.855	18.6251	35.6719	63.5374	61.2216	61.8316	1.19638	0.0167463	UP
ENSDARG00000017338	4.74531	1.74034	1.33225	9.41098	15.7621	8.06039	2.13356	0.0111771	UP		ENSDARG00000069244	3.59265	4.08016	5.5619	12.436	11.3627	12.554	1.45269	0.0117946	UP		ENSDARG00000073845	21.5778	26.1301	35.2142	14.695	14.0452	15.8709	1.45269	0.0117946	UP		ENSDARG00000078284	29.9103	31.4933	30.9915	16.7748	19.0135	24.2746	-0.621201	0.0167475	DOWN
ENSDARG00000005989	2.2695	2.37319	2.10939	0.18822	0.58378	0.755662	-2.15637	0.0113083	DOWN		ENSDARG00000079876	3.39305	3.88587	4.09824	8.31925	9.26306	7.69152	1.14292	0.0117946	UP		ENSDARG00000062330	7.31249	4.97717	12.8519	19.2165	24.2465	18.7877	1.14292	0.0117946	UP		ENSDARG00000052148	9.00526	5.58752	5.69232	1.37875	2.19004	1.60304	-1.95795	0.0168233	DOWN
ENSDARG00000089340	21.8697	21.8333	22.3151	9.41098	9.72967	17.1283	-0.870815	0.0113083	DOWN		ENSDARG00000087180	28.5416	25.7439	27.6631	38.5945	40.0164	39.5185	0.528584	0.0118049	UP		ENSDARG00000099139	31.9272	28.2632	38.2987	45.0898	71.5568	55.5052	0.528584	0.0118049	UP		ENSDARG00000024877	67.7002	53.1661	76.9096	39.4093	36.4343	35.7249	-0.826795	0.0168233	DOWN
ENSDARG00000087277	20.0128	13.2898	16.542	6.7759	8.7567	5.54152	-1.23402	0.0113083	DOWN		ENSDARG00000077818	55.0872	54.7907	45.5197	27.7023	31.1239	36.4242	-0.703617	0.0119529	DOWN		ENSDARG00000015807	6.19364	10.3987	9.76745	4.14474	2.6612	3.43154	-0.703617	0.0119529	DOWN		ENSDARG00000057365	24.282	21.3342	19.8599	39.8689	53.3573	33.3204	0.952147	0.0168853	UP
ENSDARG00000105182	10.1096	9.96738	13.5445	3.38795	3.50268	5.28963	-1.47457	0.0113083	DOWN		ENSDARG00000054087	36.9244	35.9443	42.1533	115.698	49.0324	56.375	0.942767	0.0119529	UP		ENSDARG00000035781	15.4242	24.1748	20.5631	32.7811	39.3266	38.948	0.942767	0.0119529	UP		ENSDARG00000062148	80.2433	103.284	97.149	58.7118	52.561	56.908	-0.739007	0.0169479	DOWN
ENSDARG00000100677	18.156	27.0543	7.10531	3.95261	3.11349	2.26699	-2.46252	0.0113083	DOWN		ENSDARG00000034117	8.18325	9.90896	6.44009	16.7243	12.2272	14.6758	0.827057	0.0119529	UP		ENSDARG00000037320	7.91188	11.5541	7.06855	0	0	0	0.827057	0.0119529	UP		ENSDARG00000040046	27.1766	13.8841	20.7454	44.12	30.3619	45.4577	0.954662	0.0169638	UP
ENSDARG00000063180	5.36426	8.06883	6.55021	2.07041	0.778373	1.76321	-2.11268	0.0113083	DOWN		ENSDARG00000026540	125.743	121.045	130.997	212.613	157.348	150.766	0.462801	0.0119529	UP		ENSDARG00000062096	1.75819	2.84409	2.44186	6.9079	5.02671	6.34835	0.462801	0.0119529	UP		ENSDARG00000022430	24.4428	19.641	16.6975	0.919167	1.09502	0.916024	-4.35124	0.017273	DOWN
ENSDARG00000006545	93.6683	87.6497	85.2637	63.0535	65.578	66.7501	-0.447885	0.0113083	DOWN		ENSDARG00000079632	3.59265	3.78872	2.04912	0.600359	0.988059	1.11984	-1.76914	0.0119529	DOWN		ENSDARG00000061024	41.3975	42.0393	39.9694	50.9929	58.8421	60.8241	-1.76914	0.0119529	DOWN		ENSDARG00000007791	230.76	246.697	200.37	130.981	152.905	154.808	-0.627296	0.0177773	DOWN
ENSDARG00000025522	15.6802	5.85386	4.3298	27.1036	40.0862	35.768	2.02913	0.0113083	UP		ENSDARG00000019660	5.38897	16.9035	5.26917	1.45801	0.123507	0.0294694	-4.18627	0.0119529	DOWN		ENSDARG00000038348	8.95081	15.3759	9.38189	3.39115	2.6612	4.37522	-4.18627	0.0119529	DOWN		ENSDARG00000090013	22.5131	19.9796	21.1248	9.30656	14.8325	8.24421	-0.971027	0.0177902	DOWN
ENSDARG00000112898	8.25271	11.7077	10.991	4.14083	3.50268	5.54152	-1.23828	0.0114114	DOWN		ENSDARG00000044433	16.9653	17.195	1.31729	0.943421	0.123507	0.235756	-4.76659	0.0119529	DOWN		ENSDARG00000042045	7.1127	4.35502	13.366	0.627991	0.443534	0.514731	-4.76659	0.0119529	DOWN		ENSDARG00000021046	49.0465	44.0229	40.3522	23.8983	25.3846	28.7402	-0.773337	0.0178669	DOWN
ENSDARG00000061138	21.2507	6.80313	18.5404	2.44685	0.389187	0	-3.93866	0.0115326	DOWN		ENSDARG00000034975	5.18938	4.17731	3.65914	7.4616	11.8567	11.9057	1.26569	0.0120094	UP		ENSDARG00000099864	0.039959	0.355512	0.642595	3.01436	2.80905	1.97314	1.26569	0.0120094	UP		ENSDARG00000056156	0.160808	0	0	1.14896	2.48868	0.572515	4.48959	0.0178669	UP
ENSDARG00000017454	193.32	177.831	174.302	118.202	136.605	119.143	-0.543931	0.0115326	DOWN		ENSDARG00000035578	0.798366	1.36005	1.02456	0	0.123507	0.176817	-3.07138	0.0120129	DOWN		ENSDARG00000097035	2.99692	3.02185	3.21298	0.879187	0.295689	0.171577	-3.07138	0.0120129	DOWN		ENSDARG00000098029	0.643233	0	0.126496	4.94052	3.98189	4.80912	4.11177	0.0178669	UP
ENSDARG00000094736	6.18954	5.37922	6.21714	2.82329	0.58378	1.76321	-1.7725	0.0115326	DOWN		ENSDARG00000069787	4.39101	2.33152	3.80551	1.20072	1.35858	0.795675	-1.65671	0.0120853	DOWN		ENSDARG00000068192	20.1793	12.7984	22.3623	32.9067	35.3348	30.5407	-1.65671	0.0120853	DOWN		ENSDARG00000041068	5.9499	2.03182	3.92138	8.3874	17.3212	18.5495	1.88936	0.017889	UP
ENSDARG00000041040	39.613	40.0277	28.8653	20.5159	21.2107	19.8991	-0.812281	0.0115637	DOWN		ENSDARG00000075314	59.2787	55.665	62.4982	96.4004	70.6462	82.7797	0.494896	0.0121221	UP		ENSDARG00000094736	4.39549	6.57697	4.62669	2.13517	1.18276	1.62998	0.494896	0.0121221	UP		ENSDARG00000020610	0.482424	1.01591	2.27693	4.59583	7.76469	4.58012	2.12639	0.0180076	UP
ENSDARG00000044622	5.15795	14.5555	10.658	0.376439	0	0	-6.08161	0.0116065	DOWN		ENSDARG00000079369	2.79428	2.72011	2.04912	3.94521	8.64552	7.0432	1.37009	0.0121343	UP		ENSDARG00000077531	19.1004	18.3089	25.9609	42.7034	43.9098	44.3527	1.37009	0.0121343	UP		ENSDARG00000012860	21.7091	13.3762	13.7881	53.7713	48.5791	40.6485	1.54953	0.0180486	UP
ENSDARG00000090751	47.0405	43.983	32.64	26.7272	24.3242	27.9595	-0.643851	0.0116229	DOWN		ENSDARG00000044625	5.58856	7.77173	11.2702	1.62954	0.49403	1.70923	-2.61987	0.0122348	DOWN		ENSDARG00000058038	18.6608	16.9757	17.2216	32.6555	31.4909	33.5433	-2.61987	0.0122348	DOWN		ENSDARG00000103375	1.28647	0.677275	0.63248	9.99594	2.98642	8.81673	3.05946	0.0180486	UP
ENSDARG00000076624	12.1728	11.0749	12.4343	7.52878	3.69727	6.0453	-1.04571	0.0116543	DOWN		ENSDARG00000094811	13.5722	17.875	15.222	2.7445	4.56977	6.0707	-1.7897	0.0122348	DOWN		ENSDARG00000074765	12.627	15.7314	11.0526	8.03828	3.9918	7.20624	-1.7897	0.0122348	DOWN		ENSDARG00000071333	9.32687	3.38637	8.72823	2.6426	2.28959	1.71754	-1.68634	0.0180486	DOWN
ENSDARG00000022430	23.9329	23.8901	25.2016	0.941098	0.972967	0.251887	-4.99428	0.0116543	DOWN		ENSDARG00000090770	14.5702	23.6066	15.8075	40.224	27.1716	25.9331	0.779907	0.0122348	UP		ENSDARG00000020397	6.83298	9.86545	6.94003	17.8349	14.9323	14.3267	0.779907	0.0122348	UP		ENSDARG00000105612	0.643233	3.04774	1.64445	0	0	0	-7.08535	0.018128	DOWN
ENSDARG00000040991	1.03159	0.316425	1.99837	17.6926	7.97833	10.0755	3.34864	0.0117664	UP		ENSDARG00000102906	47.7023	45.0761	49.1789	27.5307	35.1996	30.7366	-0.603645	0.0122389	DOWN		ENSDARG00000078425	4.6752	3.99951	3.59853	1.25598	1.03491	1.37262	-0.603645	0.0122389	DOWN		ENSDARG00000019815	6.43233	2.53978	3.2889	22.9792	14.733	9.73275	1.95052	0.0181323	UP
ENSDARG00000040764	15.6802	18.5108	7.88245	42.1612	37.3619	32.9972	1.43237	0.0117664	UP		ENSDARG00000030239	10.7779	13.7948	8.78194	47.8572	19.7612	24.3418	1.45686	0.0122793	UP		ENSDARG00000098377	2.55737	2.66634	2.82742	5.40072	8.87067	6.09099	1.45686	0.0122793	UP		ENSDARG00000071819	6.91475	4.40229	5.31283	0.229792	0.497736	1.37404	-2.96787	0.0182745	DOWN
ENSDARG00000057011	32.3919	24.6811	27.4221	45.9256	54.097	64.9869	0.965834	0.0117667	UP		ENSDARG00000068590	25.1485	32.9327	31.3223	15.009	18.8966	16.4439	-0.83236	0.0122793	DOWN		ENSDARG00000013575	38.1608	34.929	43.4394	58.2776	68.8956	70.7756	-0.83236	0.0122793	DOWN		ENSDARG00000059582	6.75394	3.72501	8.60173	16.4301	21.8009	12.7098	1.40896	0.0182745	UP
ENSDARG00000043182	3.71372	1.74034	2.55347	0.376439	0.389187	0.251887	-2.89694	0.0118278	DOWN		ENSDARG00000043055	56.2848	68.6827	72.8901	142.714	83.6145	91.0016	0.679511	0.0122793	UP		ENSDARG00000029415	37.5215	44.6167	26.732	17.7093	17.15	22.9055	0.679511	0.0122793	UP		ENSDARG00000042005	79.7608	73.1457	90.0652	61.5842	54.8506	61.1446	-0.453104	0.0182745	DOWN
ENSDARG00000052025	3.92004	5.85386	7.10531	12.9871	11.2864	17.884	1.30122	0.0119754	UP		ENSDARG00000017744	7.38488	6.50883	7.02555	32.3336	22.1078	23.163	1.89236	0.0123418	UP		ENSDARG00000075528	43.1956	53.3268	44.4676	26.7524	26.4642	27.6239	1.89236	0.0123418	UP		ENSDARG00000010207	0.804041	1.18523	2.15043	4.25115	5.4751	7.09918	1.99301	0.0184863	UP
ENSDARG00000025567	15.2675	13.6063	14.2106	23.3392	22.7674	23.9293	0.701301	0.0120103	UP		ENSDARG00000029252	170.85	175.738	195.398	252.837	231.206	229.803	0.397163	0.012359	UP		ENSDARG00000104344	4.31557	7.46575	6.42595	0	0	0	0.397163	0.012359	UP		ENSDARG00000103848	6.75394	10.4978	4.30087	19.0727	18.8144	19.0075	1.40754	0.0185483	UP
ENSDARG00000034975	4.95163	4.27173	2.55347	8.6581	9.92426	10.0755	1.29581	0.0120218	UP		ENSDARG00000032496	2.99387	3.20584	1.31729	0	0.49403	0.265225	-3.31007	0.0124089	DOWN		ENSDARG00000012588	97.8995	83.9008	90.0919	64.3063	53.0762	62.2825	-3.31007	0.0124089	DOWN		ENSDARG00000033320	12.8647	16.9319	19.4804	27.575	26.2805	29.0838	0.748677	0.0187112	UP
ENSDARG00000052741	0.825271	0.949274	0.555102	2.63507	2.9189	3.27454	1.92371	0.0120218	UP		ENSDARG00000023950	59.4782	37.4986	61.4736	20.7553	31.6179	30.2651	-0.935602	0.0124294	DOWN		ENSDARG00000079286	1.75819	0.44439	0.899633	4.52154	4.13965	6.94887	-0.935602	0.0124294	DOWN		ENSDARG00000104285	111.279	138.672	134.592	71.2354	67.9908	79.8086	-0.812166	0.0187112	DOWN
ENSDARG00000058690	30.535	36.3889	34.1943	67.5708	51.1781	56.6746	0.793542	0.0120218	UP		ENSDARG00000041729	15.7677	15.6406	14.6366	26.2442	22.1078	23.6934	0.645967	0.0124294	UP		ENSDARG00000100573	31.6075	63.7255	36.2424	18.5885	21.881	19.6456	0.645967	0.0124294	UP		ENSDARG00000097591	78.9568	70.4366	90.6977	44.6945	47.4841	54.3889	-0.712613	0.0187112	DOWN
ENSDARG00000071714	5.15795	6.17028	4.66286	0.376439	0.778373	0.251887	-3.43667	0.0120584	DOWN		ENSDARG00000012932	145.103	135.422	153.538	86.4516	117.95	108.153	-0.473796	0.0124294	DOWN		ENSDARG00000079434	66.5317	73.6798	115.41	130.999	155.385	136.747	-0.473796	0.0124294	DOWN		ENSDARG00000103735	62.876	74.6695	61.3506	92.9507	87.5021	106.946	0.53146	0.0194106	UP
ENSDARG00000019529	44.152	51.2608	52.4017	68.1355	75.5022	74.0549	0.556181	0.0120595	UP		ENSDARG00000009629	82.6308	94.1351	82.2575	176.162	109.551	104.882	0.590938	0.0125213	UP		ENSDARG00000102433	40.2387	51.4603	53.3354	84.6532	75.5486	71.7192	0.590938	0.0125213	UP		ENSDARG00000020771	2.25131	2.20114	2.40343	4.71073	7.3665	9.50375	1.64732	0.0194106	UP
ENSDARG00000035521	4.33267	4.11352	4.66286	0.752878	0.58378	1.00755	-2.48335	0.0120595	DOWN		ENSDARG00000041450	21.5559	6.80027	21.223	63.4665	91.025	83.929	2.29189	0.0126177	UP		ENSDARG00000038835	69.129	72.7022	62.4603	45.4665	47.1624	53.6178	2.29189	0.0126177	UP		ENSDARG00000105093	4.82424	7.78866	6.07181	1.03406	1.99095	1.60304	-1.99888	0.0194106	DOWN
ENSDARG00000057426	1.03159	4.58816	1.77633	21.0806	16.9296	5.79341	2.55698	0.0121704	UP		ENSDARG00000030938	2.19551	1.4572	2.78095	4.37404	6.29888	5.92336	1.37487	0.0126177	UP		ENSDARG00000024954	31.0481	26.6634	21.9768	7.66149	10.497	10.8951	1.37487	0.0126177	UP		ENSDARG00000099295	6.43233	6.43411	6.3248	14.9365	15.3303	11.2213	1.11126	0.0194106	UP
ENSDARG00000095704	23.7266	23.7319	17.5412	8.6581	12.0648	15.1132	-0.860904	0.0122449	DOWN		ENSDARG00000029415	35.7269	39.733	39.3724	12.3502	21.3668	26.3162	-0.931226	0.0126434	DOWN		ENSDARG00000095376	3.15676	16.2647	2.31334	0.251196	0.147845	0.857885	-0.931226	0.0126434	DOWN		ENSDARG00000078800	0.160808	0	0	2.8724	1.49321	1.03053	4.83192	0.0194106	UP
ENSDARG00000031366	16.9181	19.3019	14.4327	9.97563	6.61617	7.55662	-1.06425	0.0122791	DOWN		ENSDARG00000056656	3.19346	2.81725	7.75738	12.5218	12.5978	12.4066	1.44646	0.0127288	UP		ENSDARG00000046054	5.11475	4.71053	5.01224	8.16388	15.3758	7.97834	1.44646	0.0127288	UP		ENSDARG00000044625	4.82424	14.0535	21.2513	0.919167	1.59276	4.80912	-2.4555	0.0194665	DOWN
ENSDARG00000100559	4.53899	3.95531	7.10531	13.3636	12.8432	10.5793	1.22581	0.0124102	UP		ENSDARG00000051986	200.19	200.705	206.083	99.0592	158.954	139.862	-0.609753	0.0127476	DOWN		ENSDARG00000060771	8.31147	17.5978	14.5227	0.753589	1.18276	1.02946	-0.609753	0.0127476	DOWN		ENSDARG00000042291	9.00526	14.9	8.72823	26.8856	32.2533	19.122	1.26641	0.0195092	UP
ENSDARG00000068103	7.22112	8.54347	8.43755	2.07041	3.89187	3.27454	-1.39088	0.0125701	DOWN		ENSDARG00000086150	68.6594	67.5169	70.1092	53.775	45.8213	48.4478	-0.478043	0.0128996	DOWN		ENSDARG00000007791	228.246	253.747	176.2	121.202	165.734	139.578	-0.478043	0.0128996	DOWN		ENSDARG00000063050	1.76889	2.53978	3.1624	6.77885	8.46152	8.47322	1.65491	0.0197263	UP
ENSDARG00000029587	25.996	126.886	28.0882	8.28166	5.64321	5.79341	-3.18987	0.0125701	DOWN		ENSDARG00000078942	2.79428	1.94293	4.09824	7.89043	7.03992	10.0491	1.50981	0.0129529	UP		ENSDARG00000060029	0.679303	0.177756	0.642595	1.25598	3.10474	2.48787	1.50981	0.0129529	UP		ENSDARG00000029415	32.0008	30.1387	25.4257	16.8897	15.3303	14.6564	-0.900059	0.0197694	DOWN
ENSDARG00000038422	158.039	131.158	162.978	85.6399	78.6157	97.2285	-0.791224	0.0125701	DOWN		ENSDARG00000058690	40.7166	46.4361	43.617	106.435	53.7257	63.0646	0.76996	0.0130086	UP		ENSDARG00000098820	78.0798	40.5284	97.803	30.7716	23.2116	15.5277	0.76996	0.0130086	UP		ENSDARG00000013236	8.52283	12.8682	9.10772	17.1195	19.7104	20.038	0.900602	0.0198594	UP
ENSDARG00000105341	1.03159	0.63285	1.1102	4.51727	8.17292	9.57172	2.97563	0.0127867	UP		ENSDARG00000069331	9.77998	7.09171	6.44009	34.4777	12.4743	16.3261	1.44624	0.0130212	UP		ENSDARG00000037229	99.7776	102.387	83.1518	75.8613	64.1645	74.8076	1.44624	0.0130212	UP		ENSDARG00000036893	71.5596	87.0298	44.4001	132.705	137.077	115.762	0.928222	0.0198736	UP
ENSDARG00000009494	90.1609	96.6678	92.48	126.86	132.907	147.858	0.544585	0.0127867	UP		ENSDARG00000100740	2.3951	2.04008	1.75639	3.34485	8.02798	7.92728	1.64168	0.0130441	UP		ENSDARG00000017338	4.79508	1.06654	2.95594	10.927	14.4888	8.83622	1.64168	0.0130441	UP		ENSDARG00000095135	23.3172	6.26479	12.9026	1.26385	1.49321	2.51907	-3.00315	0.0199727	DOWN
ENSDARG00000086569	0.206318	0	0.11102	0.376439	2.14053	2.51887	3.88119	0.0129344	UP		ENSDARG00000103490	4.19142	4.3716	5.70826	1.37225	1.48209	1.26719	-1.79101	0.0130991	DOWN		ENSDARG00000009161	2.83709	2.48858	1.67075	0	0.147845	0.686308	-1.79101	0.0130991	DOWN		ENSDARG00000061941	31.6792	44.3615	39.2138	18.9578	12.543	22.0991	-1.1053	0.0199926	DOWN
ENSDARG00000103848	8.87167	10.7584	6.77225	18.6337	27.8268	25.9444	1.45793	0.0129801	UP		ENSDARG00000039820	25.5477	31.8641	29.7122	17.3246	13.8328	14.4695	-0.934319	0.013114	DOWN		ENSDARG00000102696	12.627	13.2428	17.4786	2.51196	1.92198	1.20104	-0.934319	0.013114	DOWN		ENSDARG00000033251	93.4295	118.692	119.665	81.2314	69.3845	88.7398	-0.471591	0.0200849	DOWN
ENSDARG00000012460	2.47581	3.00604	3.99674	11.6696	10.508	3.77831	1.44427	0.0130549	UP		ENSDARG00000040046	13.9714	13.7948	15.9539	33.277	23.2194	29.6757	0.980416	0.0132547	UP		ENSDARG00000014208	240.793	255.702	246.885	170.186	151.097	122.249	0.980416	0.0132547	UP		ENSDARG00000079110	11.2566	8.46593	10.4992	18.3833	16.1267	14.7709	0.703688	0.0201249	UP
ENSDARG00000071014	2.2695	2.05676	3.21959	11.4814	7.78373	4.0302	1.61543	0.0131295	UP		ENSDARG00000079220	53.8897	57.9966	47.4225	119.386	69.1642	66.3946	0.676553	0.0132547	UP		ENSDARG00000061472	77.3206	52.7046	78.1396	20.9749	32.0823	17.0719	0.676553	0.0132547	UP		ENSDARG00000097941	1.9297	0.846593	2.78291	0	0.298642	0	-3.9751	0.0201249	DOWN
ENSDARG00000077745	2.47581	3.48067	4.55184	0.564659	0.389187	0	-3.33542	0.0131295	DOWN		ENSDARG00000038095	122.549	133.771	156.611	26.7588	85.5906	68.988	-1.18906	0.0132547	DOWN		ENSDARG00000055589	1.59836	7.91014	3.3415	0.627991	0	0.343154	-1.18906	0.0132547	DOWN		ENSDARG00000037320	7.55798	6.94207	5.56583	0	0	0	-8.99312	0.0202898	DOWN
ENSDARG00000101908	29.9161	30.2186	28.0882	17.8809	18.0972	17.884	-0.710942	0.0131295	DOWN		ENSDARG00000075754	4.5906	10.2004	5.85463	27.5307	19.0201	12.4066	1.49089	0.0132585	UP		ENSDARG00000089340	17.1424	17.9533	17.7356	8.79187	10.3491	10.8951	1.49089	0.0132585	UP		ENSDARG00000004034	57.8909	60.2775	45.5386	94.3295	69.2849	70.3048	0.515839	0.0203466	UP
ENSDARG00000063414	20.8381	42.0845	22.0931	8.09344	9.34048	10.3274	-1.61612	0.0131295	DOWN		ENSDARG00000062834	53.8897	49.0591	45.0806	38.766	33.7175	28.9685	-0.545991	0.0132585	DOWN		ENSDARG00000020043	43.1557	107.72	55.0062	191.412	173.717	187.963	-0.545991	0.0132585	DOWN		ENSDARG00000043734	26.5333	30.816	30.612	18.3833	18.0181	18.664	-0.675616	0.0203466	DOWN
ENSDARG00000057353	1.44422	1.58212	0.999184	5.83481	5.05943	5.54152	2.03506	0.013148	UP		ENSDARG00000006921	5.58856	10.4918	6.14736	50.6874	14.5739	13.9096	1.80819	0.0132585	UP		ENSDARG00000103318	118.319	157.758	114.768	97.5898	83.0886	90.5069	1.80819	0.0132585	UP		ENSDARG00000116608	0.804041	0	0.63248	4.94052	3.18551	2.51907	2.82441	0.0207031	UP
ENSDARG00000043019	71.386	71.8284	54.178	37.4557	39.3079	45.3397	-0.692453	0.0133081	DOWN		ENSDARG00000079934	81.8325	95.9809	103.334	185.854	118.073	122.446	0.59942	0.013289	UP		ENSDARG00000094447	2.51742	3.99951	2.82742	1.13038	0.591378	1.20104	0.59942	0.013289	UP		ENSDARG00000052567	5.9499	4.06365	6.83079	1.72344	1.8914	1.37404	-1.74874	0.0207151	DOWN
ENSDARG00000042861	1.85686	3.95531	2.55347	0.376439	0.194593	0.503775	-2.95254	0.0133081	DOWN		ENSDARG00000054136	0.399183	0.388587	0.292731	2.91603	2.09963	2.41649	2.7403	0.013289	UP		ENSDARG00000036155	5.79405	6.39921	4.88372	1.63278	1.92198	2.48787	2.7403	0.013289	UP		ENSDARG00000103149	31.3576	26.4137	29.4736	12.4088	14.8325	12.1373	-1.14638	0.0208093	DOWN
ENSDARG00000076923	1.85686	1.42391	3.21959	6.96412	5.8378	5.28963	1.45096	0.0133081	UP		ENSDARG00000079811	3.99183	2.62296	3.51278	24.7862	6.79291	4.77405	1.84861	0.0134169	UP		ENSDARG00000041873	1.63832	2.13307	1.02815	0.125598	0.443534	0.171577	1.84861	0.0134169	UP		ENSDARG00000098075	86.5148	94.9878	94.2396	70.0865	75.3573	65.8392	-0.383969	0.020831	DOWN
ENSDARG00000091377	3.92004	3.00604	5.77306	0.941098	0	0	-3.60945	0.0133204	DOWN		ENSDARG00000101867	19.3604	13.7948	11.4165	4.54557	5.0638	7.83887	-1.33483	0.0135731	DOWN		ENSDARG00000075759	4.51536	1.95532	1.67075	11.6806	13.306	13.1256	-1.33483	0.0135731	DOWN		ENSDARG00000069538	4.66344	9.14321	8.98122	1.14896	1.09502	0.687018	-2.94074	0.0208824	DOWN
ENSDARG00000103682	6.18954	21.2005	24.6465	3.38795	2.72431	3.77831	-2.40185	0.0133204	DOWN		ENSDARG00000101028	0.399183	1.16576	0.292731	6.60394	2.71716	1.91551	2.47305	0.0135951	UP		ENSDARG00000012460	3.03688	2.13307	3.08446	6.9079	7.83576	6.60572	2.47305	0.0135951	UP		ENSDARG00000075126	2.25131	1.35455	2.90941	0	0	0.458012	-3.77253	0.0208824	DOWN
ENSDARG00000059236	17.3307	15.663	16.431	2.82329	6.22699	5.54152	-1.76134	0.0133204	DOWN		ENSDARG00000061187	123.347	123.862	135.242	279.596	165.129	148.732	0.633209	0.0137675	UP		ENSDARG00000071868	28.7705	24.8858	46.5239	51.4953	70.6697	51.7305	0.633209	0.0137675	UP		ENSDARG00000056450	6.43233	2.20114	5.81882	9.42146	16.923	13.1678	1.44289	0.0209928	UP
ENSDARG00000061543	2.47581	2.5314	1.99837	3.76439	18.0972	9.57172	2.16827	0.0133969	UP		ENSDARG00000037073	21.1567	20.6922	25.9067	33.3628	35.6936	52.5145	0.846945	0.0137675	UP		ENSDARG00000016541	4.07582	4.26614	2.82742	0.753589	0.443534	0.343154	0.846945	0.0137675	UP		ENSDARG00000068367	13.6687	13.2069	14.0411	33.3198	18.3167	21.0685	0.827674	0.0209928	UP
ENSDARG00000017853	9.2843	6.80313	9.10368	2.82329	4.28105	3.02265	-1.30876	0.0135081	DOWN		ENSDARG00000012642	8.38284	5.24592	6.87919	16.8958	10.8687	13.3202	1.01163	0.0138474	UP		ENSDARG00000019113	108.648	66.6585	141.628	170.186	155.68	171.148	1.01163	0.0138474	UP		ENSDARG00000033949	17.5281	16.0853	15.4325	25.392	37.6289	24.3891	0.83485	0.0210628	UP
ENSDARG00000012932	143.391	155.365	145.548	97.4977	114.226	108.815	-0.471261	0.0135604	DOWN		ENSDARG00000075805	31.3359	53.4307	34.1032	144.686	56.4429	58.7031	1.11903	0.0138474	UP		ENSDARG00000027552	1.11885	2.39971	1.54223	9.92226	6.35731	10.7236	1.11903	0.0138474	UP		ENSDARG00000056978	1.12566	1.01591	0.758976	2.29792	3.08597	4.12211	1.70807	0.0214177	UP
ENSDARG00000003854	22.076	24.9976	18.3184	31.2444	32.1079	35.5161	0.597654	0.0136765	UP		ENSDARG00000074153	57.4823	11.949	40.3969	2.4872	6.79291	6.54222	-2.7809	0.0138474	DOWN		ENSDARG00000101377	12.5871	14.2205	18.7638	6.15431	9.46205	5.40468	-2.7809	0.0138474	DOWN		ENSDARG00000038422	143.602	111.581	137.375	76.061	78.941	80.2666	-0.738789	0.021579	DOWN
ENSDARG00000031150	33.2172	27.529	15.3208	7.34056	5.05943	8.06039	-1.89189	0.013776	DOWN		ENSDARG00000036415	17.3645	18.0693	16.393	9.60574	9.63358	10.9332	-0.777677	0.0138543	DOWN		ENSDARG00000104696	28.0512	27.2855	21.9768	6.9079	15.8194	11.8388	-0.777677	0.0138543	DOWN		ENSDARG00000003109	3.21616	2.20114	3.54189	0.459583	0.497736	1.25953	-2.00701	0.0218345	DOWN
ENSDARG00000061140	2.47581	0.474637	3.10857	10.3521	5.64321	8.81606	2.01183	0.013864	UP		ENSDARG00000031751	13.7718	15.9321	14.4902	5.48899	0.123507	0.324164	-2.91448	0.0138543	DOWN		ENSDARG00000054334	3.83606	8.08789	7.19707	2.26077	1.77413	2.65945	-2.91448	0.0138543	DOWN		ENSDARG00000010266	75.7406	82.9662	58.9472	137.53	161.565	157.098	1.06901	0.0218345	UP
ENSDARG00000029907	4.33267	4.27173	6.55021	1.50576	0.972967	1.51132	-1.92717	0.013864	DOWN		ENSDARG00000055678	0.798366	0.87432	2.19549	5.48899	4.44627	3.21217	1.74676	0.0139928	UP		ENSDARG00000061806	3.31659	4.17726	2.57038	0.125598	0.739223	1.45841	1.74676	0.0139928	UP		ENSDARG00000059887	19.9402	29.8001	22.7693	10.8002	11.7466	15.4579	-0.93095	0.0218345	DOWN
ENSDARG00000009208	65.6091	66.9238	68.6106	91.6629	83.6751	112.846	0.516903	0.0138654	UP		ENSDARG00000100163	0.598774	1.06861	0.292731	7.29007	2.34664	2.03339	2.49009	0.0140327	UP		ENSDARG00000068894	93.3042	87.6337	100.887	145.066	165.438	148.586	2.49009	0.0140327	UP		ENSDARG00000070463	88.7661	80.4264	76.0241	56.8734	64.1085	60.5721	-0.43302	0.0218345	DOWN
ENSDARG00000062594	34.0424	30.0604	15.3208	11.6696	11.2864	11.3349	-1.20472	0.0138654	DOWN		ENSDARG00000045298	23.7514	34.5842	32.7859	80.105	47.5504	38.1924	0.856638	0.0140545	UP		ENSDARG00000055459	1.39856	5.15492	2.05631	0.125598	0.147845	0.257366	0.856638	0.0140545	UP		ENSDARG00000079717	57.2477	65.6957	66.4104	87.6655	89.8912	93.5489	0.51738	0.0218345	UP
ENSDARG00000001559	3.30109	3.63889	2.99755	0.564659	0.778373	1.76321	-1.70345	0.01393	DOWN		ENSDARG00000090013	29.7391	22.8295	30.2977	9.60574	17.4145	15.1768	-0.972174	0.0140796	DOWN		ENSDARG00000029907	4.43545	3.644	3.59853	1.38158	1.03491	0.943674	-0.972174	0.0140796	DOWN		ENSDARG00000009342	249.735	231.12	242.619	306.772	315.963	286.486	0.32967	0.0218345	UP
ENSDARG00000092667	8.25271	8.54347	10.658	0.752878	0.58378	2.51887	-2.87238	0.01393	DOWN		ENSDARG00000101908	27.7432	27.9782	29.2731	13.2079	19.5142	19.8919	-0.690603	0.0140796	DOWN		ENSDARG00000100927	0.639344	0.622146	0.385557	2.63756	4.58318	1.71577	-0.690603	0.0140796	DOWN		ENSDARG00000079949	156.145	253.978	223.392	455.562	329.402	384.501	0.884257	0.0218368	UP
ENSDARG00000101526	8.45903	9.01811	14.6547	4.51727	3.69727	3.52642	-1.45176	0.01393	DOWN		ENSDARG00000056141	34.1301	39.053	38.4942	95.7143	47.0563	53.8112	0.814017	0.0140796	UP		ENSDARG00000052917	3.19672	3.19961	5.3978	14.4438	42.2835	25.136	0.814017	0.0140796	UP		ENSDARG00000102586	36.6643	26.4137	30.865	14.362	10.6516	15.3434	-1.2196	0.0218368	DOWN
ENSDARG00000091234	24.1392	17.7198	22.2041	58.5363	46.897	43.3246	1.21911	0.014107	UP		ENSDARG00000063414	22.3542	31.6698	18.7348	9.17691	5.92836	9.43022	-1.56149	0.0140796	DOWN		ENSDARG00000054446	58.5399	77.7682	87.65	37.1771	45.3883	49.3284	-1.56149	0.0140796	DOWN		ENSDARG00000077650	1.28647	1.01591	0.379488	3.33198	2.78732	4.46562	1.98999	0.0218486	UP
ENSDARG00000044492	43.1204	43.5084	38.3021	23.9039	27.0485	26.1963	-0.694641	0.0141477	DOWN		ENSDARG00000104374	35.1281	42.9388	43.1779	141.599	47.0563	62.7404	1.04955	0.0141504	UP		ENSDARG00000000588	25.6537	29.7741	27.7601	37.9307	43.1706	40.4922	1.04955	0.0141504	UP		ENSDARG00000041533	25.7293	15.916	12.3966	10.4555	11.1493	5.95415	-0.966765	0.021897	DOWN
ENSDARG00000075126	1.03159	1.89855	1.77633	0	0	0	-6.92878	0.0141477	DOWN		ENSDARG00000036092	33.3318	28.6583	37.4696	12.5218	21.3668	19.6856	-0.891334	0.0141504	DOWN		ENSDARG00000002385	31.4078	28.8853	42.4113	52.2489	57.2158	52.2452	-0.891334	0.0141504	DOWN		ENSDARG00000041895	579.874	562.307	752.146	387.659	482.506	425.722	-0.547828	0.021897	DOWN
ENSDARG00000061414	10.3159	19.7765	8.77062	0.752878	0.194593	0	-5.19743	0.0141477	DOWN		ENSDARG00000036281	26.1465	26.1325	27.8095	62.8661	60.6421	36.5421	0.994841	0.0142194	UP		ENSDARG00000019516	9.31044	4.53278	12.7234	0.125598	1.62629	0	0.994841	0.0142194	UP		ENSDARG00000008287	18.6537	15.408	18.7214	8.96188	8.36197	10.9923	-0.898744	0.0219663	DOWN
ENSDARG00000002937	5.98322	4.27173	3.66367	0.376439	0.972967	1.25944	-2.42134	0.0143524	DOWN		ENSDARG00000022763	14.3706	12.3376	15.5148	36.8792	20.1317	28.5559	1.02251	0.0142194	UP		ENSDARG00000098734	7.55225	5.77707	6.29743	18.8397	20.1069	16.3856	1.02251	0.0142194	UP		ENSDARG00000043019	103.882	96.8503	76.5301	55.2649	55.7465	67.2132	-0.636823	0.0223358	DOWN
ENSDARG00000022550	0	1.10749	0.777143	3.19973	3.69727	3.52642	2.37049	0.0143524	UP		ENSDARG00000100927	0.598774	1.06861	0.292731	3.85945	5.55783	2.23968	2.47743	0.0142194	UP		ENSDARG00000094630	2.95696	3.82175	2.57038	0.502393	0.443534	0.772097	2.47743	0.0142194	UP		ENSDARG00000008541	1236.45	1156.79	874.467	551.385	754.568	479.767	-0.871606	0.0224708	DOWN
ENSDARG00000090634	21.2507	21.5169	23.2033	35.5735	43.3943	38.7906	0.834475	0.0143524	UP		ENSDARG00000018328	26.7453	17.195	35.1278	35.6784	61.5067	57.0234	0.968331	0.0142194	UP		ENSDARG00000063050	2.03791	2.66634	3.72705	7.1591	8.87067	9.52253	0.968331	0.0142194	UP		ENSDARG00000074298	11.2566	17.1012	12.9026	7.58313	5.6742	6.06866	-1.09253	0.0230355	DOWN
ENSDARG00000092158	31.3603	29.7439	31.6408	39.9025	45.1457	49.8737	0.539251	0.0143524	UP		ENSDARG00000020397	8.98161	6.50883	6.29373	13.1221	16.056	14.4106	1.00562	0.014254	UP		ENSDARG00000024112	27.5717	38.1286	22.6194	17.7093	17.5935	15.3562	1.00562	0.014254	UP		ENSDARG00000028086	14.9552	15.5773	25.6787	51.7031	42.3076	48.2057	1.33376	0.0231121	UP
ENSDARG00000029600	0.825271	1.58212	0.555102	3.19973	3.30809	3.52642	1.76393	0.0143524	UP		ENSDARG00000025953	21.7555	22.0523	25.0285	57.0341	30.5063	32.6816	0.803636	0.0142876	UP		ENSDARG00000074075	5.03483	2.48858	3.59853	1.25598	1.03491	1.11525	0.803636	0.0142876	UP		ENSDARG00000020898	36.9859	33.6944	40.3522	23.7834	21.5022	17.2899	-0.827548	0.0234008	DOWN
ENSDARG00000039098	3.71372	2.37319	2.10939	8.28166	10.7026	8.56417	1.77527	0.0144009	UP		ENSDARG00000111129	1.59673	2.81725	1.75639	0.428828	0.617537	0.324164	-2.2289	0.0142876	DOWN		ENSDARG00000036428	2.79713	2.22195	3.59853	0	0.591378	0.171577	-2.2289	0.0142876	DOWN		ENSDARG00000056267	31.3576	31.4933	23.9078	16.7748	17.5203	14.7709	-0.819886	0.0238381	DOWN
ENSDARG00000079328	3.92004	13.2898	10.88	0	0	0	-9.48642	0.0144907	DOWN		ENSDARG00000005775	8.78202	8.64605	7.17192	3.25909	3.82873	3.83103	-1.16801	0.0142876	DOWN		ENSDARG00000017571	182.613	182.644	178.127	95.5802	109.701	149.272	-1.16801	0.0142876	DOWN		ENSDARG00000004094	61.2679	57.2297	61.7301	87.3208	77.2487	87.5948	0.484027	0.0241745	UP
ENSDARG00000059582	5.7769	5.85386	5.21796	12.7989	21.2107	12.0906	1.45432	0.0144991	UP		ENSDARG00000076302	66.0648	85.0033	79.3302	63.8953	36.6817	44.8525	-0.664337	0.0142876	DOWN		ENSDARG00000039910	58.3001	66.5696	53.5924	40.5682	37.7004	44.1811	-0.664337	0.0142876	DOWN		ENSDARG00000063180	3.69859	6.09547	4.68035	1.72344	1.09502	1.14503	-1.86009	0.0241745	DOWN
ENSDARG00000013500	10.7285	4.42995	10.658	2.44685	3.89187	2.51887	-1.53435	0.01467	DOWN		ENSDARG00000019726	2.99387	1.84579	1.46366	21.4414	8.275	3.97837	2.42754	0.0142876	UP		ENSDARG00000043727	33.6055	38.2175	43.9535	49.3601	52.4848	56.792	2.42754	0.0142876	UP		ENSDARG00000074153	37.4683	6.43411	25.4257	2.29792	4.47963	4.12211	-2.66298	0.0242318	DOWN
ENSDARG00000039563	7.63376	5.37922	5.32898	2.25863	2.33512	1.51132	-1.56544	0.0147327	DOWN		ENSDARG00000101438	40.5171	43.9103	39.6651	31.6475	15.809	22.2789	-0.82909	0.0142876	DOWN		ENSDARG00000021975	89.2683	96.2548	80.4529	70.7118	64.3124	62.6256	-0.82909	0.0142876	DOWN		ENSDARG00000027529	15.92	5.75684	15.306	57.2181	23.1945	52.9004	1.84477	0.0242367	UP
ENSDARG00000070140	0.206318	0.63285	1.1102	2.44685	3.69727	4.0302	2.26973	0.0147686	UP		ENSDARG00000102844	8.18325	3.78872	5.85463	0.257297	2.34664	1.53241	-2.10445	0.0142876	DOWN		ENSDARG00000100559	6.39344	3.82175	8.7393	13.9414	13.7495	13.5546	-2.10445	0.0142876	DOWN		ENSDARG00000097874	0.804041	0.338637	0.379488	2.98729	3.48416	0.916024	2.26382	0.0242833	UP
ENSDARG00000096603	344.138	254.247	329.509	489.935	402.03	423.926	0.504165	0.0147686	UP		ENSDARG00000067741	30.7371	34.7785	32.9323	101.804	41.869	47.269	0.953331	0.0144109	UP		ENSDARG00000041417	1.63832	1.5998	1.92779	3.51675	6.35731	6.94887	0.953331	0.0144109	UP		ENSDARG00000060515	34.5738	31.8319	36.4309	20.5664	17.9185	17.4044	-0.879859	0.0243848	DOWN
ENSDARG00000114695	1.23791	7.11956	2.88653	0.376439	0.194593	0.251887	-3.70673	0.014785	DOWN		ENSDARG00000038901	105.384	95.0094	105.091	41.9393	74.228	71.7876	-0.699678	0.0144109	DOWN		ENSDARG00000077115	4.15573	3.37736	2.57038	11.0526	7.09654	8.66464	-0.699678	0.0144109	DOWN		ENSDARG00000088923	28.7847	87.5378	19.7334	176.94	264.696	201.067	2.24766	0.0247236	UP
ENSDARG00000061472	48.691	53.9504	54.289	21.457	16.3458	12.0906	-1.64569	0.014785	DOWN		ENSDARG00000058229	15.9673	16.3206	14.3438	6.86124	8.52201	4.74458	-1.22218	0.0144109	DOWN		ENSDARG00000023759	2.4375	3.644	2.6989	0.376795	1.03491	0.857885	-1.22218	0.0144109	DOWN		ENSDARG00000104818	0.643233	3.21706	0.379488	8.04271	7.06786	8.58772	2.50792	0.0249119	UP
ENSDARG00000097244	9.2843	3.32246	8.21551	1.31754	0.389187	0.503775	-3.18384	0.014785	DOWN		ENSDARG00000074111	11.7759	4.3716	5.70826	1.11495	2.34664	2.09233	-1.95633	0.0144215	DOWN		ENSDARG00000021444	1.07889	1.24429	0.514076	5.40072	4.87887	3.25996	-1.95633	0.0144215	DOWN		ENSDARG00000035507	7.23637	3.04774	3.2889	14.362	18.7149	8.35872	1.61206	0.0250906	UP
ENSDARG00000101542	0.618954	0.474637	0.11102	4.89371	2.9189	3.52642	3.30914	0.014785	UP		ENSDARG00000032326	17.9632	18.4579	21.8085	7.63313	11.7332	12.2003	-0.88096	0.0145342	DOWN		ENSDARG00000112454	4.63524	2.31083	4.75521	15.8254	21.1418	6.86308	-0.88096	0.0145342	DOWN		ENSDARG00000074075	5.14586	2.87842	4.17437	1.26385	1.6923	0.916024	-1.6419	0.0251457	DOWN
ENSDARG00000098367	245.518	218.966	230.923	175.609	172.215	199.999	-0.344373	0.0149014	DOWN		ENSDARG00000040991	1.39714	0.194293	1.75639	9.6915	10.1276	10.4027	3.2413	0.0145772	UP		ENSDARG00000069549	2.917	3.19961	0.257038	0.251196	0	0	3.2413	0.0145772	UP		ENSDARG00000069766	1.9297	5.07956	1.89744	1.14896	0.497736	0.572515	-1.98447	0.0253312	DOWN
ENSDARG00000077584	53.23	54.4251	47.5168	24.0921	30.5512	34.7604	-0.797099	0.0149014	DOWN		ENSDARG00000022772	7.38488	8.84035	5.85463	1.71531	1.35858	0.618858	-2.61553	0.0145772	DOWN		ENSDARG00000062198	16.5031	17.3312	34.1861	49.8625	71.4089	54.7331	-2.61553	0.0145772	DOWN		ENSDARG00000075730	25.2469	16.0853	19.1009	5.74479	8.56107	2.17556	-1.86646	0.0254092	DOWN
ENSDARG00000090181	4.33267	7.91062	5.66204	2.07041	2.33512	1.00755	-1.70349	0.0149014	DOWN		ENSDARG00000052917	4.5906	1.84579	6.73282	10.2061	63.4828	25.2848	2.92795	0.0146569	UP		ENSDARG00000036967	28.0112	38.7508	23.776	14.4438	8.42714	11.1525	2.92795	0.0146569	UP		ENSDARG00000042853	40.3628	52.8274	39.0873	24.3579	29.1674	28.6257	-0.685742	0.025549	DOWN
ENSDARG00000036442	5.98322	6.17028	6.99429	1.69398	0.58378	0.503775	-2.73429	0.0149345	DOWN		ENSDARG00000079645	18.3624	20.4008	18.8812	36.1073	31.1239	51.9252	1.04983	0.0146774	UP		ENSDARG00000039872	115.322	98.5657	79.4248	48.9833	40.9529	71.805	1.04983	0.0146774	UP		ENSDARG00000044492	29.4279	27.4296	30.2326	15.7407	24.3891	15.4579	-0.646168	0.0255535	DOWN
ENSDARG00000009657	60.2448	46.5144	55.0661	35.0088	38.5295	42.3171	-0.482535	0.0149804	DOWN		ENSDARG00000102482	53.0913	49.1562	53.4235	31.2186	40.0164	32.0333	-0.593788	0.0146774	DOWN		ENSDARG00000093192	34.9641	44.9723	36.4994	68.7022	62.6861	66.4003	-0.593788	0.0146774	DOWN		ENSDARG00000098368	0.643233	2.37046	1.89744	10.9151	4.47963	9.04573	2.30307	0.0255535	UP
ENSDARG00000035781	24.1392	22.6244	22.2041	39.7143	38.7241	49.118	0.886443	0.0149804	UP		ENSDARG00000015543	1428.87	689.158	1188.49	362.531	627.912	590.744	-1.06393	0.0147755	DOWN		ENSDARG00000110654	111.486	166.202	127.619	91.4355	90.7765	91.9653	-1.06393	0.0147755	DOWN		ENSDARG00000069427	2.25131	1.18523	2.78291	0.574479	0.597284	0.572515	-1.82028	0.0257246	DOWN
ENSDARG00000035147	9.49062	3.16425	9.43674	1.12932	0.972967	1.25944	-2.70857	0.0153427	DOWN		ENSDARG00000060021	20.7575	15.5435	18.003	6.00359	10.8687	11.1689	-0.947882	0.0148516	DOWN		ENSDARG00000041068	4.71516	2.57746	9.12485	9.92226	27.0555	19.3024	-0.947882	0.0148516	DOWN		ENSDARG00000102433	43.4182	42.499	29.8531	67.7885	61.3211	51.7553	0.645705	0.0258924	UP
ENSDARG00000041429	11.1412	2.84782	12.4343	28.4211	32.6917	35.768	1.86815	0.0153427	UP		ENSDARG00000090847	0.598774	0.29144	0.146366	2.14414	1.97612	1.38506	2.43281	0.014948	UP		ENSDARG00000039682	1.43852	0.088878	0.257038	6.7823	3.25258	7.4636	2.43281	0.014948	UP		ENSDARG00000069966	18.4929	10.6671	14.8	45.269	27.6741	27.7097	1.19294	0.0259147	UP
ENSDARG00000056450	10.1096	8.22704	11.102	23.151	32.1079	25.4406	1.45235	0.015346	UP		ENSDARG00000069189	0	0	0	1.97261	2.09963	0.471511	6.80857	0.014991	UP		ENSDARG00000074255	1.75819	0.533268	1.15667	3.51675	6.06163	3.68891	6.80857	0.014991	UP		ENSDARG00000093612	0	0	0	1.72344	0.696831	0.687018	6.31318	0.0260623	UP
ENSDARG00000054823	29.7098	84.6436	36.3037	156.222	145.945	152.644	1.5923	0.015346	UP		ENSDARG00000033539	287.012	248.21	296.537	133.623	219.72	208.82	-0.564793	0.014991	DOWN		ENSDARG00000099970	87.7499	83.3675	111.555	128.613	270.26	142.237	-0.564793	0.014991	DOWN		ENSDARG00000040991	1.76889	0	2.90941	14.2471	12.0452	10.0763	2.90831	0.0261089	UP
ENSDARG00000098689	38.9941	43.983	43.7421	15.2458	6.81077	12.5944	-1.87179	0.015346	DOWN		ENSDARG00000115082	5.78815	8.16032	5.70826	27.1877	11.4862	10.2848	1.30495	0.0150248	UP		ENSDARG00000101930	1.35861	0.533268	2.18482	0	0	0	1.30495	0.0150248	UP		ENSDARG00000078775	5.62828	5.07956	6.5778	10.2257	13.0407	11.2213	0.992887	0.0261907	UP
ENSDARG00000076585	3.30109	5.69565	2.77551	9.5992	9.53507	9.82361	1.30021	0.015346	UP		ENSDARG00000075759	1.79632	4.3716	0.585463	14.3228	6.91642	12.2003	2.25852	0.0151484	UP		ENSDARG00000031751	14.585	15.8203	12.0808	2.76316	1.77413	1.54419	2.25852	0.0151484	UP		ENSDARG00000087394	12.7038	12.5296	12.1436	28.0346	22.8959	15.4579	0.828633	0.0263501	UP
ENSDARG00000032237	60.6574	47.7801	44.9633	35.3853	28.216	32.2416	-0.675816	0.015346	DOWN		ENSDARG00000076934	18.562	23.9952	22.5403	39.7952	31.0004	29.941	0.625678	0.0151484	UP		ENSDARG00000003693	115.282	104.787	109.884	84.0252	76.2878	79.9549	0.625678	0.0151484	UP		ENSDARG00000097718	26.0509	36.7422	40.3522	20.911	24.3891	22.4426	-0.6069	0.0263579	DOWN
ENSDARG00000053446	125.029	69.6135	107.468	43.2905	46.7024	48.6143	-1.12369	0.015346	DOWN		ENSDARG00000023627	187.017	184.482	169.052	293.232	213.544	238.319	0.463195	0.0151484	UP		ENSDARG00000029587	24.5348	97.2325	18.2497	7.1591	4.87887	6.60572	0.463195	0.0151484	UP		ENSDARG00000079469	3.05535	3.55569	4.04787	5.28521	9.45699	8.35872	1.11142	0.0263579	UP
ENSDARG00000104508	58.5943	52.2101	44.8523	69.8294	73.1671	81.3596	0.52918	0.015503	UP		ENSDARG00000004588	16.9653	14.2806	9.95287	6.17512	6.6694	4.53829	-1.25092	0.0151706	DOWN		ENSDARG00000044551	14.9447	17.6867	10.7956	6.9079	7.68792	4.03206	-1.25092	0.0151706	DOWN		ENSDARG00000004939	18.6537	15.7466	15.559	32.4006	26.8778	27.0227	0.788498	0.0263579	UP
ENSDARG00000058943	66.6407	62.3357	80.6008	38.7732	48.0646	34.2567	-0.790625	0.0155281	DOWN		ENSDARG00000102061	12.3747	7.67459	12.2947	1.88684	0.370522	0	-3.92457	0.0152748	DOWN		ENSDARG00000094616	256.497	560.287	227.864	900.037	840.2	1001.58	-3.92457	0.0152748	DOWN		ENSDARG00000016056	21.0659	18.4557	18.5949	10.9151	12.7421	12.2518	-0.693325	0.0263734	DOWN
ENSDARG00000040815	10.5222	11.7077	9.88082	3.01151	2.72431	1.76321	-2.0768	0.0156007	DOWN		ENSDARG00000041068	5.98774	3.01155	6.58646	15.8666	19.7612	20.5697	1.86414	0.0152756	UP		ENSDARG00000039211	7.31249	6.0437	5.78336	3.64235	1.92198	2.57366	1.86414	0.0152756	UP		ENSDARG00000062893	13.3471	6.09547	17.9624	37.1114	24.8868	40.8776	1.45097	0.0264413	UP
ENSDARG00000042975	36.3119	21.3587	41.5216	10.5403	18.2918	11.8387	-1.28463	0.0156007	DOWN		ENSDARG00000032577	35.1281	34.9728	34.835	24.7005	10.9922	19.332	-0.92507	0.0153328	DOWN		ENSDARG00000102003	0.919056	1.95532	0.385557	0	0	0.0857885	-0.92507	0.0153328	DOWN		ENSDARG00000102145	66.4138	43.1763	54.8993	84.5633	91.2849	94.0069	0.71372	0.0264413	UP
ENSDARG00000036494	23.9329	22.1497	27.8661	36.891	39.5024	48.3624	0.750477	0.0156007	UP		ENSDARG00000099715	48.8999	42.5502	69.0846	13.6367	35.3231	28.9095	-1.04447	0.0153561	DOWN		ENSDARG00000023645	19.46	27.3744	26.0894	4.27034	5.3224	10.8951	-1.04447	0.0153561	DOWN		ENSDARG00000063568	5.46748	2.53978	4.30087	0.344688	1.6923	0.343509	-2.32812	0.0265914	DOWN
ENSDARG00000074153	57.769	13.4481	43.631	4.14083	6.03239	6.0453	-2.82404	0.0156007	DOWN		ENSDARG00000089983	2.59469	2.13723	1.17093	0.171531	0.370522	0	-3.80361	0.0155648	DOWN		ENSDARG00000042285	6.35348	8.97667	3.21298	23.7381	21.2896	22.9913	-3.80361	0.0155648	DOWN		ENSDARG00000044544	17.3673	11.0057	16.4445	4.48094	6.66967	5.15263	-1.4559	0.0266632	DOWN
ENSDARG00000062812	4.74531	5.0628	2.99755	0.941098	0.972967	2.0151	-1.71683	0.0156276	DOWN		ENSDARG00000062123	9.77998	10.6861	11.8556	35.0781	14.0798	20.216	1.10073	0.0156343	UP		ENSDARG00000078800	0	0.088878	0.128519	0.879187	1.92198	0.943674	1.10073	0.0156343	UP		ENSDARG00000012460	2.57293	3.04774	3.41539	7.69802	9.0588	5.72515	1.30933	0.0266632	UP
ENSDARG00000027461	61.8954	40.0277	43.52	23.7157	27.2431	27.4557	-0.889088	0.0156276	DOWN		ENSDARG00000079280	9.3808	8.84035	11.7093	4.7171	3.21119	5.27503	-1.16771	0.0157869	DOWN		ENSDARG00000006545	77.2407	93.3219	69.7859	63.6783	59.7292	57.7357	-1.16771	0.0157869	DOWN		ENSDARG00000004789	4.34182	6.60343	3.66839	0.574479	0.895926	0.572515	-2.8027	0.0266848	DOWN
ENSDARG00000038348	7.22112	16.6123	5.77306	3.01151	2.9189	3.02265	-1.71961	0.0158424	DOWN		ENSDARG00000029856	76.6431	84.3233	81.9648	184.996	101.153	112.78	0.714731	0.0157869	UP		ENSDARG00000012222	185.21	293.831	201.646	146.95	156.863	155.363	0.714731	0.0157869	UP		ENSDARG00000105142	173.673	170.504	158.879	216.694	221.592	235.304	0.421273	0.026854	UP
ENSDARG00000028213	1.44422	7.91062	7.43837	26.3507	22.962	23.6774	2.08847	0.0160256	UP		ENSDARG00000077686	20.9571	23.4123	21.5158	44.5981	29.3948	26.8761	0.611369	0.0157869	UP		ENSDARG00000098689	49.5491	47.372	64.6451	11.555	22.4724	14.3267	0.611369	0.0157869	UP		ENSDARG00000009657	49.6897	45.3774	52.2429	35.3879	40.1176	32.6333	-0.445923	0.0270055	DOWN
ENSDARG00000016710	30.9477	23.8901	18.6514	5.83481	4.28105	4.0302	-2.36655	0.0160256	DOWN		ENSDARG00000101135	0.598774	0.388587	0.585463	3.68792	8.15149	8.25144	3.69411	0.0158517	UP		ENSDARG00000035147	7.35245	2.93297	6.55447	0.125598	1.92198	0.943674	3.69411	0.0158517	UP		ENSDARG00000092556	22.8348	21.3342	23.6548	30.4474	31.9547	30.1143	0.447266	0.0271435	UP
ENSDARG00000097452	40.232	14.3973	33.6392	10.1639	6.61617	5.03775	-2.0061	0.0160256	DOWN		ENSDARG00000009252	16.9653	17.7778	20.0521	9.00538	12.7213	11.1394	-0.738845	0.0158571	DOWN		ENSDARG00000009886	11.4682	17.2423	10.6671	18.3373	28.534	31.0555	-0.738845	0.0158571	DOWN		ENSDARG00000007315	164.668	191.499	188.606	103.866	107.611	123.32	-0.702437	0.027178	DOWN
ENSDARG00000092556	21.6634	20.5676	20.8718	31.0562	29.9674	26.9519	0.480622	0.0160256	UP		ENSDARG00000061468	7.98366	10.7833	6.73282	37.6511	67.188	35.9232	2.44524	0.0158571	UP		ENSDARG00000056156	0.039959	0.177756	0.385557	2.00957	2.21767	1.11525	2.44524	0.0158571	UP		ENSDARG00000009886	12.2214	9.31253	11.1317	17.0046	25.7827	21.2975	0.971273	0.027178	UP
ENSDARG00000076667	62.7206	50.4698	77.9364	19.5748	22.7674	35.768	-1.29781	0.0160488	DOWN		ENSDARG00000090971	9.58039	9.90896	7.46465	33.3628	13.8328	15.1473	1.20709	0.0158571	UP		ENSDARG00000020898	47.9508	46.2165	53.978	33.9115	28.0905	21.7903	1.20709	0.0158571	UP		ENSDARG00000115457	2860.78	2430.57	1623.7	1290.85	1429.5	897.36	-0.934581	0.0271857	DOWN
ENSDARG00000040255	12.7917	11.8659	20.2057	31.6209	24.3242	32.4935	0.969962	0.0160488	UP		ENSDARG00000044751	4.19142	2.23437	2.48822	0.343062	0.988059	0.265225	-2.56832	0.0158717	DOWN		ENSDARG00000041429	12.3873	2.57746	11.3097	31.1484	28.534	29.6828	-2.56832	0.0158717	DOWN		ENSDARG00000017853	5.62828	6.43411	3.1624	2.06813	2.68778	1.83205	-1.19506	0.0274781	DOWN
ENSDARG00000012397	1.03159	0.949274	2.55347	4.70549	4.86483	4.78586	1.61399	0.0160488	UP		ENSDARG00000053858	38.9203	34.2928	35.5669	14.4086	19.7612	19.0667	-1.02927	0.0159119	DOWN		ENSDARG00000074747	13.666	17.3312	44.9817	1.50718	3.9918	7.63518	-1.02927	0.0159119	DOWN		ENSDARG00000012078	0.804041	0.677275	0.379488	2.29792	2.09049	1.71754	1.71473	0.0274973	UP
ENSDARG00000095339	4.74531	6.3285	3.21959	1.31754	0.389187	1.25944	-2.26098	0.0162044	DOWN		ENSDARG00000088440	156.08	165.052	173.004	248.977	200.453	200.481	0.394968	0.0159591	UP		ENSDARG00000059553	120.956	100.876	107.699	84.5276	78.0619	83.2149	0.394968	0.0159591	UP		ENSDARG00000027143	23.478	12.1909	20.4924	9.99594	9.65609	5.38164	-1.16472	0.0275741	DOWN
ENSDARG00000053344	9.07798	18.1944	11.4351	1.31754	3.69727	3.02265	-2.27032	0.0162044	DOWN		ENSDARG00000021569	45.3073	44.8818	39.5187	85.6797	56.1959	50.9821	0.571105	0.0159799	UP		ENSDARG00000022772	5.15471	10.7542	3.59853	0.879187	2.21767	0.343154	0.571105	0.0159799	UP		ENSDARG00000054334	5.46748	5.92615	6.07181	2.41281	2.58823	1.48854	-1.42088	0.0276822	DOWN
ENSDARG00000099890	7.63376	5.22101	4.99592	2.63507	2.33512	2.26699	-1.28974	0.0162633	DOWN		ENSDARG00000032049	77.4415	78.6888	74.9392	192.286	93.7421	102.554	0.749496	0.0160002	UP		ENSDARG00000030176	2.2377	1.68868	0.899633	4.39594	5.17456	4.54679	0.749496	0.0160002	UP		ENSDARG00000059933	38.4331	43.6842	48.8275	85.9421	50.8687	107.175	0.896431	0.0281309	UP
ENSDARG00000062995	3.30109	3.7971	3.66367	1.69398	0.778373	0.755662	-1.70855	0.0163017	DOWN		ENSDARG00000009499	0	0.29144	0.146366	0.857655	1.48209	2.06286	3.02882	0.0160002	UP		ENSDARG00000038863	38.5604	38.1286	34.5716	24.1149	28.0905	22.8198	3.02882	0.0160002	UP		ENSDARG00000099524	19.9402	29.2921	29.0941	14.9365	13.3393	18.5495	-0.742968	0.0286601	DOWN
ENSDARG00000038667	37.5498	19.3019	28.8653	13.9282	15.7621	16.6246	-0.886465	0.0163044	DOWN		ENSDARG00000019815	2.79428	3.01155	2.04912	15.2663	9.63358	6.27699	1.97492	0.0160896	UP		ENSDARG00000024278	9.23052	13.3317	7.58262	2.26077	2.06982	0.943674	1.97492	0.0160896	UP		ENSDARG00000035905	52.5843	53.674	40.8582	30.2176	30.1628	34.5799	-0.630402	0.0286601	DOWN
ENSDARG00000042833	46.6278	32.5918	38.3021	19.7631	23.7404	26.9519	-0.738551	0.0167412	DOWN		ENSDARG00000087954	13.5722	10.9776	12.002	20.841	25.319	16.1787	0.768802	0.0161838	UP		ENSDARG00000076169	114.522	125.496	125.049	151.597	148.584	155.02	0.768802	0.0161838	UP		ENSDARG00000090447	147.461	123.772	165.077	108.806	106.914	118.74	-0.384113	0.0287152	DOWN
ENSDARG00000054076	11.7601	15.8212	13.3225	7.34056	5.8378	7.80851	-0.964448	0.0168446	DOWN		ENSDARG00000058370	0.199591	0	0.146366	1.80108	1.7291	2.09233	4.13121	0.0162386	UP		ENSDARG00000063568	5.71413	3.02185	3.98409	0.879187	0.887067	0.686308	4.13121	0.0162386	UP		ENSDARG00000100357	45.0263	51.4729	57.4292	40.788	36.6334	39.0455	-0.403046	0.0287596	DOWN
ENSDARG00000090986	17.537	23.5736	22.2041	47.2431	34.6376	32.2416	0.848136	0.0168446	UP		ENSDARG00000036375	0.997957	1.4572	1.17093	1.88684	5.31082	5.65813	1.79881	0.0162386	UP		ENSDARG00000054378	1.19877	6.13258	1.02815	13.5646	15.3758	18.7877	1.79881	0.0162386	UP		ENSDARG00000069619	216.609	202.336	138.893	296.431	339.755	334.463	0.799772	0.0289887	UP
ENSDARG00000063219	191.669	215.011	231.589	334.466	304.149	271.535	0.511643	0.0168826	UP		ENSDARG00000062749	39.1199	32.5441	37.0305	28.7314	21.3668	20.9233	-0.61288	0.0162397	DOWN		ENSDARG00000104018	95.8616	89.0557	82.2522	71.9678	57.3637	61.0814	-0.61288	0.0162397	DOWN		ENSDARG00000036298	32.9657	41.8217	30.7385	16.4301	16.3258	12.4808	-1.21982	0.0292951	DOWN
ENSDARG00000114885	44.9773	37.8128	47.8498	28.7976	22.7674	27.9595	-0.716889	0.0168826	DOWN		ENSDARG00000092810	17.3645	21.6637	18.8812	27.0161	49.0324	31.9449	0.891558	0.0162926	UP		ENSDARG00000089853	3.43647	1.51093	3.47001	0.627991	0.295689	0.343154	0.891558	0.0162926	UP		ENSDARG00000099439	440.614	373.178	315.102	596.769	838.985	537.477	0.805877	0.0292951	UP
ENSDARG00000036155	2.68213	8.85989	4.66286	1.69398	2.52971	1.25944	-1.54997	0.0169358	DOWN		ENSDARG00000009524	21.9551	22.8295	23.4185	71.0138	30.6298	35.3044	1.00462	0.0162926	UP		ENSDARG00000092246	2.07787	2.13307	2.57038	0.376795	0.147845	0.428943	1.00462	0.0162926	UP		ENSDARG00000024693	146.657	137.825	137.754	176.02	193.719	174.388	0.365999	0.0292951	UP
ENSDARG00000051986	204.048	242.856	208.274	142.482	156.064	138.034	-0.585392	0.0169558	DOWN		ENSDARG00000002791	284.418	260.45	270.191	387.746	343.845	360.5	0.422371	0.0163103	UP		ENSDARG00000079860	1.71824	2.48858	2.6989	5.77752	8.87067	4.80416	0.422371	0.0163103	UP		ENSDARG00000100296	24.282	21.5035	16.065	9.53635	3.88234	8.12971	-1.52177	0.0294185	DOWN
ENSDARG00000073821	5.15795	4.74637	4.77388	0	0.389187	0.503775	-4.04973	0.0170295	DOWN		ENSDARG00000087203	1.39714	1.55435	1.46366	6.26088	3.3347	2.62278	1.44917	0.0166527	UP		ENSDARG00000076602	51.9067	58.3039	50.8935	39.8146	35.9262	41.4359	1.44917	0.0166527	UP		ENSDARG00000013224	25.8901	22.1807	17.8359	41.4774	39.6198	24.2746	0.679302	0.0294185	UP
ENSDARG00000000588	23.5202	21.8333	23.6474	32.3738	32.4971	37.0274	0.561001	0.0170295	UP		ENSDARG00000087474	1.39714	5.34307	4.6837	5.83205	20.8728	24.1355	2.12024	0.0166527	UP		ENSDARG00000101478	6.87294	9.24331	0.257038	0.125598	0.147845	0.171577	2.12024	0.0166527	UP		ENSDARG00000054473	136.848	129.867	156.349	188.429	171.819	213.548	0.439081	0.0294197	UP
ENSDARG00000103840	5.7769	7.27777	7.21633	1.8822	2.33512	2.0151	-1.69784	0.017261	DOWN		ENSDARG00000100296	29.7391	30.8926	30.1513	13.7225	4.9403	11.2573	-1.58937	0.0166529	DOWN		ENSDARG00000115903	0.119877	0	0	3.26555	0.739223	1.20104	-1.58937	0.0166529	DOWN		ENSDARG00000077620	402.824	301.726	367.977	493.248	607.537	470.607	0.550988	0.0294197	UP
ENSDARG00000104676	4.74531	4.90458	4.66286	1.69398	1.36215	1.00755	-1.791	0.0175626	DOWN		ENSDARG00000074556	4.19142	3.59443	4.09824	7.37583	10.9922	6.39487	1.05365	0.0166745	UP		ENSDARG00000038271	65.253	50.0383	51.5361	35.7955	34.4478	35.2591	1.05365	0.0166745	UP		ENSDARG00000069278	121.41	109.549	94.2396	84.6782	88.6966	67.5567	-0.431799	0.0295577	DOWN
ENSDARG00000094616	509.399	878.237	516.578	1626.4	1826.06	1579.84	1.40201	0.0177392	UP		ENSDARG00000103108	27.9428	30.5041	26.9313	110.209	34.2116	40.8741	1.11594	0.0166801	UP		ENSDARG00000042853	39.4795	61.4147	39.5839	28.2596	28.534	30.2834	1.11594	0.0166801	UP		ENSDARG00000100573	42.1317	38.774	18.0889	14.5918	18.8144	14.3129	-1.04703	0.029836	DOWN
ENSDARG00000094417	1.65054	1.10749	0.666123	0	0	0	-6.41668	0.0178784	DOWN		ENSDARG00000006666	3.79224	3.10869	3.95187	0.343062	0.49403	0.913553	-2.52367	0.0166914	DOWN		ENSDARG00000028086	13.626	9.50994	30.202	45.341	47.6059	39.2054	-2.52367	0.0166914	DOWN		ENSDARG00000102798	411.186	319.504	337.112	236.456	255.14	220.189	-0.585006	0.0306839	DOWN
ENSDARG00000043288	22.076	25.1558	23.9804	14.3047	7.97833	14.6095	-0.951473	0.0179567	DOWN		ENSDARG00000104543	0.798366	0.680027	0.439097	2.83026	3.3347	2.82907	2.21386	0.0166914	UP		ENSDARG00000079949	167.228	258.279	179.284	355.317	368.429	382.96	2.21386	0.0166914	UP		ENSDARG00000038271	71.0772	60.2775	66.0309	48.2563	37.0316	41.6791	-0.637003	0.0307263	DOWN
ENSDARG00000104275	0	0	0.444082	2.82329	2.72431	1.51132	3.59929	0.0179567	UP		ENSDARG00000063314	0.798366	0.485733	1.61002	4.28828	5.80485	3.03535	2.17803	0.0167151	UP		ENSDARG00000098141	28.6905	45.6833	35.5998	23.4869	24.2465	21.104	2.17803	0.0167151	UP		ENSDARG00000014324	82.3338	77.3786	53.1283	130.866	122.145	77.2895	0.635932	0.0307727	UP
ENSDARG00000026582	11.5538	10.1256	21.4269	26.3507	29.9674	33.2491	1.04312	0.0179655	UP		ENSDARG00000089245	9.18121	7.86888	7.17192	1.28648	3.21119	2.29862	-1.83652	0.0167493	DOWN		ENSDARG00000057863	28.3309	16.1758	33.415	16.8302	15.5237	11.4957	-1.83652	0.0167493	DOWN		ENSDARG00000077219	0	0	0	1.49365	8.16288	0.916024	8.0816	0.0308767	UP
ENSDARG00000089172	0.206318	0.63285	0.555102	2.44685	2.72431	1.76321	2.23832	0.0179717	UP		ENSDARG00000088929	24.9489	19.5265	18.4421	12.0929	10.7451	11.3457	-0.875669	0.0167952	DOWN		ENSDARG00000045481	22.6168	24.1748	24.8042	10.2991	10.497	13.0399	-0.875669	0.0167952	DOWN		ENSDARG00000063089	0.321616	0.338637	1.26496	8.04271	6.47057	1.71754	2.99505	0.0310376	UP
ENSDARG00000103457	12.7917	13.4481	10.658	7.15234	4.08646	6.29718	-1.07054	0.018041	DOWN		ENSDARG00000013087	1.99591	4.27445	3.22005	9.43421	6.29888	8.07463	1.30169	0.0168296	UP		ENSDARG00000102769	2.39754	3.73287	2.95594	10.927	8.87067	10.2088	1.30169	0.0168296	UP		ENSDARG00000074245	15.2768	6.94207	6.95728	22.06	22.199	19.9235	1.13927	0.0311167	UP
ENSDARG00000100312	3.30109	1.42391	3.21959	0.18822	0.194593	0	-4.14822	0.0181179	DOWN		ENSDARG00000042975	37.124	19.6236	34.9814	11.7499	14.2034	12.8487	-1.23672	0.0169187	DOWN		ENSDARG00000026787	16.2233	14.1316	19.1493	5.40072	6.50516	6.94887	-1.23672	0.0169187	DOWN		ENSDARG00000058076	10.2917	8.46593	11.1317	24.0132	13.2398	22.5571	0.996752	0.0312489	UP
ENSDARG00000004789	4.53899	7.43598	5.9951	0.752878	0.778373	0.503775	-3.10339	0.018123	DOWN		ENSDARG00000004939	16.3665	13.7948	18.1493	39.5379	22.7254	23.0156	0.8212	0.0169187	UP		ENSDARG00000008541	1113.1	1375.12	1103.98	566.448	725.177	683.906	0.8212	0.0169187	UP		ENSDARG00000059956	2.57293	6.77275	8.34874	2.6426	0.796378	1.03053	-1.98653	0.0312489	DOWN
ENSDARG00000017067	37.9625	43.6666	27.2	16.9398	23.3512	22.418	-0.793965	0.0181244	DOWN		ENSDARG00000044544	22.3542	16.9035	35.4205	4.45981	11.9802	10.1964	-1.48592	0.0169187	DOWN		ENSDARG00000101297	76.002	94.0329	60.1469	39.061	48.7887	51.0442	-1.48592	0.0169187	DOWN		ENSDARG00000074552	17.5281	25.9058	23.5283	4.71073	7.46605	8.24421	-1.7107	0.0312489	DOWN
ENSDARG00000078891	21.0444	24.6811	16.098	7.52878	9.34048	14.1057	-1.00128	0.0183002	DOWN		ENSDARG00000031216	75.4456	57.3165	70.5483	36.5361	52.4907	51.0705	-0.534864	0.0169281	DOWN		ENSDARG00000035388	0.599385	0.622146	0.514076	5.27512	5.17456	2.91681	-0.534864	0.0169281	DOWN		ENSDARG00000103840	10.2917	11.8523	10.6257	2.8724	5.87329	3.09158	-1.46141	0.0312987	DOWN
ENSDARG00000013921	4.74531	7.11956	2.88653	1.8822	0.972967	1.25944	-1.81944	0.0183834	DOWN		ENSDARG00000104508	57.8815	51.3906	58.6926	62.8661	89.1724	87.4948	0.51329	0.0169973	UP		ENSDARG00000074245	13.1065	6.8436	11.0526	19.2165	26.612	23.935	0.51329	0.0169973	UP		ENSDARG00000091813	94.0728	101.761	108.66	71.695	82.7238	74.4269	-0.412059	0.0313286	DOWN
ENSDARG00000014208	318.555	291.902	400.562	234.145	191.091	185.137	-0.728074	0.0184466	DOWN		ENSDARG00000036293	6.18733	14.572	11.7093	35.0781	24.9485	18.1826	1.2508	0.0171043	UP		ENSDARG00000055416	31.7674	41.4171	34.4431	19.9701	20.4025	19.6456	1.2508	0.0171043	UP		ENSDARG00000005972	3.05535	2.53978	3.2889	7.58313	8.36197	9.50375	1.51078	0.0313286	UP
ENSDARG00000068590	25.7897	39.2367	35.3045	21.457	22.7674	13.6019	-0.79209	0.0184466	DOWN		ENSDARG00000077620	405.57	331.076	451.099	652.332	620.007	507.965	0.583971	0.0171124	UP		ENSDARG00000102050	119.917	116.252	95.2326	78.7501	63.721	89.9922	0.583971	0.0171124	UP		ENSDARG00000079745	38.4331	44.1922	40.2257	19.3025	20.9049	11.5648	-1.24476	0.0313803	DOWN
ENSDARG00000075215	54.2616	43.3502	47.7388	31.4327	31.7187	34.5086	-0.573269	0.0187194	DOWN		ENSDARG00000061692	8.98161	0.388587	9.51377	0.0857655	0	0	-7.53425	0.0171466	DOWN		ENSDARG00000017454	178.617	190.554	169.645	131.878	121.233	130.57	-7.53425	0.0171466	DOWN		ENSDARG00000022020	35.0562	34.3717	25.1727	46.4179	52.8596	43.7401	0.598376	0.0313803	UP
ENSDARG00000102586	38.1688	31.3261	38.8572	18.6337	11.8702	15.3651	-1.23918	0.0187722	DOWN		ENSDARG00000029556	45.3073	72.3743	52.3989	120.929	82.503	74.1156	0.700551	0.0171466	UP		ENSDARG00000074933	10.2295	13.4206	13.1089	6.27991	6.50516	7.54939	0.700551	0.0171466	UP		ENSDARG00000042993	13.1863	12.6989	9.10772	2.98729	4.08144	4.92363	-1.53986	0.0314197	DOWN
ENSDARG00000105612	2.06318	5.37922	8.10449	0.376439	0	0	-5.13329	0.0187884	DOWN		ENSDARG00000035569	2.59469	4.46875	0.585463	7.63313	15.0679	9.81332	2.04897	0.0171466	UP		ENSDARG00000075567	2.31762	3.11073	2.44186	5.14953	9.60989	7.12045	2.04897	0.0171466	UP		ENSDARG00000013302	73.8109	81.7809	53.5078	123.628	136.181	106.831	0.812065	0.0314241	UP
ENSDARG00000099175	8.87167	4.90458	10.1029	2.63507	1.75134	3.77831	-1.56168	0.0187983	DOWN		ENSDARG00000090552	191.608	176.321	228.477	86.0228	142.157	150.854	-0.652936	0.0171564	DOWN		ENSDARG00000032079	0.319672	0.799902	0.385557	0.879187	2.80905	2.57366	-0.652936	0.0171564	DOWN		ENSDARG00000061692	8.84445	0.169319	10.8787	0	0.0995473	0	-7.08564	0.0314241	DOWN
ENSDARG00000096709	10.9348	28.9529	23.3143	6.7759	5.8378	8.56417	-1.58431	0.0187983	DOWN		ENSDARG00000079835	79.4374	68.2941	71.8656	27.1877	44.9567	56.9939	-0.760133	0.0171564	DOWN		ENSDARG00000029856	66.7714	86.9227	81.0955	144.94	116.501	114.528	-0.760133	0.0171564	DOWN		ENSDARG00000061024	40.202	35.7262	35.0394	45.8434	56.8415	46.1447	0.424187	0.0314241	UP
ENSDARG00000019747	27.0276	33.0664	34.5274	71.147	53.124	76.5737	1.08219	0.0187983	UP		ENSDARG00000018853	50.4966	38.6644	46.1052	71.3569	59.1601	66.3946	0.545102	0.0171905	UP		ENSDARG00000068846	116.201	122.829	95.7467	199.952	194.12	216.273	0.545102	0.0171905	UP		ENSDARG00000029482	15.92	36.9115	15.053	6.66396	9.75563	9.04573	-1.40893	0.0314241	DOWN
ENSDARG00000009886	16.2991	12.0241	10.1029	22.3981	24.5188	30.2265	1.01059	0.0189447	UP		ENSDARG00000041317	56.2848	47.3104	59.5708	30.5325	34.7056	34.3319	-0.710882	0.0172381	DOWN		ENSDARG00000043492	20.5789	17.7756	0.899633	0.753589	0.887067	0.60052	-0.710882	0.0172381	DOWN		ENSDARG00000098300	0.321616	1.35455	1.01197	3.44688	2.68778	2.29006	1.63268	0.0316377	UP
ENSDARG00000091161	0.412636	0.158212	0.333061	2.82329	2.72431	1.00755	2.83966	0.0190297	UP		ENSDARG00000101478	9.18121	7.18885	0.439097	0.343062	0	0.176817	-4.8214	0.0172381	DOWN		ENSDARG00000074308	10.709	1.77756	6.0404	0.376795	0.295689	0.257366	-4.8214	0.0172381	DOWN		ENSDARG00000102555	0	0.169319	0	1.95323	6.27148	1.48854	5.67792	0.0316484	UP
ENSDARG00000111129	3.09477	3.00604	3.10857	0.564659	0.58378	0.755662	-2.26402	0.0191055	DOWN		ENSDARG00000044626	6.9857	6.80027	6.14736	1.20072	0.123507	0	-4.00933	0.0172659	DOWN		ENSDARG00000040815	14.5051	22.4861	20.4345	6.7823	5.76594	3.86048	-4.00933	0.0172659	DOWN		ENSDARG00000016143	0.643233	0.846593	3.92138	8.04271	7.06786	9.04573	2.11511	0.0320616	UP
ENSDARG00000105190	0.206318	0	0.444082	1.12932	5.05943	2.0151	3.46615	0.0191203	UP		ENSDARG00000027710	5.78815	5.8288	3.95187	1.20072	1.11157	2.1218	-1.76747	0.017276	DOWN		ENSDARG00000062674	42.7161	44.3501	38.9413	27.0036	27.9426	24.6213	-1.76747	0.017276	DOWN		ENSDARG00000037532	25.0861	22.5194	45.2856	80.7718	76.3528	51.2973	1.16028	0.0324733	UP
ENSDARG00000069966	19.3939	11.8659	24.5355	59.4774	30.5512	40.302	1.22023	0.0191203	UP		ENSDARG00000055493	20.3583	22.6352	20.7839	41.339	32.4825	31.1787	0.716784	0.0174758	UP		ENSDARG00000063663	24.8944	22.1306	29.0453	36.4235	46.1275	39.8059	0.716784	0.0174758	UP		ENSDARG00000103862	1.9297	1.18523	3.2889	0.114896	0.995473	0.229006	-2.20229	0.0326074	DOWN
ENSDARG00000054937	5.57058	6.3285	5.21796	9.03454	10.7026	12.0906	0.892553	0.0191545	UP		ENSDARG00000020693	14.9694	14.2806	13.7584	35.2496	19.2672	18.8604	0.76989	0.0174954	UP		ENSDARG00000087363	587.597	616.546	412.675	1109.66	1241.01	1357.43	0.76989	0.0174954	UP		ENSDARG00000077686	22.6739	23.5353	20.9983	34.4688	30.9592	33.6639	0.560372	0.0326074	UP
ENSDARG00000034893	7.63376	10.6002	8.21551	19.7631	17.1242	13.35	0.925962	0.019322	UP		ENSDARG00000040764	13.5722	15.0577	8.92831	27.2734	33.2235	33.713	1.32311	0.0175023	UP		ENSDARG00000010437	230.403	175.978	214.498	324.043	387.648	360.483	1.32311	0.0175023	UP		ENSDARG00000101908	20.2618	19.133	15.559	12.179	10.3529	12.9388	-0.630339	0.0326074	DOWN
ENSDARG00000020699	50.1352	44.2995	43.7421	28.4211	30.5512	36.7755	-0.530166	0.0194687	DOWN		ENSDARG00000020929	54.688	48.4762	52.9844	79.4189	73.6104	75.5596	0.551201	0.0175712	UP		ENSDARG00000101085	26.9723	22.8416	18.6353	12.9366	12.4189	11.6672	0.551201	0.0175712	UP		ENSDARG00000054378	2.09051	4.06365	1.39146	14.1322	15.5294	11.2213	2.45029	0.0326074	UP
ENSDARG00000105834	15.4738	11.0749	10.1029	5.83481	2.52971	5.79341	-1.3706	0.0196339	DOWN		ENSDARG00000036279	78.2398	99.7696	104.505	222.304	130.918	146.935	0.822341	0.0176532	UP		ENSDARG00000060036	114.602	108.076	83.7944	73.4749	59.7292	52.0736	0.822341	0.0176532	UP		ENSDARG00000061806	2.57293	4.5716	4.30087	1.26385	0.597284	1.25953	-1.87046	0.0326398	DOWN
ENSDARG00000036375	1.03159	0.949274	1.1102	2.63507	5.25402	3.27454	1.83691	0.0197771	UP		ENSDARG00000076747	0.997957	0.87432	1.02456	3.25909	1.97612	2.38702	1.3939	0.0178758	UP		ENSDARG00000020771	2.87705	2.48858	3.3415	5.02393	9.60989	10.3804	1.3939	0.0178758	UP		ENSDARG00000032103	64.1624	63.4945	67.2959	149.365	106.018	183.09	1.16855	0.0328476	UP
ENSDARG00000044433	22.2823	18.0362	1.22122	0.18822	0.58378	0.755662	-4.76391	0.0199195	DOWN		ENSDARG00000043281	50.0974	38.2758	60.3027	20.0691	31.8649	21.3359	-1.02423	0.0179085	DOWN		ENSDARG00000025269	249.104	246.903	215.269	168.553	180.222	198.944	-1.02423	0.0179085	DOWN		ENSDARG00000024229	22.1915	17.7785	22.3898	34.239	34.3438	32.6333	0.697349	0.0330498	UP
ENSDARG00000063568	6.39585	2.68961	4.3298	0.564659	1.36215	0.251887	-2.55484	0.0200051	DOWN		ENSDARG00000071336	98.5982	90.055	114.312	101.118	219.72	239.763	0.889037	0.0179243	UP		ENSDARG00000090503	2.07787	2.66634	2.18482	0.627991	0.147845	0.772097	0.889037	0.0179243	UP		ENSDARG00000036282	29.1063	39.2819	34.4069	25.8516	22.9954	22.6716	-0.523091	0.0333025	DOWN
ENSDARG00000032651	100.477	106.793	109.244	134.012	139.134	162.215	0.458698	0.0200266	UP		ENSDARG00000074626	4.79019	7.86888	6.87919	24.4432	9.13955	12.2888	1.22108	0.0179985	UP		ENSDARG00000055400	2.75717	4.62165	2.6989	1.00479	1.18276	1.37262	1.22108	0.0179985	UP		ENSDARG00000089646	18.0105	12.3603	9.6137	5.4001	5.87329	2.40456	-1.54062	0.0336741	DOWN
ENSDARG00000068367	17.1244	12.8152	12.7674	26.9154	22.7674	25.6925	0.823162	0.0200628	UP		ENSDARG00000044422	16.5661	14.7663	15.6611	83.9644	20.2552	23.4577	1.44232	0.0179985	UP		ENSDARG00000076624	12.8668	14.6649	15.4223	6.27991	9.31421	7.29203	1.44232	0.0179985	UP		ENSDARG00000053344	4.98505	10.8364	7.33677	1.26385	2.48868	1.83205	-2.03788	0.0338396	DOWN
ENSDARG00000035905	49.1036	54.1086	49.9592	33.8795	33.2755	29.7227	-0.659636	0.0200628	DOWN		ENSDARG00000068401	3.19346	1.65149	4.39097	15.009	5.18731	7.36736	1.59049	0.0180609	UP		ENSDARG00000036831	10.0297	14.0427	19.1493	30.1436	40.9529	32.857	1.59049	0.0180609	UP		ENSDARG00000030905	43.579	50.6263	48.5745	63.4225	80.6333	65.7247	0.555303	0.0338846	UP
ENSDARG00000056978	1.44422	0.949274	0.777143	1.69398	3.89187	4.78586	1.71911	0.0200628	UP		ENSDARG00000059582	5.58856	3.40013	7.90375	11.4926	21.4903	10.9626	1.38031	0.0181685	UP		ENSDARG00000026582	10.3494	10.5765	12.9804	23.9893	22.1767	21.2756	1.38031	0.0181685	UP		ENSDARG00000087363	550.446	438.027	263.744	848.965	1215.87	699.155	1.14265	0.0339445	UP
ENSDARG00000075612	4.53899	4.42995	3.33061	1.8822	1.16756	1.25944	-1.49086	0.0200628	DOWN		ENSDARG00000086753	20.1587	15.5435	19.4666	6.86124	12.5978	11.051	-0.852496	0.0181876	DOWN		ENSDARG00000061610	26.9323	34.4847	24.4186	19.4677	16.5586	18.0156	-0.852496	0.0181876	DOWN		ENSDARG00000079876	5.14586	3.38637	2.65642	7.69802	6.76922	7.7862	0.994063	0.0339926	UP
ENSDARG00000115108	4.95163	3.95531	5.32898	0.941098	2.14053	1.00755	-1.78141	0.0201518	DOWN		ENSDARG00000076829	33.7309	44.396	38.6405	107.464	49.0324	49.9507	0.817991	0.0184141	UP		ENSDARG00000092158	34.9241	34.6624	39.1983	50.2393	55.2939	47.3553	0.817991	0.0184141	UP		ENSDARG00000073821	3.53778	3.21706	1.13846	0	0.398189	0.229006	-3.52441	0.034074	DOWN
ENSDARG00000026369	74.6871	87.6497	78.0474	49.5017	48.6483	42.0652	-0.776527	0.0202664	DOWN		ENSDARG00000039682	0.199591	0.0971467	0	0.600359	2.09963	3.09429	4.24619	0.0184782	UP		ENSDARG00000088091	207.867	206.464	147.668	380.186	300.124	279.671	4.24619	0.0184782	UP		ENSDARG00000116300	47.2776	40.6365	45.9181	69.0524	66.0994	58.6255	0.533452	0.0340924	UP
ENSDARG00000060016	71.5923	81.4794	52.2906	36.1381	28.4106	28.2114	-1.14214	0.0203886	DOWN		ENSDARG00000053702	0.399183	0.0971467	0	0.77189	1.6056	2.15127	3.32011	0.0184782	UP		ENSDARG00000078502	5.43442	4.26614	4.49817	9.54546	9.46205	10.0373	3.32011	0.0184782	UP		ENSDARG00000002685	154.697	146.969	162.674	196.012	227.067	214.464	0.457183	0.0345731	UP
ENSDARG00000041533	33.6298	29.2693	25.5347	16.9398	14.2053	14.3576	-0.95505	0.0203886	DOWN		ENSDARG00000070127	69.857	68.5855	63.0836	117.241	85.4671	84.872	0.512766	0.0186148	UP		ENSDARG00000073821	1.95799	2.93297	3.3415	0	0	0.514731	0.512766	0.0186148	UP		ENSDARG00000052700	6.59313	7.11139	8.09575	3.44688	3.68325	2.97708	-1.10633	0.0345731	DOWN
ENSDARG00000040990	181.972	174.034	196.728	239.415	233.317	228.714	0.343522	0.0204377	UP		ENSDARG00000004517	134.924	132.217	154.709	103.004	113.009	118.673	-0.333402	0.0186355	DOWN		ENSDARG00000087752	87.2304	85.234	87.65	124.593	100.091	113.069	-0.333402	0.0186355	DOWN		ENSDARG00000092667	3.05535	2.20114	2.78291	0.459583	0.199095	0.572515	-2.68741	0.0345731	DOWN
ENSDARG00000061761	25.3771	31.9589	27.5331	17.3162	20.8215	19.1434	-0.567748	0.0205274	DOWN		ENSDARG00000069401	72.6513	44.8818	70.4019	269.733	102.017	106.296	1.3509	0.0186355	UP		ENSDARG00000009488	39.5594	31.9961	38.8128	64.5575	44.2055	57.5641	1.3509	0.0186355	UP		ENSDARG00000009336	155.18	127.836	123.713	249.784	226.968	171.296	0.672283	0.0345731	UP
ENSDARG00000021163	12.1728	17.4034	12.7674	8.6581	5.25402	6.80096	-1.0296	0.0205366	DOWN		ENSDARG00000007219	5.18938	7.48029	8.19648	11.5783	17.291	15.1178	1.06299	0.0186355	UP		ENSDARG00000004904	20.2192	24.9747	17.7356	14.067	12.8625	13.2972	1.06299	0.0186355	UP		ENSDARG00000029856	66.8962	64.5104	57.9352	121.33	89.5926	86.2207	0.650472	0.0349053	UP
ENSDARG00000096170	2.06318	3.95531	1.77633	11.6696	9.72967	4.53397	1.73931	0.0206538	UP		ENSDARG00000019195	178.235	202.356	207.839	290.917	246.891	251.492	0.423225	0.018655	UP		ENSDARG00000058940	5.79405	5.95482	3.98409	10.8014	10.3491	15.2704	0.423225	0.018655	UP		ENSDARG00000005150	2.41212	1.52387	2.65642	0	0.199095	0.343509	-3.51105	0.0353012	DOWN
ENSDARG00000060813	0.206318	0.158212	0.222041	1.12932	1.16756	2.26699	2.84206	0.0206538	UP		ENSDARG00000055416	36.9244	38.7615	42.5924	13.7225	28.4067	23.4577	-0.852759	0.018655	DOWN		ENSDARG00000012397	1.83811	0.88878	1.02815	4.39594	3.25258	3.08839	-0.852759	0.018655	DOWN		ENSDARG00000059891	3.69859	2.87842	2.65642	1.49365	0.796378	0.687018	-1.62204	0.0353012	DOWN
ENSDARG00000079860	1.44422	1.89855	1.1102	4.70549	3.30809	5.54152	1.6038	0.0206538	UP		ENSDARG00000099139	26.3461	33.2242	36.4451	65.3533	47.9209	50.3338	0.765824	0.0186924	UP		ENSDARG00000007601	3.51639	5.51043	2.95594	29.1388	25.2814	6.26256	0.765824	0.0186924	UP		ENSDARG00000102221	5.30667	5.75684	4.42736	3.33198	2.09049	0.801521	-1.30795	0.0355128	DOWN
ENSDARG00000009001	233.552	627.787	205.055	80.1815	100.021	101.259	-1.92221	0.0206667	DOWN		ENSDARG00000053446	117.36	48.5733	76.2565	30.0179	41.4985	43.0549	-1.07246	0.0186924	DOWN		ENSDARG00000101744	18.7807	10.1321	37.399	59.4079	72.7395	55.591	-1.07246	0.0186924	DOWN		ENSDARG00000102906	39.8804	40.4672	35.7984	30.6772	26.38	23.5876	-0.525581	0.0355468	DOWN
ENSDARG00000086631	7.42744	7.11956	5.21796	13.5518	11.481	12.0906	0.914713	0.0206667	UP		ENSDARG00000039005	73.8488	68.7798	75.3783	21.7844	47.6739	50.157	-0.863363	0.0188525	DOWN		ENSDARG00000095339	4.27561	4.79941	2.05631	0.502393	0.739223	1.45841	-0.863363	0.0188525	DOWN		ENSDARG00000079328	2.89455	8.46593	7.96925	0	0.0995473	0.343509	-5.34292	0.0356966	DOWN
ENSDARG00000062954	34.8677	34.9649	36.0816	18.4455	22.7674	23.9293	-0.703111	0.0207509	DOWN		ENSDARG00000099996	98.5982	111.039	113.873	158.409	135.364	129.724	0.387452	0.0188726	UP		ENSDARG00000055493	22.2571	21.7751	28.0172	42.9546	39.4745	32.9428	0.387452	0.0188726	UP		ENSDARG00000101334	172.386	149.678	77.6686	79.0483	44.5972	34.4654	-1.33694	0.0359827	DOWN
ENSDARG00000088650	1.03159	1.74034	3.7747	0.376439	0.389187	0.251887	-2.65386	0.0208197	DOWN		ENSDARG00000033771	29.9387	25.5496	32.3468	15.7809	19.1437	20.9233	-0.649847	0.0188942	DOWN		ENSDARG00000093983	8.07171	13.7761	7.58262	5.40072	5.3224	5.06152	-0.649847	0.0188942	DOWN		ENSDARG00000070222	0.160808	0	0	1.60854	0.895926	1.03053	4.22533	0.0359827	UP
ENSDARG00000007791	237.059	245.387	187.403	120.272	168.907	152.392	-0.600778	0.0208197	DOWN		ENSDARG00000013434	120.354	102.781	117.824	150.518	158.213	149.734	0.427904	0.0189272	UP		ENSDARG00000009001	228.366	603.57	171.316	91.9379	83.2365	101.145	0.427904	0.0189272	UP		ENSDARG00000009499	0.321616	0.507956	1.77094	2.98729	3.68325	6.18316	2.24113	0.0362166	UP
ENSDARG00000092483	106.46	110.432	104.692	74.9114	67.7185	57.9341	-0.679445	0.0209201	DOWN		ENSDARG00000029501	8.98161	12.2405	11.5629	35.1639	16.303	16.1493	1.03748	0.0189272	UP		ENSDARG00000019945	0.879097	2.57746	1.67075	5.14953	6.653	6.09099	1.03748	0.0189272	UP		ENSDARG00000102568	0.482424	0.507956	1.39146	2.6426	4.57918	5.83965	2.40035	0.0362166	UP
ENSDARG00000004796	44.5647	45.8816	36.4147	24.6568	20.8215	18.8915	-0.974067	0.0209239	DOWN		ENSDARG00000028335	560.652	511.769	556.043	853.024	681.514	642.846	0.419107	0.018963	UP		ENSDARG00000053858	29.6895	31.5517	21.9768	16.9558	10.7927	14.6698	0.419107	0.018963	UP		ENSDARG00000076169	119.641	106.163	123.081	150.399	143.746	134.77	0.29759	0.0362447	UP
ENSDARG00000058346	155.564	147.138	147.879	189.537	184.669	189.419	0.323124	0.0209239	UP		ENSDARG00000074552	17.1649	19.235	18.2957	1.37225	6.54589	7.66205	-1.79852	0.018963	DOWN		ENSDARG00000030804	24.8545	29.5075	26.8605	16.579	17.0021	17.9298	-1.79852	0.018963	DOWN		ENSDARG00000070416	68.6651	82.9662	84.8789	49.7499	58.932	51.4118	-0.562849	0.0362447	DOWN
ENSDARG00000092246	2.68213	2.05676	2.66449	0	0.389187	0.503775	-3.06696	0.0209605	DOWN		ENSDARG00000092556	22.1546	24.7724	20.7839	29.5033	35.0761	28.6738	0.458169	0.018963	UP		ENSDARG00000005179	1.67828	1.51093	1.15667	4.77273	8.13145	4.37522	0.458169	0.018963	UP		ENSDARG00000009123	4.50263	4.23297	8.85472	18.0386	11.1493	20.496	1.48778	0.0363142	UP
ENSDARG00000099445	46.6278	44.9323	49.2931	57.5952	71.9995	71.0322	0.508942	0.0209605	UP		ENSDARG00000058322	24.9489	25.9382	38.0551	48.1144	77.4392	68.2218	1.12192	0.0190526	UP		ENSDARG00000057644	4.4754	5.2438	3.08446	13.3134	12.7146	11.753	1.12192	0.0190526	UP		ENSDARG00000040001	95.52	98.2048	123.207	42.5115	46.9863	68.8163	-1.00224	0.0365259	DOWN
ENSDARG00000040678	48.4847	65.9746	44.1861	29.174	36.9727	35.5161	-0.642034	0.0210593	DOWN		ENSDARG00000028086	11.9755	11.4633	21.5158	43.2258	36.1877	34.6266	1.34238	0.0191592	UP		ENSDARG00000094323	2.4375	3.91063	4.75521	0.879187	1.3306	0.686308	1.34238	0.0191592	UP		ENSDARG00000058990	22.9956	21.8421	21.8838	12.9832	14.8325	16.7174	-0.58276	0.0365478	DOWN
ENSDARG00000000540	42.9141	41.1352	29.5314	25.2214	20.8215	27.2038	-0.631134	0.0210739	DOWN		ENSDARG00000099291	37.9224	50.2248	48.5934	165.785	59.9011	63.8308	1.07753	0.0192182	UP		ENSDARG00000105327	5.87397	7.37687	4.24113	2.13517	2.95689	1.88735	1.07753	0.0192182	UP		ENSDARG00000061249	1.12566	4.23297	2.40343	9.30656	17.3212	10.3053	2.2519	0.0367486	UP
ENSDARG00000001870	2.2695	7.43598	7.21633	0.941098	0	0.503775	-3.52031	0.0210891	DOWN		ENSDARG00000023036	18.7616	25.841	26.9313	48.286	38.9048	43.6442	0.867093	0.0192435	UP		ENSDARG00000075899	14.1455	16.6202	9.25337	28.5108	26.612	23.3345	0.867093	0.0192435	UP		ENSDARG00000097649	8.36202	8.1273	6.3248	13.3279	15.828	11.3358	0.830126	0.0368531	UP
ENSDARG00000034093	1.65054	3.00604	2.99755	0	0.194593	0.755662	-3.1057	0.0211887	DOWN		ENSDARG00000097718	27.1444	33.4185	35.5669	21.0983	20.7492	20.8938	-0.617152	0.0192766	DOWN		ENSDARG00000052741	0.959015	1.33317	1.15667	3.26555	3.69611	3.17418	-0.617152	0.0192766	DOWN		ENSDARG00000015863	105.169	91.2628	114.226	76.5206	89.493	71.2208	-0.389204	0.0369543	DOWN
ENSDARG00000074996	62.1017	71.9866	72.6074	42.5376	44.5619	52.8963	-0.564792	0.0213274	DOWN		ENSDARG00000105557	0.997957	3.40013	1.46366	0.428828	0.617537	0.795675	-1.65586	0.0194161	DOWN		ENSDARG00000003495	4.63524	4.17726	7.58262	8.66628	12.4189	11.753	-1.65586	0.0194161	DOWN		ENSDARG00000094811	6.11071	11.3444	5.05984	2.18302	1.79185	3.43509	-1.59666	0.0369575	DOWN
ENSDARG00000045815	49.9289	59.8043	70.9421	95.2391	85.8157	85.1379	0.556073	0.0213423	UP		ENSDARG00000034396	111.971	107.541	93.0886	188.513	158.831	129.4	0.608195	0.0194373	UP		ENSDARG00000016260	8.79097	10.5765	12.4663	3.01436	4.73103	2.48787	0.608195	0.0194373	UP		ENSDARG00000017115	51.2978	69.9286	45.2856	81.4611	82.1265	103.167	0.681354	0.0369575	UP
ENSDARG00000077818	52.611	56.0072	55.7323	35.0088	31.1349	38.7906	-0.64878	0.0213423	DOWN		ENSDARG00000058650	58.4803	42.7445	55.9117	16.3812	36.3112	36.7484	-0.809255	0.0194373	DOWN		ENSDARG00000075730	31.9672	18.7533	13.366	5.65192	9.46205	3.43154	-0.809255	0.0194373	DOWN		ENSDARG00000079645	22.9956	22.3501	32.383	55.3798	31.3574	60.9156	0.921994	0.0372914	UP
ENSDARG00000023036	16.5054	27.529	21.4269	35.3853	40.0862	44.5841	0.870213	0.0213483	UP		ENSDARG00000094109	0.199591	0	0.292731	1.28648	4.81679	3.97837	4.42696	0.0194522	UP		ENSDARG00000001939	44.3944	56.2598	49.8654	38.8098	38.5874	36.4601	4.42696	0.0194522	UP		ENSDARG00000071065	0	0	0.126496	0.919167	2.09049	0.801521	4.3773	0.0375494	UP
ENSDARG00000013224	28.6782	33.8575	32.3069	51.0075	53.9024	48.6143	0.693754	0.0214287	UP		ENSDARG00000100513	123.946	89.2778	99.3823	31.3044	65.3354	65.7758	-0.941397	0.0194766	DOWN		ENSDARG00000062650	39	48.083	62.2032	4.89833	6.50516	4.71837	-0.941397	0.0194766	DOWN		ENSDARG00000053805	40.3628	42.1604	33.0155	27.2303	28.1719	25.4197	-0.514026	0.037634	DOWN
ENSDARG00000039872	122.965	115.02	115.461	58.7245	68.1077	70.5284	-0.841099	0.0214287	DOWN		ENSDARG00000111588	2.19551	1.06861	2.48822	3.68792	12.8448	5.62866	1.95238	0.0194766	UP		ENSDARG00000040991	2.63729	0.533268	3.47001	16.9558	14.3409	12.7825	1.95238	0.0194766	UP		ENSDARG00000039273	4.18101	4.23297	5.05984	9.30656	8.95926	6.87018	0.895553	0.0380964	UP
ENSDARG00000037002	233.964	178.622	202.168	124.978	106.637	152.644	-0.678553	0.0214287	DOWN		ENSDARG00000039345	208.972	182.344	184.86	136.882	157.842	149.086	-0.376208	0.0194766	DOWN		ENSDARG00000097598	15.9836	20.0864	25.5753	36.2979	46.7189	30.6265	-0.376208	0.0194766	DOWN		ENSDARG00000005078	133.792	149.339	168.872	108.577	110.896	133.854	-0.355782	0.0380964	DOWN
ENSDARG00000068926	196.002	191.753	238.25	272.542	275.155	281.358	0.404584	0.0214399	UP		ENSDARG00000000588	28.5416	21.2751	24.004	34.6493	32.7295	39.3122	0.537131	0.0194766	UP		ENSDARG00000077686	21.0584	20.8863	20.6916	31.0228	33.7086	28.0529	0.537131	0.0194766	UP		ENSDARG00000093336	3.37697	1.52387	4.80685	0.229792	0.497736	0.458012	-2.99322	0.0380964	DOWN
ENSDARG00000044061	20.2191	10.2838	14.4327	58.3481	25.4917	26.7001	1.30553	0.0214618	UP		ENSDARG00000076945	11.7759	12.9205	10.5383	3.08756	4.56977	1.59135	-1.96869	0.0194766	DOWN		ENSDARG00000005150	4.75512	3.02185	3.08446	0.376795	0.147845	0.514731	-1.96869	0.0194766	DOWN		ENSDARG00000093983	7.71879	10.1591	9.36071	6.31927	3.88234	4.80912	-0.859681	0.0381168	DOWN
ENSDARG00000020898	44.152	45.407	53.5119	30.3033	25.8809	24.685	-0.822786	0.0214618	DOWN		ENSDARG00000062664	6.58652	3.69157	3.80551	9.09114	11.4862	10.8153	1.16885	0.0196372	UP		ENSDARG00000025468	4.79508	5.06604	3.08446	8.79187	9.75774	7.63518	1.16885	0.0196372	UP		ENSDARG00000013653	12.7038	9.48185	10.4992	5.17031	5.97284	6.29766	-0.904378	0.0382553	DOWN
ENSDARG00000052917	4.53899	5.53743	13.4335	22.7746	86.2049	43.0727	2.6635	0.0216145	UP		ENSDARG00000101635	0	0.0971467	0	1.02919	0.617537	0.707267	3.81118	0.0196372	UP		ENSDARG00000086842	342.968	476.386	340.061	249.061	188.206	262.599	3.81118	0.0196372	UP		ENSDARG00000021242	133.632	149.678	149.265	299.074	159.276	326.333	0.858696	0.0383631	UP
ENSDARG00000015921	83.3524	67.7149	78.0474	46.1138	54.2915	54.1558	-0.568032	0.0216145	DOWN		ENSDARG00000079611	0.399183	1.74864	0.146366	6.43241	4.07575	8.51667	2.92242	0.0197199	UP		ENSDARG00000057011	19.6598	22.575	21.3342	36.6747	38.5874	38.948	2.92242	0.0197199	UP		ENSDARG00000061214	198.92	183.711	215.676	154.994	98.7509	122.289	-0.67058	0.0383631	DOWN
ENSDARG00000074968	8.45903	8.06883	8.77062	3.95261	4.28105	3.77831	-1.07119	0.0216465	DOWN		ENSDARG00000093201	6.58652	3.98301	6.87919	22.8136	10.3746	13.9096	1.44168	0.0200157	UP		ENSDARG00000062148	76.961	77.3238	79.0392	53.8816	43.9098	48.1274	1.44168	0.0200157	UP		ENSDARG00000057928	68.6651	66.0343	68.3079	51.3584	48.1809	47.4042	-0.466297	0.0383631	DOWN
ENSDARG00000060096	1.23791	1.58212	1.33225	10.9167	8.56211	1.76321	2.35313	0.0216707	UP		ENSDARG00000021896	50.4966	73.7343	55.7653	137.225	71.5108	81.5125	0.685337	0.0201453	UP		ENSDARG00000114823	35.4036	27.0189	42.0257	62.0455	81.3145	57.7357	0.685337	0.0201453	UP		ENSDARG00000046141	42.4533	39.7899	52.1164	30.3325	30.6606	28.1677	-0.592436	0.0383631	DOWN
ENSDARG00000053858	45.1836	34.3321	38.7461	27.8565	17.3188	13.8538	-0.995595	0.0217039	DOWN		ENSDARG00000091111	33.9305	27.3954	35.4205	12.1787	22.9724	13.055	-1.01149	0.0201453	DOWN		ENSDARG00000038566	55.8626	57.0597	48.1946	38.4331	36.2219	39.3769	-1.01149	0.0201453	DOWN		ENSDARG00000074968	3.53778	3.72501	4.42736	1.83833	2.19004	1.71754	-1.02014	0.0383631	DOWN
ENSDARG00000035741	76.9566	70.4045	72.7184	88.6514	88.9292	98.2361	0.325539	0.0217039	UP		ENSDARG00000103158	14.5702	17.6807	16.5393	61.2366	20.7492	23.1335	1.10316	0.0202076	UP		ENSDARG00000016143	0.639344	0.711024	1.41371	3.64235	3.54827	5.06152	1.10316	0.0202076	UP		ENSDARG00000005392	1.76889	2.20114	3.03591	4.48094	6.96831	4.80912	1.20392	0.0383631	UP
ENSDARG00000100847	1.85686	1.10749	0.888164	3.76439	3.89187	4.28208	1.65565	0.0217653	UP		ENSDARG00000013333	141.311	130.662	151.635	49.744	106.34	102.023	-0.714013	0.0202443	DOWN		ENSDARG00000092026	1.47848	0.622146	2.6989	0.125598	0.147845	0.0857885	-0.714013	0.0202443	DOWN		ENSDARG00000097709	2.57293	2.37046	3.03591	1.03406	0.199095	0.458012	-2.23307	0.0383631	DOWN
ENSDARG00000087555	44.771	56.64	47.7388	27.2918	31.7187	31.7378	-0.717923	0.0221388	DOWN		ENSDARG00000011026	46.5048	41.5788	61.0345	17.8392	33.7175	32.6521	-0.822954	0.0203239	DOWN		ENSDARG00000105784	13.5061	17.0646	18.1212	25.1196	26.9077	27.8813	-0.822954	0.0203239	DOWN		ENSDARG00000008904	15.116	16.7626	15.053	1.60854	2.58823	5.49614	-2.27272	0.0385545	DOWN
ENSDARG00000089983	0.825271	1.58212	1.33225	0	0	0	-6.59985	0.0221939	DOWN		ENSDARG00000079110	12.7739	9.13179	11.5629	19.5545	18.6496	15.2652	0.678441	0.0203926	UP		ENSDARG00000053106	4.35553	5.95482	1.67075	9.29427	9.46205	10.2088	0.678441	0.0203926	UP		ENSDARG00000016139	12.2214	13.3762	13.0291	23.0941	19.8099	18.7785	0.674554	0.0387127	UP
ENSDARG00000012796	34.2488	36.0724	34.0833	46.6784	74.7238	67.2539	0.852662	0.0221939	UP		ENSDARG00000018272	154.683	158.835	138.169	99.1449	110.786	127.809	-0.418447	0.0203926	DOWN		ENSDARG00000096382	6.83298	14.576	14.6512	3.51675	3.84396	3.86048	-0.418447	0.0203926	DOWN		ENSDARG00000058158	5.30667	7.11139	1.89744	1.49365	0.696831	1.60304	-1.90372	0.0387127	DOWN
ENSDARG00000021975	102.54	96.6678	104.359	69.2648	77.4482	80.8558	-0.416451	0.0221939	DOWN		ENSDARG00000031200	55.4864	80.4374	76.4029	135.938	93.9892	93.3592	0.602805	0.0203926	UP		ENSDARG00000013203	2.07787	0.977658	1.41371	0.251196	0.295689	0.171577	0.602805	0.0203926	UP		ENSDARG00000036293	6.43233	12.3603	12.9026	23.0941	25.5837	20.8395	1.13014	0.0387127	UP
ENSDARG00000041068	4.33267	6.3285	3.66367	13.3636	18.4864	17.3802	1.78153	0.022234	UP		ENSDARG00000032340	37.124	25.2581	33.0786	20.3264	18.5261	22.3378	-0.635506	0.0203926	DOWN		ENSDARG00000096603	303.888	279.432	301.634	419.875	384.691	411.957	-0.635506	0.0203926	DOWN		ENSDARG00000096260	1.28647	5.58752	1.26496	12.6385	16.2262	8.35872	2.21246	0.0387127	UP
ENSDARG00000097674	4.53899	1.10749	3.99674	0	0	0	-7.93764	0.0223858	DOWN		ENSDARG00000030116	2.79428	3.98301	3.65914	29.4176	4.9403	5.42238	1.91051	0.0203926	UP		ENSDARG00000042975	43.1557	22.3084	37.399	16.4534	13.8974	15.9567	1.91051	0.0203926	UP		ENSDARG00000092483	72.042	82.1196	82.8549	50.8989	58.7329	43.8546	-0.626425	0.0387575	DOWN
ENSDARG00000019693	16.9181	15.5048	17.2082	27.8565	24.3242	27.2038	0.676564	0.0224028	UP		ENSDARG00000028889	134.125	104.627	134.656	48.4575	96.8298	84.7541	-0.69813	0.0204996	DOWN		ENSDARG00000002184	6.71311	7.91014	6.94003	13.0622	19.3676	11.8388	-0.69813	0.0204996	DOWN		ENSDARG00000090537	0.321616	0.507956	0.126496	2.7575	1.99095	2.17556	2.85665	0.0388509	UP
ENSDARG00000105093	5.98322	6.96135	7.21633	0.376439	2.52971	2.26699	-1.97414	0.0224819	DOWN		ENSDARG00000028336	17.7636	13.5034	19.613	19.6403	39.2754	36.1885	0.905716	0.0206373	UP		ENSDARG00000012555	0.479508	4.35502	3.72705	0	0.147845	0.0857885	0.905716	0.0206373	UP		ENSDARG00000074796	21.7091	14.9	21.2513	12.179	11.0497	10.8778	-0.763484	0.0388586	DOWN
ENSDARG00000006192	76.1313	104.104	71.4972	124.225	119.48	136.775	0.595797	0.0226396	UP		ENSDARG00000058038	13.7718	20.4979	12.8802	27.1019	26.5541	30.9134	0.836335	0.0206373	UP		ENSDARG00000076923	2.87705	2.31083	3.98409	9.41987	5.91378	6.17678	0.836335	0.0206373	UP		ENSDARG00000101985	10.935	11.5137	8.47524	5.17031	7.86424	3.7786	-0.872974	0.0389219	DOWN
ENSDARG00000059574	8.25271	4.11352	2.55347	1.69398	0.972967	0.503775	-2.17336	0.0227839	DOWN		ENSDARG00000077174	0.997957	1.84579	1.02456	18.5253	1.48209	2.77013	2.51129	0.0206495	UP		ENSDARG00000090181	2.99692	7.28799	3.98409	1.38158	1.92198	1.71577	2.51129	0.0206495	UP		ENSDARG00000040255	17.5281	16.9319	14.9265	36.7667	26.9773	25.3052	0.850752	0.0389219	UP
ENSDARG00000097718	27.8529	32.5918	36.5257	21.8335	22.3782	19.1434	-0.614707	0.0229327	DOWN		ENSDARG00000042853	44.7085	49.7391	37.0305	24.2716	26.9246	30.5893	-0.683558	0.0206725	DOWN		ENSDARG00000004789	5.39446	5.06604	7.58262	1.25598	1.47845	0.171577	-0.683558	0.0206725	DOWN		ENSDARG00000070059	0.160808	1.69319	0.252992	6.77885	6.66967	4.0076	3.07917	0.0390415	UP
ENSDARG00000029036	88.5104	102.838	100.585	123.284	120.842	127.203	0.346035	0.0229327	UP		ENSDARG00000068157	44.7085	49.0591	42.007	196.317	54.5903	61.0312	1.19798	0.0206725	UP		ENSDARG00000025033	9.67007	5.59931	5.01224	1.88397	0.295689	1.80156	1.19798	0.0206725	UP		ENSDARG00000060165	0.643233	0.677275	0.379488	2.29792	2.19004	1.37404	1.78404	0.0390415	UP
ENSDARG00000094811	14.2359	25.7886	17.2082	8.09344	4.67024	5.54152	-1.64072	0.0230247	DOWN		ENSDARG00000074968	6.9857	5.92595	9.22104	2.40143	3.70522	4.53829	-1.04328	0.0208227	DOWN		ENSDARG00000019747	13.9057	21.9529	18.5067	32.6555	24.9857	51.9879	-1.04328	0.0208227	DOWN		ENSDARG00000029072	67.3786	76.1934	82.6019	112.023	88.2984	137.862	0.579456	0.0391508	UP
ENSDARG00000029482	20.2191	31.0096	25.3127	9.22276	10.3134	8.06039	-1.46922	0.0230479	DOWN		ENSDARG00000057928	72.2521	58.6766	68.7919	38.5087	53.1082	49.6265	-0.498437	0.0208657	DOWN		ENSDARG00000044002	0	0.088878	0.128519	36.0467	19.0719	0.686308	-0.498437	0.0208657	DOWN		ENSDARG00000038467	18.1713	20.1489	22.0103	14.4769	9.2579	13.6259	-0.692907	0.039481	DOWN
ENSDARG00000055459	1.85686	4.58816	2.10939	0.376439	0	0	-4.25998	0.023144	DOWN		ENSDARG00000056184	68.2603	80.7289	71.1337	180.193	95.9653	90.8543	0.735155	0.0208657	UP		ENSDARG00000057227	4.23565	2.84409	2.31334	8.41508	8.72283	5.49047	0.735155	0.0208657	UP		ENSDARG00000074393	34.8954	24.5512	35.0394	13.9024	13.638	22.0991	-0.929844	0.0395651	DOWN
ENSDARG00000103735	64.7838	60.1207	67.2784	99.5681	92.2372	81.3596	0.507748	0.0232167	UP		ENSDARG00000059236	14.3706	10.0061	9.8065	1.62954	4.81679	4.80352	-1.59213	0.0209546	DOWN		ENSDARG00000028618	4.91495	3.46624	5.65484	13.6902	10.6448	13.1256	-1.59213	0.0209546	DOWN		ENSDARG00000004904	23.478	21.1648	21.2513	15.8556	17.0226	10.3053	-0.608087	0.0395861	DOWN
ENSDARG00000100764	0	0.474637	0	4.70549	1.55675	4.28208	4.40745	0.0232167	UP		ENSDARG00000030743	61.6737	56.4422	58.5463	77.8751	79.5388	73.7915	0.388434	0.0210311	UP		ENSDARG00000041140	4.4754	9.59882	6.81151	21.7285	14.1931	14.6698	0.388434	0.0210311	UP		ENSDARG00000077812	19.7794	23.1967	33.395	45.1541	42.1085	58.053	0.92558	0.0397653	UP
ENSDARG00000036305	38.7878	35.1232	40.5225	62.6771	61.6861	50.3775	0.611381	0.0234644	UP		ENSDARG00000025468	2.79428	5.53736	5.85463	9.60574	11.9802	7.89781	1.03447	0.0211468	UP		ENSDARG00000013804	93.6638	86.8338	73.8985	60.2871	67.1214	54.9047	1.03447	0.0211468	UP		ENSDARG00000042285	9.8093	12.3603	2.40343	27.8048	26.38	24.6181	1.69229	0.039964	UP
ENSDARG00000034434	3.71372	4.58816	4.10776	8.6581	7.58914	9.06794	1.02288	0.0234644	UP		ENSDARG00000024112	24.3502	30.4069	24.004	13.9798	16.1795	15.9724	-0.773348	0.0212112	DOWN		ENSDARG00000095135	21.3781	8.62116	15.4223	2.00957	2.6612	2.2305	-0.773348	0.0212112	DOWN		ENSDARG00000002945	0.964849	2.53978	1.39146	5.6299	3.08597	4.69462	1.45257	0.039964	UP
ENSDARG00000041065	22.695	7.75241	18.6514	4.14083	5.8378	3.52642	-1.85043	0.0235187	DOWN		ENSDARG00000028367	0.199591	10.3947	13.0265	0.343062	0.370522	0.206286	-4.75207	0.0212263	DOWN		ENSDARG00000011170	21.2182	20.2642	17.7356	11.6806	8.27929	8.66464	-4.75207	0.0212263	DOWN		ENSDARG00000098175	27.8198	29.9694	26.4377	18.8429	16.7239	17.8625	-0.656038	0.0404821	DOWN
ENSDARG00000115903	0.618954	0	0	4.89371	6.03239	0.503775	4.46661	0.0235187	UP		ENSDARG00000008816	3.99183	3.49728	3.22005	4.7171	13.8328	9.165	1.3675	0.0212322	UP		ENSDARG00000033949	22.0174	25.0636	19.5349	30.3948	44.2055	38.6906	1.3675	0.0212322	UP		ENSDARG00000089515	46.7952	27.5989	19.9864	82.9548	151.611	64.2362	1.66778	0.0404821	UP
ENSDARG00000044751	3.5074	2.68961	2.99755	1.12932	0	0.251887	-2.6515	0.0236335	DOWN		ENSDARG00000033597	218.353	203.328	237.698	348.723	278.139	257.209	0.423003	0.0213148	UP		ENSDARG00000036893	62.7755	66.3918	49.3513	95.5802	94.4727	132.715	0.423003	0.0213148	UP		ENSDARG00000093068	0.160808	0.169319	0	1.37875	1.99095	1.48854	3.83091	0.0404821	UP
ENSDARG00000101750	12.5854	15.3466	13.5445	24.2803	20.8215	21.1585	0.674906	0.0237126	UP		ENSDARG00000016651	77.0423	82.2832	72.5974	179.85	120.42	97.367	0.775948	0.0214495	UP		ENSDARG00000101334	181.494	155.003	130.318	68.0742	69.1912	46.0685	0.775948	0.0214495	UP		ENSDARG00000010794	1.28647	0.846593	0.885472	3.79156	2.78732	2.51907	1.58181	0.0404821	UP
ENSDARG00000086906	27.4403	29.4275	23.5363	15.2458	14.0107	15.8689	-0.832343	0.0237387	DOWN		ENSDARG00000052700	9.77998	8.45176	9.22104	6.26088	2.71716	3.44792	-1.13807	0.0214495	DOWN		ENSDARG00000058574	29.6895	20.5308	33.0294	12.4342	16.5586	18.6161	-1.13807	0.0214495	DOWN		ENSDARG00000038348	11.2566	16.4239	11.5111	4.94052	4.67872	4.92363	-1.42684	0.0404821	DOWN
ENSDARG00000016260	4.74531	10.442	14.3216	2.44685	3.30809	3.27454	-1.71871	0.023811	DOWN		ENSDARG00000041417	1.99591	1.26291	1.61002	2.2299	7.28694	6.01177	1.68402	0.0214495	UP		ENSDARG00000077847	40.4784	60.437	39.3268	21.3517	32.9693	20.675	1.68402	0.0214495	UP		ENSDARG00000092718	1.9297	1.86251	2.52992	7.35333	5.27601	3.66409	1.3541	0.0407052	UP
ENSDARG00000021987	7.42744	3.32246	7.54939	33.1266	10.1189	21.4104	1.81827	0.0238268	UP		ENSDARG00000099890	4.98979	3.20584	4.39097	1.45801	2.34664	1.67976	-1.19687	0.0214495	DOWN		ENSDARG00000068926	171.224	203.175	211.928	264.887	245.865	254.878	-1.19687	0.0214495	DOWN		ENSDARG00000062621	2.89455	3.21706	1.13846	16.2003	6.66967	3.20608	1.8557	0.0407052	UP
ENSDARG00000056075	187.13	152.517	152.875	236.78	227.09	236.522	0.508757	0.0240853	UP		ENSDARG00000042839	20.3583	14.0863	17.1248	5.31746	10.0041	7.72099	-1.16179	0.0218165	DOWN		ENSDARG00000096709	6.75307	20.9752	12.9804	4.27034	5.3224	5.06152	-1.16179	0.0218165	DOWN		ENSDARG00000073970	21.5483	22.1807	22.6428	46.9924	36.6334	28.6257	0.757381	0.040743	UP
ENSDARG00000037320	11.7601	10.2838	6.10612	0	0	0	-9.47649	0.0242232	DOWN		ENSDARG00000043727	38.122	41.3845	40.2506	58.3205	48.1679	55.933	0.439596	0.0218165	UP		ENSDARG00000016651	67.0112	50.2161	83.6659	94.0731	145.479	96.9411	0.439596	0.0218165	UP		ENSDARG00000097659	0	0.169319	0.126496	0.804271	6.86876	5.83965	5.32771	0.040873	UP
ENSDARG00000098589	42.0888	55.0579	37.969	90.5336	79.1995	67.2539	0.812871	0.0243071	UP		ENSDARG00000060751	55.4864	57.1222	68.4991	172.303	84.4791	94.7148	0.956145	0.0220303	UP		ENSDARG00000044655	2.07787	0.355512	1.79927	5.65192	9.60989	3.60312	0.956145	0.0220303	UP		ENSDARG00000057688	82.0122	80.2571	87.9148	63.4225	62.5157	67.2132	-0.373579	0.0411788	DOWN
ENSDARG00000057365	46.0089	40.5024	50.6253	76.6053	92.821	80.3521	0.864082	0.0243071	UP		ENSDARG00000004636	51.8938	54.6936	55.9117	144.515	66.941	73.7915	0.810844	0.0220342	UP		ENSDARG00000037291	16.8227	13.3317	23.3905	29.39	35.4827	33.4575	0.810844	0.0220342	UP		ENSDARG00000098664	5.78909	8.46593	5.56583	15.396	10.9502	10.0763	0.879913	0.0418879	UP
ENSDARG00000069878	47.8657	42.0845	30.8637	23.3392	26.2701	27.2038	-0.650598	0.0243908	DOWN		ENSDARG00000099943	0.997957	0.680027	0.439097	9.9488	1.35858	0.972492	2.53521	0.0220367	UP		ENSDARG00000035630	1.87807	0.977658	3.85557	0.251196	0.147845	0	2.53521	0.0220367	UP		ENSDARG00000007990	1.76889	1.18523	0.505984	7.58313	9.35745	2.51907	2.50122	0.0424387	UP
ENSDARG00000045660	70.3544	60.2789	54.9551	84.6988	82.5076	80.1002	0.416646	0.0244152	UP		ENSDARG00000090386	119.755	95.6895	134.217	52.2312	93.1246	85.9918	-0.594834	0.022038	DOWN		ENSDARG00000055365	0.199795	0	0.257038	3.26555	1.62629	0.514731	-0.594834	0.022038	DOWN		ENSDARG00000051921	86.8364	85.1673	82.9814	59.8607	74.4614	65.0377	-0.354509	0.0424387	DOWN
ENSDARG00000006370	61.689	56.64	53.0678	37.0792	39.3079	45.5916	-0.491075	0.0244152	DOWN		ENSDARG00000022424	31.735	29.3383	25.9067	75.8167	38.6578	40.3142	0.831967	0.022038	UP		ENSDARG00000068820	270.682	338.447	303.691	561.55	418.104	463.516	0.831967	0.022038	UP		ENSDARG00000019116	31.3576	30.816	32.889	21.1408	24.19	11.5648	-0.739113	0.0426338	DOWN
ENSDARG00000103670	11.5538	12.4988	13.2114	6.21124	8.17292	4.53397	-0.971873	0.0244535	DOWN		ENSDARG00000074023	1.19755	2.04008	0.878194	3.51639	3.95224	3.74262	1.40564	0.0220514	UP		ENSDARG00000037392	12.9067	12.6207	21.4627	7.1591	6.94869	5.91941	1.40564	0.0220514	UP		ENSDARG00000071714	4.66344	9.65117	6.5778	0.574479	1.29411	1.94655	-2.4392	0.0426485	DOWN
ENSDARG00000076058	20.6318	21.6751	24.6465	14.4929	13.8161	15.617	-0.610717	0.0246647	DOWN		ENSDARG00000101890	2.99387	2.62296	1.61002	0.943421	1.11157	0.795675	-1.34755	0.0220623	DOWN		ENSDARG00000023002	225.608	171.801	199.719	266.896	269.964	272.379	-1.34755	0.0220623	DOWN		ENSDARG00000104765	71.0772	97.3582	99.0464	55.6096	55.2487	69.0453	-0.572738	0.0428186	DOWN
ENSDARG00000030789	350.328	306.141	349.492	431.776	468.97	492.188	0.469431	0.0246866	UP		ENSDARG00000103848	7.18529	12.9205	6.87919	18.1823	26.1836	23.0451	1.3057	0.0221431	UP		ENSDARG00000063051	42.9959	51.016	46.3954	36.0467	34.7435	32.5996	1.3057	0.0221431	UP		ENSDARG00000102769	1.12566	4.23297	4.30087	13.5577	7.46605	8.24421	1.58892	0.0429722	UP
ENSDARG00000070960	2.68213	1.89855	3.44163	0.18822	0.58378	0.251887	-2.91405	0.0246866	DOWN		ENSDARG00000110137	2380.53	1120.2	2065.22	340.403	910.991	912.757	-1.36252	0.0221431	DOWN		ENSDARG00000100539	0.639344	1.5998	0.257038	6.9079	1.47845	3.94627	-1.36252	0.0221431	DOWN		ENSDARG00000099479	3.53778	4.91024	3.41539	6.20438	13.1402	10.4198	1.32881	0.0429833	UP
ENSDARG00000027143	36.3119	19.6183	34.1943	14.4929	12.8432	13.0981	-1.15454	0.0246866	DOWN		ENSDARG00000040255	12.3747	10.6861	19.4666	23.9286	24.825	30.7661	0.90664	0.0221431	UP		ENSDARG00000073917	20.459	21.5973	16.0649	11.6806	11.6797	12.182	0.90664	0.0221431	UP		ENSDARG00000114948	27.3374	20.3182	34.7864	16.3152	13.4389	12.0228	-0.982155	0.0430633	DOWN
ENSDARG00000016981	0.206318	8.70168	0.11102	30.868	38.7241	32.7454	3.51458	0.0248498	UP		ENSDARG00000090600	4.5906	3.30299	4.53734	9.77727	7.53395	7.72099	1.01667	0.0221431	UP		ENSDARG00000062688	2.59733	0.177756	1.02815	10.1735	5.47025	9.60832	1.01667	0.0221431	UP		ENSDARG00000020080	6.91475	8.97389	8.47524	15.9705	18.2172	11.2213	0.897573	0.0432037	UP
ENSDARG00000101985	12.3791	13.1316	11.4351	6.39946	6.42158	6.54907	-0.929704	0.0250655	DOWN		ENSDARG00000062688	1.79632	0.777173	1.75639	14.0655	8.76903	7.95675	2.8609	0.0221431	UP		ENSDARG00000078415	2.67725	2.93297	5.26928	7.1591	14.6366	9.0078	2.8609	0.0221431	UP		ENSDARG00000005179	1.12566	1.52387	1.39146	4.59583	7.86424	2.63357	1.89379	0.0432468	UP
ENSDARG00000054378	2.2695	6.80313	1.44327	15.434	18.8756	23.4255	2.45972	0.0252039	UP		ENSDARG00000070416	80.0362	71.4028	94.1131	43.3973	62.8653	57.1707	-0.58708	0.0224807	DOWN		ENSDARG00000054588	3.31659	6.13258	2.31334	1.13038	1.03491	0.514731	-0.58708	0.0224807	DOWN		ENSDARG00000039240	3.21616	3.89433	2.78291	7.58313	6.17193	5.72515	0.978642	0.0434997	UP
ENSDARG00000036893	110.38	99.9902	82.1551	149.635	194.788	189.419	0.869288	0.0252039	UP		ENSDARG00000042948	4.5906	5.34307	4.83007	18.9542	7.65746	6.30646	1.14835	0.0224807	UP		ENSDARG00000071333	10.3893	5.59931	7.19707	3.26555	1.92198	3.0026	1.14835	0.0224807	UP		ENSDARG00000028661	0.160808	1.52387	0.126496	2.98729	2.58823	2.97708	2.27532	0.0434997	UP
ENSDARG00000091869	148.549	112.489	132.669	83.0048	87.7616	91.1832	-0.587597	0.0252039	DOWN		ENSDARG00000037405	20.9571	31.6698	24.5894	104.034	35.1996	36.2179	1.17648	0.0224807	UP		ENSDARG00000061692	7.15266	0.355512	6.68299	0	0	0	1.17648	0.0224807	UP		ENSDARG00000054540	78.6352	67.0502	68.5609	16.8897	12.0452	29.4273	-1.87852	0.043573	DOWN
ENSDARG00000042291	14.4422	24.2065	21.76	37.0792	52.3456	46.5992	1.16551	0.0252039	UP		ENSDARG00000003091	41.1158	49.1562	41.4215	116.813	49.403	60.8839	0.783812	0.0225766	UP		ENSDARG00000074071	27.6116	42.1282	31.7442	53.2536	52.9283	55.0762	0.783812	0.0225766	UP		ENSDARG00000004937	9.32687	7.45002	8.22224	17.694	17.2217	12.2518	0.914989	0.0438212	UP
ENSDARG00000098375	103.984	98.2499	122.789	165.445	150.81	177.832	0.602759	0.0257561	UP		ENSDARG00000098029	1.59673	0	0.146366	5.14593	5.80485	6.77797	3.57001	0.0225766	UP		ENSDARG00000100764	0.319672	0.799902	0.128519	7.66149	2.51336	3.94627	3.57001	0.0225766	UP		ENSDARG00000041873	2.41212	1.86251	1.51795	0.114896	0.298642	0.801521	-2.21968	0.0438281	DOWN
ENSDARG00000061994	35.8993	26.7379	29.9755	10.1639	11.8702	18.6397	-1.19301	0.0258624	DOWN		ENSDARG00000002217	26.5457	33.6127	25.9067	6.34665	17.291	14.499	-1.17741	0.022757	DOWN		ENSDARG00000038095	85.9917	122.918	97.6745	39.5634	57.9551	50.701	-1.17741	0.022757	DOWN		ENSDARG00000102973	3.37697	0.846593	7.71626	0.229792	1.39366	0.229006	-2.64623	0.0438281	DOWN
ENSDARG00000016918	3.71372	5.0628	3.44163	13.9282	7.78373	11.8387	1.45588	0.0258624	UP		ENSDARG00000036613	16.3665	19.7208	20.0521	11.7499	12.2272	12.9666	-0.604016	0.022757	DOWN		ENSDARG00000043734	27.4518	31.5517	27.246	19.0909	18.4806	18.6161	-0.604016	0.022757	DOWN		ENSDARG00000101867	19.6186	7.95798	9.7402	5.515	6.47057	4.92363	-1.13802	0.0438281	DOWN
ENSDARG00000053535	6.39585	9.33453	6.99429	19.0102	18.681	10.5793	1.08834	0.0258624	UP		ENSDARG00000034667	7.78407	2.13723	5.26917	1.80108	1.97612	1.03143	-1.66279	0.022757	DOWN		ENSDARG00000097238	4.87499	5.68819	5.78336	1.63278	1.18276	0.686308	-1.66279	0.022757	DOWN		ENSDARG00000054867	21.5483	24.5512	17.9624	13.3279	11.4479	13.2823	-0.749841	0.0438281	DOWN
ENSDARG00000100740	4.53899	3.63889	2.77551	8.84632	11.2864	9.57172	1.44707	0.0258711	UP		ENSDARG00000097921	5.18938	8.16032	3.80551	0.943421	0.864552	2.06286	-2.09204	0.022757	DOWN		ENSDARG00000101908	18.3811	26.3968	22.1053	14.695	15.228	13.7262	-2.09204	0.022757	DOWN		ENSDARG00000042861	1.9297	4.74092	1.64445	0.689375	0.796378	0.343509	-2.14263	0.0438281	DOWN
ENSDARG00000099534	48.691	12.0241	17.6523	4.51727	3.69727	4.0302	-2.66456	0.0258711	DOWN		ENSDARG00000054950	34.7289	30.6012	35.7132	11.8356	22.3548	23.3987	-0.807645	0.022757	DOWN		ENSDARG00000086906	25.8135	39.5507	30.9731	20.3469	17.5935	18.1872	-0.807645	0.022757	DOWN		ENSDARG00000103670	11.4174	12.6989	12.0171	7.46823	7.1674	4.92363	-0.883438	0.0441318	DOWN
ENSDARG00000028618	2.06318	1.10749	1.1102	3.95261	6.03239	3.02265	1.63994	0.0261615	UP		ENSDARG00000042856	0.798366	1.84579	0.731829	0.0857655	0.247015	0.147347	-2.83315	0.022757	DOWN		ENSDARG00000070222	0.279713	0	0	1.75837	1.47845	0.772097	-2.83315	0.022757	DOWN		ENSDARG00000044002	0	0.169319	0	42.971	19.0135	0.343509	8.35498	0.0441318	UP
ENSDARG00000075269	50.7542	67.7149	64.8359	31.9973	28.4106	38.5388	-0.892755	0.0262031	DOWN		ENSDARG00000090427	2.3951	3.69157	3.36641	0.943421	0.617537	1.444	-1.59813	0.0227588	DOWN		ENSDARG00000090797	14.1854	15.8203	17.093	23.2357	25.7249	20.9324	-1.59813	0.0227588	DOWN		ENSDARG00000014138	6.43233	3.72501	2.15043	9.19167	10.4525	7.9007	1.16863	0.044231	UP
ENSDARG00000105184	10.7285	10.7584	14.3216	25.2214	18.8756	22.418	0.887545	0.0263058	UP		ENSDARG00000094447	2.99387	5.05163	5.5619	1.80108	1.6056	1.50294	-1.47502	0.0228144	DOWN		ENSDARG00000016301	3.03688	3.644	2.82742	1.13038	0.887067	1.37262	-1.47502	0.0228144	DOWN		ENSDARG00000012555	0.643233	6.26479	1.13846	0	0.0995473	0.229006	-4.44443	0.0442958	DOWN
ENSDARG00000013434	109.967	101.414	107.912	141.541	136.021	146.598	0.409597	0.0267981	UP		ENSDARG00000035634	89.2174	87.7234	76.5493	57.5487	66.694	63.5361	-0.432977	0.0228633	DOWN		ENSDARG00000099476	0.75922	0.711024	0.642595	1.88397	2.80905	3.08839	-0.432977	0.0228633	DOWN		ENSDARG00000063661	5.46748	4.06365	4.93335	15.7407	7.26695	12.1373	1.2764	0.0442958	UP
ENSDARG00000068030	5.15795	5.0628	6.55021	1.69398	2.52971	2.26699	-1.37055	0.0272679	DOWN		ENSDARG00000052741	0.399183	1.06861	0.731829	3.94521	1.11157	2.18074	1.64941	0.0228962	UP		ENSDARG00000015343	14.2654	21.3307	9.89597	29.39	32.9693	24.6213	1.64941	0.0228962	UP		ENSDARG00000068926	205.834	219.945	224.404	298.155	280.027	259.922	0.366192	0.0442958	UP
ENSDARG00000104225	49.1036	49.2041	49.2931	64.7475	71.0266	61.4605	0.418679	0.0272838	UP		ENSDARG00000060010	5.78815	5.73165	4.39097	2.40143	0.741045	1.29666	-1.82274	0.0228962	DOWN		ENSDARG00000021239	114.842	121.052	105	65.6879	76.4356	97.1984	-1.82274	0.0228962	DOWN		ENSDARG00000102050	115.139	136.302	147.874	99.7296	89.0948	101.106	-0.462295	0.0443065	DOWN
ENSDARG00000090427	2.47581	5.37922	2.66449	0.941098	0.58378	1.76321	-1.69964	0.0273238	DOWN		ENSDARG00000032932	0	0.680027	0.146366	5.91782	1.97612	0.795675	3.08778	0.0229268	UP		ENSDARG00000102129	10.1895	18.1311	14.3941	24.1149	30.6038	23.1629	3.08778	0.0229268	UP		ENSDARG00000077265	25.2469	16.9319	14.547	12.179	12.4434	9.50375	-0.730384	0.0444749	DOWN
ENSDARG00000005179	2.06318	0.791062	1.1102	3.01151	7.58914	5.54152	2.04613	0.0273285	UP		ENSDARG00000092870	50.297	56.8308	65.2791	22.2133	42.116	39.1059	-0.737864	0.0229268	DOWN		ENSDARG00000017744	11.4283	6.13258	5.14076	20.4725	29.1254	19.8172	-0.737864	0.0229268	DOWN		ENSDARG00000037002	160.326	119.031	106.383	85.4825	78.4433	87.8238	-0.61515	0.0444749	DOWN
ENSDARG00000036428	2.2695	3.48067	3.99674	0.18822	0.389187	0.251887	-3.50117	0.027342	DOWN		ENSDARG00000056483	4.19142	7.67459	6.29373	39.881	9.01604	11.3457	1.71473	0.0230398	UP		ENSDARG00000027461	48.5901	40.084	36.6279	24.2405	26.4642	22.3908	1.71473	0.0230398	UP		ENSDARG00000029587	19.1362	88.215	26.4377	8.1576	7.26695	7.9007	-2.51545	0.0445186	DOWN
ENSDARG00000101478	11.3475	6.80313	1.1102	0.18822	0	0.251887	-5.37413	0.0274361	DOWN		ENSDARG00000103697	15.5681	18.9436	18.003	54.118	20.5022	26.7877	0.94627	0.0233824	UP		ENSDARG00000109436	0.799179	1.15541	0.771114	2.51196	6.94869	3.25996	0.94627	0.0233824	UP		ENSDARG00000061688	19.6186	18.2864	20.3659	34.4688	32.7511	25.0761	0.662715	0.0447699	UP
ENSDARG00000004574	57.15	50.9444	73.0515	29.9269	22.1836	29.7227	-1.1494	0.0274361	DOWN		ENSDARG00000086459	99.5961	109.776	101.139	199.748	128.818	125.569	0.547393	0.0233824	UP		ENSDARG00000033447	6.67315	21.153	17.093	3.51675	5.61809	3.94627	0.547393	0.0233824	UP		ENSDARG00000013222	17.2065	22.1807	19.1009	7.35333	8.06333	6.06866	-1.44185	0.0447803	DOWN
ENSDARG00000061214	151.231	165.965	155.429	115.943	89.1238	85.8936	-0.698817	0.0274421	DOWN		ENSDARG00000010779	10.9775	14.8634	7.31829	49.8298	15.1914	20.4518	1.35912	0.02341	UP		ENSDARG00000063414	13.0666	25.4191	9.76745	4.27034	5.76594	8.32149	1.35912	0.02341	UP		ENSDARG00000032326	19.6186	18.4557	14.6735	8.3874	12.9411	9.84725	-0.755272	0.0448193	DOWN
ENSDARG00000022763	11.7601	8.54347	15.4318	25.7861	20.2377	22.6699	0.936888	0.0275064	UP		ENSDARG00000054540	119.755	117.062	149.586	24.4432	13.9563	58.2021	-1.97529	0.02341	DOWN		ENSDARG00000027143	22.9764	13.3317	19.0208	8.79187	6.80085	10.123	-1.97529	0.02341	DOWN		ENSDARG00000097427	2.09051	1.18523	1.64445	7.00865	5.37555	3.54959	1.68545	0.0448193	UP
ENSDARG00000043492	32.5982	31.3261	3.99674	1.12932	1.75134	1.51132	-3.93507	0.0275489	DOWN		ENSDARG00000009336	183.225	156.989	182.225	360.73	272.581	210.088	0.690859	0.0234225	UP		ENSDARG00000041040	53.6649	44.1723	44.8532	34.4139	28.6818	26.8518	0.690859	0.0234225	UP		ENSDARG00000033655	7.07556	2.7091	2.02394	0.574479	0.298642	0.229006	-3.37678	0.0448193	DOWN
ENSDARG00000061610	35.4867	40.6606	45.1853	25.2214	29.189	22.9217	-0.649898	0.0275781	DOWN		ENSDARG00000073997	46.7044	56.0536	55.3262	35.9357	39.2754	38.6344	-0.475102	0.0234388	DOWN		ENSDARG00000100594	7.71208	5.42156	9.38189	19.5933	12.4189	21.6187	-0.475102	0.0234388	DOWN		ENSDARG00000015312	0.321616	0.338637	0.252992	1.37875	1.8914	2.17556	2.5395	0.0448193	UP
ENSDARG00000032340	34.8677	25.1558	32.1959	19.5748	20.2377	20.151	-0.620077	0.02771	DOWN		ENSDARG00000068967	24.9489	26.6182	22.394	9.17691	11.9802	13.5559	-1.08782	0.0234624	DOWN		ENSDARG00000105093	5.43442	5.86595	7.19707	0.627991	1.47845	3.17418	-1.08782	0.0234624	DOWN		ENSDARG00000076923	2.89455	2.53978	3.54189	7.46823	6.37103	6.52667	1.17369	0.0449845	UP
ENSDARG00000013575	31.7729	40.8188	32.418	56.2776	50.5943	64.2313	0.702745	0.0278358	UP		ENSDARG00000042946	39.3195	40.6073	40.2506	29.3318	16.55	18.7131	-0.895272	0.0234624	DOWN		ENSDARG00000009023	214.14	189.221	238.146	260.616	275.878	276.496	-0.895272	0.0234624	DOWN		ENSDARG00000003934	19.6186	28.6149	22.6428	33.2049	36.5339	30.9158	0.506889	0.0449999	UP
ENSDARG00000061095	14.0296	14.0809	15.9869	28.6094	28.7998	20.6548	0.823702	0.0278358	UP		ENSDARG00000070229	9.77998	0	11.8556	0.0857655	0.123507	0.0589389	-6.29082	0.0236551	DOWN		ENSDARG00000068562	2.75717	2.22195	5.26928	6.6567	11.2362	8.66464	-6.29082	0.0236551	DOWN		ENSDARG00000061654	11.2566	17.4398	15.1795	28.1495	21.5022	34.8089	0.943795	0.0450991	UP
ENSDARG00000007396	3.30109	1.10749	3.7747	10.1639	13.0378	12.0906	2.09608	0.0279351	UP		ENSDARG00000010280	58.8795	75.1915	52.1062	209.782	74.8455	88.8798	1.00152	0.0236551	UP		ENSDARG00000102906	42.5563	49.9494	43.3109	35.0419	29.2732	30.6265	1.00152	0.0236551	UP		ENSDARG00000043485	34.2521	36.7422	30.4856	23.4388	23.095	23.4731	-0.534612	0.0450991	DOWN
ENSDARG00000074071	40.6446	37.4963	41.6327	58.9127	65.3834	68.0096	0.682121	0.028025	UP		ENSDARG00000103871	59.6778	67.9055	63.3763	115.955	76.4511	87.5537	0.551026	0.0236551	UP		ENSDARG00000079244	24.6946	42.9281	25.1897	17.9605	13.0103	21.6187	0.551026	0.0236551	UP		ENSDARG00000077377	4.66344	5.4182	3.79488	2.29792	1.6923	1.48854	-1.33258	0.0452591	DOWN
ENSDARG00000089586	15.6802	21.0422	16.32	4.89371	1.94593	9.31983	-1.73361	0.0281363	DOWN		ENSDARG00000061268	18.3624	32.1555	16.1002	149.661	26.8011	31.5618	1.63151	0.0236627	UP		ENSDARG00000009336	159.796	126.562	184.168	268.027	262.868	212.841	1.63151	0.0236627	UP		ENSDARG00000095675	0.482424	1.18523	0.885472	2.6426	2.38913	2.51907	1.55133	0.04535	UP
ENSDARG00000096447	124.203	79.1062	101.584	42.7258	12.454	6.80096	-2.27932	0.0282678	DOWN		ENSDARG00000101726	3.59265	10.2004	3.51278	16.6385	18.6496	25.0785	1.77077	0.0236627	UP		ENSDARG00000020212	0.359631	0.533268	2.6989	0	0	0	1.77077	0.0236627	UP		ENSDARG00000104825	2.09051	12.1909	14.547	41.0178	41.2126	32.8623	1.98659	0.04535	UP
ENSDARG00000101161	92.4304	82.2704	84.3755	45.7373	62.0753	64.9869	-0.585249	0.0282882	DOWN		ENSDARG00000055429	21.5559	28.0754	31.0295	106.263	34.3351	35.717	1.12364	0.0236627	UP		ENSDARG00000036587	45.2735	29.0631	50.251	52.3745	70.2262	72.6629	1.12364	0.0236627	UP		ENSDARG00000017744	13.3471	3.55569	5.18634	14.4769	19.3122	31.0303	1.55391	0.04535	UP
ENSDARG00000014875	30.535	36.3889	38.9682	43.4787	49.0375	60.2011	0.523383	0.028455	UP		ENSDARG00000046054	6.58652	6.60597	6.73282	18.0965	11.2392	10.4027	0.993151	0.0237642	UP		ENSDARG00000090472	3.7961	3.99951	2.31334	0.125598	1.3306	0.686308	0.993151	0.0237642	UP		ENSDARG00000006497	13.1863	27.5989	19.9864	7.12354	11.8461	10.1908	-1.05686	0.045645	DOWN
ENSDARG00000011170	18.7749	17.7198	14.7657	7.15234	9.34048	7.55662	-1.08655	0.028455	DOWN		ENSDARG00000015343	10.9775	19.235	16.8321	19.8118	38.9048	33.9488	0.967746	0.0237884	UP		ENSDARG00000010779	5.95389	9.86545	9.76745	17.3326	25.8728	19.5598	0.967746	0.0237884	UP		ENSDARG00000007219	25.7293	26.0751	27.5761	45.9583	39.0225	63.3201	0.900731	0.0457714	UP
ENSDARG00000041493	97.7947	89.39	122.567	153.022	141.469	138.79	0.482889	0.0286196	UP		ENSDARG00000101963	25.9469	19.1379	19.1739	9.60574	15.4384	13.1139	-0.750162	0.0238246	DOWN		ENSDARG00000063580	7.15266	4.26614	8.48226	17.7093	25.2814	12.2678	-0.750162	0.0238246	DOWN		ENSDARG00000094417	2.25131	2.7091	1.39146	0.574479	0.0995473	0.229006	-2.77744	0.0461866	DOWN
ENSDARG00000054950	36.7246	42.7173	36.1927	19.5748	22.962	24.1812	-0.79435	0.028781	DOWN		ENSDARG00000074210	5.18938	9.13179	2.19549	0.343062	0.988059	0.618858	-3.10313	0.0238715	DOWN		ENSDARG00000027016	108.129	68.9693	115.282	127.231	178.744	150.645	-3.10313	0.0238715	DOWN		ENSDARG00000095339	3.69859	4.5716	2.78291	1.26385	0.995473	0.801521	-1.83529	0.046345	DOWN
ENSDARG00000078362	2.68213	2.84782	2.44245	0.941098	0.389187	0.755662	-1.91464	0.0288272	DOWN		ENSDARG00000034668	3.79224	6.21739	5.41553	24.7005	7.90448	8.69348	1.40632	0.0238715	UP		ENSDARG00000041926	0.39959	1.06654	0.771114	3.01436	4.43534	2.2305	1.40632	0.0238715	UP		ENSDARG00000114885	33.6089	25.5671	29.7266	19.5323	19.7104	18.664	-0.618321	0.046345	DOWN
ENSDARG00000071261	5.15795	1.74034	3.21959	0	0.389187	0	-4.48043	0.0288272	DOWN		ENSDARG00000097137	0.199591	0.87432	0.878194	3.43062	4.56977	2.71119	2.34003	0.0238715	UP		ENSDARG00000028213	3.19672	8.97667	14.0086	21.2261	47.3103	21.3613	2.34003	0.0238715	UP		ENSDARG00000098786	32.4832	30.9853	29.3471	51.1286	53.656	37.099	0.613068	0.046514	UP
ENSDARG00000044551	16.7117	21.6751	11.3241	6.02302	6.61617	9.57172	-1.16455	0.028892	DOWN		ENSDARG00000068367	12.9734	12.0462	11.5629	17.3246	24.2075	21.5127	0.784992	0.0238967	UP		ENSDARG00000007783	0.599385	0.711024	0.771114	2.26077	3.25258	3.68891	0.784992	0.0238967	UP		ENSDARG00000020043	61.4287	136.302	50.9779	201.183	154.497	222.937	1.22092	0.046514	UP
ENSDARG00000079286	2.47581	1.42391	0.333061	7.52878	5.8378	4.28208	2.12503	0.0289093	UP		ENSDARG00000038467	23.3522	27.5897	26.0531	12.9506	14.8209	18.9194	-0.718481	0.0239418	DOWN		ENSDARG00000099524	23.1362	31.3739	29.4309	15.5742	17.2978	18.6161	-0.718481	0.0239418	DOWN		ENSDARG00000041926	0.321616	0.846593	0.252992	2.29792	2.38913	2.06105	2.25522	0.0466347	UP
ENSDARG00000104696	55.2932	41.9263	38.08	16.3751	25.6863	22.6699	-1.06198	0.0291252	DOWN		ENSDARG00000100499	33.7309	45.1732	30.7368	136.968	43.9686	53.5754	1.09184	0.0239418	UP		ENSDARG00000016360	32.8862	37.3287	47.6806	28.0084	28.2383	20.8466	1.09184	0.0239418	UP		ENSDARG00000101930	0	0.846593	1.51795	0	0	0	-5.96953	0.046785	DOWN
ENSDARG00000021945	0.412636	0.474637	0.333061	1.8822	2.33512	3.27454	2.58798	0.0291414	UP		ENSDARG00000105011	40.1179	36.6243	36.8842	20.0691	24.2075	29.882	-0.610969	0.0240598	DOWN		ENSDARG00000104733	20.6588	21.5973	24.5471	35.7955	34.7435	36.9749	-0.610969	0.0240598	DOWN		ENSDARG00000115903	0	0	0.252992	3.10219	2.28959	1.03053	4.2904	0.0468515	UP
ENSDARG00000093272	0	0.791062	0.222041	3.38795	2.14053	3.77831	3.10978	0.0294027	UP		ENSDARG00000077745	2.19551	3.10869	2.48822	0.257297	0.988059	0.147347	-2.66532	0.0240818	DOWN		ENSDARG00000004177	4.99487	4.26614	5.01224	0.251196	0.295689	0.0857885	-2.66532	0.0240818	DOWN		ENSDARG00000012222	200.849	267.862	241.102	160.395	166.742	175.419	-0.498102	0.0470428	DOWN
ENSDARG00000073917	13.4107	12.3406	13.2114	7.34056	7.19995	8.81606	-0.740232	0.0294566	DOWN		ENSDARG00000060830	6.58652	6.50883	10.2456	17.0673	17.044	11.9351	0.975664	0.0242389	UP		ENSDARG00000043795	193.242	153.67	127.105	116.178	119.754	117.616	0.975664	0.0242389	UP		ENSDARG00000102696	9.8093	12.5296	12.2701	1.83833	1.09502	3.32059	-2.46826	0.04716	DOWN
ENSDARG00000024229	23.5202	13.1316	17.4302	34.8206	24.5188	28.4633	0.704371	0.0294808	UP		ENSDARG00000009472	34.3297	20.0122	33.8105	12.0929	18.6496	19.1846	-0.814079	0.0242389	DOWN		ENSDARG00000087474	2.99692	5.42156	2.6989	10.0479	14.4888	16.214	-0.814079	0.0242389	DOWN		ENSDARG00000077818	39.7196	37.4194	28.5881	25.5069	24.9864	20.1525	-0.579603	0.0477984	DOWN
ENSDARG00000091902	83.765	62.3357	93.5902	32.7502	34.8322	28.7152	-1.31413	0.0295036	DOWN		ENSDARG00000036065	1.39714	3.49728	3.65914	33.277	3.70522	4.77405	2.2449	0.0242389	UP		ENSDARG00000099092	1.23873	2.22195	2.31334	0.125598	0.295689	0.686308	2.2449	0.0242389	UP		ENSDARG00000056648	39.5588	46.224	47.0565	60.0905	61.122	62.2896	0.465647	0.0479555	UP
ENSDARG00000055216	0.825271	1.58212	0.555102	3.38795	2.14053	5.28963	1.86172	0.0295416	UP		ENSDARG00000007065	191.009	150.092	197.594	92.2837	133.017	139.567	-0.560566	0.0242389	DOWN		ENSDARG00000102844	2.87705	2.66634	2.31334	0.627991	0.591378	0.772097	-0.560566	0.0242389	DOWN		ENSDARG00000012588	105.812	94.1412	138.64	81.8058	72.7691	84.8467	-0.501192	0.0480238	DOWN
ENSDARG00000016375	80.2576	77.5241	78.1584	50.6311	50.7889	57.9341	-0.566897	0.0297532	DOWN		ENSDARG00000018494	145.901	134.257	167.296	65.9537	107.081	119.41	-0.61185	0.0242389	DOWN		ENSDARG00000010052	18.6608	16.6202	12.4663	25.9988	22.7681	23.1629	-0.61185	0.0242389	DOWN		ENSDARG00000041359	46.4736	50.6263	36.4309	24.1281	27.7737	32.6333	-0.658054	0.0488586	DOWN
ENSDARG00000043242	8.25271	3.48067	3.7747	0.376439	1.94593	0.755662	-2.29614	0.0297587	DOWN		ENSDARG00000100918	140.712	157.183	135.827	334.057	168.341	213.152	0.721972	0.0242389	UP		ENSDARG00000010586	1.91803	2.13307	1.54223	3.13996	4.87887	4.63258	0.721972	0.0242389	UP		ENSDARG00000103868	0.964849	0.169319	0.252992	0.919167	2.88687	1.71754	1.98914	0.0490878	UP
ENSDARG00000042853	35.693	50.3115	40.6335	25.5979	28.6052	25.9444	-0.660329	0.0298625	DOWN		ENSDARG00000102974	247.893	288.914	247.943	744.016	334.335	390.942	0.904405	0.0242539	UP		ENSDARG00000059582	5.07479	4.88829	5.14076	10.6758	15.0801	10.0373	0.904405	0.0242539	UP		ENSDARG00000013022	2.25131	1.86251	2.27693	0	0	0	-7.35232	0.0492816	DOWN
ENSDARG00000020046	0.825271	0.474637	0.11102	2.07041	3.11349	2.26699	2.49484	0.0299679	UP		ENSDARG00000026811	14.7698	21.6637	21.0767	92.1121	23.4664	30.1767	1.3358	0.0242539	UP		ENSDARG00000004405	174.461	184.866	184.81	149.336	135.573	127.568	1.3358	0.0242539	UP		ENSDARG00000011769	6.27152	6.09547	3.66839	16.4301	16.7239	5.95415	1.29231	0.0496995	UP
ENSDARG00000052215	0.618954	1.10749	0.666123	5.64659	2.52971	12.5944	3.08505	0.030048	UP		ENSDARG00000079286	1.99591	0.971467	0.439097	3.85945	4.19925	6.54222	2.1453	0.0243961	UP		ENSDARG00000003779	1.83811	4.26614	1.15667	0.502393	0.295689	0.686308	2.1453	0.0243961	UP		ENSDARG00000104275	0.160808	0	0.379488	2.98729	1.59276	0.572515	3.06234	0.0498173	UP
ENSDARG00000060885	4.12636	6.17028	1.66531	0.18822	0	0	-5.59948	0.0302113	DOWN		ENSDARG00000099298	60.8754	103.85	108.75	49.0579	49.156	53.2807	-0.854212	0.0244971	DOWN		ENSDARG00000070229	7.83196	0.088878	6.16892	0	0	0	-0.854212	0.0244971	DOWN		ENSDARG00000069269	23.7996	33.5251	27.4496	17.2344	14.9321	18.435	-0.744043	0.0498273	DOWN
ENSDARG00000087166	2.68213	4.58816	3.44163	1.31754	0.972967	0.251887	-2.01966	0.0302392	DOWN		ENSDARG00000068305	66.8631	62.4653	79.1838	30.7898	53.9727	46.7385	-0.66552	0.0245834	DOWN		ENSDARG00000061272	28.3709	26.8411	22.3623	18.2117	10.7927	16.214	-0.66552	0.0245834	DOWN		ENSDARG00000053702	0	0.338637	0.63248	2.18302	1.6923	2.29006	2.55471	0.0503208	FALSE
ENSDARG00000028086	9.90326	10.7584	20.7608	31.6209	33.4701	35.768	1.26674	0.0304921	UP		ENSDARG00000092667	5.38897	5.44021	7.31829	0.600359	0.370522	2.18074	-2.40141	0.0247496	DOWN		ENSDARG00000044102	2.07787	2.84409	2.6989	5.40072	9.46205	10.9809	-2.40141	0.0247496	DOWN		ENSDARG00000038566	57.7301	60.6161	58.8207	41.1327	44.7963	43.1676	-0.456347	0.0505062	FALSE
ENSDARG00000054540	138.233	135.746	158.204	26.3507	20.8215	66.4983	-1.94006	0.030755	DOWN		ENSDARG00000052341	2.19551	1.55435	0.731829	4.7171	5.31082	6.71903	1.91607	0.0247968	UP		ENSDARG00000078942	5.11475	3.55512	2.44186	13.1878	6.80085	6.86308	1.91607	0.0247968	UP		ENSDARG00000043492	16.0808	12.1909	1.13846	0.919167	1.19457	0.229006	-3.60396	0.0505062	FALSE
ENSDARG00000062063	96.7631	87.6497	85.4857	67.9472	67.5239	68.2615	-0.404921	0.030755	DOWN		ENSDARG00000101161	87.8202	68.3912	85.9167	43.4831	60.7657	57.0823	-0.584119	0.0249647	DOWN		ENSDARG00000062040	1.99795	2.31083	2.57038	5.52632	6.35731	3.7747	-0.584119	0.0249647	DOWN		ENSDARG00000004794	5.46748	4.40229	4.55386	9.30656	8.56107	6.98468	0.783988	0.0506019	FALSE
ENSDARG00000058358	10.1096	3.16425	7.10531	18.6337	27.2431	13.8538	1.5732	0.0307962	UP		ENSDARG00000007396	3.19346	0.58288	2.92731	6.94701	11.6097	9.87226	2.12754	0.0250462	UP		ENSDARG00000077818	43.1956	48.5274	37.6561	22.7333	27.9426	35.0017	2.12754	0.0250462	UP		ENSDARG00000053262	0.643233	0.169319	0.126496	1.03406	1.39366	1.60304	2.09241	0.0508903	FALSE
ENSDARG00000018111	7.22112	6.64492	6.10612	10.9167	13.8161	14.6095	0.978479	0.0308264	UP		ENSDARG00000045490	148.496	112.496	131.875	49.1436	99.3	83.7816	-0.75798	0.0253288	DOWN		ENSDARG00000079328	2.63729	11.0209	8.86782	0	0.739223	0	-0.75798	0.0253288	DOWN		ENSDARG00000104277	1.9297	1.86251	1.26496	4.25115	4.28053	3.66409	1.27138	0.0510515	FALSE
ENSDARG00000015536	3.5074	1.42391	2.10939	0.564659	0.58378	1.00755	-1.69989	0.0308579	DOWN		ENSDARG00000071203	49.8979	45.2703	71.7192	28.2169	32.7295	40.4026	-0.715496	0.025459	DOWN		ENSDARG00000079796	6.63319	3.73287	5.3978	1.25598	1.47845	2.91681	-0.715496	0.025459	DOWN		ENSDARG00000002791	335.607	317.981	337.997	450.507	367.13	453.432	0.358115	0.0512813	FALSE
ENSDARG00000079125	0.206318	1.42391	0.888164	4.32905	4.08646	5.03775	2.35624	0.0308579	UP		ENSDARG00000009001	234.919	578.217	198.326	83.7071	100.412	103.143	-1.81761	0.025459	DOWN		ENSDARG00000088923	42.4764	132.961	28.9168	280.461	311.656	241.237	-1.81761	0.025459	DOWN		ENSDARG00000060771	9.16606	27.091	11.7641	4.25115	1.09502	0.916024	-2.93627	0.0514482	FALSE
ENSDARG00000030156	2.2695	3.48067	3.10857	0.564659	1.16756	0.251887	-2.10568	0.0309302	DOWN		ENSDARG00000099919	0.997957	0.777173	1.31729	10.6349	2.34664	2.44596	2.31395	0.0254957	UP		ENSDARG00000103666	3.27664	2.66634	5.26928	10.0479	20.8461	15.7851	2.31395	0.0254957	UP		ENSDARG00000016463	38.9156	15.5773	19.1009	57.6777	60.027	51.4118	1.20163	0.0514765	FALSE
ENSDARG00000077442	101.302	111.698	70.1649	60.4185	60.1293	65.7426	-0.602544	0.0309572	DOWN		ENSDARG00000101526	6.38693	6.70312	13.612	2.14414	4.56977	4.36148	-1.26588	0.0255308	DOWN		ENSDARG00000090447	130.026	131.628	134.431	100.604	100.83	106.807	-1.26588	0.0255308	DOWN		ENSDARG00000090986	24.4428	26.4137	28.7146	42.1668	38.6243	49.3508	0.708483	0.051576	FALSE
ENSDARG00000005775	7.22112	7.11956	9.88082	3.01151	4.08646	4.53397	-1.06476	0.0309572	DOWN		ENSDARG00000102226	9.18121	5.92595	5.85463	11.4068	16.797	14.8526	1.04605	0.0255308	UP		ENSDARG00000033320	14.7449	20.7974	19.2779	27.7572	31.6387	26.6802	1.04605	0.0255308	UP		ENSDARG00000074747	16.4024	29.8001	27.0702	6.66396	4.38008	5.61064	-2.13703	0.05159	FALSE
ENSDARG00000055129	131.012	136.854	160.869	234.333	207.826	208.815	0.601661	0.0310104	UP		ENSDARG00000104981	0.399183	0.58288	0.292731	12.0929	0.741045	1.00196	3.35416	0.0255308	UP		ENSDARG00000097921	2.71721	5.42156	2.05631	0.125598	0.739223	1.45841	3.35416	0.0255308	UP		ENSDARG00000062797	0.643233	0	0.63248	4.82563	2.28959	1.94655	2.74715	0.05159	FALSE
ENSDARG00000060515	17.7433	19.3019	20.2057	11.4814	11.8702	8.06039	-0.860912	0.031019	DOWN		ENSDARG00000100114	127.14	117.547	113.433	188.17	143.145	137.357	0.388244	0.0255317	UP		ENSDARG00000077461	53.2653	57.2374	48.8372	33.2835	36.9611	39.2054	0.388244	0.0255317	UP		ENSDARG00000059274	1.76889	7.2807	1.01197	0.114896	0	0	-6.06552	0.0518339	FALSE
ENSDARG00000019233	93.462	86.7004	92.5911	63.9946	63.632	60.2011	-0.537616	0.0310836	DOWN		ENSDARG00000019383	112.769	143	128.07	304.811	158.337	144.489	0.66074	0.0257441	UP		ENSDARG00000099692	45.793	41.4171	37.142	24.7428	20.8461	33.5433	0.66074	0.0257441	UP		ENSDARG00000043442	18.8146	13.3762	17.4565	30.1027	25.1855	24.7326	0.686944	0.0519375	FALSE
ENSDARG00000051970	2.06318	4.74637	2.10939	7.34056	8.17292	8.81606	1.44278	0.0310998	UP		ENSDARG00000099499	423.533	320.098	421.68	173.589	303.828	275.333	-0.630109	0.0257441	DOWN		ENSDARG00000089954	36.6823	16.0869	14.5227	64.1807	51.8934	75.9229	-0.630109	0.0257441	DOWN		ENSDARG00000058740	39.8804	29.9694	33.395	22.1749	20.1086	27.7097	-0.561114	0.0521816	FALSE
ENSDARG00000097659	0.206318	0.63285	0.11102	1.8822	12.6486	11.3349	4.75199	0.0310998	UP		ENSDARG00000023002	210.17	179.818	188.958	273.678	253.931	258.977	0.44275	0.0257441	UP		ENSDARG00000043055	69.129	62.3035	72.6133	99.3482	110.144	93.4237	0.44275	0.0257441	UP		ENSDARG00000019861	6.11071	5.24888	3.2889	41.2476	14.2353	11.1068	2.18599	0.052398	FALSE
ENSDARG00000021483	297.304	269.594	278.106	196.689	192.064	193.953	-0.535987	0.0311007	DOWN		ENSDARG00000005846	1.19755	1.55435	0.585463	4.37404	7.78097	5.92336	2.4002	0.0257441	UP		ENSDARG00000015765	30.5287	29.6852	20.8201	17.207	12.1233	16.214	2.4002	0.0257441	UP		ENSDARG00000021579	43.9006	38.774	40.8582	23.5536	30.8597	29.4273	-0.558569	0.0524739	FALSE
ENSDARG00000003872	56.5311	51.7355	56.6204	92.0393	66.9401	73.0473	0.493388	0.0311007	UP		ENSDARG00000078954	48.5007	51.5849	43.3242	109.78	59.5306	58.32	0.665061	0.0258902	UP		ENSDARG00000103038	72.9251	61.9479	75.0551	48.3553	44.649	46.1542	0.665061	0.0258902	UP		ENSDARG00000030789	253.273	242.126	234.271	323.662	349.809	303.891	0.421741	0.0536549	FALSE
ENSDARG00000090447	129.361	113.596	109.355	93.9215	82.313	95.7172	-0.37295	0.0311007	DOWN		ENSDARG00000058158	6.38693	8.25747	3.22005	1.62954	1.48209	1.65029	-1.89874	0.0259188	DOWN		ENSDARG00000039299	52.8657	52.5269	42.4113	39.4378	33.4129	31.656	-1.89874	0.0259188	DOWN		ENSDARG00000028448	46.7952	41.1444	35.6719	30.5623	33.7465	23.4731	-0.491997	0.0539633	FALSE
ENSDARG00000103523	17.1244	17.5616	11.2131	7.717	7.97833	7.55662	-0.975808	0.0312865	DOWN		ENSDARG00000039493	47.7023	30.9898	44.3488	18.0965	28.4067	22.7209	-0.828775	0.0259188	DOWN		ENSDARG00000076027	4.11577	2.66634	5.14076	7.1591	9.01852	7.37782	-0.828775	0.0259188	DOWN		ENSDARG00000044596	41.3277	48.0865	47.436	28.724	28.8687	31.9463	-0.612064	0.0540694	FALSE
ENSDARG00000100872	20.8381	20.2512	17.0971	25.0332	38.3349	28.2114	0.657253	0.0313211	UP		ENSDARG00000088091	223.143	183.219	225.11	228.136	476.986	355.136	0.747704	0.0259353	UP		ENSDARG00000009252	16.7828	20.4419	16.836	12.5598	11.2362	10.7236	0.747704	0.0259353	UP		ENSDARG00000031366	16.0808	20.4876	14.4206	8.61719	10.3529	9.61825	-0.832066	0.0540694	FALSE
ENSDARG00000020080	5.7769	10.1256	7.54939	15.8104	18.4864	10.5793	0.93464	0.0313211	UP		ENSDARG00000032221	32.3338	39.1501	32.3468	82.1634	42.116	61.4143	0.837647	0.0260307	UP		ENSDARG00000090013	22.2172	27.5522	20.4345	12.5598	15.0801	11.753	0.837647	0.0260307	UP		ENSDARG00000021220	168.688	77.8866	220.356	79.6228	83.0224	83.3582	-0.925999	0.0547319	FALSE
ENSDARG00000090948	4.33267	1.58212	4.66286	0.752878	0.972967	0.503775	-2.20919	0.0313211	DOWN		ENSDARG00000079900	67.0627	81.9918	72.5974	156.694	88.1843	95.6873	0.617685	0.0260307	UP		ENSDARG00000062594	29.4897	34.5735	19.1493	16.579	11.6797	13.4688	0.617685	0.0260307	UP		ENSDARG00000071468	6.59313	7.78866	7.08378	14.8216	16.4253	10.1908	0.948968	0.0549055	FALSE
ENSDARG00000015312	0	0	0.333061	1.31754	0.778373	1.76321	3.07277	0.0314265	UP		ENSDARG00000056914	40.9162	31.2812	52.6917	15.6093	25.319	24.6954	-0.925808	0.0261425	DOWN		ENSDARG00000015905	20.0194	19.9087	67.087	3.64235	1.47845	0.857885	-0.925808	0.0261425	DOWN		ENSDARG00000041140	4.82424	10.4978	5.05984	20.2217	11.3484	14.5419	1.18121	0.0549055	FALSE
ENSDARG00000009161	3.71372	3.63889	4.44082	0.376439	0.194593	1.51132	-2.56359	0.0314265	DOWN		ENSDARG00000032951	23.1526	25.3553	19.7594	74.5302	28.5302	30.6482	0.967419	0.0261425	UP		ENSDARG00000063433	1.67828	3.28848	3.3415	0	0.443534	0.343154	0.967419	0.0261425	UP		ENSDARG00000086842	327.888	363.527	338.63	222.323	244.787	187.556	-0.653699	0.0552161	FALSE
ENSDARG00000039240	7.63376	5.69565	5.77306	13.9282	9.92426	13.8538	0.983484	0.0319261	UP		ENSDARG00000060312	144.903	174.573	129.973	432.858	173.775	211.915	0.863985	0.0262005	UP		ENSDARG00000041729	14.9846	15.7314	13.8801	20.8493	18.7763	25.136	0.863985	0.0262005	UP		ENSDARG00000068814	51.7802	6.09547	43.2617	2.98729	7.06786	4.12211	-2.82648	0.0554493	FALSE
ENSDARG00000039493	50.1352	39.8695	42.4098	23.7157	29.9674	21.1585	-0.819577	0.0319261	DOWN		ENSDARG00000102145	53.2909	42.5502	43.0315	87.8239	67.188	68.7227	0.690564	0.0262036	UP		ENSDARG00000070059	0.359631	2.22195	0.385557	5.77752	7.83576	7.20624	0.690564	0.0262036	UP		ENSDARG00000017986	11.4174	7.11139	11.2581	2.98729	3.88234	4.80912	-1.34933	0.0554493	FALSE
ENSDARG00000089790	6.39585	12.3406	9.43674	0.752878	0.972967	3.77831	-2.4043	0.0321718	DOWN		ENSDARG00000021086	11.5763	15.6406	11.7093	48.286	21.8608	17.829	1.16777	0.0262036	UP		ENSDARG00000079670	4.43545	4.08839	3.3415	0.376795	1.3306	0.857885	1.16777	0.0262036	UP		ENSDARG00000059303	38.9156	24.3819	27.4496	16.2003	15.1312	11.9083	-1.06835	0.055717	FALSE
ENSDARG00000037514	32.3919	27.529	35.3045	40.6554	43.3943	45.3397	0.44046	0.0321718	UP		ENSDARG00000014208	247.094	222.952	340.154	196.317	173.034	137.475	-0.677465	0.0262486	DOWN		ENSDARG00000102705	30.7684	49.505	41.3831	23.6125	27.2034	25.4792	-0.677465	0.0262486	DOWN		ENSDARG00000058229	9.48768	10.4978	7.71626	4.25115	6.57012	2.74807	-1.02148	0.0559522	FALSE
ENSDARG00000063051	41.2636	43.3502	39.8563	30.868	31.7187	28.967	-0.441938	0.0323667	DOWN		ENSDARG00000059657	2.19551	1.26291	0.731829	2.65873	10.2511	7.45577	2.30139	0.0262486	UP		ENSDARG00000043395	2.03791	0.44439	1.79927	0	0	0.171577	2.30139	0.0262486	UP		ENSDARG00000101085	26.855	22.3501	19.6069	12.9832	15.4298	11.5648	-0.780858	0.0561499	FALSE
ENSDARG00000104344	5.98322	9.17632	8.65959	0.18822	0	0	-6.60437	0.0325528	DOWN		ENSDARG00000075149	30.7371	23.6066	18.5884	58.7494	105.846	43.8505	1.51437	0.0264443	UP		ENSDARG00000075172	49.0696	58.7483	46.6524	41.573	31.6387	38.3475	1.51437	0.0264443	UP		ENSDARG00000042551	42.1317	29.1228	44.7796	69.9716	55.4478	63.4346	0.70035	0.0564211	FALSE
ENSDARG00000038467	23.1076	19.9348	20.8718	13.3636	10.8972	14.8614	-0.708996	0.0326128	DOWN		ENSDARG00000040982	5.78815	6.60597	9.07467	3.85945	3.21119	3.83103	-0.972879	0.026511	DOWN		ENSDARG00000014875	38.1608	34.8402	39.3268	47.8529	53.5197	56.4489	-0.972879	0.026511	DOWN		ENSDARG00000057652	1.28647	1.86251	0.758976	3.21708	2.38913	8.81673	1.88787	0.0564418	FALSE
ENSDARG00000079886	60.8638	68.8224	65.058	51.5721	44.5619	44.8359	-0.465873	0.0328007	DOWN		ENSDARG00000097941	2.19551	1.16576	4.97643	0.0857655	0.49403	0.383103	-3.05552	0.0265348	DOWN		ENSDARG00000078850	55.0635	51.8159	89.3207	100.73	120.345	113.412	-3.05552	0.0265348	DOWN		ENSDARG00000093192	41.3277	34.541	24.2872	59.1714	61.0225	37.2135	0.655701	0.0567805	FALSE
ENSDARG00000097941	2.2695	2.37319	8.77062	0.564659	0.194593	0.755662	-3.17067	0.0328133	DOWN		ENSDARG00000075559	247.893	234.318	268.435	507.989	328.036	321.6	0.624948	0.0268779	UP		ENSDARG00000042032	8.07171	6.57697	11.3097	19.7189	16.2629	15.3562	0.624948	0.0268779	UP		ENSDARG00000062063	72.8461	70.9445	68.5609	54.9202	59.0315	50.1523	-0.371319	0.0567805	FALSE
ENSDARG00000015807	6.18954	10.7584	7.43837	3.19973	3.11349	4.28208	-1.20811	0.0330528	DOWN		ENSDARG00000053344	5.38897	14.3777	8.34284	1.02919	3.95224	2.23968	-1.98856	0.0270785	DOWN		ENSDARG00000019438	45.4733	76.5239	48.1946	30.5204	28.0905	27.8813	-1.98856	0.0270785	DOWN		ENSDARG00000059657	3.21616	3.89433	0.63248	5.4001	16.0271	9.27474	2.0047	0.0567805	FALSE
ENSDARG00000002791	314.635	265.48	280.66	379.827	341.706	396.723	0.37766	0.0332582	UP		ENSDARG00000076962	40.3175	49.5448	43.617	174.962	57.1839	60.4124	1.12826	0.0271405	UP		ENSDARG00000092499	9.59015	9.06555	7.06855	15.1974	11.8276	15.2704	1.12826	0.0271405	UP		ENSDARG00000017121	33.4481	24.2126	32.13	79.7377	32.0542	62.0606	0.9515	0.0569881	FALSE
ENSDARG00000056475	45.8026	40.5024	42.8539	55.5248	57.7942	50.3775	0.343267	0.0333563	UP		ENSDARG00000104225	43.9101	54.8879	49.1789	74.3587	63.8533	58.7031	0.408663	0.0273526	UP		ENSDARG00000018494	128.308	151.537	114.125	91.4355	77.4705	95.3969	0.408663	0.0273526	UP		ENSDARG00000027916	62.5544	58.5843	63.501	78.2441	88.398	85.5337	0.449458	0.0570044	FALSE
ENSDARG00000018174	55.2932	65.4999	64.5029	90.7218	81.9238	85.6417	0.477689	0.0334731	UP		ENSDARG00000078221	0.598774	0.194293	0.146366	4.37404	1.11157	1.50294	2.96983	0.0273526	UP		ENSDARG00000008287	17.8217	20.4419	19.2779	15.323	10.497	7.37782	2.96983	0.0273526	UP		ENSDARG00000086631	5.78909	4.40229	4.17437	7.00865	10.2534	7.5572	0.790304	0.0570044	FALSE
ENSDARG00000006900	119.252	103.154	126.008	157.728	136.021	153.651	0.360275	0.0334983	UP		ENSDARG00000099631	38.5211	40.6073	43.4706	102.147	49.403	52.4261	0.733242	0.0273526	UP		ENSDARG00000054271	45.1936	50.3049	55.1347	81.1364	58.2507	80.3839	0.733242	0.0273526	UP		ENSDARG00000103907	74.9366	42.499	87.1558	40.5582	31.2578	35.1524	-0.937262	0.0573209	FALSE
ENSDARG00000086223	0.825271	0.791062	1.22122	0.376439	0	0	-2.70213	0.033676	DOWN		ENSDARG00000104100	57.4823	64.9911	65.7182	52.5743	31.9884	39.6364	-0.598988	0.0275769	DOWN		ENSDARG00000068507	0.239754	0	0	2.13517	1.62629	0.857885	-0.598988	0.0275769	DOWN		ENSDARG00000009252	15.2768	13.8841	16.6975	9.76615	11.5475	8.58772	-0.616391	0.0573272	FALSE
ENSDARG00000101719	40.4383	36.7053	41.7437	31.4327	30.9403	28.967	-0.37975	0.0337424	DOWN		ENSDARG00000100559	8.18325	5.73165	6.87919	15.009	13.4623	14.1159	1.04022	0.0275821	UP		ENSDARG00000062139	67.8104	42.1282	0.642595	0.502393	0.887067	0.686308	1.04022	0.0275821	UP		ENSDARG00000062139	71.8812	44.7001	1.26496	1.14896	1.09502	0.916024	-5.19842	0.0573272	FALSE
ENSDARG00000023645	20.8381	31.9589	29.7535	5.45837	7.19995	13.6019	-1.66679	0.0337669	DOWN		ENSDARG00000078399	13.3726	11.0747	11.4165	21.6129	16.9205	16.1493	0.610311	0.0275858	UP		ENSDARG00000041145	0.919056	1.15541	1.28519	2.38637	2.51336	4.71837	0.610311	0.0275858	UP		ENSDARG00000101890	2.57293	1.86251	2.40343	1.26385	0.895926	0.801521	-1.20059	0.0575832	FALSE
ENSDARG00000053702	0.206318	0	0.333061	2.07041	1.75134	1.00755	2.99991	0.033803	UP		ENSDARG00000005606	108.977	112.69	112.555	228.994	132.276	141.041	0.587405	0.0277099	UP		ENSDARG00000111129	3.35655	3.11073	1.28519	1.13038	0.443534	0.60052	0.587405	0.0277099	UP		ENSDARG00000013434	128.164	101.422	132.947	150.399	153.9	162.709	0.36473	0.05779	FALSE
ENSDARG00000109337	0.825271	0.63285	0.666123	3.01151	3.69727	2.26699	2.07828	0.0338457	UP		ENSDARG00000039181	0.798366	0.971467	2.78095	13.2937	7.41045	3.24164	2.37499	0.0277225	UP		ENSDARG00000055054	43.6752	32.9737	33.8005	22.3565	26.0206	23.6776	2.37499	0.0277225	UP		ENSDARG00000090998	52.9059	45.0388	47.942	36.5369	40.1176	28.3967	-0.473096	0.0580372	FALSE
ENSDARG00000094171	2.2695	3.16425	2.88653	0.376439	0.389187	0.251887	-2.96748	0.0339754	DOWN		ENSDARG00000086977	3.99183	3.88587	3.36641	44.3408	4.9403	4.18466	2.24386	0.0277484	UP		ENSDARG00000015930	97.8995	130.651	81.6096	74.7309	61.9469	74.2071	2.24386	0.0277484	UP		ENSDARG00000020289	357.798	311.885	244.896	520.019	377.682	451.256	0.56086	0.0585183	FALSE
ENSDARG00000035553	0.618954	0	0.222041	2.25863	3.11349	2.51887	3.29172	0.0339754	UP		ENSDARG00000001558	141.311	144.554	151.781	230.023	166.982	180.736	0.400622	0.0278357	UP		ENSDARG00000062915	10.669	8.97667	11.8238	6.40551	3.54827	4.11785	0.400622	0.0278357	UP		ENSDARG00000025033	6.91475	5.07956	5.94532	0.919167	1.59276	1.71754	-2.07247	0.058621	FALSE
ENSDARG00000002217	30.7414	41.6099	29.8645	14.3047	21.5999	10.8312	-1.12336	0.0339754	DOWN		ENSDARG00000100594	7.18529	6.60597	9.3674	22.9852	11.2392	21.8958	1.28187	0.0280195	UP		ENSDARG00000004377	7.63216	4.79941	4.11261	13.5646	21.4375	9.35095	1.28187	0.0280195	UP		ENSDARG00000055400	2.41212	2.87842	1.13846	0.804271	1.19457	0.458012	-1.35139	0.0589973	FALSE
ENSDARG00000004576	50.1352	42.5591	46.0735	36.3264	35.2214	32.9972	-0.406777	0.0339754	DOWN		ENSDARG00000010244	128.736	85.3919	96.1623	34.5635	70.6462	50.4812	-0.995724	0.0280195	DOWN		ENSDARG00000043019	97.8595	70.0358	79.2963	58.5288	55.4417	53.2747	-0.995724	0.0280195	DOWN		ENSDARG00000055118	0.964849	0.338637	1.13846	2.98729	2.09049	2.06105	1.50841	0.0591999	FALSE
ENSDARG00000041417	2.47581	3.00604	1.99837	4.14083	10.7026	7.05284	1.5504	0.0339913	UP		ENSDARG00000040966	40.9162	48.5733	50.6425	92.7125	61.0127	65.6874	0.645067	0.0280612	UP		ENSDARG00000068231	52.7059	28.2632	60.7895	75.7357	87.524	69.7461	0.645067	0.0280612	UP		ENSDARG00000103827	0.964849	1.18523	0.379488	2.7575	2.88687	1.83205	1.57837	0.0592881	FALSE
ENSDARG00000001781	0.206318	1.42391	0.444082	4.70549	5.64321	3.27454	2.68421	0.0339913	UP		ENSDARG00000045556	0.798366	1.55435	0.731829	14.2371	1.23507	2.00392	2.44404	0.0281603	UP		ENSDARG00000062749	37.8411	30.8407	34.5716	23.2357	27.0555	21.2756	2.44404	0.0281603	UP		ENSDARG00000089853	3.69859	2.20114	2.27693	0.574479	0	1.14503	-2.2481	0.0595106	FALSE
ENSDARG00000062650	46.0089	117.077	62.1714	15.8104	7.00536	4.28208	-3.03173	0.0340239	DOWN		ENSDARG00000026787	23.3522	13.5034	23.7112	4.37404	10.7451	9.57757	-1.2892	0.0282421	DOWN		ENSDARG00000015495	7.67212	8.8878	5.52632	4.52154	2.80905	2.83102	-1.2892	0.0282421	DOWN		ENSDARG00000063219	251.826	233.66	222.127	323.776	306.407	317.86	0.422064	0.0601319	FALSE
ENSDARG00000112145	28.4719	26.105	33.1951	42.7258	50.2051	53.652	0.737192	0.0340239	UP		ENSDARG00000100396	4.39101	4.85733	2.34185	73.0722	2.84067	5.51079	2.80279	0.0282421	UP		ENSDARG00000035056	2.99692	1.86644	4.11261	0.376795	0.591378	1.11525	2.80279	0.0282421	UP		ENSDARG00000075172	39.8804	46.224	49.9659	31.4815	30.6606	37.9005	-0.444486	0.0601319	FALSE
ENSDARG00000087363	1394.5	1056.07	1140.96	2063.26	2522.71	3148.59	1.10675	0.0341291	UP		ENSDARG00000005560	92.4108	104.044	110.799	118.699	145.739	137.121	0.385158	0.0283553	UP		ENSDARG00000067824	2.99692	5.86595	3.72705	9.54546	7.68792	10.7236	0.385158	0.0283553	UP		ENSDARG00000040988	27.0158	29.1228	14.1676	38.2603	105.221	87.0222	1.71985	0.0601319	FALSE
ENSDARG00000075194	172.894	148.561	164.532	121.778	128.626	119.143	-0.394712	0.0342252	DOWN		ENSDARG00000102474	7.38488	16.1263	7.75738	15.7809	32.3589	21.9253	1.14343	0.0283553	UP		ENSDARG00000101719	39.3196	41.2394	39.4554	31.1484	31.4909	30.6265	1.14343	0.0283553	UP		ENSDARG00000100312	0.804041	0.338637	1.64445	0	0.199095	0	-3.51103	0.0604105	FALSE
ENSDARG00000074245	10.7285	6.17028	8.21551	19.5748	15.7621	18.6397	1.10826	0.0342252	UP		ENSDARG00000043182	2.3951	1.55435	2.63458	0.428828	0.617537	0.442042	-2.13514	0.0284775	DOWN		ENSDARG00000036549	53.9446	37.862	47.038	30.2692	26.7599	29.4255	-2.13514	0.0284775	DOWN		ENSDARG00000035458	2.25131	2.7091	2.65642	1.14896	0.497736	0.229006	-2.00538	0.0604265	FALSE
ENSDARG00000094410	36.5183	28.0036	33.4172	22.7746	19.6539	22.1661	-0.599756	0.0343094	DOWN		ENSDARG00000068264	16.1669	21.5666	22.394	8.83385	10.6216	13.5265	-0.863034	0.0284775	DOWN		ENSDARG00000097244	8.43134	5.2438	12.0808	1.13038	2.95689	0.857885	-0.863034	0.0284775	DOWN		ENSDARG00000003251	51.137	32.3399	33.0155	24.4728	28.9683	25.4197	-0.561387	0.0605236	FALSE
ENSDARG00000102878	3.5074	3.00604	2.33143	7.34056	10.1189	5.54152	1.39298	0.0344274	UP		ENSDARG00000037229	95.8039	81.7975	94.1131	66.2967	73.6104	70.6677	-0.366846	0.0287492	DOWN		ENSDARG00000054540	85.8718	128.251	110.655	21.7285	10.3491	58.1646	-0.366846	0.0287492	DOWN		ENSDARG00000090721	1.28647	1.01591	1.89744	3.67667	4.77827	2.74807	1.39544	0.0605758	FALSE
ENSDARG00000068401	1.44422	2.68961	2.33143	9.22276	4.08646	5.03775	1.4888	0.0345172	UP		ENSDARG00000098228	74.248	89.4721	90.8931	168.272	101.153	97.8975	0.526704	0.0287492	UP		ENSDARG00000098075	101.376	109.764	91.3771	79.2525	85.602	75.1508	0.526704	0.0287492	UP		ENSDARG00000079796	5.62828	5.24888	8.47524	2.18302	1.79185	3.66409	-1.34303	0.0605758	FALSE
ENSDARG00000077620	433.061	357.876	506.364	595.527	676.406	590.172	0.521227	0.0346634	UP		ENSDARG00000020771	3.59265	2.81725	2.48822	8.40502	6.54589	9.43022	1.46212	0.0287492	UP		ENSDARG00000090948	2.15778	1.5998	1.79927	0.251196	0.591378	0.428943	1.46212	0.0287492	UP		ENSDARG00000035605	18.9754	15.5773	19.7334	25.7367	31.4569	25.3052	0.602705	0.0606119	FALSE
ENSDARG00000019128	12.7917	11.5495	0.999184	0.564659	0.972967	0.503775	-3.57211	0.0348723	DOWN		ENSDARG00000022020	30.3379	40.8987	27.5168	47.4283	46.6858	53.9585	0.581433	0.0287568	UP		ENSDARG00000079835	65.6926	71.369	65.0306	40.6938	41.2486	45.4679	0.581433	0.0287568	UP		ENSDARG00000098375	93.4295	73.9923	57.6822	121.215	107.412	96.8695	0.533344	0.0609767	FALSE
ENSDARG00000071097	25.5834	16.6123	19.9837	10.9167	12.0648	11.8387	-0.833871	0.0350026	DOWN		ENSDARG00000013705	6.58652	7.57744	10.0992	53.0031	11.6097	9.45969	1.60435	0.0287568	UP		ENSDARG00000061543	4.83504	5.06604	5.01224	8.91747	24.9857	14.0693	1.60435	0.0287568	UP		ENSDARG00000042322	36.8251	35.7262	41.2377	54.6904	47.9818	71.6788	0.614335	0.0609944	FALSE
ENSDARG00000046054	5.57058	5.85386	4.99592	11.4814	11.0918	9.31983	0.959914	0.035018	UP		ENSDARG00000109337	0.399183	0.971467	0.585463	3.77368	2.22313	2.5049	2.03696	0.0287827	UP		ENSDARG00000038802	70.128	62.659	83.0233	93.8219	94.9162	102.775	2.03696	0.0287827	UP		ENSDARG00000019438	37.3075	68.7434	46.0446	23.4388	26.1809	30.6868	-0.920177	0.0612208	FALSE
ENSDARG00000039827	5.7769	5.85386	6.21714	2.82329	1.94593	3.52642	-1.11244	0.0351731	DOWN		ENSDARG00000090721	1.79632	1.16576	2.19549	5.48899	4.19925	4.83299	1.50386	0.0288742	UP		ENSDARG00000062998	1.27869	2.66634	2.31334	0.125598	0.147845	0.428943	1.50386	0.0288742	UP		ENSDARG00000105784	15.116	15.916	12.9026	21.7153	21.5022	25.3052	0.642221	0.0614498	FALSE
ENSDARG00000032103	36.1056	41.9263	45.1853	100.321	88.54	83.6266	1.14235	0.0353205	UP		ENSDARG00000035546	29.3399	20.7894	31.0295	12.436	15.1914	16.4734	-0.874783	0.0291123	DOWN		ENSDARG00000098544	57.2212	51.4603	53.8495	39.5634	41.5443	44.4385	-0.874783	0.0291123	DOWN		ENSDARG00000098544	53.5491	53.674	55.0258	41.0178	46.389	39.389	-0.355402	0.0614676	FALSE
ENSDARG00000045887	0.618954	0.158212	0.444082	1.8822	2.33512	2.0151	2.34233	0.0353645	UP		ENSDARG00000076867	3.99183	3.69157	3.51278	31.4759	5.92836	4.83299	1.91109	0.0291123	UP		ENSDARG00000059887	19.7797	20.0864	21.4627	9.67106	11.8276	13.2114	1.91109	0.0291123	UP		ENSDARG00000096382	5.46748	8.46593	9.7402	3.33198	2.28959	2.74807	-1.49997	0.0614833	FALSE
ENSDARG00000032876	23.5202	20.884	16.8751	11.2932	14.0107	10.5793	-0.766578	0.0353736	DOWN		ENSDARG00000103409	202.386	226.546	193.203	804.223	248.497	267.376	1.08475	0.0291515	UP		ENSDARG00000012642	9.07069	7.46575	10.41	15.1974	15.6715	17.0719	1.08475	0.0291515	UP		ENSDARG00000058372	90.6958	75.1775	95.5045	110.989	116.869	113.014	0.382415	0.0614833	FALSE
ENSDARG00000089245	9.07798	11.0749	7.32735	4.14083	3.11349	1.25944	-1.66508	0.0353736	DOWN		ENSDARG00000054378	2.19551	5.92595	0.878194	11.8356	17.7851	17.7111	2.34261	0.0291515	UP		ENSDARG00000060252	96.9405	105.409	104.486	68.451	81.758	74.5502	2.34261	0.0291515	UP		ENSDARG00000062109	15.92	9.65117	40.7317	8.61719	5.87329	5.03813	-1.76771	0.0621265	FALSE
ENSDARG00000029356	4.12636	12.4988	10.2139	0.18822	0.389187	1.76321	-3.60302	0.0354132	DOWN		ENSDARG00000055613	3.59265	3.40013	1.61002	13.2937	5.55783	5.95283	1.52412	0.0291515	UP		ENSDARG00000078186	91.1864	118.208	112.326	124.97	150.358	175.867	1.52412	0.0291515	UP		ENSDARG00000040926	13.3471	19.3023	14.8	9.88104	7.56559	8.81673	-0.852291	0.0621265	FALSE
ENSDARG00000005560	98.8262	96.3513	100.807	120.837	136.215	127.455	0.37731	0.0354132	UP		ENSDARG00000003934	18.3624	20.2065	24.8822	30.361	32.2354	28.9979	0.52699	0.0291804	UP		ENSDARG00000069192	160.435	218.195	172.473	108.266	108.518	107.493	0.52699	0.0291804	UP		ENSDARG00000100511	2.89455	1.18523	1.51795	5.6299	4.08144	4.23661	1.31333	0.0621357	FALSE
ENSDARG00000100573	52.1984	76.2584	48.4049	29.5505	30.5512	29.4708	-0.980615	0.0354308	DOWN		ENSDARG00000015312	0.399183	0	0.146366	0.857655	1.85261	1.03143	2.94793	0.0291804	UP		ENSDARG00000042839	17.7018	13.865	13.366	4.64713	9.31421	7.72097	2.94793	0.0291804	UP		ENSDARG00000043806	12.7038	14.5614	5.69232	2.41281	1.79185	5.38164	-1.77754	0.0626784	FALSE
ENSDARG00000097546	5.15795	8.70168	14.8767	2.25863	2.72431	2.26699	-1.98876	0.0360796	DOWN		ENSDARG00000073821	4.5906	4.56589	3.36641	1.11495	0	0.324164	-3.07119	0.0292983	DOWN		ENSDARG00000003869	80.797	122.474	69.5288	45.7177	39.7702	64.7704	-3.07119	0.0292983	DOWN		ENSDARG00000103800	7.55798	6.94207	7.46327	14.5918	15.5294	10.7633	0.895296	0.0627513	FALSE
ENSDARG00000079244	31.154	42.7173	29.5314	20.1395	16.735	22.1661	-0.809627	0.036105	DOWN		ENSDARG00000059701	69.2582	85.9748	75.9638	227.622	92.7541	112.043	0.901298	0.0293618	UP		ENSDARG00000078479	15.7838	15.998	16.4504	8.54068	5.76594	7.89255	0.901298	0.0293618	UP		ENSDARG00000097546	2.73374	5.75684	8.98122	1.26385	1.6923	1.94655	-1.83043	0.0629684	FALSE
ENSDARG00000079469	4.53899	2.21497	4.55184	6.7759	7.19995	9.31983	1.03674	0.0364076	UP		ENSDARG00000045294	27.9428	9.90896	16.9784	48.1144	46.1918	32.9763	1.22907	0.0293618	UP		ENSDARG00000092623	0.239754	0.977658	0.771114	3.89354	1.47845	1.45841	1.22907	0.0293618	UP		ENSDARG00000074428	17.8497	17.1012	19.3539	12.4088	14.5339	9.96176	-0.556537	0.0630087	FALSE
ENSDARG00000089107	2.2695	3.00604	4.3298	0.376439	0.194593	0.755662	-2.88992	0.0364076	DOWN		ENSDARG00000074223	7.58447	6.80027	8.48921	27.2734	14.2034	15.1178	1.30723	0.0294189	UP		ENSDARG00000033655	4.95491	2.39971	1.15667	0.251196	0.443534	0.0857885	1.30723	0.0294189	UP		ENSDARG00000038537	20.2618	12.0216	14.0411	29.4133	35.3393	25.4197	0.961213	0.0641336	FALSE
ENSDARG00000093612	0	0.63285	0	1.50576	3.30809	2.77076	3.54049	0.0364564	UP		ENSDARG00000022340	81.4333	53.4307	86.2094	36.7076	50.0205	58.2906	-0.603018	0.0295799	DOWN		ENSDARG00000116300	48.5102	65.4142	57.5765	78.6245	76.1399	86.9038	-0.603018	0.0295799	DOWN		ENSDARG00000099744	2.73374	1.18523	0.885472	0.229792	0.398189	0.229006	-2.40904	0.0641336	FALSE
ENSDARG00000088923	80.8766	217.7	99.9184	443.257	661.812	492.44	2.00247	0.0364564	UP		ENSDARG00000010936	1.59673	1.26291	1.17093	5.48899	3.45821	2.59331	1.51352	0.0295799	UP		ENSDARG00000024229	27.4518	20.8863	22.8764	39.689	36.6654	35.3449	1.51352	0.0295799	UP		ENSDARG00000019516	6.91475	7.2807	11.0052	0.804271	0.497736	1.71754	-3.05858	0.0641346	FALSE
ENSDARG00000093068	0	0.474637	0	2.82329	1.75134	1.51132	3.63153	0.0364564	UP		ENSDARG00000055400	5.18938	3.59443	3.51278	1.97261	1.48209	1.29666	-1.36529	0.0297334	DOWN		ENSDARG00000030789	244.429	279.521	248.941	305.58	349.652	386.134	-1.36529	0.0297334	DOWN		ENSDARG00000069026	11.2566	7.45002	4.80685	3.21708	2.38913	2.51907	-1.52635	0.0643436	FALSE
ENSDARG00000068894	78.1945	93.5035	80.8229	139.659	116.951	132.997	0.62521	0.0366206	UP		ENSDARG00000097659	0.199591	0.485733	0.146366	0.77189	9.75709	12.554	4.62372	0.029836	UP		ENSDARG00000098324	2.71721	3.99951	2.05631	0.879187	1.3306	0.60052	4.62372	0.029836	UP		ENSDARG00000086906	27.8198	27.9376	33.395	18.1535	18.5158	18.206	-0.70056	0.064352	FALSE
ENSDARG00000104479	1.65054	1.2657	1.1102	3.95261	3.69727	3.52642	1.48229	0.0367724	UP		ENSDARG00000041959	2.99387	1.55435	2.04912	9.86303	6.79291	5.3045	1.75084	0.0299717	UP		ENSDARG00000018530	0.879097	2.04419	0.514076	0.251196	0	0	1.75084	0.0299717	UP		ENSDARG00000017811	68.5043	45.3774	47.0565	31.7113	34.5429	30.5723	-0.732029	0.0647106	FALSE
ENSDARG00000076171	0.206318	0.791062	0.444082	2.25863	1.94593	1.00755	1.81439	0.0367802	UP		ENSDARG00000057644	1.19755	1.84579	2.78095	3.08756	6.79291	7.72099	1.57914	0.0299717	UP		ENSDARG00000043873	83.714	80.5234	105.514	126.477	158.637	115.3	1.57914	0.0299717	UP		ENSDARG00000096554	292.832	292.921	257.293	171.31	171.022	227.746	-0.564364	0.0648895	FALSE
ENSDARG00000021239	129.774	141.758	157.76	106.156	87.7616	110.579	-0.49698	0.0368125	DOWN		ENSDARG00000055753	75.4456	77.1344	81.9648	163.298	96.4593	94.1843	0.592843	0.0299717	UP		ENSDARG00000011555	95.9415	103.098	94.333	74.6053	76.8792	78.1534	0.592843	0.0299717	UP		ENSDARG00000061770	33.1265	31.324	32.889	20.911	22.7963	19.9235	-0.612812	0.0648895	FALSE
ENSDARG00000103763	10.9348	5.0628	4.55184	1.50576	1.55675	2.0151	-2.00496	0.0368458	DOWN		ENSDARG00000101377	16.5661	18.2636	12.002	10.1203	5.92836	7.4263	-0.993929	0.0300125	DOWN		ENSDARG00000034173	4.31557	4.08839	3.85557	1.50718	1.62629	0.428943	-0.993929	0.0300125	DOWN		ENSDARG00000100718	20.101	16.7626	12.0171	0.344688	5.77374	3.32059	-2.35675	0.0649409	FALSE
ENSDARG00000040988	33.2172	38.1292	18.2074	45.3609	135.242	135.767	1.82642	0.0368458	UP		ENSDARG00000061844	10.3788	14.8634	12.8802	31.2186	17.291	17.829	0.79229	0.0300125	UP		ENSDARG00000042291	10.9887	20.6197	10.9241	24.4916	34.0042	30.4549	0.79229	0.0300125	UP		ENSDARG00000093054	1.9297	10.3284	2.90941	0	0.0995473	0.916024	-3.86608	0.0649409	FALSE
ENSDARG00000099298	63.5459	109.325	101.251	49.8782	52.5402	53.652	-0.8155	0.0370708	DOWN		ENSDARG00000043396	2.79428	0.777173	2.19549	0.0857655	0.49403	0.0884083	-3.28308	0.0300381	DOWN		ENSDARG00000053344	5.87397	12.9762	4.49817	1.13038	3.40042	1.80156	-3.28308	0.0300381	DOWN		ENSDARG00000035149	17.3673	18.7944	14.547	23.0941	27.6741	23.0151	0.542999	0.0650144	FALSE
ENSDARG00000075380	83.9714	95.0856	89.5935	117.637	116.172	110.83	0.359124	0.0373691	UP		ENSDARG00000012729	4.5906	2.23437	1.31729	7.63313	9.26306	8.51667	1.66665	0.0300381	UP		ENSDARG00000103679	2.87705	5.42156	4.75521	0.627991	2.21767	1.20104	1.66665	0.0300381	UP		ENSDARG00000009001	203.744	449.202	161.156	89.1592	88.7962	92.2894	-1.58983	0.0651397	FALSE
ENSDARG00000070809	0.412636	0.63285	0.222041	2.07041	1.36215	1.25944	1.90885	0.0373691	UP		ENSDARG00000096709	11.9755	21.178	18.2957	4.88863	6.42239	8.01569	-1.40898	0.0301456	DOWN		ENSDARG00000074808	1.75819	1.5998	1.92779	0.251196	0	0.257366	-1.40898	0.0301456	DOWN		ENSDARG00000101756	4.34182	7.2807	3.66839	10.5704	11.4479	6.98468	0.929895	0.0651397	FALSE
ENSDARG00000070229	12.998	0.316425	17.4302	0	0.194593	0	-6.96847	0.0373691	DOWN		ENSDARG00000068714	1.79632	2.72011	1.61002	22.299	3.58172	3.12376	2.21581	0.0301657	UP		ENSDARG00000053209	1.15881	1.06654	2.31334	4.27034	6.20947	3.60312	2.21581	0.0301657	UP		ENSDARG00000003642	37.7899	46.224	41.1112	31.5964	26.1809	31.6028	-0.485372	0.0651397	FALSE
ENSDARG00000043873	53.849	70.0881	65.5021	94.1098	93.9886	97.4804	0.590057	0.0373869	UP		ENSDARG00000012432	156.679	159.612	191.446	249.149	208.11	199.626	0.371239	0.0302343	UP		ENSDARG00000057649	3.55635	4.79941	3.21298	8.41508	6.80085	8.49307	0.371239	0.0302343	UP		ENSDARG00000033832	0.482424	2.37046	1.26496	4.48094	5.17646	5.15263	1.8452	0.0651397	FALSE
ENSDARG00000077847	67.0533	64.8671	62.7266	32.562	45.7294	28.2114	-0.866889	0.0373949	DOWN		ENSDARG00000109961	156.08	119.393	129.68	51.8024	101.894	90.8838	-0.727123	0.0304222	DOWN		ENSDARG00000042816	27.4119	19.4643	29.1738	47.6017	48.493	40.3206	-0.727123	0.0304222	DOWN		ENSDARG00000024954	25.0861	19.3023	22.6428	5.515	13.4389	10.9923	-1.15945	0.0656315	FALSE
ENSDARG00000058940	13.4107	4.58816	10.3249	23.5274	19.4593	18.1359	1.11436	0.0374407	UP		ENSDARG00000100011	34.7289	38.1786	37.0305	82.8495	49.2795	41.935	0.660066	0.0307553	UP		ENSDARG00000037589	74.4436	60.7925	83.9229	94.1987	97.4295	93.1664	0.660066	0.0307553	UP		ENSDARG00000091555	10.7741	10.4978	7.84276	0.804271	2.78732	2.40456	-2.26449	0.065651	FALSE
ENSDARG00000008153	53.849	68.8224	56.0653	75.6642	74.5293	96.7247	0.464178	0.0375281	UP		ENSDARG00000035682	3.59265	23.3152	32.0541	2.91603	1.35858	2.91747	-3.00359	0.0307553	DOWN		ENSDARG00000058650	39.1598	43.1947	35.9853	23.6125	24.5422	23.8492	-3.00359	0.0307553	DOWN		ENSDARG00000103490	4.98505	2.03182	4.93335	1.14896	2.28959	1.03053	-1.40825	0.065651	FALSE
ENSDARG00000100823	17.537	24.9976	27.6441	14.1165	13.8161	11.5868	-0.829827	0.0375281	DOWN		ENSDARG00000011333	21.7555	35.2642	23.7112	132.165	31.9884	35.9822	1.30187	0.0307553	UP		ENSDARG00000068557	6.51331	13.1539	15.0367	26.3756	24.0987	24.8787	1.30187	0.0307553	UP		ENSDARG00000003872	69.1475	88.8923	90.5712	113.747	95.3663	127.213	0.435257	0.0658843	FALSE
ENSDARG00000071629	1.44422	1.42391	1.44327	0	0	0	-6.78662	0.0377511	DOWN		ENSDARG00000034734	119.954	100.838	129.387	74.959	93.4951	94.037	-0.414563	0.0307553	DOWN		ENSDARG00000088764	6.9129	5.2438	3.08446	3.01436	1.47845	2.2305	-0.414563	0.0307553	DOWN		ENSDARG00000098671	86.0324	80.9343	111.064	71.3503	72.0722	70.9918	-0.375767	0.0660841	FALSE
ENSDARG00000011026	53.6426	46.5144	54.067	29.3622	32.3025	29.7227	-0.754516	0.0377511	DOWN		ENSDARG00000010070	15.5681	19.4293	18.1493	32.5909	21.4903	24.3418	0.558244	0.0308288	UP		ENSDARG00000056281	30.0491	34.929	28.0172	13.8158	11.6797	23.2487	0.558244	0.0308288	UP		ENSDARG00000055493	22.1915	15.7466	17.8359	31.1368	27.8732	25.0761	0.591942	0.0661432	FALSE
ENSDARG00000058158	4.53899	8.38526	4.3298	1.50576	1.55675	1.51132	-1.90541	0.0383269	DOWN		ENSDARG00000078216	58.0811	58.968	50.4962	69.8131	73.4869	74.4987	0.378388	0.0309198	UP		ENSDARG00000023591	36.6823	49.1495	48.8372	28.3852	31.7866	31.0555	0.378388	0.0309198	UP		ENSDARG00000023110	45.3479	33.6944	46.93	18.4982	19.5113	29.4273	-0.902765	0.0662872	FALSE
ENSDARG00000007377	148.136	107.743	164.088	75.476	81.7292	63.7275	-0.925677	0.0383539	DOWN		ENSDARG00000068192	18.1628	17.0978	14.7829	35.85	22.3548	24.9606	0.733702	0.0309968	UP		ENSDARG00000096447	72.2458	59.015	61.6892	27.8828	9.31421	8.06412	0.733702	0.0309968	UP		ENSDARG00000044114	10.6133	8.97389	7.84276	4.59583	6.47057	4.46562	-0.815434	0.0663176	FALSE
ENSDARG00000062216	47.2468	38.2874	45.7404	32.1855	33.4701	28.7152	-0.474401	0.0386928	DOWN		ENSDARG00000018319	47.9019	37.4015	52.5453	79.2473	63.1123	58.2021	0.542449	0.0309993	UP		ENSDARG00000061161	61.8964	70.0358	65.9303	43.457	47.1624	55.8483	0.542449	0.0309993	UP		ENSDARG00000093359	0.643233	0	0.252992	1.60854	1.6923	1.60304	2.39812	0.0663749	FALSE
ENSDARG00000114067	14.2359	15.5048	12.8784	3.76439	9.14589	4.28208	-1.29922	0.0388324	DOWN		ENSDARG00000006585	3.39305	2.81725	2.78095	12.0072	4.44627	5.74654	1.3062	0.0310381	UP		ENSDARG00000042329	1.35861	0.977658	2.44186	2.51196	4.28749	3.60312	1.3062	0.0310381	UP		ENSDARG00000040990	177.05	154.927	167.354	214.97	212.434	181.487	0.286151	0.0664643	FALSE
ENSDARG00000058828	55.9121	40.8188	40.4114	31.2444	28.4106	29.2189	-0.622748	0.0389574	DOWN		ENSDARG00000101419	2.59469	2.52581	1.90275	1.11495	0.247015	0.648328	-1.7547	0.0310664	DOWN		ENSDARG00000058740	38.3207	36.6177	31.7442	23.2357	21.1418	27.7955	-1.7547	0.0310664	DOWN		ENSDARG00000011661	58.8558	59.4309	58.4412	48.2563	48.7782	40.534	-0.361021	0.066629	FALSE
ENSDARG00000009653	18.156	19.1437	19.7616	29.9269	28.9944	30.4784	0.646057	0.039046	UP		ENSDARG00000035618	49.6983	38.1786	45.8125	12.0072	32.4825	24.0176	-0.965859	0.0315055	DOWN		ENSDARG00000093926	0.119877	2.57746	1.92779	0	0	0	-0.965859	0.0315055	DOWN		ENSDARG00000079175	0.482424	0.846593	0.885472	3.67667	2.78732	2.40456	1.97457	0.0667158	FALSE
ENSDARG00000024954	31.154	20.4094	25.4237	5.45837	13.8161	12.8463	-1.26359	0.0390631	DOWN		ENSDARG00000101334	189.612	202.842	118.703	116.898	46.6858	43.8211	-1.30319	0.0315402	DOWN		ENSDARG00000100307	1.95799	1.68868	1.79927	0.879187	0.295689	0	-1.30319	0.0315402	DOWN		ENSDARG00000055129	119.963	110.565	93.3541	169.242	160.371	140.495	0.538128	0.0667387	FALSE
ENSDARG00000012572	6.80849	0.949274	6.43919	0.18822	0.58378	0.251887	-3.72616	0.0390937	DOWN		ENSDARG00000069427	4.5906	1.74864	3.95187	0.857655	1.35858	1.20825	-1.56103	0.0316268	DOWN		ENSDARG00000088140	4.6752	8.53228	3.08446	1.25598	2.21767	1.28683	-1.56103	0.0316268	DOWN		ENSDARG00000092394	33.7697	37.4194	38.9608	24.8175	29.0678	23.1296	-0.515865	0.066923	FALSE
ENSDARG00000069278	175.164	143.024	167.974	122.154	130.572	115.616	-0.399808	0.0391564	DOWN		ENSDARG00000061587	70.4558	77.3287	84.1603	205.837	95.4712	92.9466	0.763813	0.0316268	UP		ENSDARG00000016375	62.0563	59.4594	58.3477	35.7955	41.84	47.1837	0.763813	0.0316268	UP		ENSDARG00000041959	4.34182	6.26479	1.51795	8.50229	13.3393	12.8243	1.52518	0.066923	FALSE
ENSDARG00000099238	5.98322	3.16425	2.88653	0.376439	0.972967	1.25944	-2.20484	0.0393392	DOWN		ENSDARG00000076560	4.98979	5.53736	2.92731	25.3008	7.65746	7.51471	1.58052	0.031703	UP		ENSDARG00000102604	2.15778	6.57697	3.08446	1.50718	0.887067	0.943674	1.58052	0.031703	UP		ENSDARG00000090472	2.89455	3.55569	1.39146	0.229792	0.895926	0.687018	-2.06612	0.066956	FALSE
ENSDARG00000093797	54.6742	48.2548	49.5151	36.3264	21.7945	20.4029	-0.952741	0.0394256	DOWN		ENSDARG00000063219	198.194	250.153	191.885	327.796	278.262	271.915	0.454674	0.031703	UP		ENSDARG00000098845	46.752	46.3943	62.5888	27.7572	32.5258	26.8518	0.454674	0.031703	UP		ENSDARG00000019156	118.194	123.095	120.93	98.6955	95.4659	104.999	-0.275982	0.0671707	FALSE
ENSDARG00000102474	11.7601	16.9287	10.88	29.9269	31.1349	23.4255	1.09617	0.0395021	UP		ENSDARG00000023472	359.664	444.64	383.917	735.268	474.022	469.183	0.497913	0.0317514	UP		ENSDARG00000098029	1.03893	0.266634	0.385557	4.27034	5.61809	4.20364	0.497913	0.0317514	UP		ENSDARG00000096603	406.201	326.108	391.758	487.848	466.777	526.256	0.397601	0.067437	FALSE
ENSDARG00000056156	0.206318	0.158212	0.222041	0.376439	3.11349	2.26699	3.18942	0.0395021	UP		ENSDARG00000074004	0.399183	0.680027	0.292731	2.2299	2.47015	2.74066	2.35524	0.031953	UP		ENSDARG00000040401	82.0757	73.8576	63.6169	58.2776	50.2671	59.7088	2.35524	0.031953	UP		ENSDARG00000104106	0.804041	1.01591	0.758976	4.13625	3.48416	2.51907	1.9658	0.0685442	FALSE
ENSDARG00000100549	23.7266	21.3587	16.542	15.2458	12.8432	13.35	-0.567825	0.0395021	DOWN		ENSDARG00000099969	47.7023	52.1678	54.8871	71.1854	64.5944	71.7581	0.423078	0.0320085	UP		ENSDARG00000003872	71.1669	78.657	74.9266	109.019	102.752	96.5121	0.423078	0.0320085	UP		ENSDARG00000041750	2.09051	2.37046	3.66839	1.03406	1.19457	0.916024	-1.36375	0.0686723	FALSE
ENSDARG00000061654	5.36426	9.33453	8.21551	14.1165	15.1783	16.1208	0.976657	0.0395021	UP		ENSDARG00000053389	0.399183	0.485733	0.146366	5.06016	0.988059	0.766205	2.63313	0.0323165	UP		ENSDARG00000099439	451.536	422.881	398.538	696.568	702.114	713.847	2.63313	0.0323165	UP		ENSDARG00000103066	0.160808	0.169319	0.252992	0.574479	1.79185	2.17556	2.85662	0.0688584	FALSE
ENSDARG00000020397	7.22112	10.1256	5.66204	14.6811	14.5945	12.3425	0.859382	0.0398273	UP		ENSDARG00000061208	71.8529	69.3627	61.3272	124.188	76.8216	83.0744	0.488366	0.0323165	UP		ENSDARG00000093659	4.31557	7.91014	3.59853	9.92226	9.31421	13.7262	0.488366	0.0323165	UP		ENSDARG00000101161	84.1027	71.6218	85.1319	50.0946	60.2261	59.198	-0.506852	0.0688584	FALSE
ENSDARG00000002402	15.6802	17.5616	14.0996	26.539	26.0755	27.2038	0.754625	0.0398273	UP		ENSDARG00000020618	98.7978	79.2717	112.848	59.5213	77.1921	74.4398	-0.460939	0.0323165	DOWN		ENSDARG00000104818	1.03893	2.84409	0.771114	5.77752	7.24438	7.29203	-0.460939	0.0323165	DOWN		ENSDARG00000040628	0.160808	0	0.379488	0.344688	0.995473	2.74807	2.729	0.0688845	FALSE
ENSDARG00000060068	1.44422	2.21497	3.10857	7.52878	6.42158	5.79341	1.51842	0.0401296	UP		ENSDARG00000079469	3.79224	3.78872	3.07368	6.08935	6.91642	8.69348	1.02741	0.0323165	UP		ENSDARG00000061778	148.208	136.072	170.545	201.334	206.982	205.721	1.02741	0.0323165	UP		ENSDARG00000096962	39.5588	45.8854	49.5865	17.3493	18.3167	27.4807	-1.09738	0.0688897	FALSE
ENSDARG00000074768	1.85686	1.10749	0.888164	6.21124	2.52971	8.31228	2.16347	0.0401387	UP		ENSDARG00000076501	0.399183	0.680027	0.439097	4.45981	1.23507	0.972492	2.04806	0.0323165	UP		ENSDARG00000040005	3.15676	3.644	4.11261	1.63278	1.3306	0.686308	2.04806	0.0323165	UP		ENSDARG00000039392	9.00526	11.8523	4.42736	2.06813	1.29411	1.71754	-2.30552	0.0689242	FALSE
ENSDARG00000056532	58.5943	60.2789	56.5094	38.2086	32.6917	37.7831	-0.690428	0.0403671	DOWN		ENSDARG00000012671	0.199591	1.16576	1.17093	3.77368	4.19925	3.47739	2.042	0.0323433	UP		ENSDARG00000007098	92.7448	109.231	96.3893	77.4941	77.6184	51.5589	2.042	0.0323433	UP		ENSDARG00000079340	0.804041	2.37046	1.39146	0.459583	0.298642	0.229006	-2.16275	0.0689242	FALSE
ENSDARG00000038537	17.7433	19.4601	9.88082	33.3149	32.1079	29.9746	1.0265	0.0403671	UP		ENSDARG00000069482	1.19755	1.74864	1.31729	9.00538	2.96418	2.94694	1.7755	0.0324676	UP		ENSDARG00000105562	0.799179	1.5998	0.514076	6.27991	2.36551	1.88735	1.7755	0.0324676	UP		ENSDARG00000102252	115.46	84.3207	119.033	24.9324	30.7601	44.9997	-1.66339	0.0689814	FALSE
ENSDARG00000102906	41.8825	53.634	42.9649	33.6913	36.9727	26.9519	-0.502288	0.0404305	DOWN		ENSDARG00000044114	15.7677	13.3091	13.7584	4.9744	9.13955	9.22393	-0.871508	0.0324676	DOWN		ENSDARG00000097123	0.679303	0.44439	0.514076	0	0.147845	0.0857885	-0.871508	0.0324676	DOWN		ENSDARG00000034160	46.7952	47.9172	46.8035	28.0346	24.2895	25.1907	-0.868284	0.0689814	FALSE
ENSDARG00000022271	1.23791	0.63285	0.555102	0.18822	0	0	-3.27812	0.040454	DOWN		ENSDARG00000000861	83.2296	105.598	99.8214	285.942	121.655	120.53	0.869285	0.032475	UP		ENSDARG00000097941	1.07889	0.977658	2.57038	0.125598	0	0.257366	0.869285	0.032475	UP		ENSDARG00000101766	263.243	263.291	239.204	391.795	356.877	269.425	0.411083	0.0689814	FALSE
ENSDARG00000061450	50.3416	50.628	44.2972	62.6771	66.3563	64.4832	0.415093	0.0405288	UP		ENSDARG00000100375	2.3951	3.30299	3.65914	1.54378	0.123507	0.294694	-2.25827	0.0324837	DOWN		ENSDARG00000101419	1.39856	2.22195	2.57038	0.627991	0.591378	0.60052	-2.25827	0.0324837	DOWN		ENSDARG00000056640	61.5895	43.8535	1.89744	1.37875	0.796378	0.916024	-5.10375	0.0689814	FALSE
ENSDARG00000016979	44.771	33.2246	32.529	22.0217	20.0431	23.4255	-0.753057	0.0407019	DOWN		ENSDARG00000019945	1.19755	3.88587	2.04912	6.51818	8.02798	9.165	1.68972	0.0324837	UP		ENSDARG00000035605	15.1844	18.0422	19.9205	26.5012	29.2732	25.565	1.68972	0.0324837	UP		ENSDARG00000015759	132.184	124.619	137.375	98.6955	108.507	110.953	-0.309239	0.0689814	FALSE
ENSDARG00000061941	28.0592	29.7439	26.5339	15.434	11.6756	15.617	-0.981613	0.0409679	DOWN		ENSDARG00000101289	27.344	49.0591	24.7358	167.243	52.7377	48.8309	1.3992	0.0324837	UP		ENSDARG00000109368	8.19159	9.42106	11.1812	15.6998	15.8194	18.1872	1.3992	0.0324837	UP		ENSDARG00000016132	9.64849	7.11139	9.48721	21.3706	10.8507	13.7404	0.80507	0.0690363	FALSE
ENSDARG00000011605	29.2971	26.7379	32.0849	60.6067	51.3726	62.7199	0.984579	0.0412552	UP		ENSDARG00000092225	15.3685	23.6066	24.2967	28.4741	32.7295	40.6384	0.682623	0.0324837	UP		ENSDARG00000058229	10.8289	14.9315	9.51041	4.77273	7.09654	5.57626	0.682623	0.0324837	UP		ENSDARG00000038094	43.4182	42.3297	50.0924	30.2176	29.6651	34.8089	-0.521413	0.0694147	FALSE
ENSDARG00000101215	11.7601	7.59419	8.65959	3.01151	5.05943	5.28963	-1.06773	0.0412552	DOWN		ENSDARG00000042308	3.59265	6.89741	3.95187	45.6272	5.55783	6.80744	1.98206	0.0324837	UP		ENSDARG00000039563	5.95389	7.11024	4.36965	1.63278	2.95689	2.83102	1.98206	0.0324837	UP		ENSDARG00000017571	170.457	161.022	147.115	106.508	116.869	115.877	-0.496076	0.0695684	FALSE
ENSDARG00000075470	20.2191	14.3973	18.3184	4.51727	1.55675	7.55662	-1.97235	0.0412552	DOWN		ENSDARG00000019160	64.8672	68.3912	72.3047	140.141	86.0847	78.5655	0.566693	0.0324837	UP		ENSDARG00000069755	2.87705	0.44439	2.57038	0.251196	0.443534	0.171577	0.566693	0.0324837	UP		ENSDARG00000060252	104.204	97.3582	86.6498	69.9716	78.5428	67.0987	-0.417884	0.0699567	FALSE
ENSDARG00000040881	17.3307	12.9734	16.209	8.84632	7.19995	12.3425	-0.716602	0.0412552	DOWN		ENSDARG00000006566	13.173	16.8064	11.5629	64.8387	19.2672	18.9489	1.30468	0.0324837	UP		ENSDARG00000089236	18.2613	25.0636	12.0808	10.6758	7.24438	10.123	1.30468	0.0324837	UP		ENSDARG00000037883	12.0606	13.5455	11.2581	6.89375	7.66514	7.32819	-0.749969	0.070115	FALSE
ENSDARG00000087933	25.1708	25.6304	13.9886	6.7759	10.508	2.51887	-1.68974	0.0412552	DOWN		ENSDARG00000089844	4.19142	4.46875	2.92731	11.1495	6.91642	5.86442	1.03907	0.0324837	UP		ENSDARG00000090986	28.6106	24.9747	31.1016	45.5921	49.3801	42.7227	1.03907	0.0324837	UP		ENSDARG00000097316	1.28647	1.35455	1.51795	0.689375	0.398189	0.343509	-1.52167	0.0702725	FALSE
ENSDARG00000030265	0	0.158212	0.222041	0.941098	0.389187	1.51132	2.58116	0.0412552	UP		ENSDARG00000071819	8.18325	6.50883	6.58646	2.65873	0.247015	0.972492	-2.4276	0.0324837	DOWN		ENSDARG00000038422	147.728	105.498	165.79	89.3003	83.0886	97.5416	-2.4276	0.0324837	DOWN		ENSDARG00000034956	66.0921	76.8707	75.6446	57.2181	60.027	60.5721	-0.297984	0.0702766	FALSE
ENSDARG00000102221	8.66535	8.06883	10.991	3.57617	4.28105	4.0302	-1.2224	0.0412552	DOWN		ENSDARG00000079973	43.5109	43.6189	47.5689	26.6731	37.0522	31.1492	-0.507253	0.0324837	DOWN		ENSDARG00000052025	8.51126	6.57697	9.25337	15.323	18.9241	14.5841	-0.507253	0.0324837	DOWN		ENSDARG00000105544	0.160808	0.507956	0.505984	1.60854	2.19004	0.801521	1.92513	0.0702766	FALSE
ENSDARG00000077219	0.206318	0	0.222041	1.50576	12.6486	2.51887	5.13125	0.0412554	UP		ENSDARG00000070674	277.432	292.994	269.752	156.865	225.154	221.64	-0.476984	0.0325855	DOWN		ENSDARG00000070390	59.3391	59.3705	53.5924	77.9965	76.4356	90.8501	-0.476984	0.0325855	DOWN		ENSDARG00000035630	2.25131	1.52387	4.80685	0.344688	0.298642	0.343509	-3.08707	0.0704849	FALSE
ENSDARG00000011490	2.88845	1.89855	2.33143	0.941098	0.389187	0	-2.29916	0.0414187	DOWN		ENSDARG00000094616	417.146	621.35	416.557	635.265	1451.46	1363.82	1.24522	0.0326619	UP		ENSDARG00000042652	32.2868	21.3307	38.9413	44.4618	60.7641	47.9558	1.24522	0.0326619	UP		ENSDARG00000056619	2.73374	6.26479	7.46327	0.574479	1.29411	0.687018	-2.66103	0.0706582	FALSE
ENSDARG00000074298	36.5183	29.2693	34.7494	18.2573	14.7891	19.3953	-0.939496	0.0414591	DOWN		ENSDARG00000009610	7.18529	6.60597	4.09824	22.2133	9.13955	9.72492	1.19866	0.0326619	UP		ENSDARG00000104543	0.679303	0.711024	1.02815	4.14474	1.18276	2.83102	1.19866	0.0326619	UP		ENSDARG00000027740	1.76889	2.20114	1.26496	0.574479	0.597284	0.572515	-1.55482	0.0706694	FALSE
ENSDARG00000011488	9.2843	9.80917	9.2147	12.7989	14.2053	16.6246	0.621275	0.04159	UP		ENSDARG00000008287	15.3685	17.0978	15.5148	7.4616	10.4981	9.48916	-0.807171	0.0326619	DOWN		ENSDARG00000011262	81.2366	124.163	97.1604	72.5958	59.877	64.7704	-0.807171	0.0326619	DOWN		ENSDARG00000008363	78.4744	71.4525	95.378	130.751	119.556	126.297	0.617241	0.0710223	FALSE
ENSDARG00000074540	19.6002	21.5169	23.5363	37.8321	33.2755	42.3171	0.806584	0.0416591	UP		ENSDARG00000061213	30.7371	26.9096	29.2731	52.66	33.841	37.5441	0.5148	0.0326622	UP		ENSDARG00000035546	18.2213	25.3302	16.836	7.91269	9.01852	16.9861	0.5148	0.0326622	UP		ENSDARG00000058370	0.160808	0	0.63248	1.72344	3.48416	1.03053	2.81206	0.0711115	FALSE
ENSDARG00000074301	1.85686	1.74034	3.66367	6.02302	11.0918	5.03775	1.57944	0.0416616	UP		ENSDARG00000013804	87.2215	71.1114	87.6731	54.3753	59.6541	64.155	-0.462891	0.0327301	DOWN		ENSDARG00000000001	26.333	32.4405	23.6475	19.3421	17.8892	18.6161	-0.462891	0.0327301	DOWN		ENSDARG00000058995	12.7038	13.8841	11.0052	7.81292	7.46605	9.16024	-0.619736	0.0713921	FALSE
ENSDARG00000019516	8.0464	7.11956	10.2139	1.31754	0.778373	0	-3.50213	0.0416616	DOWN		ENSDARG00000102902	35.9265	47.9904	40.836	110.981	52.4907	50.0096	0.770434	0.0327301	UP		ENSDARG00000079717	63.295	68.2583	86.2363	93.6963	101.569	100.029	0.770434	0.0327301	UP		ENSDARG00000059768	46.6344	56.5524	51.2309	33.8943	37.4298	43.8546	-0.422759	0.0714092	FALSE
ENSDARG00000044532	0.825271	1.2657	0.777143	4.70549	3.50268	1.51132	1.76519	0.0418118	UP		ENSDARG00000092623	0.399183	0.194293	1.02456	1.62954	2.34664	2.32809	1.97859	0.0327301	UP		ENSDARG00000098317	68.7694	79.368	84.437	60.6639	56.4766	58.5936	1.97859	0.0327301	UP		ENSDARG00000076564	84.7459	81.9502	108.534	159.361	97.855	246.639	0.870972	0.0716085	FALSE
ENSDARG00000010266	85.2093	111.223	135.778	231.51	207.826	193.449	0.927166	0.0419388	UP		ENSDARG00000025693	103.588	98.021	124.118	75.7309	82.3795	85.9918	-0.415368	0.0327301	DOWN		ENSDARG00000039684	34.4446	25.4191	27.7601	19.0909	15.3758	15.9567	-0.415368	0.0327301	DOWN		ENSDARG00000104329	0	0.169319	0.252992	18.1535	4.87782	0	5.57936	0.071744	FALSE
ENSDARG00000042005	60.0385	63.4432	53.7339	45.5491	46.7024	42.569	-0.39268	0.0419388	DOWN		ENSDARG00000017312	27.5436	34.4871	31.615	22.299	16.6735	19.3025	-0.684618	0.0327301	DOWN		ENSDARG00000020009	6.15368	6.31034	8.22522	17.9605	17.15	10.2946	-0.684618	0.0327301	DOWN		ENSDARG00000026664	125.109	120.386	125.484	100.649	105.52	91.8314	-0.315937	0.071744	FALSE
ENSDARG00000074004	0.206318	0.949274	0.222041	1.50576	3.30809	2.51887	2.38691	0.0419388	UP		ENSDARG00000036335	83.4292	64.3111	73.9147	33.7916	58.913	55.9625	-0.574129	0.0329042	DOWN		ENSDARG00000075245	25.7735	19.0199	29.0453	35.4187	38.4396	33.3717	-0.574129	0.0329042	DOWN		ENSDARG00000045887	1.12566	0.507956	0.252992	2.7575	2.28959	2.17556	1.9431	0.0717564	FALSE
ENSDARG00000061692	13.8233	0.316425	11.9902	0	0.194593	0	-6.72881	0.0419738	DOWN		ENSDARG00000020043	84.028	121.822	64.2545	290.574	152.655	197.769	1.24388	0.0329042	UP		ENSDARG00000061774	156.639	142.205	133.403	83.0204	81.6102	119.332	1.24388	0.0329042	UP		ENSDARG00000040695	55.4788	30.1387	34.4069	69.6269	81.4297	52.2133	0.761222	0.0717564	FALSE
ENSDARG00000104222	14.4422	15.3466	15.8759	23.7157	24.9079	27.9595	0.742654	0.041993	UP		ENSDARG00000044431	57.2827	55.4707	53.1307	120.157	62.0007	67.3377	0.588878	0.0329042	UP		ENSDARG00000002174	43.0758	43.1058	31.6157	31.6507	25.5771	27.1092	0.588878	0.0329042	UP		ENSDARG00000061348	11.4174	15.2387	9.23421	20.1068	23.8913	16.3739	0.754113	0.0718904	FALSE
ENSDARG00000028367	0.206318	11.0749	10.4359	0	0.389187	0.251887	-5.04983	0.0420084	DOWN		ENSDARG00000043484	311.961	290.857	458.417	245.204	204.528	182.151	-0.74831	0.032925	DOWN		ENSDARG00000013434	123.473	105.676	141.885	148.457	162.777	167.116	-0.74831	0.032925	DOWN		ENSDARG00000074248	25.8901	37.0808	35.1659	21.0259	24.8868	20.8395	-0.555457	0.072059	FALSE
ENSDARG00000039684	26.4087	18.6691	25.0906	13.9282	14.5945	10.5793	-0.838183	0.0420282	DOWN		ENSDARG00000102878	5.78815	5.34307	2.78095	16.2097	10.8687	7.72099	1.31875	0.0332617	UP		ENSDARG00000028336	19.0205	14.0427	10.7956	25.1196	24.5422	26.5087	1.31875	0.0332617	UP		ENSDARG00000057426	0.964849	1.52387	2.52992	7.00865	3.7828	9.04573	1.95272	0.0724735	FALSE
ENSDARG00000092722	2.47581	6.3285	3.55265	0.18822	0.58378	0.755662	-3.02909	0.0420282	DOWN		ENSDARG00000087394	25.5477	26.6182	24.1503	41.9393	40.1399	45.5892	0.742449	0.03344	UP		ENSDARG00000051798	8.99077	7.46575	21.7197	23.1101	48.7887	25.8224	0.742449	0.03344	UP		ENSDARG00000017636	14.3119	12.6989	9.48721	5.05542	6.07238	5.95415	-1.09131	0.0724735	FALSE
ENSDARG00000035458	3.92004	4.90458	4.10776	0.376439	1.16756	1.51132	-2.09791	0.0420282	DOWN		ENSDARG00000062721	0.798366	0.0971467	0.146366	1.80108	1.85261	1.444	2.45431	0.03344	UP		ENSDARG00000035329	124.912	142.383	120.294	100.353	89.0024	104.49	2.45431	0.03344	UP		ENSDARG00000078186	103.56	112.766	96.5165	131.9	139.167	156.869	0.452309	0.0724735	FALSE
ENSDARG00000088981	8.66535	8.70168	9.88082	5.45837	5.64321	3.27454	-0.914506	0.0421825	DOWN		ENSDARG00000069619	245.098	265.502	188.373	505.931	301.111	365.686	0.746462	0.0335287	UP		ENSDARG00000074153	39.5194	10.1321	31.7442	3.01436	7.54007	6.69151	0.746462	0.0335287	UP		ENSDARG00000077442	102.435	97.3582	76.6566	66.2949	64.7057	61.2591	-0.522976	0.0724735	FALSE
ENSDARG00000102640	359.199	317.374	347.494	424.059	478.7	526.193	0.480511	0.0422645	UP		ENSDARG00000012485	591.19	552.959	453.587	378.312	422.148	423.211	-0.384687	0.0335343	DOWN		ENSDARG00000060515	39.1998	29.7741	42.6683	22.3565	22.1767	21.4471	-0.384687	0.0335343	DOWN		ENSDARG00000086207	3.8594	1.69319	3.41539	0.114896	0.298642	0.572515	-3.14158	0.0729842	FALSE
ENSDARG00000020218	54.6742	36.0724	44.9633	68.8883	75.6968	98.9917	0.84428	0.0422754	UP		ENSDARG00000104222	12.9734	20.2065	17.8566	37.9084	22.6019	25.5795	0.747351	0.0335608	UP		ENSDARG00000043923	18.6209	28.9742	24.2901	11.0526	13.6017	10.6378	0.747351	0.0335608	UP		ENSDARG00000114019	11.5782	19.8103	20.3659	28.3793	29.7646	26.1067	0.701309	0.0730342	FALSE
ENSDARG00000092154	19.1876	18.5108	18.8735	14.8693	11.2864	13.35	-0.517399	0.0425283	DOWN		ENSDARG00000056152	11.1771	15.1549	11.7093	67.5832	16.6735	21.0117	1.46123	0.0335685	UP		ENSDARG00000087180	31.0881	30.8407	29.0453	42.7034	40.0659	38.6906	1.46123	0.0335685	UP		ENSDARG00000058961	0.643233	1.01591	0.379488	3.44688	1.6923	1.83205	1.77894	0.0731133	FALSE
ENSDARG00000011175	32.3919	29.1111	28.3102	16.7515	22.5728	23.9293	-0.506683	0.0428341	DOWN		ENSDARG00000029907	4.98979	2.33152	6.44009	2.14414	1.48209	1.11984	-1.53277	0.0335685	DOWN		ENSDARG00000097718	32.4866	40.4395	38.1702	25.3708	23.6551	27.7955	-1.53277	0.0335685	DOWN		ENSDARG00000045525	4.98505	3.55569	4.68035	1.49365	0.796378	1.25953	-1.89221	0.0732451	FALSE
ENSDARG00000104765	60.4511	78.4733	75.4939	49.8782	46.3132	48.8661	-0.565383	0.0428411	DOWN		ENSDARG00000102636	41.7146	45.2703	55.7653	79.6762	64.7179	76.5027	0.629887	0.0335685	UP		ENSDARG00000002685	134.022	149.759	118.109	184.127	172.83	180.756	0.629887	0.0335685	UP		ENSDARG00000067824	4.34182	3.72501	4.80685	8.3874	9.65609	9.04573	1.06864	0.0734659	FALSE
ENSDARG00000017659	142.978	135.588	141.107	112.179	104.497	112.09	-0.35225	0.0429761	DOWN		ENSDARG00000003035	158.276	130.662	148.415	164.498	224.042	208.526	0.449838	0.0335685	UP		ENSDARG00000041362	100.936	82.9231	82.8948	71.4654	62.6861	63.3119	0.449838	0.0335685	UP		ENSDARG00000097674	2.25131	0.846593	2.15043	0	0.199095	0	-4.38797	0.0737269	FALSE
ENSDARG00000057928	67.4659	63.4432	61.7274	42.9141	50.7889	47.3548	-0.449015	0.0430143	DOWN		ENSDARG00000058630	14.3706	19.5265	12.1484	87.395	17.4145	23.0746	1.46704	0.0335685	UP		ENSDARG00000097137	3.91598	7.91014	1.02815	16.8302	10.497	18.273	1.46704	0.0335685	UP		ENSDARG00000007601	6.75394	7.78866	4.80685	39.5242	19.1131	14.8854	1.92795	0.0737269	FALSE
ENSDARG00000032838	0	0	0.333061	3.76439	0.389187	1.76321	3.7079	0.0431599	UP		ENSDARG00000019747	18.1628	24.5781	22.9794	30.1895	42.6101	55.7857	0.966217	0.0336252	UP		ENSDARG00000001829	9.71003	10.4876	17.4786	24.8684	27.6469	30.4549	0.966217	0.0336252	UP		ENSDARG00000040443	1.28647	1.18523	4.80685	11.03	12.7421	7.6717	2.0768	0.0740187	FALSE
ENSDARG00000044002	0	0.316425	0	41.4083	21.5999	0.503775	7.55143	0.0434347	UP		ENSDARG00000104874	10.3788	30.6012	13.0265	4.9744	9.38656	6.24752	-1.40787	0.0336725	DOWN		ENSDARG00000074996	58.1403	68.3472	60.918	42.829	37.8482	53.0173	-1.40787	0.0336725	DOWN		ENSDARG00000068967	21.2267	24.2126	18.9744	7.46823	12.7421	13.7404	-0.921388	0.0740187	FALSE
ENSDARG00000038095	125.854	163.275	183.517	62.3007	94.5724	83.6266	-0.976704	0.0434631	DOWN		ENSDARG00000090929	1160.03	1127.39	1677.64	360.387	801.563	815.773	-1.00339	0.0338928	DOWN		ENSDARG00000058372	92.3052	92.7886	96.1323	120.449	133.651	113.841	-1.00339	0.0338928	DOWN		ENSDARG00000015921	72.042	60.2775	61.7301	45.8434	51.4659	43.2821	-0.464289	0.0740187	FALSE
ENSDARG00000086842	467.104	533.176	562.541	347.265	353.576	286.9	-0.661842	0.0435716	DOWN		ENSDARG00000077847	55.2868	49.2534	49.7643	21.7844	41.128	22.4262	-0.861562	0.0339748	DOWN		ENSDARG00000101813	732.168	951.439	733.587	540.198	537.711	646.76	-0.861562	0.0339748	DOWN		ENSDARG00000029885	10.7741	9.48185	11.2581	6.20438	5.77374	6.98468	-0.732926	0.0740187	FALSE
ENSDARG00000036613	22.2823	20.4094	19.8727	13.3636	16.1512	13.0981	-0.551553	0.0435716	DOWN		ENSDARG00000056396	30.1383	28.7554	27.224	20.0691	20.3787	19.4204	-0.524382	0.0339748	DOWN		ENSDARG00000104472	122.155	150.915	142.399	219.294	166.177	226.568	-0.524382	0.0339748	DOWN		ENSDARG00000104453	15.2768	13.0375	11.7641	1.95323	1.6923	3.7786	-2.4297	0.0740187	FALSE
ENSDARG00000063433	2.06318	4.58816	1.77633	0	0.389187	0.251887	-3.66212	0.0440469	DOWN		ENSDARG00000036831	5.98774	16.7092	15.9539	32.8482	27.4186	28.2612	1.17785	0.034063	UP		ENSDARG00000074023	3.75614	1.86644	2.05631	5.90312	5.76594	5.91941	1.17785	0.034063	UP		ENSDARG00000005210	13.3471	11.8523	11.0052	19.4174	17.9185	19.58	0.652872	0.0740187	FALSE
ENSDARG00000087461	11.5538	16.9287	6.32817	2.63507	3.11349	3.52642	-1.9045	0.0440469	DOWN		ENSDARG00000101813	793.575	832.547	980.357	473.854	726.965	629.791	-0.509907	0.034063	DOWN		ENSDARG00000073899	61.337	75.2796	54.7491	47.3505	43.3184	48.9853	-0.509907	0.034063	DOWN		ENSDARG00000041729	14.7943	17.2705	12.3966	23.8983	19.1131	19.351	0.48955	0.0740187	FALSE
ENSDARG00000114549	103.365	103.154	109.355	69.6412	81.5346	57.1784	-0.598798	0.0440469	DOWN		ENSDARG00000087327	26.1465	35.1671	37.9087	21.0125	17.7851	21.1885	-0.725925	0.034063	DOWN		ENSDARG00000069745	30.2489	44.7056	43.6965	24.3661	21.4375	23.5919	-0.725925	0.034063	DOWN		ENSDARG00000031435	263.565	296.985	202.9	395.012	480.117	372.135	0.70863	0.0740187	FALSE
ENSDARG00000013460	0.412636	0.949274	0.333061	0	0	0	-5.44314	0.0440469	DOWN		ENSDARG00000025866	0.199591	0.388587	0.292731	0.514593	2.59366	1.444	2.23096	0.0340991	UP		ENSDARG00000038537	15.9836	20.7974	10.2815	30.1436	34.2999	28.3102	2.23096	0.0340991	UP		ENSDARG00000071261	2.89455	2.53978	1.39146	0.459583	0.199095	0	-3.29393	0.0740249	FALSE
ENSDARG00000097085	0	0.63285	0.999184	1.12932	3.11349	2.77076	1.95085	0.0440469	UP		ENSDARG00000041873	2.99387	2.81725	2.34185	0.428828	1.35858	0.294694	-2.07351	0.0340991	DOWN		ENSDARG00000070674	246.467	342.18	237.889	203.343	187.91	213.613	-2.07351	0.0340991	DOWN		ENSDARG00000032601	25.7293	33.1865	31.877	25.9665	17.6199	21.5266	-0.480293	0.0740249	FALSE
ENSDARG00000087474	3.30109	6.48671	5.10694	9.78742	20.0431	22.418	1.79636	0.0440781	UP		ENSDARG00000039374	87.0219	76.843	84.453	38.9375	72.4989	60.9428	-0.526901	0.0342116	DOWN		ENSDARG00000062664	6.07376	5.95482	3.72705	11.4294	9.01852	10.9809	-0.526901	0.0342116	DOWN		ENSDARG00000073917	21.2267	17.7785	15.559	9.88104	12.1448	13.5113	-0.617	0.0740249	FALSE
ENSDARG00000008491	0.412636	0.949274	1.66531	0	0	0	-6.34129	0.0441971	DOWN		ENSDARG00000079547	0.199591	3.01155	2.19549	9.09114	7.03992	6.48328	1.99276	0.0342116	UP		ENSDARG00000061197	11.0287	17.9533	12.2093	23.7381	22.6202	27.2808	1.99276	0.0342116	UP		ENSDARG00000076624	13.8295	13.7148	12.3966	7.23844	6.37103	10.0763	-0.753334	0.0740995	FALSE
ENSDARG00000101522	0.206318	0	0.222041	0.18822	3.50268	3.52642	3.90385	0.0444218	UP		ENSDARG00000014536	39.3195	34.5842	45.8125	26.5873	30.5063	25.6679	-0.53341	0.0342116	DOWN		ENSDARG00000059236	5.71413	8.8878	4.36965	1.63278	3.25258	2.2305	-0.53341	0.0342116	DOWN		ENSDARG00000074808	2.09051	2.20114	1.39146	0.459583	0.298642	0	-2.82949	0.074102	FALSE
ENSDARG00000063672	10.5222	7.43598	8.88164	31.0562	16.3458	13.0981	1.17946	0.0445282	UP		ENSDARG00000092677	40.9162	29.2411	43.0315	13.7225	26.4306	25.2258	-0.788596	0.0343058	DOWN		ENSDARG00000099850	4.15573	2.04419	5.3978	0.627991	1.62629	1.97314	-0.788596	0.0343058	DOWN		ENSDARG00000034105	5.14586	2.87842	3.1624	9.07677	7.96378	9.61825	1.25123	0.074102	FALSE
ENSDARG00000003655	126.267	149.669	132.336	172.221	194.788	177.832	0.416118	0.0445282	UP		ENSDARG00000104693	7.58447	8.45176	7.31829	35.5927	16.6735	13.6149	1.48479	0.034306	UP		ENSDARG00000102076	109.408	163.891	72.6133	245.921	171.056	205.12	1.48479	0.034306	UP		ENSDARG00000092919	809.508	746.187	650.316	547.249	567.519	357.02	-0.583738	0.074102	FALSE
ENSDARG00000044544	28.2655	18.6691	41.1886	8.28166	19.0701	9.06794	-1.27311	0.0445841	DOWN		ENSDARG00000037739	32.5334	31.0869	16.1002	12.3502	12.5978	8.84083	-1.24305	0.0343768	DOWN		ENSDARG00000054778	84.3534	67.3695	118.623	129.241	145.183	141.551	-1.24305	0.0343768	DOWN		ENSDARG00000056530	0.643233	0.169319	0.252992	0.919167	1.59276	2.63357	2.24143	0.074102	FALSE
ENSDARG00000020009	2.88845	6.80313	5.77306	14.6811	11.0918	9.57172	1.17999	0.0445841	UP		ENSDARG00000029587	27.5436	102.684	29.2731	7.80466	11.7332	9.28287	-2.48181	0.0343937	DOWN		ENSDARG00000102615	22.3371	24.3526	18.3782	14.4438	11.9754	17.6724	-2.48181	0.0343937	DOWN		ENSDARG00000034117	7.23637	8.1273	9.86669	13.213	12.2443	13.3968	0.619711	0.0741318	FALSE
ENSDARG00000103667	2.88845	3.48067	0.666123	6.7759	4.67024	9.31983	1.58543	0.0446673	UP		ENSDARG00000063330	21.9551	17.7778	10.2456	100.517	21.7373	26.5814	1.57721	0.0347604	UP		ENSDARG00000099143	128.228	120.785	110.269	92.3147	90.333	96.0832	1.57721	0.0347604	UP		ENSDARG00000016188	56.9261	65.6957	79.819	103.636	70.2804	135.801	0.612019	0.0743278	FALSE
ENSDARG00000045127	64.9901	72.7777	58.5078	49.1253	42.2268	36.7755	-0.612274	0.0447195	DOWN		ENSDARG00000079717	64.0688	64.7968	84.3066	94.5136	106.463	92.0331	0.457835	0.0347604	UP		ENSDARG00000040443	0.998974	1.24429	4.88372	12.811	8.13145	9.86568	0.457835	0.0347604	UP		ENSDARG00000005541	0.643233	0.338637	0.252992	0	0.0995473	0	-3.08992	0.0743278	FALSE
ENSDARG00000007219	6.39585	7.11956	5.66204	10.9167	14.2053	11.8387	0.949345	0.0447195	UP		ENSDARG00000056450	7.58447	4.46875	5.70826	8.40502	18.4026	15.4125	1.25917	0.0347604	UP		ENSDARG00000042000	26.8924	24.797	25.7038	31.7763	39.4745	34.0581	1.25917	0.0347604	UP		ENSDARG00000076419	2.57293	2.20114	2.52992	0.574479	1.29411	1.37404	-1.15943	0.0743278	FALSE
ENSDARG00000094160	3.30109	0.474637	4.10776	0.18822	0.194593	0	-4.14569	0.0448098	DOWN		ENSDARG00000031366	17.1649	15.1549	10.5383	6.00359	9.01604	8.51667	-0.862048	0.0347604	DOWN		ENSDARG00000116946	0.039959	0.44439	0.514076	0.125598	58.2507	0.686308	-0.862048	0.0347604	DOWN		ENSDARG00000102482	48.0816	56.3831	51.9899	35.273	44.3981	34.0074	-0.459933	0.0744627	FALSE
ENSDARG00000069189	0	0	0	1.50576	0.58378	0.503775	6.08968	0.0448098	UP		ENSDARG00000045402	78.2398	52.8478	62.0591	26.4158	43.2276	48.0941	-0.70883	0.0347604	DOWN		ENSDARG00000030743	53.6249	63.6366	49.8654	74.1029	70.6697	66.3145	-0.70883	0.0347604	DOWN		ENSDARG00000061197	9.32687	16.4239	10.2462	19.9919	22.5972	20.267	0.807072	0.0748679	FALSE
ENSDARG00000092337	118.839	13.6063	133.447	10.5403	8.17292	10.0755	-3.20736	0.0448427	DOWN		ENSDARG00000093612	0	0.0971467	0	0.428828	1.11157	1.65029	4.28273	0.0347604	UP		ENSDARG00000012932	138.218	154.47	126.077	114.546	101.865	106.549	4.28273	0.0347604	UP		ENSDARG00000052019	1.12566	1.69319	0.379488	4.02135	2.58823	3.7786	1.71577	0.0748679	FALSE
ENSDARG00000098669	117.807	98.8827	126.785	166.386	192.064	221.661	0.754943	0.0448581	UP		ENSDARG00000006092	92.81	96.9524	97.1868	279.939	136.229	111.895	0.878497	0.0347604	UP		ENSDARG00000007387	48.8299	86.4783	55.0062	113.038	114.727	94.0242	0.878497	0.0347604	UP		ENSDARG00000036776	10.935	7.95798	6.3248	16.545	22.2986	11.6793	1.00602	0.0748679	FALSE
ENSDARG00000025757	1.03159	1.2657	0.444082	3.57617	4.28105	1.51132	1.80927	0.0448581	UP		ENSDARG00000075380	82.8304	85.9748	84.453	108.236	105.599	110.186	0.355381	0.0347604	UP		ENSDARG00000100847	2.27766	1.51093	2.05631	5.14953	4.73103	4.80416	0.355381	0.0347604	UP		ENSDARG00000039820	16.5632	24.3819	23.1488	15.7407	14.0362	9.27474	-0.71422	0.0749456	FALSE
ENSDARG00000104090	7.22112	6.64492	6.77225	11.105	12.0648	13.35	0.82195	0.0448745	UP		ENSDARG00000063180	4.39101	7.286	5.1228	3.00179	1.11157	1.38506	-1.61382	0.0348254	DOWN		ENSDARG00000017813	73.8042	90.4778	76.4688	59.5335	55.146	62.5399	-1.61382	0.0348254	DOWN		ENSDARG00000041511	18.6537	26.2444	18.8479	14.0173	13.638	13.3968	-0.633111	0.075322	FALSE
ENSDARG00000067824	4.33267	6.01207	3.88572	10.3521	11.0918	10.0755	1.14781	0.0449516	UP		ENSDARG00000068655	30.5375	28.2697	31.4686	12.6075	20.7492	22.0726	-0.700601	0.0349107	DOWN		ENSDARG00000016531	1.63832	0.266634	0.899633	6.7823	10.9405	4.37522	-0.700601	0.0349107	DOWN		ENSDARG00000057328	984.628	808.158	653.605	1282.93	1245.83	931.253	0.500218	0.0754082	FALSE
ENSDARG00000074393	29.9161	22.9408	30.4196	14.1165	12.2594	18.3878	-0.899519	0.0453006	DOWN		ENSDARG00000043126	2.3951	1.4572	2.04912	15.8666	3.70522	4.77405	2.05574	0.0349917	UP		ENSDARG00000011769	4.11577	7.55463	4.36965	12.811	10.0534	14.6698	2.05574	0.0349917	UP		ENSDARG00000003961	10.4525	9.14321	12.2701	24.3579	25.8823	14.0839	1.01072	0.0754602	FALSE
ENSDARG00000040005	3.09477	3.16425	2.66449	1.12932	0.778373	0.755662	-1.71598	0.0455378	DOWN		ENSDARG00000032188	33.5314	42.0645	40.9824	155.321	46.4388	47.7405	1.09398	0.0349917	UP		ENSDARG00000105295	55.6229	79.0125	79.2963	109.773	126.703	97.8847	1.09398	0.0349917	UP		ENSDARG00000100764	0	0.677275	0.252992	3.67667	1.59276	3.8931	3.27338	0.0754602	FALSE
ENSDARG00000035630	1.23791	2.21497	2.33143	0.18822	0	0	-4.58553	0.0457717	DOWN		ENSDARG00000006712	33.9305	53.7221	41.2751	58.3205	60.6421	66.4241	0.519527	0.0351028	UP		ENSDARG00000016463	35.6434	23.9082	15.1652	66.567	51.5977	50.1863	0.519527	0.0351028	UP		ENSDARG00000006029	24.1212	16.7626	4.80685	0.919167	1.39366	1.83205	-3.4458	0.0756752	FALSE
ENSDARG00000101044	14.6486	21.0422	15.0988	8.09344	6.81077	11.5868	-0.944632	0.0457717	DOWN		ENSDARG00000039882	44.3093	41.1902	47.4225	22.8994	26.9246	26.4046	-0.80123	0.0352477	DOWN		ENSDARG00000053702	0.239754	0.266634	0.385557	1.88397	2.06982	0.772097	-0.80123	0.0352477	DOWN		ENSDARG00000004702	38.7548	45.8854	39.7198	58.2522	52.0632	46.9462	0.33907	0.0759917	FALSE
ENSDARG00000041359	48.4847	55.3743	43.9641	29.5505	26.8539	37.7831	-0.652142	0.0462095	DOWN		ENSDARG00000054272	286.613	250.93	248.822	413.047	331	318.476	0.434435	0.0352674	UP		ENSDARG00000070416	72.4057	93.8551	76.4688	59.5335	57.8072	52.76	0.434435	0.0352674	UP		ENSDARG00000017708	130.576	154.588	146.356	100.419	105.022	107.175	-0.464965	0.0760942	FALSE
ENSDARG00000056015	6.18954	1.74034	2.99755	0.941098	1.36215	0.251887	-2.02335	0.0462365	DOWN		ENSDARG00000035309	10.5783	11.8519	7.90375	2.05837	2.59366	3.30058	-1.91549	0.0353469	DOWN		ENSDARG00000062721	1.35861	0.44439	1.15667	3.76795	4.73103	2.83102	-1.91549	0.0353469	DOWN		ENSDARG00000008014	63.68	63.6638	63.3745	44.3498	53.8551	47.1752	-0.391104	0.0761761	FALSE
ENSDARG00000097810	0.825271	3.63889	2.44245	0.941098	0.194593	0.251887	-2.25993	0.0462365	DOWN		ENSDARG00000006797	7.38488	4.3716	3.65914	16.1239	9.01604	8.42826	1.13206	0.0356465	UP		ENSDARG00000030239	12.0676	8.79892	16.3219	14.9462	41.5443	24.9645	1.13206	0.0356465	UP		ENSDARG00000098475	1.12566	2.87842	0.63248	3.79156	3.68325	5.95415	1.54911	0.0764963	FALSE
ENSDARG00000026787	26.4087	13.1316	28.6433	9.97563	10.8972	8.56417	-1.20911	0.0463233	DOWN		ENSDARG00000039399	24.7493	27.6868	24.8822	9.77727	15.0679	14.6758	-0.968142	0.0356465	DOWN		ENSDARG00000002952	11.3883	5.77707	6.81151	18.7141	15.3758	14.6698	-0.968142	0.0356465	DOWN		ENSDARG00000068820	263.565	240.094	186.455	378.237	408.343	234.96	0.566295	0.0767731	FALSE
ENSDARG00000103490	5.98322	3.00604	5.66204	1.31754	1.36215	2.51887	-1.5065	0.0466395	DOWN		ENSDARG00000014018	10.1792	10.3947	9.8065	21.2698	14.6974	15.2357	0.751768	0.0356465	UP		ENSDARG00000013022	1.15881	2.39971	2.18482	0	0	0	0.751768	0.0356465	UP		ENSDARG00000075189	7.23637	3.55569	1.89744	13.5577	8.16288	7.7862	1.22371	0.0767731	FALSE
ENSDARG00000075249	1.23791	0.316425	0.777143	0	0.194593	0	-3.23552	0.0468075	DOWN		ENSDARG00000041372	1.79632	3.20584	2.48822	0.857655	0.741045	0.943022	-1.54416	0.0356465	DOWN		ENSDARG00000078847	1.27869	2.48858	1.15667	0.125598	0	0.171577	-1.54416	0.0356465	DOWN		ENSDARG00000074071	28.9455	31.1546	30.1061	43.8902	48.9773	42.0226	0.58061	0.0767731	FALSE
ENSDARG00000096310	45.8026	35.756	33.4172	21.6452	26.2701	20.4029	-0.746405	0.0468895	DOWN		ENSDARG00000053262	0.399183	0.485733	0.439097	1.28648	1.7291	2.26915	1.9629	0.0356465	UP		ENSDARG00000103871	62.7356	57.0597	85.9793	90.6819	88.7067	107.75	1.9629	0.0356465	UP		ENSDARG00000026842	233.815	225.871	193.033	135.692	141.656	134.197	-0.665039	0.0770502	FALSE
ENSDARG00000036051	3.92004	3.63889	2.33143	6.58768	7.97833	9.31983	1.27847	0.0476865	UP		ENSDARG00000078847	1.99591	3.88587	1.61002	0.428828	0.370522	0	-3.49111	0.0356465	DOWN		ENSDARG00000089791	12.1875	14.1316	19.0208	28.762	27.3512	25.4792	-3.49111	0.0356465	DOWN		ENSDARG00000075215	58.5342	55.8752	67.6754	40.788	42.8053	50.1523	-0.445814	0.0770783	FALSE
ENSDARG00000070620	5.98322	4.74637	6.99429	2.63507	2.33512	3.02265	-1.15209	0.0476963	DOWN		ENSDARG00000102015	0.199591	0.971467	0.878194	5.06016	1.48209	1.88604	1.94507	0.0356465	UP		ENSDARG00000027070	0.199795	0	0	8.54068	0	8.75043	1.94507	0.0356465	UP		ENSDARG00000101362	154.054	130.375	115.997	268.512	196.705	167.174	0.659592	0.0772557	FALSE
ENSDARG00000071725	11.3475	7.11956	11.7682	4.51727	5.05943	5.79341	-0.977976	0.0477718	DOWN		ENSDARG00000069766	3.59265	3.20584	3.80551	0.600359	1.97612	0.766205	-1.70877	0.0356465	DOWN		ENSDARG00000031366	14.9846	20.8863	11.6952	9.92226	9.31421	7.89255	-1.70877	0.0356465	DOWN		ENSDARG00000041429	11.8998	6.26479	12.0171	26.0814	29.0678	25.4197	1.41152	0.0772557	FALSE
ENSDARG00000076590	80.8766	75.4673	86.3739	120.084	110.14	113.097	0.499801	0.0477925	UP		ENSDARG00000052215	1.19755	0.29144	0.439097	1.80108	3.45821	8.84083	2.97833	0.0356465	UP		ENSDARG00000092556	23.6557	23.286	25.1897	32.9067	31.6387	29.6828	2.97833	0.0356465	UP		ENSDARG00000040966	37.6291	20.8262	27.0702	45.9583	44.8958	35.4959	0.562841	0.0779338	FALSE
ENSDARG00000105557	3.5074	2.37319	2.33143	1.12932	1.16756	0.503775	-1.50255	0.0478538	DOWN		ENSDARG00000034293	77.8407	81.7975	81.8184	190.485	97.8179	100.874	0.687793	0.0356465	UP		ENSDARG00000038414	30.1291	20.6197	31.7442	43.457	44.7969	43.4948	0.687793	0.0356465	UP		ENSDARG00000025972	104.364	102.946	110.431	70.546	85.7102	72.5949	-0.473261	0.0787642	FALSE
ENSDARG00000016691	185.273	210.897	181.74	233.204	277.101	260.955	0.416329	0.0478538	UP		ENSDARG00000097244	9.3808	3.88587	8.34284	3.34485	0.370522	0.412572	-2.39062	0.035702	DOWN		ENSDARG00000057714	361.349	77.6793	105.643	104.372	56.0331	34.6586	-2.39062	0.035702	DOWN		ENSDARG00000078327	1.44727	2.7091	1.39146	0.689375	0.398189	0.572515	-1.71586	0.0787642	FALSE
ENSDARG00000016656	68.0849	69.4552	65.6131	44.0434	49.4267	42.3171	-0.580192	0.0479455	DOWN		ENSDARG00000016656	69.6574	55.5679	65.8646	29.1603	49.2795	47.9173	-0.59467	0.0360778	DOWN		ENSDARG00000105727	34.085	13.2428	5.3978	6.02871	2.21767	4.71837	-0.59467	0.0360778	DOWN		ENSDARG00000016038	2.09051	0.169319	2.90941	16.8897	20.3076	12.8243	3.22992	0.0788742	FALSE
ENSDARG00000010779	7.84008	12.9734	9.88082	25.9743	18.681	27.2038	1.22166	0.0480136	UP		ENSDARG00000099635	97.4006	90.2492	75.9638	182.252	112.886	109.567	0.61856	0.0360922	UP		ENSDARG00000016936	9.55019	15.6425	10.0245	1.13038	5.76594	1.62998	0.61856	0.0360922	UP		ENSDARG00000115504	1.76889	1.86251	0.885472	0.229792	0.298642	0.229006	-2.49512	0.0790055	FALSE
ENSDARG00000100307	2.88845	1.89855	1.88735	0.376439	0.58378	0.251887	-2.38358	0.0480136	DOWN		ENSDARG00000061629	31.5354	21.858	29.1268	10.1203	21.2433	11.4047	-0.954503	0.036256	DOWN		ENSDARG00000039931	140.096	133.584	105.257	104.372	91.0722	91.3648	-0.954503	0.036256	DOWN		ENSDARG00000075058	8.52283	7.45002	11.3846	3.79156	6.37103	4.23661	-0.924346	0.0790337	FALSE
ENSDARG00000038094	44.3583	42.4009	43.298	28.4211	30.3566	29.9746	-0.55113	0.0481139	DOWN		ENSDARG00000071629	2.79428	2.9144	2.04912	0.77189	0	0	-3.42602	0.036256	DOWN		ENSDARG00000056532	71.8862	59.3705	63.1029	44.2106	44.0577	36.2886	-3.42602	0.036256	DOWN		ENSDARG00000036281	37.6291	22.6887	39.3403	69.7418	56.742	41.4501	0.750442	0.0790337	FALSE
ENSDARG00000075281	56.5311	77.3659	61.1723	47.8078	40.2808	47.1029	-0.529829	0.0481945	DOWN		ENSDARG00000026895	0.598774	6.41168	3.80551	0.514593	0	0.235756	-3.75035	0.0362618	DOWN		ENSDARG00000031929	44.9938	47.1053	53.3354	64.9343	66.53	59.7088	-3.75035	0.0362618	DOWN		ENSDARG00000045989	14.1511	27.5989	27.7026	17.0046	10.0543	11.5648	-0.847504	0.079344	FALSE
ENSDARG00000101297	94.4936	102.522	68.2776	48.9371	65.9671	55.6671	-0.635192	0.0482605	DOWN		ENSDARG00000044002	0	0	0	24.2716	19.1437	0.677797	10.116	0.0363468	UP		ENSDARG00000004794	5.83401	5.51043	6.16892	7.78709	10.9405	10.552	10.116	0.0363468	UP		ENSDARG00000030614	21.3875	18.4557	19.6069	12.0641	13.638	11.3358	-0.681583	0.0793768	FALSE
ENSDARG00000078800	0	0.158212	0.333061	1.8822	2.52971	1.76321	3.36462	0.0487457	UP		ENSDARG00000009851	10.7779	14.1834	13.9047	38.9375	17.291	17.2102	0.912121	0.0363468	UP		ENSDARG00000016188	54.3842	42.6614	42.4113	81.3876	61.9469	74.1213	0.912121	0.0363468	UP		ENSDARG00000075528	41.9709	52.3195	51.7369	32.2857	38.2262	25.1907	-0.60886	0.0796919	FALSE
ENSDARG00000074219	1.85686	1.74034	0.555102	3.95261	6.81077	3.02265	1.77518	0.04877	UP		ENSDARG00000004034	42.3134	44.2989	43.617	59.5213	60.0246	58.5263	0.450494	0.0363692	UP		ENSDARG00000077920	4.6752	5.68819	5.26928	1.00479	2.51336	0.514731	0.450494	0.0363692	UP		ENSDARG00000061345	137.33	68.2354	114.732	49.1754	36.0361	52.5569	-1.21847	0.0798387	FALSE
ENSDARG00000061357	16.9181	14.5555	15.2098	20.5159	24.9079	27.9595	0.651909	0.0487925	UP		ENSDARG00000014138	4.98979	5.34307	3.07368	7.03277	11.9802	10.7269	1.14431	0.036451	UP		ENSDARG00000014536	47.7909	44.9723	34.8287	31.7763	27.9426	30.6265	1.14431	0.036451	UP		ENSDARG00000039345	174.638	155.943	161.788	128.913	146.534	123.892	-0.301931	0.0799229	FALSE
ENSDARG00000037906	70.1481	44.6159	46.4065	26.539	27.6323	38.2869	-0.801871	0.0487925	DOWN		ENSDARG00000062268	23.3522	31.6698	26.3458	121.187	34.8291	40.049	1.26322	0.0364956	UP		ENSDARG00000100114	129.787	129.229	127.105	161.142	178.596	150.559	1.26322	0.0364956	UP		ENSDARG00000096789	1.28647	2.37046	0.505984	3.44688	6.96831	2.86257	1.69692	0.0804424	FALSE
ENSDARG00000001829	11.1412	10.1256	22.7592	38.3968	27.8268	32.4935	1.15257	0.0488426	UP		ENSDARG00000038566	59.8774	49.3505	58.5463	31.1329	43.4746	46.9743	-0.4614	0.0365214	DOWN		ENSDARG00000056328	21.8975	21.864	22.4908	14.067	15.8194	13.9835	-0.4614	0.0365214	DOWN		ENSDARG00000014303	41.3277	41.4831	62.995	30.6772	21.5022	33.2059	-0.774081	0.0804424	FALSE
ENSDARG00000104163	5.15795	4.74637	2.99755	1.12932	0.972967	2.0151	-1.65174	0.0493532	DOWN		ENSDARG00000102610	14.9694	20.0122	12.8802	56.9483	22.7254	22.6325	1.0895	0.0365748	UP		ENSDARG00000090071	1.79815	4.79941	1.67075	0.376795	1.18276	0.60052	1.0895	0.0365748	UP		ENSDARG00000039931	109.671	128.852	103.98	86.5166	96.8595	79.4651	-0.381141	0.0806241	FALSE
ENSDARG00000014239	7.01481	26.2633	8.21551	1.50576	0.389187	2.0151	-3.42844	0.0494712	DOWN		ENSDARG00000094630	5.58856	5.63451	3.95187	0.600359	1.48209	1.88604	-1.90062	0.0368459	DOWN		ENSDARG00000060312	125.591	109.764	177.485	215.401	251.631	235.833	-1.90062	0.0368459	DOWN		ENSDARG00000100927	0.964849	0.677275	0.252992	2.8724	2.88687	1.37404	1.9246	0.0807848	FALSE
ENSDARG00000026875	30.535	33.3828	26.3118	18.6337	17.5134	26.1963	-0.535793	0.0495696	DOWN		ENSDARG00000015002	0.199591	0.58288	0.585463	0.943421	2.47015	2.94694	2.13184	0.0368459	UP		ENSDARG00000101438	38.96	39.0174	40.7405	24.3661	23.3594	27.1092	2.13184	0.0368459	UP		ENSDARG00000079244	27.4982	30.4774	27.0702	20.911	13.638	17.6335	-0.704901	0.0807848	FALSE
ENSDARG00000020311	92.4304	89.5482	88.0392	64.3711	55.2645	53.652	-0.63849	0.0495981	DOWN		ENSDARG00000056475	44.5089	42.3559	50.4962	59.607	55.5783	56.9939	0.326473	0.0369382	UP		ENSDARG00000054797	0.519467	3.55512	2.95594	0	0.147845	0.428943	0.326473	0.0369382	UP		ENSDARG00000089586	12.543	17.7785	19.1009	7.35333	3.98189	7.32819	-1.4067	0.0808592	FALSE
ENSDARG00000069521	121.521	119.134	124.898	91.8511	99.8264	83.3747	-0.409743	0.0496897	DOWN		ENSDARG00000036548	0.399183	0.971467	1.46366	5.57476	3.45821	1.67976	1.8584	0.0370255	UP		ENSDARG00000036415	21.0584	17.6867	19.6634	13.6902	14.4888	10.0373	1.8584	0.0370255	UP		ENSDARG00000101618	16.5632	22.3501	25.8052	9.07677	13.7375	10.6488	-0.950748	0.0810955	FALSE
ENSDARG00000037393	42.7078	22.4662	27.9772	14.4929	14.7891	14.6095	-1.08152	0.0497475	DOWN		ENSDARG00000099252	11.1771	23.0238	10.6847	48.286	27.1716	25.1669	1.15009	0.0371256	UP		ENSDARG00000039882	46.4323	49.505	38.5557	41.6986	17.2978	20.7608	1.15009	0.0371256	UP		ENSDARG00000040610	5.30667	4.91024	5.31283	11.7194	11.2488	8.35872	1.01019	0.0810955	FALSE
ENSDARG00000086450	0.618954	1.89855	0.888164	28.9858	13.4269	1.25944	3.66622	0.0498874	UP		ENSDARG00000014994	164.663	157.378	171.833	309.785	197.735	205.255	0.529371	0.0371256	UP		ENSDARG00000054867	29.0502	30.9295	17.6071	17.8349	15.6715	14.4983	0.529371	0.0371256	UP		ENSDARG00000069122	2.57293	0	1.77094	8.84698	7.46605	6.87018	2.38969	0.0811025	FALSE
ENSDARG00000056141	24.3455	33.8575	32.9731	55.1483	44.3673	45.5916	0.667138	0.0501138	FALSE		ENSDARG00000062621	2.79428	2.42867	2.04912	12.8648	7.65746	4.74458	1.79097	0.0371313	UP		ENSDARG00000077314	9.07069	13.1539	12.2093	19.0909	22.0288	16.9003	1.79097	0.0371313	UP		ENSDARG00000025397	4.98505	5.58752	5.69232	9.53635	11.1493	10.3053	0.928104	0.0811142	FALSE
ENSDARG00000069249	48.0721	45.2487	41.5216	28.0447	30.162	37.7831	-0.491721	0.0504992	FALSE		ENSDARG00000100823	20.3583	27.8811	30.005	15.4378	15.3149	14.499	-0.793525	0.0371313	DOWN		ENSDARG00000077205	3.59631	9.50994	8.61078	17.207	16.1151	13.2972	-0.793525	0.0371313	DOWN		ENSDARG00000036428	2.73374	3.38637	3.66839	0.919167	0.597284	0.229006	-2.46254	0.0814595	FALSE
ENSDARG00000068814	69.3228	12.8152	64.2808	7.15234	7.19995	6.29718	-2.81977	0.0504992	FALSE		ENSDARG00000032990	5.58856	7.67459	3.95187	45.37	5.92836	8.75242	1.79136	0.0372067	UP		ENSDARG00000059789	15.3842	16.3535	16.1934	8.54068	11.384	11.1525	1.79136	0.0372067	UP		ENSDARG00000079274	9.64849	12.5296	3.66839	0.459583	0.0995473	2.17556	-3.23572	0.0815313	FALSE
ENSDARG00000003642	44.9773	35.4396	41.1886	29.3622	27.8268	28.7152	-0.500408	0.0508251	FALSE		ENSDARG00000092671	10.5783	15.9321	9.22104	91.5118	11.7332	16.2671	1.73204	0.0372499	UP		ENSDARG00000034624	148.847	147.804	118.109	97.841	85.8977	89.4775	1.73204	0.0372499	UP		ENSDARG00000076659	159.039	212.834	181.775	260.124	238.714	236.792	0.4101	0.0818037	FALSE
ENSDARG00000092225	19.1876	19.9348	26.2008	39.1497	30.162	33.2491	0.646198	0.0508346	FALSE		ENSDARG00000043492	30.7371	21.858	3.65914	2.57297	1.6056	1.20825	-3.39279	0.0372678	DOWN		ENSDARG00000056396	20.8586	29.7741	21.0771	19.5933	15.6715	15.7851	-3.39279	0.0372678	DOWN		ENSDARG00000009472	25.8901	19.3023	29.3471	14.7067	17.819	14.0839	-0.677847	0.0820924	FALSE
ENSDARG00000006712	34.4551	44.1413	33.5282	51.5721	52.5402	54.6595	0.501673	0.0508388	FALSE		ENSDARG00000097546	2.3951	5.34307	11.4165	1.88684	1.97612	1.35559	-1.89315	0.0373087	DOWN		ENSDARG00000054251	12.9467	10.221	6.42595	5.02393	5.47025	5.74783	-1.89315	0.0373087	DOWN		ENSDARG00000068255	49.0465	47.7479	35.4189	99.1551	103.529	35.6104	0.852544	0.0821408	FALSE
ENSDARG00000023759	3.30109	3.00604	2.44245	0.941098	1.16756	0.503775	-1.698	0.0508388	FALSE		ENSDARG00000077442	101.991	115.702	78.5984	72.7291	64.9649	62.9762	-0.563425	0.0373087	DOWN		ENSDARG00000039098	2.87705	2.75522	3.47001	5.77752	10.2013	6.7773	-0.563425	0.0373087	DOWN		ENSDARG00000099864	0.321616	0.338637	0.379488	2.8724	1.79185	1.03053	2.40232	0.0823668	FALSE
ENSDARG00000016117	128.123	124.197	158.315	175.609	183.696	188.412	0.414296	0.0508918	FALSE		ENSDARG00000114019	11.9755	16.6121	16.393	24.3574	29.0242	23.1924	0.759734	0.0375303	UP		ENSDARG00000099510	83.794	46.3943	46.1383	125.347	122.711	138.634	0.759734	0.0375303	UP		ENSDARG00000005775	6.91475	4.06365	5.18634	2.7575	2.68778	3.20608	-0.899748	0.0823668	FALSE
ENSDARG00000099694	8.25271	7.91062	12.2122	6.02302	3.11349	3.27454	-1.18839	0.0509555	FALSE		ENSDARG00000045514	629.911	536.93	623.811	249.32	501.317	454.625	-0.571016	0.0376298	DOWN		ENSDARG00000035905	57.2212	45.2389	62.8458	39.5634	39.7702	34.3154	-0.571016	0.0376298	DOWN		ENSDARG00000017314	9.64849	11.0057	6.3248	0.574479	0.199095	1.71754	-3.43069	0.082561	FALSE
ENSDARG00000039279	138.233	127.519	108.8	93.5451	96.3237	99.2436	-0.372516	0.0509555	FALSE		ENSDARG00000056924	8.78202	8.25747	7.31829	40.9959	10.3746	12.9076	1.39919	0.0377472	UP		ENSDARG00000071725	6.75307	8.44341	8.86782	3.01436	4.43534	5.06152	1.39919	0.0377472	UP		ENSDARG00000058958	3.21616	6.43411	6.19831	10.2257	20.6063	13.8549	1.49202	0.0826381	FALSE
ENSDARG00000101085	40.232	35.756	38.08	23.9039	22.3782	20.6548	-0.767236	0.0509555	FALSE		ENSDARG00000009796	7.98366	9.90896	7.31829	39.7952	9.75709	14.0569	1.32972	0.037908	UP		ENSDARG00000069594	0.239754	0.622146	0.257038	1.38158	2.06982	1.80156	1.32972	0.037908	UP		ENSDARG00000003904	8.36202	0.169319	4.04787	0.114896	0.398189	0.114503	-4.20727	0.0826381	FALSE
ENSDARG00000032496	1.23791	4.11352	3.33061	0	0.778373	0.503775	-2.76177	0.0509555	FALSE		ENSDARG00000045660	58.8795	58.968	55.3262	74.1872	73.3634	77.151	0.376113	0.0379579	UP		ENSDARG00000039399	31.3278	26.93	14.5227	12.4342	14.6366	11.9246	0.376113	0.0379579	UP		ENSDARG00000012745	8.52283	10.4978	11.5111	5.17031	3.5837	6.87018	-0.967785	0.0830417	FALSE
ENSDARG00000018494	169.181	155.365	158.315	109.544	94.1832	127.455	-0.544732	0.0509555	FALSE		ENSDARG00000092124	40.3175	38.8587	53.1307	15.4378	29.6418	28.1138	-0.853284	0.0381013	DOWN		ENSDARG00000093797	26.9723	35.9067	24.8042	21.2261	8.87067	16.9861	-0.853284	0.0381013	DOWN		ENSDARG00000077205	3.8594	7.61934	6.19831	12.9832	14.0362	10.0763	1.0685	0.0830596	FALSE
ENSDARG00000034396	100.889	99.9902	116.349	128.554	178.637	147.606	0.518781	0.0511885	FALSE		ENSDARG00000086283	0.997957	1.26291	1.17093	33.7916	0.988059	1.38506	3.36785	0.0382279	UP		ENSDARG00000102586	33.3258	24.6192	32.2583	14.1926	14.4888	16.2998	3.36785	0.0382279	UP		ENSDARG00000062042	3.8594	3.04774	3.54189	6.31927	7.56559	5.26714	0.871723	0.0832713	FALSE
ENSDARG00000054539	28.4719	36.3889	33.7502	51.9486	47.4808	55.919	0.652393	0.051592	FALSE		ENSDARG00000104130	74.6472	65.6711	54.5944	243.317	87.0727	79.2139	1.07166	0.0383097	UP		ENSDARG00000042551	37.8012	31.285	52.8213	53.756	68.1563	72.3197	1.07166	0.0383097	UP		ENSDARG00000005425	22.5131	24.8898	23.2753	14.7067	15.6289	17.1754	-0.572487	0.0836418	FALSE
ENSDARG00000069654	13.2043	12.1824	9.99184	4.89371	2.9189	7.05284	-1.25752	0.0517205	FALSE		ENSDARG00000061450	43.9101	60.8138	57.5217	74.7018	69.1642	71.4339	0.404712	0.0383797	UP		ENSDARG00000053575	80.4774	63.9033	84.18	49.4857	52.337	64.1698	0.404712	0.0383797	UP		ENSDARG00000056075	135.722	133.592	114.605	169.816	176.298	165.457	0.41457	0.0839352	FALSE
ENSDARG00000037574	5.57058	9.96738	12.9894	3.95261	2.72431	1.51132	-1.78761	0.0517487	FALSE		ENSDARG00000021402	110.574	111.816	100.7	269.904	124.495	131.257	0.701781	0.0383797	UP		ENSDARG00000036912	3.35655	3.55512	4.11261	1.38158	1.03491	0.686308	0.701781	0.0383797	UP		ENSDARG00000010878	4.18101	5.24888	4.17437	0.689375	2.78732	1.83205	-1.34201	0.0839352	FALSE
ENSDARG00000069549	3.5074	1.42391	0.777143	0	0.194593	0	-4.49737	0.0518429	FALSE		ENSDARG00000003631	2.99387	4.85733	3.51278	45.2842	4.69328	4.00784	2.22864	0.0383797	UP		ENSDARG00000079636	20.6188	31.7294	16.4504	15.0718	7.83576	13.2114	2.22864	0.0383797	UP		ENSDARG00000030376	10.935	9.65117	9.10772	5.17031	5.6742	4.80912	-0.920578	0.0840007	FALSE
ENSDARG00000012248	0.412636	0.63285	0.555102	1.69398	1.75134	1.51132	1.59342	0.0519854	FALSE		ENSDARG00000069910	24.5497	31.5727	34.835	49.8298	45.4507	40.1963	0.570219	0.0384071	UP		ENSDARG00000056450	6.63319	4.08839	5.65484	8.41508	15.6715	12.6967	0.570219	0.0384071	UP		ENSDARG00000005846	0.804041	1.69319	0.379488	3.56177	4.18099	4.0076	2.05	0.0840007	FALSE
ENSDARG00000035569	2.88845	4.27173	0.777143	7.34056	9.53507	9.06794	1.73211	0.0520656	FALSE		ENSDARG00000018904	211.966	186.522	216.914	367.934	246.644	240.264	0.474338	0.0384071	UP		ENSDARG00000003904	5.03483	0.44439	7.96818	0	0.591378	0	0.474338	0.0384071	UP		ENSDARG00000101522	0.160808	0	0.126496	0.344688	2.78732	1.25953	3.72991	0.0840007	FALSE
ENSDARG00000027589	51.3731	57.1147	61.1723	83.9459	71.2212	92.6945	0.543997	0.0522109	FALSE		ENSDARG00000053488	3.99183	2.04008	3.36641	0.857655	0.864552	0.235756	-2.32573	0.0384071	DOWN		ENSDARG00000077584	56.5419	51.727	37.6561	30.5204	32.5258	31.9133	-2.32573	0.0384071	DOWN		ENSDARG00000036158	142.315	123.941	146.735	103.751	118.66	103.74	-0.340673	0.0840007	FALSE
ENSDARG00000021573	20.8381	10.2838	0.11102	0	0.972967	0.251887	-4.59075	0.0522109	FALSE		ENSDARG00000112909	1.99591	3.40013	1.46366	17.4104	4.07575	4.06678	1.86477	0.0384071	UP		ENSDARG00000041317	58.3801	55.1932	61.8177	44.4618	34.4478	38.3475	1.86477	0.0384071	UP		ENSDARG00000013973	54.3532	56.7218	48.195	39.0646	43.0044	34.1219	-0.453711	0.0840201	FALSE
ENSDARG00000074210	4.33267	8.70168	2.55347	0.752878	1.16756	0	-2.92601	0.0523443	FALSE		ENSDARG00000100969	1.59673	1.26291	2.04912	0	0.370522	0.294694	-2.78096	0.0384375	DOWN		ENSDARG00000052215	0.0799179	1.06654	0.514076	1.63278	1.77413	6.69151	-2.78096	0.0384375	DOWN		ENSDARG00000087555	50.1721	58.2456	51.9899	39.5242	34.2443	34.5799	-0.565816	0.0844015	FALSE
ENSDARG00000056587	30.1224	19.1437	22.8702	10.7285	14.2053	18.3878	-0.737569	0.0523443	FALSE		ENSDARG00000030804	25.1485	36.5271	31.7614	22.9852	19.1437	20.0392	-0.59058	0.0384908	DOWN		ENSDARG00000012729	5.31454	4.17726	1.54223	12.0574	10.6448	8.06412	-0.59058	0.0384908	DOWN		ENSDARG00000045951	123.983	124.788	121.563	99.9594	104.226	99.0451	-0.288244	0.0844015	FALSE
ENSDARG00000061083	4.33267	3.7971	3.7747	0.752878	1.94593	1.51132	-1.49418	0.0524302	FALSE		ENSDARG00000059574	4.98979	3.10869	3.07368	0.343062	1.48209	1.26719	-1.82928	0.0384908	DOWN		ENSDARG00000016656	43.7151	55.0155	41.7687	30.1436	34.4478	30.7123	-1.82928	0.0384908	DOWN		ENSDARG00000075194	142.637	134.947	141.549	107.083	115.773	108.434	-0.339255	0.08461	FALSE
ENSDARG00000008861	1.23791	0.949274	0.888164	3.38795	2.72431	2.77076	1.53742	0.0524347	FALSE		ENSDARG00000016307	68.859	53.4307	69.231	28.2169	52.2436	51.0411	-0.539773	0.0385314	DOWN		ENSDARG00000006370	75.2427	68.5249	62.7173	60.2871	47.1624	47.6984	-0.539773	0.0385314	DOWN		ENSDARG00000058647	2.25131	1.52387	1.77094	11.1449	6.76922	3.7786	1.95982	0.08461	FALSE
ENSDARG00000035650	260.373	115.653	263.452	24.0921	22.5728	104.533	-2.09621	0.0524347	FALSE		ENSDARG00000012972	496.983	385.575	458.417	249.921	379.044	336.954	-0.473086	0.0385819	DOWN		ENSDARG00000104039	28.3309	20.7086	21.4627	49.2345	31.0474	37.747	-0.473086	0.0385819	DOWN		ENSDARG00000012729	3.69859	3.89433	2.65642	11.2598	8.36197	7.44269	1.40215	0.0846376	FALSE
ENSDARG00000007196	15.8865	18.1944	17.7633	9.97563	11.2864	7.30473	-0.855573	0.0526557	FALSE		ENSDARG00000063416	28.9408	24.7724	23.5649	74.616	31.7414	39.9606	0.923403	0.0385932	UP		ENSDARG00000036158	163.912	151.981	137.515	118.439	118.719	116.672	0.923403	0.0385932	UP		ENSDARG00000056498	72.3637	47.9172	45.0326	97.6615	109.602	78.778	0.792416	0.0848726	FALSE
ENSDARG00000077205	4.53899	9.65096	8.10449	16.3751	17.3188	15.617	1.13569	0.0526557	FALSE		ENSDARG00000055129	135.323	133.382	139.047	256.525	157.595	189.105	0.565369	0.0386568	UP		ENSDARG00000099664	149.726	115.452	108.727	80.7596	84.5671	79.7834	0.565369	0.0386568	UP		ENSDARG00000016336	2.73374	0.507956	0.126496	3.33198	6.57012	6.87018	2.33542	0.0850185	FALSE
ENSDARG00000017811	73.0365	55.5325	47.6278	37.2675	37.5565	29.9746	-0.744214	0.0526557	FALSE		ENSDARG00000114370	8.78202	17.6807	1.31729	1.11495	0.617537	0.854614	-3.401	0.0387008	DOWN		ENSDARG00000017067	37.4815	41.6838	26.6034	23.3613	22.4724	22.305	-3.401	0.0387008	DOWN		ENSDARG00000075217	42.4533	36.5728	41.9967	31.1368	23.095	29.4273	-0.533442	0.0852578	FALSE
ENSDARG00000002685	182.798	173.559	171.305	222.852	259.977	218.638	0.411188	0.0526557	FALSE		ENSDARG00000006553	108.179	100.158	100.407	222.218	120.914	122.328	0.592382	0.0387008	UP		ENSDARG00000068401	3.27664	3.73287	2.6989	6.7823	8.87067	8.06412	0.592382	0.0387008	UP		ENSDARG00000042236	2.73374	4.74092	3.2889	5.74479	10.8507	9.84725	1.2975	0.0852578	FALSE
ENSDARG00000060771	8.45903	20.7258	7.77143	0.564659	0.58378	3.52642	-3.04765	0.0526557	FALSE		ENSDARG00000014571	261.066	304.36	365.914	481.659	415.726	387.081	0.463336	0.0387341	UP		ENSDARG00000029609	29.6496	32.7071	28.0172	19.0909	22.4724	22.6482	0.463336	0.0387341	UP		ENSDARG00000062330	8.84445	9.9898	8.47524	18.0386	14.3348	21.4121	0.977367	0.0852578	FALSE
ENSDARG00000075314	62.1017	57.9057	61.6163	83.3812	72.5833	81.8634	0.388734	0.0526557	FALSE		ENSDARG00000058943	68.0607	54.305	73.4756	50.4301	40.1399	33.6836	-0.656859	0.0387341	DOWN		ENSDARG00000032103	47.1116	38.1286	56.6769	83.774	121.38	83.7296	-0.656859	0.0387341	DOWN		ENSDARG00000060016	96.3241	95.3264	58.9472	43.0859	37.828	55.6484	-0.874718	0.0852578	FALSE
ENSDARG00000104491	0.618954	0.158212	0	2.07041	0.778373	0.755662	2.42808	0.0529842	FALSE		ENSDARG00000068759	70.0566	82.0889	54.8871	191.857	83.738	94.2433	0.83517	0.0387922	UP		ENSDARG00000091393	3.7961	3.82175	4.11261	2.00957	2.06982	1.54419	0.83517	0.0387922	UP		ENSDARG00000100847	2.73374	1.35455	0.885472	5.17031	4.08144	2.63357	1.26286	0.0852578	FALSE
ENSDARG00000027907	0	0.158212	0.11102	1.31754	0.58378	0.251887	2.76464	0.0529842	FALSE		ENSDARG00000040926	15.9673	24.2867	16.393	7.11854	11.1157	12.6719	-0.873863	0.0389133	DOWN		ENSDARG00000062008	2.11783	2.22195	4.88372	5.90312	6.80085	9.43674	-0.873863	0.0389133	DOWN		ENSDARG00000079198	4.98505	2.37046	3.66839	1.14896	0.597284	0	-2.63238	0.0852578	FALSE
ENSDARG00000074428	19.1876	21.3587	19.7616	12.6107	13.6215	14.6095	-0.563446	0.0529863	FALSE		ENSDARG00000063594	0.598774	1.36005	1.31729	14.5801	1.35858	1.82711	2.38569	0.0389809	UP		ENSDARG00000091904	0.039959	0.088878	0	1.25598	0.443534	0.0857885	2.38569	0.0389809	UP		ENSDARG00000027589	65.1273	63.1559	64.513	89.9634	77.846	105.114	0.500978	0.0852578	FALSE
ENSDARG00000097591	52.4047	46.9891	46.4065	34.6324	25.8809	36.0199	-0.595278	0.053185	FALSE		ENSDARG00000016464	39.3195	45.2703	37.3233	126.333	52.8612	48.2415	0.896643	0.038998	UP		ENSDARG00000036245	2.11783	1.24429	1.54223	0.502393	0.147845	0.514731	0.896643	0.038998	UP		ENSDARG00000098462	1.60808	1.18523	3.03591	5.74479	3.7828	6.64117	1.44649	0.0853597	FALSE
ENSDARG00000103811	31.9793	25.7886	22.7592	16.9398	20.4323	19.6472	-0.494968	0.0532115	FALSE		ENSDARG00000103362	21.3563	22.3437	17.5639	38.0799	28.2832	24.9901	0.573977	0.0390758	UP		ENSDARG00000101569	10.1895	15.287	10.41	5.52632	4.13965	3.60312	0.573977	0.0390758	UP		ENSDARG00000004377	7.55798	3.72501	6.83079	12.4088	21.3031	9.27474	1.24307	0.0854555	FALSE
ENSDARG00000091813	68.7038	78.6316	68.0555	51.5721	61.8807	53.1482	-0.369984	0.0532245	FALSE		ENSDARG00000116300	70.2562	49.7391	62.6445	70.585	87.6903	97.7501	0.491545	0.0390809	UP		ENSDARG00000103667	2.87705	3.28848	1.67075	6.15431	8.13145	7.20624	0.491545	0.0390809	UP		ENSDARG00000102245	59.9814	45.716	58.5677	44.8094	38.4253	41.9081	-0.393211	0.0854555	FALSE
ENSDARG00000092310	85.2093	84.9601	66.3902	30.3033	28.7998	30.4784	-1.39917	0.0532245	FALSE		ENSDARG00000102171	3.59265	2.81725	3.80551	10.3776	5.68134	4.42042	1.00269	0.0393482	UP		ENSDARG00000041372	3.91598	2.84409	2.31334	1.00479	0.591378	1.71577	1.00269	0.0393482	UP		ENSDARG00000060036	98.093	90.4162	98.5404	75.6015	68.8867	47.0607	-0.583466	0.0854555	FALSE
ENSDARG00000005846	2.88845	1.74034	0.11102	8.6581	5.8378	5.28963	2.13268	0.0532282	FALSE		ENSDARG00000062139	49.0995	33.9042	1.61002	0.686124	0.864552	0.53045	-5.39177	0.0393482	DOWN		ENSDARG00000103954	14.4252	22.1306	17.4786	28.134	28.0905	27.4523	-5.39177	0.0393482	DOWN		ENSDARG00000037628	7.55798	9.9898	14.6735	25.0473	28.2714	22.5571	1.22928	0.0854893	FALSE
ENSDARG00000102960	103.984	100.94	104.581	75.6642	80.3671	87.9087	-0.344216	0.0532282	FALSE		ENSDARG00000079483	0	0.58288	0.439097	4.37404	0.864552	0.913553	2.38995	0.0394064	UP		ENSDARG00000036482	296.575	407.683	294.052	216.908	232.264	235.061	2.38995	0.0394064	UP		ENSDARG00000102615	23.9604	20.1489	23.4018	17.5791	12.7421	16.9464	-0.515122	0.0855422	FALSE
ENSDARG00000100163	0.412636	0.316425	0.222041	2.25863	0.972967	1.51132	2.33034	0.0533032	FALSE		ENSDARG00000024920	2.99387	2.9144	1.90275	20.5837	3.95224	3.27111	1.82401	0.0394235	UP		ENSDARG00000045294	26.253	13.5983	18.3782	44.4618	38.4396	41.0927	1.82401	0.0394235	UP		ENSDARG00000020218	60.6247	39.1126	37.8223	74.5674	74.1627	82.0986	0.747728	0.0855422	FALSE
ENSDARG00000093940	0	0	0.444082	1.8822	1.55675	0.251887	2.69812	0.0533032	FALSE		ENSDARG00000093983	13.7718	11.269	11.1238	7.2043	6.79291	6.7485	-0.798592	0.0394235	DOWN		ENSDARG00000015531	6.39344	3.02185	0	0	0	0	-0.798592	0.0394235	DOWN		ENSDARG00000045420	11.739	12.6989	13.6616	6.31927	9.65609	7.21369	-0.714496	0.0855422	FALSE
ENSDARG00000099439	689.927	605.162	644.474	947.121	1201.42	1001.5	0.699714	0.0534179	FALSE		ENSDARG00000023298	287.012	180.013	272.679	89.968	179.58	159.665	-0.784235	0.0395756	DOWN		ENSDARG00000032237	62.0163	63.7255	51.5361	40.317	39.7702	43.1516	-0.784235	0.0395756	DOWN		ENSDARG00000043923	16.4024	22.6887	20.4924	6.08948	14.9321	9.96176	-0.939875	0.0855422	FALSE
ENSDARG00000018944	5.36426	10.1256	14.8767	21.0806	20.6269	30.9821	1.24125	0.0535533	FALSE		ENSDARG00000097044	22.7534	12.9205	16.8321	4.20251	9.01604	10.2259	-1.15246	0.03958	DOWN		ENSDARG00000097674	2.55737	1.5998	2.95594	0.251196	0.147845	0	-1.15246	0.03958	DOWN		ENSDARG00000099651	54.0315	48.0865	73.7472	34.1241	24.2895	42.2516	-0.806776	0.0856905	FALSE
ENSDARG00000105134	21.0444	19.7765	20.3167	35.7617	24.7134	32.4935	0.604497	0.053634	FALSE		ENSDARG00000090512	16.5661	18.2636	18.5884	42.1109	21.3668	25.8152	0.739911	0.0396499	UP		ENSDARG00000116608	0.439549	0.355512	1.02815	4.01914	2.36551	1.54419	0.739911	0.0396499	UP		ENSDARG00000017388	3.05535	1.69319	1.89744	0.459583	0.497736	0	-2.72489	0.0857278	FALSE
ENSDARG00000053106	6.18954	5.53743	4.55184	11.105	11.2864	12.8463	1.11703	0.0536953	FALSE		ENSDARG00000071060	2.99387	4.27445	5.41553	28.7314	9.51007	6.15911	1.79035	0.0396512	UP		ENSDARG00000036051	2.75717	2.31083	2.44186	6.53111	3.69611	7.12045	1.79035	0.0396512	UP		ENSDARG00000101036	14.4727	17.2705	16.1915	11.03	9.55654	10.6488	-0.617605	0.0857278	FALSE
ENSDARG00000031216	75.0997	70.7209	74.0506	55.9012	54.8753	50.8812	-0.442899	0.0536953	FALSE		ENSDARG00000015551	1621.48	1319.54	1419.02	752.078	1142.44	1102.27	-0.540827	0.0396512	DOWN		ENSDARG00000091555	12.707	13.1539	7.58262	1.13038	3.84396	2.2305	-0.540827	0.0396512	DOWN		ENSDARG00000079249	1.76889	1.69319	1.51795	0.689375	0.696831	0.687018	-1.24589	0.0857278	FALSE
ENSDARG00000097281	20.0128	10.7584	14.9878	8.28166	0.778373	5.54152	-1.64382	0.0541656	FALSE		ENSDARG00000062636	50.0974	47.7962	56.3508	112.439	60.2716	57.8485	0.579362	0.0396512	UP		ENSDARG00000030108	63.9344	65.9475	48.9658	36.6747	40.8051	44.5243	0.579362	0.0396512	UP		ENSDARG00000101144	67.2178	63.4945	75.5182	41.3625	41.6108	44.9997	-0.688965	0.0859638	FALSE
[truncated: 12,645 more rows]
