# Supplementary material for: Zebrafish Ski7 tunes RNA levels during the oocyte-to-embryo transition
Source: PLoS Genet. 2021 Feb 18;17(2):e1009390. doi: 10.1371/journal.pgen.1009390 (PMC7924785; doi:10.1371/journal.pgen.1009390)
Supplement: S8 Table — List of differentially expressed genes in eggs based on polyA+ RNA-seq. The list shows the gene name (Gene), counts per million (cpm) per replicate for WT and ski7-/- mutants, the calculated log2FC, and FDR (false discovery rate). The last column provides the classification of genes as either significantly upregulated (UP) or downregulated (DOWN) (all other genes are listed as FALSE) according to EdgeR. (XLSX) [file pgen.1009390.s022.xlsx]

## Sheet: S8 Table
	UNA											ACT											FER
	Genes	WT_UNA_R1_polyA_CPM	WT_UNA_R2_polyA_CPM	WT_UNA_R3_polyA_CPM	Ski7_UNA_R1_polyA_CPM	Ski7_UNA_R2_polyA_CPM	Ski7_UNA_R3_polyA_CPM	log2FC	FDR	significant		Genes	WT_ACT_R1_polyA_CPM	WT_ACT_R2_polyA_CPM	WT_ACT_R3_polyA_CPM	Ski7_ACT_R1_polyA_CPM	Ski7_ACT_R2_polyA_CPM	Ski7_ACT_R3_polyA_CPM	log2FC	FDR	significant		Genes	WT_FER_R1_polyA_CPM	WT_FER_R2_polyA_CPM	WT_FER_R3_polyA_CPM	Ski7_FER_R1_polyA_CPM	Ski7_FER_R2_polyA_CPM	Ski7_FER_R3_polyA_CPM	log2FC	FDR	significant
	ENSDARG00000010420	204.798	208.457	191.932	0.144711	0.489779	0.375015	-8.91162	1.12438e-10	DOWN		ENSDARG00000010420	195.546	188.797	197.431	0.393756	0.329056	0.0689931	-9.57338	9.19069e-11	DOWN		ENSDARG00000010420	184.084	217.408	204.214	0.328155	0.273013	0.36852	-9.24679	9.46934e-11	DOWN
	ENSDARG00000097973	565.318	657.684	319.721	0	0	0.125005	-14.7973	1.20833e-08	DOWN		ENSDARG00000097973	592.996	574.189	317.111	0	0	0.0689931	-13.8508	1.8049e-08	DOWN		ENSDARG00000097973	448.382	669.379	377.966	0.131262	0	0	-13.1092	1.75069e-08	DOWN
	ENSDARG00000098378	97.0669	103.737	110.878	5.64371	6.98928	7.6253	-3.93773	5.73315e-08	DOWN		ENSDARG00000098378	104.082	88.4117	105.326	6.20165	8.30865	9.31407	-3.63992	1.43227e-07	DOWN		ENSDARG00000098378	93.7921	109.172	124.578	5.11921	5.09625	8.10745	-4.15817	2.92529e-08	DOWN
	ENSDARG00000020084	39.1032	58.3714	74.435	0.289421	0.0264746	0	-9.97968	6.2423e-07	DOWN		ENSDARG00000058102	34.8246	40.377	66.9287	0.295317	0.575847	0.344966	-6.84325	6.52071e-07	DOWN		ENSDARG00000058102	44.5162	43.8247	72.0902	0.525047	0.182009	0.663337	-6.81706	4.90391e-07	DOWN
	ENSDARG00000044002	65.962	69.7686	43.9866	0	0	0	-13.1914	7.05751e-07	DOWN		ENSDARG00000020084	40.5961	68.6409	77.5946	0.295317	0.0822639	0.0689931	-8.75364	8.19141e-07	DOWN		ENSDARG00000015015	5.73952	5.14667	7.37888	39.6411	34.4907	38.105	2.60441	4.90391e-07	UP
	ENSDARG00000058102	39.1032	41.9237	69.889	0.578843	0.754525	0.375015	-6.32232	7.05751e-07	DOWN		ENSDARG00000044002	63.9755	74.2101	44.0192	0	0	0	-13.21	9.16742e-07	DOWN		ENSDARG00000020084	50.3957	64.5674	65.0176	0.131262	0.364018	0.0737041	-8.34053	8.22067e-07	DOWN
	ENSDARG00000015015	6.91219	6.83831	6.9939	42.1108	36.5217	34.3763	2.4439	7.05751e-07	UP		ENSDARG00000073909	72.9751	107.765	47.73	0.393756	0.329056	0.827917	-7.14201	1.20548e-06	DOWN		ENSDARG00000044002	55.1553	70.8057	50.3434	0	0.0910045	0	-10.8524	9.4155e-07	DOWN
	ENSDARG00000074691	22.8102	22.705	25.203	98.6926	91.9329	74.7529	1.90705	1.83915e-06	UP		ENSDARG00000015015	6.74971	7.79694	7.99944	41.6397	35.0444	37.0493	2.33196	1.20548e-06	UP		ENSDARG00000005823	233.36	207.738	164.674	41.0193	38.2219	37.4417	-2.3751	3.09587e-06	DOWN
	ENSDARG00000073909	57.6674	99.9376	58.8986	0.434132	1.07222	0.50002	-6.51042	1.83915e-06	DOWN		ENSDARG00000026892	20.5426	20.8847	19.132	85.5434	85.3077	86.2414	2.08685	2.7763e-06	UP		ENSDARG00000086840	483.939	652.224	630.1	221.57	212.769	217.501	-1.43816	3.48124e-06	DOWN
	ENSDARG00000005823	251.505	206.177	171.875	43.7026	43.9478	31.7512	-2.39608	2.21289e-06	DOWN		ENSDARG00000055389	24.0642	28.5424	23.0873	3.93756	4.77131	4.13959	-2.55489	3.03304e-06	DOWN		ENSDARG00000055389	31.2174	26.981	24.4756	5.11921	4.36822	4.71706	-2.53701	3.48124e-06	DOWN
	ENSDARG00000034207	194.825	216.904	212.14	60.9232	65.9614	43.8767	-1.86718	6.06847e-06	DOWN		ENSDARG00000005823	222.838	245.464	183.098	48.3335	45.1629	36.9803	-2.31962	3.03304e-06	DOWN		ENSDARG00000073909	56.1353	104.337	49.5638	1.64077	1.00105	0.810745	-5.90292	3.60435e-06	DOWN
	ENSDARG00000104768	25.8713	15.4197	19.8327	128.792	105.144	91.8786	2.41751	6.1441e-06	UP		ENSDARG00000074691	30.5204	26.7324	29.5757	101.491	100.773	84.3786	1.72179	5.07761e-06	UP		ENSDARG00000074691	30.0975	26.2012	24.4477	93.4585	83.3601	95.0046	1.75298	4.15195e-06	UP
	ENSDARG00000026892	28.34	22.4368	19.1583	93.9172	96.4071	69.7527	1.89845	6.1441e-06	UP		ENSDARG00000061161	86.6701	101.221	93.7935	25.0035	29.4505	24.3546	-1.83726	6.98429e-06	DOWN		ENSDARG00000026892	20.7183	24.7976	22.0809	79.2822	88.3654	82.1064	1.88593	7.17838e-06	UP
	ENSDARG00000039913	121.753	138.599	107.856	34.1517	36.7599	29.1261	-1.87772	6.1441e-06	DOWN		ENSDARG00000025522	9.29307	10.9993	7.88834	57.193	51.3327	59.955	2.58691	1.04027e-05	UP		ENSDARG00000034207	186.604	210.234	205.3	62.7432	58.2429	50.7084	-1.81014	7.17838e-06	DOWN
	ENSDARG00000073696	45.2255	46.5273	44.4362	0	0.304457	0.125005	-7.63788	6.1441e-06	DOWN		ENSDARG00000073696	42.5525	50.9586	40.1528	0.196878	0.41132	0.275972	-7.19381	1.05823e-05	DOWN		ENSDARG00000104768	24.4979	19.0271	20.1596	120.761	98.5579	105.249	2.35034	7.79492e-06	UP
	ENSDARG00000086840	540.928	638.555	568.504	239.207	245.326	212.008	-1.32721	6.1441e-06	DOWN		ENSDARG00000056160	223.034	208.15	168.588	59.654	63.7545	62.4388	-1.68961	1.05823e-05	DOWN		ENSDARG00000039913	97.9917	136.465	123.464	33.6687	38.4949	28.5235	-1.83008	8.09283e-06	DOWN
	ENSDARG00000002293	0	0	0.0249782	6.94611	4.83161	7.6253	8.36183	6.1441e-06	UP		ENSDARG00000034207	185.666	236.693	194.52	65.9541	67.3741	53.7456	-1.72123	1.08895e-05	DOWN		ENSDARG00000055973	23.378	31.192	24.2528	3.21592	2.0021	1.8426	-3.47046	8.79668e-06	DOWN
	ENSDARG00000079504	146.341	126.62	161.434	44.5709	49.8119	39.6266	-1.69473	6.71955e-06	DOWN		ENSDARG00000104768	29.0531	19.91	22.4873	126.986	106.779	105.973	2.24845	1.08895e-05	UP		ENSDARG00000039850	7.97933	11.8529	12.2796	0.525047	0.728036	0.442225	-4.24352	1.11498e-05	DOWN
	ENSDARG00000025522	8.19588	8.89427	8.11791	53.6876	43.9478	55.7522	2.60271	6.72747e-06	UP		ENSDARG00000022430	37.7592	35.7824	35.9308	2.36253	0.987167	1.51785	-4.49767	1.35943e-05	DOWN		ENSDARG00000061161	83.433	79.0716	88.9085	25.9242	29.0304	21.4479	-1.71905	1.14552e-05	DOWN
	ENSDARG00000039850	10.2695	11.7994	10.4159	0.434132	0.72805	0.25001	-4.33953	7.27015e-06	DOWN		ENSDARG00000002293	0	0	0.0222207	6.98916	2.79697	7.38226	8.05275	1.35943e-05	UP		ENSDARG00000063333	594.39	632.729	610.108	295.864	261.274	277.422	-1.13836	1.33647e-05	DOWN
	ENSDARG00000059125	1102.1	1305.94	869.941	295.789	355.567	282.011	-1.81168	7.27015e-06	DOWN		ENSDARG00000079504	145.95	160.394	179.232	56.5039	55.5281	51.0549	-1.57446	1.48876e-05	DOWN		ENSDARG00000056160	216.982	225.206	171.663	59.2647	67.4343	72.23	-1.62496	1.33647e-05	DOWN
	ENSDARG00000061161	83.045	80.0484	90.4211	26.7715	29.122	20.6258	-1.72505	9.39952e-06	DOWN		ENSDARG00000086840	529.02	560.127	579.826	238.714	251.728	229.747	-1.21256	1.49032e-05	DOWN		ENSDARG00000002293	0	0	0.0278448	7.67882	3.36717	9.50783	8.06775	1.37524e-05	UP
	ENSDARG00000056160	231.756	201.663	161.059	61.6467	62.0034	65.1276	-1.6545	9.68494e-06	DOWN		ENSDARG00000059125	1069.39	1291.92	874.806	297.778	355.956	340.826	-1.70185	1.49032e-05	DOWN		ENSDARG00000022430	35.417	22.7701	34.3883	1.11573	1.63808	1.69519	-4.38116	1.57094e-05	DOWN
	ENSDARG00000055389	22.7115	20.9619	20.1075	5.499	5.12283	3.37513	-2.18101	1.02569e-05	DOWN		ENSDARG00000039913	124.136	130.877	117.503	37.5052	42.695	35.4625	-1.68701	1.53237e-05	DOWN		ENSDARG00000059125	963.399	1158.16	938.593	330.714	311.144	308.82	-1.68642	1.60726e-05	DOWN
	ENSDARG00000011152	3.15986	5.54216	4.17136	64.3962	40.2281	33.0013	3.40479	1.18578e-05	UP		ENSDARG00000062372	12.3256	10.9993	10.8659	55.5196	59.9704	48.9851	2.26622	1.72182e-05	UP		ENSDARG00000058342	61.8748	82.3468	67.5237	26.7118	21.7501	24.8383	-1.52918	1.84932e-05	DOWN
	ENSDARG00000061414	1.0862	1.65371	2.09817	15.3393	15.567	24.501	3.4798	1.63311e-05	UP		ENSDARG00000012816	18.684	14.2016	16.9766	2.46097	2.46792	2.27677	-2.78958	1.72182e-05	DOWN		ENSDARG00000003952	50.1158	50.2191	66.0201	237.847	282.205	217.943	2.14603	1.99554e-05	UP
	ENSDARG00000010553	1.28369	2.01127	2.12315	22.7196	21.9077	14.8756	3.43177	1.81337e-05	UP		ENSDARG00000011152	4.20634	4.73386	4.24415	53.3539	34.2218	34.9105	3.21734	2.37935e-05	UP		ENSDARG00000079610	347.171	425.926	291.006	107.569	107.567	110.925	-1.70578	2.1042e-05	DOWN
	ENSDARG00000035595	0.987456	1.7431	1.24891	9.84032	12.3371	11.7505	3.07247	1.88705e-05	UP		ENSDARG00000079610	348.148	415.605	321.533	110.941	131.458	102.11	-1.65513	2.90519e-05	DOWN		ENSDARG00000008384	4.7596	9.04567	4.92853	63.7933	79.6289	106.208	3.75609	2.36154e-05	UP
	ENSDARG00000058342	68.1344	71.1094	65.268	27.0609	22.6887	22.1259	-1.50996	1.88705e-05	DOWN		ENSDARG00000003952	49.6935	51.9332	71.7283	245.999	251.974	227.056	2.06122	2.90519e-05	UP		ENSDARG00000011152	3.63969	4.99071	4.48302	57.9521	30.2135	33.5354	3.21229	2.39141e-05	UP
	ENSDARG00000056509	27.2538	24.2246	26.1772	67.7246	68.4897	61.5024	1.34882	3.03286e-05	UP		ENSDARG00000043710	8.02139	8.0754	8.35497	33.5677	28.2988	39.3261	2.04754	3.03485e-05	UP		ENSDARG00000004925	17.4985	12.0089	8.93819	0	0	0.0737041	-8.66267	3.22792e-05	DOWN
	ENSDARG00000039069	29.6237	26.0571	42.6128	1.44711	2.2371	3.75015	-3.7284	3.28116e-05	DOWN		ENSDARG00000092766	27.8792	22.6947	12.288	0.787511	0.41132	0.275972	-5.43411	3.23882e-05	DOWN		ENSDARG00000079504	134.389	122.272	156.85	58.3459	49.9615	44.5173	-1.43656	3.31711e-05	DOWN
	ENSDARG00000087131	4.04857	4.11192	3.99651	17.9441	16.2686	22.0009	2.20545	3.41132e-05	UP		ENSDARG00000090600	29.0531	31.8839	22.154	2.85473	4.77131	3.44966	-2.90081	4.26543e-05	DOWN		ENSDARG00000073696	49.2758	38.0542	39.7346	0.656309	0.0910045	1.91631	-5.5361	3.40912e-05	DOWN
	ENSDARG00000070702	4.5423	7.10647	8.66744	0	0	0	-10.0542	3.41132e-05	DOWN		ENSDARG00000004925	16.8254	8.21463	7.66613	0.0984389	0	0	-8.32272	5.0459e-05	DOWN		ENSDARG00000075533	4.05966	2.02748	4.14888	28.812	23.6612	19.2368	2.7837	3.40912e-05	UP
	ENSDARG00000008384	6.7147	12.2017	5.12053	70.0399	99.9679	101.129	3.49497	3.41132e-05	UP		ENSDARG00000043740	147.515	173.482	266.848	33.1739	32.412	35.5315	-2.54013	5.76334e-05	DOWN		ENSDARG00000062372	15.5387	12.3208	9.85706	57.7552	55.4217	45.2543	2.07777	3.85981e-05	UP
	ENSDARG00000037507	0	0	0.124891	5.499	6.76425	5.0002	6.42704	3.41132e-05	UP		ENSDARG00000063333	593.681	573.632	615.046	309.787	328.151	271.971	-0.970097	6.06668e-05	DOWN		ENSDARG00000043740	141.808	165.161	291.312	35.3094	29.6675	34.2724	-2.59289	4.37424e-05	DOWN
	ENSDARG00000062372	14.7131	15.4644	10.1162	65.4092	60.3885	43.0017	2.06959	3.41132e-05	UP		ENSDARG00000035595	2.15208	1.81	0.99993	10.0408	12.7509	10.211	2.77089	6.06668e-05	UP		ENSDARG00000097096	7.41937	7.79799	9.32801	0.262524	0.81904	0.958153	-3.59786	4.62985e-05	DOWN
	ENSDARG00000022430	36.9308	32.1803	34.5448	2.60479	3.53435	0.750029	-3.83924	3.41132e-05	DOWN		ENSDARG00000055973	20.3469	17.4039	20.043	2.46097	2.9615	3.10469	-2.75619	6.06668e-05	DOWN		ENSDARG00000025522	11.899	16.6877	7.62948	54.9331	49.5975	50.561	2.1134	4.78056e-05	UP
	ENSDARG00000062650	1052.63	901.405	1358.31	11.8663	20.9811	11.7505	-6.18444	4.08142e-05	DOWN		ENSDARG00000058342	58.7909	68.2232	66.662	27.1691	23.692	25.7344	-1.33828	6.6893e-05	DOWN		ENSDARG00000012586	0.139988	0	0.139224	2.49398	4.64123	2.65335	4.78695	4.78056e-05	UP
	ENSDARG00000092766	28.1425	21.9005	10.0412	0.289421	0.569203	0.875034	-5.08625	4.41814e-05	DOWN		ENSDARG00000076360	0.978218	0.696155	0.66662	8.26887	7.15696	9.52105	3.41997	6.7763e-05	UP		ENSDARG00000070702	4.47962	6.08243	8.93819	0	0	0	-10.0005	4.78056e-05	DOWN
	ENSDARG00000012816	17.7742	15.8667	16.011	2.17066	2.63422	4.12516	-2.4787	4.41814e-05	DOWN		ENSDARG00000010553	1.27168	2.2277	2.33317	13.2893	17.0286	16.4894	2.98847	6.92047e-05	UP		ENSDARG00000061414	3.21973	2.18344	1.83776	17.9829	19.475	23.5116	3.09567	4.90464e-05	UP
	ENSDARG00000099718	0	0	0	5.93314	5.38757	9.12536	10.0519	4.41814e-05	UP		ENSDARG00000099718	0	0	0	7.18604	4.60678	8.41716	10.0413	6.92047e-05	UP		ENSDARG00000010553	1.11991	1.87152	2.75664	20.6081	15.1978	15.0356	3.0873	4.90464e-05	UP
	ENSDARG00000063333	609.458	562.663	597.728	345.28	294.357	267.636	-0.964159	5.68866e-05	DOWN		ENSDARG00000008384	8.21703	13.0877	6.91063	66.6431	90.4903	106.387	3.24037	7.22421e-05	UP		ENSDARG00000092766	22.8181	26.5132	10.1355	0.72194	0.728036	0.442225	-4.95504	4.99017e-05	DOWN
	ENSDARG00000079610	407.72	387.37	310.654	143.987	139.521	102.879	-1.51617	5.79573e-05	DOWN		ENSDARG00000087742	527.553	408.643	486.277	206.919	196.282	200.563	-1.23649	7.6081e-05	DOWN		ENSDARG00000092112	212.222	288.682	243.141	118.201	115.94	108.271	-1.11945	6.21053e-05	DOWN
	ENSDARG00000043740	161.548	159.873	269.015	37.3353	34.5228	33.8763	-2.48239	5.79573e-05	DOWN		ENSDARG00000061414	2.83683	1.53154	2.71092	18.1128	13.4913	22.9057	2.91887	7.64126e-05	UP		ENSDARG00000056479	2.3798	4.52283	3.39707	0	0	0	-9.0672	6.32174e-05	DOWN
	ENSDARG00000004925	18.3667	11.3078	8.09294	0	0.185322	0	-6.6033	5.79573e-05	DOWN		ENSDARG00000051814	5.96713	6.82232	6.37733	0.492195	0.164528	0.275972	-4.36184	7.68981e-05	DOWN		ENSDARG00000105182	33.7372	31.8158	47.3362	11.2885	11.2846	11.2767	-1.74016	6.78453e-05	DOWN
	ENSDARG00000017047	10.467	4.64826	8.76735	0	0.0926609	0.125005	-6.45271	5.79573e-05	DOWN		ENSDARG00000017047	7.33664	5.43001	6.42177	0	0.0822639	0.0689931	-6.73534	7.78061e-05	DOWN		ENSDARG00000099718	0	0	0	7.67882	5.36927	10.3186	10.2511	6.93426e-05	UP
	ENSDARG00000043710	9.77581	7.46403	8.39267	35.3094	27.2423	30.1262	1.85479	6.23354e-05	UP		ENSDARG00000044328	3.42376	0.835386	3.57753	39.6709	29.2859	30.15	3.60308	9.10874e-05	UP		ENSDARG00000037506	41.9965	50.2191	48.2272	13.5856	7.46237	10.0975	-2.16984	7.35142e-05	DOWN
	ENSDARG00000060207	37.1283	36.6497	33.4708	122.859	103.317	129.63	1.72974	6.23354e-05	UP		ENSDARG00000091792	0	0	0.0222207	7.5798	12.1751	8.62414	8.77084	9.10874e-05	UP		ENSDARG00000074221	99.8116	107.924	112.103	49.9451	41.5891	55.4255	-1.1218	7.73885e-05	DOWN
	ENSDARG00000014966	9.57832	6.48075	6.01975	91.3124	126.006	48.3769	3.60253	6.73323e-05	UP		ENSDARG00000039850	9.19525	9.74617	11.5103	1.37814	1.48075	0.620938	-3.138	9.10874e-05	DOWN		ENSDARG00000035595	1.81985	2.49536	1.72638	12.1417	13.0136	10.9819	2.59529	9.39735e-05	UP
	ENSDARG00000026348	1.48118	2.27944	2.1731	19.5359	15.064	15.2506	3.04797	7.11078e-05	UP		ENSDARG00000053387	0.0978218	0.417693	0.399972	8.66262	13.1622	9.0381	4.98017	9.10874e-05	UP		ENSDARG00000040326	65.6545	48.5035	37.7854	7.94134	11.1025	10.466	-2.36279	9.39735e-05	DOWN
	ENSDARG00000014986	433.789	360.821	337.306	180.454	166.26	157.881	-1.16544	8.26789e-05	DOWN		ENSDARG00000014986	405.667	419.364	360.264	194.909	162.307	175.381	-1.15398	9.3438e-05	DOWN		ENSDARG00000102724	251.839	271.526	278.81	104.484	106.384	91.909	-1.40579	9.76165e-05	DOWN
	ENSDARG00000056479	3.45609	3.35211	3.17223	0	0.0264746	0	-6.96299	8.47737e-05	DOWN		ENSDARG00000076568	20.1513	15.5939	19.9097	47.9398	56.1862	67.4753	1.62177	9.83336e-05	UP		ENSDARG00000014986	428.084	372.744	337.953	198.074	152.342	163.402	-1.14769	9.83263e-05	DOWN
	ENSDARG00000099479	1.87617	1.20676	2.22306	20.4042	16.4275	12.3755	3.2047	8.64004e-05	UP		ENSDARG00000060207	41.5743	39.6808	32.3089	104.345	101.02	150.405	1.64961	0.00010311	UP		ENSDARG00000076568	20.8582	16.8437	18.3219	53.6861	51.9636	66.7759	1.62176	9.94604e-05	UP
	ENSDARG00000105182	40.1894	36.2475	41.0891	10.4192	15.7524	11.0004	-1.65056	0.000103816	DOWN		ENSDARG00000026348	1.76079	1.94923	2.6887	21.0659	12.4218	16.7653	2.94469	0.00010729	UP		ENSDARG00000051814	6.29947	4.21091	6.76629	0.131262	0.182009	0.663337	-4.12011	0.000105581	DOWN
	ENSDARG00000075533	4.5423	4.64826	4.82079	24.3114	30.7899	18.0007	2.38404	0.000103816	UP		ENSDARG00000062650	984.772	970.997	1459.74	11.7142	18.0981	55.3325	-5.3188	0.000110538	DOWN		ENSDARG00000079241	607.829	513.108	489.261	184.16	183.01	172.984	-1.57561	0.000110168	DOWN
	ENSDARG00000102742	6.81344	7.32995	6.49433	28.6527	25.6406	23.1259	1.90636	0.000110942	UP		ENSDARG00000014966	9.97783	8.49309	7.66613	85.9372	140.507	50.02	3.40611	0.000112178	UP		ENSDARG00000038863	61.1748	82.0349	98.8491	25.793	33.3987	27.2705	-1.48724	0.000127614	DOWN
	ENSDARG00000091792	0	0.178779	0	8.39322	13.4888	7.25028	7.21774	0.000110942	UP		ENSDARG00000079848	365.365	318.282	322	158.979	174.811	187.316	-0.948305	0.000112412	DOWN		ENSDARG00000039069	32.7572	32.1277	50.9282	4.13475	5.27826	4.64336	-3.04613	0.000137078	DOWN
	ENSDARG00000093411	3.85108	3.4415	3.29712	0	0	0	-9.10711	0.000113663	DOWN		ENSDARG00000086842	1.66297	3.06308	2.26651	23.2316	17.1932	21.1809	3.14917	0.000112412	UP		ENSDARG00000062650	1015.05	973.969	1310.29	18.5079	13.0136	61.3955	-5.14799	0.000141832	DOWN
	ENSDARG00000051814	6.12222	6.30197	7.89311	0.289421	0.450067	0.50002	-3.97894	0.000115534	DOWN		ENSDARG00000040326	54.7802	42.3262	31.7533	6.79229	10.1185	9.24508	-2.29622	0.000112412	DOWN		ENSDARG00000091792	0	0.15596	0	8.07261	15.3798	6.19114	8.394	0.000147963	UP
	ENSDARG00000040326	61.5185	46.0803	35.6938	9.11677	8.7366	11.5005	-2.28909	0.000115534	DOWN		ENSDARG00000075533	4.40198	5.70847	4.53302	25.0035	30.849	19.3871	2.36615	0.000112412	UP		ENSDARG00000099479	1.39988	1.5596	2.72879	20.0174	13.1957	15.5516	3.04095	0.000154438	UP
	ENSDARG00000053387	0.197491	0.983286	0.174847	9.40619	12.5225	10.3754	4.5317	0.000122679	UP		ENSDARG00000099437	7.14099	5.29078	9.28824	0	0	0	-10.1524	0.000112412	DOWN		ENSDARG00000005274	26.0378	37.8982	7.99146	0.459417	0.455022	0.221112	-5.95627	0.000154438	DOWN
	ENSDARG00000087742	551.494	404.577	487.849	229.945	235.915	182.507	-1.15456	0.000123593	DOWN		ENSDARG00000056509	30.6182	32.8585	28.2647	62.2134	70.5824	70.235	1.14739	0.000112412	UP		ENSDARG00000036282	95.8919	90.9246	85.1216	17.1297	20.931	20.7109	-2.20989	0.000154438	DOWN
	ENSDARG00000045127	237.187	239.564	219.334	131.253	115.839	127.005	-0.8963	0.00013079	DOWN		ENSDARG00000045127	208.556	228.617	205.008	120.686	102.994	118.737	-0.906994	0.000112412	DOWN		ENSDARG00000012816	10.0791	19.1831	16.7347	3.67533	3.45817	3.39039	-2.12648	0.000162884	DOWN
	ENSDARG00000041306	79.0952	103.826	65.5428	22.4301	28.6322	28.1261	-1.647	0.000131007	DOWN		ENSDARG00000026862	39.7157	38.2885	92.9046	1.47658	2.79697	2.0008	-4.76199	0.000112412	DOWN		ENSDARG00000087742	479.32	387.716	494.635	214.482	206.853	202.539	-1.12626	0.000162884	DOWN
	ENSDARG00000037506	39.3007	42.7729	44.3613	13.7475	8.15416	9.62538	-2.01431	0.000131994	DOWN		ENSDARG00000063352	61.3343	63.3501	61.5513	20.8691	14.3962	15.7304	-1.86935	0.000112412	DOWN		ENSDARG00000093411	3.07974	4.67879	2.39465	0	0	0	-9.03281	0.00017114	DOWN
	ENSDARG00000074221	97.8569	103.245	108.655	51.2276	50.7782	47.8769	-1.04727	0.000131994	DOWN		ENSDARG00000070702	3.91287	4.87309	8.42163	0	0.0822639	0.0689931	-6.5895	0.000113395	DOWN		ENSDARG00000063352	61.1748	61.916	54.4923	23.5615	13.5597	13.8564	-1.79779	0.000174433	DOWN
	ENSDARG00000076568	18.6629	18.8165	18.5838	42.4002	54.9744	66.1276	1.54429	0.000134434	UP		ENSDARG00000074221	96.2567	100.943	106.459	43.6084	50.8391	51.5379	-1.05647	0.000117276	DOWN		ENSDARG00000090600	28.1376	19.9629	23.3061	5.05358	5.27826	3.16928	-2.40253	0.000174433	DOWN
	ENSDARG00000009673	0	0.0446948	0	4.77545	2.29005	8.12532	7.91492	0.000146564	UP		ENSDARG00000103148	3.22812	2.50616	0.799944	32.977	52.4844	50.9859	4.4641	0.000119061	UP		ENSDARG00000009488	85.8128	99.0345	90.8019	37.344	48.0504	46.581	-1.06266	0.000174745	DOWN
	ENSDARG00000103148	3.06111	2.68169	1.24891	34.2964	51.9696	44.0017	4.25324	0.000155808	UP		ENSDARG00000039069	28.7596	28.6816	49.3521	4.23287	2.63244	6.14039	-3.03511	0.00012059	DOWN		ENSDARG00000060207	44.3763	48.3475	34.4162	112.098	104.018	151.536	1.53515	0.000190241	UP
	ENSDARG00000079917	7.89965	7.64281	3.22219	0.144711	0.251508	0.375015	-4.56043	0.000155808	DOWN		ENSDARG00000037507	0.0978218	0.278462	0.199986	7.5798	6.25206	6.41636	5.10885	0.000132143	UP		ENSDARG00000063140	7.55936	13.8804	22.7214	0.196893	0.546027	0.147408	-5.66818	0.000194294	DOWN
	ENSDARG00000015905	10.6645	8.6261	12.3143	0	0.357407	0	-5.58511	0.000164413	DOWN		ENSDARG00000099479	0.978218	2.2277	2.73314	17.719	16.7818	14.6955	3.01789	0.000134978	UP		ENSDARG00000003269	10.2191	13.5685	14.7299	41.7413	50.7805	58.8159	1.96878	0.000194294	UP
	ENSDARG00000018065	6.51721	4.64826	4.84577	18.3782	18.6778	19.1258	1.81664	0.000177658	UP		ENSDARG00000056479	3.42376	4.0377	3.99972	0	0	0.137986	-6.01697	0.000141942	DOWN		ENSDARG00000099437	5.31955	2.49536	11.3328	0	0	0.0737041	-7.6891	0.000194294	DOWN
	ENSDARG00000089720	14.5156	15.6432	18.6337	3.61777	2.97839	1.25005	-2.6265	0.000180978	DOWN		ENSDARG00000062195	18.4883	17.8216	10.1548	0.492195	1.15169	0.551945	-4.38318	0.000149564	DOWN		ENSDARG00000015905	10.3591	9.20163	12.6694	0.328155	0	0.294816	-5.57896	0.000194294	DOWN
	ENSDARG00000089833	0.987456	0.759812	1.12402	6.22256	5.1493	4.37517	2.44222	0.000181822	UP		ENSDARG00000037506	33.3572	36.6178	45.619	12.5017	8.47318	8.69313	-1.96506	0.000155149	DOWN		ENSDARG00000026862	29.2575	29.1645	96.9835	2.62524	2.91214	1.7689	-4.41839	0.000194294	DOWN
	ENSDARG00000035553	0	0.0446948	0.0749346	2.02595	3.71968	2.00008	5.51567	0.000183356	UP		ENSDARG00000093411	3.03248	4.45539	2.64426	0	0	0	-9.03375	0.000164703	DOWN		ENSDARG00000087131	6.43946	6.70627	4.37164	20.2143	16.1078	24.0275	1.79772	0.000194294	UP
	ENSDARG00000043443	0	0	0	2.31537	6.15533	6.12524	9.58419	0.000184557	UP		ENSDARG00000018065	5.08674	6.2654	5.55517	16.5377	21.3064	22.0778	1.82741	0.000164703	UP		ENSDARG00000027639	37.0969	37.8982	32.2165	75.6725	74.3507	73.483	1.06144	0.000211333	UP
	ENSDARG00000017321	3.15986	2.36882	3.02236	0	0.119136	0	-5.06095	0.000185167	DOWN		ENSDARG00000077084	0.0978218	0	0.0444413	6.20165	3.45508	8.27917	6.76103	0.000165133	UP		ENSDARG00000036875	15.2587	23.8618	18.6003	3.01902	2.36612	2.35853	-2.89162	0.000211333	DOWN
	ENSDARG00000063352	53.4214	54.1701	62.8451	20.5489	12.8402	17.0007	-1.766	0.000185167	DOWN		ENSDARG00000043137	18.3905	13.0877	9.71043	1.67346	1.89207	1.17288	-3.11643	0.000165133	DOWN		ENSDARG00000044328	4.7596	2.02748	3.39707	38.4597	24.3892	31.6928	3.2083	0.000211333	UP
	ENSDARG00000009488	85.8099	92.2501	89.5468	43.1238	44.1198	42.5017	-1.04416	0.000185167	DOWN		ENSDARG00000105182	36.5854	30.9093	40.1083	11.6158	12.5041	12.9707	-1.53713	0.000172792	DOWN		ENSDARG00000056509	29.9575	35.2469	28.3182	57.9521	66.9793	71.3456	1.07114	0.000211333	UP
	ENSDARG00000077084	0.197491	0.0893896	0	6.36727	2.96515	7.87531	6.2931	0.000186309	UP		ENSDARG00000062106	0.195644	0.139231	0.288869	3.15005	1.97433	4.55355	3.78084	0.000181676	UP		ENSDARG00000043137	14.6988	10.7612	9.52293	0.918833	1.82009	1.47408	-3.05443	0.000211333	DOWN
	ENSDARG00000099437	4.83853	3.84375	9.49172	0	0.0529491	0	-7.05763	0.000197686	DOWN		ENSDARG00000062168	4.4998	4.45539	2.84425	0	0	0	-9.25539	0.000181676	DOWN		ENSDARG00000062106	0.139988	0.31192	0.334138	3.47844	2.63913	5.30669	3.74338	0.000213501	UP
	ENSDARG00000003952	51.7427	85.3671	93.2686	198.543	251.257	254.635	1.61058	0.000197686	UP		ENSDARG00000087131	5.77149	5.01232	4.88855	15.0612	17.1932	21.6638	1.78383	0.000187247	UP		ENSDARG00000037507	0.419965	0.31192	0.0835344	6.16931	8.28141	6.26485	4.97467	0.000213501	UP
	ENSDARG00000092112	228.596	263.699	224.954	132.266	127.012	107.629	-0.966887	0.000197686	DOWN		ENSDARG00000012586	0.195644	0.278462	0.244427	3.24848	3.45508	2.34577	3.62393	0.000200374	UP		ENSDARG00000103148	3.35972	4.21091	1.03026	41.3475	49.0514	48.7921	4.10541	0.000231515	UP
	ENSDARG00000079241	606.594	420.846	460.973	207.66	199.142	138.755	-1.4473	0.000200283	DOWN		ENSDARG00000006192	208.947	145.357	170.255	60.2446	78.7266	67.1303	-1.3477	0.000200374	DOWN		ENSDARG00000089791	20.0183	9.82547	14.6742	54.2112	48.8694	63.6066	1.90331	0.000248647	UP
	ENSDARG00000102724	284.288	257.71	269.365	128.937	121.293	86.1284	-1.26976	0.000200374	DOWN		ENSDARG00000063718	159.45	103.309	217.34	31.5989	29.9441	25.6654	-2.46285	0.000200374	DOWN		ENSDARG00000026348	1.53987	4.83475	2.47819	19.1642	16.1078	18.942	2.63327	0.000248647	UP
	ENSDARG00000097819	14.6143	14.1683	11.6648	64.3962	56.0202	108.004	2.49781	0.000200374	UP		ENSDARG00000006025	420.634	449.159	406.016	228.083	247.45	236.439	-0.841358	0.000202203	DOWN		ENSDARG00000061951	57.8151	45.2283	38.2866	117.414	145.789	141.364	1.51983	0.000254289	UP
	ENSDARG00000026862	36.2396	41.9684	92.5692	2.17066	3.71968	2.37509	-4.31734	0.000200374	DOWN		ENSDARG00000036282	93.909	104.145	82.3498	17.1284	24.8437	23.5956	-2.09428	0.000202203	DOWN		ENSDARG00000089720	13.1589	13.8804	20.0204	3.01902	2.63913	2.65335	-2.50257	0.000254289	DOWN
	ENSDARG00000043137	13.9231	13.4084	7.31861	0.723553	1.76056	1.62506	-3.01414	0.000211346	DOWN		ENSDARG00000089833	0.880396	0.835386	0.933268	6.39853	4.1132	3.86361	2.41907	0.00021707	UP		ENSDARG00000079895	1.95983	3.1192	1.83776	0.0656309	0.0910045	0	-5.32671	0.000293767	DOWN
	ENSDARG00000012368	25.5751	24.0458	16.7104	6.8014	7.04223	6.25025	-1.71792	0.000211346	DOWN		ENSDARG00000021372	189.481	219.985	203.364	89.7763	100.856	80.7909	-1.17486	0.000217094	DOWN		ENSDARG00000096447	75.3136	92.3282	128.921	28.5495	30.2135	31.2505	-1.7219	0.000296501	DOWN
	ENSDARG00000090830	13.2319	18.1908	16.1609	40.519	53.5448	38.2515	1.47512	0.000211346	UP		ENSDARG00000005274	23.9663	27.9854	7.11062	0.393756	0.41132	0.482952	-5.48033	0.000234006	DOWN		ENSDARG00000017425	0.699941	2.80728	2.39465	12.798	15.1978	12.6034	2.75773	0.000297244	UP
	ENSDARG00000012586	0.296237	0.402253	0.224804	3.61777	3.19018	3.00012	3.39608	0.000220162	UP		ENSDARG00000092112	238.587	241.287	222.34	117.438	129.154	117.909	-0.945769	0.00023625	DOWN		ENSDARG00000007791	288.936	326.892	365.769	181.076	152.797	165.613	-0.974903	0.000326062	DOWN
	ENSDARG00000044328	2.96237	4.64826	4.39616	43.2685	27.8512	29.3762	3.04945	0.00025777	UP		ENSDARG00000089720	13.0103	20.8847	17.7543	3.83912	3.04376	2.27677	-2.49754	0.000243124	DOWN		ENSDARG00000062025	392.527	512.016	581.261	242.178	221.141	279.633	-1.00017	0.000335403	DOWN
	ENSDARG00000063718	179.223	97.8816	210.641	34.1517	30.1942	28.8761	-2.38818	0.000258797	DOWN		ENSDARG00000090830	17.3145	24.7831	18.3543	50.3023	60.9576	54.2286	1.45596	0.000243124	UP		ENSDARG00000021372	177.925	219.279	200.009	106.782	89.8214	76.7997	-1.12699	0.000335403	DOWN
	ENSDARG00000027639	32.4873	30.6606	39.1908	65.1198	73.6125	69.1277	1.0219	0.000260946	UP		ENSDARG00000094908	1.36951	1.94923	1.42212	0	0	0	-7.94063	0.000283515	DOWN		ENSDARG00000095883	0	0	0	10.6978	4.27721	4.49595	9.99	0.000335403	UP
	ENSDARG00000075445	7.40592	11.5313	3.44699	0.144711	0.0926609	0	-6.35558	0.000294219	DOWN		ENSDARG00000009673	0	0	0.0444413	6.30009	2.30339	5.58844	7.05279	0.000287523	UP		ENSDARG00000094908	1.67986	1.24768	1.19733	0	0	0	-7.74166	0.000335403	DOWN
	ENSDARG00000055973	16.688	17.2969	19.0084	5.93314	3.42846	2.25009	-2.20381	0.000295124	DOWN		ENSDARG00000015905	10.8582	11.4169	16.6655	0.393756	0.575847	0.206979	-5.0496	0.000287523	DOWN		ENSDARG00000102879	19.8783	14.5043	8.82681	1.77204	1.82009	2.72705	-2.76182	0.000335403	DOWN
	ENSDARG00000013784	45.2255	39.108	43.1873	17.6547	13.9124	18.0007	-1.36716	0.000295124	DOWN		ENSDARG00000098324	0.391287	0.556924	0.244427	5.02038	3.70188	6.27837	3.76287	0.000294508	UP		ENSDARG00000100700	92.1122	95.6034	99.2389	50.0764	50.3255	53.3618	-0.900269	0.000335403	DOWN
	ENSDARG00000006025	459.661	433.048	409.867	273.648	263.448	208.633	-0.804365	0.000304649	DOWN		ENSDARG00000102742	8.02139	10.5816	5.24408	25.6926	25.6663	24.1476	1.67682	0.000310069	UP		ENSDARG00000007751	703.721	1017.33	958.808	454.232	416.619	445.246	-1.02592	0.000335403	DOWN
	ENSDARG00000003269	10.1708	15.5091	15.2867	40.519	54.1537	49.877	1.81541	0.000330307	UP		ENSDARG00000097819	15.2602	13.0877	15.3989	62.4103	55.4459	108.94	2.37154	0.000320212	UP		ENSDARG00000077084	0.139988	0.15596	0.0556896	4.52853	5.18726	9.50783	6.04023	0.000337383	UP
	ENSDARG00000102879	18.5642	9.92225	9.14202	1.73653	1.68113	2.12508	-2.76366	0.000356592	DOWN		ENSDARG00000100700	92.0503	105.955	103.348	52.1726	56.0217	53.1937	-0.900804	0.000323509	DOWN		ENSDARG00000071872	154.127	200.564	292.872	82.1043	75.8067	71.3456	-1.49936	0.00034065	DOWN
	ENSDARG00000038863	72.973	80.2272	91.4452	31.1128	37.0114	31.3762	-1.29608	0.000356592	DOWN		ENSDARG00000039910	101.343	97.1833	96.1488	55.8149	51.4149	51.9518	-0.888426	0.000329851	DOWN		ENSDARG00000022176	0	0.15596	0.111379	4.59417	3.91319	4.49595	5.39861	0.000341679	UP
	ENSDARG00000104314	2.36989	1.83249	2.84751	7.95908	7.42611	10.0004	1.83864	0.000356592	UP		ENSDARG00000079241	591.529	429.667	475.589	221.389	209.526	152.544	-1.35941	0.000342524	DOWN		ENSDARG00000063718	149.367	91.5484	214.015	31.6341	29.7585	30.882	-2.30346	0.000346117	DOWN
	ENSDARG00000041237	44.5342	54.3042	40.7145	19.5359	17.5923	14.8756	-1.42393	0.000356592	DOWN		ENSDARG00000041306	77.8662	83.5386	65.0621	24.3144	27.9697	30.081	-1.45742	0.000342524	DOWN		ENSDARG00000098324	0.419965	0.467879	0.445517	6.49746	3.09415	7.37041	3.65325	0.000346117	UP
	ENSDARG00000076360	0.987456	1.34084	0.824281	6.07785	7.91589	5.37521	2.62206	0.000360637	UP		ENSDARG00000003269	9.09743	14.7585	16.1989	38.5881	46.3146	55.7464	1.80844	0.000342524	UP		ENSDARG00000013784	45.3562	56.3015	42.1849	23.4302	15.1067	18.426	-1.33364	0.000359409	DOWN
	ENSDARG00000062749	15.3056	12.6486	13.0636	33.2834	36.3099	26.251	1.22749	0.000361606	UP		ENSDARG00000012887	4.98891	1.81	2.6887	14.4705	15.7947	13.3847	2.19674	0.000342524	UP		ENSDARG00000053387	0.699941	0.623839	0.529051	7.28503	12.0126	10.0238	4.00787	0.000359409	UP
	ENSDARG00000062025	444.454	516.627	518.248	266.846	247.484	234.884	-0.981679	0.000366173	DOWN		ENSDARG00000012368	20.0535	22.8339	19.5764	6.10321	8.22639	5.93341	-1.62211	0.000343438	DOWN		ENSDARG00000043710	15.2587	10.2933	10.1634	37.0158	27.3013	36.2624	1.49771	0.000364528	UP
	ENSDARG00000063140	5.92473	8.71549	21.731	0.144711	0.569203	0.25001	-4.92669	0.000366173	DOWN		ENSDARG00000056410	3.61941	5.56924	3.9775	54.043	21.9645	25.3895	2.95351	0.000343438	UP		ENSDARG00000053484	1.53987	1.24768	0.723965	13.3887	18.4739	9.65524	3.62959	0.000364528	UP
	ENSDARG00000058128	39.597	41.8343	36.8428	73.9471	87.3528	104.504	1.16841	0.000366173	UP		ENSDARG00000097096	7.53228	5.70847	9.93264	1.18127	1.31622	1.17288	-2.66024	0.000343438	DOWN		ENSDARG00000009673	0.139988	0	0	5.11921	3.00315	6.78078	7.38329	0.00037111	UP
	ENSDARG00000097096	8.8871	6.9277	9.59163	1.44711	1.07222	1.62506	-2.64407	0.000366173	DOWN		ENSDARG00000022340	41.4765	53.7432	64.1289	13.4861	16.1237	14.6265	-1.84929	0.000343498	DOWN		ENSDARG00000009779	378.248	539.933	797.253	156.661	125.677	170.551	-1.92183	0.000376929	DOWN
	ENSDARG00000021372	206.378	233.262	204.347	98.6926	117.971	82.7532	-1.1033	0.000366173	DOWN		ENSDARG00000027639	40.4982	36.2001	38.3751	67.2338	78.0684	82.7227	0.986416	0.000343498	UP		ENSDARG00000041306	58.935	95.7593	75.8214	26.6462	29.4855	28.892	-1.43858	0.000376929	DOWN
	ENSDARG00000061951	57.9636	52.427	43.0125	117.071	159.761	136.005	1.4304	0.000383223	UP		ENSDARG00000101791	0.391287	0.974617	3.4442	79.2433	88.0224	96.7283	5.58066	0.00035224	UP		ENSDARG00000014966	13.4389	11.697	7.43457	82.6293	95.3727	54.8358	2.85249	0.0003917	UP
	ENSDARG00000044597	53.3226	45.4099	52.1295	94.0619	100.696	84.1283	0.887239	0.000408984	UP		ENSDARG00000044597	54.7802	63.0717	52.9074	112.811	100.362	105.008	0.898756	0.000354511	UP		ENSDARG00000034001	1.67986	1.5596	1.30871	18.9673	11.6486	9.87635	3.17008	0.0003917	UP
	ENSDARG00000071872	204.305	221.776	263.47	89.1417	89.1928	72.8779	-1.45642	0.000419318	DOWN		ENSDARG00000063056	19.2709	17.9608	17.1544	3.5438	5.34715	4.20858	-2.05011	0.000355416	DOWN		ENSDARG00000006990	3.77968	4.52283	3.70336	0	0	0.221112	-5.6143	0.000393284	DOWN
	ENSDARG00000091754	75.2441	86.261	84.2265	30.8234	40.3869	31.2512	-1.25879	0.000422533	DOWN		ENSDARG00000034001	1.27168	0.835386	1.68877	16.6362	8.96677	9.52105	3.14837	0.000367966	UP		ENSDARG00000027602	13.5789	8.73375	5.6525	0.459417	0.182009	0.442225	-4.62842	0.000393284	DOWN
	ENSDARG00000034001	1.48118	1.11737	2.02323	21.996	8.78955	8.37533	3.05787	0.000422533	UP		ENSDARG00000071872	175.884	211.77	275.136	78.948	84.7318	75.4785	-1.47127	0.000367966	DOWN		ENSDARG00000090830	20.9982	20.2748	16.8183	45.351	56.4228	48.6447	1.37536	0.000393829	UP
	ENSDARG00000027491	297.52	266.068	411.216	108.388	94.2229	94.1287	-1.71671	0.000425979	DOWN		ENSDARG00000089791	15.5537	12.2523	18.1543	47.3491	48.618	62.8527	1.7828	0.000368019	UP		ENSDARG00000018065	8.53928	6.86223	5.15129	17.2609	20.749	25.4279	1.63614	0.000397302	UP
	ENSDARG00000004174	41.6706	20.4702	23.8792	4.19661	0.780999	1.12504	-3.93935	0.000428977	DOWN		ENSDARG00000102724	268.227	269.969	268.292	129.546	141.083	88.4492	-1.16763	0.000388254	DOWN		ENSDARG00000086842	2.09982	6.70627	2.78448	25.6617	24.2982	20.1212	2.62245	0.000403999	UP
	ENSDARG00000029157	33.4747	28.6494	35.494	15.3393	15.1302	12.5005	-1.18221	0.000428977	DOWN		ENSDARG00000095135	8.02139	26.8716	14.4657	0.984389	1.23396	1.31087	-3.78699	0.000388254	DOWN		ENSDARG00000027491	250.299	267.471	465.231	107.635	89.3664	101.343	-1.72123	0.000404827	DOWN
	ENSDARG00000100700	92.7221	97.4347	102.361	60.489	54.2331	45.7518	-0.86643	0.000428977	DOWN		ENSDARG00000063140	8.21703	6.40463	19.2875	0.492195	0.246792	0.344966	-4.97434	0.000388254	DOWN		ENSDARG00000062195	16.0986	21.6784	12.1682	0.853202	2.36612	0.737041	-3.67021	0.000433217	DOWN
	ENSDARG00000090600	35.3509	26.3699	22.0058	5.06487	5.3611	9.25036	-2.09358	0.000433703	DOWN		ENSDARG00000036875	14.6733	8.0754	16.11	2.16566	1.15169	2.89771	-2.64226	0.000406509	DOWN		ENSDARG00000074229	59.495	41.0174	42.0178	175.694	134.141	192.368	1.81849	0.000455136	UP
	ENSDARG00000089791	20.5391	13.8554	21.3564	59.0419	55.2789	70.2528	1.72663	0.000484228	UP		ENSDARG00000042851	34.2376	54.7178	42.086	14.569	15.2188	15.5235	-1.53028	0.000406509	DOWN		ENSDARG00000075445	3.63969	8.10991	2.86802	0.0656309	0.0910045	0	-6.40176	0.000455136	DOWN
	ENSDARG00000101791	0.691219	1.20676	4.32123	81.3274	83.6993	86.1284	5.23791	0.00049853	UP		ENSDARG00000095883	0	0	0.066662	9.15482	5.26489	5.58844	7.07643	0.000447314	UP		ENSDARG00000077584	82.593	141.144	104.195	39.838	37.3118	35.6728	-1.53856	0.00048293	DOWN
	ENSDARG00000039910	108.028	95.334	88.8475	60.1996	54.7361	48.0019	-0.842275	0.000504191	DOWN		ENSDARG00000062016	2.73901	2.78462	7.53281	0	0.0822639	0	-7.04003	0.000450702	DOWN		ENSDARG00000016868	37.0969	41.7972	30.1002	13.0606	13.2867	15.183	-1.38931	0.000510882	DOWN
	ENSDARG00000074229	50.854	29.8114	41.7386	159.761	96.1424	168.757	1.79473	0.000504191	UP		ENSDARG00000004174	40.2048	37.4532	25.0427	1.57502	3.53735	2.20778	-3.80009	0.000452936	DOWN		ENSDARG00000090195	0.559953	0.779799	0.779655	8.00697	9.55547	7.29671	3.51887	0.000510882	UP
	ENSDARG00000006192	194.233	136.096	169.652	67.1457	83.792	66.7526	-1.19733	0.000535681	DOWN		ENSDARG00000091699	95.3763	78.2478	103.082	37.7021	33.1524	27.3213	-1.49642	0.000461004	DOWN		ENSDARG00000058128	42.4164	45.2283	34.6946	88.5361	84.7252	93.0146	1.12443	0.000513234	UP
	ENSDARG00000095135	11.9482	29.0516	11.9396	1.15769	1.37668	1.75007	-3.62499	0.000535681	DOWN		ENSDARG00000038863	75.225	66.8309	84.4608	30.8114	34.5508	30.426	-1.24248	0.000470045	DOWN		ENSDARG00000079917	6.01949	6.08243	4.20457	0.787571	0.182009	0.221112	-3.70361	0.000522384	DOWN
	ENSDARG00000056410	3.45609	4.24601	3.6718	33.8623	14.5081	29.7512	2.76833	0.000546017	UP		ENSDARG00000027491	286.911	243.376	437.214	105.231	92.3824	103.076	-1.68693	0.000470045	DOWN		ENSDARG00000030250	202.983	246.416	235.985	136.972	118.215	109.377	-0.910695	0.000527978	DOWN
	ENSDARG00000100115	8.68961	16.4477	7.7932	1.59182	1.07222	0.375015	-3.4318	0.000552874	DOWN		ENSDARG00000079917	6.06495	5.56924	2.88869	0.393756	0.329056	0.275972	-3.83763	0.000470045	DOWN		ENSDARG00000063056	20.5783	20.4307	16.6512	2.95339	6.82534	5.15929	-1.94993	0.000535808	DOWN
	ENSDARG00000062195	19.3541	15.2409	10.1911	1.44711	0.595678	1.87507	-3.61333	0.000556169	DOWN		ENSDARG00000058128	36.8788	45.807	35.5309	79.6371	78.1507	98.4532	1.11809	0.000520505	UP		ENSDARG00000104702	962.979	1335.17	1539.23	583	534.469	471.411	-1.27227	0.000535808	DOWN
	ENSDARG00000005274	25.5751	29.0963	6.94394	0.723553	1.00603	0.625025	-4.61842	0.000558093	DOWN		ENSDARG00000043443	0.0978218	0	0	2.55941	6.00526	4.9675	7.50189	0.000520505	UP		ENSDARG00000004174	50.8157	29.3204	28.9865	3.93786	2.27511	2.13742	-3.6968	0.000535808	DOWN
	ENSDARG00000078492	4.93728	7.41934	13.8129	0	0	0	-10.4209	0.000558093	DOWN		ENSDARG00000033231	19.5644	13.3662	16.5544	43.4116	48.2066	43.7416	1.44956	0.000541437	UP		ENSDARG00000102742	6.85942	10.2933	7.82439	23.299	24.3892	25.2068	1.54812	0.00058234	UP
	ENSDARG00000021220	249.629	257.8	201.849	114.177	84.7848	97.7538	-1.25851	0.000558093	DOWN		ENSDARG00000037891	74.5402	65.1601	87.0384	38.1943	29.6973	30.426	-1.20708	0.000541437	DOWN		ENSDARG00000035285	19.5983	34.6231	25.3109	5.84115	5.09625	5.23299	-2.29482	0.000593455	DOWN
	ENSDARG00000074626	15.9968	14.1236	10.4409	4.77545	4.54039	4.37517	-1.56363	0.000579934	DOWN		ENSDARG00000098689	18.5861	19.0747	15.5989	5.90634	5.84074	6.14039	-1.57094	0.000542948	DOWN		ENSDARG00000062168	5.03957	4.05495	2.81233	0	0.182009	0.0737041	-5.54814	0.000611421	DOWN
	ENSDARG00000036282	104.275	110.128	86.0249	15.484	25.3891	43.5017	-1.83209	0.000579934	DOWN		ENSDARG00000007791	284.466	286.398	361.064	176.009	158.276	164.342	-0.902728	0.000542948	DOWN		ENSDARG00000095135	9.37921	30.1002	11.5556	1.37825	1.36507	1.62149	-3.53387	0.000625115	DOWN
	ENSDARG00000095883	0	0	0.224804	9.26148	5.91706	5.62522	5.96643	0.00058304	UP		ENSDARG00000062749	13.8907	13.2269	14.2657	26.5785	34.6331	31.5299	1.16302	0.000542948	UP		ENSDARG00000074626	14.8387	13.7245	11.9454	3.74096	5.27826	4.79077	-1.55082	0.00063312	DOWN
	ENSDARG00000074153	0.197491	0.402253	0.349695	4.19661	6.20828	5.75023	4.00897	0.00058304	UP		ENSDARG00000075445	5.18456	10.0246	3.28866	0	0.246792	0.0689931	-5.73633	0.000547203	DOWN		ENSDARG00000042851	31.9173	37.8982	48.1158	12.6668	15.8348	14.5934	-1.45519	0.000643655	DOWN
	ENSDARG00000037618	26.6613	21.3194	46.5094	327.625	752.327	217.009	3.77561	0.000586648	UP		ENSDARG00000090195	1.07604	0.556924	0.377751	7.28448	7.48602	6.69233	3.47329	0.000547203	UP		ENSDARG00000078492	7.1394	5.92647	15.426	0	0	0	-10.551	0.000644185	DOWN
	ENSDARG00000079654	1.77742	2.90516	2.69765	11.2874	11.0796	24.501	2.64432	0.000588572	UP		ENSDARG00000035285	19.4665	40.6555	30.0423	5.51258	5.26489	7.58924	-2.29053	0.000559796	DOWN		ENSDARG00000102441	1331.71	1507.66	1489.36	861.931	937.346	968.177	-0.645412	0.000657202	DOWN
	ENSDARG00000021112	9.08459	14.2129	7.74324	35.8882	45.2053	33.2513	1.88215	0.000588572	UP		ENSDARG00000074626	14.6733	12.9485	11.6214	3.44536	5.10036	4.69153	-1.56269	0.000559796	DOWN		ENSDARG00000021220	193.464	257.022	224.151	98.8402	72.8946	114.905	-1.23437	0.00066017	DOWN
	ENSDARG00000036875	8.39337	12.738	18.1342	1.88124	2.68717	2.25009	-2.50512	0.000590123	DOWN		ENSDARG00000100115	10.2713	15.4546	6.46622	0.88595	1.23396	0.896911	-3.3973	0.000559796	DOWN		ENSDARG00000045127	174.705	194.326	186.393	118.333	100.105	115.715	-0.732891	0.000662227	DOWN
	ENSDARG00000062168	3.75233	4.51418	2.57275	0	0.132373	0	-5.27066	0.000597829	DOWN		ENSDARG00000062025	440.981	477.423	528.785	256.433	249.506	256.654	-0.924397	0.000559796	DOWN		ENSDARG00000022340	33.8771	45.8522	73.8444	18.3767	15.6528	13.2667	-1.70253	0.000662656	DOWN
	ENSDARG00000063056	24.9826	16.8946	19.3331	6.8014	5.13606	4.37517	-1.90997	0.000597829	DOWN		ENSDARG00000052978	9.29307	7.79694	9.31046	65.265	41.2965	30.495	2.37057	0.000582372	UP		ENSDARG00000016528	58.5151	44.1366	37.507	14.767	16.1078	13.2667	-1.665	0.000664063	DOWN
	ENSDARG00000077839	28.2412	18.8612	25.9274	71.487	73.6522	46.8768	1.39696	0.000612627	UP		ENSDARG00000021794	350.104	408.086	386.24	203.178	241.198	261.415	-0.697116	0.000631601	DOWN		ENSDARG00000076532	96.8718	108.08	107.954	36.2939	44.0462	28.4498	-1.52478	0.000664063	DOWN
	ENSDARG00000086842	3.55484	5.31868	2.84751	23.5878	21.59	18.1257	2.43198	0.000612627	UP		ENSDARG00000091754	83.442	64.7424	83.1942	33.2724	32.741	35.3245	-1.19165	0.000631601	DOWN		ENSDARG00000101791	0.699941	1.09172	4.90069	82.8919	79.0829	89.2557	5.03248	0.000664063	UP
	ENSDARG00000033231	15.7005	15.7773	14.7871	38.2036	43.0079	42.3767	1.41824	0.000612627	UP		ENSDARG00000020395	67.2036	49.5663	63.4622	25.3972	22.0467	27.4593	-1.26722	0.000631601	DOWN		ENSDARG00000045946	44.0963	48.5035	29.9053	15.5545	15.2888	11.6452	-1.52432	0.000675049	DOWN
	ENSDARG00000016868	45.1267	44.2926	29.8989	16.0629	14.8125	16.1256	-1.3441	0.00061306	DOWN		ENSDARG00000013784	39.0309	39.2632	40.4194	15.3565	15.9592	19.1111	-1.23436	0.000631601	DOWN		ENSDARG00000015239	841.049	1259.22	1333.27	540.143	541.386	482.246	-1.13481	0.000729952	DOWN
	ENSDARG00000035285	12.7382	30.5713	28.9497	4.63074	4.63305	5.87523	-2.26177	0.000642375	DOWN		ENSDARG00000035821	101.637	88.9686	57.4404	283.11	232.889	253.136	1.63498	0.000689098	UP		ENSDARG00000035553	0	0.15596	0.222759	2.23145	4.0042	3.83261	4.36383	0.00073116	UP
	ENSDARG00000020610	0.296237	0.0446948	0.0249782	4.48603	7.46582	5.1252	5.99433	0.000690935	UP		ENSDARG00000016528	63.3885	47.8955	40.886	15.0612	18.9207	14.4196	-1.65126	0.000691934	DOWN		ENSDARG00000091699	85.9527	72.8332	111.184	44.4321	29.2124	27.7127	-1.4142	0.00073116	DOWN
	ENSDARG00000035821	92.7221	75.9365	56.3508	242.39	234.062	216.634	1.62482	0.000720929	UP		ENSDARG00000074506	44.9002	48.8701	51.3075	87.02	93.0405	98.6602	0.941522	0.000732799	UP		ENSDARG00000093738	12.319	9.20163	12.1403	0.918833	1.54708	0.810745	-3.36832	0.00073678	DOWN
	ENSDARG00000091699	104.374	97.1665	104.634	42.2555	30.5119	43.0017	-1.40654	0.000763198	DOWN		ENSDARG00000095974	46.8567	39.4024	78.1057	15.9471	16.206	15.5924	-1.78652	0.00079592	DOWN		ENSDARG00000071478	1085.61	1275.13	1197.35	750.752	749.149	693.924	-0.697652	0.000745787	DOWN
	ENSDARG00000009779	431.222	567.624	745.1	177.126	148.019	193.383	-1.75101	0.000763198	DOWN		ENSDARG00000104244	7.72792	10.9993	8.44386	3.93756	2.87924	2.89771	-1.48174	0.000801815	DOWN		ENSDARG00000099458	562.473	671.251	656.107	364.383	381.127	410.016	-0.70976	0.000756046	DOWN
	ENSDARG00000003523	0	0	0	0.868264	2.29005	1.50006	7.97459	0.000765904	UP		ENSDARG00000078492	4.20634	5.43001	14.1546	0	0	0	-10.2932	0.000817641	DOWN		ENSDARG00000006192	182.825	143.171	170.382	71.8002	83.9972	69.3556	-1.14093	0.000764241	DOWN
	ENSDARG00000020395	60.3335	46.4379	61.846	25.9032	21.1664	24.376	-1.24115	0.000765904	DOWN		ENSDARG00000077839	28.9553	24.6439	33.5088	77.0777	79.0556	65.9574	1.34701	0.000866244	UP		ENSDARG00000091754	58.795	78.4478	97.4847	33.1436	35.5828	36.115	-1.16458	0.000773465	DOWN
	ENSDARG00000098324	0.394982	0.849201	0.499564	5.20958	2.59451	7.37529	3.06466	0.000821263	UP		ENSDARG00000009779	430.514	433.844	716.639	153.565	144.209	181.383	-1.72269	0.000880703	DOWN		ENSDARG00000020610	0	0.15596	0	4.26601	4.27721	5.15929	7.25454	0.000794152	UP
	ENSDARG00000007791	284.782	283.32	362.234	178.283	164.328	170.257	-0.859624	0.000821263	DOWN		ENSDARG00000009488	73.8555	93.981	89.5493	49.9085	45.1629	46.5704	-0.861689	0.000880703	DOWN		ENSDARG00000097819	26.5978	15.44	16.2057	73.2441	60.609	113.062	2.08746	0.000818375	UP
	ENSDARG00000004492	21.724	15.7326	17.3598	40.6637	37.6203	32.8763	1.02196	0.000822868	UP		ENSDARG00000089908	7.14099	3.75924	5.86626	15.8487	21.1418	24.3546	1.86317	0.000880703	UP		ENSDARG00000074506	44.5162	43.6687	50.9839	93.3272	78.5369	93.162	0.927896	0.000836746	UP
	ENSDARG00000022340	41.1769	55.064	59.9976	15.7735	17.6321	16.2506	-1.65244	0.000822868	DOWN		ENSDARG00000053484	1.07604	2.36693	0.866606	9.84389	18.0981	8.48615	3.15081	0.000880703	UP		ENSDARG00000074153	0.699941	0.31192	0.0556896	4.39727	4.82324	6.41226	4.20036	0.000838646	UP
	ENSDARG00000063049	29.6237	29.2304	27.501	12.7345	13.6873	13.3755	-1.11588	0.000823172	DOWN		ENSDARG00000005625	8.70614	8.63233	6.39955	27.1691	25.0905	26.2174	1.73111	0.000880703	UP		ENSDARG00000043359	667.044	744.708	660.897	442.878	451.382	455.786	-0.618377	0.000838646	DOWN
	ENSDARG00000061713	0.493728	1.11737	0.949172	5.78843	3.37551	6.75027	2.57727	0.000823172	UP		ENSDARG00000037618	30.5204	25.0616	54.174	314.512	719.398	253.412	3.54061	0.000939738	UP		ENSDARG00000069150	16.0986	16.0639	18.1548	1.9033	4.0042	1.69519	-2.73575	0.000839232	DOWN
	ENSDARG00000036386	162.733	101.01	106.807	52.0958	53.0021	43.5017	-1.31625	0.000823172	DOWN		ENSDARG00000043960	2.93465	3.48078	1.55545	12.2064	15.5479	8.83112	2.23065	0.00097139	UP		ENSDARG00000026941	1.95983	2.65132	4.06534	9.9759	8.55442	11.203	1.74371	0.000873701	UP
	ENSDARG00000016528	55.5938	44.5607	37.2675	10.5639	19.4456	14.6256	-1.61008	0.000833513	DOWN		ENSDARG00000045911	50.4761	66.6917	54.7073	27.4645	18.6739	18.2832	-1.41599	0.000982108	DOWN		ENSDARG00000036645	218.242	316.442	295.768	142.288	119.125	140.849	-1.04574	0.000874637	DOWN
	ENSDARG00000026185	23.5014	27.3085	22.9799	7.52495	10.2324	10.7504	-1.36752	0.000833513	DOWN		ENSDARG00000070826	35.4115	36.4785	46.8634	14.9627	15.0543	14.6955	-1.41053	0.0010021	DOWN		ENSDARG00000032324	166.026	165.785	216.02	72.2597	73.1676	58.2262	-1.42849	0.00088402	DOWN
	ENSDARG00000094908	1.0862	0.849201	1.27389	0	0.0397118	0	-4.9146	0.000834199	DOWN		ENSDARG00000102879	16.1406	10.9993	9.62155	3.05161	2.38565	1.65583	-2.37564	0.0010021	DOWN		ENSDARG00000044597	61.5948	56.1455	53.4342	97.0025	103.745	97.9527	0.80382	0.000891714	UP
	ENSDARG00000104702	1003.35	1265.27	1404.72	599.681	564.517	441.267	-1.19413	0.000853428	DOWN		ENSDARG00000053082	98.9957	104.284	110.881	48.1366	61.9447	48.2262	-0.988923	0.00100443	DOWN		ENSDARG00000104244	9.37921	8.42183	7.85224	3.01902	3.27616	3.02187	-1.45781	0.000898555	DOWN
	ENSDARG00000086425	0.493728	0.312864	1.12402	15.1946	5.32139	6.12524	3.69857	0.000853428	UP		ENSDARG00000098194	73.562	101.778	98.2376	41.7381	46.15	38.7741	-1.11103	0.0010277	DOWN		ENSDARG00000053082	109.191	103.713	100.074	49.3545	60.063	47.2443	-0.998409	0.00090241	DOWN
	ENSDARG00000086450	12.8369	12.3358	12.0894	25.0349	25.5082	27.3761	1.06432	0.000853428	UP		ENSDARG00000061951	64.8559	57.9201	47.3745	111.827	169.381	127.499	1.26576	0.0010277	UP		ENSDARG00000043443	0	0.15596	0	2.95339	4.82324	4.27484	7.06214	0.00090961	UP
	ENSDARG00000057010	5.82599	3.70967	2.89747	13.024	12.3901	18.0007	1.81609	0.000873142	UP		ENSDARG00000096447	76.6923	68.7801	114.37	29.2364	35.538	30.012	-1.45663	0.00103149	DOWN		ENSDARG00000100115	7.83934	15.1281	6.90551	1.37825	1.18306	0.737041	-3.1613	0.000927051	DOWN
	ENSDARG00000019660	0	0	0	1.01297	3.04457	3.12512	8.57297	0.000878733	UP		ENSDARG00000045814	2.73901	1.11385	1.08881	6.98916	6.08753	8.41716	2.13425	0.00104208	UP		ENSDARG00000068255	39.1967	46.3201	52.3483	18.4423	24.6622	21.669	-1.09163	0.000937568	DOWN
	ENSDARG00000101034	1.67867	2.90516	3.04734	10.5639	6.65835	12.7505	1.94571	0.000881498	UP		ENSDARG00000074229	55.0737	39.4024	44.7302	162.326	107.848	161.306	1.63145	0.00105081	UP		ENSDARG00000021794	354.17	370.249	370.03	242.572	220.049	230.325	-0.65936	0.00101617	DOWN
	ENSDARG00000115421	31.5986	26.504	37.0926	4.63074	1.72085	3.25013	-3.36434	0.000881498	DOWN		ENSDARG00000018658	16.4341	14.2016	13.8213	25.5941	38.9931	38.1532	1.20964	0.00105081	UP		ENSDARG00000041530	169.246	245.481	321.914	113.345	104.291	93.4568	-1.24464	0.00103289	DOWN
	ENSDARG00000104244	10.1708	8.26854	9.51669	3.90719	3.2299	3.12512	-1.44834	0.00088731	DOWN		ENSDARG00000010918	5.77149	4.45539	4.44413	16.0455	22.9516	13.2467	1.83262	0.00106609	UP		ENSDARG00000035821	113.39	101.374	56.4971	291.992	250.171	251.921	1.5534	0.00103889	UP
	ENSDARG00000074506	50.2615	37.3202	51.53	88.5629	90.7018	82.5032	0.912499	0.00089227	UP		ENSDARG00000021547	49.0087	46.2247	54.4629	25.4957	29.6973	23.6646	-0.925583	0.00106609	DOWN		ENSDARG00000045199	421.784	522.309	557.481	276.963	307.14	287.814	-0.784468	0.00103889	DOWN
	ENSDARG00000062106	0.394982	0.402253	0.349695	3.90719	1.91941	2.87511	2.89018	0.000894313	UP		ENSDARG00000104076	414.275	443.312	350.442	210.167	207.552	170.758	-1.03739	0.00106609	DOWN		ENSDARG00000037618	32.8972	25.7334	41.99	310.106	589.8	228.483	3.47893	0.00104841	UP
	ENSDARG00000042851	37.5233	48.181	41.289	12.5898	16.4539	19.8758	-1.37521	0.000921346	DOWN		ENSDARG00000110804	2.93465	2.36693	2.39983	7.5798	7.15696	6.34737	1.45161	0.00119525	UP		ENSDARG00000076360	1.53987	1.40364	0.556896	5.05358	4.91424	6.78078	2.34078	0.00111494	UP
	ENSDARG00000053484	2.86362	1.92188	1.17398	15.9182	20.4119	9.87539	2.98976	0.000985576	UP		ENSDARG00000043359	681.231	766.885	672.531	468.372	485.933	451.974	-0.592525	0.00121975	DOWN		ENSDARG00000089908	8.2593	3.74304	7.32319	20.7394	21.022	26.2387	1.80506	0.00112166	UP
	ENSDARG00000005479	1.77742	1.65371	2.79756	8.97206	7.3864	7.7503	1.93311	0.00102837	UP		ENSDARG00000029157	38.3462	38.1493	35.4642	19.4909	17.6045	17.4553	-1.03692	0.00123166	DOWN		ENSDARG00000039910	93.5121	89.5209	95.0622	57.1645	55.5127	51.4455	-0.760939	0.00112397	DOWN
	ENSDARG00000053082	123.037	97.7922	106.982	55.7136	64.3067	46.2518	-0.976909	0.00105602	DOWN		ENSDARG00000079654	2.93465	2.92385	2.84425	10.6314	12.6686	23.3197	2.42217	0.00123166	UP		ENSDARG00000025513	271.437	322.525	301.977	149.376	167.721	163.549	-0.898469	0.00112397	DOWN
	ENSDARG00000104076	443.96	396.756	354.865	221.263	220.427	141.756	-1.03427	0.00106872	DOWN		ENSDARG00000026941	2.54337	2.78462	2.86647	9.84389	8.55545	7.86522	1.67494	0.00123166	UP		ENSDARG00000025757	0	0	0.111379	1.50951	2.0021	2.87446	4.82755	0.00114227	UP
	ENSDARG00000044183	10.072	8.80488	9.91635	19.2465	21.6694	22.0009	1.1286	0.00107164	UP		ENSDARG00000054454	64.7581	49.9839	19.7542	2.2641	5.18263	4.13959	-3.52497	0.00124296	DOWN		ENSDARG00000060282	16.9386	17.3115	18.9066	0.0656309	0.273013	0.0737041	-7.03943	0.00114802	DOWN
	ENSDARG00000043806	0.197491	0.223474	0.27476	1.44711	2.93868	1.87507	3.12874	0.00113173	UP		ENSDARG00000017425	2.05426	3.89847	2.97757	14.2736	15.3011	12.0048	2.22461	0.00124846	UP		ENSDARG00000004492	17.7785	18.8711	16.7626	31.2403	37.4028	36.9258	0.98404	0.00114802	UP
	ENSDARG00000094214	20.9341	11.129	17.9094	40.519	41.1282	44.5017	1.33835	0.00117657	UP		ENSDARG00000115421	30.2269	24.9224	39.7306	3.34692	1.80981	5.24348	-3.18395	0.00125903	DOWN		ENSDARG00000054748	9.09923	9.66951	8.79896	23.824	18.0189	29.9976	1.38365	0.001165	UP
	ENSDARG00000115603	0.394982	0.312864	0.249782	2.7495	2.8063	1.00004	2.81603	0.00117657	UP		ENSDARG00000104702	1008.35	1209.92	1438.32	563.071	606.779	488.402	-1.14098	0.00127498	DOWN		ENSDARG00000045911	52.7755	59.4207	51.5964	27.8931	17.1999	17.9838	-1.37462	0.00119475	DOWN
	ENSDARG00000006990	3.94982	3.26272	3.37206	0.144711	0.238271	0	-4.34023	0.0012097	DOWN		ENSDARG00000020610	0.195644	0.139231	0	3.5438	5.34715	4.76053	5.96632	0.00127675	UP		ENSDARG00000045814	1.67986	1.87152	1.72638	6.95688	7.37136	8.25486	2.09602	0.00119475	UP
	ENSDARG00000017891	34.6597	41.4321	31.7972	93.3384	87.697	68.1277	1.2077	0.00124391	UP		ENSDARG00000019660	0	0	0	2.46097	1.89207	3.0357	8.5931	0.00127678	UP		ENSDARG00000052978	10.3591	10.1374	9.57862	68.8469	36.9478	28.8183	2.16404	0.001198	UP
	ENSDARG00000077584	97.0669	139.761	94.9671	42.6896	52.6447	33.8763	-1.35726	0.00124911	DOWN		ENSDARG00000006990	4.98891	3.20231	3.93306	0.295317	0.0822639	0.206979	-4.35378	0.00131408	DOWN		ENSDARG00000074572	278.716	333.754	364.934	179.96	171.27	168.93	-0.910303	0.00121475	DOWN
	ENSDARG00000096447	66.9495	74.0593	103.06	29.2315	35.145	27.0011	-1.41504	0.00126546	DOWN		ENSDARG00000069150	17.6079	14.3408	18.6876	2.36253	4.52451	1.65583	-2.56932	0.00131408	DOWN		ENSDARG00000102808	57.5351	57.3932	92.7511	249.201	196.024	229.146	1.69482	0.00121475	UP
	ENSDARG00000079848	311.838	245.017	283.153	165.26	187.519	164.381	-0.699049	0.00127384	DOWN		ENSDARG00000022176	0.391287	0	0.0888827	3.24848	2.0566	3.51865	4.23905	0.00131408	UP		ENSDARG00000006025	392.107	357.928	403.276	255.567	231.515	236.295	-0.673058	0.00124511	DOWN
	ENSDARG00000102441	1359.13	1431.98	1460.25	925.859	1012.43	882.285	-0.591857	0.00127534	DOWN		ENSDARG00000021220	222.447	231.124	193.142	100.9	80.7832	115.15	-1.12289	0.00138405	DOWN		ENSDARG00000055225	366.349	364.478	330.963	258.258	211.312	215.511	-0.63185	0.00134943	DOWN
	ENSDARG00000079895	1.48118	2.01127	2.19808	0	0.119136	0.25001	-3.87586	0.00127534	DOWN		ENSDARG00000055270	1.07604	1.11385	0.422193	7.87511	3.37282	5.65744	2.76954	0.00138405	UP		ENSDARG00000045416	90.4324	94.3557	115.974	41.0193	49.5064	53.2881	-1.06562	0.00137099	DOWN
	ENSDARG00000045808	0.987456	2.5476	1.39878	0	0	0	-8.02371	0.00130611	DOWN		ENSDARG00000105727	21.1295	34.947	107.748	1.7719	1.31622	1.58684	-5.13477	0.00141882	DOWN		ENSDARG00000013025	49.2758	29.6324	39.5396	81.2511	96.2828	114.094	1.29911	0.00138744	UP
	ENSDARG00000045416	96.9681	109.324	112.127	45.2944	56.1922	50.252	-1.06788	0.00131093	DOWN		ENSDARG00000007523	15.8471	13.2269	12.7769	37.2099	56.5153	40.292	1.67999	0.0014358	UP		ENSDARG00000036180	3081.28	4304.02	4375.17	2282.51	2228.34	2037.18	-0.844844	0.00140144	DOWN
	ENSDARG00000068255	36.8321	35.443	39.9401	15.9182	21.6959	16.5006	-1.04653	0.00131181	DOWN		ENSDARG00000086450	14.0863	9.8854	12.688	22.3456	24.1033	27.2523	1.00475	0.0014358	UP		ENSDARG00000021547	43.9563	51.9346	58.0843	27.565	28.9394	26.4598	-0.893385	0.00140144	DOWN
	ENSDARG00000013150	75.6391	57.4328	55.052	155.13	159.655	110.879	1.17997	0.00131722	UP		ENSDARG00000016868	40.5961	41.7693	28.5091	14.8643	15.5479	17.3863	-1.21073	0.00146016	DOWN		ENSDARG00000036386	150.207	118.997	118.118	58.149	54.6027	52.1088	-1.23172	0.00140144	DOWN
	ENSDARG00000011079	18.3667	17.2522	13.6631	42.4002	38.7323	43.5017	1.3398	0.00131722	UP		ENSDARG00000017891	39.7157	41.9085	33.2643	99.4233	93.6986	68.0272	1.18611	0.00146016	UP		ENSDARG00000019660	0	0	0	1.24699	3.00315	4.12743	8.76943	0.00142403	UP
	ENSDARG00000005625	6.31972	6.883	5.99477	20.983	19.6706	18.8757	1.63169	0.00131746	UP		ENSDARG00000013150	73.1707	68.084	58.5515	163.507	160.086	125.291	1.16851	0.00147054	UP		ENSDARG00000090581	109.891	112.291	174.754	52.1766	45.8663	56.1625	-1.36551	0.00148979	DOWN
	ENSDARG00000041530	207.958	247.073	263.87	111.138	117.865	84.0033	-1.19885	0.00134222	DOWN		ENSDARG00000035553	0.0978218	0.417693	0.111103	2.46097	2.55018	3.31167	3.95912	0.00148869	UP		ENSDARG00000043406	22.5381	17.1556	26.1184	9.18833	9.91949	10.3923	-1.16089	0.00149482	DOWN
	ENSDARG00000012887	3.06111	4.38009	4.09642	12.1557	15.6068	12.6255	1.8023	0.00136436	UP		ENSDARG00000014209	2.93465	2.78462	6.19957	15.1596	34.7154	31.0469	2.72524	0.00149739	UP		ENSDARG00000041237	32.4773	53.3383	41.4052	19.0986	17.1088	19.8264	-1.18171	0.00150011	DOWN
	ENSDARG00000094131	0.197491	0	0.124891	13.7475	4.32859	1.75007	5.98925	0.00136436	UP		ENSDARG00000093738	15.8471	8.35386	10.2215	1.57502	1.56301	1.10389	-3.02129	0.00149739	DOWN		ENSDARG00000034989	53.8955	40.0817	41.0989	93.1959	136.871	86.2338	1.22811	0.00150257	UP
	ENSDARG00000017425	3.45609	3.35211	2.69765	14.0369	17.0761	11.0004	2.15479	0.00140039	UP		ENSDARG00000076532	111.81	93.5633	92.5491	43.1162	45.9855	26.2864	-1.36904	0.00154226	DOWN		ENSDARG00000045367	20.2983	28.2287	16.6512	1.44388	1.45607	0.737041	-4.15551	0.00159196	DOWN
	ENSDARG00000043359	765.871	678.557	634.396	480.729	461.015	451.143	-0.577611	0.00141159	DOWN		ENSDARG00000041237	40.3026	52.6293	38.9973	20.3769	19.4965	18.6971	-1.16998	0.00163341	DOWN		ENSDARG00000098194	65.3745	89.053	97.9302	40.363	44.5922	37.1469	-1.04866	0.00160043	DOWN
	ENSDARG00000018658	17.3792	18.1014	13.3134	33.7176	37.8454	36.8764	1.15413	0.00141986	UP		ENSDARG00000103478	13.7929	11.8346	9.31046	2.95317	4.52451	3.65664	-1.64325	0.00164119	DOWN		ENSDARG00000078992	45.2162	10.4493	24.6148	1.05009	1.00105	0.589633	-4.91723	0.00160434	DOWN
	ENSDARG00000013025	37.4246	26.9063	44.1365	81.6168	85.6584	96.7538	1.2828	0.00145627	UP		ENSDARG00000027602	9.29307	4.73386	4.91077	0.787511	0.493583	0.137986	-3.76645	0.00168674	DOWN		ENSDARG00000045808	1.67986	2.96324	1.33655	0	0	0	-8.25875	0.0016216	DOWN
	ENSDARG00000037891	68.5294	90.2388	82.5779	42.5449	34.2051	39.2515	-1.05936	0.00147845	DOWN		ENSDARG00000026185	29.64	27.2893	24.8872	13.7814	9.62488	10.9699	-1.25076	0.00172057	DOWN		ENSDARG00000095974	50.2558	40.8615	71.7004	19.8862	15.8348	17.2468	-1.62218	0.00162524	DOWN
	ENSDARG00000078442	30.8086	27.532	37.3674	67.7246	70.8591	60.1274	1.05355	0.00147865	UP		ENSDARG00000041530	218.73	224.858	272.514	109.464	113.771	96.3834	-1.16433	0.0017649	DOWN		ENSDARG00000041040	67.7543	75.0167	116.169	21.0019	24.7532	34.3461	-1.69502	0.00162524	DOWN
	ENSDARG00000039123	6.91219	9.29652	10.4659	3.47306	3.38874	3.25013	-1.40142	0.00152496	DOWN		ENSDARG00000079611	1.76079	1.81	0.533296	10.3361	9.54261	10.349	2.95677	0.00195166	UP		ENSDARG00000087226	347.871	461.797	457.1	243.491	245.166	265.851	-0.747692	0.00162524	DOWN
	ENSDARG00000045814	1.77742	2.23474	1.47371	6.65669	6.36713	8.75034	1.98442	0.00152496	UP		ENSDARG00000021112	11.1517	17.1254	9.06603	30.4176	39.4044	44.6385	1.62626	0.0019608	UP		ENSDARG00000115603	0.279976	0.467879	0.417672	3.54407	2.54813	1.99001	2.75927	0.00162524	UP
	ENSDARG00000054454	67.9369	45.0077	20.1075	3.47306	6.00972	2.87511	-3.38089	0.00152808	DOWN		ENSDARG00000077584	91.8547	123.08	88.616	39.474	46.3146	38.3602	-1.28871	0.0019608	DOWN		ENSDARG00000074947	0.279976	0.623839	0.306293	3.01902	3.27616	4.27484	3.19251	0.00162524	UP
	ENSDARG00000098194	80.9714	98.1945	93.968	46.8862	47.4292	37.7515	-1.0477	0.00153366	DOWN		ENSDARG00000101589	0.391287	0.556924	0.99993	4.62663	3.12603	3.17368	2.39073	0.00197303	UP		ENSDARG00000010186	1.67986	1.5596	2.33896	12.2074	6.0973	7.223	2.16294	0.00162524	UP
	ENSDARG00000063014	0.394982	0.223474	0.69939	3.76248	2.66069	2.6251	2.70972	0.00155467	UP		ENSDARG00000031770	17.021	26.7324	30.2423	63.0009	51.8263	57.8852	1.22011	0.00197813	UP		ENSDARG00000007523	19.5983	9.51355	13.7275	36.4908	57.0598	40.8321	1.64817	0.00162524	UP
	ENSDARG00000016302	59.1486	71.1094	60.5971	114.321	123.305	112.879	0.876976	0.00156447	UP		ENSDARG00000070913	0.195644	0.139231	0.066662	1.7719	0.904903	1.0349	3.36587	0.00198117	UP		ENSDARG00000011079	23.238	22.1463	14.0895	52.5704	44.6832	49.2343	1.30732	0.00162524	UP
	ENSDARG00000089908	6.51721	5.72094	5.39529	17.0759	21.6827	18.2507	1.69792	0.00167071	UP		ENSDARG00000045367	15.7493	15.1762	12.5547	1.27971	0.658111	0.551945	-4.14025	0.00198117	DOWN		ENSDARG00000029356	14.5588	20.5867	73.3432	0.984464	0.637031	0.36852	-5.75276	0.00162524	DOWN
	ENSDARG00000045886	6.61595	16.0901	17.235	3.32834	2.40918	4.37517	-2.00516	0.00172744	DOWN		ENSDARG00000062347	0.391287	0.278462	0.688841	3.83912	4.1132	1.58684	2.67703	0.00199775	UP		ENSDARG00000094332	13.4389	13.2566	13.6161	5.77552	6.18831	4.71706	-1.27307	0.00162524	DOWN
	ENSDARG00000001929	4.44355	3.66497	3.84664	11.1427	25.1111	17.7507	2.18559	0.00173501	UP		ENSDARG00000071727	4.69545	7.24001	3.79973	0.787511	0.493583	0.965904	-2.78073	0.00200224	DOWN		ENSDARG00000091215	163.646	323.928	234.064	93.721	84.5432	97.879	-1.38539	0.00162524	DOWN
	ENSDARG00000093738	16.8855	8.67079	10.0412	3.18363	1.04574	0.50002	-2.97139	0.00173501	DOWN		ENSDARG00000055225	348.833	359.355	351.287	247.574	242.761	208.29	-0.60081	0.00204072	DOWN		ENSDARG00000057010	5.8795	4.21091	4.845	13.3231	16.3808	18.2049	1.6804	0.00162524	UP
	ENSDARG00000055225	374.344	369.358	372.85	258.164	239.595	234.259	-0.609196	0.00174537	DOWN		ENSDARG00000039436	15.6515	33.2762	9.57711	112.713	93.6986	117.909	2.48905	0.00210312	UP		ENSDARG00000062749	16.0986	15.7519	12.92	30.059	30.3045	29.629	1.01063	0.00165254	UP
	ENSDARG00000078992	33.4747	6.30197	25.178	0.144711	0.979559	0.875034	-4.84741	0.00178255	DOWN		ENSDARG00000056531	0	0.278462	0.0444413	2.85473	1.97433	2.48375	4.90368	0.00211081	UP		ENSDARG00000077839	30.5174	23.082	31.938	61.7587	74.8057	64.5648	1.23037	0.00166773	UP
	ENSDARG00000043960	3.55484	2.94986	2.19808	11.8663	14.2565	8.62534	2.01234	0.00178255	UP		ENSDARG00000045416	89.4092	102.196	115.503	38.7849	59.3945	54.3666	-1.00943	0.00211081	DOWN		ENSDARG00000095921	14.4188	15.44	19.4357	6.82562	4.91424	5.97003	-1.47757	0.00168854	DOWN
	ENSDARG00000045843	291.694	317.467	333.284	171.772	184.951	156.756	-0.875766	0.00178265	DOWN		ENSDARG00000031020	252.674	217.2	200.053	104.542	98.1408	127.844	-1.01875	0.00211081	DOWN		ENSDARG00000056672	190.664	194.638	172.248	108.619	111.572	105.765	-0.774057	0.00169239	DOWN
	ENSDARG00000105727	49.9653	44.7842	88.273	2.7495	2.32976	1.12504	-4.86415	0.0017953	DOWN		ENSDARG00000094131	0.0978218	0	0.133324	10.0408	5.10036	2.69073	5.78224	0.00213141	UP		ENSDARG00000088214	0.139988	0	0.0278448	2.62524	0.81904	1.62149	5.08058	0.00173546	UP
	ENSDARG00000069157	24.0939	21.9452	22.1057	47.4651	62.6917	53.1271	1.26279	0.0018302	UP		ENSDARG00000099331	0.195644	0.139231	0.111103	1.18127	1.64528	2.13879	3.52239	0.00213141	UP		ENSDARG00000104076	386.227	342.488	337.368	197.877	188.197	158.464	-0.969056	0.00174691	DOWN
	ENSDARG00000027602	9.28208	5.31868	4.04647	1.01297	0.29122	0.25001	-3.73682	0.00187049	DOWN		ENSDARG00000012603	21.5208	26.0362	35.6864	56.9961	63.59	95.0035	1.36883	0.00216603	UP		ENSDARG00000102657	2.79976	6.08243	2.45034	0.328155	0.728036	0.221112	-3.14247	0.00174691	DOWN
	ENSDARG00000032049	512.094	493.118	452.98	343.109	343.666	276.636	-0.597679	0.00187221	DOWN		ENSDARG00000073845	7.92357	18.5177	9.3549	2.55941	2.71471	3.0357	-2.09497	0.00216603	DOWN		ENSDARG00000005479	3.77968	2.3394	2.19974	10.0415	9.28246	9.72894	1.817	0.00174691	UP
	ENSDARG00000061226	0.88871	1.92188	2.19808	0	0.0794237	0	-4.79461	0.00187221	DOWN		ENSDARG00000105341	0.684753	0.278462	0.177765	4.13443	7.23922	9.52105	4.30351	0.00217391	UP		ENSDARG00000043960	3.21973	2.80728	2.11621	11.6823	13.4687	8.18115	2.04978	0.00174691	UP
	ENSDARG00000021547	47.6941	55.064	56.3009	28.508	29.347	30.1262	-0.854621	0.00191512	DOWN		ENSDARG00000036386	160.428	98.4364	106.993	58.4727	52.4021	52.2968	-1.16492	0.00217679	DOWN		ENSDARG00000091931	1.53987	3.58708	3.09077	8.86018	12.1036	11.8664	1.98774	0.00174691	UP
	ENSDARG00000036645	219.215	289.131	258.674	148.618	120.314	130.255	-0.94323	0.00191736	DOWN		ENSDARG00000062558	29.9335	23.53	34.442	12.8955	12.6686	14.4196	-1.13826	0.00219644	DOWN		ENSDARG00000062016	2.65978	1.87152	5.15129	0.196893	0	0.0737041	-4.9919	0.00175925	DOWN
	ENSDARG00000028848	133.8	129.704	153.541	47.8992	73.4669	45.2518	-1.31937	0.00191736	DOWN		ENSDARG00000063921	2592.38	2911.18	3740.12	1089.03	872.573	1380.35	-1.4678	0.00226362	DOWN		ENSDARG00000012942	4.61961	4.67879	4.26026	0.131262	0	0	-6.34744	0.00176217	DOWN
	ENSDARG00000063921	2574.59	3155.77	3648.72	1010.51	979.426	1361.55	-1.48479	0.00200332	DOWN		ENSDARG00000045808	1.56515	2.36693	1.04437	0	0	0	-7.98868	0.0023031	DOWN		ENSDARG00000088663	143.908	139.428	125.441	59.4616	77.1718	67.4392	-1.00203	0.00176487	DOWN
	ENSDARG00000090195	1.97491	0.491643	0.449608	5.64371	6.6054	6.87527	2.81596	0.00201232	UP		ENSDARG00000057010	5.57584	4.73386	4.22193	13.3877	12.0105	18.8351	1.61013	0.0023031	UP		ENSDARG00000110186	801.012	1105.13	944.134	565.673	548.757	479.298	-0.838655	0.00180061	DOWN
	ENSDARG00000040277	59.1486	45.6781	56.4757	104.481	95.3878	108.129	0.933073	0.00202861	UP		ENSDARG00000102808	52.9216	61.4009	98.5931	223.063	178.019	227.539	1.55815	0.00233888	UP		ENSDARG00000017781	76.8535	109.64	101.077	45.5479	46.6853	55.7203	-0.95887	0.00180061	DOWN
	ENSDARG00000105341	0	0.759812	0.324717	7.66966	7.91589	4.75019	4.09142	0.00203233	UP		ENSDARG00000112959	0	0	0.111103	7.67824	2.63244	12.2808	6.64719	0.00234981	UP		ENSDARG00000054362	284.596	382.569	373.176	218.026	209.674	212.489	-0.700628	0.00180061	DOWN
	ENSDARG00000060398	31.2036	27.7555	35.3192	8.24851	14.3095	12.3755	-1.42309	0.00205133	DOWN		ENSDARG00000063190	2.54337	2.64539	3.84418	7.18604	6.91017	11.3839	1.47933	0.00234981	UP		ENSDARG00000063385	2598.74	2830.2	2549.67	1849.55	1807.44	1877.98	-0.527536	0.00180061	DOWN
	ENSDARG00000059866	156.413	137.213	102.96	288.698	280.935	231.259	1.01496	0.00205189	UP		ENSDARG00000070461	94.5937	91.1963	80.35	37.6037	32.8233	49.3301	-1.1509	0.00234981	DOWN		ENSDARG00000040277	54.1754	44.7605	57.8337	95.1649	98.5579	108.198	0.943825	0.00180061	UP
	ENSDARG00000012603	28.0437	24.1799	36.2933	65.5539	68.4897	94.5037	1.36646	0.00205718	UP		ENSDARG00000017220	9.68436	10.3031	10.5326	20.9675	20.2369	22.7677	1.06673	0.00234981	UP		ENSDARG00000021112	14.8387	11.697	9.10525	33.5374	38.9499	36.9258	1.6253	0.00180061	UP
	ENSDARG00000045946	38.9058	47.1083	30.5983	14.4711	16.2024	16.2506	-1.31124	0.00206902	DOWN		ENSDARG00000011079	20.5426	22.6947	13.799	51.9757	39.8157	43.1207	1.24759	0.00234981	UP		ENSDARG00000017321	2.65978	3.74304	3.53629	0.262524	0.364018	0.36852	-3.30649	0.00180061	DOWN
	ENSDARG00000077081	15.2068	10.7714	12.8638	28.9421	32.8152	37.7515	1.35943	0.00209337	UP		ENSDARG00000045946	43.0416	43.0224	33.6643	17.4237	18.9207	12.4188	-1.2951	0.00234981	DOWN		ENSDARG00000103478	10.7791	11.0731	9.77353	2.29708	4.91424	3.16928	-1.60955	0.00180061	DOWN
	ENSDARG00000031770	16.1943	18.459	23.6294	45.005	47.3233	41.6266	1.19807	0.00211513	UP		ENSDARG00000068255	48.7153	51.5155	51.7742	23.5269	29.1214	25.2515	-0.964153	0.00248085	DOWN		ENSDARG00000012368	22.3981	20.4307	14.8413	8.72891	8.0084	6.63337	-1.29823	0.00180061	DOWN
	ENSDARG00000056080	1.67867	2.10066	1.09904	7.09082	6.93633	6.62526	2.0868	0.00211513	UP		ENSDARG00000067796	1.07604	1.81	1.46656	5.61102	6.33432	8.41716	2.23141	0.00255358	UP		ENSDARG00000104806	445.162	451.192	432.207	320.804	287.21	314.127	-0.526689	0.00180575	DOWN
	ENSDARG00000070826	31.4011	34.3256	44.3113	13.1687	18.0556	14.3756	-1.26602	0.00212407	DOWN		ENSDARG00000059866	145.95	142.851	100.949	248.657	284.798	241.131	0.992162	0.00255358	UP		ENSDARG00000043806	0.279976	0.15596	0.334138	1.24699	3.27616	2.43224	3.03197	0.00180575	UP
	ENSDARG00000079611	0.592473	2.10066	0.599477	9.11677	5.77145	9.12536	2.83203	0.00212407	UP		ENSDARG00000101660	10.2713	7.79694	8.0661	1.67346	1.89207	2.55275	-2.08562	0.00255358	DOWN		ENSDARG00000079611	1.25989	1.5596	0.946724	9.45085	8.28141	10.5397	2.94512	0.00188905	UP
	ENSDARG00000094043	65.8633	56.3155	53.853	12.5898	16.7849	23.8759	-1.72417	0.00213027	DOWN		ENSDARG00000025513	270.184	280.69	315.045	160.652	194.307	139.504	-0.808669	0.0025569	DOWN		ENSDARG00000035660	356.13	371.184	330.407	230.89	189.835	217.353	-0.728829	0.00190334	DOWN
	ENSDARG00000007751	776.733	856.353	854.679	553.084	462.934	411.766	-0.801242	0.00216782	DOWN		ENSDARG00000032049	455.752	491.625	455.302	308.409	333.416	300.051	-0.574493	0.0026326	DOWN		ENSDARG00000014244	333.872	450.1	489.985	246.641	262.912	249.341	-0.747714	0.00191986	DOWN
	ENSDARG00000052978	10.862	15.1068	13.5632	76.1178	35.8995	43.0017	1.96466	0.00218379	UP		ENSDARG00000045843	272.14	314.801	332.421	164.787	190.523	159.995	-0.835348	0.00264046	DOWN		ENSDARG00000103827	1.67986	0.779799	1.615	0	0	0	-7.75899	0.0019329	DOWN
	ENSDARG00000099458	676.901	598.91	622.382	464.232	403.088	371.515	-0.615692	0.00222687	DOWN		ENSDARG00000102441	1334.19	1403.73	1493.83	898.157	1058.16	953.968	-0.540114	0.00264046	DOWN		ENSDARG00000071596	2.09982	2.3394	1.97698	0.262524	0.0910045	0	-4.0494	0.00196452	DOWN
	ENSDARG00000059960	37.8196	28.8282	27.7508	105.205	86.5453	162.631	1.90928	0.00223968	UP		ENSDARG00000103618	2.64119	10.0246	7.93278	0.492195	0.0822639	0	-5.25774	0.00271929	DOWN		ENSDARG00000115457	69.9941	88.4292	69.445	45.2197	33.4897	32.0613	-1.03919	0.00196762	DOWN
	ENSDARG00000045911	52.2364	56.8965	51.1803	26.6268	17.46	23.1259	-1.25943	0.00224622	DOWN		ENSDARG00000074153	0.489109	0.417693	0.755503	2.85473	6.91017	6.41636	3.1944	0.00271929	UP		ENSDARG00000068822	5.03957	4.52283	5.56896	9.58212	12.1946	12.7508	1.1827	0.0020295	UP
	ENSDARG00000005368	0.0987456	0.268169	0.349695	1.01297	5.10959	2.5001	3.48163	0.0023346	UP		ENSDARG00000088214	0.0978218	0	0.066662	0.787511	1.72754	1.79382	4.39842	0.00271929	UP		ENSDARG00000001929	5.17956	3.27516	4.76146	11.8136	26.7553	20.1212	2.14066	0.00203149	UP
	ENSDARG00000020134	226.029	142.174	176.171	350.2	335.764	309.262	0.871081	0.00233717	UP		ENSDARG00000094043	54.2911	53.604	48.3966	12.9939	11.3524	24.3546	-1.67875	0.00271929	DOWN		ENSDARG00000037142	0	0	0	1.05009	1.18306	1.32667	7.54107	0.00203149	UP
	ENSDARG00000030250	224.449	226.29	213.089	150.354	133.67	111.129	-0.748377	0.00234231	DOWN		ENSDARG00000060282	17.2166	16.7077	17.7099	0.196878	0.575847	0.206979	-5.69145	0.00271929	DOWN		ENSDARG00000012801	0	0	0.334138	2.95339	2.36612	3.09557	3.90458	0.00203149	UP
	ENSDARG00000033376	1.57993	4.55887	2.22306	0	0.0529491	0	-5.97126	0.00246635	DOWN		ENSDARG00000017321	1.66297	3.89847	3.15534	0.590634	0.164528	0.206979	-3.19657	0.00272222	DOWN		ENSDARG00000086425	0.979917	1.09172	0.8075	11.2229	7.55337	9.36042	3.31371	0.0020665	UP
	ENSDARG00000102808	51.6439	64.2711	105.758	235.01	188.896	219.634	1.53448	0.00246635	UP		ENSDARG00000062949	6.55406	3.62001	7.91056	19.9831	22.8694	19.939	1.77725	0.00278346	UP		ENSDARG00000037891	58.6551	66.127	84.9545	37.0158	34.9457	32.5035	-1.0072	0.0020665	DOWN
	ENSDARG00000062949	5.72724	4.3354	7.59337	21.4172	21.5635	18.3757	1.79326	0.00246635	UP		ENSDARG00000036940	2.2499	2.78462	1.68877	0.0984389	0.0822639	0.0689931	-4.65203	0.00278346	DOWN		ENSDARG00000017047	9.5192	5.92647	6.29293	0.196893	0.546027	1.47408	-3.2828	0.0020665	DOWN
	ENSDARG00000069009	17.8729	8.67079	15.6114	46.7415	49.3618	39.8766	1.69348	0.00246635	UP		ENSDARG00000068982	0	0.278462	0.222207	1.37814	1.48075	2.9667	3.43889	0.00283327	UP		ENSDARG00000006395	673.343	815.67	785.419	507.065	492.789	481.951	-0.618176	0.00206993	DOWN
	ENSDARG00000101589	0.88871	0.536338	0.899215	4.0519	3.7991	3.25013	2.25272	0.00251812	UP		ENSDARG00000055271	0.782575	1.53154	0.644399	4.52819	3.61961	5.0365	2.21442	0.00285068	UP		ENSDARG00000054454	64.2546	47.4118	19.1572	6.10368	4.55022	3.46409	-3.2028	0.00206993	DOWN
	ENSDARG00000076532	113.162	112.05	84.4013	50.9381	45.3642	31.6262	-1.27405	0.00251812	DOWN		ENSDARG00000055543	0.293465	0.278462	0.488855	3.44536	3.61961	2.75972	3.09167	0.00287525	UP		ENSDARG00000071198	86.6527	128.355	119.092	45.0228	28.3934	41.2743	-1.54177	0.00211004	DOWN
	ENSDARG00000015239	890.487	1090.82	1184.19	548.164	613.098	465.268	-0.960461	0.00251812	DOWN		ENSDARG00000099458	606.104	586.441	651.355	414.92	424.646	379.255	-0.597396	0.0029105	DOWN		ENSDARG00000044956	933.021	1337.36	1369.88	706.648	609.639	681.173	-0.865946	0.00218533	DOWN
	ENSDARG00000016763	5.03602	4.82704	5.09555	11.4321	16.7716	15.1256	1.53716	0.00251812	UP		ENSDARG00000028848	118.169	127.675	148.59	51.7789	67.2919	46.6393	-1.25168	0.00293322	DOWN		ENSDARG00000044183	10.4991	12.6327	11.5278	23.6928	23.5702	23.2168	1.02398	0.00220058	UP
	ENSDARG00000057238	7.99839	8.80488	7.16874	17.51	20.6634	24.1259	1.37835	0.00261054	UP		ENSDARG00000031751	3.91287	10.86	21.3985	0	0	0.206979	-7.15174	0.00293397	DOWN		ENSDARG00000104111	262.338	355.588	414.331	200.437	204.032	193.547	-0.78812	0.00220827	DOWN
	ENSDARG00000103618	2.1724	9.92225	7.69329	0.144711	0.0926609	0.375015	-5.31838	0.00261054	DOWN		ENSDARG00000074572	316.943	347.938	376.129	225.425	202.534	165.308	-0.811569	0.00293516	DOWN		ENSDARG00000079201	1.53987	0.623839	1.03026	5.70989	4.0952	10.6871	2.67423	0.00220928	UP
	ENSDARG00000039436	19.3541	29.1857	11.9146	101.153	101.146	110.754	2.3736	0.00261054	UP		ENSDARG00000005479	2.54337	1.67077	3.13311	8.07199	6.25206	9.79702	1.6877	0.00294147	UP		ENSDARG00000098689	20.4383	14.3483	14.6742	5.44737	9.00945	5.67522	-1.29715	0.00220938	DOWN
	ENSDARG00000003127	243.21	237.419	231.898	159.326	182.171	161.881	-0.500694	0.00266164	DOWN		ENSDARG00000095708	0.0978218	0.278462	0.488855	3.24848	3.37282	4.13959	3.44014	0.0029419	UP		ENSDARG00000011239	115.63	164.85	134.769	76.7226	65.2502	79.0108	-0.909481	0.00223478	DOWN
	ENSDARG00000079672	3.45609	5.36338	10.4659	29.8104	39.8972	36.3764	2.44156	0.00266185	UP		ENSDARG00000022177	8.80396	9.18925	7.62169	26.8738	19.5788	21.1809	1.4034	0.00297414	UP		ENSDARG00000017220	13.2989	9.98143	9.10525	20.4769	24.3892	22.6272	1.06324	0.00223732	UP
	ENSDARG00000095974	42.6581	40.717	67.5411	20.5489	15.4082	17.2507	-1.50916	0.00266185	DOWN		ENSDARG00000079201	0.880396	0.835386	0.599958	3.05161	3.94867	6.9683	2.62434	0.00297414	UP		ENSDARG00000020395	67.4743	50.0631	58.502	22.3801	28.9394	32.7246	-1.06701	0.00223732	DOWN
	ENSDARG00000003989	0.197491	0.134084	0.0999128	0.868264	1.25754	1.62506	3.17786	0.00266185	UP		ENSDARG00000100192	5.3802	1.11385	1.86654	0.0984389	0	0	-6.34975	0.00297414	DOWN		ENSDARG00000099936	1.39988	1.71556	1.47578	14.5701	4.73223	10.1712	2.68635	0.00223732	UP
	ENSDARG00000087226	376.319	451.462	430.175	251.652	278.526	245.51	-0.69733	0.00266185	DOWN		ENSDARG00000073737	23.9663	22.1377	9.2438	2.75629	2.46792	2.75972	-2.78473	0.00297414	DOWN		ENSDARG00000104472	548.194	797.111	581.511	394.179	316.696	316.191	-0.907392	0.00223732	DOWN
	ENSDARG00000026682	0.493728	1.47493	2.44786	7.09082	7.73057	8.12532	2.31982	0.00266185	UP		ENSDARG00000039123	7.43446	9.05002	10.2437	3.83912	3.94867	3.24268	-1.27932	0.00302271	DOWN		ENSDARG00000055831	0	0	0	2.88776	0.637031	1.69519	8.103	0.00227979	UP
	ENSDARG00000056672	194.628	174.623	159.86	104.626	121.915	92.7536	-0.727159	0.00266341	DOWN		ENSDARG00000101034	3.03248	3.48078	3.28866	12.7971	9.87167	8.34817	1.65985	0.00304069	UP		ENSDARG00000115421	27.2977	26.2012	40.4307	5.97242	1.18306	5.82262	-2.84699	0.00232576	DOWN
	ENSDARG00000040982	11.4545	8.08976	6.79407	3.18363	2.48861	2.5001	-1.69018	0.00266586	DOWN		ENSDARG00000090581	96.4523	93.0063	146.634	47.8413	41.3787	53.5387	-1.23665	0.00305493	DOWN		ENSDARG00000102381	36.3969	20.7427	7.79655	0.918833	1.54708	0.810745	-4.30656	0.00232576	DOWN
	ENSDARG00000094634	0	0.134084	0	0.578843	1.25754	1.25005	4.37347	0.00270004	UP		ENSDARG00000013613	2.73901	15.037	9.71043	91.942	108.753	95.2105	3.43784	0.00307668	UP		ENSDARG00000079672	3.07974	6.39435	10.4975	37.8034	37.9489	38.8421	2.48829	0.00232576	UP
	ENSDARG00000055270	0.987456	0.893896	1.09904	6.94611	3.26961	6.00024	2.41692	0.00270382	UP		ENSDARG00000024479	0	0.278462	0.422193	4.82351	2.13886	3.51865	3.6651	0.00307668	UP		ENSDARG00000018192	914.123	932.796	717.672	580.44	492.425	560.299	-0.650784	0.00232576	DOWN
	ENSDARG00000098689	20.3416	16.6265	16.1109	6.94611	6.7113	8.50033	-1.26143	0.00273775	DOWN		ENSDARG00000078442	34.7268	26.0362	39.3973	57.9805	72.8858	64.0946	0.957557	0.00307668	UP		ENSDARG00000061226	0.839929	0.935759	1.89345	0	0	0.0737041	-5.34542	0.00233315	DOWN
	ENSDARG00000003395	1.57993	1.43023	1.67354	8.97206	4.02413	8.25032	2.16107	0.00273775	UP		ENSDARG00000086425	0.391287	0.556924	1.62211	10.7298	5.923	7.10629	3.06302	0.00308559	UP		ENSDARG00000094214	26.4578	16.3758	21.4127	47.7793	50.8715	49.8977	1.20827	0.00234617	UP
	ENSDARG00000043406	27.945	20.3808	24.4287	12.7345	11.3046	10.8754	-1.05908	0.00273775	DOWN		ENSDARG00000043806	0.0978218	0.417693	0.222207	1.47658	2.0566	1.65583	2.86641	0.00312787	UP		ENSDARG00000059982	230.421	258.893	206.581	144.519	145.061	134.952	-0.712489	0.00236187	DOWN
	ENSDARG00000027600	31.0061	28.6047	28.8248	47.7545	52.6314	49.752	0.764541	0.0027507	UP		ENSDARG00000006395	779.347	786.655	799.611	516.804	568.773	486.608	-0.589465	0.00313434	DOWN		ENSDARG00000044760	80.4932	20.5867	86.2075	1.9033	1.91109	0.737041	-5.36418	0.00237904	DOWN
	ENSDARG00000076904	2.96237	1.65371	2.12315	0	0.172085	0.375015	-3.56251	0.00277067	DOWN		ENSDARG00000041040	62.606	67.8055	111.281	26.1848	26.5712	30.495	-1.53928	0.0032212	DOWN		ENSDARG00000097696	2.23981	2.80728	2.9794	6.89125	8.0084	5.97003	1.3673	0.00237904	UP
	ENSDARG00000062016	0.88871	3.75436	4.1214	0.144711	0.105898	0.125005	-4.59566	0.00281615	DOWN		ENSDARG00000034989	54.4868	37.3139	45.1524	92.4341	110.974	90.9329	1.10287	0.0032533	UP		ENSDARG00000073845	11.1991	18.5592	9.74569	2.88776	2.73013	4.05373	-2.02058	0.00238796	DOWN
	ENSDARG00000044760	70.7018	13.0509	68.1905	1.01297	1.72085	0.875034	-5.2747	0.00282427	DOWN		ENSDARG00000063014	0.391287	0.556924	0.622179	3.5438	2.9615	2.55275	2.48337	0.00325558	UP		ENSDARG00000078442	31.4973	34.779	38.6208	61.6274	75.7157	69.5767	0.978132	0.00244783	UP
	ENSDARG00000034497	3.65359	1.38554	1.44874	0	0.0397118	0	-5.89204	0.00282427	DOWN		ENSDARG00000074947	0.880396	0.417693	0.266648	3.15005	2.0566	5.10549	2.79084	0.00325558	UP		ENSDARG00000043236	2760.15	3747.56	4318.79	2138.26	1622.61	1775.61	-0.96757	0.00244783	DOWN
	ENSDARG00000000796	0.394982	5.63155	5.74499	49.0569	46.7938	39.7516	3.47853	0.00287189	UP		ENSDARG00000099885	25.7271	16.847	12.688	53.6492	48.3712	45.1215	1.41688	0.00325558	UP		ENSDARG00000099156	86.3727	95.9153	90.44	46.8605	42.4991	40.1687	-1.07387	0.00244783	DOWN
	ENSDARG00000062558	24.3902	26.2805	33.8954	13.024	15.0905	11.7505	-1.082	0.0029597	DOWN		ENSDARG00000078929	20.3469	19.2139	21.3096	39.2771	35.3735	33.4617	0.827131	0.00326588	UP		ENSDARG00000056797	0.279976	0.31192	0.0835344	4.85669	2.0931	5.89633	4.52662	0.00244783	UP
	ENSDARG00000032324	158.092	138.018	213.139	84.0769	80.2709	56.2522	-1.2065	0.00300932	DOWN		ENSDARG00000076027	1.66297	2.36693	2.39983	8.95794	8.8845	6.0024	1.88152	0.00326588	UP		ENSDARG00000103525	147.548	141.611	149.387	90.6363	80.994	78.8634	-0.807948	0.00245464	DOWN
	ENSDARG00000068982	0.197491	0.268169	0.124891	1.44711	1.93264	2.25009	3.25549	0.00302192	UP		ENSDARG00000005095	7.04317	9.46771	7.26616	19.294	15.3011	21.4569	1.24168	0.00326588	UP		ENSDARG00000057986	228.601	271.526	309.245	126.34	146.699	122.054	-1.03522	0.002471	DOWN
	ENSDARG00000062788	2.86362	2.68169	1.79843	0.434132	0.277983	0.25001	-2.95659	0.00302244	DOWN		ENSDARG00000062506	23.7707	18.5177	19.5764	76.2902	53.5538	43.9486	1.4892	0.00327678	UP		ENSDARG00000022101	0.139988	0	0.0278448	2.88776	2.82114	2.13742	5.70198	0.00247106	UP
	ENSDARG00000029356	16.0955	18.7271	75.8838	0.578843	0.992796	1.75007	-5.06981	0.00302244	DOWN		ENSDARG00000030250	216.186	199.1	210.408	139.488	129.566	112.528	-0.713727	0.00335967	DOWN		ENSDARG00000031751	2.65978	9.66951	23.9744	0	0.182009	0.0737041	-7.1975	0.00248212	DOWN
	ENSDARG00000098946	87.4886	78.9757	65.5928	186.098	195.62	130.255	1.14308	0.00302244	UP		ENSDARG00000089836	0.195644	0.139231	0.266648	1.7719	1.72754	3.72563	3.43199	0.00340128	UP		ENSDARG00000013266	6.43946	7.79799	6.04232	0.72194	0.546027	1.47408	-2.86688	0.00248212	DOWN
	ENSDARG00000010186	1.67867	1.83249	2.7476	11.4321	6.06267	6.87527	1.93419	0.0030631	UP		ENSDARG00000036645	213.839	279.297	265.204	157.798	126.686	130.328	-0.870518	0.00346999	DOWN		ENSDARG00000070461	79.7933	77.668	77.7984	37.1471	26.6643	44.075	-1.12385	0.00248212	DOWN
	ENSDARG00000096417	0.88871	0.312864	1.149	8.53793	6.28771	5.37521	3.08152	0.0030631	UP		ENSDARG00000013266	4.30416	6.12617	5.99958	1.27971	0.329056	0.758924	-2.80244	0.00351971	DOWN		ENSDARG00000089833	1.53987	1.5596	0.974569	4.79106	4.36822	4.05373	1.73087	0.00248212	UP
	ENSDARG00000063911	4463.99	7133.69	7800.82	1940.86	2091.85	2755.48	-1.51491	0.00314654	DOWN		ENSDARG00000079672	3.71723	5.43001	10.4882	30.6145	35.209	36.7733	2.3587	0.00352091	UP		ENSDARG00000101722	271.997	282.911	233.646	161.386	153.707	174.384	-0.687452	0.00248307	DOWN
	ENSDARG00000034989	49.0765	40.9404	43.9866	95.0749	112.543	79.2531	1.09996	0.00314654	UP		ENSDARG00000043406	22.8903	24.3654	27.9092	12.2064	13.8203	10.9009	-1.02657	0.00352091	DOWN		ENSDARG00000056410	3.21973	8.57779	4.845	27.3681	24.1162	25.1331	2.21336	0.0024861	UP
	ENSDARG00000011239	126.789	166.667	120.345	80.1697	73.0168	73.5029	-0.868691	0.0032029	DOWN		ENSDARG00000042962	0.391287	0.556924	0.377751	6.30009	2.55018	7.58924	3.6653	0.00355802	UP		ENSDARG00000094131	0.139988	0.15596	0.222759	14.3075	6.46132	2.94816	5.33852	0.00249439	UP
	ENSDARG00000025513	287.448	273.353	304.709	192.465	178.147	134.63	-0.776403	0.00320786	DOWN		ENSDARG00000010948	1427.81	1332.16	1443.34	880.93	1050.67	899.808	-0.570029	0.00363468	DOWN		ENSDARG00000059866	150.627	142.859	108.094	258.848	267.189	262.976	0.97571	0.00250695	UP
	ENSDARG00000074636	537.373	578.172	599.052	380.3	415.32	313.012	-0.62881	0.00322542	DOWN		ENSDARG00000063905	12033.3	13090.1	17210.2	4927.46	3385.74	5984.39	-1.56604	0.00363524	DOWN		ENSDARG00000105727	9.79917	19.495	110.711	2.16582	2.27511	1.7689	-4.50568	0.00250709	DOWN
	ENSDARG00000022176	0.394982	0.0893896	0.299738	2.46008	2.84601	2.75011	3.39649	0.00322542	UP		ENSDARG00000090697	9.19525	9.05002	9.62155	22.0503	20.4014	16.6273	1.08187	0.00370389	UP		ENSDARG00000029157	37.2369	36.0267	28.4296	18.3767	20.021	15.1093	-0.924467	0.00255425	DOWN
	ENSDARG00000054748	11.1582	11.2184	11.2901	27.9292	18.3601	30.5012	1.18479	0.00329532	UP		ENSDARG00000044183	9.19525	13.9231	12.1769	25.1019	19.6611	23.7336	0.957218	0.00372811	UP		ENSDARG00000028379	101.491	115.566	97.6796	69.5688	64.1582	61.2481	-0.690185	0.0025923	DOWN
	ENSDARG00000056797	0.394982	0.134084	0.0499564	2.60479	2.30329	3.87515	4.17381	0.00329532	UP		ENSDARG00000013025	42.0634	35.9216	44.3747	78.8496	83.6624	105.49	1.12971	0.00372811	UP		ENSDARG00000016763	7.97933	6.39435	4.26026	13.2574	25.4813	14.3723	1.52342	0.0026007	UP
	ENSDARG00000099885	21.9215	18.2802	14.887	47.6098	45.0465	52.5021	1.40002	0.0033458	UP		ENSDARG00000016977	18.4883	19.3531	17.2655	38.3912	32.1652	49.5371	1.12535	0.00372811	UP		ENSDARG00000045843	221.181	296.012	341.879	154.561	183.738	148.44	-0.820394	0.00261885	DOWN
	ENSDARG00000062506	24.6864	20.1574	20.1574	86.3922	47.6145	46.7518	1.47468	0.0033458	UP		ENSDARG00000026072	21.423	20.8847	26.1982	40.0646	34.0573	52.7107	0.886174	0.0039969	UP		ENSDARG00000014591	1208.1	1670.02	1679.52	965.365	844.613	750.16	-0.832113	0.00261885	DOWN
	ENSDARG00000069150	22.119	19.7104	20.6819	2.17066	4.3683	7.00027	-2.202	0.0033458	DOWN		ENSDARG00000063917	2827.05	2696.77	3088.54	1080.86	821.816	1501.22	-1.3392	0.00403203	DOWN		ENSDARG00000039123	8.2593	12.0089	10.0798	3.74096	4.55022	4.20113	-1.27976	0.00261885	DOWN
	ENSDARG00000014209	3.94982	4.55887	5.94481	13.6028	31.9945	30.0012	2.38171	0.00338744	UP		ENSDARG00000017781	69.8448	81.1717	90.1048	39.3756	42.3659	50.7099	-0.864348	0.00409573	DOWN		ENSDARG00000014209	4.33963	2.80728	6.65491	16.0796	31.4876	30.882	2.4716	0.00262181	UP
	ENSDARG00000013613	3.85108	17.3863	9.29189	96.9561	123.226	88.5035	3.32361	0.0034028	UP		ENSDARG00000012871	79.4313	76.8555	84.283	119.111	125.864	116.943	0.588711	0.00411407	UP		ENSDARG00000000853	689.162	722.718	836.068	467.424	481.778	474.875	-0.658761	0.00262276	DOWN
	ENSDARG00000009886	7.20843	7.64281	5.91983	16.3523	22.1989	15.7506	1.39194	0.0034028	UP		ENSDARG00000115457	72.3882	77.5517	71.4395	42.2303	38.2527	34.4966	-0.945107	0.00418262	DOWN		ENSDARG00000101763	9.65919	16.3758	9.91275	3.93786	3.18516	5.3804	-1.51538	0.00262276	DOWN
	ENSDARG00000021137	0.0987456	0.0446948	0.349695	1.01297	3.36227	2.75011	3.66124	0.00341708	UP		ENSDARG00000094214	20.6404	17.8216	20.643	37.6037	43.6821	48.0192	1.12799	0.00418262	UP		ENSDARG00000032353	215.722	279.636	225.125	146.291	149.793	141.217	-0.720007	0.00263972	DOWN
	ENSDARG00000055831	0	0	0.0749346	2.17066	1.07222	2.12508	5.33257	0.00342105	UP		ENSDARG00000063911	5091.53	5944.47	7724.97	2101.57	1895.11	2807.54	-1.46324	0.00420288	DOWN		ENSDARG00000016318	0.279976	0.31192	0.389827	1.44388	2.36612	1.54779	2.36479	0.00263972	UP
	ENSDARG00000023058	2.96237	2.27944	2.99738	10.998	8.77632	11.1254	1.90208	0.00342622	UP		ENSDARG00000032324	144.972	176.267	229.206	77.6683	101.431	68.0962	-1.15581	0.00424381	DOWN		ENSDARG00000055271	0.839929	0.623839	0.640431	3.21592	4.18621	2.57964	2.24882	0.00266948	UP
	ENSDARG00000057986	247.061	278.672	295.742	123.438	173.978	114.63	-0.993675	0.00342622	DOWN		ENSDARG00000016649	10.8582	20.0493	17.3321	5.8079	5.34715	4.07059	-1.66422	0.00427713	DOWN		ENSDARG00000100192	4.33963	1.5596	1.69853	0.0656309	0	0	-6.33252	0.00266948	DOWN
	ENSDARG00000020053	0.296237	0.402253	0.224804	3.90719	3.38874	1.75007	3.28534	0.00342622	UP		ENSDARG00000003523	0	0.139231	0.0222207	1.18127	2.30339	1.31087	5.26171	0.00427713	UP		ENSDARG00000039436	16.9386	33.5314	12.2517	115.445	85.5442	114.094	2.34293	0.00267707	UP
	ENSDARG00000088663	143.675	141.861	115.724	67.2904	86.2541	59.3773	-0.911476	0.00344019	DOWN		ENSDARG00000059960	39.4222	26.4539	29.3535	80.4246	80.2896	157.718	1.7417	0.00442814	UP		ENSDARG00000071241	0.279976	0.15596	0.194914	1.96893	0.81904	1.10556	2.6206	0.0026884	UP
	ENSDARG00000097102	46.5092	30.3031	42.2132	81.9062	86.8233	103.129	1.19239	0.00345963	UP		ENSDARG00000079895	1.76079	2.78462	1.48879	0.295317	0.246792	0.137986	-3.12105	0.00442814	DOWN		ENSDARG00000005625	13.2989	10.9172	5.42974	20.8706	31.7606	28.0076	1.45859	0.00273931	UP
	ENSDARG00000062347	0.592473	0.357558	0.574499	2.7495	3.36227	1.87507	2.39994	0.00349615	UP		ENSDARG00000006345	9.68436	11.6954	11.8214	21.1644	22.6226	24.0096	1.02899	0.00442814	UP		ENSDARG00000042753	0	0	0	4.20038	1.54708	3.75891	8.95908	0.00274561	UP
	ENSDARG00000071198	113.261	123.671	99.8628	60.489	30.0486	34.2513	-1.43771	0.00350409	DOWN		ENSDARG00000000796	1.76079	6.2654	6.19957	45.1835	58.4074	36.9113	3.2933	0.00449029	UP		ENSDARG00000016649	9.5192	19.9629	16.7347	3.87223	5.09625	4.86447	-1.74143	0.00275013	DOWN
	ENSDARG00000021794	373.949	390.946	408.069	276.397	256.843	266.26	-0.553213	0.00356843	DOWN		ENSDARG00000104314	3.71723	4.31616	4.06638	9.3517	9.13129	11.3149	1.30054	0.00449029	UP		ENSDARG00000013150	78.9533	74.8607	53.6848	157.777	149.611	122.57	1.05358	0.00275013	UP
	ENSDARG00000026072	24.3902	26.1018	24.5536	44.7156	43.4447	50.877	0.888723	0.00357913	UP		ENSDARG00000011239	124.918	134.776	122.814	76.1917	60.2172	78.1692	-0.833644	0.00452	DOWN		ENSDARG00000087752	381.048	505.622	444.32	287.923	273.651	256.195	-0.702665	0.00283611	DOWN
	ENSDARG00000071596	1.57993	2.99455	1.39878	0.144711	0.119136	0.25001	-3.65089	0.00357913	DOWN		ENSDARG00000038879	43.6285	54.7178	50.752	18.1128	29.5327	23.1127	-1.07426	0.00453773	DOWN		ENSDARG00000086309	346.051	305.525	282.319	170.575	179.734	205.929	-0.747259	0.00286738	DOWN
	ENSDARG00000041040	66.357	67.8914	114.225	26.9162	26.3554	34.6264	-1.50183	0.00357913	DOWN		ENSDARG00000104472	546.237	699.636	550.939	345.324	348.552	315.299	-0.83208	0.00453773	DOWN		ENSDARG00000031770	20.7183	22.9261	28.4574	53.358	57.6058	47.6128	1.13293	0.00287765	UP
	ENSDARG00000091215	193.936	309.422	185.513	101.442	95.1098	96.3788	-1.23407	0.00357913	DOWN		ENSDARG00000003127	253.065	240.452	239.606	170.398	183.284	176.898	-0.466414	0.00454446	DOWN		ENSDARG00000116042	11.479	17.4675	17.9321	6.49746	4.64123	3.6852	-1.66039	0.00287765	DOWN
	ENSDARG00000003308	1.48118	1.83249	2.82254	0	0.0794237	0.125005	-4.66976	0.00357913	DOWN		ENSDARG00000007751	712.241	750.873	862.94	501.842	480.997	424.998	-0.724574	0.00462518	DOWN		ENSDARG00000007377	1101.85	1506.73	1256.75	592.385	494.882	336.164	-1.44113	0.00287765	DOWN
	ENSDARG00000101308	1.38244	1.07268	1.52367	3.47306	6.00972	3.25013	1.69227	0.00361406	UP		ENSDARG00000039096	0	0	0	1.67346	0.41132	1.31087	7.46893	0.00466585	UP		ENSDARG00000104448	158.187	218.188	200.204	101.99	104.382	113.799	-0.848731	0.00287765	DOWN
	ENSDARG00000056531	0.197491	0.178779	0.0499564	3.18363	1.40315	2.00008	4.02713	0.00361406	UP		ENSDARG00000016763	5.08674	5.70847	5.84404	15.1596	15.9592	13.4537	1.41887	0.00468792	UP		ENSDARG00000079848	314.273	269.81	286.635	190.855	190.29	186.987	-0.615955	0.00287765	DOWN
	ENSDARG00000036940	2.36989	3.39681	1.29887	0.289421	0.119136	0	-4.15047	0.00363102	DOWN		ENSDARG00000020134	212.469	182.253	183.787	312.051	356.285	333.996	0.793015	0.00470633	UP		ENSDARG00000074274	6.71943	3.89899	3.84258	1.05009	0.910045	1.25297	-2.15391	0.00287765	DOWN
	ENSDARG00000045562	455.316	392.063	485.476	205.779	255.281	237.009	-0.932557	0.00367044	DOWN		ENSDARG00000101308	1.85861	2.2277	1.42212	5.70946	5.18263	6.20938	1.65425	0.00470633	UP		ENSDARG00000038879	46.6161	53.3383	48.5335	17.9829	25.8453	24.3961	-1.12222	0.00290628	DOWN
	ENSDARG00000011490	0	0.134084	0.0499564	1.3024	0.820711	0.875034	3.7109	0.00367119	UP		ENSDARG00000069157	30.5204	20.1885	22.0429	42.0334	62.356	52.7107	1.11075	0.00470633	UP		ENSDARG00000063911	4053.22	6026.6	8945.84	2530.14	1711.43	2435.77	-1.51065	0.00290661	DOWN
	ENSDARG00000017781	72.3805	85.1883	92.769	44.8603	45.4965	47.0018	-0.866506	0.00367336	DOWN		ENSDARG00000063895	2357.8	2500.31	2984.81	1031.25	631.211	1194.27	-1.45705	0.00471023	DOWN		ENSDARG00000036212	397.286	485.347	495.053	307.218	308.778	283.908	-0.61456	0.00291163	DOWN
	ENSDARG00000045199	478.521	458.971	492.82	320.389	323.466	263.885	-0.655774	0.00367336	DOWN		ENSDARG00000027600	32.8681	28.1247	28.598	44.7897	51.6617	50.434	0.713441	0.00474786	UP		ENSDARG00000002365	267.097	356.368	416.837	201.684	213.224	204.897	-0.747702	0.00293928	DOWN
	ENSDARG00000060316	248.641	224.323	198.752	149.052	139.706	128.38	-0.687059	0.00367336	DOWN		ENSDARG00000100260	8.5105	7.51848	9.62155	22.8378	16.7818	23.8026	1.30058	0.00474786	UP		ENSDARG00000071031	644.786	728.332	904.873	482.781	493.335	451.954	-0.673989	0.00293928	DOWN
	ENSDARG00000074572	306.901	294.852	343.725	212.869	189.664	149.631	-0.775999	0.00367336	DOWN		ENSDARG00000075245	43.922	34.2508	35.953	62.7056	70.9115	64.9915	0.799265	0.00474786	UP		ENSDARG00000077081	19.3184	10.9172	11.3328	28.2869	34.6727	37.5891	1.27809	0.00299336	UP
	ENSDARG00000102381	30.5124	17.7438	6.61922	0.434132	1.94588	0.750029	-3.93827	0.00367336	DOWN		ENSDARG00000012801	0.489109	0.278462	0.355531	5.11882	3.20829	2.75972	3.27167	0.00482282	UP		ENSDARG00000044820	530.835	723.03	571.209	332.946	381.855	341.471	-0.788859	0.00300591	DOWN
	ENSDARG00000091090	3.2586	1.6984	1.92332	7.52495	6.47303	8.25032	1.70731	0.00368193	UP		ENSDARG00000101722	288.183	289.322	250.805	169.512	184.353	179.313	-0.635215	0.0048247	DOWN		ENSDARG00000056531	0.139988	0.31192	0.0278448	3.6097	2.0021	2.28483	4.52064	0.00301172	UP
	ENSDARG00000006782	25.8713	19.3529	17.3848	40.2296	40.9959	44.3767	1.00722	0.00371505	UP		ENSDARG00000069009	18.8796	11.1385	18.932	52.4679	48.2066	42.3618	1.54031	0.0048247	UP		ENSDARG00000010948	1533.85	1396.31	1439.33	1000.61	1019.52	915.331	-0.573873	0.00301172	DOWN
	ENSDARG00000063895	2236.29	2853.99	2772.93	956.248	675.869	1170.55	-1.48871	0.00375209	DOWN		ENSDARG00000034497	3.03248	0.417693	2.0443	0	0	0.0689931	-5.82291	0.00484752	DOWN		ENSDARG00000011262	330.932	522.153	545.647	240.472	256.178	223.323	-0.958469	0.00302181	DOWN
	ENSDARG00000090581	105.756	108.608	158.936	61.9361	48.5808	53.8771	-1.18549	0.00375222	DOWN		ENSDARG00000102657	5.18456	3.06308	2.62204	0.590634	0.493583	0.620938	-2.65112	0.00487434	DOWN		ENSDARG00000043923	15.6787	15.7519	15.7602	6.03805	4.36822	3.31668	-1.77873	0.00302181	DOWN
	ENSDARG00000071031	744.64	778.762	876.985	520.379	518.107	484.644	-0.656256	0.00375587	DOWN		ENSDARG00000097102	38.8353	33.9724	44.508	72.1557	83.4156	103.49	1.14089	0.00502042	UP		ENSDARG00000042962	0.699941	0	0.473362	7.35066	2.73013	6.41226	3.71198	0.00302181	UP
	ENSDARG00000026941	3.75233	2.94986	4.04647	11.1427	7.98208	9.25036	1.39397	0.00378117	UP		ENSDARG00000021895	0.880396	0.278462	1.2888	10.4345	4.93583	8.0032	3.1296	0.00505269	UP		ENSDARG00000074759	12.5989	8.73375	12.3074	4.4629	5.27826	3.46409	-1.35251	0.00302181	DOWN
	ENSDARG00000079201	0.592473	0.849201	0.674411	4.0519	2.38271	5.50022	2.45322	0.00378117	UP		ENSDARG00000053876	4.10852	3.48078	3.48865	8.36731	6.74564	8.55515	1.09514	0.00509696	UP		ENSDARG00000040853	76.1536	81.411	68.2476	33.6687	12.0126	26.5335	-1.64142	0.00306064	DOWN
	ENSDARG00000116042	14.8118	14.6599	18.9834	7.38024	4.67276	4.00016	-1.6039	0.00382669	DOWN		ENSDARG00000071198	106.626	105.398	103.637	50.696	27.3939	44.1556	-1.36879	0.00519907	DOWN		ENSDARG00000000796	1.95983	5.77051	4.65008	50.4702	48.7784	35.6728	3.43668	0.00312212	UP
	ENSDARG00000112959	0	0	0.374673	7.81437	3.28284	10.1254	5.34335	0.00386334	UP		ENSDARG00000062568	12.0321	9.05002	10.1771	20.6722	18.7562	18.2832	0.882926	0.00520567	UP		ENSDARG00000021402	1027.09	1268.11	1231.35	849.527	721.302	759.742	-0.597582	0.00313922	DOWN
	ENSDARG00000063917	2570.94	3008.18	2954.15	995.899	847.543	1554.69	-1.32862	0.00386334	DOWN		ENSDARG00000071031	711.458	751.569	899.071	517.592	529.697	475.432	-0.633593	0.00523065	DOWN		ENSDARG00000020718	6.57944	5.61455	4.76146	0.656309	1.09205	0.147408	-3.16585	0.00315428	DOWN
	ENSDARG00000016977	19.4529	15.375	16.7354	38.6377	28.3807	44.0017	1.10496	0.00386794	UP		ENSDARG00000000542	8.80396	7.24001	12.3991	3.74068	3.53735	2.06979	-1.61526	0.00523065	DOWN		ENSDARG00000035558	6.15948	4.21091	6.51569	14.8326	15.0157	14.3723	1.37876	0.00316606	UP
	ENSDARG00000006395	840.72	784.26	751.644	586.802	559.99	459.268	-0.565268	0.00386794	DOWN		ENSDARG00000016837	11.0539	9.18925	16.3989	35.0443	25.5841	55.4705	1.65336	0.00523739	UP		ENSDARG00000042561	289.216	335.47	388.936	184.948	188.743	165.392	-0.911392	0.00316812	DOWN
	ENSDARG00000031751	3.94982	10.0563	20.6819	0	0.0397118	0.50002	-6.59482	0.00386794	DOWN		ENSDARG00000003989	0.293465	0.139231	0.155545	0.88595	1.23396	2.20778	2.89478	0.00523739	UP		ENSDARG00000003395	1.95983	1.71556	1.58715	7.2194	5.64228	9.80264	2.11393	0.00316812	UP
	ENSDARG00000035558	4.3448	3.88845	5.91983	12.8792	10.1662	13.1255	1.34383	0.00386794	UP		ENSDARG00000054848	0.391287	0.835386	0.511075	3.44536	5.59395	4.27757	2.97387	0.00525128	UP		ENSDARG00000063917	2517.13	2738.19	3428.39	1233.21	754.154	1411.43	-1.3533	0.00318812	DOWN
	ENSDARG00000052263	49.274	57.2541	44.661	26.6268	30.3134	23.6259	-0.905475	0.00386794	DOWN		ENSDARG00000004492	19.76	18.2393	19.8875	34.0599	32.412	34.1516	0.79658	0.00526358	UP		ENSDARG00000079654	6.15948	3.89899	3.06293	13.4543	18.3829	22.1112	2.05571	0.00319405	UP
	ENSDARG00000022101	0.197491	0.0893896	0	2.89421	1.19136	2.12508	4.76695	0.00386794	UP		ENSDARG00000038569	1.56515	1.81	2.97757	6.98916	7.40375	9.65904	1.8876	0.00526358	UP		ENSDARG00000077400	19.5983	14.0364	19.4357	34.9813	39.587	39.9476	1.10615	0.00324136	UP
	ENSDARG00000022564	141.502	147.18	131.51	85.8134	95.0834	76.628	-0.705249	0.00392624	DOWN		ENSDARG00000099329	1.27168	1.11385	1.22214	7.38292	5.923	4.27757	2.2718	0.00532767	UP		ENSDARG00000067796	1.53987	1.71556	2.25543	5.84115	9.46447	8.54967	2.08408	0.00324136	UP
	ENSDARG00000007523	21.0328	13.5872	18.2091	40.2296	59.6604	41.5016	1.42488	0.00399209	UP		ENSDARG00000054748	12.9125	12.5308	11.1992	29.2364	21.4709	28.3562	1.11091	0.00540703	UP		ENSDARG00000018559	15.9587	1.87152	4.48302	0.0656309	0	0.221112	-6.12797	0.0032684	DOWN
	ENSDARG00000017525	8.29463	6.39136	7.96805	18.3782	18.3336	23.5009	1.4099	0.00399209	UP		ENSDARG00000055831	0	0	0.111103	2.16566	1.15169	2.9667	4.85446	0.00544045	UP		ENSDARG00000062987	383.148	499.227	396.482	238.24	263.731	226.861	-0.811015	0.00332343	DOWN
	ENSDARG00000038569	1.48118	2.10066	2.1731	9.69561	4.59334	8.12532	1.93132	0.00410225	UP		ENSDARG00000071241	0.293465	0.139231	0.222207	1.37814	0.987167	1.10389	2.33617	0.00544045	UP		ENSDARG00000105177	994.896	1306.48	1231.38	799.319	736.863	681.837	-0.671536	0.00332343	DOWN
	ENSDARG00000094332	16.5893	16.2242	13.1635	6.65669	8.0615	6.62526	-1.09945	0.00414378	DOWN		ENSDARG00000033376	1.66297	4.0377	2.06652	0.196878	0	0	-5.34699	0.00549414	DOWN		ENSDARG00000031915	351.93	406.899	373.483	259.111	251.536	272.484	-0.531856	0.00332343	DOWN
	ENSDARG00000015610	87.9823	97.1665	103.685	66.2775	63.0624	50.377	-0.684453	0.00421198	DOWN		ENSDARG00000086746	0.0978218	0.278462	0.133324	4.036	1.72754	1.0349	3.81318	0.0055027	UP		ENSDARG00000057672	257.018	332.038	223.343	139.925	142.058	118.885	-1.01836	0.00332343	DOWN
	ENSDARG00000029510	2.76488	4.51418	5.72001	1.01297	1.16488	1.00004	-2.01929	0.0042236	DOWN		ENSDARG00000009169	36.8788	49.9839	40.5749	25.2988	20.6482	26.3554	-0.816423	0.0055027	DOWN		ENSDARG00000097102	44.6562	27.6049	48.3943	103.106	76.0798	95.7416	1.18451	0.00332343	UP
	ENSDARG00000115457	72.0843	69.2323	69.4144	47.031	33.3844	30.3762	-0.929537	0.00425794	DOWN		ENSDARG00000038348	11.543	16.29	15.3323	4.52819	5.84074	5.58844	-1.43316	0.0055027	DOWN		ENSDARG00000017891	43.5363	42.577	31.6039	77.5758	94.2807	68.9133	1.03514	0.00336207	UP
	ENSDARG00000030278	84.5262	118.084	140.852	47.4651	56.2584	44.3767	-1.21246	0.00440511	DOWN		ENSDARG00000098909	3.1303	7.10078	1.77765	0.196878	0	0.137986	-5.08819	0.00565992	DOWN		ENSDARG00000013613	2.65978	17.7794	9.80137	97.0025	108.932	91.9827	3.30619	0.003376	UP
	ENSDARG00000030020	5.82599	7.28525	7.46848	16.3523	16.3613	23.1259	1.43337	0.00443154	UP		ENSDARG00000098946	83.9311	89.6648	67.3064	174.237	200.23	124.05	1.05048	0.00565992	UP		ENSDARG00000103813	62.0148	56.7694	46.0553	30.3215	29.7585	30.9557	-0.854836	0.00339772	DOWN
	ENSDARG00000086529	6.91219	5.67624	6.31948	12.1557	12.721	13.3755	1.01793	0.00452383	UP		ENSDARG00000091215	186.644	262.172	194.075	79.834	99.8684	107.077	-1.16364	0.00565992	DOWN		ENSDARG00000091618	1.95983	3.27516	2.75664	13.7825	8.28141	9.50783	1.98008	0.00340136	UP
	ENSDARG00000040853	69.6156	76.9198	66.3921	30.0998	14.9978	27.1261	-1.56894	0.00452456	DOWN		ENSDARG00000071478	1081.81	1089.2	1100.66	729.432	853.899	682.204	-0.53019	0.00575183	DOWN		ENSDARG00000105532	43.8163	43.9807	63.9317	26.1867	24.1162	24.6909	-1.01905	0.00340136	DOWN
	ENSDARG00000061656	141.206	106.865	123.292	70.1847	86.082	69.5027	-0.716021	0.00454524	DOWN		ENSDARG00000028379	106.137	86.8802	95.26	61.0321	60.7108	65.3365	-0.623865	0.00587592	DOWN		ENSDARG00000088440	1124.53	1351.55	1199.78	806.276	798.746	697.978	-0.674529	0.00340136	DOWN
	ENSDARG00000103800	2.56738	2.68169	1.49869	8.39322	7.54525	5.25021	1.6605	0.00456504	UP		ENSDARG00000001929	6.06495	4.31616	4.733	11.6158	26.7358	15.4545	1.83077	0.00595836	UP		ENSDARG00000009315	66.9144	63.0078	71.6169	46.5323	38.3129	33.8302	-0.764324	0.00340136	DOWN
	ENSDARG00000101722	332.97	273.845	246.934	200.135	177.419	173.007	-0.632793	0.00458181	DOWN		ENSDARG00000061301	19.5644	24.9224	21.5541	10.7298	10.2007	7.17528	-1.23268	0.00602721	DOWN		ENSDARG00000028848	93.7921	92.952	156.516	50.9296	55.5127	44.0013	-1.19263	0.00343652	DOWN
	ENSDARG00000098375	22.7115	13.8107	18.2091	36.3224	60.9577	51.377	1.44704	0.00459629	UP		ENSDARG00000102381	32.0856	18.2393	8.17721	0.689072	2.38565	1.44886	-3.67125	0.00609892	DOWN		ENSDARG00000110804	3.21973	2.3394	2.72879	6.75999	6.64333	6.04374	1.22807	0.00343652	UP
	ENSDARG00000113771	2.96237	3.26272	2.62271	10.2745	8.89545	12.0005	1.8129	0.0046662	UP		ENSDARG00000008703	82.4638	74.9063	79.4833	53.0586	50.9214	43.6726	-0.682197	0.00609892	DOWN		ENSDARG00000063049	21.6982	23.8618	28.0954	13.1262	12.6496	13.6353	-0.903958	0.00344611	DOWN
	ENSDARG00000077207	0.88871	0.446948	0.424629	3.47306	2.42242	4.50018	2.6006	0.00467059	UP		ENSDARG00000012942	6.45624	4.31616	4.13305	0.0984389	0	0.482952	-4.54263	0.00610401	DOWN		ENSDARG00000044622	3.91967	2.96324	1.89345	10.1728	10.1925	20.4897	2.24663	0.00344745	UP
	ENSDARG00000010918	7.20843	6.97239	5.72001	15.7735	23.8139	14.6256	1.45357	0.00472831	UP		ENSDARG00000008142	21.8143	27.5677	32.9755	10.9267	11.2702	10.28	-1.34408	0.00610401	DOWN		ENSDARG00000009346	13.1589	24.1738	19.2129	5.11921	4.27721	4.49595	-2.02207	0.00344976	DOWN
	ENSDARG00000022177	8.68961	9.60938	7.99302	27.7844	17.6718	19.0007	1.28998	0.00472831	UP		ENSDARG00000087346	3.22812	3.89847	5.95514	0.787511	0.493583	0.620938	-2.78855	0.00610401	DOWN		ENSDARG00000012887	5.17956	3.74304	3.81474	11.551	14.1057	12.0138	1.56772	0.00347895	UP
	ENSDARG00000077400	16.4905	12.8721	20.7819	36.3224	33.7815	34.0013	1.05191	0.00483337	UP		ENSDARG00000010186	1.76079	2.2277	2.91091	9.94233	6.33432	7.52025	1.76466	0.00611934	UP		ENSDARG00000012222	462.241	534.318	633.108	372.981	327.798	300.713	-0.702708	0.00350815	DOWN
	ENSDARG00000053876	3.55484	3.12864	3.5469	6.65669	7.1746	7.87531	1.0848	0.00488642	UP		ENSDARG00000057986	228.61	258.691	287.935	109.464	172.425	127.844	-0.920053	0.00612696	DOWN		ENSDARG00000086529	7.55936	8.57779	6.12586	13.1918	17.4729	15.1093	1.04605	0.00353198	UP
	ENSDARG00000044622	2.86362	2.72638	2.87249	10.7086	7.74381	18.6257	2.12176	0.00494169	UP		ENSDARG00000016302	74.8337	82.7032	65.6176	118.127	135.571	115.287	0.726631	0.00616359	UP		ENSDARG00000063921	2192.36	2337.53	4045.96	1303.89	815.036	1274.42	-1.33769	0.00354573	DOWN
	ENSDARG00000104472	588.622	769.153	553.217	383.338	360.703	345.014	-0.811305	0.00496948	DOWN		ENSDARG00000104806	437.166	393.606	422.415	294.332	302.896	321.853	-0.447362	0.00617996	DOWN		ENSDARG00000100179	0.419965	0.15596	0.167069	2.49398	3.18516	5.30669	3.97294	0.00355112	UP
	ENSDARG00000036180	3343.03	3762.36	3919.85	2321.88	2542.5	1915.33	-0.701469	0.00497908	DOWN		ENSDARG00000113111	0.0978218	0.139231	0.0444413	1.96878	1.48075	0.965904	4.19709	0.00618685	UP		ENSDARG00000070826	25.1979	41.9532	46.6958	17.9829	16.1078	17.1731	-1.15289	0.00356966	DOWN
	ENSDARG00000056078	345.412	337.714	342.926	199.99	231.957	153.631	-0.808207	0.0050066	DOWN		ENSDARG00000076414	3.03248	3.89847	2.08874	10.9267	11.4347	8.90011	1.81446	0.00621826	UP		ENSDARG00000008142	26.8777	27.293	31.1862	13.4543	7.82639	10.6134	-1.41898	0.0035769	DOWN
	ENSDARG00000075337	6.81344	6.12319	6.81905	23.7325	12.774	17.7507	1.4511	0.00500732	UP		ENSDARG00000079862	1.56515	1.67077	1.9332	4.33131	5.75847	6.83032	1.69923	0.00623013	UP		ENSDARG00000063535	1621.34	2112.01	1850.26	1180.31	1288.26	1175.88	-0.615493	0.0036869	DOWN
	ENSDARG00000015425	38.3133	24.9844	29.2744	14.3264	16.8775	15.3756	-0.986239	0.00500732	DOWN		ENSDARG00000098375	26.2163	19.91	18.221	44.6913	72.4745	52.1588	1.39749	0.00623752	UP		ENSDARG00000025789	46.1961	55.6776	47.364	86.0422	85.8172	85.939	0.789378	0.0036869	UP
	ENSDARG00000045428	40.8807	42.5942	54.1777	20.4042	18.0424	16.2506	-1.33277	0.00507032	DOWN		ENSDARG00000015239	915.221	883.699	1176.61	543.678	608.506	505.03	-0.844587	0.00623752	DOWN		ENSDARG00000032049	420.665	424.679	449.193	305.184	307.504	281.992	-0.533097	0.0036869	DOWN
	ENSDARG00000036558	15.0093	9.38591	11.9646	24.6008	29.5853	34.2513	1.2859	0.00507032	UP		ENSDARG00000088663	153.287	131.852	121.125	67.8244	91.1484	67.7512	-0.841059	0.00624829	DOWN		ENSDARG00000069157	32.7572	21.2105	20.7444	50.142	61.155	50.8558	1.12042	0.00379457	UP
	ENSDARG00000016649	13.4294	20.3808	16.4606	5.06487	4.20945	7.50029	-1.59593	0.00516355	DOWN		ENSDARG00000056672	188.209	167.773	161.589	105.527	126.357	99.2121	-0.644361	0.00636289	DOWN		ENSDARG00000073866	1.39988	0.779799	1.44793	3.01902	5.09625	7.1493	2.03545	0.00379457	UP
	ENSDARG00000045343	0.197491	0.402253	0.224804	2.89421	1.42963	2.25009	2.91489	0.00521255	UP		ENSDARG00000088069	0	0	0	1.87034	1.80981	2.34577	8.30021	0.00639932	UP		ENSDARG00000075758	465.601	718.351	681.14	372.915	382.947	346.63	-0.758611	0.00381955	DOWN
	ENSDARG00000099428	2.56738	1.02798	1.47371	0	0	0.125005	-6.2748	0.00521369	DOWN		ENSDARG00000075567	13.7929	16.5685	8.68828	5.8079	3.8664	3.58764	-1.55372	0.00639932	DOWN		ENSDARG00000059960	44.5162	29.9443	25.8121	92.6709	80.994	159.201	1.73511	0.00383425	UP
	ENSDARG00000058367	11.9482	8.22385	15.6613	4.0519	3.24313	4.87519	-1.5704	0.00524302	DOWN		ENSDARG00000103827	2.15208	1.25308	2.0443	0	0.0822639	0.137986	-4.42394	0.00660861	DOWN		ENSDARG00000099428	1.81985	0.467879	1.97698	0	0	0	-7.84415	0.00384464	DOWN
	ENSDARG00000010948	1565.91	1305.62	1429.15	1016.3	1078.69	874.034	-0.534434	0.00530535	DOWN		ENSDARG00000069342	116.017	169.444	129.88	66.5447	88.6805	65.0605	-0.914198	0.00669462	DOWN		ENSDARG00000035136	53.6155	82.0349	75.4594	33.1436	33.8537	29.1868	-1.13445	0.00385002	DOWN
	ENSDARG00000043236	2986.16	3638.96	3951.3	2261.54	1859.07	1675.44	-0.867785	0.00531594	DOWN		ENSDARG00000031422	10.3691	9.60694	5.7996	4.42975	3.12603	3.31167	-1.2397	0.00671592	DOWN		ENSDARG00000012603	37.3768	30.5681	37.7576	82.3668	73.0766	91.9827	1.22552	0.00386028	UP
	ENSDARG00000008805	4.5423	4.2907	3.57188	29.521	29.5191	8.75034	2.45716	0.00532902	UP		ENSDARG00000087226	346.778	423.68	430.948	250.33	275.008	260.725	-0.612048	0.00681248	DOWN		ENSDARG00000030278	78.1134	112.759	148.636	48.1075	51.6906	46.3599	-1.21784	0.00392454	DOWN
	ENSDARG00000102556	30.3149	23.5989	23.6044	13.8922	14.0448	13.2505	-0.909997	0.0053291	DOWN		ENSDARG00000012222	510.923	510.699	561.539	331.739	350.526	324.475	-0.653225	0.00681248	DOWN		ENSDARG00000045428	32.1973	37.1184	71.9788	21.3957	17.2909	16.3623	-1.36448	0.00392454	DOWN
	ENSDARG00000006345	10.467	10.9502	9.19198	18.523	18.3733	23.7509	0.985712	0.0053678	UP		ENSDARG00000071164	32.5747	27.2893	41.1527	13.2893	13.08	18.8351	-1.16117	0.00682916	DOWN		ENSDARG00000063895	1879.9	2412.07	3399.02	1068.8	597.263	1131.87	-1.45887	0.00392454	DOWN
	ENSDARG00000020794	0.394982	0.402253	0.324717	1.73653	2.03854	3.50014	2.68415	0.00537254	UP		ENSDARG00000036888	2.2499	14.3408	38.2418	0	0	0	-11.4922	0.0068646	DOWN		ENSDARG00000086450	13.8588	13.8804	12.8086	27.1056	22.8421	23.2905	0.854433	0.00392454	UP
	ENSDARG00000114958	4.64104	3.97784	12.614	34.1517	32.5637	31.8763	2.19818	0.00537699	UP		ENSDARG00000027465	44.1176	60.7047	60.7291	26.0863	31.8361	25.7344	-0.984854	0.0068646	DOWN		ENSDARG00000040334	934.981	1450.11	1281.92	713.736	718.208	716.92	-0.771049	0.00392454	DOWN
	ENSDARG00000043402	3.94982	2.86047	2.69765	9.84032	10.153	14.6256	1.8711	0.00545092	UP		ENSDARG00000045399	23.7707	27.1501	23.0206	41.935	43.6821	43.9486	0.810737	0.00698095	UP		ENSDARG00000104314	5.73952	4.21091	4.31595	9.1227	11.1025	14.5934	1.28988	0.00393928	UP
	ENSDARG00000019160	549.717	606.643	581.767	410.833	323.85	311.762	-0.732383	0.00547941	DOWN		ENSDARG00000022564	140.961	126.839	139.524	83.0824	91.0661	84.4476	-0.655656	0.00711748	DOWN		ENSDARG00000034497	3.91967	0.935759	1.94914	0.131262	0	0	-5.35659	0.00393928	DOWN
	ENSDARG00000078088	2.56738	2.77108	1.47371	7.38024	6.65835	10.3754	1.84561	0.00551192	UP		ENSDARG00000008805	4.10852	3.89847	3.17756	21.6566	27.3939	9.45206	2.39323	0.00734338	UP		ENSDARG00000100854	1126.9	1380.4	1302.72	901.966	795.379	799.689	-0.609575	0.00393928	DOWN
	ENSDARG00000004851	38.7083	29.0516	27.6758	61.3573	69.6546	51.127	0.935886	0.00551192	UP		ENSDARG00000015610	102.028	101.499	105.704	67.2338	68.9372	62.4388	-0.638942	0.00734338	DOWN		ENSDARG00000019160	449.782	546.015	618.071	366.089	274.925	313.758	-0.757466	0.00393928	DOWN
	ENSDARG00000095708	0.691219	0.134084	0.774324	3.32834	2.35624	6.87527	2.94782	0.00551192	UP		ENSDARG00000025011	7.92357	8.91079	4.0886	3.05161	2.22113	1.79382	-1.55733	0.00734338	DOWN		ENSDARG00000007836	2703.17	3477.59	4532.19	2000.04	2052.06	1764.92	-0.881101	0.00397701	DOWN
	ENSDARG00000057249	73.8617	115.491	93.7682	211.278	203.404	203.883	1.12645	0.00551192	UP		ENSDARG00000023028	22.1077	15.3154	11.1548	37.6037	38.7463	62.7837	1.52403	0.00734338	UP		ENSDARG00000057910	1.95983	0.779799	0.75181	3.80659	8.82744	5.60151	2.42348	0.00397701	UP
	ENSDARG00000034940	0.394982	0.804507	0.174847	5.78843	4.05061	2.75011	3.1951	0.00551192	UP		ENSDARG00000099428	1.27168	1.11385	1.04437	0	0	0	-7.48236	0.00735191	DOWN		ENSDARG00000075685	181.425	285.25	194.914	109.341	83.7241	129.056	-1.03738	0.00397701	DOWN
	ENSDARG00000045853	156.808	147.806	150.793	110.125	109.3	93.7537	-0.539764	0.00560062	DOWN		ENSDARG00000099412	3.71723	2.78462	8.93271	0.393756	0	0.275972	-4.53577	0.0073938	DOWN		ENSDARG00000016010	307.134	244.233	402.497	134.478	84.1792	92.2038	-1.61789	0.00400617	DOWN
	ENSDARG00000074947	0.592473	0.849201	0.799302	3.61777	2.58127	6.00024	2.40066	0.00565094	UP		ENSDARG00000077549	23.1838	23.8085	18.8431	42.2303	38.2527	43.8796	0.920108	0.0073938	UP		ENSDARG00000004774	125.849	138.18	142.593	95.6899	72.1666	81.8852	-0.703205	0.00403094	DOWN
	ENSDARG00000012871	71.4918	70.9307	78.1068	104.915	113.523	105.254	0.553756	0.00569495	UP		ENSDARG00000063912	3308.53	3811.87	4749.47	1319.48	847.483	1706.75	-1.61552	0.0073938	DOWN		ENSDARG00000060316	212.082	218.032	210.284	155.02	118.67	129.424	-0.667485	0.00406847	DOWN
	ENSDARG00000078929	19.2554	21.9898	22.905	39.6507	32.8682	35.7514	0.752434	0.00577196	UP		ENSDARG00000104222	220.393	214.555	190.165	84.3622	137.216	77.2033	-1.06473	0.0073938	DOWN		ENSDARG00000016977	20.5783	19.339	16.8183	36.2939	33.9447	49.8977	1.08486	0.00408087	UP
	ENSDARG00000037917	0.296237	0.312864	0.149869	1.01297	1.11193	2.6251	2.65368	0.00581005	UP		ENSDARG00000098507	5.86931	5.56924	8.08832	12.7971	19.1675	12.4878	1.17646	0.00739532	UP		ENSDARG00000063905	9745.42	11248.4	18544.3	5241.68	3164.77	5635.93	-1.49348	0.00423085	DOWN
	ENSDARG00000063905	11985.6	14040.6	16325.6	4994.98	3717.03	6904.9	-1.43939	0.00595842	DOWN		ENSDARG00000062788	1.95644	1.67077	1.9332	0.196878	0.493583	0.206979	-2.60881	0.0074372	DOWN		ENSDARG00000004529	402.326	449.476	373.622	265.412	259.454	238.875	-0.681864	0.00428045	DOWN
	ENSDARG00000104806	470.72	416.779	432.797	337.465	318.317	314.512	-0.444349	0.00606394	DOWN		ENSDARG00000068710	1.36951	1.11385	1.37768	3.05161	5.18263	5.65744	1.83352	0.00746118	UP		ENSDARG00000062558	25.7578	25.5774	35.1958	13.3231	14.8337	15.0356	-1.00553	0.0043356	DOWN
	ENSDARG00000090697	7.8009	10.0116	7.76822	17.3653	18.691	14.8756	0.993913	0.00606488	UP		ENSDARG00000043923	16.3362	17.4039	13.0658	7.77667	5.18263	2.69073	-1.58321	0.00747785	DOWN		ENSDARG00000000542	6.01949	7.33011	10.0798	2.29708	2.36612	2.94816	-1.62812	0.00435525	DOWN
	ENSDARG00000013461	51.2489	49.0302	23.8292	12.5898	12.3371	11.2504	-1.77542	0.0060763	DOWN		ENSDARG00000060600	83.8333	98.854	81.461	134.369	132.856	143.644	0.63819	0.00754237	UP		ENSDARG00000076309	50.8157	39.6138	54.7151	134.609	174.183	106.06	1.51249	0.00438492	UP
	ENSDARG00000109597	3.65359	2.01127	4.74586	11.2874	8.4851	9.37537	1.47668	0.00608942	UP		ENSDARG00000077081	16.3362	10.86	12.9547	26.2832	29.6973	32.1508	1.13291	0.00756311	UP		ENSDARG00000104945	2.09982	2.49536	9.1331	31.9623	28.8484	31.2505	2.67247	0.0043941	UP
	ENSDARG00000014244	403.869	441.898	400.176	281.896	288.493	232.509	-0.633691	0.00608942	DOWN		ENSDARG00000040277	53.9977	55.5532	63.7289	88.9888	84.6496	122.601	0.772917	0.00761039	UP		ENSDARG00000022564	110.171	136.777	159.523	78.954	85.9993	87.8553	-0.686134	0.0044302	DOWN
	ENSDARG00000016010	326.749	227.586	407.869	155.709	87.4719	87.6284	-1.54279	0.00608942	DOWN		ENSDARG00000029660	11.7386	16.1508	16.9766	4.72507	6.00526	7.38226	-1.3063	0.00775459	DOWN		ENSDARG00000025699	25.1979	22.4582	21.6911	7.2194	9.10045	11.8664	-1.29783	0.00447644	DOWN
	ENSDARG00000018159	4.04857	3.39681	3.34708	11.4321	10.8678	21.0008	2.00354	0.00623686	UP		ENSDARG00000104097	3.52159	3.20231	2.08874	6.39853	6.41658	10.487	1.42023	0.00775459	UP		ENSDARG00000069009	24.6379	10.7612	17.9042	55.4581	54.7847	42.9695	1.52132	0.00448541	UP
	ENSDARG00000031020	247.259	165.147	161.534	100.863	102.483	112.879	-0.859308	0.00626467	DOWN		ENSDARG00000099076	18.684	19.0747	7.99944	4.13443	2.71471	4.34657	-2.0216	0.00775459	DOWN		ENSDARG00000113771	3.63969	4.21091	2.4225	12.3386	8.55442	14.8145	1.81925	0.00449192	UP
	ENSDARG00000024785	2.46864	1.56432	2.47284	6.51198	4.91103	8.12532	1.57954	0.00627409	UP		ENSDARG00000061124	524.521	555.671	619.712	355.463	264.478	246.581	-0.972444	0.00776687	DOWN		ENSDARG00000089805	2.23981	1.71556	1.28086	7.08814	6.18831	10.8345	2.23084	0.004495	UP
	ENSDARG00000054362	316.085	370.341	353.791	246.297	231.599	215.383	-0.585534	0.00627409	DOWN		ENSDARG00000016010	306.671	229.314	417.193	154.549	92.1356	90.7949	-1.49947	0.00776687	DOWN		ENSDARG00000053876	4.19965	4.36687	3.25784	7.67882	8.1904	9.13931	1.09016	0.00454493	UP
	ENSDARG00000100897	0.197491	0.312864	0.224804	1.88124	0.966321	9.00035	3.9284	0.00627409	UP		ENSDARG00000058367	9.3909	9.32848	15.0656	4.13443	3.45508	4.48455	-1.48915	0.00776687	DOWN		ENSDARG00000074636	511.657	509.521	523.065	360.117	343.178	324.74	-0.587026	0.00460357	DOWN
	ENSDARG00000089515	0.592473	0.491643	0.299738	22.5749	12.0062	2.12508	4.77664	0.00627409	UP		ENSDARG00000103525	130.005	134.915	152.923	89.0872	92.2178	77.6173	-0.690979	0.0078145	DOWN		ENSDARG00000098909	2.3798	6.08243	1.42009	0	0	0.221112	-5.30507	0.00460357	DOWN
	ENSDARG00000035660	378.492	356.486	320.146	269.306	223.498	196.758	-0.613745	0.00627409	DOWN		ENSDARG00000029356	15.6515	19.0747	76.2391	3.93756	1.06943	1.24188	-4.17999	0.0078145	DOWN		ENSDARG00000070913	0.279976	0.15596	0.194914	2.16582	1.00105	1.03186	2.7274	0.0046531	UP
	ENSDARG00000017703	237.286	252.302	141.901	90.7336	116.965	84.5033	-1.10942	0.00627409	DOWN		ENSDARG00000031775	80.5074	80.3363	49.1966	21.755	31.5071	27.7352	-1.37196	0.0078145	DOWN		ENSDARG00000036940	2.09982	2.65132	1.03026	0	0.273013	0.0737041	-4.07329	0.00473451	DOWN
	ENSDARG00000058818	41.7694	43.6668	43.2872	78.4332	102.867	62.7525	0.924716	0.00627409	UP		ENSDARG00000015891	4.40198	3.89847	2.31095	14.1752	15.5479	19.801	2.24258	0.0078145	UP		ENSDARG00000062347	0.699941	0.467879	0.640431	3.67533	3.18516	2.28483	2.30968	0.00474006	UP
	ENSDARG00000008703	77.7128	64.3605	78.9561	51.8064	45.6421	41.5016	-0.669939	0.00631884	DOWN		ENSDARG00000043402	3.42376	3.62001	2.06652	7.38292	6.16979	17.7312	1.80407	0.0078145	UP		ENSDARG00000010332	2455.95	3103.44	3554.39	1980.02	1915.01	1915.27	-0.649501	0.00478569	DOWN
	ENSDARG00000062430	1.87617	2.32413	4.14638	7.66966	7.43935	9.50037	1.53677	0.00632009	UP		ENSDARG00000030278	81.6812	112.916	137.479	50.9914	55.1168	46.6393	-1.12137	0.0078145	DOWN		ENSDARG00000101180	730.458	1043.37	895.573	534.236	505.803	599.657	-0.703039	0.00479137	DOWN
	ENSDARG00000075245	42.9543	37.1861	38.3665	61.3573	73.1889	65.1276	0.754207	0.00639674	UP		ENSDARG00000068289	5.67367	9.18925	6.37733	17.4237	17.1932	16.5583	1.27531	0.0078145	UP		ENSDARG00000003869	39.7566	56.7694	67.6907	23.824	15.8348	21.3005	-1.43035	0.00485952	DOWN
	ENSDARG00000099849	4.24606	3.17333	3.8966	7.52495	8.9484	12.1255	1.33879	0.00639674	UP		ENSDARG00000045428	37.3679	35.9216	54.2184	18.4081	18.7562	16.2824	-1.25708	0.0078145	DOWN		ENSDARG00000079862	2.23981	1.5596	1.30871	3.74096	5.27826	7.88634	1.74601	0.00490478	UP
	ENSDARG00000060600	99.0418	96.2726	86.5245	159.616	138.303	143.006	0.645564	0.00640299	UP		ENSDARG00000114958	5.86931	6.54386	13.1324	35.9302	35.6203	38.8431	2.09123	0.0078145	UP		ENSDARG00000008155	62.2947	65.3472	53.295	31.2403	35.4918	28.892	-0.919087	0.00500695	DOWN
	ENSDARG00000011262	375.628	514.75	477.908	252.086	287.077	211.508	-0.865713	0.00640299	DOWN		ENSDARG00000053166	23.7707	39.8201	26.2426	10.3361	10.3653	16.5583	-1.26463	0.0078145	DOWN		ENSDARG00000052263	44.3763	58.329	43.605	24.4147	24.9352	30.882	-0.865194	0.00500924	DOWN
	ENSDARG00000062987	432.604	465.184	377.87	268.872	289.301	203.758	-0.74291	0.00640299	DOWN		ENSDARG00000099156	94.3002	67.3878	85.2163	51.2867	40.5561	39.2571	-0.914389	0.00783747	DOWN		ENSDARG00000008805	6.43946	4.21091	3.70336	30.8465	36.4928	11.719	2.47291	0.00500924	UP
	ENSDARG00000105177	1138.73	1243.23	1129.36	850.32	803.026	638.15	-0.615682	0.00640299	DOWN		ENSDARG00000078992	39.8135	9.8854	27.0203	3.93756	1.56301	0.827917	-3.62342	0.00791037	DOWN		ENSDARG00000018623	16.2386	14.8162	16.7904	31.3716	36.9478	29.3342	1.02718	0.00501186	UP
	ENSDARG00000061124	560.677	591.044	628.501	395.349	267.975	233.759	-0.989358	0.00640299	DOWN		ENSDARG00000008155	54.9759	75.6025	55.1295	37.4068	34.6331	29.3221	-0.872548	0.00802581	DOWN		ENSDARG00000061656	118.57	112.135	132.124	74.0317	77.1718	72.6722	-0.697223	0.00501186	DOWN
	ENSDARG00000110186	891.475	1012.61	837.594	613.139	621.146	458.143	-0.695781	0.0064528	DOWN		ENSDARG00000019160	494.881	565	566.627	380.171	299.358	323.992	-0.696799	0.00802779	DOWN		ENSDARG00000099527	6.43946	3.74304	7.82439	12.7324	15.6528	13.5616	1.20315	0.00502213	UP
	ENSDARG00000091931	1.97491	2.94986	2.04821	8.24851	6.42008	6.87527	1.61616	0.00646363	UP		ENSDARG00000063908	3761.05	4076.27	5067.16	1307.27	851.596	1917.66	-1.66245	0.00803334	DOWN		ENSDARG00000020134	237.42	174.675	178.318	332.355	344.907	325.551	0.764614	0.0050949	UP
	ENSDARG00000070461	97.5606	75.3108	74.8846	43.8473	33.7153	48.3769	-0.978261	0.00646363	DOWN		ENSDARG00000096879	0	0	0.111103	0.689072	1.15169	1.24188	3.84054	0.00804426	UP		ENSDARG00000057328	4457.5	6545.32	7154.28	3520.18	3255.5	3172.74	-0.868025	0.0051135	DOWN
	ENSDARG00000105532	50.3602	45.8122	61.1716	31.1128	27.3482	23.8759	-0.935077	0.00646363	DOWN		ENSDARG00000104945	3.22812	3.48078	9.31046	29.9254	30.1086	30.9779	2.46638	0.00804426	UP		ENSDARG00000068982	0.419965	0.15596	0.222759	2.29708	1.91109	2.28483	3.04211	0.00515776	UP
	ENSDARG00000038428	13.9231	7.59812	15.6114	35.4541	42.9682	68.8777	1.98713	0.00656389	UP		ENSDARG00000035136	54.0955	60.7047	62.3956	23.8222	32.4942	30.012	-1.03698	0.00804426	DOWN		ENSDARG00000008239	27.5777	46.3201	56.1351	12.798	15.6528	15.4042	-1.57104	0.00518761	DOWN
	ENSDARG00000025789	53.2239	49.0302	51.2053	90.4441	84.5333	79.6281	0.730459	0.00660502	UP		ENSDARG00000042005	125.505	152.876	126.213	81.2121	99.8684	79.1351	-0.636212	0.00804426	DOWN		ENSDARG00000044625	7.97933	8.26587	11.9733	68.65	19.657	47.9814	2.25992	0.00524298	UP
	ENSDARG00000021402	1094	1199.61	1237.67	896.482	810.32	721.778	-0.540143	0.00660502	DOWN		ENSDARG00000075898	63.4864	53.3255	36.4419	15.5533	15.3011	23.9406	-1.48003	0.00804426	DOWN		ENSDARG00000020982	50.1158	52.7144	36.8108	18.4423	16.9268	22.5535	-1.26676	0.0052596	DOWN
	ENSDARG00000037593	30.2161	42.326	36.3183	97.2455	61.1165	88.1285	1.17543	0.00661433	UP		ENSDARG00000015990	398.917	353.09	313.978	121.671	220.961	160.202	-1.08359	0.00805083	DOWN		ENSDARG00000026072	24.4979	26.981	26.9538	47.5824	42.2261	49.6766	0.830111	0.00526556	UP
	ENSDARG00000037142	0	0	0.0749346	0.578843	1.07222	0.750029	4.27353	0.00666347	UP		ENSDARG00000045562	413.591	362.14	497.321	195.992	256.746	261.898	-0.833245	0.00805748	DOWN		ENSDARG00000077664	1204.74	1656.6	2187.35	843.292	887.658	875.162	-0.954224	0.0053147	DOWN
	ENSDARG00000099076	18.7617	12.0676	6.89398	2.60479	2.47537	4.00016	-2.05928	0.00666347	DOWN		ENSDARG00000062109	16.1406	16.5685	29.3313	0.196878	2.79697	0.413959	-4.17741	0.00809449	DOWN		ENSDARG00000055270	0.979917	0.935759	0.584741	3.67533	3.00315	4.79077	2.24961	0.0053147	UP
	ENSDARG00000089076	15.0093	14.5258	32.072	3.32834	5.70527	6.62526	-1.96962	0.00666347	DOWN		ENSDARG00000076836	3.52159	10.1639	7.955	27.2676	28.7924	31.8748	2.02549	0.00809449	UP		ENSDARG00000110634	0.839929	1.40364	6.68276	0	0	0	-8.92841	0.00540892	DOWN
	ENSDARG00000040350	24.0939	18.459	30.2986	7.81437	9.12048	11.5005	-1.35775	0.0066692	DOWN		ENSDARG00000095921	15.7493	12.1131	15.6878	5.61102	5.84074	7.86522	-1.17238	0.00817587	DOWN		ENSDARG00000045562	360.05	388.808	565.723	214.548	248.078	257.596	-0.868843	0.00541265	DOWN
	ENSDARG00000075898	74.2567	49.3878	36.8428	16.6417	16.5069	23.2509	-1.50881	0.0066692	DOWN		ENSDARG00000078328	47.0523	51.6547	46.2857	26.0863	33.1524	25.5964	-0.772566	0.00821272	DOWN		ENSDARG00000013921	3.35972	0.623839	0.69612	10.8291	19.1109	18.2049	3.43539	0.00542339	UP
	ENSDARG00000102657	3.45609	3.70967	2.42289	0.868264	0.58244	0.25001	-2.48428	0.0066692	DOWN		ENSDARG00000013461	47.0523	46.7816	20.4208	10.533	12.0928	12.4188	-1.69931	0.00835084	DOWN		ENSDARG00000046022	182.545	263.104	256.785	155.217	126.951	119.548	-0.80633	0.00548476	DOWN
	ENSDARG00000006368	0.197491	0	0.0749346	2.89421	1.72085	0.875034	4.51517	0.00670965	UP		ENSDARG00000074287	4.69545	6.2654	6.31067	11.4189	17.769	21.1119	1.54061	0.00848515	UP		ENSDARG00000102291	123.47	214.757	196.946	97.6588	87.2733	91.7616	-0.951902	0.00551027	DOWN
	ENSDARG00000100192	5.52975	1.87718	1.49869	0.289421	0.0926609	0	-4.66138	0.00670965	DOWN		ENSDARG00000013921	2.54337	1.81	0.799944	7.28448	18.2626	20.077	3.20145	0.00848515	UP		ENSDARG00000114958	4.89959	5.45859	13.7553	39.3129	36.5838	35.0831	2.16772	0.00553829	UP
	ENSDARG00000057910	1.87617	1.11737	0.949172	6.65669	5.40081	5.62522	2.18936	0.00670965	UP		ENSDARG00000032317	0	0	0	0.196878	1.15169	2.13879	7.53561	0.0086468	UP		ENSDARG00000098375	29.2575	20.4307	15.5096	45.4166	69.7094	55.5729	1.3941	0.00553829	UP
	ENSDARG00000101089	14.8118	18.3249	20.4072	30.3892	68.6882	66.6276	1.62945	0.00670965	UP		ENSDARG00000002401	6.74971	7.37925	7.24394	17.6206	12.9977	25.8034	1.40062	0.0086468	UP		ENSDARG00000061713	1.11991	1.40364	0.863189	5.64426	4.0042	3.31668	1.97044	0.00558481	UP
	ENSDARG00000095921	17.2805	17.8332	17.5097	6.65669	5.75822	10.7504	-1.19218	0.00675221	DOWN		ENSDARG00000057912	6.84753	8.35386	10.3771	2.85473	2.22113	2.75972	-1.70906	0.0086468	DOWN		ENSDARG00000057249	73.4938	111.667	99.1554	223.08	192.293	199.296	1.11213	0.00561386	UP
	ENSDARG00000058088	33.0798	26.951	19.433	5.35429	5.95678	8.25032	-2.02206	0.00682022	DOWN		ENSDARG00000012949	5.18456	10.0246	7.88834	15.7502	19.5788	24.4926	1.37657	0.00865542	UP		ENSDARG00000099753	5.03957	2.3394	4.78931	13.8481	10.0105	16.8045	1.72542	0.00562573	UP
	ENSDARG00000062573	18.0704	13.9001	14.2875	30.0998	26.9643	34.3763	0.983816	0.00685395	UP		ENSDARG00000077400	15.945	18.5177	23.7317	41.935	32.0007	40.223	0.96811	0.00868179	UP		ENSDARG00000075369	32.1973	34.1552	18.0991	7.87571	5.82429	8.62338	-1.91185	0.00563501	DOWN
	ENSDARG00000044010	0.296237	0.268169	0.0499564	4.92016	2.31652	1.62506	3.9594	0.00685395	UP		ENSDARG00000045199	462.11	406.555	493.41	292.659	336.377	281.906	-0.580599	0.00868179	DOWN		ENSDARG00000089076	14.5588	18.5592	32.8012	5.18484	4.64123	6.78078	-1.99407	0.00575021	DOWN
	ENSDARG00000071727	4.3448	6.57014	2.5228	1.15769	1.13841	0.50002	-2.22205	0.00685395	DOWN		ENSDARG00000056080	2.64119	2.64539	1.55545	5.11882	9.29582	7.31327	1.69002	0.00868179	UP		ENSDARG00000062949	7.55936	3.58708	8.15853	23.3646	17.0178	17.0256	1.55667	0.00578817	UP
	ENSDARG00000071478	1116.22	1134.53	1126.72	836.717	849.41	688.402	-0.50821	0.00685395	DOWN		ENSDARG00000016789	0.782575	0.696155	1.02215	18.8018	9.21356	3.10469	3.57938	0.0087	UP		ENSDARG00000019239	8.81926	7.95395	11.9733	18.7048	20.476	23.7327	1.12004	0.00578817	UP
	ENSDARG00000035184	1.48118	2.32413	2.14813	5.78843	4.44773	4.75019	1.31168	0.00693577	UP		ENSDARG00000030020	12.0321	7.10078	8.37719	23.33	17.1109	27.3213	1.29954	0.0087	UP		ENSDARG00000034940	0.139988	0.935759	0.139224	4.79106	2.82114	3.31668	3.41433	0.00578817	UP
	ENSDARG00000059982	240.347	213.954	207.569	154.551	158.08	121.755	-0.60683	0.00701585	DOWN		ENSDARG00000036180	3393.15	3292.68	3947.19	2197.45	2446.28	2143.89	-0.647607	0.0087	DOWN		ENSDARG00000099885	27.9976	16.8437	15.0919	54.6049	44.4102	45.2543	1.27246	0.00578817	UP
	ENSDARG00000104945	4.44355	2.77108	8.74237	30.3892	32.4446	27.2511	2.48429	0.00701744	UP		ENSDARG00000020960	11.6408	6.12617	8.68828	30.9098	35.7025	20.6289	1.71607	0.0087	UP		ENSDARG00000075571	9.09923	17.1556	9.27232	2.82213	4.27721	3.39039	-1.75525	0.00583563	DOWN
	ENSDARG00000086309	326.848	260.973	248.508	171.916	162.726	195.758	-0.657025	0.00702738	DOWN		ENSDARG00000063385	2571.74	2508.11	2614.26	1856.46	2073.87	1812.45	-0.422014	0.0087	DOWN		ENSDARG00000091326	475.96	653.004	570.791	384.663	353.643	360.929	-0.628764	0.00584514	DOWN
	ENSDARG00000016837	11.7507	9.60938	15.2117	29.9551	27.2953	50.252	1.55054	0.00703129	UP		ENSDARG00000053753	2.44555	3.75924	5.99958	0.295317	0.575847	0.206979	-3.50131	0.00884056	DOWN		ENSDARG00000102746	185.764	240.958	255.671	124.961	139.419	117.484	-0.838079	0.00585502	DOWN
	ENSDARG00000102274	4.44355	3.08394	3.59686	10.8533	7.67762	7.7503	1.24053	0.00713932	UP		ENSDARG00000024785	3.32594	2.2277	2.48872	7.87511	6.91017	8.07219	1.50443	0.00886878	UP		ENSDARG00000003035	34.2971	30.7241	23.4453	14.1107	8.73643	10.0975	-1.42034	0.00586754	DOWN
	ENSDARG00000063285	123.136	113.257	90.9956	73.8024	73.2816	66.8776	-0.612801	0.00717311	DOWN		ENSDARG00000057672	284.172	267.881	201.319	139.094	145.114	121.083	-0.893902	0.00887304	DOWN		ENSDARG00000035596	3.35972	5.14667	4.95638	14.767	11.0115	15.7727	1.62009	0.00588565	UP
	ENSDARG00000062361	4.04857	4.06723	3.72175	11.5769	9.87501	7.6253	1.29618	0.00721363	UP		ENSDARG00000043006	54.1933	70.4509	58.1959	42.7225	36.5252	35.3935	-0.67295	0.00887949	DOWN		ENSDARG00000062310	145.028	169.528	161.945	95.7555	91.8235	80.1901	-0.83149	0.0059176	DOWN
	ENSDARG00000110804	2.66613	2.5476	3.0973	6.65669	6.23476	4.87519	1.09257	0.00728282	UP		ENSDARG00000094332	14.9667	14.6193	13.088	6.79229	9.21356	5.51945	-0.986149	0.00903658	DOWN		ENSDARG00000076008	0.139988	0	0.445517	3.21592	2.91214	2.57964	3.44597	0.0059176	UP
	ENSDARG00000009169	32.586	42.7282	37.7171	20.8383	21.2061	24.251	-0.770982	0.00729278	DOWN		ENSDARG00000005372	4.79327	6.2654	3.66641	17.6206	38.0059	19.594	2.36903	0.00904777	UP		ENSDARG00000056720	3.07974	2.02748	2.56172	9.31959	7.91739	9.72894	1.8098	0.0060022	UP
	ENSDARG00000045877	86.5999	71.1094	69.4644	48.1886	48.6338	47.0018	-0.658576	0.00736402	DOWN		ENSDARG00000061226	1.46733	1.25308	1.48879	0	0.0822639	0.206979	-3.67236	0.00904777	DOWN		ENSDARG00000061124	457.481	592.803	658.168	359.986	249.716	252.879	-0.98608	0.00608592	DOWN
	ENSDARG00000055543	0.0987456	0.625727	0.824281	1.88124	3.38874	4.12516	2.49114	0.00736402	UP		ENSDARG00000063049	25.0424	24.3654	23.5317	12.6002	17.6045	11.7978	-0.795714	0.00906968	DOWN		ENSDARG00000021895	0.839929	0.467879	1.42009	11.2229	3.45817	8.47597	2.97335	0.00608592	UP
	ENSDARG00000098239	4.93728	5.72094	3.69677	0.868264	1.58847	0.750029	-2.08075	0.00749186	DOWN		ENSDARG00000068401	6.16278	6.82232	8.53274	15.9471	13.5735	16.6273	1.09429	0.00908929	UP		ENSDARG00000011506	328.272	437.467	447.8	230.496	261.638	197.895	-0.814807	0.00608592	DOWN
	ENSDARG00000104267	0	0.0893896	0.224804	1.3024	1.36344	2.87511	3.75135	0.00752027	UP		ENSDARG00000057854	26.901	38.567	102.393	9.05638	6.58111	9.24508	-2.75871	0.00908929	DOWN		ENSDARG00000039613	311.614	369.781	333.414	244.081	243.801	240.791	-0.477771	0.00608592	DOWN
	ENSDARG00000039096	0	0	0.0499564	2.17066	0.595678	0.625025	5.08994	0.00761181	UP		ENSDARG00000003869	35.9006	43.997	63.6622	24.7082	13.6558	19.1801	-1.32214	0.009091	DOWN		ENSDARG00000015610	83.8529	97.9428	105.504	63.0713	57.9699	63.3118	-0.640612	0.00608592	DOWN
	ENSDARG00000036888	2.07366	13.5425	35.5939	0	0.0529491	0	-8.51976	0.00762621	DOWN		ENSDARG00000062190	38.3462	54.9963	29.1535	16.5377	19.4143	12.2808	-1.34179	0.00910818	DOWN		ENSDARG00000062363	38.4968	32.2837	32.1886	53.4236	61.337	58.8896	0.754545	0.00608782	UP
	ENSDARG00000103396	0.394982	0.268169	0.0749346	2.02595	1.76056	3.37513	3.39709	0.00764247	UP		ENSDARG00000025757	0.0978218	0	0.288869	0.88595	1.39849	2.27677	3.08561	0.00926174	UP		ENSDARG00000021137	0.139988	0.15596	0.167069	0.853202	3.36717	1.8426	3.61143	0.0061265	UP
	ENSDARG00000036776	1.0862	0.536338	1.22393	4.34132	5.63908	4.12516	2.3106	0.00771935	UP		ENSDARG00000091090	2.15208	3.20231	3.64419	9.54858	7.81507	8.0032	1.48345	0.00927051	UP		ENSDARG00000030949	390.427	559.74	633.024	298.555	331.984	296.954	-0.771844	0.00616972	DOWN
	ENSDARG00000002365	313.616	351.972	351.843	208.962	238.258	200.508	-0.651079	0.00781804	DOWN		ENSDARG00000098206	17.021	14.48	29.3535	49.8101	112.948	58.9201	1.85431	0.00940931	UP		ENSDARG00000063309	744.037	907.062	815.213	593.107	572.964	545.337	-0.527131	0.00617092	DOWN
	ENSDARG00000053127	4.3448	5.67624	4.82079	10.2745	10.3251	16.5006	1.31451	0.00786303	UP		ENSDARG00000102612	90.8765	85.9056	96.06	58.4727	64.5772	52.9177	-0.633235	0.00941332	DOWN		ENSDARG00000044345	676.703	885.696	861.741	548.15	553.125	560.299	-0.544992	0.00617092	DOWN
	ENSDARG00000071164	33.9685	31.9121	39.5405	14.6158	13.8462	20.2508	-1.11726	0.00795174	DOWN		ENSDARG00000063924	4545.68	4897.73	5278.85	1467.53	923.001	2329.62	-1.64105	0.00941332	DOWN		ENSDARG00000055543	0.559953	0.15596	0.584741	3.08465	2.73013	3.16928	2.67341	0.00620914	UP
	ENSDARG00000100179	0.394982	0.491643	0.0999128	3.18363	2.51508	3.50014	3.26938	0.00795174	UP		ENSDARG00000062363	32.7703	28.2639	37.9751	51.2867	49.6874	62.0938	0.717563	0.00941332	UP		ENSDARG00000005108	1015.75	1402.86	1758.51	747.339	770.626	788.265	-0.857191	0.00628278	DOWN
	ENSDARG00000007377	1184.35	1252.97	1117.7	652.79	538.943	311.012	-1.24219	0.00796323	DOWN		ENSDARG00000000540	77.3771	75.7417	51.7075	30.8114	28.7101	38.6361	-1.05884	0.00941332	DOWN		ENSDARG00000104186	1147.06	1664.56	1438.88	913.976	885.838	843.764	-0.685127	0.00628278	DOWN
	ENSDARG00000104845	96.3757	74.0593	77.2076	45.2944	59.303	47.3769	-0.70137	0.00800661	DOWN		ENSDARG00000034940	0.489109	0.696155	0.288869	4.52819	3.8664	2.9667	3.04161	0.00941332	UP		ENSDARG00000078088	2.51979	2.02748	1.75422	4.72543	6.0973	11.203	1.81811	0.00628278	UP
	ENSDARG00000043006	54.9025	61.5894	54.9021	38.0589	36.5878	32.5013	-0.677527	0.00802371	DOWN		ENSDARG00000000588	23.8685	10.1639	16.6877	41.935	49.5229	56.8503	1.54429	0.00941332	UP		ENSDARG00000097546	2.23981	3.1192	1.94914	0.0656309	0.546027	0.36852	-2.90604	0.00631257	DOWN
	ENSDARG00000103525	140.317	113.659	149.32	97.1008	86.7571	68.1277	-0.678393	0.00803978	DOWN		ENSDARG00000043877	28.3683	21.3024	23.5317	36.324	38.1705	52.7797	0.79796	0.00941332	UP		ENSDARG00000031020	254.918	198.693	183.33	114.657	109.478	130.383	-0.844676	0.00631375	DOWN
	ENSDARG00000077983	10.862	4.55887	9.94132	23.009	26.051	18.1257	1.41108	0.00803978	UP		ENSDARG00000045611	1.46733	0.835386	1.8221	4.13443	3.94867	4.0016	1.50491	0.00941332	UP		ENSDARG00000095879	3.35972	3.43112	2.25543	5.84115	10.1925	7.44411	1.3917	0.0063216	UP
	ENSDARG00000032990	15.5031	9.60938	16.5356	34.2964	32.8549	22.2509	1.10336	0.00819568	UP		ENSDARG00000060316	240.837	184.203	203.097	144.41	138.45	131.915	-0.598906	0.00941332	DOWN		ENSDARG00000112959	0	0.623839	0.250603	8.40076	4.36822	14.0038	4.99351	0.00642045	UP
	ENSDARG00000007198	53.5201	51.9801	65.7426	98.8374	91.9329	76.253	0.640312	0.00819568	UP		ENSDARG00000075369	27.8792	37.3139	17.8432	10.9267	6.00526	7.0373	-1.78975	0.00941332	DOWN		ENSDARG00000075567	15.1187	13.7245	10.0798	5.90678	3.91319	3.75891	-1.51069	0.00647289	DOWN
	ENSDARG00000063912	3630.08	4437.3	4542.69	1319.91	943.249	2002.83	-1.56392	0.00819568	DOWN		ENSDARG00000009315	62.5082	65.4386	70.1062	44.6913	38.9108	41.2579	-0.666038	0.00943184	DOWN		ENSDARG00000039096	0	0	0	0.918833	0.81904	1.17927	7.25885	0.00647289	UP
	ENSDARG00000101063	88.1798	93.5462	134.982	44.4262	51.2945	43.8767	-1.18103	0.00821771	DOWN		ENSDARG00000051768	360.865	344.318	290.224	191.562	231.902	216.017	-0.638	0.00948559	DOWN		ENSDARG00000099412	3.35972	3.43112	8.96603	0.196893	0	0.515929	-4.41008	0.00648597	DOWN
	ENSDARG00000017163	456.007	708.502	551.693	300.564	277.295	230.759	-1.08581	0.00831141	DOWN		ENSDARG00000062430	2.34772	2.36693	3.95528	8.66262	7.32149	8.21018	1.45497	0.00952404	UP		ENSDARG00000101063	77.2735	102.933	145.573	56.5739	41.134	43.1169	-1.21152	0.00650732	DOWN
	ENSDARG00000060021	7.20843	8.04507	15.1368	2.7495	2.50185	1.62506	-2.13992	0.00831141	DOWN		ENSDARG00000007836	3174.12	3195.21	4134.58	2063.87	2241.03	1790.92	-0.785095	0.00956407	DOWN		ENSDARG00000056078	278.716	315.819	368.582	202.143	204.578	160.159	-0.765151	0.00650732	DOWN
	ENSDARG00000003869	36.0421	50.3264	60.5472	22.5749	16.2421	19.8758	-1.32981	0.00831141	DOWN		ENSDARG00000074636	526.086	559.291	603.98	363.633	444.883	359.04	-0.533071	0.00967835	DOWN		ENSDARG00000031632	24.6379	32.4396	38.4537	15.8171	13.8327	15.6253	-1.0791	0.00650732	DOWN
	ENSDARG00000056720	1.28369	2.68169	1.97328	6.94611	4.22269	8.87535	1.72247	0.00832464	UP		ENSDARG00000007377	1204.87	1138.91	1152.85	646.448	537.101	326.337	-1.21171	0.00969709	DOWN		ENSDARG00000015990	390.567	353.405	277.947	126.865	191.564	159.569	-1.09591	0.00650732	DOWN
	ENSDARG00000014259	1.97491	1.20676	0.874237	0	0.0397118	0	-5.21869	0.00845761	DOWN		ENSDARG00000062987	429.242	444.704	388.84	248.165	304.952	224.228	-0.699833	0.0097082	DOWN		ENSDARG00000054848	0.279976	0.623839	0.863189	3.28155	5.82429	3.98002	2.77459	0.00652087	UP
	ENSDARG00000063899	2275.2	2878.7	3002.4	1026.58	764.612	1357.43	-1.37354	0.00845761	DOWN		ENSDARG00000104111	307.552	319.118	364.619	197.272	214.544	226.642	-0.634861	0.00973854	DOWN		ENSDARG00000088923	0.139988	1.40364	0.306293	14.5701	12.5586	19.4579	4.84121	0.00656435	UP
	ENSDARG00000029660	12.1457	16.2242	19.0334	6.65669	6.35389	6.75027	-1.26591	0.00846537	DOWN		ENSDARG00000018192	786.683	875.903	769.013	560.314	538.829	586.235	-0.528728	0.00984909	DOWN		ENSDARG00000037593	42.2764	41.7972	34.9174	102.384	70.9835	92.8672	1.16395	0.00656435	UP
	ENSDARG00000042561	346.696	308.886	346.398	226.183	204.662	148.006	-0.791379	0.00850641	DOWN		ENSDARG00000016443	38.2483	28.5424	28.8647	57.4883	70.9115	53.3317	0.926137	0.00988139	UP		ENSDARG00000018658	19.7383	19.9629	15.9272	30.7153	36.8568	36.852	0.911495	0.00656435	UP
	ENSDARG00000002952	0	0.178779	0	1.88124	2.25034	1.62506	4.86705	0.00850641	UP		ENSDARG00000063899	2436.55	2410.23	3113.34	1036.46	703.85	1387.45	-1.34767	0.00993482	DOWN		ENSDARG00000018890	604.609	758.744	835.01	480.156	499.524	443.772	-0.627249	0.00670392	DOWN
	ENSDARG00000026907	5.03602	4.11192	8.46761	15.484	14.7199	16.2506	1.3903	0.00850641	UP		ENSDARG00000053459	146.048	149.116	171.01	88.2013	97.6473	112.459	-0.644214	0.00998892	DOWN		ENSDARG00000013245	6.15948	6.39435	8.04715	13.1262	16.3808	23.2168	1.34728	0.00670392	UP
	ENSDARG00000012222	518.513	551.579	552.243	359.461	405.524	289.761	-0.620763	0.00853067	DOWN		ENSDARG00000006782	26.5097	24.3654	19.1987	39.6709	44.9984	43.2587	0.871032	0.00998892	UP		ENSDARG00000057227	1.53987	2.49536	1.53146	6.43183	6.37031	3.83261	1.59718	0.0067163	UP
	ENSDARG00000062109	21.5265	17.9226	30.4484	0.434132	2.97839	0.375015	-3.96811	0.00853067	DOWN		ENSDARG00000061417	19.6622	18.2393	18.4876	11.1236	11.4347	8.90011	-0.842391	0.0100089	DOWN		ENSDARG00000101034	2.23981	3.43112	3.75905	8.59765	8.1904	9.0656	1.44014	0.00677029	UP
	ENSDARG00000103478	11.257	9.51999	8.89224	4.0519	4.50067	3.75015	-1.26058	0.0087086	DOWN		ENSDARG00000057249	60.4539	130.32	105.948	212.53	203.11	190.421	1.03082	0.010035	UP		ENSDARG00000008703	76.5735	70.4938	75.2645	52.0453	45.6843	43.6328	-0.653272	0.00678415	DOWN
	ENSDARG00000109961	0.789965	2.01127	2.24804	11.8663	7.43935	5.1252	2.23082	0.0087086	UP		ENSDARG00000021402	1045.72	1184.86	1216.69	821.473	820.253	782.382	-0.508032	0.0101545	DOWN		ENSDARG00000060398	25.6178	25.7334	39.4561	11.2885	14.5607	14.7408	-1.16614	0.00678415	DOWN
	ENSDARG00000035136	52.5326	81.8362	65.4928	23.5878	39.5662	35.8764	-1.00969	0.00871365	DOWN		ENSDARG00000100223	0.195644	0	0.0222207	2.95317	1.97433	0.206979	4.72914	0.0102514	UP		ENSDARG00000105010	0.279976	0.779799	0.584741	1.9033	2.91214	2.72705	2.17543	0.00678991	UP
	ENSDARG00000077845	1.67867	1.51962	1.27389	5.06487	3.60054	5.25021	1.63349	0.00871556	UP		ENSDARG00000014587	0.293465	0	0.266648	1.67346	1.48075	1.93181	2.94979	0.0102859	UP		ENSDARG00000099240	382.168	557.088	477.204	322.773	282.66	289.952	-0.661618	0.00683761	DOWN
	ENSDARG00000104111	307.889	350.944	346.323	209.541	231.692	203.258	-0.640922	0.00871556	DOWN		ENSDARG00000043236	3018.78	3306.32	4001.72	2213.79	1876.52	1901.38	-0.785415	0.0102859	DOWN		ENSDARG00000019280	163.926	183.721	149.165	116.364	102.744	116.452	-0.565407	0.0068571	DOWN
	ENSDARG00000014591	1291.89	1532.5	1523.94	987.361	972.172	724.778	-0.695866	0.00888966	DOWN		ENSDARG00000101089	15.1624	18.2393	18.6431	32.977	67.2919	50.9169	1.53775	0.0103148	UP		ENSDARG00000102012	54.3154	83.2825	85.2887	39.3129	45.1382	42.0113	-0.818786	0.00688002	DOWN
	ENSDARG00000007836	3289.02	3503.54	4081.34	2179.92	2333.72	1788.57	-0.786899	0.00901527	DOWN		ENSDARG00000098239	5.08674	5.56924	3.04423	1.18127	1.56301	0.620938	-2.0153	0.0103148	DOWN		ENSDARG00000094043	52.4956	49.7512	55.8567	14.9639	15.8348	28.5972	-1.41245	0.0069668	DOWN
	ENSDARG00000008155	57.8649	56.8518	46.7592	31.5469	34.589	23.5009	-0.845831	0.00901527	DOWN		ENSDARG00000020718	6.2606	6.68309	4.97743	1.27971	1.23396	0.482952	-2.58359	0.0104164	DOWN		ENSDARG00000063285	102.891	120.245	114.86	76.3288	71.4385	73.9252	-0.608396	0.00701665	DOWN
	ENSDARG00000088440	1223.16	1260.39	1162.98	850.609	921.195	654.026	-0.587849	0.00901527	DOWN		ENSDARG00000110186	907.004	910.571	879.005	572.029	647.746	500.614	-0.648395	0.0104773	DOWN		ENSDARG00000086107	5.45954	4.67879	3.03508	9.45085	10.2835	12.8245	1.32204	0.00706998	UP
	ENSDARG00000063924	4496.97	5567.54	4930.15	1437.41	1017.36	2369.22	-1.63642	0.00901527	DOWN		ENSDARG00000061031	0.782575	0.835386	0.444413	1.87034	3.20829	2.89771	2.00688	0.0104851	UP		ENSDARG00000097057	30.3774	23.238	18.4611	64.1214	51.4175	83.5804	1.47092	0.00706998	UP
	ENSDARG00000076008	0.0987456	0.268169	0.474586	2.7495	2.42242	2.87511	3.0919	0.00901527	UP		ENSDARG00000056078	313.519	342.091	340.154	189.987	240.293	173.38	-0.722107	0.0105695	DOWN		ENSDARG00000041203	760.136	1101.39	886.133	577.618	571.872	529.564	-0.710473	0.00706998	DOWN
	ENSDARG00000075685	188.308	245.151	176.121	123.293	93.0051	104.879	-0.925725	0.00901527	DOWN		ENSDARG00000079484	0.684753	0.139231	0.177765	3.05161	2.22113	1.93181	2.89156	0.0105748	UP		ENSDARG00000089227	1.25989	0.779799	5.6525	0.0656309	0	0	-6.43866	0.00706998	DOWN
	ENSDARG00000076546	0.789965	0.268169	1.02411	3.47306	2.66069	4.12516	2.27148	0.00902087	UP		ENSDARG00000101063	87.3549	66.9701	123.614	36.0286	43.9289	46.0874	-1.14253	0.0105748	DOWN		ENSDARG00000038569	1.39988	2.3394	3.09077	7.02251	6.18831	10.466	1.76025	0.00710401	UP
	ENSDARG00000036577	4.04857	4.38009	1.99826	0.434132	0.569203	0.375015	-2.83157	0.00904122	DOWN		ENSDARG00000009886	8.60832	11.9739	5.75515	17.1284	22.2113	19.4561	1.17141	0.0105938	UP		ENSDARG00000010727	203.963	227.857	224.986	144.979	157.62	168.266	-0.480264	0.00722798	DOWN
	ENSDARG00000069957	3.45609	2.72638	3.99651	7.66966	7.87618	9.37537	1.28739	0.009043	UP		ENSDARG00000105127	2.05426	1.25308	2.37761	7.97355	9.54261	7.31327	2.09252	0.0106809	UP		ENSDARG00000040861	49.2758	61.4482	71.3941	23.6928	29.3034	35.1569	-1.04837	0.00722798	DOWN
	ENSDARG00000013921	3.06111	2.45821	0.69939	10.2745	21.9871	17.8757	3.05567	0.009043	UP		ENSDARG00000059226	16.6297	9.8854	15.8878	28.3504	25.9131	39.947	1.14675	0.0108503	UP		ENSDARG00000089904	1.39988	0.31192	0.69612	2.49398	6.0063	3.46409	2.31274	0.00722798	UP
	ENSDARG00000095241	67.8382	74.1934	73.0612	48.3333	49.6663	48.6269	-0.552777	0.00911166	DOWN		ENSDARG00000009160	6.55406	4.31616	3.8664	1.37814	1.39849	2.48375	-1.47031	0.0108503	DOWN		ENSDARG00000043509	215.442	392.083	448.496	174.775	149.884	178.732	-1.06947	0.00736111	DOWN
	ENSDARG00000016516	490.765	552.294	494.968	310.983	296.886	271.386	-0.806736	0.00920847	DOWN		ENSDARG00000010738	0.880396	1.25308	1.66655	2.95317	4.85357	8.76213	2.09326	0.0108503	UP		ENSDARG00000028327	100.931	116.502	200.427	60.1836	63.7942	54.6884	-1.22826	0.00736111	DOWN
	ENSDARG00000033327	0.88871	0.938591	1.27389	6.94611	5.61261	3.12512	2.31504	0.00920847	UP		ENSDARG00000102274	4.98891	3.34155	3.64419	10.0408	7.65054	9.31407	1.17199	0.0109135	UP		ENSDARG00000024967	44.0963	154.244	163.895	22.7083	28.0294	23.8064	-2.28288	0.00738265	DOWN
	ENSDARG00000028793	3.55484	4.55887	4.49608	16.0629	9.46465	9.12536	1.44663	0.00920847	UP		ENSDARG00000079681	3.81505	2.64539	6.24401	0.393756	0.0822639	0.206979	-4.23715	0.0109337	DOWN		ENSDARG00000013461	45.2162	56.6134	22.0809	14.3732	11.5576	12.3086	-1.68963	0.00744352	DOWN
	ENSDARG00000060837	1.18495	1.83249	1.9483	3.61777	5.10959	8.25032	1.75015	0.00928256	UP		ENSDARG00000088022	0.195644	0	0.0222207	5.41414	1.64528	2.41476	5.63458	0.0110469	UP		ENSDARG00000079788	847.768	1113.24	997.624	652.503	670.066	622.284	-0.605266	0.00745678	DOWN
	ENSDARG00000009346	18.6629	24.7162	19.2082	7.95908	4.95074	6.00024	-1.73893	0.00928256	DOWN		ENSDARG00000076757	0.489109	0.835386	0.244427	6.59541	3.29056	2.89771	3.15445	0.0111428	UP		ENSDARG00000040161	678.663	1073.16	1291.47	519.6	541.386	504.652	-0.959185	0.00751135	DOWN
	ENSDARG00000038309	4.5423	3.53089	4.09642	8.39322	7.94237	8.75034	1.04411	0.00937782	UP		ENSDARG00000043705	0.0978218	0.278462	0.199986	1.37814	1.89207	1.44886	3.0143	0.0111698	UP		ENSDARG00000025076	131.589	131.006	129.256	85.6484	76.1708	99.2794	-0.585453	0.00752369	DOWN
	ENSDARG00000097473	24.1927	20.1127	36.1684	52.53	74.9759	61.5024	1.23138	0.00937782	UP		ENSDARG00000086529	6.55406	6.96155	5.77737	10.9267	11.1056	13.6606	0.891872	0.0111974	UP		ENSDARG00000101589	0.559953	1.24768	0.556896	2.88776	2.91214	2.94816	1.94403	0.00757331	UP
	ENSDARG00000018559	13.0344	2.45821	4.84577	0.289421	0.211796	0.25001	-4.78866	0.00937782	DOWN		ENSDARG00000021137	0.0978218	0.139231	0.244427	1.37814	2.30339	1.37986	3.1705	0.0112812	UP		ENSDARG00000069301	2.23981	1.71556	4.98422	0.590678	0.637031	0.737041	-2.2132	0.00758885	DOWN
	ENSDARG00000023028	23.6989	22.4815	13.6381	49.6357	42.6505	68.5027	1.42796	0.0095209	UP		ENSDARG00000009505	144.972	139.51	148.679	211.742	247.861	190.904	0.586396	0.0112993	UP		ENSDARG00000104222	217.402	210.234	176.592	96.3462	122.31	76.9471	-1.03116	0.00763493	DOWN
	ENSDARG00000077664	1364.76	1676.01	2026.33	937.291	943.725	878.159	-0.87698	0.00965654	DOWN		ENSDARG00000043484	494.196	801.832	805.744	313.922	390.342	306.26	-1.05656	0.0113971	DOWN		ENSDARG00000036776	1.11991	0.779799	1.11379	5.77552	5.09625	4.64336	2.33673	0.00766928	UP
	ENSDARG00000010332	2752.83	3077.68	3258.36	2129.56	2141.63	1775.82	-0.587868	0.00969889	DOWN		ENSDARG00000105177	1124.66	1142.95	1139.76	809.857	818.361	674.615	-0.565279	0.0113971	DOWN		ENSDARG00000076624	0.419965	1.24768	1.08595	4.4629	2.82114	4.05373	2.01385	0.00771938	UP
	ENSDARG00000073866	1.0862	1.20676	1.47371	4.34132	3.33579	5.1252	1.73783	0.0097107	UP		ENSDARG00000074056	1.17386	0.696155	1.11103	5.3157	6.41658	2.82872	2.25151	0.0113971	UP		ENSDARG00000103618	2.23981	9.66951	8.29775	0.459417	0.364018	0.515929	-3.8933	0.00771938	DOWN
	ENSDARG00000061687	8.39337	8.04507	12.589	21.5619	23.3903	16.2506	1.07394	0.0097107	UP		ENSDARG00000075974	0.684753	0.417693	0.377751	2.46097	2.30339	4.48455	2.66695	0.0113971	UP		ENSDARG00000069525	79.2333	118.529	143.178	57.8865	45.6843	64.27	-1.02351	0.00771938	DOWN
	ENSDARG00000012942	6.02348	2.77108	3.49695	0.723553	0.105898	0	-4.2349	0.0097107	DOWN		ENSDARG00000099175	11.0539	7.37925	15.3323	1.08283	1.06943	0.758924	-3.54342	0.0114845	DOWN		ENSDARG00000020467	554.913	630.857	605.597	414.197	401.057	339.702	-0.633229	0.00771938	DOWN
	ENSDARG00000027465	48.8791	55.7791	57.9244	26.7715	32.8682	26.376	-0.916114	0.0097107	DOWN		ENSDARG00000028793	4.10852	3.48078	3.84418	13.1908	11.1056	6.41636	1.41973	0.0114845	UP		ENSDARG00000078850	954.159	1139.75	1083.83	774.117	715.75	672.918	-0.555112	0.00771938	DOWN
	ENSDARG00000061031	0.789965	0.446948	0.574499	3.03892	1.97235	2.12508	1.983	0.00972213	UP		ENSDARG00000034825	15.4558	10.0246	49.4632	0.492195	0.822639	1.24188	-4.84753	0.0116212	DOWN		ENSDARG00000075245	47.736	39.1459	32.3557	64.3839	65.9783	66.1126	0.723002	0.00776259	UP
	ENSDARG00000056381	5.33226	5.1399	8.39267	15.6287	14.1639	18.0007	1.33205	0.00981711	UP		ENSDARG00000086309	290.629	271.918	255.893	165.87	163.212	206.91	-0.610345	0.0117862	DOWN		ENSDARG00000038308	157.627	173.271	167.013	122.992	110.661	119.032	-0.497394	0.00784256	DOWN
	ENSDARG00000042753	0.493728	0.0446948	0	4.34132	1.98559	4.37517	4.8077	0.00981711	UP		ENSDARG00000014244	401.559	404.327	403.95	277.696	286.854	248.651	-0.573165	0.0117862	DOWN		ENSDARG00000101670	18.4784	13.7245	12.1125	33.9968	31.8516	26.9757	1.07086	0.00784723	UP
	ENSDARG00000030949	526.511	572.317	546.398	352.081	378.043	266.01	-0.723492	0.00981711	DOWN		ENSDARG00000004529	402.341	415.048	371.707	278.09	287.266	223.4	-0.592153	0.0119994	DOWN		ENSDARG00000070012	326.032	485.659	501.986	262.655	276.836	239.686	-0.753919	0.00784723	DOWN
	ENSDARG00000063908	3452.14	4788.38	4821.02	1272.87	1006.59	2075.83	-1.58475	0.00981711	DOWN		ENSDARG00000063285	114.256	98.854	97.9932	68.415	68.1968	73.0637	-0.568969	0.0121391	DOWN		ENSDARG00000040179	26.0378	59.5766	58.2792	17.786	15.2888	19.9001	-1.4425	0.00784873	DOWN
	ENSDARG00000071594	65.2708	90.8645	87.9982	42.4002	46.079	36.3764	-0.966626	0.00983377	DOWN		ENSDARG00000028327	114.941	130.459	193.142	57.5868	76.999	62.5078	-1.15493	0.0121391	DOWN		ENSDARG00000089515	0.279976	1.09172	0.389827	24.2834	13.3777	3.16928	4.64722	0.00786128	UP
	ENSDARG00000097057	29.3274	26.3252	17.0351	51.517	54.842	85.5034	1.40243	0.00983377	UP		ENSDARG00000097473	19.3687	20.8847	33.4866	44.5928	63.1787	61.6109	1.19379	0.0122288	UP		ENSDARG00000071164	32.6172	31.3479	46.6122	15.292	14.9247	21.3742	-1.10251	0.00786654	DOWN
	ENSDARG00000028379	110.99	103.558	92.3194	68.1587	73.8772	65.2526	-0.564833	0.00987749	DOWN		ENSDARG00000104845	89.4092	69.0586	77.1057	47.1522	50.3455	51.5379	-0.660557	0.0122529	DOWN		ENSDARG00000061031	0.279976	0.935759	0.723965	2.23145	3.54918	2.50594	2.06597	0.00797476	UP
	ENSDARG00000098206	18.4654	20.3808	27.5759	59.0419	120.645	52.6271	1.80727	0.0100223	UP		ENSDARG00000002798	4.10852	4.0377	4.59968	12.6002	6.8279	11.7288	1.28372	0.0122529	UP		ENSDARG00000105136	47.176	39.6138	32.7733	111.31	87.8193	66.4811	1.15434	0.00800351	UP
	ENSDARG00000000588	29.1299	14.3917	16.9352	58.8972	49.6927	62.8775	1.50827	0.010024	UP		ENSDARG00000089805	3.42376	1.39231	1.26658	6.30009	7.23922	8.96911	1.90283	0.0122529	UP		ENSDARG00000015003	66.4944	47.4118	54.548	105.206	96.6468	90.8034	0.796916	0.00804561	UP
	ENSDARG00000000540	94.2033	86.5292	53.0787	34.7306	35.6877	43.6267	-1.03516	0.0100348	DOWN		ENSDARG00000091618	1.85861	2.92385	3.57753	11.222	8.30865	6.69233	1.63096	0.0122529	UP		ENSDARG00000003523	0	0	0.0835344	0.393786	1.82009	1.62149	4.42456	0.00804561	UP
	ENSDARG00000015003	70.5043	47.0189	60.2974	115.19	98.8825	90.0035	0.774619	0.0101615	UP		ENSDARG00000112895	245.337	260.362	243.139	160.948	163.294	163.307	-0.618952	0.0122944	DOWN		ENSDARG00000076867	8.81926	6.08243	7.40672	11.6167	16.5628	18.7945	1.07233	0.00804561	UP
	ENSDARG00000091618	1.48118	2.05596	3.5469	9.98503	6.96281	5.87523	1.657	0.0102059	UP		ENSDARG00000044437	12.5212	11.5562	14.2657	19.1956	25.1728	23.6646	0.824188	0.0122982	UP		ENSDARG00000068461	4.61961	5.92647	4.31595	10.5666	11.7396	12.6034	1.23871	0.00804561	UP
	ENSDARG00000013266	4.3448	6.9277	6.29451	1.44711	0.503017	1.87507	-2.29381	0.0102059	DOWN		ENSDARG00000034777	36.8788	33.137	41.4193	22.1488	18.1803	17.2483	-0.954506	0.0123094	DOWN		ENSDARG00000000540	84.1329	78.6037	60.7852	35.3094	30.0315	41.6428	-1.06103	0.00804561	DOWN
	ENSDARG00000079946	0.296237	0.491643	0.27476	1.15769	1.81351	1.12504	1.95768	0.0102059	UP		ENSDARG00000010332	2681.39	2984.84	3397.92	2031.39	2115.5	1961.47	-0.569423	0.0123667	DOWN		ENSDARG00000026540	281.936	303.81	332.495	196.04	209.037	223.176	-0.547815	0.00804561	DOWN
	ENSDARG00000088214	0.197491	0.134084	0.0749346	0.434132	1.38991	1.50006	3.16167	0.0102059	UP		ENSDARG00000098695	32.4768	31.4662	19.7097	62.804	59.6413	56.9193	1.1047	0.0123667	UP		ENSDARG00000052673	443.903	584.069	700.074	362.283	347.819	347.22	-0.7091	0.00804561	DOWN
	ENSDARG00000055540	121.556	167.65	124.841	68.4481	79.8605	45.3768	-1.09364	0.0102285	DOWN		ENSDARG00000099936	2.05426	2.08847	1.37768	8.95794	4.44225	8.90011	2.03521	0.0123667	UP		ENSDARG00000060600	105.971	91.7044	79.7475	143.141	125.495	155.589	0.613969	0.00804561	UP
	ENSDARG00000075282	0	0.0893896	0.124891	0.578843	1.19136	1.25005	3.46087	0.0102569	UP		ENSDARG00000018623	14.0863	21.3024	18.5098	34.9458	35.7025	30.081	0.902714	0.0123667	UP		ENSDARG00000063014	0.559953	0.31192	1.03026	3.01902	3.09415	2.65335	2.07172	0.00804561	UP
	ENSDARG00000076309	47.5954	34.9513	62.0958	110.269	170.099	82.3782	1.328	0.010314	UP		ENSDARG00000035184	1.36951	1.67077	2.33317	3.64224	4.52451	4.55355	1.21846	0.0123667	UP		ENSDARG00000040982	7.69935	8.10991	5.03991	2.62524	1.72909	3.46409	-1.39875	0.00822422	DOWN
	ENSDARG00000028327	112.471	135.202	176.496	61.2126	76.485	50.377	-1.17136	0.0104393	DOWN		ENSDARG00000073917	3.81505	4.59462	5.57739	9.3517	10.3653	12.4188	1.1924	0.0123667	UP		ENSDARG00000099640	216.282	337.653	333.33	175.694	180.735	191.778	-0.694985	0.00824198	DOWN
	ENSDARG00000044820	514.267	600.698	524.317	313.588	422.507	303.887	-0.655814	0.0104608	DOWN		ENSDARG00000061865	204.741	205.366	176.543	122.753	139.52	124.533	-0.60047	0.0123667	DOWN		ENSDARG00000016516	305.734	489.714	610.915	270.728	269.282	261.944	-0.811022	0.00824198	DOWN
	ENSDARG00000053459	150.389	154.465	179.918	110.414	103.992	98.3789	-0.632477	0.0105253	DOWN		ENSDARG00000040853	69.5513	63.3501	61.5513	29.7286	19.6611	27.5972	-1.33659	0.0123667	DOWN		ENSDARG00000063912	2547.37	3094.71	5402.14	1397.61	813.762	1588.32	-1.53943	0.00824198	DOWN
	ENSDARG00000044437	14.3181	13.3637	13.1136	22.8643	27.1232	22.5009	0.8319	0.0107637	UP		ENSDARG00000089515	0.978218	0.835386	0.488855	25.8894	12.2573	2.69073	4.20825	0.0123667	UP		ENSDARG00000105341	1.11991	0.31192	0.389827	4.33164	7.00735	5.60151	3.28298	0.00830913	UP
	ENSDARG00000095920	1.48118	0.938591	2.07319	0.144711	0.357407	0.25001	-2.39927	0.0107637	DOWN		ENSDARG00000020982	39.4222	49.1486	33.7532	21.6566	12.5864	21.8708	-1.12202	0.0123777	DOWN		ENSDARG00000036888	2.23981	13.1006	40.4585	0.196893	0	0	-7.87702	0.00830913	DOWN
	ENSDARG00000102068	18.2679	24.9397	20.8568	6.65669	6.26123	4.87519	-1.84613	0.0107637	DOWN		ENSDARG00000031915	365.462	363.393	353.042	244.621	271.964	280.25	-0.441085	0.0123777	DOWN		ENSDARG00000060645	16.7986	12.6327	14.5071	27.8275	31.3055	24.9857	0.936159	0.00833697	UP
	ENSDARG00000087110	3.94982	2.68169	2.54778	8.53793	8.4851	8.37533	1.479	0.0107637	UP		ENSDARG00000035660	343.648	355.318	329.155	256.63	233.959	210.567	-0.552183	0.0123777	DOWN		ENSDARG00000070084	156.367	202.124	176.146	122.795	110.388	94.7098	-0.705098	0.00837677	DOWN
	ENSDARG00000031915	393.205	408.376	335.957	267.715	288.983	277.136	-0.447805	0.0107637	DOWN		ENSDARG00000021806	271.26	251.73	299.401	183.589	177.114	186.419	-0.588258	0.012491	DOWN		ENSDARG00000026185	25.8978	21.5225	23.2226	13.0606	14.1967	8.9919	-0.962804	0.00837677	DOWN
	ENSDARG00000104222	232.743	212.256	178.419	97.3903	130.983	86.6284	-0.982341	0.0109098	DOWN		ENSDARG00000104199	3.71723	5.8477	5.55517	9.3517	11.1056	12.4188	1.11964	0.0124935	UP		ENSDARG00000075132	11.1991	24.6416	26.8146	7.61319	6.18831	7.44411	-1.56238	0.00837677	DOWN
	ENSDARG00000057672	261.083	312.73	202.998	155.419	160.065	114.004	-0.854097	0.0109098	DOWN		ENSDARG00000030133	0.782575	0.139231	0.799944	2.16566	7.56828	5.65744	3.04229	0.0124935	UP		ENSDARG00000005368	0.419965	0.31192	0.250603	1.96893	3.54918	1.8426	2.95163	0.00840345	UP
	ENSDARG00000015891	4.64104	5.1846	1.87336	13.3134	14.336	20.6258	2.05471	0.0113281	UP		ENSDARG00000027082	9.09743	5.43001	4.59968	22.9363	13.9849	21.5259	1.61703	0.0125077	UP		ENSDARG00000023988	137.048	140.208	60.9801	28.1557	36.8568	41.5691	-1.66334	0.00851922	DOWN
	ENSDARG00000032737	0.0987456	0.268169	0.149869	0.578843	1.11193	2.75011	2.98805	0.0116161	UP		ENSDARG00000091979	0.0978218	0.417693	0.844386	4.036	1.72754	2.82872	2.49227	0.012509	UP		ENSDARG00000091655	1.39988	1.5596	7.68517	0	0	0.0737041	-6.87044	0.00852149	DOWN
	ENSDARG00000070898	43.9418	18.2802	29.824	4.34132	9.00135	9.75038	-1.98063	0.0118472	DOWN		ENSDARG00000055613	14.1842	13.6446	15.4434	23.33	24.1856	22.2158	0.686329	0.012509	UP		ENSDARG00000063133	2.09982	0.467879	0.194914	22.7739	11.9216	14.5934	4.34193	0.00857228	UP
	ENSDARG00000062904	0.197491	0.0446948	0.199826	2.02595	1.4561	1.87507	3.54078	0.011866	UP		ENSDARG00000091879	7.23882	5.8477	3.59975	19.3925	11.5992	14.9025	1.47094	0.012509	UP		ENSDARG00000105782	26.1778	26.6691	40.8205	9.77901	10.1925	9.0656	-1.69311	0.00858125	DOWN
	ENSDARG00000096676	1.38244	2.32413	1.04908	0.144711	0.198559	0	-3.39243	0.0119109	DOWN		ENSDARG00000070084	183.612	179.19	160.589	111.138	120.763	96.3834	-0.672728	0.0125443	DOWN		ENSDARG00000099779	9.5192	6.08243	4.845	16.8672	19.0199	15.3305	1.33534	0.00862293	UP
	ENSDARG00000002798	3.85108	2.5476	3.52193	10.2745	6.23476	7.7503	1.28451	0.0119109	UP		ENSDARG00000070228	21.0317	19.2139	28.0203	9.54858	8.80224	4.89851	-1.55933	0.0126476	DOWN		ENSDARG00000017163	361.31	692.773	666.661	358.345	220.595	244.403	-1.06349	0.00862293	DOWN
	ENSDARG00000063385	2625.25	2486.46	2450.31	2025.66	2001.49	1712.19	-0.397851	0.0119315	DOWN		ENSDARG00000024967	53.8998	163.736	160.989	33.4692	31.0135	23.1127	-2.11301	0.0127021	DOWN		ENSDARG00000104478	12.319	9.51355	29.4598	5.64426	5.18726	3.83261	-1.81851	0.00862293	DOWN
	ENSDARG00000023988	142.589	148.655	62.8951	37.6248	44.4773	34.8764	-1.5944	0.0119331	DOWN		ENSDARG00000026540	293.857	293.221	336.865	188.215	214.956	242.442	-0.51723	0.0128955	DOWN		ENSDARG00000053166	24.7779	35.091	29.6826	12.798	11.1025	14.7408	-1.21116	0.00862499	DOWN
	ENSDARG00000059287	39.3995	40.5829	46.5344	25.1796	26.7658	23.5009	-0.745019	0.0119539	DOWN		ENSDARG00000090949	2.64119	3.75924	3.4442	6.89072	10.2007	5.93341	1.22472	0.0129257	UP		ENSDARG00000029510	3.07974	3.27516	4.70577	0.853202	0.910045	1.47408	-1.77932	0.00871638	DOWN
	ENSDARG00000024967	55.89	155.314	157.837	29.2315	31.4253	23.7509	-2.12721	0.0119539	DOWN		ENSDARG00000045306	5.96713	7.51848	6.13291	2.85473	2.63244	2.89771	-1.2212	0.0129319	DOWN		ENSDARG00000016871	853.368	1155.66	1186.22	708.223	707.287	628.254	-0.644809	0.00871638	DOWN
	ENSDARG00000076414	4.5423	2.01127	2.27302	8.97206	10.1	7.12528	1.59486	0.0119859	UP		ENSDARG00000002365	315.769	318.282	368.374	212.431	238.072	209.877	-0.602373	0.013011	DOWN		ENSDARG00000105127	2.23981	0.467879	2.75664	10.8291	6.64333	7.44411	2.12299	0.00878927	UP
	ENSDARG00000091869	8.09714	15.3303	9.79145	3.18363	3.53435	4.37517	-1.58478	0.0120018	DOWN		ENSDARG00000044899	4.79327	6.68309	8.64384	3.05161	3.20829	2.89771	-1.14107	0.0130409	DOWN		ENSDARG00000055540	101.631	164.85	148.134	72.5878	70.3465	49.4554	-1.10797	0.00879196	DOWN
	ENSDARG00000002401	7.20843	10.8161	8.14289	22.1407	14.1639	28.6261	1.30257	0.0120018	UP		ENSDARG00000017703	206.893	248.11	139.346	90.4654	115.005	93.9686	-0.987686	0.0130409	DOWN		ENSDARG00000054312	239.66	319.094	368.693	200.437	190.381	180.649	-0.699155	0.00885315	DOWN
	ENSDARG00000070913	0.296237	0.312864	0.224804	1.73653	1.03251	1.12504	2.19417	0.0120137	UP		ENSDARG00000018559	13.4016	2.50616	5.02187	0.0984389	0.0822639	0.758924	-4.36798	0.0130409	DOWN		ENSDARG00000089456	196.403	189.647	274.995	130.802	132.776	142.249	-0.704948	0.00885315	DOWN
	ENSDARG00000087574	3.55484	2.41352	3.77171	0.723553	0.780999	0.25001	-2.39192	0.0120137	DOWN		ENSDARG00000017163	481.577	564.443	567.583	285.473	236.838	278.042	-1.01162	0.0131564	DOWN		ENSDARG00000024651	371.529	534.474	764.646	299.933	294.036	274.769	-0.944118	0.00885538	DOWN
	ENSDARG00000103367	8.29463	3.12864	5.62009	0.144711	0.172085	0.125005	-5.11269	0.0120137	DOWN		ENSDARG00000116042	12.0321	17.1254	17.021	7.38292	6.91017	4.27757	-1.31681	0.0132113	DOWN		ENSDARG00000038615	0.139988	0.31192	0.222759	1.11573	3.36717	6.04374	3.93699	0.00885538	UP
	ENSDARG00000013990	69.7144	44.5607	54.4025	89.1417	202.12	127.63	1.3165	0.0120376	UP		ENSDARG00000004851	44.7046	42.6047	34.6865	73.1401	73.1326	68.2342	0.815647	0.0132234	UP		ENSDARG00000059885	3.21973	1.24768	1.30871	0	0.182009	0.0737041	-4.49512	0.0089382	DOWN
	ENSDARG00000020699	84.5262	98.5074	95.9662	58.6078	66.4247	56.6272	-0.618201	0.0120977	DOWN		ENSDARG00000045886	6.45624	9.46771	7.86612	3.24848	2.9615	2.41476	-1.46241	0.01327	DOWN		ENSDARG00000006092	1101.85	1521.08	1518.88	888.708	917.507	822.169	-0.656159	0.0090847	DOWN
	ENSDARG00000103739	0.789965	0.759812	1.19895	7.38024	3.32256	3.62514	2.33609	0.0121541	UP		ENSDARG00000041140	0	0.556924	0.355531	2.06722	1.31622	4.76053	3.1544	0.0132853	UP		ENSDARG00000102091	66.0744	72.2094	85.6228	46.6636	37.4028	49.6029	-0.744995	0.00909739	DOWN
	ENSDARG00000042929	22.7115	28.113	32.5466	13.3134	14.9581	14.8756	-0.950221	0.0121675	DOWN		ENSDARG00000069957	4.59763	3.20231	3.51087	8.56419	7.23922	10.5559	1.21981	0.0132853	UP		ENSDARG00000062190	41.0165	47.0999	30.5736	18.7048	18.2919	10.7608	-1.31058	0.00909849	DOWN
	ENSDARG00000099256	61.2222	50.818	53.7281	79.8803	85.6187	107.254	0.718785	0.0122672	UP		ENSDARG00000004405	181.068	150.509	183.298	82.2949	93.5341	131.156	-0.745962	0.0132853	DOWN		ENSDARG00000104889	855.888	1148.18	1068.63	669.37	707.287	695.767	-0.568219	0.00910812	DOWN
	ENSDARG00000076724	35.3509	28.1577	37.6671	51.8064	59.7795	71.1278	0.8527	0.0122825	UP		ENSDARG00000043012	7.43446	6.12617	7.02173	16.7346	13.9026	13.5227	1.09783	0.0133133	UP		ENSDARG00000017757	159.307	212.885	289.892	74.2286	81.813	32.4298	-1.81421	0.00910848	DOWN
	ENSDARG00000009315	62.9997	62.528	63.6195	42.9791	44.3316	34.6264	-0.632187	0.0123787	DOWN		ENSDARG00000079046	1.36951	1.94923	1.1777	4.13443	4.03093	3.58764	1.40888	0.0133133	UP		ENSDARG00000011125	710.3	1101.08	1285.87	577.093	566.958	520.351	-0.89624	0.00914484	DOWN
	ENSDARG00000003681	109.706	126.129	116.923	160.918	182.582	170.007	0.541836	0.0123787	UP		ENSDARG00000056797	0.880396	0.139231	0.155545	3.44536	2.63244	3.79462	3.14754	0.0133133	UP		ENSDARG00000032426	2.3798	2.02748	1.67069	0.393786	0.182009	0.442225	-2.52113	0.00914484	DOWN
	ENSDARG00000076867	6.12222	6.48075	7.49346	11.1427	14.3889	14.8756	1.00644	0.0123939	UP		ENSDARG00000054456	0.880396	0.556924	0.311089	4.52819	2.30339	2.27677	2.441	0.0133133	UP		ENSDARG00000022177	5.73952	12.4768	8.40913	19.1642	19.0199	20.7846	1.15052	0.00914484	UP
	ENSDARG00000031495	618.937	723.698	663.721	461.337	496.199	411.391	-0.551377	0.0124102	DOWN		ENSDARG00000096073	5.08674	5.29078	5.77737	14.7658	10.0362	12.2118	1.19166	0.0133133	UP		ENSDARG00000089204	1.53987	1.24768	8.79896	0.262524	0.364018	0.147408	-3.94875	0.00919105	DOWN
	ENSDARG00000038879	46.8054	41.9237	44.686	18.8124	29.5986	22.7509	-0.900674	0.0124102	DOWN		ENSDARG00000059409	6.06495	13.0877	9.33268	3.15005	3.04376	3.24268	-1.58794	0.0134761	DOWN		ENSDARG00000011958	214.602	320.497	217.746	147.079	143.969	132.151	-0.83036	0.0092115	DOWN
	ENSDARG00000054036	0.296237	0.223474	0.224804	3.90719	1.57524	1.37505	3.17919	0.012469	UP		ENSDARG00000038309	4.69545	4.59462	4.77744	8.17043	9.13129	10.6249	0.988187	0.0136197	UP		ENSDARG00000044010	0.279976	0.15596	0.278448	5.05358	3.36717	1.8426	3.74268	0.00927031	UP
	ENSDARG00000097718	8.59086	4.38009	4.37118	18.9571	14.1904	9.87539	1.32184	0.012469	UP		ENSDARG00000105241	5.67367	3.89847	1.97764	14.9627	19.332	25.2515	2.39166	0.0136303	UP		ENSDARG00000011272	0.979917	1.24768	1.8656	7.74445	4.91424	3.24298	1.91074	0.00928703	UP
	ENSDARG00000002127	776.733	838.206	797.304	605.759	560.983	438.517	-0.587532	0.0124833	DOWN		ENSDARG00000061656	127.168	106.79	125.213	75.1089	88.5982	72.9947	-0.602015	0.0138167	DOWN		ENSDARG00000056829	7.41937	4.21091	5.26267	10.0415	11.8306	15.699	1.15371	0.00928703	UP
	ENSDARG00000031680	71.788	70.439	62.0209	45.2944	48.0381	48.3769	-0.526663	0.0125066	DOWN		ENSDARG00000035596	4.0107	6.12617	4.86633	12.3049	9.46035	18.2832	1.42166	0.0138167	UP		ENSDARG00000063908	2781.15	3740.07	5745.03	1533.27	831.053	1750.03	-1.57601	0.00928703	DOWN
	ENSDARG00000075899	4.04857	2.36882	7.46848	17.51	17.4203	21.7509	2.01563	0.0125066	UP		ENSDARG00000004891	0.978218	0.835386	0.688841	4.62663	2.0566	3.65664	2.05873	0.0138595	UP		ENSDARG00000019364	107.511	155.024	214.071	77.6414	69.1634	69.9452	-1.13829	0.00928703	DOWN
	ENSDARG00000077549	24.4889	27.8002	18.4089	40.519	40.7046	44.2517	0.828379	0.0125066	UP		ENSDARG00000076008	0.0978218	0.139231	0.622179	3.5438	2.63244	1.79382	2.90658	0.0139109	UP		ENSDARG00000036558	17.4985	11.2291	11.4442	25.3335	30.1225	33.6091	1.15165	0.00928703	UP
	ENSDARG00000075369	32.0923	40.4041	22.0058	8.24851	5.91706	15.5006	-1.68398	0.0125832	DOWN		ENSDARG00000076867	6.74971	9.05002	7.68835	13.4861	18.0981	15.1095	0.993488	0.0139318	UP		ENSDARG00000035184	2.09982	2.18344	2.45034	4.98795	5.64228	5.4541	1.2456	0.00935307	UP
	ENSDARG00000063535	1846.34	1863.55	1760.56	1394.29	1346.54	1090.29	-0.513852	0.0125832	DOWN		ENSDARG00000062797	0.391287	0	0.133324	1.7719	1.48075	1.93181	3.26205	0.0139318	UP		ENSDARG00000102632	2219.09	3602.98	2768.67	1833.79	1752.29	1939.89	-0.636517	0.00935358	DOWN
	ENSDARG00000062190	34.9559	42.0131	28.2503	15.6287	17.2217	11.0004	-1.2572	0.0125971	DOWN		ENSDARG00000054864	484.805	451.387	481.744	346.899	253.702	235.474	-0.762339	0.0139473	DOWN		ENSDARG00000027600	32.6172	33.3754	27.5942	42.7914	50.0525	51.2243	0.624121	0.00935358	UP
	ENSDARG00000101081	15.9968	14.8834	9.61661	31.4022	55.6098	44.0017	1.7011	0.0125971	UP		ENSDARG00000035558	6.2606	4.73386	7.79946	13.9783	10.4475	16.1444	1.09885	0.0139473	UP		ENSDARG00000042005	136.908	143.951	124.968	92.4084	91.9145	82.5486	-0.604216	0.00938788	DOWN
	ENSDARG00000037353	226.917	210.155	262.296	166.417	163.03	143.381	-0.564712	0.0126329	DOWN		ENSDARG00000013990	71.3121	61.5401	57.3071	103.558	208.95	152.061	1.28945	0.0139473	UP		ENSDARG00000014587	0.559953	0.15596	0.139224	1.77204	3.09415	1.40038	3.01931	0.0094088	UP
	ENSDARG00000041140	0.197491	0.268169	0.27476	2.02595	1.64142	3.12512	3.10877	0.0126392	UP		ENSDARG00000109820	7.14099	7.24001	7.91056	17.0299	12.3396	25.2515	1.29098	0.0139481	UP		ENSDARG00000009886	9.65919	7.79799	7.65732	19.8862	21.7501	14.7408	1.1685	0.0094088	UP
	ENSDARG00000010738	1.18495	0.893896	2.02323	4.34132	6.0362	6.12524	1.9886	0.0126566	UP		ENSDARG00000060398	25.1402	28.8208	36.5974	13.2893	17.769	12.6947	-1.05129	0.0139562	DOWN		ENSDARG00000074581	0.419965	0.467879	0.417672	3.54407	1.36507	5.74892	3.02753	0.0094088	UP
	ENSDARG00000075758	563.64	672.568	615.987	404.177	441.582	347.264	-0.634388	0.0126743	DOWN		ENSDARG00000031150	0	0.417693	1.15547	7.0876	4.68904	6.48535	3.31243	0.0139677	UP		ENSDARG00000075385	117.17	191.675	172.471	94.5742	99.7409	89.4768	-0.762424	0.00941091	DOWN
	ENSDARG00000098175	87.9823	87.3337	81.1542	62.9491	61.4474	47.8769	-0.57327	0.0127239	DOWN		ENSDARG00000089204	1.36951	2.78462	7.93278	0.0984389	0.41132	0.413959	-3.67532	0.0139864	DOWN		ENSDARG00000002127	676.283	837.192	820.726	583.262	490.15	461.461	-0.60483	0.00949387	DOWN
	ENSDARG00000089355	411.078	371.056	414.213	309.97	245.062	225.134	-0.617107	0.0127239	DOWN		ENSDARG00000068822	6.45624	5.56924	5.42184	10.6314	10.0362	11.3149	0.875189	0.0140963	UP		ENSDARG00000009733	69.5741	71.1177	67.6907	51.1265	41.043	39.8002	-0.658411	0.00952963	DOWN
	ENSDARG00000069342	127.678	135.649	117.173	67.5799	91.9858	57.1272	-0.809199	0.0127239	DOWN		ENSDARG00000044760	71.899	19.3531	83.9053	1.7719	1.06943	10.211	-3.72693	0.0141259	DOWN		ENSDARG00000098206	19.4584	14.3483	28.346	58.9366	100.56	58.9633	1.8022	0.00954712	UP
	ENSDARG00000040334	974.026	1262	1173.75	787.081	736.999	652.901	-0.64742	0.0127239	DOWN		ENSDARG00000059982	245.142	218.036	202.653	151.793	162.06	142.954	-0.543378	0.0141925	DOWN		ENSDARG00000096417	0.419965	0.935759	1.75422	10.4353	4.73223	3.83261	2.50157	0.00954712	UP
	ENSDARG00000028295	53.8163	51.4437	29.1995	191.018	207.402	93.5037	1.87488	0.0128634	UP		ENSDARG00000077664	1330.38	1456.36	2045.3	888.411	957.716	881.594	-0.82509	0.0141925	DOWN		ENSDARG00000074546	0	0	0.0278448	6.56309	0.81904	1.25297	6.83728	0.0095721	UP
	ENSDARG00000029252	966.028	1003.49	887.575	701.847	706.394	533.896	-0.55674	0.0128869	DOWN		ENSDARG00000038059	87.9418	111.524	120.081	59.2602	73.873	67.6822	-0.670372	0.0141925	DOWN		ENSDARG00000104110	3.91967	3.89899	4.98422	10.5009	10.3745	14.7408	1.46449	0.00962988	UP
	ENSDARG00000026540	284.98	268.258	315.3	185.23	213.319	210.008	-0.512939	0.0129082	DOWN		ENSDARG00000030949	493.707	532.837	580.16	345.914	355.216	299.499	-0.683356	0.0142081	DOWN		ENSDARG00000016979	47.876	61.7601	58.8918	27.3681	38.4039	30.4398	-0.809573	0.00968334	DOWN
	ENSDARG00000021806	287.35	216.323	290.347	190.729	184.131	156.256	-0.579901	0.0129082	DOWN		ENSDARG00000026907	5.57584	3.34155	6.11068	13.0924	12.4218	11.5908	1.2885	0.0142159	UP		ENSDARG00000062506	27.4377	24.0178	20.2989	75.3443	45.6843	46.2125	1.22422	0.00968421	UP
	ENSDARG00000099049	80.0827	92.9652	78.1818	56.8713	56.3246	45.0018	-0.666632	0.0129082	DOWN		ENSDARG00000098786	3.03248	1.39231	1.62211	4.82351	5.67621	9.86602	1.75592	0.0142159	UP		ENSDARG00000007812	188.004	275.581	270.095	165.718	157.347	153.82	-0.621791	0.00976297	DOWN
	ENSDARG00000028581	18.5642	14.6599	10.8905	4.34132	6.55245	7.25028	-1.27149	0.0129089	DOWN		ENSDARG00000037142	0	0	0.155545	1.18127	0.904903	1.17288	3.51926	0.0142159	UP		ENSDARG00000006900	3.21973	1.87152	1.615	5.90678	7.82639	7.66523	1.69317	0.00976578	UP
	ENSDARG00000004864	36.8321	45.6781	59.3232	18.6677	26.7658	14.5006	-1.23604	0.0129089	DOWN		ENSDARG00000030824	295.128	275.26	348.687	168.232	221.125	213.534	-0.608539	0.0142159	DOWN		ENSDARG00000052480	21.8382	16.5317	17.3473	31.3716	38.2219	60.4374	1.22352	0.00980403	UP
	ENSDARG00000079705	10.3683	9.02835	9.76648	15.7735	14.9714	28.8761	1.02875	0.0129416	UP		ENSDARG00000099753	5.08674	2.64539	5.33296	10.1392	10.7766	16.1444	1.48753	0.0142159	UP		ENSDARG00000024109	340.731	400.037	361.788	279.325	263.549	287.151	-0.409509	0.00985279	DOWN
	ENSDARG00000018890	661.398	741.263	747.448	469.152	558.719	421.767	-0.568412	0.0130114	DOWN		ENSDARG00000104478	14.1842	12.3916	25.2649	6.20165	5.26489	4.62254	-1.69599	0.0142159	DOWN		ENSDARG00000077549	22.2581	30.88	20.0483	47.1886	38.9499	45.4754	0.850777	0.00985586	UP
	ENSDARG00000043484	520.29	763.924	763.783	316.627	408.357	283.636	-1.02131	0.0130114	DOWN		ENSDARG00000105782	18.9774	23.8085	40.175	7.87511	12.9977	6.9683	-1.57959	0.0142159	DOWN		ENSDARG00000014676	199.903	298.975	337.006	171.165	163.535	162.075	-0.751344	0.00985586	DOWN
	ENSDARG00000019360	357.854	235.542	277.483	192.176	174.759	172.757	-0.690133	0.0130154	DOWN		ENSDARG00000080020	3.32594	0.696155	1.35546	9.84389	10.6943	5.31247	2.25783	0.0142159	UP		ENSDARG00000010918	8.81926	7.17415	4.81715	14.8982	21.113	14.1512	1.28103	0.00985586	UP
	ENSDARG00000110634	1.28369	2.68169	6.29451	0	0.132373	0	-5.22158	0.0130546	DOWN		ENSDARG00000057910	1.46733	0.556924	1.33324	5.70946	4.52451	3.24268	1.95513	0.0142159	UP		ENSDARG00000014085	5.8795	9.04567	9.71784	0.0656309	1.00105	0.36852	-4.15606	0.00986688	DOWN
	ENSDARG00000062797	0	0.402253	0.349695	2.60479	2.17091	2.00008	2.97929	0.0130546	UP		ENSDARG00000061713	1.36951	1.67077	1.1777	4.92195	2.87924	5.45046	1.66843	0.0142159	UP		ENSDARG00000033376	0.839929	1.40364	2.81233	0.196893	0	0	-4.47213	0.00993467	DOWN
	ENSDARG00000077237	30.5124	23.2413	26.0273	16.497	15.6597	10.8754	-0.887473	0.0130546	DOWN		ENSDARG00000063254	9.29307	8.63233	6.59954	15.9471	22.458	18.1452	1.21075	0.014288	UP		ENSDARG00000027465	41.2965	60.6684	67.468	32.2248	34.0357	24.7646	-0.898152	0.00993467	DOWN
	ENSDARG00000029556	33.2773	27.1744	39.3157	60.9232	81.7534	49.2519	0.945835	0.0130546	UP		ENSDARG00000105524	0.0978218	0.139231	0.444413	4.13443	1.31622	1.72483	3.09368	0.0143149	UP		ENSDARG00000002401	8.81926	10.4493	6.59922	19.6893	18.3829	26.5335	1.32997	0.00993467	UP
	ENSDARG00000060596	54.9025	61.0531	69.2146	90.1547	95.4143	120.005	0.721443	0.0131142	UP		ENSDARG00000040350	22.4012	27.9854	33.8643	10.6314	10.0362	16.2134	-1.19157	0.014421	DOWN		ENSDARG00000063068	0.699941	0.623839	0.222759	5.44737	4.0042	6.48596	3.53419	0.00993467	UP
	ENSDARG00000104478	11.9482	14.8834	23.9291	5.93314	4.99045	4.62518	-1.71278	0.0131142	DOWN		ENSDARG00000019360	350.398	255.907	281.669	172.859	180.322	200.701	-0.680872	0.0144627	DOWN		ENSDARG00000037353	208.302	227.077	261.407	164.996	148.155	153.747	-0.578032	0.00993467	DOWN
	ENSDARG00000077955	0.88871	0.178779	1.04908	3.18363	3.38874	2.75011	2.13593	0.0131394	UP		ENSDARG00000078183	7.82575	5.43001	5.13298	12.2064	43.5176	28.2182	2.19445	0.014548	UP		ENSDARG00000009285	153.427	281.196	238.491	120.958	89.5484	106.502	-1.08611	0.00995857	DOWN
	ENSDARG00000018192	808.924	735.945	762.659	598.957	490.626	544.771	-0.497823	0.0131914	DOWN		ENSDARG00000090473	13.2059	22.277	2.53316	0	0	0	-10.9357	0.0147158	DOWN		ENSDARG00000036577	4.7596	2.02748	2.81233	0.984464	0.0910045	0.294816	-2.74023	0.0100031	DOWN
	ENSDARG00000060282	17.7742	17.7438	18.8835	0	0.132373	3.87515	-3.91924	0.0131943	DOWN		ENSDARG00000110634	1.36951	1.25308	5.88848	0	0	0.137986	-5.63724	0.0148596	DOWN		ENSDARG00000098540	245.679	295.232	306.209	207.328	180.462	188.682	-0.555493	0.0100031	DOWN
	ENSDARG00000100854	1221.29	1259.05	1248.19	1019.49	872.257	729.029	-0.508659	0.0131943	DOWN		ENSDARG00000070898	44.0198	14.6193	26.5315	5.02038	8.96677	8.76213	-1.9023	0.0148863	DOWN		ENSDARG00000063924	3666.29	4327.88	5900.01	1636.24	881.652	2139.63	-1.57686	0.0100031	DOWN
	ENSDARG00000024479	0.296237	0.670422	0.649433	3.18363	2.96515	4.50018	2.6458	0.0132517	UP		ENSDARG00000011262	402.146	438.995	488.299	255.449	295.245	237.612	-0.754173	0.0149002	DOWN		ENSDARG00000062267	790.513	841.871	846.622	622.903	609.548	562.952	-0.465479	0.0100031	DOWN
	ENSDARG00000018623	11.7507	13.3637	16.9102	27.495	30.0751	19.8758	0.88084	0.0132659	UP		ENSDARG00000022101	0	0	0.155545	1.67346	0.822639	1.31087	3.73203	0.0149448	UP		ENSDARG00000051768	352.63	273.398	265.584	197.352	195.023	189.198	-0.616119	0.0100031	DOWN
	ENSDARG00000102734	1.18495	1.07268	1.89834	5.78843	6.26123	6.75027	2.15602	0.0133249	UP		ENSDARG00000043509	286.422	288.208	383.707	162.326	146.018	183.108	-0.963895	0.0149468	DOWN		ENSDARG00000063079	533.075	486.751	536.375	354.341	339.083	293.563	-0.656998	0.0100031	DOWN
	ENSDARG00000002970	27.7475	21.4982	20.1324	43.7026	38.216	33.8763	0.740755	0.0133865	UP		ENSDARG00000061684	3.1303	1.67077	2.19985	8.66262	6.91017	15.1095	2.12594	0.0149821	UP		ENSDARG00000038428	24.9179	9.35759	17.9599	50.6015	55.3307	78.2	1.81482	0.0100031	UP
	ENSDARG00000103362	80.2801	66.8187	45.6851	35.8882	30.962	29.0011	-1.0074	0.0133895	DOWN		ENSDARG00000074844	0.195644	0.556924	0.288869	2.65785	1.64528	2.34577	2.7348	0.0149821	UP		ENSDARG00000027403	2.09982	1.87152	1.58715	3.93786	6.0063	5.97003	1.52763	0.0100047	UP
	ENSDARG00000074581	0.592473	0.715117	0.174847	2.89421	1.91941	5.1252	2.76747	0.0134963	UP		ENSDARG00000091931	3.91287	3.06308	2.5776	9.15482	5.34715	10.6939	1.40631	0.0150295	UP		ENSDARG00000070621	2.65978	3.58708	10.4418	32.0279	30.0315	21.5953	2.27169	0.0100368	UP
	ENSDARG00000063069	60.7285	40.9851	38.8911	105.06	107.818	74.7529	1.03559	0.0134963	UP		ENSDARG00000068601	28.8574	30.4916	17.7988	11.9111	9.21356	11.6598	-1.2304	0.0152028	DOWN		ENSDARG00000057238	15.5387	11.8529	10.1355	21.9207	24.4802	33.1668	1.08897	0.0100895	UP
	ENSDARG00000097086	0.789965	0.893896	1.7235	6.07785	3.19018	5.75023	2.08421	0.0135042	UP		ENSDARG00000103800	1.66297	2.08847	2.62204	5.11882	6.16979	5.45046	1.37531	0.0152028	UP		ENSDARG00000063899	1911.12	2256.11	3484.39	1222.44	650.318	1220.32	-1.30681	0.0100895	DOWN
	ENSDARG00000061806	3.65359	4.2907	1.17398	11.8663	13.7403	9.50037	1.96295	0.0135042	UP		ENSDARG00000076724	38.1505	26.7324	36.5974	52.2711	65.0707	62.5768	0.824152	0.0152028	UP		ENSDARG00000110020	40.8766	49.7512	49.2853	23.1021	21.5681	31.4716	-0.877783	0.0100982	DOWN
	ENSDARG00000099779	5.82599	6.34666	4.07145	9.84032	14.4286	14.0005	1.24345	0.0135042	UP		ENSDARG00000031886	12.4234	10.5816	2.59982	0.88595	0.987167	1.10389	-3.07763	0.0152377	DOWN		ENSDARG00000005095	8.53928	11.2291	8.38129	20.4769	17.2909	18.7945	1.01102	0.0101276	UP
	ENSDARG00000063190	2.96237	3.57558	3.52193	6.07785	7.74381	7.7503	1.09819	0.0135591	UP		ENSDARG00000020699	86.4745	95.3733	101.904	63.0009	71.9809	52.9177	-0.595171	0.0152433	DOWN		ENSDARG00000020960	20.0183	10.1374	7.12827	40.6255	46.7763	26.3861	1.62155	0.0101276	UP
	ENSDARG00000099412	2.56738	2.72638	10.3909	0.289421	0.43683	0.375015	-3.75501	0.0135591	DOWN		ENSDARG00000094454	2.15208	2.2277	2.93313	0.590634	0.493583	0.275972	-2.44138	0.0153079	DOWN		ENSDARG00000059226	16.3786	12.1649	15.8994	33.5374	23.6612	40.1687	1.12914	0.0101557	UP
	ENSDARG00000010400	78.009	87.3337	58.9236	43.1238	32.9343	42.6267	-0.920295	0.0135856	DOWN		ENSDARG00000057238	11.7386	13.2269	10.3771	17.0299	23.8565	31.2539	1.03383	0.0153686	UP		ENSDARG00000012949	6.15948	6.70627	7.40672	14.5701	12.8316	22.7746	1.30283	0.0102915	UP
	ENSDARG00000099888	0.197491	0.223474	0.724368	1.3024	1.50905	2.6251	2.1168	0.0136219	UP		ENSDARG00000101057	1.46733	1.39231	2.02208	0.0984389	0.658111	0.275972	-2.22075	0.0154327	DOWN		ENSDARG00000017199	105.131	127.887	135.549	83.942	67.9804	74.736	-0.70172	0.0102915	DOWN
	ENSDARG00000013087	20.6378	23.4648	25.4028	50.9381	59.4486	34.8764	1.06401	0.0136381	UP		ENSDARG00000105532	44.7046	39.2632	58.707	29.4332	25.5841	26.4244	-0.811326	0.0154347	DOWN		ENSDARG00000035618	9.5192	12.6327	13.5883	6.82562	4.91424	5.67522	-1.03777	0.0102915	DOWN
	ENSDARG00000099156	92.6233	70.439	85.875	60.1996	46.0128	34.8764	-0.819637	0.0136381	DOWN		ENSDARG00000061687	11.3473	9.32848	12.3325	22.7394	24.6792	18.6281	0.995761	0.0155784	UP		ENSDARG00000052073	342.271	581.262	659.282	295.602	305.229	259.733	-0.879618	0.0103102	DOWN
	ENSDARG00000068710	1.57993	1.25145	0.949172	2.7495	4.11679	4.50018	1.61103	0.013712	UP		ENSDARG00000104267	0	0.417693	0.133324	1.18127	1.39849	2.82872	3.47339	0.0156595	UP		ENSDARG00000099455	463.361	529.172	574.55	358.804	243.892	242.413	-0.890903	0.0104094	DOWN
	ENSDARG00000102674	3740.68	3682.45	4059.38	3176.98	2893.09	2609.73	-0.40372	0.0137548	DOWN		ENSDARG00000075132	12.1299	24.3654	24.1761	6.69385	7.73281	8.14119	-1.42588	0.0156595	DOWN		ENSDARG00000062109	19.8783	16.6877	28.8194	0.853202	3.36717	0.589633	-3.79535	0.0104133	DOWN
	ENSDARG00000021895	0.88871	2.50291	1.84839	11.7216	4.4742	14.1256	2.48925	0.0137548	UP		ENSDARG00000054362	304.03	332.623	367.419	246.589	236.344	225.538	-0.503322	0.0156595	DOWN		ENSDARG00000098935	89.0325	144.107	133.739	77.5758	71.1655	76.21	-0.705947	0.0105339	DOWN
	ENSDARG00000060645	16.293	11.2631	15.4615	25.1796	31.4121	21.5008	0.864426	0.0137548	UP		ENSDARG00000068461	5.67367	5.15155	3.88862	10.8283	10.8588	10.142	1.12036	0.0156595	UP		ENSDARG00000077983	10.6391	6.23839	8.01931	24.546	22.2961	15.8464	1.33166	0.010605	UP
	ENSDARG00000076027	3.2586	1.29615	2.97241	7.81437	6.72454	6.00024	1.45316	0.0137548	UP		ENSDARG00000110020	42.5525	40.7947	47.0856	18.9987	22.5403	31.7368	-0.8313	0.0157416	DOWN		ENSDARG00000078929	22.9581	19.8069	25.4502	37.6065	32.5796	38.4735	0.669124	0.0107171	UP
	ENSDARG00000031422	8.49212	8.71549	7.86813	3.76248	4.23593	3.87515	-1.07221	0.0137928	DOWN		ENSDARG00000044820	568.149	616.933	566.938	338.236	433.366	373.184	-0.61382	0.0157416	DOWN		ENSDARG00000061282	505.077	824.715	633.525	409.275	379.489	379.06	-0.749327	0.0107612	DOWN
	ENSDARG00000020960	16.3918	10.4139	8.9422	36.9012	35.7274	31.5012	1.54943	0.0137928	UP		ENSDARG00000075282	0.195644	0.139231	0.066662	0.787511	1.97433	0.965904	3.38188	0.0157482	UP		ENSDARG00000111509	60.6149	102.778	113.69	44.9572	54.3297	47.6128	-0.917187	0.0107967	DOWN
	ENSDARG00000088022	0.296237	0.0893896	0.0749346	5.499	2.42242	2.6251	4.70407	0.0138924	UP		ENSDARG00000077237	24.4555	32.7193	28.2869	15.6518	17.6867	13.6606	-0.861949	0.0158887	DOWN		ENSDARG00000102674	3478.71	3722.14	3905.63	2877.98	2636.31	2817.04	-0.414793	0.0108057	DOWN
	ENSDARG00000004774	112.076	128.81	137.505	94.0619	80.2841	78.8781	-0.580462	0.0142714	DOWN		ENSDARG00000007198	59.3779	63.4894	69.9729	101.983	95.6729	89.6221	0.574217	0.0158887	UP		ENSDARG00000058734	29.5375	25.1095	20.5216	51.1921	50.2345	62.6485	1.12955	0.0108057	UP
	ENSDARG00000025206	0.197491	0.0893896	0.124891	1.3024	0.847186	2.12508	3.36818	0.0142714	UP		ENSDARG00000077004	0.293465	1.11385	4.6219	24.0191	31.8361	9.65904	3.31233	0.0159144	UP		ENSDARG00000016775	5.17956	4.05495	3.75905	8.79455	14.3787	8.18115	1.27498	0.010869	UP
	ENSDARG00000016443	29.4262	36.6497	33.5707	45.8733	58.1514	76.628	0.857362	0.0142714	UP		ENSDARG00000071594	60.1604	70.7294	89.8604	37.8005	41.6255	39.4641	-0.893911	0.0159144	DOWN		ENSDARG00000045606	19.5983	14.9721	23.2226	9.25396	6.0973	8.69708	-1.26633	0.0108916	DOWN
	ENSDARG00000062267	858.198	818.228	860.199	684.192	648.375	531.521	-0.444384	0.014332	DOWN		ENSDARG00000039489	137.342	128.789	155.123	70.2854	88.7628	58.2992	-0.955351	0.0160261	DOWN		ENSDARG00000104267	0.139988	0.31192	0.111379	2.10019	1.27406	3.16928	3.70407	0.0108916	UP
	ENSDARG00000016789	1.18495	1.02798	0.949172	16.497	8.7366	2.6251	3.14028	0.0143805	UP		ENSDARG00000089076	17.7058	13.2269	32.7088	7.18604	6.66338	6.0024	-1.68841	0.0160261	DOWN		ENSDARG00000012874	305.034	441.522	427.557	277.028	241.344	256.048	-0.600505	0.0108916	DOWN
	ENSDARG00000088810	0.987456	1.7431	0.69939	4.48603	3.25637	2.6251	1.58721	0.0143805	UP		ENSDARG00000093659	4.30416	8.35386	6.48844	13.5846	14.3139	12.6947	1.08733	0.0160261	UP		ENSDARG00000091558	3.07974	1.5596	3.03508	5.97242	12.2856	7.29671	1.71283	0.0108963	UP
	ENSDARG00000025757	0.296237	0.223474	0.199826	1.3024	1.52229	1.87507	2.72496	0.0143805	UP		ENSDARG00000059212	3.61941	2.36693	2.62204	7.0876	8.47318	8.69313	1.49332	0.0160261	UP		ENSDARG00000029252	767.415	959.621	1062.17	658.213	650.682	580.42	-0.56216	0.0109439	DOWN
	ENSDARG00000099455	488.988	478.86	583.99	373.498	265.407	219.509	-0.854777	0.0144749	DOWN		ENSDARG00000076309	52.3347	49.0093	76.9946	124.328	184.682	111.355	1.23375	0.0160261	UP		ENSDARG00000045853	131.029	149.877	159.272	110.588	104.746	101.491	-0.474798	0.0110344	DOWN
	ENSDARG00000005372	5.13477	7.7769	3.27214	18.2335	36.5746	15.0006	2.11919	0.0144833	UP		ENSDARG00000038228	50.3782	60.0086	39.1084	25.2004	34.3863	25.7344	-0.806746	0.0160261	DOWN		ENSDARG00000091090	4.05966	1.71556	2.72879	7.28503	7.28036	8.10745	1.41206	0.0110344	UP
	ENSDARG00000032353	240.939	250.425	198.177	172.929	158.649	138.255	-0.553309	0.0144908	DOWN		ENSDARG00000018856	4.98891	5.98694	6.97729	10.9267	16.206	12.9707	1.15394	0.0160261	UP		ENSDARG00000020699	84.5529	102.31	97.0949	66.156	62.3381	56.8259	-0.615667	0.0110382	DOWN
	ENSDARG00000044956	1000.89	1151.52	1233.87	842.939	684.275	642.15	-0.642627	0.0144942	DOWN		ENSDARG00000074581	0.391287	0.556924	0.644399	2.85473	1.64528	6.14039	2.69713	0.0160261	UP		ENSDARG00000016302	77.5535	91.0805	62.3724	118.989	127.861	112.767	0.640449	0.0110425	UP
	ENSDARG00000040310	582.895	675.428	376.921	289.421	298.832	246.885	-0.968985	0.0146103	DOWN		ENSDARG00000073866	1.46733	1.11385	1.55545	3.24848	3.29056	6.20938	1.6053	0.0160261	UP		ENSDARG00000101094	81.8931	55.9896	56.2187	38.3941	28.7574	22.1112	-1.11909	0.0110538	DOWN
	ENSDARG00000105782	16.8855	19.5316	41.5138	10.2745	9.90148	6.25025	-1.55944	0.0146775	DOWN		ENSDARG00000038563	9.58654	7.79694	11.377	18.605	17.769	29.805	1.19587	0.0160645	UP		ENSDARG00000068710	2.09982	0.779799	1.33655	3.80659	3.82219	5.82262	1.66976	0.0110538	UP
	ENSDARG00000077474	2.07366	1.38554	1.89834	4.19661	4.89779	5.50022	1.4497	0.0146775	UP		ENSDARG00000014085	7.6301	11.2777	8.35497	1.18127	0.493583	0.344966	-3.77639	0.0160645	DOWN		ENSDARG00000074287	8.53928	5.61455	7.68517	15.8171	19.839	23.1431	1.42423	0.0110823	UP
	ENSDARG00000099186	161.844	106.776	161.759	224.301	260.801	242.385	0.757877	0.0146775	UP		ENSDARG00000057227	2.34772	1.94923	1.75543	4.72507	5.923	5.0365	1.37877	0.0160813	UP		ENSDARG00000030756	6829.88	9025.24	10120	5468.11	5636.91	4906.19	-0.698075	0.011096	DOWN
	ENSDARG00000090949	3.15986	3.39681	3.37206	7.95908	7.3864	7.12528	1.17444	0.0147091	UP		ENSDARG00000044010	0	0.556924	0.511075	5.51258	3.45508	1.86281	3.25507	0.016167	UP		ENSDARG00000018914	653.465	909.246	1010.54	567.183	553.307	517.476	-0.651904	0.0111047	DOWN
	ENSDARG00000008904	12.3432	3.53089	8.9422	0.289421	1.09869	0.625025	-3.44858	0.0147347	DOWN		ENSDARG00000096417	1.07604	0.835386	2.13318	8.76106	5.84074	6.0024	2.27567	0.0161872	UP		ENSDARG00000003127	237.98	226.298	235.957	177.86	180.917	174.974	-0.391736	0.0111462	DOWN
	ENSDARG00000042005	147.328	135.604	127.913	91.8912	103.383	82.1282	-0.565318	0.0147766	DOWN		ENSDARG00000018966	1.36951	3.34155	2.91091	11.8127	8.71997	14.5575	2.20035	0.0161872	UP		ENSDARG00000062430	3.35972	2.80728	3.09077	8.66328	5.82429	9.72894	1.38588	0.0112052	UP
	ENSDARG00000036212	412.164	441.629	471.139	337.031	337.114	277.011	-0.47809	0.0148126	DOWN		ENSDARG00000046010	61.2365	68.5017	52.4186	39.8678	33.1524	37.3943	-0.721064	0.0161872	DOWN		ENSDARG00000102050	242.6	325.02	365.101	170.706	188.197	194.947	-0.752501	0.0113068	DOWN
	ENSDARG00000058068	3.06111	5.9891	5.62009	9.40619	10.881	12.5005	1.14949	0.0149843	UP		ENSDARG00000025206	0.293465	0.139231	0.0444413	0.689072	0.658111	3.10469	3.49352	0.0161872	UP		ENSDARG00000023028	22.6781	25.8893	13.5883	53.358	46.5033	59.4055	1.36601	0.0113103	UP
	ENSDARG00000043732	72.4792	66.5059	63.1948	50.6487	48.1043	46.5018	-0.476761	0.0149951	DOWN		ENSDARG00000054874	15.6515	15.1762	13.7768	21.5581	24.5146	28.5632	0.744454	0.0163429	UP		ENSDARG00000004864	28.8376	41.1734	62.5951	19.4268	21.2951	15.4779	-1.24307	0.0114039	DOWN
	ENSDARG00000057245	0	0.178779	0.0999128	0.289421	0.635389	2.00008	3.08846	0.0150166	UP		ENSDARG00000002597	16.3362	20.3277	13.0435	5.11882	4.93583	4.13959	-1.80433	0.0163444	DOWN		ENSDARG00000102865	42.8364	56.1455	73.1762	29.6652	31.1235	27.7864	-0.96127	0.0114039	DOWN
	ENSDARG00000099657	0.592473	0.759812	0.849259	1.73653	1.46934	5.1252	1.86544	0.0150166	UP		ENSDARG00000003395	2.54337	2.50616	1.84432	8.46575	3.29056	9.0381	1.60511	0.0163713	UP		ENSDARG00000076546	0.979917	0.779799	0.75181	3.01902	4.0952	4.27484	2.18749	0.01141	UP
	ENSDARG00000025820	141.206	123.849	22.2806	10.2745	10.0339	12.5005	-3.13131	0.0152472	DOWN		ENSDARG00000045422	8.5105	10.9993	10.1771	3.93756	3.29056	5.65744	-1.19956	0.0165029	DOWN		ENSDARG00000070898	39.8966	16.0639	29.8496	6.30057	6.64333	9.36042	-1.94399	0.0116105	DOWN
	ENSDARG00000102291	131.332	197.059	173.049	102.455	93.6802	90.1285	-0.809494	0.0152472	DOWN		ENSDARG00000062267	801.846	867.131	870.628	642.806	674.975	561.052	-0.434806	0.0166884	DOWN		ENSDARG00000009851	154.967	190.115	248.209	79.6103	121.582	92.4986	-1.01595	0.0116105	DOWN
	ENSDARG00000055502	32.7835	32.1803	32.6215	52.2405	44.6493	75.753	0.821025	0.0153798	UP		ENSDARG00000103362	71.4099	70.5901	48.7299	36.324	34.2218	26.5623	-0.972673	0.0167724	DOWN		ENSDARG00000103831	252.679	276.049	340.375	193.152	187.196	170.183	-0.659295	0.0116105	DOWN
	ENSDARG00000095296	0.592473	0.312864	0.599477	1.88124	2.09149	1.37505	1.83785	0.0153798	UP		ENSDARG00000002255	0.293465	0.556924	0.155545	1.57502	4.19546	1.44886	3.01702	0.0170605	UP		ENSDARG00000043484	423.044	588.592	801.986	318.244	311.872	262.313	-1.02364	0.0116105	DOWN
	ENSDARG00000005095	7.20843	11.3525	8.19285	19.6806	18.0424	14.0005	0.948333	0.0154928	UP		ENSDARG00000088950	2.34772	2.36693	3.04423	10.0408	7.81507	6.34737	1.62509	0.0170605	UP		ENSDARG00000097473	23.658	17.1556	31.3811	54.6049	55.7858	52.9195	1.17026	0.0116283	UP
	ENSDARG00000087752	420.064	408.779	415.912	322.415	294.913	239.134	-0.539337	0.0155226	DOWN		ENSDARG00000075685	178.231	230.706	191.587	117.831	98.0586	121.566	-0.831098	0.0170605	DOWN		ENSDARG00000043402	3.35972	5.30263	4.51086	13.4543	11.0115	15.9201	1.61529	0.0116376	UP
	ENSDARG00000099331	0.394982	0.625727	0.424629	3.32834	1.36344	2.12508	2.1788	0.0155226	UP		ENSDARG00000045556	2.34772	1.67077	2.95535	7.18604	9.7894	5.72643	1.67574	0.0170779	UP		ENSDARG00000061865	210.262	204.307	191.266	146.816	137.781	117.779	-0.590103	0.0116376	DOWN
	ENSDARG00000021366	2.46864	2.01127	2.44786	0.289421	0.304457	1.00004	-2.20154	0.0155226	DOWN		ENSDARG00000029510	2.83683	4.31616	4.91077	0.787511	1.39849	1.79382	-1.58943	0.0171399	DOWN		ENSDARG00000103367	10.3591	1.40364	6.12586	0	0.364018	0.221112	-4.97708	0.0116376	DOWN
	ENSDARG00000037838	3.55484	4.55887	5.47023	7.66966	9.21315	13.2505	1.1397	0.0155226	UP		ENSDARG00000016516	413.297	470.601	517.986	302.011	279.368	265.968	-0.726548	0.0171767	DOWN		ENSDARG00000071594	52.0756	76.8882	100.715	40.0349	42.3171	39.0632	-0.922117	0.011709	DOWN
	ENSDARG00000069106	0.987456	0.849201	0.774324	4.0519	2.96515	2.00008	1.79004	0.0155764	UP		ENSDARG00000041908	18.684	17.2647	21.1763	28.7442	33.7282	32.0128	0.723559	0.0171933	UP		ENSDARG00000076904	2.65978	2.49536	2.33896	0.393786	0.182009	0.663337	-2.55509	0.011731	DOWN
	ENSDARG00000063133	2.36989	1.25145	0.174847	19.8254	11.4502	14.8756	3.69844	0.0156629	UP		ENSDARG00000005368	0.195644	0.835386	0.488855	2.16566	3.61961	2.55275	2.48781	0.0171933	UP		ENSDARG00000016443	35.137	31.9718	27.7613	48.7638	66.4333	58.6685	0.875575	0.0117676	UP
	ENSDARG00000063079	575.292	501.386	534.009	409.82	380.373	259.885	-0.616928	0.0156629	DOWN		ENSDARG00000040861	53.7042	54.5786	61.3957	21.4597	33.3169	35.1175	-0.915964	0.0173465	DOWN		ENSDARG00000060041	9.93916	4.05495	8.29775	17.3922	20.112	19.7527	1.35274	0.0117676	UP
	ENSDARG00000059226	14.5156	10.548	15.1368	28.3633	24.6743	30.8762	1.06011	0.0156629	UP		ENSDARG00000071596	1.07604	1.81	1.84432	0.295317	0.0822639	0.344966	-2.67709	0.0174169	DOWN		ENSDARG00000068148	439.563	453.999	574.104	359.986	327.343	307.641	-0.561159	0.0117676	DOWN
	ENSDARG00000040179	31.3023	56.7177	53.803	22.4301	17.9762	17.7507	-1.28994	0.0156629	DOWN		ENSDARG00000016318	0.489109	0.556924	0.377751	1.57502	1.31622	1.65583	1.71054	0.01742	UP		ENSDARG00000031680	68.3142	71.1177	67.7464	49.4857	43.0451	51.7403	-0.521611	0.0117676	DOWN
	ENSDARG00000089456	217.043	193.171	256.826	140.08	148.615	137.63	-0.645647	0.0156629	DOWN		ENSDARG00000099657	0.782575	0.696155	0.844386	2.95317	1.89207	3.65664	1.8486	0.01742	UP		ENSDARG00000090473	12.319	23.394	3.50845	0	0	0	-10.9807	0.0118028	DOWN
	ENSDARG00000002255	0.0987456	0.268169	0.449608	1.01297	3.54759	1.75007	2.84512	0.0156629	UP		ENSDARG00000055620	42.5525	39.1239	39.9972	23.8222	23.692	30.288	-0.644484	0.01742	DOWN		ENSDARG00000075883	443.343	604.188	677.938	357.426	336.444	369.405	-0.698757	0.0118028	DOWN
	ENSDARG00000089227	2.86362	0.938591	4.39616	0.144711	0.105898	0	-4.79651	0.0156629	DOWN		ENSDARG00000075334	39.9113	34.6685	48.9077	62.3118	68.1145	101.972	0.90999	0.0174223	UP		ENSDARG00000024311	208.722	229.261	227.965	170.706	158.348	167.456	-0.423618	0.0118233	DOWN
	ENSDARG00000008188	264.934	261.286	259.474	387.969	349.398	317.387	0.424817	0.0157267	UP		ENSDARG00000060235	0.293465	0.835386	0.288869	4.52819	9.37808	2.82872	3.69299	0.017427	UP		ENSDARG00000059035	290.755	336.405	397.262	231.808	249.898	204.897	-0.577793	0.0118537	DOWN
	ENSDARG00000040463	1.67867	2.45821	1.54865	4.0519	3.65349	6.87527	1.34525	0.0159681	UP		ENSDARG00000008188	253.456	270.804	265.737	372.788	347.565	336.41	0.4197	0.017427	UP		ENSDARG00000062794	1303.01	1373.54	1744.84	987.221	838.606	808.313	-0.747296	0.011961	DOWN
	ENSDARG00000076001	0.296237	0.715117	0.574499	2.31537	1.6679	3.00012	2.06185	0.0159681	UP		ENSDARG00000056128	8.41268	4.31616	4.86633	1.87034	0.987167	1.31087	-2.07844	0.0174523	DOWN		ENSDARG00000056665	847.069	1112.46	1364.4	677.246	727.672	631.276	-0.707269	0.0120035	DOWN
	ENSDARG00000014550	29.5249	30.6159	48.4577	68.4481	69.9987	62.0024	0.882174	0.0159681	UP		ENSDARG00000051798	78.5509	57.0847	74.0393	38.5881	37.8414	27.2523	-1.01738	0.0174622	DOWN		ENSDARG00000096454	139.988	233.316	193.104	97.4619	117.032	100.238	-0.847817	0.0120035	DOWN
	ENSDARG00000023900	23.7977	23.5989	20.582	34.7306	42.4122	35.8764	0.735911	0.0159681	UP		ENSDARG00000092919	7.43446	9.74617	11.3992	19.9831	17.4399	20.5599	1.01599	0.0174622	UP		ENSDARG00000104845	76.0136	72.2094	83.0889	46.0729	51.0535	51.0769	-0.643015	0.0120035	DOWN
	ENSDARG00000076153	4.44355	7.7322	7.19372	24.8902	15.8318	14.0005	1.48649	0.0159681	UP		ENSDARG00000044625	8.99961	12.9485	13.3546	51.582	20.6482	54.6425	1.84298	0.0174622	UP		ENSDARG00000036864	12.4589	8.88971	11.7505	5.90678	3.82219	3.6852	-1.30146	0.0120446	DOWN
	ENSDARG00000012823	2.07366	3.03925	2.64769	1.3024	0.72805	1.00004	-1.40715	0.0159681	DOWN		ENSDARG00000099186	148.689	130.32	160.967	209.872	246.627	277.766	0.738318	0.0174622	UP		ENSDARG00000089681	258.138	362.607	401.021	227.28	230.15	201.138	-0.634159	0.0120518	DOWN
	ENSDARG00000004529	409.103	418.031	358.412	301.577	287.249	218.134	-0.554709	0.0159681	DOWN		ENSDARG00000023988	133.136	153.015	63.9511	40.5568	42.3659	42.0168	-1.48392	0.017464	DOWN		ENSDARG00000044437	14.8387	14.6602	15.7045	20.3456	32.3976	26.165	0.801641	0.0120731	UP
	ENSDARG00000053152	167.67	165.639	195.055	114.321	125.132	87.5034	-0.691529	0.0159681	DOWN		ENSDARG00000054036	0.293465	0	0.466634	2.65785	1.23396	3.24268	2.94702	0.0174766	UP		ENSDARG00000013830	122.35	113.695	134.017	73.9661	70.8925	52.9195	-0.904418	0.0120731	DOWN
	ENSDARG00000058993	26.6613	28.5153	25.8025	43.992	40.4002	48.7519	0.716278	0.0159937	UP		ENSDARG00000013087	22.1077	23.53	28.1092	50.5976	62.7674	36.8423	1.02362	0.0174766	UP		ENSDARG00000103362	71.8139	75.4845	44.3568	31.6997	31.1235	32.2824	-1.00789	0.0120731	DOWN
	ENSDARG00000046006	83.7362	68.3384	92.0447	42.1108	48.6602	42.2517	-0.874449	0.0159937	DOWN		ENSDARG00000061806	3.42376	4.17693	1.48879	10.6314	12.1751	10.28	1.90049	0.0175949	UP		ENSDARG00000114022	486.179	670.939	716.252	413.803	432.999	417.313	-0.567753	0.0120731	DOWN
	ENSDARG00000061169	129.752	120.676	121.194	76.9861	91.9594	67.8777	-0.648266	0.0161466	DOWN		ENSDARG00000062457	8.70614	10.1639	11.3548	16.7346	17.1932	17.4553	0.762633	0.0177056	UP		ENSDARG00000020794	0.279976	0.467879	0.723965	2.55961	2.54813	2.72705	2.29457	0.0120731	UP
	ENSDARG00000061865	225.239	195.897	177.595	151.223	141.877	111.379	-0.56526	0.0161466	DOWN		ENSDARG00000002952	0.195644	0.417693	0	3.5438	2.71471	1.79382	4.24835	0.0178773	UP		ENSDARG00000031954	12.7389	15.2841	8.71543	3.67533	4.82324	4.12743	-1.53415	0.0120966	DOWN
	ENSDARG00000013245	7.50466	4.20131	6.01975	13.4581	10.4442	15.8756	1.16645	0.0161503	UP		ENSDARG00000058734	29.2487	19.3531	16.31	36.8162	42.2014	55.4015	1.05347	0.0178773	UP		ENSDARG00000070800	33.4572	22.7701	27.7891	54.8018	44.1372	60.6585	0.925489	0.0120966	UP
	ENSDARG00000073881	92.2284	74.7297	117.572	57.1607	42.0019	47.3769	-0.959845	0.0161664	DOWN		ENSDARG00000032990	16.9232	15.1762	20.5541	34.7489	38.2527	29.943	0.963039	0.0179285	UP		ENSDARG00000058818	45.7761	53.3383	52.571	84.5326	105.656	76.21	0.811791	0.0121381	UP
	ENSDARG00000038615	0.394982	0.402253	0.27476	1.01297	3.41522	5.75023	3.25955	0.0163208	UP		ENSDARG00000044956	974.11	1024.32	1227.18	760.638	691.017	645.5	-0.621294	0.0179285	DOWN		ENSDARG00000098946	94.352	102.154	68.8324	168.475	181.19	143.354	0.895915	0.0121381	UP
	ENSDARG00000105127	1.97491	1.6984	4.17136	9.5509	9.17343	10.5004	1.87529	0.0163582	UP		ENSDARG00000114019	5.77149	6.54386	8.22165	14.0768	20.7305	13.1777	1.217	0.0179285	UP		ENSDARG00000099186	174.285	111.667	164.173	255.107	247.532	265.187	0.769646	0.0121932	UP
	ENSDARG00000052942	44.0405	44.7395	49.1571	30.5339	30.909	26.626	-0.646773	0.0163582	DOWN		ENSDARG00000042561	335.235	273.728	348.776	209.281	226.143	155.924	-0.69613	0.0179285	DOWN		ENSDARG00000101308	2.3798	2.18344	2.14405	4.00349	7.28036	5.97003	1.36165	0.0121956	UP
	ENSDARG00000060813	0	0.134084	0.349695	1.73653	1.76056	2.5001	3.32111	0.0163583	UP		ENSDARG00000071014	4.40198	4.59462	3.68863	8.76106	10.4475	9.31407	1.17477	0.0179402	UP		ENSDARG00000102274	4.89959	5.61455	3.98181	9.9759	8.46342	12.7508	1.11492	0.0122058	UP
	ENSDARG00000035618	10.2695	11.9335	12.1644	7.09082	5.75822	4.75019	-0.968511	0.0164691	DOWN		ENSDARG00000052263	44.8024	56.667	44.5524	31.2051	30.1909	28.0112	-0.706636	0.0179402	DOWN		ENSDARG00000077776	71.8139	88.1173	82.365	47.7137	49.7795	40.9058	-0.808038	0.0122355	DOWN
	ENSDARG00000031775	90.6484	61.7235	48.6326	21.2725	40.4266	26.376	-1.18093	0.0164691	DOWN		ENSDARG00000037593	31.8899	56.5278	39.1084	100.309	62.6851	90.174	0.991536	0.0179402	UP		ENSDARG00000004875	270.037	360.579	432.987	192.496	215.135	194.284	-0.821995	0.0122355	DOWN
	ENSDARG00000099651	155.524	208.233	180.542	113.887	128.759	103.254	-0.653465	0.0164691	DOWN		ENSDARG00000009106	200.73	195.898	259.582	60.4415	133.597	76.6514	-1.27783	0.0179874	DOWN		ENSDARG00000016837	16.0986	14.5043	16.5955	35.6376	32.4886	55.2781	1.38475	0.0122471	UP
	ENSDARG00000100260	8.29463	8.49201	11.9396	20.983	17.0893	21.0008	1.03354	0.0164691	UP		ENSDARG00000055288	3.42376	2.2277	1.26658	8.66262	11.0234	8.76213	2.06625	0.0180033	UP		ENSDARG00000009106	197.943	204.619	273.603	63.7933	126.314	77.3893	-1.33948	0.0122471	DOWN
	ENSDARG00000017757	157.4	208.278	266.842	63.9621	93.2037	44.6268	-1.64398	0.0164774	DOWN		ENSDARG00000095821	5.47802	8.0754	6.06624	27.0707	12.1751	18.5591	1.56311	0.018122	UP		ENSDARG00000040085	1.25989	0.623839	1.28086	2.03456	3.54918	4.93817	1.68926	0.0122897	UP
	ENSDARG00000017220	12.8369	11.1737	10.0163	16.3523	19.472	22.0009	0.767815	0.0164774	UP		ENSDARG00000037967	7.14099	8.49309	4.15527	1.08283	1.06943	0.620938	-2.82645	0.0182688	DOWN		ENSDARG00000089607	19.5983	41.6413	43.9113	18.1798	8.55442	11.2767	-1.46761	0.0122973	DOWN
	ENSDARG00000068148	461.537	471.083	549.445	338.189	373.318	310.387	-0.536166	0.0165192	DOWN		ENSDARG00000025820	125.31	105.119	19.9542	9.3517	11.5169	9.72803	-3.0275	0.0183041	DOWN		ENSDARG00000100872	87.7726	151.281	143.707	63.9245	62.2471	43.1169	-1.17751	0.0123305	DOWN
	ENSDARG00000043923	16.7867	14.2576	12.4641	7.52495	5.13606	4.50018	-1.34669	0.0166833	DOWN		ENSDARG00000099455	476.001	507.219	594.847	363.929	279.204	249.686	-0.822088	0.0183041	DOWN		ENSDARG00000059409	6.15948	13.2566	8.99388	3.93786	3.27616	2.35853	-1.5639	0.0124407	DOWN
	ENSDARG00000005108	1134.09	1298.12	1527.27	827.166	848.893	708.403	-0.731636	0.016688	DOWN		ENSDARG00000038428	16.7275	8.35386	20.0653	34.3552	42.2014	66.5784	1.65357	0.0184265	UP		ENSDARG00000068601	34.7171	26.8251	17.403	10.0415	10.9205	12.3086	-1.24156	0.0124407	DOWN
	ENSDARG00000094892	50.854	51.4437	40.4647	27.3503	32.3916	22.6259	-0.789611	0.016688	DOWN		ENSDARG00000097696	3.81505	3.34155	3.24422	8.17043	6.66338	5.65744	0.977456	0.0184265	UP		ENSDARG00000054874	16.3786	14.3483	15.0919	22.7739	24.2072	30.8083	0.763499	0.0124542	UP
	ENSDARG00000046022	196.405	241.084	239.266	162.944	142.221	119.505	-0.672695	0.0167221	DOWN		ENSDARG00000015088	22.0099	29.2385	48.6411	89.8747	94.1922	90.243	1.45089	0.0185191	UP		ENSDARG00000014569	507.037	804.753	908.075	422.86	468.764	443.404	-0.733944	0.0127009	DOWN
	ENSDARG00000044655	17.1817	14.2129	14.9619	25.9032	22.7814	25.501	0.678239	0.0167739	UP		ENSDARG00000040310	534.792	693.092	394.972	283.799	308.407	258.241	-0.93171	0.0185191	DOWN		ENSDARG00000015891	5.73952	5.77051	1.42009	14.767	15.0157	20.0475	1.99202	0.0127917	UP
	ENSDARG00000040861	49.4715	57.3434	62.6203	22.4301	34.1919	33.2513	-0.912177	0.0168931	DOWN		ENSDARG00000061169	122.473	116.397	124.947	72.3526	92.6292	69.2691	-0.635355	0.0186198	DOWN		ENSDARG00000056929	0.139988	0.31192	0.306293	2.10019	2.54813	4.71706	3.52381	0.0127917	UP
	ENSDARG00000074759	12.3432	10.4586	11.7398	5.499	4.92427	6.62526	-1.02312	0.0168931	DOWN		ENSDARG00000076624	1.27168	0.974617	0.755503	3.05161	2.30339	4.48455	1.73447	0.0187197	UP		ENSDARG00000076153	3.21973	8.57779	6.51569	20.4769	15.2888	17.3942	1.53625	0.0127917	UP
	ENSDARG00000024651	469.831	572.541	644.512	327.191	342.369	265.635	-0.850903	0.0169752	DOWN		ENSDARG00000036212	420.927	425.072	469.967	312.051	342.053	302.397	-0.460427	0.0187197	DOWN		ENSDARG00000012389	502.838	458.99	487.034	365.433	340.721	333.29	-0.479114	0.0128467	DOWN
	ENSDARG00000062363	29.8212	28.0236	35.1193	45.5838	50.8179	48.2519	0.637736	0.0169752	UP		ENSDARG00000018890	670.471	705.205	774.901	483.04	545.656	457.217	-0.533474	0.0187352	DOWN		ENSDARG00000002597	17.6385	16.9996	9.49508	2.82213	6.46132	2.94816	-1.84954	0.0128989	DOWN
	ENSDARG00000091512	7.20843	8.31323	13.5382	18.0888	25.72	21.3758	1.16141	0.0169752	UP		ENSDARG00000031954	12.5212	13.2269	8.95493	2.95317	5.0181	4.69153	-1.44488	0.0188677	DOWN		ENSDARG00000061640	73.9138	42.2651	40.3471	98.4464	92.7336	133.183	1.0538	0.0128989	UP
	ENSDARG00000067796	1.18495	3.12864	3.22219	4.92016	7.14813	10.3754	1.54867	0.016988	UP		ENSDARG00000103813	52.726	48.7309	43.9303	27.366	35.7025	29.2531	-0.654203	0.0188677	DOWN		ENSDARG00000099396	27.5777	29.0085	26.4526	15.8827	13.5597	14.6671	-0.911232	0.0128989	DOWN
	ENSDARG00000105241	7.89965	3.39681	2.07319	20.2595	19.1808	22.5009	2.2403	0.0170265	UP		ENSDARG00000010400	74.4424	104.145	65.6399	44.7897	37.8414	50.8479	-0.869552	0.0188994	DOWN		ENSDARG00000006812	649.405	639.591	822.619	487.441	467.217	464.041	-0.574048	0.0128989	DOWN
	ENSDARG00000113332	4.44355	8.44732	10.1162	28.7974	26.223	23.2509	1.75418	0.017126	UP		ENSDARG00000063535	1727.44	1775.2	1788.74	1251.16	1420.2	1128.59	-0.477674	0.0189286	DOWN		ENSDARG00000059347	2.65978	4.21091	4.14888	8.46639	6.73433	13.1193	1.35425	0.0129632	UP
	ENSDARG00000070084	179.421	198.177	155.989	119.531	130.903	94.5037	-0.62827	0.017126	DOWN		ENSDARG00000024651	451.35	514.041	660.643	302.011	318.032	289.978	-0.837713	0.0191409	DOWN		ENSDARG00000054583	2.79976	2.18344	1.58715	4.85669	6.46132	6.63337	1.46938	0.0130473	UP
	ENSDARG00000087954	9.47957	8.6261	10.9405	30.2445	36.9982	15.0006	1.5041	0.0171561	UP		ENSDARG00000077368	10.956	7.37925	9.46601	18.2112	15.3833	17.1793	0.865438	0.0191409	UP		ENSDARG00000030020	12.319	9.51355	6.51569	17.786	20.294	25.649	1.17888	0.0130473	UP
	ENSDARG00000105696	0.394982	0.446948	0.474586	1.59182	1.25754	1.62506	1.71919	0.01736	UP		ENSDARG00000019280	150.939	185.317	160.633	124.821	112.126	119.013	-0.480916	0.0191409	DOWN		ENSDARG00000045306	5.8795	7.01819	6.93336	3.6097	2.45712	2.65335	-1.18202	0.0130473	DOWN
	ENSDARG00000020718	5.72724	8.5814	6.56927	0.434132	1.38991	2.5001	-2.26143	0.0175839	DOWN		ENSDARG00000078546	29.7378	41.2124	43.8192	17.2268	25.4195	20.353	-0.865488	0.0191409	DOWN		ENSDARG00000040310	513.897	691.838	389.827	275.847	279.93	258.333	-0.970155	0.013073	DOWN
	ENSDARG00000012801	0.691219	0.446948	0.874237	2.7495	2.35624	5.87523	2.41275	0.0176663	UP		ENSDARG00000004864	38.2483	41.2124	51.9297	17.6206	23.6097	17.8692	-1.15383	0.0191891	DOWN		ENSDARG00000078546	35.977	34.4671	46.473	16.539	25.0262	20.932	-0.906715	0.0130769	DOWN
	ENSDARG00000005883	1.18495	1.47493	1.57363	0.144711	0.489779	0.375015	-1.91459	0.0176663	DOWN		ENSDARG00000014692	39.4222	55.1355	13.7324	4.33131	5.34715	8.27917	-2.57903	0.0193194	DOWN		ENSDARG00000076474	1413.32	2336.75	2771.87	1267.01	1099.24	1227.03	-0.860126	0.0130769	DOWN
	ENSDARG00000071241	0.296237	0.402253	0.399651	1.15769	1.15164	1.50006	1.74074	0.0176991	UP		ENSDARG00000055540	111.028	148.281	140.079	66.3478	82.5107	53.8146	-0.978767	0.0193255	DOWN		ENSDARG00000037455	0.419965	0.935759	0.918879	3.21592	2.45712	2.13742	1.74064	0.0130836	UP
	ENSDARG00000035596	4.14731	9.56469	4.99564	15.484	13.502	18.2507	1.3275	0.0177041	UP		ENSDARG00000101323	7.53228	4.73386	6.11068	1.87034	1.56301	1.58684	-1.87299	0.0193325	DOWN		ENSDARG00000068995	1.39988	2.18344	1.615	0.328155	0.364018	0	-2.88326	0.0130836	DOWN
	ENSDARG00000011196	6.91219	3.79906	2.04821	24.022	19.3	21.0008	2.35776	0.0177823	UP		ENSDARG00000043134	8.5105	6.40463	9.95486	19.0972	16.3705	12.3498	0.933765	0.0193556	UP		ENSDARG00000044299	1832.45	2320.37	2764.13	1441.78	1553.08	1280.02	-0.694361	0.0130836	DOWN
	ENSDARG00000013845	1.48118	1.07268	1.49869	3.61777	6.84367	6.37525	2.06249	0.0179043	UP		ENSDARG00000075899	5.86931	2.36693	7.48837	16.7346	15.6301	25.6654	1.8565	0.0194906	UP		ENSDARG00000043631	243.019	373.524	492.547	223.998	208.946	202.17	-0.805138	0.0131	DOWN
	ENSDARG00000015971	61.8147	63.1538	44.3363	100.863	98.2736	111.504	0.876256	0.0179043	UP		ENSDARG00000102012	67.2036	67.1094	84.7052	46.3647	48.618	40.568	-0.693482	0.0195184	DOWN		ENSDARG00000056085	150.347	230.509	223.482	132.706	132.048	125.15	-0.632611	0.0131089	DOWN
	ENSDARG00000017571	152.463	167.203	117.897	97.3903	100.405	71.1278	-0.701057	0.0179777	DOWN		ENSDARG00000101081	15.0646	21.5808	8.82161	27.8582	56.104	49.951	1.57127	0.0197885	UP		ENSDARG00000015824	752.437	768.882	794.357	548.872	572.782	511.212	-0.504081	0.0131491	DOWN
	ENSDARG00000098465	2.76488	2.27944	2.19808	4.19661	7.92913	6.87527	1.40733	0.0179777	UP		ENSDARG00000011027	177.644	176.545	280.003	113.795	106.861	86.2414	-1.04853	0.0198155	DOWN		ENSDARG00000040070	445.442	522.777	671.478	332.224	323.248	231.578	-0.886801	0.0132251	DOWN
	ENSDARG00000077034	1.28369	1.25145	2.14813	3.03892	5.33462	6.25025	1.62783	0.0179777	UP		ENSDARG00000030608	12.619	11.9739	24.5316	6.10321	1.56301	1.79382	-2.39648	0.0198155	DOWN		ENSDARG00000044642	1.25989	0.779799	1.92129	5.11921	3.09415	6.19114	1.79949	0.0132574	UP
	ENSDARG00000052045	0.592473	0.581033	0.499564	5.64371	10.1398	2.12508	3.43914	0.0179777	UP		ENSDARG00000063079	545.259	513.902	544.295	367.768	393.797	301.362	-0.593255	0.0199355	DOWN		ENSDARG00000100260	6.85942	9.98143	12.196	18.5079	16.4718	25.9438	1.06043	0.0132574	UP
	ENSDARG00000015088	23.1065	24.8056	43.587	81.9062	98.9487	69.2527	1.44816	0.0180004	UP		ENSDARG00000105464	0.293465	0	0.111103	2.06722	0.822639	1.65583	3.41337	0.0199746	UP		ENSDARG00000003989	0.559953	0.623839	0.167069	1.83767	2.18411	1.91631	2.30433	0.0132574	UP
	ENSDARG00000068461	5.52975	6.48075	3.6718	14.6158	10.153	8.25032	1.07407	0.0180261	UP		ENSDARG00000105626	16.3362	21.72	19.2431	10.7298	11.0234	12.4188	-0.744036	0.0199746	DOWN		ENSDARG00000091813	164.206	214.601	303.119	123.977	102.198	98.1739	-1.07319	0.0132574	DOWN
	ENSDARG00000101763	9.08459	10.1904	10.0412	3.32834	4.51391	5.75023	-1.10673	0.0180904	DOWN		ENSDARG00000033327	1.46733	2.2277	0.711062	6.98916	7.65054	2.75972	2.0393	0.0199746	UP		ENSDARG00000031495	525.936	689.186	774.893	491.51	437.641	448.047	-0.531277	0.0133417	DOWN
	ENSDARG00000078850	1000.89	1053.55	1053.83	837.296	769.893	616.649	-0.483049	0.018148	DOWN		ENSDARG00000014591	1343.29	1316.15	1497.23	967.162	952.122	815.637	-0.604014	0.0200247	DOWN		ENSDARG00000004634	38.0768	36.4946	36.059	22.1833	27.2103	24.1012	-0.590087	0.0133679	DOWN
	ENSDARG00000086107	5.52975	3.62028	3.37206	8.68264	8.39243	10.0004	1.12056	0.0181656	UP		ENSDARG00000007383	92.4416	90.0825	74.1948	34.9458	43.7644	60.024	-0.886006	0.0201166	DOWN		ENSDARG00000070455	45.7761	55.8336	32.9683	23.824	22.6601	23.0694	-0.948829	0.0133679	DOWN
	ENSDARG00000091326	517.032	547.958	532.76	418.793	386.462	307.137	-0.522341	0.0181656	DOWN		ENSDARG00000063133	1.85861	1.94923	0.222207	17.1284	10.5298	16.4894	3.5838	0.0203339	UP		ENSDARG00000099692	131.309	172.959	164.284	94.968	112.3	88.1501	-0.665815	0.0133766	DOWN
	ENSDARG00000031150	0.493728	0.268169	0.874237	5.35429	4.73895	4.50018	3.09807	0.0181656	UP		ENSDARG00000097086	1.07604	1.11385	1.86654	7.87511	2.38565	5.86441	1.94448	0.0203781	UP		ENSDARG00000014692	45.2162	71.5855	16.0108	5.18484	7.37136	7.88634	-2.69368	0.0133766	DOWN
	ENSDARG00000020334	76.6266	65.2544	53.7531	139.935	155.141	93.8787	0.993784	0.0182161	UP		ENSDARG00000087574	4.4998	2.08847	3.28866	0.787511	0.658111	0.758924	-2.16095	0.0203781	DOWN		ENSDARG00000073881	89.4525	76.4203	118.173	52.636	38.1309	54.0251	-0.973428	0.0134671	DOWN
	ENSDARG00000032317	0	0.134084	0.0249782	0.868264	1.40315	1.87507	4.45833	0.0182161	UP		ENSDARG00000075909	0.391287	1.11385	0.266648	3.15005	1.23396	4.62254	2.48634	0.0204327	UP		ENSDARG00000042147	261.778	334.534	366.02	210.15	235.702	191.483	-0.594968	0.0134816	DOWN
	ENSDARG00000098786	3.06111	1.96657	2.24804	5.93314	5.17578	11.5005	1.63651	0.0182797	UP		ENSDARG00000060093	132.157	124.473	140.768	96.1748	99.2925	85.4135	-0.501084	0.0204327	DOWN		ENSDARG00000020986	265.698	310.516	329.181	205.425	219.412	221.849	-0.485782	0.0134816	DOWN
	ENSDARG00000042094	2.86362	5.00582	5.57014	1.15769	0.992796	2.12508	-1.69279	0.0183482	DOWN		ENSDARG00000070617	3.32594	3.06308	4.95521	4.92195	9.54261	10.349	1.11369	0.0204327	UP		ENSDARG00000095708	0.839929	0.467879	0.75181	4.6598	2.63913	4.56965	2.49418	0.0134816	UP
	ENSDARG00000069282	0.691219	0.223474	1.12402	2.02595	3.49464	2.75011	2.00398	0.0183644	UP		ENSDARG00000116300	1.17386	0.278462	0.311089	3.83912	2.38565	6.07139	2.84281	0.0204327	UP		ENSDARG00000099766	625.747	873.375	1049.14	558.651	573.601	506.495	-0.637234	0.0135245	DOWN
	ENSDARG00000060235	1.18495	0.357558	0.374673	5.499	11.5032	2.12508	3.44578	0.0184411	UP		ENSDARG00000102556	27.1945	26.1754	25.976	16.7346	15.8769	15.4545	-0.723036	0.0204327	DOWN		ENSDARG00000075899	7.1394	2.96324	8.29775	21.8551	17.9279	31.8402	1.93965	0.0135927	UP
	ENSDARG00000056829	5.03602	5.00582	4.59599	9.40619	8.26006	12.2505	1.02727	0.0184531	UP		ENSDARG00000038977	1.85861	1.25308	0.911048	0	0.0822639	0.275972	-3.28512	0.0204327	DOWN		ENSDARG00000031198	119.97	180.134	107.592	49.8795	73.6226	45.9914	-1.2655	0.0135927	DOWN
	ENSDARG00000054312	264.342	313.579	334.333	205.344	222.797	165.256	-0.620087	0.0184813	DOWN		ENSDARG00000060645	14.1842	17.6823	14.8434	26.1848	31.5071	24.0786	0.809431	0.0204327	UP		ENSDARG00000033327	1.11991	0.779799	1.33655	7.08814	5.18726	2.57964	2.15362	0.0136155	UP
	ENSDARG00000046124	507.058	547.869	470.464	396.652	379.327	276.136	-0.535679	0.0185705	DOWN		ENSDARG00000099236	84.3224	83.1209	80.1722	123.344	146.101	117.081	0.642596	0.0204327	UP		ENSDARG00000043307	1.53987	3.27516	3.28569	4.92232	8.0084	9.36042	1.44294	0.0136155	UP
	ENSDARG00000099133	1.18495	1.96657	1.52367	0.144711	0.410356	0.750029	-1.8337	0.0185705	DOWN		ENSDARG00000017757	162.58	190.886	261.715	65.5603	102.336	37.0493	-1.58713	0.0204327	DOWN		ENSDARG00000036190	127.389	179.198	236.57	93.5241	116.577	113.209	-0.750033	0.0136495	DOWN
	ENSDARG00000105010	0.493728	0.983286	0.724368	2.31537	2.14444	3.12512	1.74286	0.0185705	UP		ENSDARG00000086856	1.85861	0.974617	1.2888	5.61102	2.79697	4.62254	1.64931	0.0204327	UP		ENSDARG00000116300	0.699941	1.09172	0.167069	3.80659	4.55022	6.19114	3.07926	0.0136495	UP
	ENSDARG00000075567	11.1582	14.7493	8.71739	4.48603	3.99766	6.00024	-1.26443	0.0185705	DOWN		ENSDARG00000018159	5.77149	5.15155	3.4442	12.4033	11.5992	19.732	1.61874	0.0204616	UP		ENSDARG00000079238	6.71943	6.08243	8.15853	19.9518	12.1946	17.0993	1.2248	0.0136562	UP
	ENSDARG00000098909	1.77742	3.17333	1.64856	0	0.225034	0.125005	-3.74356	0.0185898	DOWN		ENSDARG00000036298	5.57584	16.29	12.6658	3.64224	1.06943	2.27677	-2.30771	0.0205418	DOWN		ENSDARG00000053753	2.09982	4.21091	5.93095	0.525047	0.546027	0.442225	-3.02135	0.0136562	DOWN
	ENSDARG00000034080	1310.35	1429.16	1252.48	676.667	1024.05	690.652	-0.738813	0.018641	DOWN		ENSDARG00000056666	4.20634	5.15155	1.37768	0.196878	0.658111	0.137986	-3.3882	0.0206097	DOWN		ENSDARG00000045824	6.15948	5.30263	5.59681	10.8291	10.6475	12.9719	1.01359	0.0136701	UP
	ENSDARG00000044345	701.488	833.201	816.387	580.579	600.456	534.646	-0.454526	0.0186542	DOWN		ENSDARG00000060010	25.4337	28.6816	11.2437	7.38292	6.49885	9.0381	-1.50294	0.0207693	DOWN		ENSDARG00000003984	8.11931	5.45859	4.73362	10.1728	15.5618	14.3723	1.13872	0.0136834	UP
	ENSDARG00000103871	5.33226	4.73765	9.36682	13.024	12.5887	12.7505	0.972074	0.0187547	UP		ENSDARG00000045877	77.3771	67.9448	74.9948	44.6913	51.9908	53.6766	-0.551167	0.0207766	DOWN		ENSDARG00000008765	310.494	403.624	574.188	261.736	241.526	245.508	-0.783654	0.0136952	DOWN
	ENSDARG00000037455	0.789965	0.893896	0.849259	2.31537	2.47537	3.00012	1.6069	0.0187849	UP		ENSDARG00000070800	24.6511	29.9347	29.5535	45.2819	38.8286	68.1652	0.856019	0.020798	UP		ENSDARG00000014222	247.639	314.883	264.247	198.468	183.01	197.969	-0.512526	0.0138932	DOWN
	ENSDARG00000078546	33.8697	34.6832	40.9892	17.3653	23.0329	19.7508	-0.861639	0.0188046	DOWN		ENSDARG00000113771	5.96713	2.92385	2.71092	6.30009	10.8588	13.3157	1.40196	0.020798	UP		ENSDARG00000101362	276.197	331.259	451.42	228.461	136.962	145.934	-1.05059	0.0139548	DOWN
	ENSDARG00000089805	3.94982	2.32413	1.3738	6.94611	7.9556	9.50037	1.70023	0.0189264	UP		ENSDARG00000060021	5.96713	8.0754	15.7545	3.5438	2.55018	2.55275	-1.79735	0.0208262	DOWN		ENSDARG00000104409	186.884	179.354	148.886	125.224	106.202	117.042	-0.563055	0.0139548	DOWN
	ENSDARG00000099753	4.64104	3.26272	4.82079	8.1038	11.6223	13.6255	1.3921	0.0189264	UP		ENSDARG00000071294	3.52159	6.40463	5.42184	14.2736	11.6815	9.17608	1.19462	0.0209908	UP		ENSDARG00000062970	785.614	838.128	1011.44	596.454	658.236	639.973	-0.47618	0.0141191	DOWN
	ENSDARG00000035706	51.4464	37.052	50.6308	77.5649	79.0927	100.254	0.8848	0.0189597	UP		ENSDARG00000075571	7.82575	14.2016	9.91042	3.64224	4.03093	4.27757	-1.41138	0.0211626	DOWN		ENSDARG00000060980	580.531	616.041	620.327	462.304	372.481	397.044	-0.560646	0.0141229	DOWN
	ENSDARG00000040161	804.184	1025.7	1097.77	576.817	630.425	450.643	-0.820244	0.0191587	DOWN		ENSDARG00000115603	1.07604	0.835386	0.66662	3.44536	2.71471	2.13879	1.70038	0.0211626	UP		ENSDARG00000069708	546.934	669.535	775.144	481.797	452.656	422.619	-0.553697	0.0142601	DOWN
	ENSDARG00000030824	334.352	282.382	342.276	199.845	231.626	214.383	-0.569889	0.0193099	DOWN		ENSDARG00000101763	9.3909	12.9485	11.1326	5.21726	5.0181	5.58844	-1.07815	0.0211626	DOWN		ENSDARG00000008278	402.186	506.09	623.947	363.661	331.893	341.324	-0.563803	0.0142601	DOWN
	ENSDARG00000096073	5.13477	6.83831	5.62009	15.484	10.7487	11.5005	1.09352	0.0193099	UP		ENSDARG00000046022	222.642	200.771	231.739	155.533	139.52	123.291	-0.647608	0.0211708	DOWN		ENSDARG00000069106	0.419965	0.467879	1.00241	2.16582	2.45712	2.72705	1.83542	0.0144017	UP
	ENSDARG00000008765	368.617	448.647	514.076	266.412	270.782	254.51	-0.74999	0.0193099	DOWN		ENSDARG00000025699	18.097	22.4162	20.1541	6.39853	10.7766	12.9017	-1.00829	0.0211708	DOWN		ENSDARG00000069298	295.655	299.443	327.706	240.275	235.884	211.752	-0.424021	0.0144219	DOWN
	ENSDARG00000099236	78.799	94.8424	75.1844	132.41	144.207	112.254	0.644682	0.0193099	UP		ENSDARG00000102889	145.95	140.345	61.8401	43.1162	50.5923	39.602	-1.38258	0.0212167	DOWN		ENSDARG00000099771	182.825	259.361	172.944	113.738	140.238	121.833	-0.710211	0.0144257	DOWN
	ENSDARG00000055510	563.245	579.379	723.144	383.049	379.936	296.512	-0.816322	0.0193099	DOWN		ENSDARG00000003984	7.53228	5.43001	5.06631	12.7971	11.5169	13.5227	1.07217	0.0212167	UP		ENSDARG00000058207	39.8966	47.7237	40.9597	23.3646	28.0294	20.6371	-0.83568	0.0144257	DOWN
	ENSDARG00000074254	25.8713	24.1799	31.3227	39.506	44.1596	39.2515	0.595041	0.0194631	UP		ENSDARG00000100854	1164.08	1195.72	1246.27	932.807	878.496	796.526	-0.467626	0.021237	DOWN		ENSDARG00000038309	3.21973	5.61455	5.42974	9.25396	8.64543	9.80264	0.950954	0.0144659	UP
	ENSDARG00000098695	35.8446	26.951	21.0816	62.6597	49.2294	55.5022	0.998724	0.0196369	UP		ENSDARG00000104110	2.83683	5.98694	4.71078	12.0095	8.14413	12.7637	1.28561	0.0213182	UP		ENSDARG00000028793	4.19965	4.05495	3.67552	13.3887	9.82849	6.55966	1.32368	0.0145185	UP
	ENSDARG00000103813	51.9402	50.5945	41.5138	32.5599	32.6034	26.8761	-0.644599	0.0196517	DOWN		ENSDARG00000078088	3.32594	1.81	2.51094	6.39853	5.75847	8.96911	1.45846	0.0213182	UP		ENSDARG00000088069	0	0.15596	0	2.23145	1.54708	1.99001	5.98125	0.0145185	UP
	ENSDARG00000103770	3.85108	2.27944	5.72001	10.2745	14.3757	10.7504	1.57662	0.0196935	UP		ENSDARG00000097057	25.6293	30.0739	18.3543	42.9194	47.3017	81.8258	1.22195	0.0214086	UP		ENSDARG00000031150	0.279976	0.15596	1.39224	8.00697	4.73223	7.1493	3.17722	0.0145185	UP
	ENSDARG00000043877	27.55	28.2471	25.178	40.0848	43.8948	46.5018	0.68879	0.0197552	UP		ENSDARG00000008239	29.0531	33.6939	50.7298	10.4345	19.4143	18.2142	-1.24041	0.0214086	DOWN		ENSDARG00000052104	156.787	198.693	216.521	118.004	123.402	133.773	-0.609013	0.0145437	DOWN
	ENSDARG00000054259	22.6127	14.6599	14.2626	34.4411	64.8627	66.2526	1.69069	0.0198657	UP		ENSDARG00000002127	758.217	798.629	801.411	607.663	550.263	473.5	-0.531658	0.0214939	DOWN		ENSDARG00000007630	6.99941	6.70627	7.04474	1.9033	3.64018	2.50594	-1.37026	0.0145437	DOWN
	ENSDARG00000075624	59.9386	58.8631	53.4783	39.6507	35.8333	29.6262	-0.712442	0.0199394	DOWN		ENSDARG00000088440	1174.55	1129.16	1138.48	792.532	921.191	713.32	-0.504139	0.0214939	DOWN		ENSDARG00000019360	352.07	256.398	275.552	191.249	175.457	192.073	-0.661574	0.0145493	DOWN
	ENSDARG00000020982	30.6111	32.5825	29.0746	17.2206	10.2589	18.3757	-1.01825	0.020009	DOWN		ENSDARG00000070454	0.489109	0.835386	1.02215	2.2641	2.79697	2.13879	1.57613	0.0214939	UP		ENSDARG00000000588	33.0372	13.7245	18.7674	60.643	52.2366	57.7103	1.38221	0.0145752	UP
	ENSDARG00000070228	21.6253	13.9001	25.7275	8.97206	7.29374	6.75027	-1.41485	0.0200288	DOWN		ENSDARG00000007302	22.4012	19.4923	28.4647	32.3864	39.0754	46.6393	0.743622	0.0214939	UP		ENSDARG00000004851	52.0756	36.8065	33.1632	73.5723	69.5274	65.7441	0.777326	0.0146079	UP
	ENSDARG00000028118	1.97491	1.87718	1.5986	6.8014	3.78586	7.6253	1.72919	0.0200288	UP		ENSDARG00000020053	0.195644	0.696155	0.577737	1.08283	4.85357	1.72483	2.36294	0.0214939	UP		ENSDARG00000014506	8.53928	22.9261	20.6052	6.89125	7.00735	5.08558	-1.45776	0.0146079	DOWN
	ENSDARG00000025218	16.688	25.476	22.2556	56.5819	32.1004	61.7524	1.217	0.020033	UP		ENSDARG00000103871	8.5105	11.2777	11.377	18.3096	18.1803	23.6646	0.947794	0.0216545	UP		ENSDARG00000027082	9.23922	7.48607	3.98181	20.5425	15.2888	23.0694	1.52719	0.0146295	UP
	ENSDARG00000102191	0.691219	0.0893896	0.199826	3.47306	1.08546	2.25009	2.92357	0.0200946	UP		ENSDARG00000011506	359.691	364.089	425.859	235.958	283.399	207.738	-0.661253	0.0218263	DOWN		ENSDARG00000018159	9.37921	4.67879	3.09077	15.2264	13.0136	26.0175	1.68281	0.0146577	UP
	ENSDARG00000025797	9.08459	11.0843	9.9663	21.4172	22.2386	14.7506	0.954974	0.0201207	UP		ENSDARG00000017337	38.444	34.947	43.9525	55.3227	56.8444	75.2025	0.673687	0.0218409	UP		ENSDARG00000054963	0.699941	1.87152	1.83776	3.01902	6.0973	4.64336	1.60996	0.0147228	UP
	ENSDARG00000101297	3.45609	5.00582	2.39791	13.024	7.00252	14.7506	1.67064	0.0201253	UP		ENSDARG00000058818	49.4978	61.6794	51.1964	82.8856	110.727	78.1692	0.744057	0.0218579	UP		ENSDARG00000102612	76.9935	73.1451	91.6651	55.5894	58.1519	49.6029	-0.567172	0.0147228	DOWN
	ENSDARG00000038348	9.77581	10.2351	13.8379	3.61777	6.39361	5.37521	-1.12381	0.0201344	DOWN		ENSDARG00000076153	4.0107	8.77156	6.79953	21.4597	14.8898	15.7304	1.41361	0.0218909	UP		ENSDARG00000076238	29.5375	27.6049	44.0783	62.0212	74.4417	82.1801	1.10541	0.0147228	UP
	ENSDARG00000089204	2.27115	3.26272	7.06883	0.289421	0.370644	0.625025	-3.3213	0.0201536	DOWN		ENSDARG00000077207	1.46733	0.696155	0.533296	3.34692	2.38565	4.55355	1.96503	0.0218909	UP		ENSDARG00000069401	859.387	1005.16	1290.94	720.825	573.055	615.945	-0.724629	0.0147237	DOWN
	ENSDARG00000078183	8.09714	5.63155	5.22044	11.8663	42.0284	22.2509	2.02444	0.0201536	UP		ENSDARG00000068992	4.69545	3.62001	28.5313	134.468	160.003	157.718	3.55916	0.0218909	UP		ENSDARG00000074056	0.979917	1.40364	1.03026	7.02251	4.55022	2.87446	2.09417	0.0147467	UP
	ENSDARG00000098507	7.30717	9.25183	7.71826	14.1816	19.0882	13.8755	0.959989	0.0201536	UP		ENSDARG00000035630	7.6301	6.12617	6.31067	0.295317	1.39849	0.344966	-3.28345	0.0218909	DOWN		ENSDARG00000060320	6.57944	6.39435	5.26267	1.7064	1.45607	3.24298	-1.49915	0.0147467	DOWN
	ENSDARG00000063254	9.87456	8.6261	6.04472	12.7345	23.152	17.0007	1.1189	0.0201657	UP		ENSDARG00000004774	112.397	130.459	136.324	94.5014	83.3333	83.4817	-0.537451	0.0218909	DOWN		ENSDARG00000102068	15.5387	20.1188	23.1669	5.38174	9.19145	3.6115	-1.69999	0.0147541	DOWN
	ENSDARG00000021383	1.18495	1.02798	2.02323	4.0519	3.42846	3.75015	1.37937	0.0203731	UP		ENSDARG00000054312	268.814	298.372	329.688	196.484	207.963	185.936	-0.6035	0.0218909	DOWN		ENSDARG00000060837	2.65978	2.3394	1.75422	4.26601	6.73433	9.13931	1.59244	0.0147541	UP
	ENSDARG00000059202	3.15986	2.81577	5.96979	0.723553	0.754525	0.25001	-2.71949	0.0204037	DOWN		ENSDARG00000102291	126.679	169.305	179.343	94.9936	87.4465	98.7291	-0.757737	0.0220235	DOWN		ENSDARG00000078419	0.839929	1.71556	2.25543	0.262524	0	0	-4.00383	0.0147541	DOWN
	ENSDARG00000093659	4.93728	7.19586	7.2187	11.1427	16.5201	11.6255	1.02144	0.0204887	UP		ENSDARG00000063416	52.8238	54.1609	61.3068	17.0299	29.6973	36.0144	-1.02313	0.0220235	DOWN		ENSDARG00000075570	2373.64	2734.29	3151.53	1914.98	1905.18	1725.63	-0.574718	0.0147967	DOWN
	ENSDARG00000068992	2.27115	4.02253	31.8722	139.501	171.833	156.131	3.58157	0.0205163	UP		ENSDARG00000044345	718.306	795.009	842.03	564.941	615.416	553.256	-0.442219	0.0222109	DOWN		ENSDARG00000029660	10.6391	14.1923	20.5773	7.48193	5.55127	7.96004	-1.11799	0.0149004	DOWN
	ENSDARG00000092445	68.5294	51.8907	52.1045	92.4701	81.3166	101.254	0.673196	0.0205248	UP		ENSDARG00000056381	6.16278	6.2654	8.99937	12.6986	15.5479	19.594	1.15011	0.0222109	UP		ENSDARG00000087640	134.669	167.657	166.122	121.745	102.835	105.102	-0.506936	0.0149176	DOWN
	ENSDARG00000004405	193.048	176.545	205.346	102.166	122.683	134.005	-0.679663	0.0205257	DOWN		ENSDARG00000103739	1.17386	0.696155	1.99986	10.2376	4.44225	2.34577	2.05894	0.0222109	UP		ENSDARG00000017397	1383.36	1585.02	1578.05	1162.26	1081.5	1000.53	-0.486851	0.0149176	DOWN
	ENSDARG00000006921	33.5735	21.7664	28.2753	47.3204	44.2655	39.8766	0.654331	0.0205541	UP		ENSDARG00000075758	577.247	622.502	625.156	407.537	453.11	366.974	-0.571997	0.0222278	DOWN		ENSDARG00000018882	44.2363	21.2105	22.6935	60.9055	61.8831	91.0983	1.28236	0.0149176	UP
	ENSDARG00000099527	5.13477	6.12319	5.47023	10.7086	9.80882	11.8755	0.948669	0.0205673	UP		ENSDARG00000061757	365.756	338.888	332.066	215.187	286.114	216.983	-0.529302	0.0222278	DOWN		ENSDARG00000025948	63.1347	80.3193	69.5285	41.8725	47.1403	45.8439	-0.659066	0.0149541	DOWN
	ENSDARG00000093176	444.256	547.333	572.9	950.17	967.989	733.779	0.761261	0.0206382	UP		ENSDARG00000042115	5.96713	4.31616	3.02201	1.67346	1.48075	0.827917	-1.73657	0.0222523	DOWN		ENSDARG00000095241	75.7336	83.4385	80.7221	56.5082	50.0525	63.6066	-0.495228	0.015001	DOWN
	ENSDARG00000075048	1.77742	1.60901	1.3738	2.89421	4.24917	4.75019	1.33127	0.0207372	UP		ENSDARG00000103917	5.86931	3.62001	3.53309	5.51258	20.0724	12.9017	1.56797	0.0223547	UP		ENSDARG00000060021	4.47962	6.70627	15.064	2.55961	2.27511	2.43224	-1.86917	0.0150333	DOWN
	ENSDARG00000100044	3.94982	1.96657	3.79669	0.868264	0.185322	0.125005	-3.24796	0.0207737	DOWN		ENSDARG00000098175	84.029	74.6278	80.5055	52.0742	62.5206	52.5728	-0.516855	0.0223883	DOWN		ENSDARG00000095865	18.6184	19.6509	17.5701	11.4198	12.4676	10.7608	-0.687419	0.0150333	DOWN
	ENSDARG00000019364	118.89	143.336	199.276	84.0769	80.4032	67.3776	-0.993603	0.0208854	DOWN		ENSDARG00000040179	28.1727	49.427	56.085	18.8018	19.4965	19.594	-1.20839	0.0223883	DOWN		ENSDARG00000031422	8.67927	9.35759	7.35103	4.85669	3.64018	3.83261	-1.03504	0.0150866	DOWN
	ENSDARG00000038445	0.197491	0.0893896	0.424629	2.60479	1.28402	0.625025	2.52176	0.020886	UP		ENSDARG00000011196	6.94535	3.75924	1.62211	18.7034	20.1547	19.732	2.27612	0.0224628	UP		ENSDARG00000092693	704.561	962.584	1068.74	641.214	565.138	519.024	-0.665273	0.0150866	DOWN
	ENSDARG00000070705	1.48118	1.47493	1.87336	0.289421	0.0529491	0	-4.20179	0.0209137	DOWN		ENSDARG00000018797	0.684753	1.25308	4.24415	0.0984389	0.41132	0.0689931	-3.44027	0.0224628	DOWN		ENSDARG00000101660	9.79917	7.01819	5.59681	2.36271	2.0021	3.5378	-1.49221	0.0151354	DOWN
	ENSDARG00000011934	324.379	455.753	308.131	210.843	241.872	217.759	-0.698414	0.0209137	DOWN		ENSDARG00000006719	24.2598	22.6947	15.6211	12.5017	11.5169	11.0389	-0.832673	0.0224628	DOWN		ENSDARG00000051798	91.1323	50.531	72.0067	38.0003	41.043	26.6809	-1.01566	0.0151354	DOWN
	ENSDARG00000040184	371.283	438.992	488.998	247.745	319.72	256.635	-0.656345	0.0209137	DOWN		ENSDARG00000070621	3.32594	6.12617	11.9325	28.0551	36.6074	20.8359	1.97414	0.0224628	UP		ENSDARG00000017571	121.23	161.73	134.63	86.0422	92.8246	76.6523	-0.708422	0.0151354	DOWN
	ENSDARG00000063916	263.256	331.054	418.235	89.7206	80.6018	125.005	-1.7795	0.0209137	DOWN		ENSDARG00000041878	303.346	348.495	468.323	87.2169	184.436	92.8647	-1.62001	0.0224628	DOWN		ENSDARG00000016789	1.25989	0.935759	1.47578	19.4268	9.64648	2.57964	3.06768	0.0151354	UP
	ENSDARG00000043705	0.296237	0.402253	0.499564	1.59182	2.66069	2.12508	2.3711	0.0209137	UP		ENSDARG00000073881	93.0286	88.4117	116.792	68.7104	41.6255	49.3301	-0.902958	0.0226542	DOWN		ENSDARG00000098114	349.551	429.825	516.633	302.887	294.491	295.553	-0.537908	0.0151527	DOWN
	ENSDARG00000078447	62.0122	70.3496	52.4043	30.2445	38.3352	17.0007	-1.10384	0.0209276	DOWN		ENSDARG00000104409	179.992	171.393	144.612	116.552	105.874	121.773	-0.526537	0.0226542	DOWN		ENSDARG00000058729	440.683	581.418	682.059	331.633	399.783	332.037	-0.680738	0.0153081	DOWN
	ENSDARG00000097897	0	0.312864	0.249782	0.434132	1.12517	1.87507	2.40701	0.0209448	UP		ENSDARG00000063916	236.827	281.525	443.147	94.4029	60.2172	129.776	-1.75776	0.0228135	DOWN		ENSDARG00000000068	7.41937	6.39435	7.5181	13.2574	16.1988	14.0775	1.02519	0.0153295	UP
	ENSDARG00000028976	72.0843	66.2824	66.2672	48.7675	48.0381	47.5019	-0.503608	0.0210176	DOWN		ENSDARG00000021383	1.56515	2.2277	1.75543	4.33131	4.52451	5.31247	1.36006	0.0228135	UP		ENSDARG00000099619	111.291	111.199	112.744	76.1975	76.9898	83.1382	-0.50441	0.0153656	DOWN
	ENSDARG00000073845	12.1457	12.8274	7.34359	4.0519	3.17695	5.1252	-1.39706	0.0210176	DOWN		ENSDARG00000060041	11.1517	6.40463	6.0218	14.7658	21.3064	18.5591	1.21591	0.0228135	UP		ENSDARG00000010738	0.839929	2.18344	1.50362	3.87223	5.46027	7.66523	1.90981	0.0153656	UP
	ENSDARG00000027082	8.39337	6.0338	3.69677	20.2595	13.6079	15.1256	1.4425	0.0210176	UP		ENSDARG00000069594	0.293465	0.278462	0.533296	1.08283	2.22113	1.58684	2.02866	0.0228217	UP		ENSDARG00000071727	4.33963	6.08243	2.75664	1.44388	0.81904	1.25297	-1.8744	0.0153656	DOWN
	ENSDARG00000110020	45.9167	49.0302	41.9134	23.009	28.0895	28.6261	-0.777858	0.0210176	DOWN		ENSDARG00000025670	0	0.278462	0.711062	2.55941	2.46792	3.72563	2.89041	0.0228217	UP		ENSDARG00000101289	196.403	129.915	168.433	289.367	291.76	247.351	0.743421	0.0153656	UP
	ENSDARG00000057227	2.86362	1.51962	1.79843	4.77545	6.1421	3.87515	1.28495	0.0210281	UP		ENSDARG00000033757	14.7711	17.1254	20.6874	23.7238	33.8927	32.0128	0.766629	0.0228217	UP		ENSDARG00000012467	489.259	603.252	606.516	341.872	347.546	234.821	-0.878513	0.0153656	DOWN
	ENSDARG00000093704	2.96237	2.5476	2.02323	8.97206	7.75704	4.62518	1.51301	0.0210281	UP		ENSDARG00000002021	1.95644	2.64539	4.17749	0.0984389	1.15169	0.413959	-2.38754	0.0228581	DOWN		ENSDARG00000075334	51.0957	35.7148	48.0602	77.5758	76.3528	98.7635	0.90449	0.0153849	UP
	ENSDARG00000011246	1.57993	1.78779	2.07319	3.76248	4.55362	4.25017	1.20121	0.0210281	UP		ENSDARG00000103774	1.27168	0.696155	1.26658	3.64224	2.63244	3.58764	1.57201	0.0229198	UP		ENSDARG00000033231	22.2581	30.7241	15.0084	39.9692	41.6801	40.9058	0.857378	0.0154868	UP
	ENSDARG00000006353	203.613	157.594	204.122	297.814	301.426	249.385	0.58634	0.0210726	UP		ENSDARG00000027930	6.16278	1.94923	2.75536	10.533	14.7252	9.0381	1.65693	0.0229198	UP		ENSDARG00000011777	398.546	463.668	512.901	317.588	330.983	344.861	-0.469328	0.0155449	DOWN
	ENSDARG00000042962	0.493728	1.51962	1.04908	6.07785	3.21666	7.87531	2.4287	0.0211773	UP		ENSDARG00000061543	0	0.139231	0.066662	0.984389	0.164528	1.72483	3.79139	0.023001	UP		ENSDARG00000017703	193.044	197.601	162.307	95.8212	109.66	85.6442	-0.925051	0.0155903	DOWN
	ENSDARG00000095821	6.22097	9.4753	6.24455	33.4282	12.9593	15.7506	1.49169	0.0212849	UP		ENSDARG00000036776	2.83683	0.417693	0.888827	5.8079	4.93583	4.62254	1.89023	0.023001	UP		ENSDARG00000093374	719.539	945.584	785.614	573.089	603.087	542.683	-0.511691	0.0156056	DOWN
	ENSDARG00000022974	20.1441	15.5091	17.7345	28.508	27.7189	29.6262	0.686155	0.0213381	UP		ENSDARG00000026682	2.15208	1.94923	2.51094	5.02038	7.73281	7.52025	1.60301	0.023001	UP		ENSDARG00000057468	28.4176	35.091	31.8266	17.1297	22.2961	17.7627	-0.737631	0.0156188	DOWN
	ENSDARG00000003035	23.5014	22.1239	23.9791	11.8663	6.16857	13.8755	-1.13949	0.0216187	DOWN		ENSDARG00000045248	1403.65	1394.82	1775.5	855.926	993.501	840.888	-0.765775	0.023001	DOWN		ENSDARG00000046124	434.943	546.639	510.479	350.469	351.914	322.824	-0.541417	0.0156424	DOWN
	ENSDARG00000062970	908.755	850.721	954.991	648.014	715.991	626.775	-0.447199	0.021806	DOWN		ENSDARG00000001873	1.76079	1.11385	1.46656	4.23287	5.18263	4.27757	1.64388	0.0230564	UP		ENSDARG00000091187	3.35972	3.43112	2.75664	6.89125	6.18831	8.54967	1.18833	0.0156433	UP
	ENSDARG00000044299	2180.5	2288.46	2547.38	1571.85	1739.87	1182.55	-0.642535	0.0218175	DOWN		ENSDARG00000007923	323.106	321.484	337.332	249.543	257.98	259.69	-0.356037	0.0231095	DOWN		ENSDARG00000028581	19.0384	15.1281	10.7759	6.62872	5.27826	7.59152	-1.19712	0.0156824	DOWN
	ENSDARG00000052701	25.0814	21.7664	25.5027	30.5339	41.7504	41.2516	0.651759	0.0218273	UP		ENSDARG00000069428	443.72	487.587	641.489	286.162	281.918	369.527	-0.746505	0.023121	DOWN		ENSDARG00000009771	208.722	249.38	266.419	183.307	152.797	166.055	-0.529137	0.0156941	DOWN
	ENSDARG00000113761	18.3667	14.6152	8.09294	6.36727	2.40918	4.25017	-1.68367	0.0218973	DOWN		ENSDARG00000055129	604.637	548.013	678.953	391.787	366.157	302.535	-0.788677	0.023154	DOWN		ENSDARG00000078615	428.924	376.331	284.908	262.589	199.209	205.487	-0.707409	0.0157023	DOWN
	ENSDARG00000104439	7.8009	4.78234	4.4711	17.0759	12.721	7.6253	1.14234	0.0218973	UP		ENSDARG00000099599	0.586931	0	2.11096	7.28448	7.32149	5.38146	2.68295	0.0234145	UP		ENSDARG00000057912	4.05966	8.42183	10.4697	3.41281	2.0021	2.87446	-1.47316	0.0158901	DOWN
	ENSDARG00000078164	42.8556	31.4205	46.2846	53.6876	67.2189	72.1278	0.679733	0.0220551	UP		ENSDARG00000069758	3.91287	0.696155	2.0443	0.0984389	0.0822639	0.206979	-4.00393	0.0234145	DOWN		ENSDARG00000109820	9.23922	7.79799	8.46482	19.033	14.7427	25.649	1.22017	0.0159229	UP
	ENSDARG00000101362	295.15	331.591	421.182	229.366	154.836	147.006	-0.98146	0.0220972	DOWN		ENSDARG00000089307	5.57584	6.12617	8.04388	2.85473	2.71471	2.55275	-1.28681	0.0234276	DOWN		ENSDARG00000116743	40.3166	33.9992	38.2588	20.0174	21.7501	23.4379	-0.788125	0.0159364	DOWN
	ENSDARG00000063309	806.751	795.612	766.781	623.992	636.237	503.52	-0.425559	0.0220972	DOWN		ENSDARG00000043734	42.3569	39.1239	44.108	17.5221	7.73281	10.418	-1.81872	0.0234311	DOWN		ENSDARG00000103535	3.35972	4.05495	5.79172	7.2194	10.7385	11.203	1.12277	0.0159364	UP
	ENSDARG00000102889	155.129	136.23	59.573	43.8473	55.1068	37.2515	-1.36067	0.0220972	DOWN		ENSDARG00000042753	0.0978218	0.139231	0.311089	4.13443	1.48075	3.38066	3.76913	0.0234459	UP		ENSDARG00000070583	3.63969	1.71556	2.6731	7.61319	6.18831	4.64336	1.19546	0.015973	UP
	ENSDARG00000056665	984.987	1107.63	1196.63	740.629	786.612	582.023	-0.640901	0.022207	DOWN		ENSDARG00000055510	518.26	533.255	738.282	365.11	358.753	312.332	-0.788907	0.0234459	DOWN		ENSDARG00000043442	11.619	13.4125	15.1476	6.56309	6.27931	6.85448	-1.03026	0.015973	DOWN
	ENSDARG00000061684	2.27115	3.17333	1.74847	9.40619	5.26844	13.0005	1.93227	0.0222936	UP		ENSDARG00000044282	76.1054	74.2101	82.1498	55.5196	58.1606	54.4356	-0.468002	0.0238085	DOWN		ENSDARG00000052856	2915.81	4137.61	4933.88	2603.05	2570.51	2482.8	-0.646846	0.0160588	DOWN
	ENSDARG00000057328	4793.11	5571.57	6592.4	3994.45	3657.42	2947.49	-0.677927	0.0223862	DOWN		ENSDARG00000020232	38.6396	45.1109	77.8612	101.195	111.55	141.022	1.12578	0.0238085	UP		ENSDARG00000015681	1034.09	1292.13	1381.05	899.013	768.897	699.968	-0.646841	0.0160588	DOWN
	ENSDARG00000041908	23.8964	17.3416	21.0816	32.1258	30.4855	37.2515	0.680494	0.0223862	UP		ENSDARG00000088923	2.83683	1.39231	0.311089	11.6158	9.46035	27.8732	3.51573	0.023839	UP		ENSDARG00000098221	0	0.31192	0.0835344	1.11573	2.63913	3.16928	4.29524	0.0160613	UP
	ENSDARG00000070455	48.3853	50.9521	33.0212	25.3244	24.2639	22.5009	-0.875447	0.0224075	DOWN		ENSDARG00000053152	158.08	175.292	201.63	124.131	120.023	98.6602	-0.642741	0.023839	DOWN		ENSDARG00000015425	42.4164	31.3479	31.1305	20.805	19.384	20.4897	-0.788172	0.0161249	DOWN
	ENSDARG00000019280	149.797	156.745	153.066	122.859	106.163	104.504	-0.463111	0.0224075	DOWN		ENSDARG00000013360	1.07604	0.417693	1.59989	10.4345	5.42942	4.27757	2.60343	0.0238677	UP		ENSDARG00000063416	68.8742	53.8061	58.1957	19.558	30.7595	36.6309	-1.05701	0.0161249	DOWN
	ENSDARG00000008142	23.9952	30.5266	34.7697	11.1427	10.8546	21.5008	-1.04434	0.0224679	DOWN		ENSDARG00000074546	0.0978218	0	0.0444413	4.33131	1.06943	0.620938	5.16772	0.023954	UP		ENSDARG00000056806	0.279976	0.15596	0.75181	1.77204	1.54708	1.99001	1.93148	0.0161249	UP
	ENSDARG00000052188	0.197491	0.0446948	0.249782	1.15769	1.50905	1.50006	3.02021	0.0224707	UP		ENSDARG00000061205	0.489109	0.974617	0.777724	6.30009	2.22113	2.13879	2.24261	0.0241901	UP		ENSDARG00000070028	19.1784	17.7794	18.0156	25.2679	26.9373	30.0713	0.581812	0.0161764	UP
	ENSDARG00000029058	1086.99	1298.43	1336.56	858.713	893	716.403	-0.592615	0.0224707	DOWN		ENSDARG00000012072	2.05426	2.92385	4.53302	0.787511	0.740375	1.0349	-1.89512	0.0242107	DOWN		ENSDARG00000079946	0.419965	0.467879	0.640431	1.96893	2.18411	1.32667	1.7712	0.016208	UP
	ENSDARG00000018936	7.89965	3.84375	8.16787	3.47306	1.76056	2.75011	-1.3463	0.0225363	DOWN		ENSDARG00000098622	18.2927	15.5939	24.7983	4.33131	9.70714	4.20858	-1.68816	0.0242392	DOWN		ENSDARG00000052950	2.79976	5.30263	4.87284	13.1262	8.28141	8.18115	1.18385	0.0162785	UP
	ENSDARG00000102091	75.3429	65.0756	83.3273	51.3723	49.1103	43.3767	-0.637112	0.0226592	DOWN		ENSDARG00000101297	5.77149	3.48078	3.11089	11.5174	7.23922	19.0421	1.61962	0.0243191	UP		ENSDARG00000090255	8.11931	4.36687	7.15612	12.8637	14.4697	10.7608	0.948844	0.0162785	UP
	ENSDARG00000000853	707.907	633.862	760.611	546.427	530.603	447.143	-0.46394	0.0227548	DOWN		ENSDARG00000102091	65.4428	70.1724	88.3716	46.5616	52.8957	45.2595	-0.631324	0.0243406	DOWN		ENSDARG00000053152	139.708	154.868	196.751	112.032	106.566	89.6242	-0.673744	0.0163283	DOWN
	ENSDARG00000055759	516.143	542.818	605.172	384.786	415.187	354.639	-0.527234	0.0227674	DOWN		ENSDARG00000009733	66.3232	75.324	73.8171	53.9445	49.5229	42.3618	-0.563491	0.0243406	DOWN		ENSDARG00000043006	54.1754	63.0078	57.416	40.1661	41.134	35.1569	-0.584029	0.0163283	DOWN
	ENSDARG00000009733	66.1595	68.2937	71.5126	53.2535	45.9731	39.7516	-0.568118	0.0227674	DOWN		ENSDARG00000014954	2.93465	5.29078	7.04395	15.4549	11.4347	17.8692	1.53757	0.0243741	UP		ENSDARG00000029058	915.663	1296.18	1498.83	855.959	790.647	774.556	-0.61616	0.0163612	DOWN
	ENSDARG00000001969	315.887	297.533	313.426	213.448	231.017	164.631	-0.604995	0.0229743	DOWN		ENSDARG00000070455	43.5307	51.6547	30.0646	20.8691	25.3373	22.3538	-0.865904	0.0243741	DOWN		ENSDARG00000038563	11.759	12.1649	10.9152	21.0019	19.293	37.2943	1.15705	0.0163612	UP
	ENSDARG00000023110	5.82599	5.85502	5.47023	13.024	8.59099	12.0005	0.964403	0.0229759	UP		ENSDARG00000098438	41.3786	28.6816	32.22	7.38292	12.5864	9.24508	-1.80617	0.0243741	DOWN		ENSDARG00000058940	0.839929	0.779799	0.69612	2.23145	4.0952	5.52781	2.36343	0.0164005	UP
	ENSDARG00000058734	34.166	28.2918	17.6346	51.9511	49.4942	57.5023	0.991617	0.0229759	UP		ENSDARG00000004634	40.4004	39.5416	36.2197	28.4488	26.489	25.0445	-0.537954	0.0244379	DOWN		ENSDARG00000058461	0.699941	0.935759	1.58715	4.98795	3.09415	4.05373	1.8422	0.0164094	UP
	ENSDARG00000078151	2.07366	2.5923	5.57014	18.2335	17.6321	7.00027	2.04559	0.0230167	UP		ENSDARG00000074675	17.7058	34.5293	19.8875	10.9267	9.70714	12.4188	-1.12067	0.0245254	DOWN		ENSDARG00000068401	6.01949	8.42183	7.60163	13.3887	14.4697	14.8882	0.954142	0.0164094	UP
	ENSDARG00000070621	4.73979	5.63155	10.2411	26.6268	34.9464	18.3757	1.94719	0.0230315	UP		ENSDARG00000089355	367.712	381.075	413.638	300.436	262.586	233.68	-0.545278	0.0245771	DOWN		ENSDARG00000105215	15.1187	16.6877	5.23483	1.57514	3.18516	3.39039	-2.17298	0.0164496	DOWN
	ENSDARG00000037172	1.38244	1.34084	0.774324	3.32834	2.71364	2.75011	1.33906	0.0230315	UP		ENSDARG00000030972	2.93465	3.62001	2.64426	6.98916	5.34715	8.90011	1.21723	0.0246505	UP		ENSDARG00000026682	1.53987	2.18344	2.9794	9.45085	6.46132	5.89633	1.67094	0.0164591	UP
	ENSDARG00000015990	355.879	282.069	283.528	143.698	218.799	136.63	-0.882232	0.0230315	DOWN		ENSDARG00000094850	86.5723	108.043	115.77	59.1618	51.744	63.6806	-0.830372	0.0246505	DOWN		ENSDARG00000042571	134.249	198.069	256.033	116.429	111.025	115.494	-0.779942	0.0164591	DOWN
	ENSDARG00000018319	33.4747	30.9735	29.4743	40.3743	44.9406	46.2518	0.487287	0.0231002	UP		ENSDARG00000011934	324.475	421.313	342.354	209.084	210.02	260.311	-0.679089	0.0246505	DOWN		ENSDARG00000062116	302.514	367.441	374.819	254.648	234.701	202.391	-0.595054	0.0166193	DOWN
	ENSDARG00000055271	0.88871	0.983286	1.27389	3.18363	3.86529	1.75007	1.48002	0.0231195	UP		ENSDARG00000037353	223.621	203.138	267.781	173.351	165.35	153.441	-0.497656	0.0246505	DOWN		ENSDARG00000102145	270.177	437.155	388.435	229.249	241.526	237.18	-0.630322	0.0166193	DOWN
	ENSDARG00000098768	17.2805	5.09521	13.2884	1.59182	2.47537	3.50014	-2.2264	0.0231195	DOWN		ENSDARG00000035132	6.16278	2.08847	1.97764	10.9267	14.0671	13.1087	1.90803	0.0246667	UP		ENSDARG00000076962	565.412	652.536	850.854	486.26	419.986	389.895	-0.674917	0.0166193	DOWN
	ENSDARG00000076552	9.47957	8.98366	6.26953	20.6936	23.0593	13.0005	1.20584	0.0231591	UP		ENSDARG00000056929	0.586931	0.278462	0.33331	1.67346	3.04376	4.89851	3.0074	0.0247418	UP		ENSDARG00000024479	0.279976	0.31192	1.08595	3.47844	3.91319	3.5378	2.50068	0.0166483	UP
	ENSDARG00000011506	361.014	374.006	414.413	266.557	277.043	189.507	-0.648437	0.0231963	DOWN		ENSDARG00000093176	452.622	521.003	592.07	891.069	927.608	790.523	0.736582	0.0249337	UP		ENSDARG00000092919	6.29947	12.0089	12.558	20.7394	19.2019	21.8164	0.994212	0.0168187	UP
	ENSDARG00000062310	156.018	149.281	152.367	115.913	101.371	72.6279	-0.658464	0.0232197	DOWN		ENSDARG00000012726	0.195644	0.696155	0.222207	1.67346	0.822639	2.89771	2.42201	0.0250402	UP		ENSDARG00000040184	332.052	436.376	498.728	235.024	299.951	262.092	-0.669346	0.0168776	DOWN
	ENSDARG00000039374	26.6613	28.9622	40.4647	54.7006	53.5051	44.1267	0.663073	0.0233152	UP		ENSDARG00000046006	77.8662	59.8694	92.9713	46.1679	42.6127	43.4657	-0.804609	0.0250737	DOWN		ENSDARG00000043012	7.83934	5.45859	7.43457	15.292	11.2846	15.5516	1.01873	0.0168776	UP
	ENSDARG00000073787	1070.2	1052.65	1199.73	801.118	633.801	600.024	-0.70751	0.0233796	DOWN		ENSDARG00000046124	493.218	513.066	473.967	337.842	383.679	319.99	-0.507084	0.0250737	DOWN		ENSDARG00000012002	607.549	710.397	698.682	492.823	513.811	487.995	-0.432216	0.0168958	DOWN
	ENSDARG00000104089	2.76488	3.70967	2.19808	1.59182	0.913372	0.875034	-1.3858	0.0233796	DOWN		ENSDARG00000062181	16.9232	6.40463	13.5324	0	0.164528	1.58684	-4.3009	0.0250737	DOWN		ENSDARG00000099596	1.25989	2.18344	2.86802	6.10368	6.0973	6.70707	1.54735	0.0168958	UP
	ENSDARG00000060980	628.812	561.456	633.122	516.617	404.809	351.514	-0.51865	0.023444	DOWN		ENSDARG00000074757	10.7604	12.2523	9.84376	20.5737	18.1803	18.9041	0.8142	0.0250737	UP		ENSDARG00000053395	83.7129	155.96	209.254	75.6068	71.3475	66.997	-1.07108	0.0169181	DOWN
	ENSDARG00000009735	32.1911	18.459	20.4821	47.1757	41.8695	46.7518	0.935805	0.023444	UP		ENSDARG00000075624	53.2151	57.0847	54.2629	35.3396	40.3093	26.8383	-0.683341	0.0250737	DOWN		ENSDARG00000063195	4.7596	4.99071	3.73121	8.53202	15.6528	17.4679	1.63567	0.0169181	UP
	ENSDARG00000074056	2.27115	1.34084	1.02411	8.53793	5.99649	2.25009	1.88348	0.0234977	UP		ENSDARG00000060980	580.475	589.087	665.22	479.102	413.376	392.502	-0.514053	0.0250737	DOWN		ENSDARG00000036345	65.0945	72.9892	77.2972	45.6135	48.7784	35.3043	-0.73249	0.0169181	DOWN
	ENSDARG00000099175	7.20843	8.89427	16.8353	1.15769	2.27681	0.625025	-2.91752	0.0236413	DOWN		ENSDARG00000079238	4.79327	10.4423	8.68828	20.2784	14.3962	16.9723	1.11086	0.0250881	UP		ENSDARG00000040650	59.215	73.3011	74.4849	43.8415	46.9583	40.6847	-0.655412	0.0169359	DOWN
	ENSDARG00000006892	0.0987456	0.223474	0.149869	3.03892	0.847186	2.25009	3.54274	0.0236727	UP		ENSDARG00000062055	354.898	386.923	371.53	275.531	255.512	220.364	-0.567305	0.0250881	DOWN		ENSDARG00000040286	146.988	232.224	250.548	120.236	133.322	115.715	-0.770937	0.0169359	DOWN
	ENSDARG00000101660	8.39337	4.87173	6.49433	1.44711	2.17091	3.87515	-1.39812	0.0236727	DOWN		ENSDARG00000040334	909.743	1176.08	1157.87	714.076	774.268	698.21	-0.568998	0.0251633	DOWN		ENSDARG00000045248	1019.81	1616.37	1883.98	954.471	903.493	757.531	-0.789472	0.0171321	DOWN
	ENSDARG00000008239	27.4513	35.6218	50.456	14.4711	20.4781	14.1256	-1.20487	0.0236727	DOWN		ENSDARG00000099235	346.681	348.913	393.595	235.958	290.227	202.495	-0.580146	0.0251684	DOWN		ENSDARG00000102607	17.6385	23.238	19.9647	32.1592	33.0346	34.125	0.707532	0.017244	UP
	ENSDARG00000043442	12.6394	13.3191	14.8121	7.23553	6.57893	7.00027	-0.97269	0.0236727	DOWN		ENSDARG00000059279	4.40198	4.87309	4.86633	0.492195	1.89207	0.344966	-2.36779	0.0251699	DOWN		ENSDARG00000026180	2061.61	2169.24	2118.46	1736	1429.59	1608.3	-0.411415	0.0173409	DOWN
	ENSDARG00000061543	0	0.0446948	0.124891	1.01297	0.344169	1.50006	3.4909	0.0236727	UP		ENSDARG00000111712	0.293465	0	0.799944	1.96878	2.46792	2.75972	2.43404	0.0251699	UP		ENSDARG00000068434	94.632	130.382	153.23	80.7917	65.4322	75.3256	-0.772621	0.0173409	DOWN
	ENSDARG00000089954	70.7018	50.4604	44.636	94.3513	98.0618	112.629	0.881357	0.0236727	UP		ENSDARG00000015003	71.6056	56.667	64.3955	105.33	109	89.1391	0.654776	0.0252101	UP		ENSDARG00000098296	253.659	306.149	309.495	228.658	203.304	201.581	-0.456555	0.0173601	DOWN
	ENSDARG00000099240	461.142	480.559	410.292	364.092	300.036	269.136	-0.534876	0.0236938	DOWN		ENSDARG00000045691	18.4883	23.1124	19.7986	12.5017	12.8332	12.6947	-0.689541	0.0252101	DOWN		ENSDARG00000021022	57.2552	77.2001	60.7017	25.0054	40.315	40.095	-0.888317	0.0173805	DOWN
	ENSDARG00000090988	49.3728	47.2871	45.7351	32.8493	31.3194	32.3763	-0.56073	0.0237145	DOWN		ENSDARG00000009949	0.489109	0.835386	0.199986	2.95317	3.61961	3.0357	2.80956	0.0252581	UP		ENSDARG00000114019	6.85942	6.23839	7.7687	11.551	23.2061	13.193	1.19247	0.0173891	UP
	ENSDARG00000025670	0.197491	0.178779	0.499564	1.88124	1.61495	3.50014	2.86021	0.0237145	UP		ENSDARG00000020794	0.293465	0.278462	0.511075	0.492195	1.72754	2.62174	2.05714	0.0253312	UP		ENSDARG00000045877	68.5942	69.714	80.3601	43.2508	53.0556	52.7721	-0.553757	0.0174356	DOWN
	ENSDARG00000002830	7.50466	5.00582	10.4908	18.8124	15.1037	13.6255	1.04227	0.0237145	UP		ENSDARG00000008278	466.121	503.32	560.272	355.561	367.884	346.621	-0.515709	0.0254681	DOWN		ENSDARG00000057854	24.6379	35.5588	113.969	14.3075	11.9216	8.69708	-2.32511	0.0174356	DOWN
	ENSDARG00000051798	75.2441	48.628	69.3894	31.8363	39.8707	28.1261	-0.948825	0.0237382	DOWN		ENSDARG00000076238	26.5097	28.1247	37.7085	47.7429	57.5025	81.9638	1.01677	0.0254681	UP		ENSDARG00000012823	4.61961	3.74304	2.75664	1.18136	1.45607	1.7689	-1.32113	0.0175299	DOWN
	ENSDARG00000040070	557.715	515.331	576.797	358.014	363.88	221.259	-0.806311	0.0237382	DOWN		ENSDARG00000078850	940.166	1038.11	1062.5	751.483	807.42	662.334	-0.453123	0.0254681	DOWN		ENSDARG00000104097	4.19965	3.58708	2.86802	6.62872	7.64438	9.65524	1.17781	0.0176304	UP
	ENSDARG00000068601	26.6613	28.0236	15.1618	13.024	10.0074	9.25036	-1.11443	0.0238779	DOWN		ENSDARG00000028581	17.021	14.6193	9.97708	6.00477	5.59395	7.52025	-1.11569	0.0255352	DOWN		ENSDARG00000044282	71.254	79.2276	90.7463	54.2112	58.9709	59.5529	-0.482915	0.0176304	DOWN
	ENSDARG00000039974	17.2805	11.129	41.9884	94.9302	81.7931	67.2526	1.78637	0.0239125	UP		ENSDARG00000092445	58.9866	48.4524	53.8629	75.798	72.639	104.18	0.647006	0.0255496	UP		ENSDARG00000035148	0.419965	0.15596	0.389827	4.26601	1.91109	3.46409	3.22468	0.0176818	UP
	ENSDARG00000011027	180.013	142.219	257.85	110.269	107.209	72.5028	-0.999913	0.0239756	DOWN		ENSDARG00000075859	61.3343	53.7432	50.9742	85.5434	75.3537	106.387	0.687398	0.0256075	UP		ENSDARG00000042063	0.839929	1.87152	1.33655	3.08465	6.37031	4.34854	1.76792	0.0177023	UP
	ENSDARG00000061301	20.5391	29.4539	19.1083	13.024	11.1723	11.8755	-0.940202	0.0241388	DOWN		ENSDARG00000089456	198.187	186.987	253.782	131.908	145.114	148.197	-0.588128	0.0256075	DOWN		ENSDARG00000018485	10.0791	10.9172	13.6718	23.824	17.3819	17.1731	0.746633	0.0177044	UP
	ENSDARG00000052673	491.95	550.819	626.853	388.693	395.834	327.263	-0.586608	0.0241388	DOWN		ENSDARG00000074274	3.52159	2.78462	2.7998	0.689072	1.39849	1.10389	-1.49822	0.0256905	DOWN		ENSDARG00000045789	570.312	640.995	638.12	471.952	439.006	385.62	-0.512404	0.0177782	DOWN
	ENSDARG00000007561	4.83853	4.24601	10.5158	1.3024	1.49581	2.87511	-1.81113	0.0241388	DOWN		ENSDARG00000100044	2.64119	1.53154	4.33303	0.689072	0.164528	0.206979	-3.05825	0.0256969	DOWN		ENSDARG00000013990	73.2138	54.274	51.7635	101.269	171.179	136.942	1.19259	0.0177782	UP
	ENSDARG00000014222	267.304	303.791	229.724	202.305	205.019	170.882	-0.469511	0.0241388	DOWN		ENSDARG00000040161	772.792	911.406	1142.19	535.508	613.195	502.546	-0.775595	0.0257278	DOWN		ENSDARG00000102216	57.2552	55.8336	51.8192	76.46	74.9877	76.9471	0.470509	0.0177782	UP
	ENSDARG00000033285	95.3882	108.519	74.7847	53.3982	70.0914	55.1272	-0.639252	0.0241817	DOWN		ENSDARG00000020467	557.584	613.174	595.87	427.126	455.989	352.9	-0.51534	0.0257475	DOWN		ENSDARG00000032317	0	0.15596	0	0.525047	1.18306	2.28483	5.44234	0.0178012	UP
	ENSDARG00000035152	109.41	94.753	115.399	161.208	131.631	185.507	0.581001	0.0241817	UP		ENSDARG00000089681	303.541	320.371	344.82	217.156	230.75	209.532	-0.559396	0.0259251	DOWN		ENSDARG00000037238	1045.57	1342.19	1662.22	894.878	819.131	763.132	-0.709427	0.0178012	DOWN
	ENSDARG00000020311	488.396	540.36	862.123	269.741	305.675	230.759	-1.22963	0.0242006	DOWN		ENSDARG00000101362	292.292	330.117	415.082	226.114	142.317	168.205	-0.951742	0.026171	DOWN		ENSDARG00000018936	6.85942	6.55031	6.7106	3.15028	2.0021	2.57964	-1.37372	0.0178012	DOWN
	ENSDARG00000036298	5.23351	17.1181	11.5399	2.17066	3.34903	1.75007	-2.18685	0.0244469	DOWN		ENSDARG00000035152	108.68	93.981	108.948	154.943	136.229	173.242	0.575181	0.0262073	UP		ENSDARG00000100143	74.6137	79.0716	77.7427	44.7603	48.3234	31.4716	-0.893984	0.0178173	DOWN
	ENSDARG00000105464	0.197491	0.0893896	0.149869	1.3024	0.661864	2.00008	3.13107	0.0244532	UP		ENSDARG00000000853	690.231	605.377	773.102	489.34	550.921	472.189	-0.452049	0.0264037	DOWN		ENSDARG00000076027	3.4997	2.3394	2.6731	9.1227	7.46237	5.30669	1.36397	0.0178249	UP
	ENSDARG00000038228	49.0765	52.2929	40.9892	26.1926	34.5758	24.501	-0.73499	0.0244532	DOWN		ENSDARG00000036816	1.07604	1.81	1.57767	9.25326	2.87924	2.48375	1.7026	0.0264568	UP		ENSDARG00000009557	87.2126	134.125	128.727	78.429	71.5295	70.5348	-0.667263	0.0178315	DOWN
	ENSDARG00000112670	1.38244	1.02798	0.674411	3.61777	2.56803	2.37509	1.49092	0.0245269	UP		ENSDARG00000009771	214.034	254.236	261.915	181.915	174.729	163.169	-0.490468	0.0264568	DOWN		ENSDARG00000098650	1428.86	1874.95	1501.17	1195.14	1011.24	1158.55	-0.513863	0.0178315	DOWN
	ENSDARG00000014692	44.5342	54.036	11.2152	3.90719	5.9303	10.6254	-2.42366	0.0245269	DOWN		ENSDARG00000020311	460.056	529.496	894.938	274.94	287.43	251.135	-1.21256	0.0266944	DOWN		ENSDARG00000100028	189.264	261.389	267.644	153.051	145.789	129.572	-0.745939	0.0178389	DOWN
	ENSDARG00000040036	9.18334	7.06178	9.91635	15.484	13.7932	16.2506	0.796874	0.0245664	UP		ENSDARG00000001969	269.695	341.395	325.955	228.477	222.688	171.724	-0.589278	0.0266944	DOWN		ENSDARG00000104199	3.77968	5.61455	7.2675	11.026	11.4666	11.4241	1.01051	0.0178863	UP
	ENSDARG00000101873	10.9608	15.1515	27.476	6.65669	6.68483	5.87523	-1.48173	0.0246445	DOWN		ENSDARG00000091869	6.84753	15.4546	10.9326	4.33131	3.61961	5.0365	-1.34965	0.0266944	DOWN		ENSDARG00000033768	328.132	442.458	478.402	278.997	284.116	238.801	-0.639601	0.0178863	DOWN
	ENSDARG00000075132	14.1206	24.1352	25.3529	7.38024	7.69086	11.1254	-1.28573	0.0246639	DOWN		ENSDARG00000013830	117.582	105.537	145.012	55.5196	89.1741	67.8892	-0.792898	0.0267235	DOWN		ENSDARG00000113332	4.61961	5.61455	12.4188	26.2524	27.3013	21.9638	1.70663	0.0178863	UP
	ENSDARG00000089681	305.025	372.844	324.991	225.604	256.499	197.008	-0.561914	0.024691	DOWN		ENSDARG00000102674	3609.04	3609.29	4038.85	2930.13	3059.23	2803.12	-0.356525	0.0267235	DOWN		ENSDARG00000076757	0.839929	1.09172	0.139224	6.30057	2.63913	3.5378	2.77961	0.0179826	UP
	ENSDARG00000094417	1.57993	2.14535	1.04908	6.07785	7.09518	6.50026	2.04854	0.0246911	UP		ENSDARG00000078164	43.4329	39.1239	45.9301	56.2086	65.5643	80.8599	0.656499	0.0267235	UP		ENSDARG00000055613	17.6385	14.5043	12.8921	24.546	21.2951	23.2905	0.621692	0.0179903	UP
	ENSDARG00000012467	533.72	620.945	548.271	371.327	382.041	213.008	-0.816875	0.0246911	DOWN		ENSDARG00000014891	12.5212	16.29	12.0436	28.6457	22.2113	25.4585	0.90498	0.0267235	UP		ENSDARG00000060596	87.2126	77.668	75.543	112.491	128.316	139.89	0.663445	0.0179916	UP
	ENSDARG00000078761	3.55484	2.45821	3.69677	6.22256	5.34786	7.87531	0.99585	0.0246911	UP		ENSDARG00000040036	8.60832	11.8346	10.6437	16.0455	17.3577	20.215	0.787542	0.0267235	UP		ENSDARG00000089033	12.039	19.495	16.5398	7.81008	9.73748	5.60151	-1.05519	0.0179938	DOWN
	ENSDARG00000098540	262.367	279.03	284.377	221.697	198.97	173.257	-0.475636	0.0247462	DOWN		ENSDARG00000010002	8.21703	5.98694	7.3106	15.6518	11.3524	14.2126	0.934207	0.0267235	UP		ENSDARG00000105241	7.55936	4.67879	1.50362	13.8481	21.4771	25.5016	2.18904	0.0179938	UP
	ENSDARG00000025718	0.987456	0.491643	1.27389	0.144711	0.29122	0.125005	-2.04428	0.0248146	DOWN		ENSDARG00000103831	265.586	277.209	333.821	197.764	224.745	166.825	-0.573324	0.0267235	DOWN		ENSDARG00000077474	1.95983	0.935759	1.3644	3.47844	3.82219	3.98002	1.40074	0.0179938	UP
	ENSDARG00000031198	159.375	172.477	94.7173	61.2126	85.354	46.0018	-1.14291	0.0248751	DOWN		ENSDARG00000008904	10.1735	4.73386	9.57711	0.295317	0.0822639	2.55275	-3.01319	0.0267364	DOWN		ENSDARG00000018797	1.11991	2.18344	4.00965	0.131262	0.273013	0.294816	-3.41067	0.0179938	DOWN
	ENSDARG00000075334	37.8196	30.3031	44.4362	60.3443	61.871	79.2531	0.838769	0.0250182	UP		ENSDARG00000054259	27.0966	15.1762	14.6434	40.5568	58.0783	73.0637	1.5955	0.0267764	UP		ENSDARG00000017168	18.8984	15.2841	13.5604	31.1091	28.3024	27.7127	0.871089	0.0180359	UP
	ENSDARG00000012874	364.865	425.539	383.066	315.614	254.222	248.385	-0.520639	0.0250323	DOWN		ENSDARG00000025218	18.5861	24.7831	27.6425	53.8461	34.7976	69.1311	1.14984	0.026957	UP		ENSDARG00000056328	69.7141	79.8514	58.6969	45.4822	39.951	44.2962	-0.681142	0.0180359	DOWN
	ENSDARG00000061328	0	0.0893896	0	2.02595	0.72805	0.625025	4.92469	0.0250339	UP		ENSDARG00000004305	0.489109	0.278462	0.155545	0.984389	2.30339	2.0008	2.62282	0.0269843	UP		ENSDARG00000077237	30.0975	26.8251	25.9235	19.2299	13.4687	14.3723	-0.813624	0.0180684	DOWN
	ENSDARG00000043509	251.209	391.795	393.207	188.413	176.599	205.883	-0.860807	0.0251444	DOWN		ENSDARG00000098221	0.0978218	0.139231	0.111103	0.295317	2.0566	2.62174	3.81355	0.0272583	UP		ENSDARG00000052045	0.279976	0.31192	0.584741	4.85669	9.10045	1.03186	3.50602	0.0180684	UP
	ENSDARG00000002597	26.4638	11.8888	8.9422	7.52495	3.74615	4.00016	-1.64113	0.0251444	DOWN		ENSDARG00000007812	220.882	236.693	256.804	167.149	173.577	156.89	-0.521896	0.0272932	DOWN		ENSDARG00000020252	19.0384	16.9996	28.4852	39.6411	37.0388	36.4835	0.80315	0.0180684	UP
	ENSDARG00000016979	55.0013	61.5448	51.1304	33.1387	41.3665	29.6262	-0.684079	0.0251444	DOWN		ENSDARG00000078688	0.0978218	0.417693	0.822165	2.16566	4.1132	3.58764	2.72265	0.0274218	UP		ENSDARG00000063466	11.339	12.7887	10.3583	20.0174	22.4781	19.3842	0.846102	0.0180684	UP
	ENSDARG00000076962	682.431	669.528	789.736	536.587	480.447	362.014	-0.635096	0.0251444	DOWN		ENSDARG00000087954	10.956	7.93617	10.7104	25.5941	35.9493	15.7304	1.37852	0.0275606	UP		ENSDARG00000116058	312.594	437.311	537.349	284.773	288.302	257.817	-0.63217	0.0181189	DOWN
	ENSDARG00000043631	344.622	389.068	399.401	244.127	245.631	197.133	-0.721968	0.0251444	DOWN		ENSDARG00000014506	14.5755	21.4416	20.243	7.77667	8.39092	6.48535	-1.31256	0.0275823	DOWN		ENSDARG00000027140	390.707	461.797	434.129	322.248	320.245	309.41	-0.434711	0.0182445	DOWN
	ENSDARG00000008034	1.18495	1.02798	0.924193	3.18363	2.60774	2.6251	1.42454	0.0251444	UP		ENSDARG00000074254	28.0749	26.7324	31.6422	41.7381	43.4353	42.1548	0.557018	0.0278733	UP		ENSDARG00000020679	164.766	199.629	194.774	127.127	137.508	121.685	-0.533702	0.0182445	DOWN
	ENSDARG00000101985	0.197491	0.581033	0.249782	1.15769	1.13841	4.37517	2.61464	0.0251812	UP		ENSDARG00000043474	2.2499	4.73386	4.31081	7.28448	7.81507	10.073	1.15518	0.0278733	UP		ENSDARG00000057334	53.1955	79.8514	74.3457	44.3009	32.9436	32.9457	-0.912222	0.0182445	DOWN
	ENSDARG00000003984	4.44355	5.22929	5.52018	8.53793	8.77632	13.7505	1.02381	0.0251812	UP		ENSDARG00000069169	20.4448	19.6316	39.5972	10.7298	1.97433	3.79462	-2.28588	0.0282922	DOWN		ENSDARG00000007387	12.4589	11.3851	11.1379	21.8551	17.9279	22.1849	0.826124	0.0182445	UP
	ENSDARG00000070583	2.86362	2.90516	3.14725	6.07785	5.70527	7.37529	1.09648	0.0251812	UP		ENSDARG00000012135	10.0756	10.3031	10.8437	17.0299	16.2883	19.87	0.767548	0.0283	UP		ENSDARG00000002952	0.279976	0.15596	0.0835344	2.62524	3.09415	1.8426	4.06886	0.0183347	UP
	ENSDARG00000069428	455.513	533.03	683.379	342.385	330.323	336.763	-0.728205	0.0251812	DOWN		ENSDARG00000035559	41.7699	84.5132	85.4385	125.116	143.551	130.673	0.91468	0.0283389	UP		ENSDARG00000101089	15.8187	22.1463	20.0761	27.9588	64.1582	54.1725	1.33218	0.0183441	UP
	ENSDARG00000069708	626.738	679.227	670.565	499.396	509.384	384.64	-0.504182	0.0251812	DOWN		ENSDARG00000059700	5.86931	6.40463	3.79973	8.26887	17.8513	17.5932	1.45774	0.0283477	UP		ENSDARG00000055510	429.204	490.182	811.398	340.428	337.627	313.906	-0.803855	0.0183441	DOWN
	ENSDARG00000044642	1.38244	1.07268	2.39791	6.65669	3.56083	4.62518	1.57887	0.0253104	UP		ENSDARG00000023900	30.6182	33.5547	28.6202	43.9038	49.1115	53.4007	0.659407	0.028396	UP		ENSDARG00000029818	50.2558	53.0263	66.1593	39.0504	35.6738	36.0413	-0.614803	0.0183441	DOWN
	ENSDARG00000075774	24.8839	19.8445	31.3476	60.6338	39.3941	53.8771	1.01272	0.0254563	UP		ENSDARG00000039752	44.4111	43.997	76.2613	18.1128	9.21356	3.44966	-2.42982	0.028396	DOWN		ENSDARG00000034080	1144.4	1459.16	1314.8	669.173	946.265	758.857	-0.722801	0.0183441	DOWN
	ENSDARG00000051768	354.299	274.069	276.808	206.068	228.489	194.633	-0.523934	0.0255256	DOWN		ENSDARG00000018968	635.255	601.339	614.024	462.958	501.974	426.446	-0.411519	0.028396	DOWN		ENSDARG00000042929	20.9982	25.1095	32.3278	15.5545	15.4708	12.456	-0.854507	0.0184009	DOWN
	ENSDARG00000044625	11.9482	11.7994	14.4374	60.6338	21.4576	41.0016	1.68059	0.0255892	UP		ENSDARG00000099741	72.1925	74.0709	105.37	30.2207	33.8927	51.6758	-1.12015	0.028537	DOWN		ENSDARG00000099049	62.1548	91.8603	86.4582	55.9176	54.5117	47.4654	-0.607323	0.0184009	DOWN
	ENSDARG00000062695	4.5423	2.77108	3.37206	5.93314	7.4923	7.00027	0.946066	0.0255892	UP		ENSDARG00000009525	158.569	182.671	161.1	118.127	129.812	103.904	-0.513519	0.0285481	DOWN		ENSDARG00000055622	1074.27	1384.46	1241.57	916.405	846.888	756.278	-0.554442	0.0184175	DOWN
	ENSDARG00000075883	550.309	539.511	629.226	452.221	348.22	324.888	-0.611627	0.0255892	DOWN		ENSDARG00000018319	34.4333	31.6054	31.8867	43.6084	43.7644	48.2262	0.46972	0.0285733	UP		ENSDARG00000078328	44.3763	51.7787	43.5493	31.5028	32.7616	25.0594	-0.644478	0.0184175	DOWN
	ENSDARG00000036190	176.853	203.227	188.76	105.639	131.843	118.505	-0.675386	0.0255892	DOWN		ENSDARG00000012040	95.2785	98.2971	114.659	70.0885	53.4715	71.6838	-0.659315	0.0285733	DOWN		ENSDARG00000063069	61.4548	50.2191	37.5905	105.666	104.746	77.7578	0.952136	0.0184876	UP
	ENSDARG00000096306	12.3432	4.96112	14.7871	24.8902	31.2797	23.7509	1.31864	0.0256268	UP		ENSDARG00000040070	555.335	472.829	599.825	346.21	359.74	241.338	-0.781573	0.028576	DOWN		ENSDARG00000076836	6.01949	14.8162	9.35586	29.7964	34.5817	31.1768	1.6663	0.0185066	UP
	ENSDARG00000042866	6.12222	4.02253	2.62271	17.0759	8.85574	17.2507	1.76563	0.0256268	UP		ENSDARG00000042866	5.96713	3.48078	2.08874	13.1908	8.30865	16.9033	1.75372	0.028707	UP		ENSDARG00000105464	0	0	0.250603	1.96893	0.637031	1.69519	3.31245	0.0185066	UP
	ENSDARG00000079238	7.60341	6.0338	8.79233	20.5489	13.6476	13.8755	1.09442	0.0256602	UP		ENSDARG00000089607	26.6075	32.1624	39.4195	16.4393	12.5041	11.7978	-1.2718	0.0288009	DOWN		ENSDARG00000116491	635.826	976.464	1175.8	574.008	586.342	535.755	-0.717373	0.0185359	DOWN
	ENSDARG00000042308	5.92473	4.46948	5.07057	19.2465	6.9231	13.2505	1.3405	0.0256679	UP		ENSDARG00000060830	35.9006	20.7454	29.3313	51.9757	60.2172	46.9153	0.885714	0.02921	UP		ENSDARG00000006782	33.5972	24.4857	21.6633	43.2508	45.2292	45.4017	0.750323	0.0185359	UP
	ENSDARG00000057854	38.9058	34.6832	94.4925	13.7475	14.786	8.25032	-2.18676	0.0256679	DOWN		ENSDARG00000068148	441.176	428.832	539.229	328.195	358.588	322.336	-0.482109	0.0292137	DOWN		ENSDARG00000059701	1127.46	1314.9	1705.55	981.182	916.233	897.347	-0.569852	0.0185359	DOWN
	ENSDARG00000045092	0.197491	1.02798	0.174847	2.60479	2.29005	2.75011	2.40038	0.0257421	UP		ENSDARG00000102607	17.4123	21.3024	20.3319	26.8738	30.4376	35.6004	0.654469	0.0292137	UP		ENSDARG00000086746	0.419965	0.467879	0.361983	5.05358	2.0021	1.03186	2.71944	0.0185359	UP
	ENSDARG00000067630	5.6285	6.74892	9.89137	19.2465	12.721	12.6255	0.990584	0.0257421	UP		ENSDARG00000018840	510.434	547.039	536.807	383.715	440.523	368.216	-0.418967	0.0292137	DOWN		ENSDARG00000052701	30.3774	21.8344	25.5615	43.0539	42.9541	36.6309	0.656761	0.0186017	UP
	ENSDARG00000007812	223.165	238.804	259.224	185.664	169.9	146.131	-0.523764	0.0257421	DOWN		ENSDARG00000091655	1.07604	0.696155	6.39955	0	0.0822639	0.206979	-4.67987	0.0292137	DOWN		ENSDARG00000045399	25.7578	37.1184	26.4526	47.7137	45.5933	47.0232	0.653949	0.0186017	UP
	ENSDARG00000062864	35.9434	34.0574	31.9221	58.3184	45.5759	52.5021	0.616749	0.0257421	UP		ENSDARG00000060596	66.8123	71.8432	85.6162	114.288	92.7937	137.779	0.619798	0.0292137	UP		ENSDARG00000039750	9.93916	10.4493	6.09801	3.80659	2.27511	2.50594	-1.60986	0.0186017	DOWN
	ENSDARG00000035132	5.6285	1.96657	1.87336	10.4192	13.3564	9.87539	1.86772	0.0257421	UP		ENSDARG00000025904	2.2499	2.64539	2.64426	5.8079	4.85357	5.58844	1.10412	0.0292137	UP		ENSDARG00000061417	18.3385	18.5592	18.9345	11.2885	11.7396	10.7608	-0.72472	0.0186545	DOWN
	ENSDARG00000030608	10.7633	10.1904	22.955	5.20958	2.15768	2.12508	-2.24749	0.0257421	DOWN		ENSDARG00000028295	52.0412	64.0463	30.3312	159.569	184.929	95.6935	1.59339	0.0292137	UP		ENSDARG00000069074	18.7584	18.7152	24.0301	9.05707	8.0994	12.0138	-1.07795	0.0186927	DOWN
	ENSDARG00000008105	56.285	34.7279	0.799302	0.289421	0.529491	0.50002	-5.99815	0.0257421	DOWN		ENSDARG00000077983	8.5105	7.51848	10.4437	16.7346	21.2241	19.5251	1.11197	0.0292918	UP		ENSDARG00000011934	318.193	463.824	318.74	229.38	202.667	247.425	-0.695456	0.0186927	DOWN
	ENSDARG00000052073	425.593	537.276	560.636	313.733	341.164	251.51	-0.748927	0.0257421	DOWN		ENSDARG00000075842	6.45624	8.91079	10.3993	3.5438	2.22113	1.44886	-1.8469	0.0292918	DOWN		ENSDARG00000038348	13.0189	8.73375	16.8183	6.62872	6.64333	4.71706	-1.10749	0.0189099	DOWN
	ENSDARG00000014954	2.66613	4.02253	6.91896	14.7605	9.76911	14.6256	1.50082	0.0257421	UP		ENSDARG00000068157	650.222	505.409	617.89	377.907	451.464	430.517	-0.493423	0.0292918	DOWN		ENSDARG00000061301	14.4188	23.7059	21.7746	11.9448	10.9205	7.81263	-0.965953	0.0189099	DOWN
	ENSDARG00000029911	86.1061	64.2711	87.8983	119.386	110.028	112.754	0.52196	0.0257421	UP		ENSDARG00000087752	417.993	407.251	429.659	300.928	337.858	262.933	-0.476938	0.0294635	DOWN		ENSDARG00000055857	642.406	655.499	759.161	485.406	460.028	381.787	-0.632352	0.0189099	DOWN
	ENSDARG00000028192	19.9466	19.6657	16.1609	10.998	12.5622	12.5005	-0.626184	0.0257421	DOWN		ENSDARG00000109961	1.56515	1.25308	2.75536	9.25326	5.51168	5.0365	1.77669	0.0294635	UP		ENSDARG00000002970	26.5978	23.082	20.4381	41.085	38.3129	32.5772	0.677564	0.0189595	UP
	ENSDARG00000103318	0.987456	1.6984	0.899215	3.03892	2.343	8.62534	1.93811	0.0257421	UP		ENSDARG00000045853	132.255	132.687	139.057	97.0608	105.298	103.421	-0.401937	0.0294635	DOWN		ENSDARG00000063310	58.3751	88.4292	96.6494	33.078	41.4981	45.1806	-1.02503	0.0189595	DOWN
	ENSDARG00000068157	703.365	503.398	603.723	422.989	450.663	404.891	-0.501578	0.0257421	DOWN		ENSDARG00000075536	144.678	223.605	159.211	93.517	119.447	122.532	-0.651779	0.0294635	DOWN		ENSDARG00000095947	201.023	246.416	237.126	157.317	173.364	152.199	-0.503698	0.0189595	DOWN
	ENSDARG00000078615	425.988	344.463	309.48	260.479	222.016	204.633	-0.652198	0.0260208	DOWN		ENSDARG00000043912	2.15208	0.835386	2.71092	4.33131	5.10036	5.45046	1.33742	0.0295391	UP		ENSDARG00000086103	30.3774	26.2012	26.5918	12.5355	17.2909	16.8782	-0.832544	0.0189595	DOWN
	ENSDARG00000070085	158.98	207.429	227.876	113.308	123.583	103.254	-0.804815	0.0261673	DOWN		ENSDARG00000009764	6.84753	7.10078	6.15513	12.3049	20.895	10.6939	1.12888	0.0296308	UP		ENSDARG00000061806	3.35972	4.52283	1.615	11.2229	10.2835	11.0556	1.81802	0.0189595	UP
	ENSDARG00000059035	331.489	396.264	388.611	245.719	277.162	264.76	-0.503094	0.0261673	DOWN		ENSDARG00000008765	354.115	370.215	511.809	257.516	255.265	253.274	-0.690816	0.0297777	DOWN		ENSDARG00000013845	3.07974	0.779799	1.11379	6.56309	9.19145	4.05373	2.01877	0.0189595	UP
	ENSDARG00000062601	21.8228	19.3082	25.0282	42.1108	32.5637	46.3768	0.868543	0.0263177	UP		ENSDARG00000102226	2.83683	1.25308	2.22207	6.89072	6.74564	5.79542	1.60309	0.029864	UP		ENSDARG00000068157	648.005	520.438	630.574	406.321	419.167	427.852	-0.521557	0.0189595	DOWN
	ENSDARG00000021991	734.667	786.897	893.52	550.19	601.436	544.021	-0.510182	0.0263816	DOWN		ENSDARG00000115862	91.5612	78.2478	72.7727	109.858	116.815	128.465	0.550522	0.0298854	UP		ENSDARG00000099865	4055.18	5941.13	6137.86	3504.76	3956.78	3445.08	-0.564949	0.0189595	DOWN
	ENSDARG00000095865	17.3792	15.3303	21.806	11.8663	11.2782	12.2505	-0.625175	0.0263816	DOWN		ENSDARG00000078419	0.880396	0.696155	1.75543	0.0984389	0.0822639	0.0689931	-3.71968	0.0299526	DOWN		ENSDARG00000038543	195.843	210.39	228.55	163.749	158.348	150.872	-0.424839	0.0189595	DOWN
	ENSDARG00000054848	0.197491	1.83249	1.3738	3.47306	4.77866	6.12524	2.01916	0.0263816	UP		ENSDARG00000070272	0.978218	0	0.0222207	2.65785	3.70188	2.69073	3.33541	0.0299526	UP		ENSDARG00000076414	4.7596	3.58708	2.03267	9.31959	10.7385	7.37041	1.42812	0.0189595	UP
	ENSDARG00000041878	308.679	307.992	448.558	81.9062	192.166	88.8785	-1.54842	0.0265256	DOWN		ENSDARG00000061040	15.0646	12.5308	15.7545	21.755	21.9645	28.2872	0.729651	0.0300052	UP		ENSDARG00000079015	38.9167	15.1281	12.3631	49.4857	57.0598	75.9889	1.46736	0.0189595	UP
	ENSDARG00000010681	289.621	292.259	400.875	166.851	224.676	169.007	-0.809134	0.0265256	DOWN		ENSDARG00000098377	0.586931	0	0.311089	2.95317	2.13886	2.0008	2.87506	0.0300092	UP		ENSDARG00000099741	61.0349	78.2918	115.194	28.4838	29.7585	54.4673	-1.17745	0.0189595	DOWN
	ENSDARG00000062055	362.89	359.927	365.231	297.67	255.665	186.632	-0.556199	0.0265256	DOWN		ENSDARG00000055759	484.316	521.281	587.159	369.737	411.978	344.276	-0.500503	0.0301127	DOWN		ENSDARG00000022303	97.9917	143.951	214.99	96.74	66.4333	78.5686	-0.920224	0.0189595	DOWN
	ENSDARG00000037514	67.0482	73.1654	74.9846	21.2725	4.71247	2.5001	-2.95331	0.0265538	DOWN		ENSDARG00000053386	7.23882	9.46771	3.3331	19.8847	17.4399	17.1103	1.46262	0.0301458	UP		ENSDARG00000060366	61.8748	53.4942	44.858	31.2403	39.2229	35.3043	-0.597927	0.0190012	DOWN
	ENSDARG00000045248	1318.35	1674.49	1637	917.321	1110.57	749.654	-0.736956	0.0265699	DOWN		ENSDARG00000003818	18.684	10.3031	6.97729	52.7633	35.6203	34.0136	1.77401	0.0302703	UP		ENSDARG00000103001	1.11991	0.15596	0.306293	3.93786	7.37136	13.4141	4.05957	0.0190064	UP
	ENSDARG00000101687	0.987456	1.11737	0.824281	3.03892	1.89293	3.75015	1.54709	0.0265699	UP		ENSDARG00000038615	0.0978218	0.696155	0.399972	0.88595	2.63244	5.38146	2.93799	0.0302751	UP		ENSDARG00000101059	51.3757	48.8154	46.4452	23.824	36.3108	32.2087	-0.667249	0.0190455	DOWN
	ENSDARG00000044980	69.8131	50.7733	52.3293	104.192	97.1749	81.0032	0.708912	0.0265699	UP		ENSDARG00000019239	10.2713	14.3408	12.4658	19.5893	20.566	25.9414	0.835639	0.030464	UP		ENSDARG00000015538	413.245	624.463	618.935	306.037	389.226	301.745	-0.732873	0.0192277	DOWN
	ENSDARG00000068143	3.75233	2.68169	3.17223	8.1038	9.08077	9.12536	1.45967	0.0265699	UP		ENSDARG00000070957	25.4337	17.5431	22.2651	6.69385	10.0362	14.0056	-1.0837	0.0307113	DOWN		ENSDARG00000091879	7.69935	5.30263	4.92853	18.1141	9.28246	16.6571	1.30487	0.0193589	UP
	ENSDARG00000038308	171.719	159.471	149.245	127.201	116.594	120.38	-0.399776	0.0266285	DOWN		ENSDARG00000110137	0.978218	2.92385	1.08881	0.0984389	0.0822639	0.137986	-3.8272	0.0307448	DOWN		ENSDARG00000003041	8.81926	9.82547	10.6367	3.74096	6.55232	3.24298	-1.11868	0.0193626	DOWN
	ENSDARG00000101999	4.3448	4.02253	4.79581	8.68264	8.61747	8.62534	0.975535	0.0266285	UP		ENSDARG00000111945	0.195644	0.139231	0.0222207	1.37814	3.04376	0.344966	4.11655	0.0307448	UP		ENSDARG00000101029	25.1979	10.6053	17.8764	42.2663	34.5817	54.6147	1.29094	0.0193626	UP
	ENSDARG00000045399	27.55	36.6497	29.3244	47.6098	43.2727	53.0021	0.61971	0.0266285	UP		ENSDARG00000019364	120.908	123.776	199.408	93.517	71.7341	69.4761	-0.921781	0.0309191	DOWN		ENSDARG00000109783	13.0189	12.1649	14.173	8.86018	7.18936	7.81263	-0.722607	0.0194231	DOWN
	ENSDARG00000104058	3.45609	7.28525	4.6959	2.31537	2.47537	2.00008	-1.18022	0.0266586	DOWN		ENSDARG00000043684	47.9327	43.7185	80.1055	26.4801	19.4143	29.3221	-1.19399	0.0311884	DOWN		ENSDARG00000012674	0.979917	0.779799	1.39224	3.08465	3.00315	4.12743	1.64306	0.0194501	UP
	ENSDARG00000105524	0.493728	0.134084	0.474586	3.47306	2.26357	1.00004	2.60782	0.0266586	UP		ENSDARG00000025948	70.4317	72.5394	72.4394	39.3756	57.4202	46.7773	-0.584975	0.0313156	DOWN		ENSDARG00000005679	69.8541	51.3108	41.1546	31.2403	26.1183	30.2924	-0.886364	0.0195161	DOWN
	ENSDARG00000074757	13.8244	12.3358	10.3909	23.4431	20.7825	19.0007	0.792279	0.0266586	UP		ENSDARG00000105056	3.22812	2.78462	2.6887	6.69385	4.27772	6.27837	0.987873	0.0313156	UP		ENSDARG00000046006	58.0951	67.6866	106.089	38.4597	47.0493	46.2125	-0.819061	0.0195815	DOWN
	ENSDARG00000078328	44.1393	47.8681	44.2863	28.7974	34.7081	25.626	-0.609848	0.0266586	DOWN		ENSDARG00000005355	19.1731	11.6954	16.8433	22.4441	32.741	34.7725	0.912049	0.0313156	UP		ENSDARG00000062487	1.39988	3.74304	2.00483	0.459417	0.455022	0.442225	-2.36642	0.019632	DOWN
	ENSDARG00000053166	25.3776	38.0353	26.8266	15.1946	11.9665	18.6257	-0.98471	0.0266798	DOWN		ENSDARG00000098296	294.052	289.461	301.512	225.228	242.185	195.32	-0.41743	0.0313156	DOWN		ENSDARG00000018840	499.478	490.65	530.806	389.191	384.039	348.62	-0.439181	0.019632	DOWN
	ENSDARG00000014569	669.791	808.127	777.122	530.943	495.71	416.641	-0.643838	0.0266798	DOWN		ENSDARG00000040982	9.29307	9.32848	6.5551	4.13443	3.78414	3.86361	-1.08951	0.0315335	DOWN		ENSDARG00000079484	0.559953	0.467879	0.111379	2.36271	2.0931	1.32667	2.56403	0.019632	UP
	ENSDARG00000020467	605.607	618.129	579.769	488.398	447.844	333.138	-0.506575	0.0268291	DOWN		ENSDARG00000062674	2.15208	1.11385	5.04409	8.56419	9.13129	14.0746	1.87288	0.0316211	UP		ENSDARG00000062206	9.37921	11.2291	6.09801	1.77204	3.82219	2.72705	-1.6771	0.019669	DOWN
	ENSDARG00000020201	5.23351	3.88845	8.11791	10.5639	11.7018	14.3756	1.08075	0.0269401	UP		ENSDARG00000020334	87.3549	88.1333	71.4617	173.351	172.425	112.942	0.894149	0.0316211	UP		ENSDARG00000020131	717.439	1013.89	883.934	621.853	619.741	561.257	-0.536667	0.0197114	DOWN
	ENSDARG00000061541	4.64104	6.0338	5.52018	11.4321	9.13372	7.50029	0.787483	0.0270238	UP		ENSDARG00000075337	8.99961	7.51848	7.08839	22.1488	13.5735	12.9017	1.04245	0.0316239	UP		ENSDARG00000092445	61.3148	56.9253	56.4136	92.474	78.8099	104.734	0.660675	0.0197851	UP
	ENSDARG00000104409	174.088	142.8	144.349	117.505	111.326	96.6288	-0.502512	0.0270238	DOWN		ENSDARG00000074752	16.2384	20.7454	16.5322	10.4345	10.5298	7.38226	-0.915763	0.0316536	DOWN		ENSDARG00000011027	186.744	140.988	240.273	114.395	89.6394	77.6841	-1.01277	0.0197852	DOWN
	ENSDARG00000001776	5.92473	4.55887	6.21957	13.024	9.33228	12.8755	1.07109	0.0270238	UP		ENSDARG00000100836	8.99961	11.4169	11.6214	2.46097	0.987167	5.86441	-1.77103	0.0316536	DOWN		ENSDARG00000095504	6.57944	6.39435	16.2614	33.7999	19.93	28.4498	1.46632	0.0198104	UP
	ENSDARG00000098588	9.38083	12.9615	6.66918	3.03892	3.45493	4.75019	-1.36805	0.0270238	DOWN		ENSDARG00000098768	16.0428	5.43001	13.288	2.75629	1.64528	3.79462	-2.08436	0.0316644	DOWN		ENSDARG00000055917	96.8718	104.181	130.62	80.2666	67.0703	59.4792	-0.682396	0.0198125	DOWN
	ENSDARG00000035559	62.7034	56.7624	80.0301	112.73	144.114	118.505	0.912102	0.0270238	UP		ENSDARG00000086107	4.98891	5.70847	3.82196	9.54858	8.06186	11.3839	1.00799	0.0318479	UP		ENSDARG00000029533	200.323	331.259	338.732	190.723	172.181	179.691	-0.682078	0.01985	DOWN
	ENSDARG00000103187	3.15986	1.25145	2.44786	6.07785	6.48627	5.75023	1.43045	0.0270238	UP		ENSDARG00000098114	399.602	457.931	493.41	318.548	330.207	321.646	-0.477435	0.0318721	DOWN		ENSDARG00000096073	4.89959	7.95395	6.62707	18.6392	9.28246	12.7508	1.06318	0.01985	UP
	ENSDARG00000010727	220.104	205.686	213.589	169.311	169.742	152.381	-0.379424	0.0270285	DOWN		ENSDARG00000079723	429.438	396.112	397.372	297.581	299.029	212.637	-0.595804	0.03202	DOWN		ENSDARG00000034957	98.9716	143.795	193.939	91.752	85.9082	75.6941	-0.787218	0.01985	DOWN
	ENSDARG00000033099	67.2457	47.6894	41.5387	115.045	104.68	72.1278	0.901793	0.0270829	UP		ENSDARG00000089954	57.8127	56.3886	42.086	76.1917	90.408	111.631	0.834381	0.0322903	UP		ENSDARG00000099960	92.2522	116.034	184.583	63.9902	64.1582	67.0707	-1.01121	0.01985	DOWN
	ENSDARG00000101285	48.3853	47.0189	34.2701	25.4691	28.8705	20.5008	-0.788992	0.0270829	DOWN		ENSDARG00000086906	29.1509	23.9477	48.7077	16.9315	11.7637	14.6265	-1.23787	0.0322903	DOWN		ENSDARG00000078183	8.2593	6.23839	5.79172	11.3542	40.133	28.892	1.9902	0.01985	UP
	ENSDARG00000105255	0.394982	0.0446948	0.149869	1.44711	2.26357	0.625025	3.09684	0.0271586	UP		ENSDARG00000059150	19.8578	21.8593	25.1316	11.7142	14.8075	13.3157	-0.747557	0.032313	DOWN		ENSDARG00000070723	163.506	224.114	201.708	146.357	136.325	137.532	-0.487915	0.0198718	DOWN
	ENSDARG00000101094	83.835	59.6229	48.0581	37.1906	35.5289	26.251	-0.949686	0.0271964	DOWN		ENSDARG00000038635	8.41268	47.8955	18.6209	4.42975	3.8664	6.20938	-2.35783	0.032313	DOWN		ENSDARG00000015088	21.9781	22.9261	56.9705	80.2666	104.837	82.5486	1.38067	0.0198718	UP
	ENSDARG00000116058	433.197	481.452	469.64	327.77	322.87	266.51	-0.593831	0.0271964	DOWN		ENSDARG00000007561	6.16278	5.15155	11.3548	3.74068	1.48075	1.86281	-1.69745	0.0324009	DOWN		ENSDARG00000020311	371.669	451.192	1008.34	257.011	271.648	244.771	-1.24466	0.019999	DOWN
	ENSDARG00000099741	75.3429	80.3166	106.482	37.9142	32.8814	50.252	-1.11801	0.0271964	DOWN		ENSDARG00000105077	0.293465	0.556924	0.466634	1.96878	1.48075	1.10389	1.77287	0.0324009	UP		ENSDARG00000068992	6.29947	6.08243	26.5918	175.431	143.514	139.006	3.50105	0.020003	UP
	ENSDARG00000002682	1.57993	0.893896	2.02323	8.24851	2.8063	8.12532	2.0626	0.0271986	UP		ENSDARG00000024775	61.1386	47.8955	43.9747	81.409	80.2896	90.243	0.720391	0.0324009	UP		ENSDARG00000037172	1.11991	0.623839	1.25302	2.55961	3.00315	2.43224	1.36796	0.0200806	UP
	ENSDARG00000098655	0.88871	0.849201	0.574499	6.22256	1.36344	5.1252	2.43823	0.0271986	UP		ENSDARG00000059202	2.15208	2.78462	5.04409	0.787511	0.658111	0.344966	-2.50636	0.0324009	DOWN		ENSDARG00000088950	1.39988	2.02748	3.81474	8.66328	3.82219	8.9919	1.51934	0.0201293	UP
	ENSDARG00000101289	190.283	132.207	177.445	272.78	316.847	207.508	0.674072	0.0271986	UP		ENSDARG00000102483	1038.77	1126.24	1507.43	779.833	864.676	762.995	-0.609375	0.0324321	DOWN		ENSDARG00000020201	8.39929	5.45859	6.57138	11.0916	16.7448	16.8045	1.12666	0.0201356	UP
	ENSDARG00000068175	51.7427	48.5833	57.6247	30.8234	32.5769	20.2508	-0.914404	0.0273222	DOWN		ENSDARG00000096676	1.56515	3.89847	1.1777	0.0984389	0.575847	0.344966	-2.61658	0.0328337	DOWN		ENSDARG00000007720	48.8559	96.0712	106.312	47.4512	33.5807	29.7027	-1.18303	0.0201356	DOWN
	ENSDARG00000016871	954.475	1090.51	1060.47	782.016	783.687	593.273	-0.524383	0.0273222	DOWN		ENSDARG00000073787	1034.37	918.229	1250.47	785.05	598.305	638.462	-0.664027	0.032909	DOWN		ENSDARG00000008803	1457.42	1868.09	2564.26	1297.46	1134.74	1201.52	-0.696935	0.0201481	DOWN
	ENSDARG00000103831	256.936	280.728	317.873	199.701	216.218	162.381	-0.564645	0.02734	DOWN		ENSDARG00000019791	21.0317	17.5431	11.8881	38.3912	32.5765	27.6662	0.971242	0.0329469	UP		ENSDARG00000009299	41.5765	37.1184	64.4329	26.5149	25.2082	21.0794	-0.978949	0.0202215	DOWN
	ENSDARG00000000068	6.12222	8.08976	8.06796	10.7086	17.6321	13.7505	0.919533	0.0273576	UP		ENSDARG00000109215	0.293465	0	0.311089	1.7719	1.15169	1.10389	2.47982	0.0329469	UP		ENSDARG00000051923	4397.03	6624.08	7835.36	3844.92	3979.08	3580.25	-0.725536	0.0203384	DOWN
	ENSDARG00000101602	2.1724	1.96657	3.57188	8.1038	9.78235	7.25028	1.69508	0.0273657	UP		ENSDARG00000101873	11.9343	14.8977	29.7757	6.69385	7.65054	7.17528	-1.40183	0.0329469	DOWN		ENSDARG00000101813	404.706	591.867	452.033	316.472	306.139	355.475	-0.566391	0.0203384	DOWN
	ENSDARG00000033757	15.898	17.8332	19.6578	24.4561	33.5565	30.3762	0.727861	0.0274008	UP		ENSDARG00000039130	4.4998	6.12617	6.24401	2.55941	2.13886	2.13879	-1.30419	0.0330875	DOWN		ENSDARG00000075624	44.7962	53.1823	54.1303	33.7999	35.5828	24.912	-0.690615	0.0203384	DOWN
	ENSDARG00000115082	82.0576	72.5397	61.3465	45.1497	49.9045	45.6268	-0.616513	0.0274539	DOWN		ENSDARG00000038308	166.591	137.839	153.523	111.925	116.074	122.325	-0.38662	0.0331506	DOWN		ENSDARG00000045355	26.0378	18.7152	0.8075	0.72194	0.546027	0.147408	-4.96817	0.0203506	DOWN
	ENSDARG00000018797	1.0862	1.43023	4.49608	0.144711	0.423593	0.125005	-3.04498	0.0274539	DOWN		ENSDARG00000011490	0.195644	0.139231	0.177765	1.08283	0.41132	1.31087	2.38486	0.0335129	UP		ENSDARG00000080020	3.63969	2.65132	1.30871	14.767	9.91949	5.30669	2.02398	0.0204373	UP
	ENSDARG00000005679	63.8884	44.6501	35.4441	29.2315	24.436	26.501	-0.84438	0.0274539	DOWN		ENSDARG00000003642	5.67367	2.08847	5.73293	9.3517	9.54261	13.3847	1.23758	0.0335594	UP		ENSDARG00000087647	315.673	358.708	454.567	262.786	259.181	223.987	-0.598397	0.0204465	DOWN
	ENSDARG00000059409	6.41846	13.4084	8.69241	4.77545	3.73291	2.75011	-1.34595	0.0274726	DOWN		ENSDARG00000089227	1.66297	0.974617	5.55517	0	0.493583	0.0689931	-3.85207	0.033675	DOWN		ENSDARG00000052942	34.5771	49.5952	51.5686	29.7964	30.4865	29.1868	-0.602697	0.0204985	DOWN
	ENSDARG00000094850	84.5262	119.961	113.226	63.3833	57.4233	61.7524	-0.800714	0.0276974	DOWN		ENSDARG00000070393	11.9343	13.7839	10.6437	5.70946	4.03093	7.65824	-1.05779	0.0336962	DOWN		ENSDARG00000098175	81.6131	83.1266	76.2948	58.149	58.1519	53.0669	-0.508618	0.0205239	DOWN
	ENSDARG00000056832	43.7443	48.9855	50.5809	79.1567	76.6438	57.6273	0.574393	0.0277435	UP		ENSDARG00000018485	12.3256	12.1131	10.8437	21.0659	16.8641	18.3522	0.674886	0.0336962	UP		ENSDARG00000078447	56.6952	69.714	61.2307	34.1281	34.3087	20.416	-1.07823	0.0205918	DOWN
	ENSDARG00000070454	0.789965	1.25145	0.524542	2.17066	2.77983	2.00008	1.45143	0.0277435	UP		ENSDARG00000069074	23.5751	18.2393	15.91	7.67824	9.13129	12.2118	-0.987902	0.0338873	DOWN		ENSDARG00000099329	3.35972	1.5596	1.14164	5.64426	8.64543	4.86447	1.69458	0.0205918	UP
	ENSDARG00000076836	6.91219	19.8445	11.7398	25.7585	31.4915	55.6272	1.54436	0.0277435	UP		ENSDARG00000044073	3.32594	3.20231	7.4217	16.144	15.4656	10.073	1.54796	0.0339269	UP		ENSDARG00000086288	0.699941	0.15596	0.334138	4.13475	2.54813	1.62149	2.81563	0.0207207	UP
	ENSDARG00000019693	14.9106	15.956	14.7871	32.5599	24.8199	25.126	0.851476	0.0277435	UP		ENSDARG00000031495	612.56	647.981	688.485	466.797	481.655	474.397	-0.45403	0.0339335	DOWN		ENSDARG00000006712	20.7183	16.2198	17.9878	43.9727	31.1235	27.639	0.903603	0.0207207	UP
	ENSDARG00000021974	8.39337	7.15117	4.1214	13.8922	11.8077	21.1258	1.25533	0.0277435	UP		ENSDARG00000079705	9.97783	8.63233	7.99944	13.2893	15.6301	19.2491	0.858685	0.0339335	UP		ENSDARG00000006345	10.9191	15.44	10.5532	21.1988	17.4729	23.5116	0.757443	0.0208005	UP
	ENSDARG00000074111	2.96237	2.90516	2.99738	0	0.595678	0.125005	-3.14282	0.0277454	DOWN		ENSDARG00000077776	70.9208	101.639	72.7505	48.4319	57.2557	47.4673	-0.678309	0.0339335	DOWN		ENSDARG00000030608	12.179	9.82547	25.3945	5.11921	1.91109	2.80076	-2.27075	0.020827	DOWN
	ENSDARG00000097358	2.07366	3.4862	3.19721	1.01297	1.31049	0.875034	-1.42345	0.027751	DOWN		ENSDARG00000104439	5.57584	6.40463	5.55517	14.3721	11.9283	10.073	1.05384	0.0340108	UP		ENSDARG00000024598	207.882	255.15	272.294	187.179	158.166	176.742	-0.494377	0.0208389	DOWN
	ENSDARG00000052164	39.6957	36.7391	37.9669	50.9381	54.895	49.5019	0.442184	0.027751	UP		ENSDARG00000031372	3.52159	7.51848	2.6887	9.64701	14.8075	10.349	1.36954	0.0340336	UP		ENSDARG00000098438	46.896	27.4489	29.1257	6.56309	12.1036	10.9819	-1.80337	0.020905	DOWN
	ENSDARG00000089936	0	0	0.149869	1.59182	0.833949	1.62506	4.10122	0.027751	UP		ENSDARG00000044299	2102.58	2125.78	2543.22	1492.33	1709.11	1296.38	-0.590332	0.0340336	DOWN		ENSDARG00000020289	2188.16	2990.69	3127.84	1366.11	1945.59	1869.87	-0.680957	0.0209403	DOWN
	ENSDARG00000094300	329.218	421.427	301.712	193.189	258.1	239.634	-0.606382	0.0279107	DOWN		ENSDARG00000031637	3.71723	2.36693	3.42198	1.18127	1.56301	0.758924	-1.44796	0.034167	DOWN		ENSDARG00000030743	103.171	133.658	109.653	84.9264	81.722	85.6442	-0.457152	0.0210004	DOWN
	ENSDARG00000088950	2.86362	2.63699	2.32297	9.84032	6.16857	5.25021	1.43913	0.0279216	UP		ENSDARG00000043631	313.323	337.496	408.771	242.75	215.614	201.736	-0.683197	0.0343773	DOWN		ENSDARG00000103871	10.4991	8.10991	10.414	18.0485	18.2919	18.8682	0.92411	0.0210382	UP
	ENSDARG00000079681	1.28369	2.68169	8.31774	0	0.357407	1.00004	-3.21857	0.0279216	DOWN		ENSDARG00000101744	81.5834	98.5756	86.9939	58.3743	61.3689	54.1596	-0.619027	0.0343773	DOWN		ENSDARG00000078326	345.491	384.753	437.86	292.058	284.298	263.124	-0.476922	0.0210382	DOWN
	ENSDARG00000063663	23.1065	27.3085	19.9576	14.9052	13.1049	13.7505	-0.754176	0.0279216	DOWN		ENSDARG00000013245	7.33664	6.68309	7.79946	15.258	10.5298	18.1452	1.00644	0.0343773	UP		ENSDARG00000077034	1.25989	0.935759	3.03508	5.18484	4.91424	5.97003	1.5406	0.0210382	UP
	ENSDARG00000076357	0.197491	0.312864	0.0499564	1.44711	1.11193	1.12504	2.75264	0.0279504	UP		ENSDARG00000078822	299.237	223.327	164.011	113.894	134.995	106.732	-0.94837	0.0344258	DOWN		ENSDARG00000063229	133.549	153.776	223.343	89.1924	98.1939	70.4611	-0.98754	0.0210382	DOWN
	ENSDARG00000056517	62.3085	33.0742	46.1098	86.6817	95.2819	129.505	1.14012	0.0280026	UP		ENSDARG00000089078	0.293465	0.556924	0.33331	1.87034	1.72754	1.65583	2.19155	0.0344258	UP		ENSDARG00000070477	451.182	583.913	544.617	380.069	394.322	379.502	-0.453196	0.0210382	DOWN
	ENSDARG00000105056	2.66613	2.5923	2.1731	4.63074	3.75939	6.50026	0.995546	0.0280026	UP		ENSDARG00000105255	0.293465	0.278462	0.155545	1.7719	2.46792	1.31087	3.01874	0.0344258	UP		ENSDARG00000026842	25.7578	16.8437	13.3098	36.3595	46.7763	30.5872	1.02983	0.0210449	UP
	ENSDARG00000009851	172.41	182.891	215.587	90.5889	136.86	86.0034	-0.862542	0.0280026	DOWN		ENSDARG00000071868	5.08674	5.70847	4.02194	2.65785	0.987167	2.06979	-1.36857	0.0344258	DOWN		ENSDARG00000101873	12.4589	15.7519	25.478	4.33164	6.64333	8.25486	-1.48931	0.0210449	DOWN
	ENSDARG00000104110	3.94982	5.1399	5.62009	12.4451	6.83044	14.6256	1.18766	0.0280026	UP		ENSDARG00000033901	0.586931	0.696155	1.37768	3.5438	3.29056	2.75972	1.77144	0.0344258	UP		ENSDARG00000011246	1.53987	1.24768	2.00483	3.41281	4.18621	3.6115	1.19315	0.0210449	UP
	ENSDARG00000014474	10.1708	9.25183	11.3401	14.9052	24.5154	39.1265	1.35112	0.0280026	UP		ENSDARG00000074759	8.99961	9.46771	14.9545	6.30009	6.16979	5.65744	-0.889344	0.0344258	DOWN		ENSDARG00000020235	973.618	1240.66	1318.03	893.959	838.697	769.397	-0.497602	0.0210589	DOWN
	ENSDARG00000098064	7.89965	8.08976	5.44525	3.32834	3.87852	3.62514	-0.975447	0.0280026	DOWN		ENSDARG00000017571	146.048	139.37	115.192	86.5278	96.4956	77.8932	-0.618043	0.0344258	DOWN		ENSDARG00000087954	8.67927	10.1374	11.4999	29.9277	36.4928	14.446	1.40944	0.0212728	UP
	ENSDARG00000036855	3.35735	3.39681	3.44699	5.35429	6.57893	7.25028	0.911295	0.0280444	UP		ENSDARG00000052480	18.097	15.5939	22.3984	31.3036	29.2037	50.089	0.975633	0.0344258	UP		ENSDARG00000099331	0.839929	0.15596	0.501207	2.10019	1.18306	3.02187	2.05038	0.0213387	UP
	ENSDARG00000000542	6.22097	5.76563	8.54254	3.76248	3.16371	2.25009	-1.16296	0.0281509	DOWN		ENSDARG00000056829	6.45624	6.96155	4.75522	11.7142	11.0234	11.2459	0.910872	0.0344258	UP		ENSDARG00000003642	4.89959	4.99071	5.54112	10.8947	10.4655	17.1731	1.31549	0.0213387	UP
	ENSDARG00000104199	5.13477	5.45277	5.29538	11.8663	10.2192	8.25032	0.931553	0.0282168	UP		ENSDARG00000036577	4.10852	1.67077	2.44427	0.787511	0.493583	0.551945	-2.16707	0.0344663	DOWN		ENSDARG00000013087	18.7584	22.6142	27.7334	47.4512	54.4207	32.2824	0.952274	0.021371	UP
	ENSDARG00000018914	770.709	917.093	875.935	654.092	615.626	481.519	-0.549873	0.0282168	DOWN		ENSDARG00000014017	501.728	604.541	583.07	918.238	770.895	768.928	0.541029	0.0344663	UP		ENSDARG00000113761	22.8181	13.7245	8.43698	5.11921	3.91319	5.3804	-1.63077	0.0213741	DOWN
	ENSDARG00000011671	0.0987456	0.0446948	0.349695	2.17066	1.12517	0.750029	2.79172	0.0282575	UP		ENSDARG00000036190	159.352	173.203	195.386	103.951	113.113	121.635	-0.640578	0.0344794	DOWN		ENSDARG00000043553	3.91967	1.87152	3.06293	5.31611	6.37031	8.18115	1.15837	0.021486	UP
	ENSDARG00000040303	10.6645	7.19586	5.39529	23.4431	17.2085	17.3757	1.32569	0.0282976	UP		ENSDARG00000006921	33.0638	32.9978	29.4868	51.9757	47.055	44.9145	0.591898	0.0345321	UP		ENSDARG00000018121	0.139988	0.15596	0.278448	1.57514	1.91109	2.50594	3.17515	0.0215758	UP
	ENSDARG00000017199	113.36	124.833	132.959	96.522	79.887	71.5028	-0.58302	0.0283625	DOWN		ENSDARG00000036943	1.66297	0.139231	2.22207	19.6878	5.75847	13.7986	3.17389	0.0346164	UP		ENSDARG00000042522	380.348	414.229	487.229	322.117	322.338	306.535	-0.431025	0.0215758	DOWN
	ENSDARG00000008803	1891.18	2024.05	2252.26	1518.74	1246.71	1130.29	-0.662876	0.0283979	DOWN		ENSDARG00000029252	921.579	891.636	913.892	674.405	699.408	609.347	-0.459601	0.0346356	DOWN		ENSDARG00000062601	28.8376	18.4033	26.6196	45.9417	36.1288	54.3936	0.883674	0.021616	UP
	ENSDARG00000076487	0.296237	0.804507	0.524542	2.46008	1.01927	3.87515	2.0883	0.0284202	UP		ENSDARG00000052045	0.489109	0.974617	0.266648	3.24848	9.46035	1.0349	3.12979	0.0346685	UP		ENSDARG00000034825	12.5989	12.6327	47.2248	0.525047	1.27406	3.09557	-3.89856	0.0217076	DOWN
	ENSDARG00000014181	3.35735	1.6984	1.12402	6.51198	4.42125	5.0002	1.39026	0.0284202	UP		ENSDARG00000103770	5.86931	2.2277	6.37733	11.8127	15.0543	12.1428	1.40795	0.0346685	UP		ENSDARG00000059150	17.6385	23.394	26.2855	11.6167	13.1046	14.446	-0.783942	0.0217076	DOWN
	ENSDARG00000029818	59.6423	60.6956	66.2672	36.9012	37.5409	51.252	-0.571373	0.0284796	DOWN		ENSDARG00000076962	646.113	664.828	794.367	507.157	478.365	405.128	-0.598503	0.0347327	DOWN		ENSDARG00000104089	1.53987	2.3394	2.31112	0.72194	0.81904	0.810745	-1.39873	0.0217076	DOWN
	ENSDARG00000070800	29.6237	27.979	26.2271	45.2944	41.9622	57.6273	0.78868	0.0286051	UP		ENSDARG00000043442	13.0103	10.5816	13.5102	4.23287	5.75847	9.79702	-0.904314	0.0347476	DOWN		ENSDARG00000004470	189.824	269.031	324.141	157.842	130.5	160.675	-0.802907	0.0217076	DOWN
	ENSDARG00000045887	1.38244	0.938591	1.87336	3.90719	3.93147	5.0002	1.59838	0.0286419	UP		ENSDARG00000068993	0.195644	0.139231	0.111103	1.57502	0.658111	1.93181	3.26478	0.0348758	UP		ENSDARG00000077004	1.39988	0.935759	5.17914	25.5304	27.4834	10.9082	2.97356	0.0217099	UP
	ENSDARG00000103553	24.3902	21.9898	19.8826	40.9531	32.021	58.5023	0.98689	0.0286419	UP		ENSDARG00000008803	1685.96	1970.54	2375.75	1463.69	1198.01	1198.76	-0.644024	0.0348758	DOWN		ENSDARG00000019004	798.213	1001.26	1217.88	732.638	673.069	616.682	-0.577449	0.0217953	DOWN
	ENSDARG00000069169	20.6378	13.8554	43.1623	9.11677	3.65349	3.87515	-2.25025	0.0286419	DOWN		ENSDARG00000041481	198.48	188.24	191.142	151.891	134.172	132.536	-0.465271	0.0349265	DOWN		ENSDARG00000030176	0.419965	0.623839	0.445517	2.29708	2.36612	1.7689	2.12509	0.021803	UP
	ENSDARG00000057296	3.06111	3.4415	2.77258	5.64371	5.67879	6.37525	0.930563	0.0286419	UP		ENSDARG00000004037	3.71723	4.45539	6.88841	9.25326	10.8588	12.2118	1.08701	0.0350006	UP		ENSDARG00000091367	245.959	262.168	326.592	177.925	183.374	168.193	-0.657325	0.0218633	DOWN
	ENSDARG00000055613	15.9968	15.7326	16.3607	22.1407	25.3891	23.8759	0.571227	0.0287122	UP		ENSDARG00000059347	3.42376	3.06308	4.5108	8.17043	5.59395	10.5559	1.13138	0.035023	UP		ENSDARG00000043732	68.5942	64.8793	70.2246	50.142	48.9604	52.0351	-0.430828	0.0219383	DOWN
	ENSDARG00000076238	31.4011	27.8002	48.133	61.0679	60.3752	90.1285	0.976096	0.028737	UP		ENSDARG00000002970	25.238	23.9477	21.5318	37.2099	38.2527	32.8407	0.615829	0.0350636	UP		ENSDARG00000054456	1.25989	0.467879	0.473362	4.00349	3.27616	1.91631	2.11539	0.0220527	UP
	ENSDARG00000022303	131.134	163.225	168.828	90.7336	82.3623	82.0032	-0.86134	0.028737	DOWN		ENSDARG00000016979	57.8127	60.7047	52.4186	33.863	43.4353	32.0818	-0.643345	0.035112	DOWN		ENSDARG00000006225	988.737	1410.81	1723.12	845.72	872.278	777.431	-0.724508	0.0220527	DOWN
	ENSDARG00000069525	84.6249	118.039	117.922	59.3314	58.1117	66.6276	-0.801678	0.028737	DOWN		ENSDARG00000103109	0.293465	0.556924	0.488855	2.2641	1.39849	2.20778	2.11314	0.0352392	UP		ENSDARG00000007198	57.2552	55.6776	64.8506	87.1579	83.6331	84.3912	0.520255	0.0220527	UP
	ENSDARG00000030756	7540.51	8034.79	9142.22	6024.16	6005.01	4439.3	-0.585818	0.028737	DOWN		ENSDARG00000063914	365.756	308.675	556.006	118.619	74.6134	212.706	-1.59997	0.0352392	DOWN		ENSDARG00000079681	3.91967	4.05495	9.60646	1.24699	0.273013	0.36852	-3.19449	0.0221142	DOWN
	ENSDARG00000011958	238.076	280.281	196.603	170.614	158.728	119.38	-0.671677	0.028737	DOWN		ENSDARG00000010524	50.2804	41.9085	43.8858	73.0417	64.824	66.4404	0.586079	0.0352889	UP		ENSDARG00000099950	13.7188	17.6235	13.3377	4.39727	6.82534	4.56965	-1.49974	0.0222306	DOWN
	ENSDARG00000020235	1120.86	1186.96	1245.24	899.087	945.234	710.028	-0.476	0.0287689	DOWN		ENSDARG00000018914	769.76	831.209	902.026	601.856	607.272	522.416	-0.531702	0.0354651	DOWN		ENSDARG00000103396	0.559953	0.15596	0.139224	2.16582	0.910045	2.35853	2.82897	0.0222894	UP
	ENSDARG00000036943	1.18495	0.0893896	2.1731	17.2206	5.51994	11.5005	3.26229	0.028798	UP		ENSDARG00000003308	1.36951	1.11385	1.66655	0.295317	0	0.275972	-2.84432	0.0355092	DOWN		ENSDARG00000102624	1192.7	1495.34	1415.83	1031.52	1038	930.514	-0.452026	0.0222894	DOWN
	ENSDARG00000101024	22.3165	7.91098	6.66918	39.9401	35.3832	30.6262	1.53685	0.0288018	UP		ENSDARG00000103001	1.76079	0	0.355531	2.85473	8.47318	12.1428	3.49057	0.0357478	UP		ENSDARG00000105009	26.8777	28.5406	38.036	21.2644	15.4708	13.6353	-0.89367	0.0224501	DOWN
	ENSDARG00000041203	885.254	980.247	747.772	646.422	649.858	488.894	-0.549599	0.0288052	DOWN		ENSDARG00000015824	800.28	755.468	812.188	566.713	669.135	528.97	-0.42417	0.0357478	DOWN		ENSDARG00000035282	1.53987	1.71556	1.8656	5.70989	3.82219	2.65335	1.2402	0.0224501	UP
	ENSDARG00000103774	0.394982	0.893896	0.949172	1.88124	2.31652	2.25009	1.47956	0.0289036	UP		ENSDARG00000071678	1.07604	2.64539	0.911048	3.64224	8.47318	4.34657	1.88753	0.0357478	UP		ENSDARG00000031325	4.7596	3.43112	4.37164	6.89125	10.6475	9.72894	1.1121	0.0224966	UP
	ENSDARG00000045789	673.84	608.52	631.674	543.967	459.479	377.765	-0.470707	0.0289036	DOWN		ENSDARG00000052348	857.213	842.209	809.499	623.906	634.584	452.388	-0.552367	0.0358544	DOWN		ENSDARG00000042894	326.172	523.089	607.657	273.287	323.885	309.926	-0.684158	0.0225362	DOWN
	ENSDARG00000076996	0.789965	0.893896	0.674411	2.60479	2.01207	1.37505	1.34051	0.0289473	UP		ENSDARG00000062794	1396.41	1183.05	1725.19	1021.4	989.059	798.871	-0.615866	0.0358544	DOWN		ENSDARG00000005372	4.61961	11.0731	4.09319	18.5079	39.1319	15.1093	1.8991	0.0226276	UP
	ENSDARG00000090836	0.987456	0.759812	1.44874	6.94611	3.41522	2.37509	1.9601	0.0289473	UP		ENSDARG00000059035	323.986	336.521	361.33	240.289	281.096	213.534	-0.475684	0.0359153	DOWN		ENSDARG00000101350	23.0981	17.7794	23.4732	10.6322	10.9205	10.0238	-1.02866	0.0226297	DOWN
	ENSDARG00000017931	0.296237	0.178779	0.249782	0.723553	1.13841	1.75007	2.31672	0.0289473	UP		ENSDARG00000060259	3.81505	3.75924	2.15541	11.8127	7.0747	5.93341	1.36631	0.0359762	UP		ENSDARG00000075898	66.4944	46.1641	33.0796	19.6893	18.5649	26.3124	-1.17088	0.0227347	DOWN
	ENSDARG00000052950	4.3448	5.49746	5.37031	12.7345	7.75704	11.3754	1.05486	0.0289932	UP		ENSDARG00000046106	200.535	219.428	205.408	83.5746	147.828	69.683	-1.05447	0.0359762	DOWN		ENSDARG00000017067	0.699941	0.623839	0.222759	1.9033	3.09415	1.54779	2.21455	0.022853	UP
	ENSDARG00000058940	2.07366	0.893896	0.349695	3.76248	5.05664	4.12516	2.04591	0.0289932	UP		ENSDARG00000078310	645.526	649.652	581.382	439.727	509.131	462.737	-0.410635	0.0362115	DOWN		ENSDARG00000074254	27.0177	27.9168	32.2165	42.5288	47.7774	38.5472	0.561979	0.0228624	UP
	ENSDARG00000078310	697.144	603.291	586.913	496.647	509.344	401.266	-0.423184	0.0290037	DOWN		ENSDARG00000100179	0.489109	1.39231	0.155545	2.95317	2.38565	4.20858	2.41327	0.0363958	UP		ENSDARG00000029439	726.399	732.543	515.463	404.483	468.491	394.391	-0.639244	0.022883	DOWN
	ENSDARG00000105136	61.4197	47.153	34.7447	98.1138	99.412	69.8777	0.902847	0.0290541	UP		ENSDARG00000094300	356.561	306.448	314.445	180.832	222.195	250.1	-0.581451	0.0364165	DOWN		ENSDARG00000074757	15.5387	9.66951	10.7481	25.8586	18.6559	18.1312	0.803387	0.0228931	UP
	ENSDARG00000102012	68.2332	83.2664	77.1826	53.9771	47.9719	46.1268	-0.627892	0.0290596	DOWN		ENSDARG00000040184	370.06	435.654	483.122	266.179	324.284	266.451	-0.589017	0.0364165	DOWN		ENSDARG00000043179	373.628	495.328	513.987	348.435	310.507	328.057	-0.48681	0.0229211	DOWN
	ENSDARG00000006092	1219.8	1390.05	1357.89	987.071	1025.41	739.404	-0.5278	0.0290596	DOWN		ENSDARG00000032353	236.24	228.06	202.764	167.641	168.559	147.783	-0.462655	0.0364686	DOWN		ENSDARG00000091592	14.6988	19.0271	14.535	8.33513	9.00945	9.65524	-0.835278	0.0229296	DOWN
	ENSDARG00000009106	203.416	192.366	258.499	73.0789	141.202	82.3782	-1.13721	0.0290596	DOWN		ENSDARG00000079313	150.352	194.367	201.164	140.079	120.188	131.846	-0.477582	0.0366039	DOWN		ENSDARG00000102889	126.129	122.428	69.6399	47.6481	42.5901	37.5154	-1.31398	0.0229307	DOWN
	ENSDARG00000025581	10.467	2.23474	1.64856	1.15769	0.688338	1.12504	-2.2911	0.0291278	DOWN		ENSDARG00000074111	2.2499	2.2277	2.6887	0	0.41132	0.344966	-3.16467	0.0366454	DOWN		ENSDARG00000029292	261.638	276.205	265.333	201.093	189.835	198.927	-0.445258	0.0230026	DOWN
	ENSDARG00000069594	0.197491	0.223474	0.524542	1.59182	1.46934	0.625025	1.87112	0.0293361	UP		ENSDARG00000063069	67.5949	50.5409	42.9526	107.495	105.462	77.6173	0.852105	0.0366454	UP		ENSDARG00000036510	99.9516	86.8696	92.8625	131.59	132.503	117.263	0.447246	0.0231445	UP
	ENSDARG00000054874	19.2554	17.5204	15.2867	30.2445	23.1785	28.2511	0.648691	0.0293361	UP		ENSDARG00000061057	19.76	18.7962	20.8652	27.9567	28.7924	34.3586	0.61566	0.0366853	UP		ENSDARG00000003749	3.77968	2.96324	3.56414	6.56309	6.37031	7.44411	0.97896	0.0231445	UP
	ENSDARG00000096789	1.77742	2.01127	2.94743	8.97206	4.31535	7.12528	1.56937	0.0293535	UP		ENSDARG00000039974	18.1949	13.3662	41.8415	78.948	84.6496	67.6133	1.64039	0.036752	UP		ENSDARG00000098695	43.2564	29.6324	21.4684	57.4927	59.1529	63.9014	0.941159	0.0231445	UP
	ENSDARG00000077004	1.97491	2.23474	4.57101	22.1407	27.0967	13.0005	2.80323	0.0293614	UP		ENSDARG00000091367	239.859	269.134	343.576	197.961	207.634	153.303	-0.609917	0.0369593	DOWN		ENSDARG00000101081	20.5783	19.1831	9.07741	29.8621	55.6037	48.6447	1.46895	0.0231445	UP
	ENSDARG00000016775	2.96237	6.07849	4.24629	7.81437	8.28654	11.5005	1.0435	0.0293614	UP		ENSDARG00000003920	1026.15	1093.38	1114.83	805.723	835.719	739.33	-0.442085	0.0369593	DOWN		ENSDARG00000053990	584.451	856.999	998.849	535.023	401.603	525.215	-0.739487	0.0231703	DOWN
	ENSDARG00000041217	93.6108	36.7838	75.0095	23.009	22.6887	29.7512	-1.44518	0.0293996	DOWN		ENSDARG00000037091	12.7168	15.3154	15.9544	9.05638	7.65054	8.62414	-0.796878	0.0369616	DOWN		ENSDARG00000102325	219.501	268.407	261.184	180.157	178.096	167.382	-0.511207	0.0232399	DOWN
	ENSDARG00000068967	1.38244	3.53089	4.52105	10.2745	6.12886	8.25032	1.35171	0.0294405	UP		ENSDARG00000016093	32.7703	30.0739	40.0194	20.5737	22.9516	22.8367	-0.633922	0.036965	DOWN		ENSDARG00000025218	20.8582	31.8158	22.1088	52.5047	40.861	72.23	1.14997	0.0232622	UP
	ENSDARG00000030133	0.592473	0.491643	1.49869	2.7495	6.28771	5.0002	2.40038	0.0294612	UP		ENSDARG00000076317	0.293465	0.278462	0.444413	1.18127	3.37282	0.827917	2.30428	0.0369941	UP		ENSDARG00000073787	820.611	965.859	1353.23	764.272	570.598	613.292	-0.688787	0.0232622	DOWN
	ENSDARG00000091879	7.60341	4.82704	4.32123	14.6158	10.8413	13.1255	1.20926	0.0294762	UP		ENSDARG00000113332	3.52159	9.18925	14.1101	28.7442	23.2807	24.8375	1.50339	0.0369941	UP		ENSDARG00000077265	23.378	23.082	33.9707	45.9417	40.497	43.8539	0.690898	0.0232654	UP
	ENSDARG00000045422	8.19588	9.25183	11.5149	3.90719	4.30212	5.87523	-1.04494	0.0294762	DOWN		ENSDARG00000099049	77.0836	82.0071	74.9503	52.9601	54.87	52.7797	-0.542782	0.0370549	DOWN		ENSDARG00000035132	6.57944	2.3394	2.78448	15.292	15.1067	11.9401	1.86878	0.0233616	UP
	ENSDARG00000111014	0.394982	0.849201	0.54952	2.02595	1.42963	4.25017	2.04034	0.0294762	UP		ENSDARG00000014569	629.092	704.927	809.81	475.657	506.088	425.55	-0.607437	0.0370962	DOWN		ENSDARG00000069169	25.4779	15.7519	34.9174	8.2695	4.0042	3.24298	-2.29452	0.0233616	DOWN
	ENSDARG00000058771	4.93728	2.86047	1.62358	11.2874	13.5947	13.5005	2.05829	0.0295116	UP		ENSDARG00000086103	32.8681	32.5801	23.5095	16.4393	21.2241	15.2475	-0.747148	0.0371438	DOWN		ENSDARG00000016093	31.0774	43.0449	45.8047	28.4838	23.0241	23.7327	-0.673546	0.0233616	DOWN
	ENSDARG00000100958	0.296237	0.0893896	0.124891	0.723553	0.648627	1.12504	2.38022	0.0295215	UP		ENSDARG00000101094	72.486	67.5271	53.7962	35.5365	41.132	27.2523	-0.898385	0.0373909	DOWN		ENSDARG00000009169	36.117	39.9257	39.7902	26.3836	25.1172	24.5435	-0.607234	0.0233616	DOWN
	ENSDARG00000014017	482.767	595.111	543.101	940.33	759.383	671.151	0.54833	0.0297708	UP		ENSDARG00000075416	67.6927	70.3117	12.7547	10.7298	5.923	9.72803	-2.50896	0.0375015	DOWN		ENSDARG00000099235	323.233	335.625	382.476	238.765	253.266	209.467	-0.570268	0.0233616	DOWN
	ENSDARG00000102607	14.8118	21.7664	18.2341	26.482	29.8501	29.1261	0.639403	0.0297894	UP		ENSDARG00000044622	3.61941	4.31616	3.08867	7.18604	6.8279	15.9374	1.45455	0.0375015	UP		ENSDARG00000061757	354.03	313.791	334.834	225.245	256.997	223.839	-0.506012	0.0235376	DOWN
	ENSDARG00000098027	0.197491	0.178779	0.524542	1.3024	0.939847	1.37505	1.86497	0.0297894	UP		ENSDARG00000099640	241.033	252.287	310.467	191.464	178.43	187.04	-0.529779	0.0375476	DOWN		ENSDARG00000060380	130.189	139.272	147.605	110.654	95.0087	106.65	-0.41748	0.0235716	DOWN
	ENSDARG00000077227	0.987456	1.16207	1.92332	2.7495	3.25637	7.12528	1.65175	0.0299609	UP		ENSDARG00000055502	36.2919	40.377	33.9532	53.4523	52.7312	71.8908	0.688387	0.0375786	UP		ENSDARG00000076552	13.4389	11.541	6.37646	21.9207	28.6664	19.5316	1.17295	0.0236436	UP
	ENSDARG00000031372	4.44355	4.02253	2.94743	7.52495	14.2168	7.37529	1.37098	0.029981	UP		ENSDARG00000059701	1234.41	1335.64	1594.04	977.105	1040.06	909.329	-0.508934	0.0375786	DOWN		ENSDARG00000087574	3.63969	1.87152	3.06293	0.196893	1.27406	0.663337	-2.03449	0.0236489	DOWN
	ENSDARG00000043134	7.8009	8.35793	9.31687	16.497	15.6729	13.3755	0.836087	0.030005	UP		ENSDARG00000070085	153.874	182.253	230.273	110.547	118.049	107.767	-0.75252	0.0376794	DOWN		ENSDARG00000100741	1767.07	2452	2939.49	1714.54	1485.01	1429.93	-0.62892	0.0236493	DOWN
	ENSDARG00000043734	48.0891	40.9404	42.5379	24.4561	6.51274	10.1254	-1.69831	0.030005	DOWN		ENSDARG00000008593	19.9557	17.4039	23.5095	33.7645	30.3554	37.3253	0.733588	0.0376794	UP		ENSDARG00000075774	28.1376	23.238	31.1027	63.5964	37.4028	64.5648	1.00291	0.0237461	UP
	ENSDARG00000020469	44.238	34.3703	36.9178	47.7545	71.0048	72.6279	0.730867	0.030005	UP		ENSDARG00000022303	116.506	148.699	179.943	94.8951	75.6828	80.7909	-0.825407	0.0376794	DOWN		ENSDARG00000062568	13.2989	11.697	12.7251	17.1953	20.567	21.3742	0.647579	0.0237461	UP
	ENSDARG00000036257	79.1939	37.8565	49.1571	125.175	109.896	105.129	1.03598	0.030005	UP		ENSDARG00000019596	75.9097	79.0832	84.5052	47.9398	62.7674	59.5411	-0.492358	0.0376899	DOWN		ENSDARG00000099657	0.839929	0.935759	0.974569	2.49398	3.09415	3.31668	1.67798	0.0237461	UP
	ENSDARG00000017397	1527.5	1594.98	1561.21	1313.54	1215.14	952.037	-0.428241	0.030005	DOWN		ENSDARG00000039374	32.7703	32.0231	38.9973	52.1726	55.0346	50.7099	0.6037	0.0376899	UP		ENSDARG00000089802	1.11991	1.24768	1.19733	2.62524	3.73118	2.50594	1.30637	0.0237461	UP
	ENSDARG00000071294	5.72724	3.57558	4.97066	12.1557	9.01459	9.12536	1.08573	0.0300134	UP		ENSDARG00000099849	6.16278	5.15155	4.13305	9.05638	9.13129	11.7288	0.960171	0.0376899	UP		ENSDARG00000098588	7.69935	11.541	7.79655	2.42834	2.54813	5.3804	-1.37681	0.0238982	DOWN
	ENSDARG00000039752	52.4339	48.3598	66.0923	19.8254	10.1265	2.87511	-2.35415	0.0300134	DOWN		ENSDARG00000018432	160.526	170.976	141.123	112.516	123.478	121.428	-0.402435	0.0376899	DOWN		ENSDARG00000037640	818.511	1124.31	1140.75	727.191	751.333	759.594	-0.462426	0.0239111	DOWN
	ENSDARG00000087346	4.04857	4.11192	4.22132	1.3024	0.648627	1.37505	-1.95948	0.0300839	DOWN		ENSDARG00000017199	104.278	120.296	134.48	95.4858	75.9296	72.8567	-0.556515	0.0377534	DOWN		ENSDARG00000018825	11.759	19.9629	15.5653	32.8811	43.4091	30.6609	1.1779	0.0239413	UP
	ENSDARG00000099640	262.663	302.048	291.546	215.764	186.169	185.007	-0.54529	0.0300839	DOWN		ENSDARG00000104889	962.665	989.515	1116.92	810.054	797.137	655.642	-0.439807	0.0377623	DOWN		ENSDARG00000030479	173.025	255.462	180.072	138.481	90.3675	102.522	-0.875914	0.0239413	DOWN
	ENSDARG00000059701	1312.92	1373.87	1546.1	1058.56	1045.45	839.408	-0.524129	0.0300839	DOWN		ENSDARG00000008105	59.1822	28.2639	1.24436	0.590634	0.987167	0.551945	-5.36162	0.0377947	DOWN		ENSDARG00000089954	73.6338	46.632	39.3169	97.3963	89.7304	101.417	0.857506	0.0239553	UP
	ENSDARG00000111945	0.0987456	0.312864	0.0499564	2.46008	2.67393	0.25001	3.54418	0.0301341	UP		ENSDARG00000076964	11.9343	7.51848	4.6219	1.08283	2.13886	0.965904	-2.51093	0.0377947	DOWN		ENSDARG00000003021	80.3532	107.456	156.906	59.0678	74.8057	53.3618	-0.883156	0.0239907	DOWN
	ENSDARG00000092810	16.7867	13.6319	12.2393	37.3353	24.3566	23.3759	0.995798	0.0303073	UP		ENSDARG00000075697	10.4669	11.5562	10.3771	17.719	14.1494	23.2507	0.768376	0.0377947	UP		ENSDARG00000004840	8.11931	8.73375	7.23965	2.95339	4.82324	4.42225	-0.980156	0.0240498	DOWN
	ENSDARG00000114022	604.718	643.516	653.979	496.792	460.273	408.891	-0.477822	0.030332	DOWN		ENSDARG00000062116	324.084	342.508	371.019	234.383	283.235	207.393	-0.517384	0.0377947	DOWN		ENSDARG00000059886	151.467	174.051	173.891	117.479	125.768	116.158	-0.474846	0.0240749	DOWN
	ENSDARG00000038563	12.047	10.1904	11.1653	20.4042	17.2482	30.5012	1.02611	0.0307509	UP		ENSDARG00000005108	1095.21	1126.38	1558.14	768.119	891.329	796.526	-0.622159	0.0377947	DOWN		ENSDARG00000026616	213.902	322.369	379.525	92.5396	122.128	199.443	-1.14575	0.0240749	DOWN
	ENSDARG00000012726	0.394982	0.312864	0.224804	1.59182	0.72805	2.12508	2.23395	0.0307509	UP		ENSDARG00000052091	15.2602	18.1	17.2655	26.6769	24.0211	24.9755	0.57982	0.0378786	UP		ENSDARG00000071014	3.63969	4.52283	4.39948	11.6823	8.73643	6.04374	1.07208	0.0242254	UP
	ENSDARG00000070272	0.691219	0.178779	0.349695	2.17066	3.81234	3.62514	3.06536	0.0307509	UP		ENSDARG00000078415	22.5968	20.3277	20.9763	10.7298	7.23922	14.0056	-0.997434	0.038113	DOWN		ENSDARG00000039340	456.781	611.83	656.191	370.29	401.239	345.304	-0.627292	0.0242254	DOWN
	ENSDARG00000070028	17.3792	16.4477	17.8844	23.4431	24.5022	26.001	0.515812	0.0308694	UP		ENSDARG00000078615	399.896	354.204	304.712	257.516	232.231	205.393	-0.606918	0.0381429	DOWN		ENSDARG00000052330	1181.08	1303.67	1302.39	976.457	926.426	817.231	-0.477459	0.0243152	DOWN
	ENSDARG00000008278	490.37	528.203	566.006	405.479	387.468	336.888	-0.488031	0.030909	DOWN		ENSDARG00000078326	359.104	376.481	435.236	259.288	321.899	284.666	-0.435512	0.0381429	DOWN		ENSDARG00000018319	33.3172	33.3754	32.9404	46.6636	42.9541	48.3499	0.469809	0.0243152	UP
	ENSDARG00000008593	21.9215	16.3583	23.8042	43.1238	24.8331	36.8764	0.751592	0.030909	UP		ENSDARG00000069279	1.46733	44.1362	45.7524	1.18127	0.987167	1.58684	-4.59158	0.0381429	DOWN		ENSDARG00000101626	251.419	311.296	346.724	226.558	221.232	214.774	-0.457357	0.0243152	DOWN
	ENSDARG00000102483	1113.45	1054.31	1478.61	844.821	854.374	699.777	-0.604031	0.0311337	DOWN		ENSDARG00000055857	666.264	669.98	801.589	493.966	554.541	397.676	-0.564112	0.0381429	DOWN		ENSDARG00000041878	236.3	274.957	477.761	74.2942	181.008	85.6442	-1.53879	0.0243152	DOWN
	ENSDARG00000075385	142.786	171.852	156.364	113.453	106.044	89.3785	-0.6088	0.0311437	DOWN		ENSDARG00000104065	3.91287	5.8477	4.88855	10.7298	6.99243	16.8343	1.2421	0.0383893	UP		ENSDARG00000045482	11.759	8.88971	8.68758	16.2108	19.748	21.1531	0.963541	0.0245878	UP
	ENSDARG00000042833	0.592473	0.581033	0.674411	2.31537	0.979559	3.50014	1.82108	0.0311494	UP		ENSDARG00000021974	6.65188	5.8477	4.82189	12.108	8.8845	18.4212	1.19242	0.0384064	UP		ENSDARG00000032601	2.51979	3.27516	4.06534	7.87571	6.82534	11.7927	1.40862	0.0245878	UP
	ENSDARG00000036956	23.0077	21.0513	22.4054	14.1816	12.8004	11.8755	-0.774569	0.0311494	DOWN		ENSDARG00000112073	0.293465	0.278462	0.111103	4.82351	1.97433	0.965904	3.65443	0.0384257	UP		ENSDARG00000020334	94.772	73.4571	60.1726	169.59	158.075	101.196	0.910908	0.0245878	UP
	ENSDARG00000078326	388.761	401.851	438.792	312.43	326.736	262.26	-0.447489	0.0311494	DOWN		ENSDARG00000015971	59.7691	76.2986	46.7745	86.6262	108.342	112.321	0.751947	0.0384257	UP		ENSDARG00000094300	292.855	392.083	367.273	204.44	229.331	255.753	-0.609856	0.0245878	DOWN
	ENSDARG00000031768	0.493728	0.268169	1.5986	3.18363	2.68717	4.87519	2.1002	0.0313482	UP		ENSDARG00000045424	69.5513	62.2363	81.5943	108.48	86.2126	107.905	0.502504	0.0384257	UP		ENSDARG00000002305	536.995	701.195	917.041	457.776	418.803	351.495	-0.811851	0.0246925	DOWN
	ENSDARG00000013655	381.652	383.035	401.599	274.661	308.773	228.884	-0.521318	0.031513	DOWN		ENSDARG00000102865	47.7371	49.2878	69.0174	30.2207	37.8414	29.3911	-0.77062	0.0384257	DOWN		ENSDARG00000041619	570.732	972.253	919.297	554.45	424.991	494.628	-0.740243	0.0247586	DOWN
	ENSDARG00000069758	2.1724	2.41352	1.92332	0.144711	0.158847	0.25001	-3.56973	0.031513	DOWN		ENSDARG00000035835	0.684753	0.417693	0.266648	0.787511	3.53735	2.0008	2.27592	0.0385671	UP		ENSDARG00000020053	0.559953	0.31192	0.389827	1.31262	3.09415	1.8426	2.29767	0.0247586	UP
	ENSDARG00000115266	1.97491	6.70422	5.17049	13.4581	23.43	11.5005	1.79477	0.031513	UP		ENSDARG00000103187	2.93465	0.974617	2.13318	6.59541	4.1132	4.9675	1.35184	0.0385671	UP		ENSDARG00000060010	30.9374	24.7976	12.6137	9.1227	7.64438	9.0656	-1.39535	0.0247586	DOWN
	ENSDARG00000015681	1170.23	1243.99	1313.88	993.873	854.744	660.401	-0.571366	0.031513	DOWN		ENSDARG00000043307	2.2499	2.36693	2.6887	3.74068	6.16979	6.89931	1.19617	0.0387365	UP		ENSDARG00000103917	4.05966	3.58708	3.61983	7.81008	12.5586	11.4241	1.49595	0.0247929	UP
	ENSDARG00000052462	0.592473	0.312864	0.824281	2.02595	3.0181	2.00008	2.01718	0.031513	UP		ENSDARG00000075774	33.7485	23.2516	31.0645	67.3322	38.335	62.6457	0.932272	0.0387798	UP		ENSDARG00000004757	859.947	1150.98	1024.05	714.13	776.45	704.759	-0.467249	0.0249254	DOWN
	ENSDARG00000011125	812.38	1075.76	1135.91	657.999	673.208	519.02	-0.708756	0.031513	DOWN		ENSDARG00000078066	1.46733	0.556924	1.51101	3.5438	2.13886	4.13959	1.4253	0.0387948	UP		ENSDARG00000088022	0.699941	0	0	5.84115	2.36612	1.69519	4.28709	0.0249254	UP
	ENSDARG00000073917	3.35735	6.12319	5.4952	8.24851	10.2059	10.8754	0.962118	0.031513	UP		ENSDARG00000005423	39.1287	55.9709	52.4852	28.252	25.255	28.0802	-0.854961	0.0388708	DOWN		ENSDARG00000063180	4.89959	2.49536	1.42009	0.262524	0.273013	0.589633	-2.91747	0.0249254	DOWN
	ENSDARG00000017605	2.46864	2.94986	1.29887	4.92016	4.80513	6.00024	1.23328	0.031513	UP		ENSDARG00000088187	2.34772	0.417693	1.95542	4.52819	4.52451	7.45126	1.76098	0.0389482	UP		ENSDARG00000069428	419.265	482.54	637.98	337.868	253.721	349.063	-0.711385	0.0249312	DOWN
	ENSDARG00000079473	1.57993	1.51962	2.1731	3.61777	4.24917	4.50018	1.2205	0.031513	UP		ENSDARG00000104727	7.43446	3.34155	3.68863	8.66262	17.4399	11.6598	1.38717	0.0389849	UP		ENSDARG00000041317	1.11991	0.935759	1.67069	3.01902	3.64018	3.31668	1.36941	0.0249721	UP
	ENSDARG00000093284	0.493728	0.670422	0.324717	1.59182	2.52832	2.12508	2.08921	0.0317023	UP		ENSDARG00000044090	2.44555	2.2277	0.97771	0.0984389	0.246792	0.0689931	-3.69047	0.0389932	DOWN		ENSDARG00000028295	83.5729	74.7047	30.1002	214.022	237.886	112.03	1.58834	0.0250803	UP
	ENSDARG00000052856	3349.65	4088.86	4248.77	2721.72	2821.16	2326.97	-0.570525	0.0317252	DOWN		ENSDARG00000003776	165.319	183.646	222.918	139.685	139.273	107.491	-0.566209	0.0389932	DOWN		ENSDARG00000102426	1.95983	3.43112	3.75905	1.31262	1.00105	1.03186	-1.45446	0.0250803	DOWN
	ENSDARG00000020178	4.73979	3.30742	5.42027	12.011	7.34669	9.62538	1.0965	0.0317841	UP		ENSDARG00000038543	202.785	222.491	227.873	158.093	179.006	165.583	-0.377813	0.0389932	DOWN		ENSDARG00000096876	0	0	0.473362	5.44737	0.637031	8.03375	4.23062	0.0250803	UP
	ENSDARG00000006279	5.43101	2.99455	5.39529	14.1816	8.92193	10.6254	1.28275	0.0317841	UP		ENSDARG00000100847	1.46733	1.81	1.64433	4.13443	2.9615	5.72643	1.38306	0.0389932	UP		ENSDARG00000055620	37.9368	47.0999	39.122	26.5149	25.8453	30.7346	-0.57829	0.0250803	DOWN
	ENSDARG00000056184	58.3586	50.9074	90.521	103.758	124.563	143.756	0.895878	0.0317996	UP		ENSDARG00000020887	1.27168	0.974617	0.911048	2.95317	3.04376	2.89771	1.4988	0.0390577	UP		ENSDARG00000020871	17.9185	14.6602	17.3195	24.6116	26.9373	30.5135	0.716166	0.0250803	UP
	ENSDARG00000024598	227.214	224.234	269.39	189.571	164.05	170.382	-0.460678	0.0317996	DOWN		ENSDARG00000016775	5.18456	4.59462	4.75522	10.1392	9.7894	9.17608	1.00025	0.0390847	UP		ENSDARG00000039309	128.369	132.254	147.299	89.6519	93.7346	85.7916	-0.600256	0.0250803	DOWN
	ENSDARG00000024109	349.856	379.682	348.071	300.275	286.931	271.136	-0.328244	0.0317996	DOWN		ENSDARG00000076904	3.1303	1.81	2.24429	0.787511	0.246792	0.758924	-1.99505	0.0390847	DOWN		ENSDARG00000061687	9.09923	13.1006	10.6367	23.3646	20.84	15.9938	0.875803	0.0251039	UP
	ENSDARG00000008906	1.48118	1.25145	2.02323	3.90719	3.50788	5.25021	1.3935	0.0317996	UP		ENSDARG00000052942	43.2372	39.2632	46.9078	30.5161	30.1086	28.2182	-0.543705	0.0391155	DOWN		ENSDARG00000099431	335.972	397.697	388.129	248.544	290.577	224.282	-0.555456	0.0251039	DOWN
	ENSDARG00000116491	831.438	940.066	1036.7	658.723	617.479	512.145	-0.651068	0.0320084	DOWN		ENSDARG00000094634	0.195644	0.278462	0.133324	1.18127	0.904903	1.0349	2.47022	0.0391155	UP		ENSDARG00000043963	3334.24	4287.65	3495.86	2627.4	2382.68	1960.53	-0.673477	0.0251177	DOWN
	ENSDARG00000006019	61.8147	61.1872	57.9244	79.8803	84.2023	76.878	0.413969	0.0320084	UP		ENSDARG00000017397	1463.12	1504.11	1571.45	1169.65	1238.81	1006.13	-0.410599	0.0392154	DOWN		ENSDARG00000067918	4.47962	7.01819	11.6113	15.4889	20.84	19.679	1.25596	0.0251177	UP
	ENSDARG00000016809	14.5156	14.1683	11.5899	24.022	19.0617	25.626	0.769303	0.0320084	UP		ENSDARG00000096566	63.2907	59.8694	69.4396	43.51	46.9727	47.8812	-0.477644	0.0393123	DOWN		ENSDARG00000062904	0	0.31192	0.389827	2.82213	0.910045	2.35853	2.88971	0.0251177	UP
	ENSDARG00000018825	11.3557	20.3808	14.9869	27.3503	41.5518	32.6263	1.11934	0.0320755	UP		ENSDARG00000100108	55.6606	47.1993	59.1959	35.5365	36.0316	36.9113	-0.579975	0.0393391	DOWN		ENSDARG00000076724	47.176	30.88	35.2237	56.902	62.8841	66.7022	0.719634	0.0251177	UP
	ENSDARG00000044718	0.592473	0.312864	0.349695	1.88124	1.27078	0.750029	1.66941	0.0320755	UP		ENSDARG00000005679	54.878	40.377	40.3305	26.4801	23.1162	28.7701	-0.790186	0.0393787	DOWN		ENSDARG00000045563	14.5588	10.7612	16.15	5.97242	7.64438	7.29671	-0.992197	0.0251424	DOWN
	ENSDARG00000102865	42.6581	53.2762	68.0406	29.2315	36.5349	29.1261	-0.787659	0.0320755	DOWN		ENSDARG00000062310	149.961	143.826	151.212	108.283	113.031	74.0986	-0.591527	0.0394025	DOWN		ENSDARG00000039521	563.732	744.864	740.533	496.761	514.448	486.447	-0.452426	0.0251424	DOWN
	ENSDARG00000019791	20.0453	19.2635	11.5399	37.9142	33.1991	27.2511	0.954922	0.0320755	UP		ENSDARG00000037514	55.9541	63.3501	77.2613	20.7706	4.19546	5.58844	-2.69514	0.039447	DOWN		ENSDARG00000113111	0.559953	0	0.0556896	1.24699	1.18306	1.47408	2.94816	0.0252866	UP
	ENSDARG00000077605	102.597	112.229	122.193	72.0659	81.171	64.5025	-0.629375	0.0321261	DOWN		ENSDARG00000099766	772.401	808.793	913.336	576.557	616.979	538.836	-0.526134	0.0394489	DOWN		ENSDARG00000034616	9.79917	15.1281	7.54594	24.7429	21.2951	19.679	1.0282	0.0252866	UP
	ENSDARG00000015016	33.9685	31.4205	0.174847	0.289421	0.105898	0	-7.4854	0.0322872	DOWN		ENSDARG00000071097	8.21703	5.01232	4.02194	19.294	13.08	15.7304	1.48592	0.0395233	UP		ENSDARG00000075954	0.419965	0	0.139224	1.37825	1.18306	1.10556	2.75567	0.0252914	UP
	ENSDARG00000110642	0.691219	2.01127	0.774324	7.09082	3.85205	2.25009	1.89304	0.0323186	UP		ENSDARG00000112898	4.40198	6.2654	3.28866	0.88595	1.97433	1.51785	-1.6488	0.0398753	DOWN		ENSDARG00000078151	2.79976	3.89899	4.20457	19.7549	17.9279	5.3804	1.96919	0.0253492	UP
	ENSDARG00000099865	5085.4	5852.52	5327.03	3916.01	4266.37	3203	-0.514549	0.0323186	DOWN		ENSDARG00000010681	267.836	300.043	399.105	150.415	233.3	192.422	-0.74747	0.0398753	DOWN		ENSDARG00000074262	1.53987	0.779799	0.584741	28.8776	11.7396	1.54779	3.94076	0.0254143	UP
	ENSDARG00000091592	15.7993	16.6265	13.9628	9.5509	11.159	6.00024	-0.787075	0.0323681	DOWN		ENSDARG00000032614	52.0412	37.0355	65.0399	27.8582	31.0958	28.1492	-0.825823	0.0398753	DOWN		ENSDARG00000000529	167.426	217.876	195.192	154.955	124.221	137.458	-0.478285	0.0255042	DOWN
	ENSDARG00000009299	44.1393	39.689	62.0708	25.0349	31.0547	21.8759	-0.901085	0.032373	DOWN		ENSDARG00000011958	226.066	261.058	194.031	153.663	155.972	129.017	-0.634396	0.0399453	DOWN		ENSDARG00000112895	259.398	212.885	232.003	188.295	153.343	150.872	-0.51588	0.0255496	DOWN
	ENSDARG00000099766	804.381	958.257	908.432	635.569	663.042	538.146	-0.540175	0.0324817	DOWN		ENSDARG00000099527	6.74971	6.2654	6.42177	11.5174	9.7894	13.2467	0.829613	0.0399453	UP		ENSDARG00000003818	20.5783	9.51355	7.60163	62.5463	30.3955	35.2306	1.77808	0.0255626	UP
	ENSDARG00000013705	39.3995	27.7108	51.8048	91.7465	66.2658	63.0025	0.892134	0.0324817	UP		ENSDARG00000013961	112.202	101.499	109.459	9.25326	0.41132	11.3839	-3.93715	0.0399453	DOWN		ENSDARG00000061201	401.066	512.328	533.34	354.013	350.276	328.278	-0.486769	0.0255626	DOWN
	ENSDARG00000040008	13.6269	0	9.01713	0	0	0	-10.1951	0.0325093	DOWN		ENSDARG00000061282	539.683	712.863	655.199	465.813	441.839	360.282	-0.589422	0.0399637	DOWN		ENSDARG00000062055	313.854	371.34	376.685	271.318	241.708	214.184	-0.546288	0.0256177	DOWN
	ENSDARG00000087392	332.871	371.861	376.946	258.308	181.404	205.383	-0.746682	0.0325093	DOWN		ENSDARG00000095865	19.76	18.2393	19.2653	12.0095	13.4913	12.9017	-0.576345	0.0399637	DOWN		ENSDARG00000058644	3.35972	2.3394	9.57862	17.2609	11.3756	17.5416	1.54581	0.0256305	UP
	ENSDARG00000006900	1.38244	2.14535	2.12315	5.35429	3.0181	6.12524	1.32464	0.0325383	UP		ENSDARG00000116769	0.978218	1.11385	1.22214	5.61102	2.30339	2.89771	1.68531	0.040017	UP		ENSDARG00000095296	0.279976	0.467879	0.529051	0.72194	1.63808	1.99001	1.6908	0.0256305	UP
	ENSDARG00000075859	56.9762	52.5611	50.356	86.8264	68.1323	94.8787	0.642854	0.0325426	UP		ENSDARG00000002305	619.017	647.146	930.757	459.316	470.22	372.011	-0.755648	0.0400401	DOWN		ENSDARG00000095821	7.27939	9.51355	5.79172	25.4648	13.3777	20.4897	1.40493	0.0256305	UP
	ENSDARG00000042534	2.46864	3.03925	1.87336	6.65669	4.71247	5.37521	1.17636	0.0325929	UP		ENSDARG00000099888	0.391287	0.556924	0.599958	1.37814	2.13886	1.72483	1.72741	0.0400401	UP		ENSDARG00000025820	115.07	126.327	24.5591	22.1833	9.19145	9.80264	-2.68209	0.0256305	DOWN
	ENSDARG00000062181	13.8244	4.51418	11.9146	0.578843	0.661864	0.625025	-3.98144	0.0326297	DOWN		ENSDARG00000062970	891.059	807.401	969.932	614.653	743.83	671.51	-0.394594	0.0401815	DOWN		ENSDARG00000077352	0	0.15596	0	0.328155	1.27406	1.54779	5.09491	0.0256575	UP
	ENSDARG00000063914	284.585	424.422	478.882	101.732	113.496	177.757	-1.59695	0.0326297	DOWN		ENSDARG00000025554	29.0531	28.4031	24.8205	36.2255	39.5689	54.7115	0.667439	0.0401815	UP		ENSDARG00000060830	35.277	20.1188	28.1233	53.9486	54.2387	45.4754	0.878519	0.0256781	UP
	ENSDARG00000093124	0.197491	0.804507	0.27476	3.47306	1.99883	1.62506	2.40578	0.0326989	UP		ENSDARG00000099619	120.027	118.903	115.814	82.2949	98.7167	83.2057	-0.424906	0.0402331	DOWN		ENSDARG00000063254	10.0791	9.82547	6.59922	15.5545	23.5702	15.1093	1.04102	0.0256982	UP
	ENSDARG00000054292	2.07366	2.68169	1.34882	0.144711	0.277983	0.25001	-3.03894	0.0326989	DOWN		ENSDARG00000089033	10.7604	14.0623	16.7766	6.98916	8.39092	6.69233	-0.916813	0.0403577	DOWN		ENSDARG00000098903	4.19965	4.21091	3.28569	7.54756	9.73748	7.81263	1.10891	0.0256982	UP
	ENSDARG00000011333	22.7115	15.1515	13.8629	35.02	29.5853	63.6275	1.31139	0.0326989	UP		ENSDARG00000019693	13.9885	25.3401	16.9099	39.2771	28.9569	29.0461	0.793971	0.0403577	UP		ENSDARG00000042866	5.8795	4.52283	2.47819	16.0796	8.0994	17.8364	1.73253	0.0259443	UP
	ENSDARG00000099519	217.734	255.922	250.506	185.808	131.724	131.005	-0.692255	0.0326989	DOWN		ENSDARG00000057987	4.59763	1.81	3.48865	6.00477	6.99243	11.6598	1.30502	0.0403577	UP		ENSDARG00000103800	2.93975	2.96324	1.8656	4.13475	7.09835	6.33855	1.19697	0.0259687	UP
	ENSDARG00000095796	7.30717	17.2522	9.91635	4.0519	0.635389	2.00008	-2.46012	0.0326989	DOWN		ENSDARG00000012467	497.326	551.216	539.051	336.07	380.471	234.646	-0.739155	0.0403577	DOWN		ENSDARG00000039429	35.417	29.3204	26.202	44.8916	51.3265	67.7341	0.852332	0.0260257	UP
	ENSDARG00000004634	36.8321	33.2976	36.7679	22.2854	26.8717	26.501	-0.496907	0.0327045	DOWN		ENSDARG00000100909	0.978218	2.08847	1.2888	0	0.329056	0	-3.63228	0.0403577	DOWN		ENSDARG00000102407	216.982	292.581	300.947	192.561	179.643	164.581	-0.594804	0.0260257	DOWN
	ENSDARG00000060515	21.8228	21.8111	35.3691	47.4651	50.0237	41.7516	0.815622	0.0327907	UP		ENSDARG00000099911	87.1593	96.2087	45.9523	22.9363	14.3962	36.9803	-1.62111	0.0404497	DOWN		ENSDARG00000001452	196.823	256.398	247.791	171.231	145.789	127.361	-0.657721	0.0260257	DOWN
	ENSDARG00000042147	296.928	306.919	343.425	238.338	241.355	189.007	-0.50223	0.0328332	DOWN		ENSDARG00000011125	806.443	881.054	1141.36	576.852	671.438	516.551	-0.680902	0.0404572	DOWN		ENSDARG00000003151	348.011	563.639	644.413	339.574	327.98	291.131	-0.699223	0.0260485	DOWN
	ENSDARG00000018882	29.6237	28.9622	30.6483	52.8194	49.4677	88.8785	1.09719	0.0328894	UP		ENSDARG00000056517	53.6064	32.1624	46.3745	67.4307	76.8345	132.467	1.06494	0.0404885	UP		ENSDARG00000056793	3.4997	2.3394	6.20939	1.44388	0.455022	0.36852	-2.40287	0.0260845	DOWN
	ENSDARG00000019239	12.1457	8.08976	11.3651	14.9052	20.9017	19.2508	0.805622	0.0328894	UP		ENSDARG00000012874	343.55	377.038	378.729	280.748	255.758	256.033	-0.472125	0.0405093	DOWN		ENSDARG00000094850	69.0142	112.759	132.959	64.3183	48.2324	69.3556	-0.792136	0.0260845	DOWN
	ENSDARG00000007409	64.0859	71.3329	55.2018	29.3763	50.4473	33.8763	-0.73985	0.0328982	DOWN		ENSDARG00000105237	23.9663	17.1254	17.4654	31.1067	39.8157	38.1532	0.898116	0.0405538	UP		ENSDARG00000017337	41.5765	36.8065	43.3265	57.6896	58.6069	71.7878	0.626789	0.0261112	UP
	ENSDARG00000012790	427.766	422.053	536.232	277.989	346.102	223.759	-0.708402	0.0331736	DOWN		ENSDARG00000012572	4.4998	7.79694	0.822165	0.492195	0	0.275972	-4.06369	0.0405538	DOWN		ENSDARG00000060457	0.139988	0.623839	0.361983	2.62524	4.18621	1.8426	2.94261	0.0261222	UP
	ENSDARG00000043250	102.794	113.882	139.353	68.5928	77.7293	59.8774	-0.787117	0.0331736	DOWN		ENSDARG00000087647	352.256	364.228	440.436	271.593	293.764	233.611	-0.534443	0.0405538	DOWN		ENSDARG00000103845	803.952	961.96	1013.89	690.569	705.649	627.148	-0.458339	0.0261492	DOWN
	ENSDARG00000094454	1.38244	1.65371	3.62184	0.144711	0.714813	0.750029	-1.96586	0.0331938	DOWN		ENSDARG00000041802	2.34772	2.92385	8.33275	0.492195	0	0.344966	-4.04163	0.0405546	DOWN		ENSDARG00000035559	50.9557	76.4203	92.1106	131.59	141.967	135.837	0.896709	0.0261492	UP
	ENSDARG00000067958	25.5751	23.0178	25.6526	35.4541	34.2184	34.0013	0.481554	0.0331938	UP		ENSDARG00000052673	477.762	511.256	624.801	376.332	400.625	343.103	-0.527178	0.0406126	DOWN		ENSDARG00000069342	106.391	123.208	126.583	75.6725	79.5379	66.9233	-0.681615	0.0261492	DOWN
	ENSDARG00000098114	390.045	482.078	484.852	315.035	340.807	328.138	-0.463722	0.033226	DOWN		ENSDARG00000096306	14.0863	10.7208	16.1544	31.9926	32.4942	29.805	1.19689	0.0410353	UP		ENSDARG00000045487	76.9935	153.308	205.717	83.22	50.9625	63.754	-1.14079	0.026267	DOWN
	ENSDARG00000068401	7.70215	5.1846	8.61748	11.5769	15.7391	10.7504	0.829127	0.033226	UP		ENSDARG00000023323	15.7493	14.8977	4.64412	43.2147	27.8052	60.6449	1.91856	0.0410903	UP		ENSDARG00000062788	0.979917	0.935759	2.14405	0.131262	0.546027	0.442225	-1.93212	0.0263891	DOWN
	ENSDARG00000002305	613.012	680.121	888.375	478.847	475.404	321.638	-0.773741	0.0332704	DOWN		ENSDARG00000036864	9.58654	9.05002	10.9326	4.52819	5.923	4.0016	-1.03508	0.0410903	DOWN		ENSDARG00000055240	0.279976	0.15596	0.111379	1.37825	5.09625	1.03186	3.89856	0.0264611	UP
	ENSDARG00000045691	26.4638	25.2526	19.9826	14.9052	17.8041	13.2505	-0.636203	0.0334332	DOWN		ENSDARG00000029556	44.1176	47.1993	48.5299	78.5543	95.4261	61.3349	0.750182	0.0412803	UP		ENSDARG00000074431	529.855	661.893	641.015	431.392	475.225	463.82	-0.419471	0.0265025	DOWN
	ENSDARG00000089607	25.4764	39.9572	41.6886	21.2725	13.8594	11.5005	-1.20582	0.0334332	DOWN		ENSDARG00000063663	23.8685	29.3778	21.4207	14.9627	13.5735	17.3173	-0.700328	0.0413223	DOWN		ENSDARG00000039752	36.6769	44.4485	74.3178	17.786	8.0994	4.20113	-2.36876	0.0265107	DOWN
	ENSDARG00000095879	3.2586	4.20131	3.52193	8.24851	5.73174	8.12532	0.997853	0.0334332	UP		ENSDARG00000020469	48.324	44.4147	48.4855	57.4883	83.6624	86.9313	0.691384	0.0413827	UP		ENSDARG00000069957	5.59953	3.43112	3.4806	8.59765	6.27931	10.466	1.02639	0.0265107	UP
	ENSDARG00000013961	139.132	99.5353	111.078	9.98503	0.43683	11.3754	-4.08516	0.0334332	DOWN		ENSDARG00000030176	0.293465	0.835386	0.244427	1.27971	2.55018	0.965904	1.94094	0.0413827	UP		ENSDARG00000028442	42.6964	28.5406	27.6777	14.5044	16.8358	12.6034	-1.16909	0.0265936	DOWN
	ENSDARG00000095034	13.0344	8.89427	6.76909	17.2206	20.028	26.626	1.16138	0.0334332	UP		ENSDARG00000099044	24.4555	26.0362	38.8195	55.8149	45.9855	66.9233	0.913606	0.0413827	UP		ENSDARG00000105524	0.279976	0.467879	0.668276	4.52853	3.18516	1.25297	2.55462	0.0266241	UP
	ENSDARG00000076767	0.0987456	0.134084	0.224804	1.44711	0.847186	0.50002	2.43169	0.0335335	UP		ENSDARG00000111509	73.6598	81.0325	98.6376	45.5772	57.667	51.1929	-0.714709	0.0413884	DOWN		ENSDARG00000024933	132.149	133.19	124.021	104.288	93.7346	96.9946	-0.399906	0.0268275	DOWN
	ENSDARG00000104280	24.2914	25.7889	37.0427	16.0629	18.9161	15.0006	-0.799881	0.0335335	DOWN		ENSDARG00000094417	1.66297	2.78462	0.66662	5.90634	6.25206	5.72643	1.87388	0.0413884	UP		ENSDARG00000020693	9.37921	6.08243	6.34862	20.28	11.6486	19.0157	1.22882	0.0268434	UP
	ENSDARG00000013830	98.4493	108.877	139.853	63.8174	86.5321	57.0022	-0.741474	0.033583	DOWN		ENSDARG00000087352	2.73901	4.45539	4.35525	6.10321	6.74564	9.59004	0.956607	0.0413884	UP		ENSDARG00000023160	247.499	354.809	457.128	218.682	218.866	202.318	-0.728281	0.0268434	DOWN
	ENSDARG00000063310	66.357	81.1211	94.4176	30.2445	49.9178	47.3769	-0.921057	0.033583	DOWN		ENSDARG00000110642	0.880396	2.08847	0.866606	5.21726	4.52451	3.65664	1.85363	0.0413884	UP		ENSDARG00000009525	152.027	149.721	162.614	123.649	111.936	92.3512	-0.502068	0.0268434	DOWN
	ENSDARG00000026616	256.442	323.054	333.784	99.7056	149.356	181.882	-1.0832	0.033583	DOWN		ENSDARG00000021991	695.513	788.605	913.536	563.957	570.418	601.551	-0.46604	0.04146	DOWN		ENSDARG00000029944	336.392	412.982	549.712	321.263	266.279	248.972	-0.635614	0.0268841	DOWN
	ENSDARG00000073721	6.91219	3.84375	7.54342	14.3264	11.8474	13.6255	1.11841	0.0337221	UP		ENSDARG00000062487	2.05426	2.50616	1.31102	1.08283	0.164528	0.137986	-2.10676	0.0414833	DOWN		ENSDARG00000004870	192.764	216.316	220.308	170.903	136.598	166.276	-0.409772	0.0271238	DOWN
	ENSDARG00000029944	426.581	439.082	500.788	338.044	311.142	242.635	-0.615627	0.0337221	DOWN		ENSDARG00000053263	24.4555	24.6439	24.976	30.1223	37.3478	56.2294	0.740384	0.0415047	UP		ENSDARG00000040005	4.61961	6.23839	3.87043	2.16582	1.09205	1.91631	-1.48904	0.027282	DOWN
	ENSDARG00000100872	95.487	148.834	133.284	79.8803	67.6557	45.6268	-0.967604	0.0337221	DOWN		ENSDARG00000040815	27.6836	25.897	23.9094	74.7151	34.2218	127.982	1.61378	0.0415609	UP		ENSDARG00000026489	2037.25	2719.16	3578.28	1875.54	1774.59	1627.75	-0.659293	0.027282	DOWN
	ENSDARG00000112895	277.771	212.166	238.042	202.161	172.588	142.131	-0.493929	0.0337221	DOWN		ENSDARG00000063910	35.4115	79.0832	313.511	21.3612	16.0415	28.2182	-2.70853	0.0416299	DOWN		ENSDARG00000006580	3662.65	5729.65	7697.64	3412.35	2981.49	3188.44	-0.834776	0.0273823	DOWN
	ENSDARG00000104609	5.43101	3.75436	3.57188	10.4192	7.43935	11.2504	1.19177	0.0338379	UP		ENSDARG00000061541	6.16278	5.98694	7.46615	10.1392	11.5169	10.8319	0.722512	0.0416694	UP		ENSDARG00000102892	3302.04	5512.55	6564.16	3453.76	3044.74	2846.38	-0.718751	0.0274069	DOWN
	ENSDARG00000038059	100.424	101.413	116.648	63.8174	76.5909	77.003	-0.5503	0.0338379	DOWN		ENSDARG00000054963	1.46733	1.53154	2.17763	5.02038	3.12603	4.89851	1.30845	0.041813	UP		ENSDARG00000079760	0.279976	0	0.473362	2.55961	1.54708	2.87446	2.91189	0.0274197	UP
	ENSDARG00000061640	72.578	51.5331	56.126	102.021	98.0088	129.255	0.870036	0.0339078	UP		ENSDARG00000045563	12.8147	11.1385	15.6211	5.90634	7.9796	7.10629	-0.917124	0.0418529	DOWN		ENSDARG00000092912	1.39988	0.623839	1.0581	4.6598	1.72909	3.46409	1.66587	0.0275405	UP
	ENSDARG00000087985	0.493728	0.536338	0.27476	1.01297	1.4561	1.62506	1.68106	0.0339309	UP		ENSDARG00000034080	1262.2	1335.92	1293.82	671.058	1065.65	785.832	-0.625569	0.0418529	DOWN		ENSDARG00000002798	6.43946	4.21091	4.23241	10.7635	8.46342	11.4978	1.0518	0.0275405	UP
	ENSDARG00000018432	187.518	178.332	143.974	127.924	128.243	129.255	-0.403171	0.034026	DOWN		ENSDARG00000006279	4.30416	5.43001	7.97722	17.4237	8.8845	15.3165	1.21919	0.0418529	UP		ENSDARG00000078822	308.674	240.646	158.799	117.939	125.313	120.948	-0.958023	0.0275525	DOWN
	ENSDARG00000095904	164.51	164.388	158.412	221.407	226.119	190.507	0.389081	0.034153	UP		ENSDARG00000062089	7.33664	7.93617	2.35539	19.6878	16.7818	21.0429	1.73315	0.0418529	UP		ENSDARG00000021806	245.539	217.564	276.889	190.986	163.171	174.679	-0.48512	0.0275721	DOWN
	ENSDARG00000067658	27.0563	22.4815	22.4804	36.6118	39.2221	43.8767	0.734269	0.0342261	UP		ENSDARG00000075954	0.195644	0.556924	0.266648	2.16566	1.06943	1.65583	2.33496	0.0422247	UP		ENSDARG00000091366	0.839929	1.87152	2.06052	5.18484	3.18516	3.75891	1.31619	0.0275982	UP
	ENSDARG00000045606	20.4403	12.3358	18.4839	8.1038	7.5982	9.75038	-1.01159	0.0344317	DOWN		ENSDARG00000075126	5.28238	6.40463	4.22193	2.46097	2.30339	2.62174	-1.09608	0.0423994	DOWN		ENSDARG00000040815	26.7377	25.8893	23.7795	100.087	35.8558	114.462	1.71445	0.0276046	UP
	ENSDARG00000101180	793.618	839.413	829.451	706.188	506.776	539.646	-0.490954	0.0344317	DOWN		ENSDARG00000091558	1.46733	1.94923	2.91091	4.52819	4.52451	7.10629	1.32592	0.042464	UP		ENSDARG00000101043	4.19965	6.08243	3.64767	11.8792	11.6486	10.466	1.29973	0.0276046	UP
	ENSDARG00000097645	0.197491	0.446948	0.249782	1.59182	0.807474	1.87507	2.15609	0.0344755	UP		ENSDARG00000018788	10.2713	7.93617	7.37726	22.5425	12.0928	16.4894	0.9997	0.0425283	UP		ENSDARG00000103553	40.7366	26.8251	24.0301	48.3044	57.7879	73.4093	0.973688	0.0276495	UP
	ENSDARG00000012949	5.43101	10.3245	8.91722	16.2076	16.5201	17.5007	1.01836	0.03471	UP		ENSDARG00000075025	0.489109	0.835386	0.155545	2.95317	4.35999	1.93181	2.82504	0.0426834	UP		ENSDARG00000098733	0.839929	0.31192	0.278448	11.7479	3.09415	1.40038	3.60968	0.0277307	UP
	ENSDARG00000104186	1281.22	1446.95	1273.29	1096.62	959.12	778.156	-0.497765	0.0348029	DOWN		ENSDARG00000114022	555.628	609.414	681.819	462.072	478.282	411.82	-0.449957	0.0427339	DOWN		ENSDARG00000112522	6.85942	8.42183	5.56896	4.13475	2.36612	3.75891	-1.01064	0.0277307	DOWN
	ENSDARG00000056806	0.592473	0.625727	0.774324	1.73653	1.89293	2.5001	1.59323	0.0348345	UP		ENSDARG00000056695	1.36951	0.835386	3.24422	7.5798	4.27772	7.0373	1.71958	0.0427339	UP		ENSDARG00000017522	457.201	453.999	477.065	344.234	357.557	355.696	-0.392726	0.0277622	DOWN
	ENSDARG00000101271	9.57832	6.9277	8.16787	16.0629	12.3371	13.1255	0.750448	0.0348627	UP		ENSDARG00000060768	3.91287	2.2277	3.51087	9.54858	6.00526	9.17608	1.34404	0.0427339	UP		ENSDARG00000070957	31.3574	21.3665	22.3315	11.2229	8.82744	15.7727	-1.0644	0.028044	DOWN
	ENSDARG00000012199	1547.94	1539.02	1973.15	1157.69	1211.52	909.786	-0.625859	0.0349228	DOWN		ENSDARG00000016871	986.533	936.468	1076.5	751.089	777.723	621.214	-0.48049	0.0427339	DOWN		ENSDARG00000063190	3.77968	3.27516	3.17431	6.10368	6.37031	7.07559	0.937255	0.028044	UP
	ENSDARG00000006307	3.15986	1.60901	0.499564	0	0.198559	0	-3.7521	0.0349332	DOWN		ENSDARG00000020201	5.47802	7.51848	8.33275	12.6002	12.6686	17.0413	0.984465	0.0429847	UP		ENSDARG00000014891	13.0189	17.6235	13.1149	27.4994	20.112	31.9876	0.866837	0.0280994	UP
	ENSDARG00000073902	14.6143	9.74347	11.1653	16.6417	21.9606	25.251	0.850442	0.0349659	UP		ENSDARG00000036510	88.6266	94.3987	101.815	120.194	125.864	130.88	0.403811	0.0429847	UP		ENSDARG00000077845	1.95983	2.49536	1.47578	3.67533	4.82324	5.67522	1.27963	0.0281422	UP
	ENSDARG00000013351	2099.33	2599.58	3144.83	1528	1626.27	1453.93	-0.767351	0.0349727	DOWN		ENSDARG00000037172	1.66297	1.11385	0.955489	2.85473	2.87924	2.69073	1.18628	0.0429847	UP		ENSDARG00000062695	3.63969	3.1192	3.78689	5.77552	7.09835	7.07559	0.912173	0.0281422	UP
	ENSDARG00000017168	20.2428	15.2409	12.0894	25.3244	32.6299	22.5009	0.765283	0.0349885	UP		ENSDARG00000010844	0.293465	1.11385	1.3999	2.36253	11.846	5.58844	2.76041	0.0429847	UP		ENSDARG00000075909	0.419965	0.31192	0.69612	2.10019	1.82009	3.31668	2.21928	0.0281422	UP
	ENSDARG00000011855	34.0672	29.9455	26.2521	17.0759	19.9618	14.3756	-0.80668	0.0349885	DOWN		ENSDARG00000099596	1.76079	2.64539	4.06638	6.00477	7.23922	7.72723	1.28342	0.0429847	UP		ENSDARG00000071581	0.419965	0.623839	1.08595	3.47844	1.54708	1.91631	1.61135	0.0281922	UP
	ENSDARG00000045306	6.7147	7.82159	3.84664	3.47306	3.2299	2.6251	-0.971802	0.0349885	DOWN		ENSDARG00000104058	3.71723	7.24001	4.733	2.06722	2.63244	2.69073	-1.07394	0.0429847	DOWN		ENSDARG00000100836	12.7389	10.6053	12.558	3.6097	2.36612	4.71706	-1.74351	0.0281922	DOWN
	ENSDARG00000058461	1.38244	0.849201	1.64856	4.92016	2.59451	4.12516	1.55971	0.0350472	UP		ENSDARG00000057328	4929.24	4937.41	6445.62	3830.46	3798.37	3200.87	-0.591008	0.0429847	DOWN		ENSDARG00000053127	10.2191	7.64203	5.81957	14.767	13.6507	18.7208	1.00228	0.028234	UP
	ENSDARG00000103472	14.9106	16.0454	16.4357	19.6806	29.4794	27.2511	0.691086	0.0352395	UP		ENSDARG00000090768	58.8887	55.414	86.9495	96.4701	96.6601	144.196	0.742642	0.0431125	UP		ENSDARG00000017525	12.4589	12.3208	10.3583	14.8982	23.2972	30.4398	0.968645	0.028234	UP
	ENSDARG00000033901	0.88871	0.670422	1.24891	2.89421	3.6932	2.6251	1.70498	0.0352395	UP		ENSDARG00000018882	36.781	25.3401	31.4867	51.3851	52.2376	90.312	1.05009	0.0431125	UP		ENSDARG00000074623	375.728	332.662	376.323	277.159	254.995	255.974	-0.460915	0.028234	DOWN
	ENSDARG00000069401	897.005	949.228	1184.69	789.831	633.973	559.272	-0.61224	0.0352395	DOWN		ENSDARG00000101293	4.69545	3.62001	4.53302	9.05638	5.84074	9.79702	0.936757	0.0431125	UP		ENSDARG00000099380	141.668	240.802	198.923	101.006	88.9114	121.464	-0.900592	0.0282653	DOWN
	ENSDARG00000044282	76.6266	82.4172	83.4522	62.8044	61.871	56.2522	-0.422553	0.0352661	DOWN		ENSDARG00000099779	7.6301	10.0246	5.3774	12.8955	17.0286	15.1785	0.981221	0.0431125	UP		ENSDARG00000053263	21.6982	28.2287	26.2577	41.0193	35.4918	54.3199	0.779901	0.0282653	UP
	ENSDARG00000029848	0.296237	0.804507	0.624455	2.02595	1.94588	1.37505	1.58082	0.0353658	UP		ENSDARG00000015016	32.1834	32.4408	0.266648	0.295317	0.164528	0.137986	-6.75103	0.0431125	DOWN		ENSDARG00000101465	6.29947	8.73375	7.7687	2.82213	4.73223	3.02187	-1.11114	0.0282953	DOWN
	ENSDARG00000038635	12.5407	51.7566	16.7604	3.76248	6.35389	6.87527	-2.24551	0.0354229	DOWN		ENSDARG00000011613	122.473	182.393	148.879	92.7295	112.537	102.869	-0.557718	0.0431125	DOWN		ENSDARG00000070272	0.279976	0.31192	0.334138	2.49398	4.45922	2.06371	3.22671	0.0283781	UP
	ENSDARG00000039340	514.464	554.573	614.464	389.561	447.301	283.261	-0.587364	0.0354697	DOWN		ENSDARG00000098540	254.826	248.945	282.98	211.053	206.318	169.24	-0.423895	0.0431528	DOWN		ENSDARG00000041481	181.705	183.721	191.266	144.913	121.582	135.689	-0.469022	0.0283983	DOWN
	ENSDARG00000062487	2.1724	2.36882	1.67354	0.434132	0.489779	0.50002	-2.09651	0.0355095	DOWN		ENSDARG00000045789	540.27	604.541	604.291	450.456	459.691	382.636	-0.436199	0.0433444	DOWN		ENSDARG00000025576	365.089	354.341	413.134	287.267	294.582	279.412	-0.395356	0.0284534	DOWN
	ENSDARG00000028442	47.9903	27.8002	22.4054	13.6028	19.0352	12.3755	-1.11413	0.0356049	DOWN		ENSDARG00000070012	377.103	375.506	456.946	284.981	299.77	242.304	-0.548777	0.0433444	DOWN		ENSDARG00000023766	36.5369	27.6049	46.9742	17.786	18.7469	19.0894	-1.00177	0.0286113	DOWN
	ENSDARG00000076474	1752.14	2126.49	2341.91	1458.97	1225.57	1125.04	-0.707514	0.0356795	DOWN		ENSDARG00000060457	0.489109	0.278462	0.222207	1.67346	3.12603	1.51785	2.72502	0.0434683	UP		ENSDARG00000052188	0.139988	0.467879	0.0835344	0.328155	2.36612	1.99001	3.03022	0.0286113	UP
	ENSDARG00000055857	673.642	645.036	798.178	532.101	533.251	368.639	-0.561731	0.0356795	DOWN		ENSDARG00000040440	10.1735	1.11385	1.91098	0.88595	0.822639	0.689931	-2.45106	0.0434683	DOWN		ENSDARG00000053459	137.888	147.07	173.835	124.174	92.9156	105.986	-0.506466	0.0287427	DOWN
	ENSDARG00000062116	369.111	343.211	370.177	280.015	276.408	201.508	-0.513901	0.0356795	DOWN		ENSDARG00000089477	3.91287	6.96155	5.77737	1.27971	1.31622	2.75972	-1.62048	0.0434994	DOWN		ENSDARG00000006719	21.2782	21.3665	16.9853	13.5856	9.10045	12.3086	-0.76459	0.0287427	DOWN
	ENSDARG00000035630	6.61595	6.12319	6.31948	0.289421	0.463305	2.00008	-2.86782	0.0356795	DOWN		ENSDARG00000079946	0.782575	0.278462	0.488855	1.27971	1.64528	1.44886	1.4695	0.0435519	UP		ENSDARG00000028118	3.21973	2.96324	1.97698	8.86018	5.36927	9.43412	1.55763	0.0287427	UP
	ENSDARG00000067601	114.94	95.2893	89.4969	126.043	190.762	181.757	0.735799	0.0356795	UP		ENSDARG00000013655	355.093	380.797	402.883	257.122	311.04	241.89	-0.491512	0.0436226	DOWN		ENSDARG00000046106	178.485	202.592	200.956	72.6534	136.507	68.7659	-1.06729	0.0288051	DOWN
	ENSDARG00000016788	1.28369	2.10066	0.924193	4.48603	3.54759	6.12524	1.70443	0.0358741	UP		ENSDARG00000000529	187.72	185.456	203.63	152.383	135.9	137.227	-0.439206	0.0436927	DOWN		ENSDARG00000017809	334.152	314.415	387.823	245	261.092	209.099	-0.535603	0.0288051	DOWN
	ENSDARG00000077776	63.7896	105.524	74.435	50.0699	55.0936	49.6269	-0.654818	0.0359366	DOWN		ENSDARG00000099651	148.396	189.215	179.387	113.5	126.686	116.598	-0.535011	0.0436927	DOWN		ENSDARG00000092553	1133.34	1581.28	1788.19	1079.3	1020.98	1029.13	-0.525071	0.0288524	DOWN
	ENSDARG00000034825	11.652	9.34122	48.158	1.01297	4.54039	0.125005	-3.42691	0.0359532	DOWN		ENSDARG00000115266	2.73901	7.65771	6.44399	16.4393	23.3629	14.8335	1.69772	0.0436927	UP		ENSDARG00000100560	3.21973	1.40364	0.668276	4.33164	10.8295	7.88634	2.18571	0.0288524	UP
	ENSDARG00000101445	88.5748	88.0488	93.4185	50.9381	72.4476	51.627	-0.622814	0.0360632	DOWN		ENSDARG00000043250	88.7244	117.929	145.412	70.0885	72.7213	66.5094	-0.75112	0.0438467	DOWN		ENSDARG00000045424	66.7744	73.1451	76.2669	105.535	100.651	103.112	0.516179	0.0289311	UP
	ENSDARG00000079862	1.77742	1.92188	1.19895	2.89421	4.43449	3.62514	1.18084	0.0360632	UP		ENSDARG00000116058	380.429	428.971	481.744	315.792	305.775	266.865	-0.539577	0.0438648	DOWN		ENSDARG00000096306	14.6988	6.23839	15.1476	27.0399	33.0346	26.6072	1.25362	0.0290124	UP
	ENSDARG00000069298	327.737	298.114	317.473	259.177	261.224	217.259	-0.354516	0.0361576	DOWN		ENSDARG00000031345	6.2606	6.54386	8.68828	4.42975	3.12603	4.07059	-0.891802	0.0438648	DOWN		ENSDARG00000007923	312.874	301.782	331.548	249.791	243.892	260.102	-0.328156	0.0291791	DOWN
	ENSDARG00000030614	14.1206	17.4757	9.79145	7.66966	5.59937	6.00024	-1.10788	0.0361576	DOWN		ENSDARG00000075007	8.02139	9.32848	5.71071	14.2736	15.4656	16.9723	1.02803	0.043914	UP		ENSDARG00000069968	198.643	275.737	260.767	168.081	176.185	165.908	-0.527242	0.0291791	DOWN
	ENSDARG00000007601	4.5423	2.86047	17.21	34.007	71.4284	35.2514	2.49899	0.0362216	UP		ENSDARG00000078619	4.69545	3.89847	10.9326	17.0299	18.0158	17.4553	1.39898	0.043928	UP		ENSDARG00000045611	1.81985	1.71556	2.28327	5.38174	4.0952	3.6852	1.15913	0.0291791	UP
	ENSDARG00000029722	1740	2170.78	2051.83	1212.82	1496.61	1143.67	-0.629801	0.0365643	DOWN		ENSDARG00000077037	31.9877	41.9085	50.3076	58.9649	58.901	76.3754	0.643458	0.0439771	UP		ENSDARG00000039974	22.1181	16.2198	41.9064	83.6794	97.6478	75.3256	1.66413	0.0291809	UP
	ENSDARG00000012194	5.03602	8.17915	4.34621	10.998	10.5898	12.8755	0.969394	0.0366291	UP		ENSDARG00000045887	1.07604	1.94923	1.42212	4.13443	5.0181	3.24268	1.48783	0.0440162	UP		ENSDARG00000006220	1.53987	2.49536	5.3462	0.525047	0.546027	0.589633	-2.52406	0.0291878	DOWN
	ENSDARG00000055288	4.44355	3.30742	0.949172	9.40619	9.12048	9.50037	1.71389	0.0366291	UP		ENSDARG00000001169	8.41268	5.43001	8.24387	15.0612	13.2445	11.3839	0.837276	0.0441983	UP		ENSDARG00000052348	844.969	838.908	752.84	592.91	587.07	477.16	-0.556139	0.0292992	DOWN
	ENSDARG00000104065	5.82599	3.84375	5.02062	11.7216	7.26727	15.5006	1.22587	0.0367075	UP		ENSDARG00000077034	1.76079	1.53154	2.08874	3.83912	5.26489	4.82952	1.35474	0.0443567	UP		ENSDARG00000088810	1.25989	1.09172	1.53146	3.93786	3.73118	2.43224	1.35109	0.0292992	UP
	ENSDARG00000100889	11.1582	10.3245	17.4847	31.2575	23.9595	47.8769	1.39603	0.0367075	UP		ENSDARG00000005883	0.782575	1.11385	0.866606	0.393756	0.246792	0.206979	-1.69324	0.0443567	DOWN		ENSDARG00000068192	21.2782	19.495	19.8812	31.306	30.1225	45.9177	0.823824	0.0292992	UP
	ENSDARG00000075416	60.4323	84.0709	11.7148	9.98503	7.53201	10.8754	-2.46704	0.0367075	DOWN		ENSDARG00000054199	13.6951	10.4423	14.5545	18.1128	19.9079	34.1516	0.89609	0.0443567	UP		ENSDARG00000044565	7.55936	9.98143	8.35344	16.539	21.113	16.5097	1.06542	0.0292992	UP
	ENSDARG00000029292	311.937	249.218	245.935	194.781	214.179	198.508	-0.409272	0.0367075	DOWN		ENSDARG00000069301	2.93465	2.50616	3.39976	0.590634	0.822639	1.58684	-1.54447	0.0444503	DOWN		ENSDARG00000008105	59.075	40.3936	1.14164	0.656309	0.81904	0.810745	-5.44359	0.0293006	DOWN
	ENSDARG00000055129	671.569	451.954	642.289	410.544	404.65	269.636	-0.702479	0.036768	DOWN		ENSDARG00000063636	48.8131	48.5916	48.1522	57.2915	71.4873	90.9329	0.594538	0.0445006	UP		ENSDARG00000098919	51.5157	37.2744	25.0603	67.403	62.1561	77.0208	0.864557	0.0293224	UP
	ENSDARG00000044899	6.41846	7.64281	8.34272	4.34132	3.52112	4.25017	-0.896673	0.0368896	DOWN		ENSDARG00000099240	430.416	437.046	433.659	343.257	311.204	286.045	-0.46831	0.0445657	DOWN		ENSDARG00000109215	0.139988	0.779799	0.222759	2.36271	1.91109	1.47408	2.4636	0.0295031	UP
	ENSDARG00000045367	17.1817	18.7271	14.3874	1.01297	0.992796	9.37537	-2.18849	0.0368896	DOWN		ENSDARG00000053992	400.678	316.194	323.555	169.02	231.162	115.701	-1.0122	0.0445657	DOWN		ENSDARG00000036943	1.39988	0.467879	2.25543	19.8205	6.0063	14.5197	3.18756	0.0297189	UP
	ENSDARG00000075783	1.87617	1.92188	2.44786	3.32834	4.22269	5.87523	1.09414	0.0368896	UP		ENSDARG00000029944	409.189	403.492	483.433	325.833	286.196	250.721	-0.58754	0.0445657	DOWN		ENSDARG00000020573	520.476	324.864	288.333	594.157	646.678	742.716	0.807683	0.0297189	UP
	ENSDARG00000012051	86.9948	101.949	62.7203	43.7026	57.3704	55.8772	-0.679164	0.037014	DOWN		ENSDARG00000003035	21.9121	21.8593	21.7096	12.4033	7.32149	13.5916	-0.974052	0.0445657	DOWN		ENSDARG00000079578	26.4578	23.8618	24.1415	29.8621	46.5943	40.0213	0.645213	0.0297447	UP
	ENSDARG00000031632	23.0077	34.1915	34.9695	18.6677	19.0087	16.2506	-0.773818	0.0370252	DOWN		ENSDARG00000105136	49.4978	61.2617	36.7752	89.3825	94.9325	77.7552	0.832029	0.0447148	UP		ENSDARG00000100947	1.11991	0.779799	1.22517	4.33164	3.09415	2.87446	1.68819	0.0297791	UP
	ENSDARG00000041051	27.6488	30.2584	45.2105	14.3264	20.6899	8.00031	-1.25039	0.0371737	DOWN		ENSDARG00000099396	28.7596	24.6439	24.5761	17.4237	17.3577	12.5567	-0.720535	0.0447148	DOWN		ENSDARG00000061268	557.013	549.602	590.199	474.118	355.1	354.59	-0.519395	0.0297791	DOWN
	ENSDARG00000045611	2.1724	1.34084	2.62271	4.19661	4.60657	4.37517	1.10065	0.0371791	UP		ENSDARG00000013719	318.117	205.783	247.383	136.338	159.181	203.116	-0.629137	0.0447148	DOWN		ENSDARG00000100331	11.619	17.1556	23.2226	7.2194	9.73748	11.3504	-0.883856	0.0297791	DOWN
	ENSDARG00000019004	925.641	1058.6	1098.47	770.295	786.744	586.773	-0.523941	0.0371896	DOWN		ENSDARG00000011862	1.85861	2.50616	1.91098	1.08283	0.575847	0.344966	-1.65481	0.0447833	DOWN		ENSDARG00000056050	1.81985	4.36687	10.414	21.0675	16.4718	18.2786	1.7021	0.0298213	UP
	ENSDARG00000038446	0	0.268169	0.449608	2.7495	0.622152	3.12512	2.90244	0.0372125	UP		ENSDARG00000044655	14.282	15.5939	17.621	22.9363	22.7048	24.2166	0.554566	0.0447905	UP		ENSDARG00000103457	7.55936	8.26587	11.2215	21.3957	15.0157	29.5553	1.27696	0.0298215	UP
	ENSDARG00000060830	39.597	22.9284	28.8748	54.4112	56.9468	49.877	0.821836	0.0372592	UP		ENSDARG00000009851	169.721	159.559	219.585	87.6106	136.558	94.4516	-0.785324	0.0449099	DOWN		ENSDARG00000077396	33.1772	26.8251	34.0542	112.098	39.2229	111.809	1.48273	0.0299403	UP
	ENSDARG00000076995	63.5921	48.762	53.1286	108.822	92.4624	68.8777	0.707957	0.0372783	UP		ENSDARG00000035870	1.66297	2.64539	1.33324	0.393756	0.164528	0.551945	-2.28628	0.0452633	DOWN		ENSDARG00000099133	3.63969	3.43112	3.09077	1.64077	1.00105	0.884449	-1.51159	0.0300352	DOWN
	ENSDARG00000102050	245.086	261.822	337.555	181.467	201.604	175.632	-0.595822	0.0373314	DOWN		ENSDARG00000037917	0.391287	0.556924	0.288869	1.08283	1.64528	1.31087	1.77927	0.0452633	UP		ENSDARG00000006279	5.03957	4.21091	8.26991	18.1798	10.6475	14.0775	1.27183	0.0301454	UP
	ENSDARG00000007081	459.759	438.233	439.591	346.003	363.324	272.511	-0.445707	0.0373687	DOWN		ENSDARG00000069298	308.139	316.054	315.067	247.869	263.656	229.609	-0.34182	0.0457516	DOWN		ENSDARG00000111240	210.402	213.977	260.377	167.884	145.88	177.258	-0.480284	0.0301785	DOWN
	ENSDARG00000009208	35.1534	24.6715	48.7325	97.6797	65.0347	64.7525	1.06434	0.0376443	UP		ENSDARG00000079062	0.195644	0.139231	0.111103	0.88595	0.904903	0.482952	2.38291	0.0457516	UP		ENSDARG00000017454	249.319	280.26	273.547	209.297	205.124	169.962	-0.458769	0.030216	DOWN
	ENSDARG00000078947	25.0814	35.8899	20.4571	41.5319	56.8806	51.252	0.879769	0.0376638	UP		ENSDARG00000027501	14.5755	20.1885	14.8656	10.533	4.93583	3.93261	-1.35751	0.0457516	DOWN		ENSDARG00000087187	408.206	495.016	699.239	342.659	290.486	251.921	-0.856997	0.0302567	DOWN
	ENSDARG00000076757	0.394982	0.715117	0.27476	3.47306	2.0253	1.50006	2.31429	0.0376942	UP		ENSDARG00000012199	1417.54	1576.79	2011.55	1121.71	1201.71	984.325	-0.5979	0.0458357	DOWN		ENSDARG00000055129	556.453	415.165	649.87	363.398	352.187	268.651	-0.720705	0.0303498	DOWN
	ENSDARG00000025948	82.2551	71.7352	63.7444	51.6617	54.1802	42.7517	-0.549394	0.0379512	DOWN		ENSDARG00000010779	35.0202	27.0108	0.733282	0.492195	0.493583	0.137986	-5.8134	0.0458357	DOWN		ENSDARG00000009480	9.23922	7.95395	7.96362	19.8862	13.7417	16.8045	1.00523	0.0305481	UP
	ENSDARG00000063588	3.94982	4.87173	6.01975	8.68264	6.93633	14.2506	0.993404	0.0380298	UP		ENSDARG00000031198	144.287	143.269	98.1487	57.7836	84.9786	49.3991	-1.0041	0.0458413	DOWN		ENSDARG00000074111	1.53987	3.27516	2.47819	0	0.364018	0.442225	-3.18757	0.0305514	DOWN
	ENSDARG00000062954	5.92473	7.28525	7.54342	12.3004	11.662	24.626	1.21854	0.0380298	UP		ENSDARG00000100872	92.5395	137.143	134.435	70.876	76.2586	45.6734	-0.917862	0.0458413	DOWN		ENSDARG00000029722	1341.65	1936.24	2532.15	1192.78	1359.24	1166.37	-0.644074	0.0305591	DOWN
	ENSDARG00000003251	19.7491	45.6334	46.0598	14.1816	14.5345	15.8756	-1.32454	0.0380941	DOWN		ENSDARG00000015394	241.229	249.084	252.049	182.801	169.628	188.627	-0.456351	0.04589	DOWN		ENSDARG00000076439	788.413	918.915	1386.09	598.029	671.886	553.444	-0.763031	0.0306338	DOWN
	ENSDARG00000100053	1.48118	1.47493	1.74847	4.19661	2.27681	3.37513	1.03905	0.0380941	UP		ENSDARG00000029058	1069.19	1179.57	1324.06	867.247	859	783.9	-0.509384	0.04589	DOWN		ENSDARG00000097441	0.139988	0.31192	1.30871	7.02251	1.63808	3.39039	2.53567	0.0306338	UP
	ENSDARG00000008329	0.394982	0.312864	0.299738	1.01297	1.87969	1.87507	2.27162	0.0380941	UP		ENSDARG00000046127	2.93465	3.48078	3.37754	0.590634	1.15169	0.344966	-2.22755	0.0459285	DOWN		ENSDARG00000041908	27.5777	21.5225	18.9902	34.7188	35.4008	34.3461	0.620244	0.0307674	UP
	ENSDARG00000060951	9.87456	6.65953	8.018	17.7994	16.8113	13.0005	0.95937	0.0381365	UP		ENSDARG00000033259	57.8127	41.0732	38.3307	99.5217	75.3537	97.2113	0.988465	0.0459434	UP		ENSDARG00000076996	0.699941	0.623839	0.69612	2.23145	1.63808	1.32667	1.34972	0.0308166	UP
	ENSDARG00000062206	8.39337	13.5872	6.91896	2.7495	3.5873	4.12516	-1.4604	0.0381398	DOWN		ENSDARG00000045355	16.7275	13.3662	1.33324	0.88595	0.493583	0.344966	-4.18871	0.0459434	DOWN		ENSDARG00000007099	1277.25	1527	1805.54	1140.67	1108.8	1088.24	-0.465977	0.0308812	DOWN
	ENSDARG00000015824	836.671	739.923	820.859	648.448	665.359	490.644	-0.409741	0.0381398	DOWN		ENSDARG00000076552	10.6626	13.0877	6.91063	21.6566	23.2807	17.8002	1.04257	0.0459434	UP		ENSDARG00000060259	4.47962	2.65132	2.53388	11.6823	8.0084	5.01188	1.36617	0.0310346	UP
	ENSDARG00000088967	8.98585	6.57014	14.2126	21.1278	28.7646	18.7507	1.20469	0.0382144	UP		ENSDARG00000104375	84.5181	51.0978	47.8633	113.106	125.864	81.8258	0.806725	0.0459434	UP		ENSDARG00000093704	6.29947	2.02748	3.23	6.75999	12.6496	10.0975	1.35537	0.0310549	UP
	ENSDARG00000061373	2.07366	2.36882	3.22219	4.77545	4.24917	6.50026	0.999722	0.0382737	UP		ENSDARG00000041217	88.2353	31.8839	79.2167	19.5893	38.335	22.0088	-1.32038	0.0460179	DOWN		ENSDARG00000099118	30.3774	31.8158	19.5192	13.1918	12.1036	17.3942	-0.931647	0.0310549	DOWN
	ENSDARG00000091367	242.815	253.688	298.714	198.688	191.345	137.255	-0.592608	0.0383015	DOWN		ENSDARG00000076787	0.293465	0.556924	0.066662	4.23287	1.31622	1.72483	3.26869	0.0460179	UP		ENSDARG00000102127	0.979917	1.87152	1.64284	4.06912	4.0042	3.31668	1.33008	0.0310796	UP
	ENSDARG00000061819	0.592473	0.581033	0.874237	1.01297	1.33697	5.75023	1.92917	0.0383015	UP		ENSDARG00000031680	66.0297	69.1978	62.8623	47.1522	51.744	50.8479	-0.403043	0.0462416	DOWN		ENSDARG00000090304	0.979917	0.15596	1.22517	3.87223	3.45817	3.02187	2.01881	0.0310796	UP
	ENSDARG00000046010	61.2222	57.12	43.7618	38.9272	32.1269	36.5014	-0.592552	0.0383015	DOWN		ENSDARG00000001452	210.415	263.982	226.962	181.324	158.605	123.291	-0.598462	0.0462993	DOWN		ENSDARG00000071678	0.979917	1.87152	1.03026	3.47844	7.55337	3.24298	1.90348	0.0310796	UP
	ENSDARG00000020573	490.272	340.306	299.613	586.367	636.025	712.278	0.776032	0.0383373	UP		ENSDARG00000101285	42.4547	45.5286	35.8642	23.8222	29.615	22.3538	-0.706998	0.0464582	DOWN		ENSDARG00000038097	74.8937	101.218	94.3939	61.9556	58.8799	70.977	-0.496035	0.0312717	DOWN
	ENSDARG00000043307	2.76488	3.12864	2.09817	5.20958	5.57289	7.12528	1.16484	0.0384231	UP		ENSDARG00000044433	0.684753	1.67077	20.4875	0.0984389	0.0822639	0	-6.98698	0.0465622	DOWN		ENSDARG00000041362	271.437	349.194	446.826	237.912	237.431	223.618	-0.611614	0.0313546	DOWN
	ENSDARG00000070012	361.508	429.562	436.669	307.076	296.343	232.384	-0.55476	0.0384231	DOWN		ENSDARG00000020573	415.156	329.421	290.802	470.44	577.41	698.141	0.754251	0.0465806	UP		ENSDARG00000056480	355.15	517.942	642.881	235.615	327.525	309.557	-0.797351	0.0313679	DOWN
	ENSDARG00000062991	11.1582	10.0563	9.06709	27.3503	17.2482	12.0005	0.901236	0.0384791	UP		ENSDARG00000055086	445.872	507.915	687.263	394.248	349.951	346.069	-0.590367	0.0466279	DOWN		ENSDARG00000039345	5.45954	6.08243	5.84741	10.5009	10.7385	13.5616	1.00012	0.0314245	UP
	ENSDARG00000089961	0.197491	0.402253	0.324717	1.15769	0.926609	0.750029	1.54189	0.038495	UP		ENSDARG00000088690	0	0.278462	0.711062	1.37814	3.12603	2.0008	2.46757	0.0466279	UP		ENSDARG00000074667	394.487	480.356	565.807	341.937	334.26	295.775	-0.568116	0.0314245	DOWN
	ENSDARG00000001767	40.9794	61.7682	5.52018	1.73653	2.52832	2.25009	-4.02027	0.038495	DOWN		ENSDARG00000098935	94.4959	104.006	118.636	74.8136	72.1454	72.3048	-0.533055	0.0467566	DOWN		ENSDARG00000056307	277.877	387.092	503.852	257.47	243.255	208.877	-0.720712	0.0314245	DOWN
	ENSDARG00000040085	1.38244	1.92188	1.27389	4.48603	3.17695	3.75015	1.30385	0.0384985	UP		ENSDARG00000040303	9.58654	10.5816	6.35511	23.33	17.6045	19.594	1.19903	0.0467566	UP		ENSDARG00000098623	154.547	231.756	248.292	136.119	145.607	125.223	-0.64171	0.0314245	DOWN
	ENSDARG00000003818	21.8228	10.0563	7.7932	57.1607	38.5999	26.8761	1.63858	0.0384985	UP		ENSDARG00000039613	337.779	296.005	312.4	246.688	264.725	242.304	-0.328149	0.0467566	DOWN		ENSDARG00000107511	252.259	286.654	368.053	191.445	190.199	140.775	-0.796583	0.0314245	DOWN
	ENSDARG00000026753	2.66613	1.38554	5.57014	9.69561	9.4117	7.50029	1.45113	0.0384985	UP		ENSDARG00000059549	8.21703	5.01232	4.68856	12.2064	13.4913	9.17608	0.96328	0.0468055	UP		ENSDARG00000007743	0.699941	0.935759	0.417672	3.41281	2.45712	1.62149	1.94212	0.0314383	UP
	ENSDARG00000026224	119.68	93.0546	179.094	233.563	218.415	189.382	0.710182	0.0384985	UP		ENSDARG00000076474	1727.53	1764.75	2480.85	1361.31	1183.45	1196.69	-0.675032	0.0469094	DOWN		ENSDARG00000010610	1.25989	0.623839	0.918879	3.15028	3.27616	2.06371	1.58895	0.0314383	UP
	ENSDARG00000068515	3.85108	0.491643	4.97066	0	0.277983	0.125005	-4.00779	0.0384985	DOWN		ENSDARG00000078761	3.52159	2.92385	4.53302	7.28448	6.00526	6.9683	0.868659	0.0469123	UP		ENSDARG00000097086	0.839929	1.40364	2.36681	5.97242	4.0952	5.60151	1.70354	0.0315474	UP
	ENSDARG00000097696	4.3448	3.17333	3.59686	5.93314	6.20828	7.37529	0.815097	0.0384994	UP		ENSDARG00000102762	0.684753	0.696155	0.933268	2.55941	1.89207	1.58684	1.34248	0.046952	UP		ENSDARG00000026767	378.668	520.594	619.464	322.117	349.639	268.873	-0.69166	0.0315474	DOWN
	ENSDARG00000103226	16.3918	12.2464	8.09294	22.4301	26.9379	23.0009	0.986847	0.0385377	UP		ENSDARG00000019746	340.029	317.168	474.589	200.815	264.643	179.52	-0.811925	0.0469722	DOWN		ENSDARG00000015016	37.6568	30.2562	0.334138	0.131262	0.182009	0.147408	-7.15732	0.0315691	DOWN
	ENSDARG00000005590	13.7256	21.2747	11.6398	32.2705	31.0547	41.6266	1.16822	0.0385377	UP		ENSDARG00000069056	100.365	99.1325	90.1048	78.4558	68.7726	73.0637	-0.394331	0.0470879	DOWN		ENSDARG00000062674	1.67986	2.3394	5.20698	8.99144	10.7385	13.8564	1.80918	0.0315803	UP
	ENSDARG00000059700	5.13477	7.37464	4.19634	9.40619	16.8113	15.3756	1.32085	0.0385377	UP		ENSDARG00000053127	6.94535	9.32848	5.48851	12.8955	11.7637	16.2824	0.922262	0.0471249	UP		ENSDARG00000036291	12.319	19.1831	16.4841	26.8431	26.5733	27.7864	0.758618	0.0315809	UP
	ENSDARG00000099997	25.8713	40.2253	32.8214	19.3912	18.4792	14.8756	-0.907409	0.0385377	DOWN		ENSDARG00000090988	38.7374	51.6547	49.7299	34.9458	30.4376	34.7725	-0.48444	0.0472677	DOWN		ENSDARG00000103038	172.885	160.951	188.008	125.486	127.861	114.315	-0.505697	0.0315918	DOWN
	ENSDARG00000104114	143.28	159.382	190.659	112.151	95.6658	84.8783	-0.753918	0.0385377	DOWN		ENSDARG00000056832	45.4872	43.4401	50.6187	70.0885	73.5439	56.0914	0.51591	0.0472853	UP		ENSDARG00000101848	10.6391	13.7245	11.1936	4.26601	7.82639	4.20113	-1.12716	0.0316369	DOWN
	ENSDARG00000076632	3.15986	4.06723	3.64682	0.723553	0.529491	1.37505	-2.10925	0.0385377	DOWN		ENSDARG00000015425	27.0966	38.8455	35.2198	21.2628	23.692	19.801	-0.643268	0.0473891	DOWN		ENSDARG00000096566	59.495	65.5031	66.4099	43.1195	46.5943	47.1706	-0.484064	0.0316369	DOWN
	ENSDARG00000098820	38.7083	32.5825	27.7758	14.3264	18.5454	20.8758	-0.878972	0.0385377	DOWN		ENSDARG00000040803	60.7474	96.0694	104.682	54.5352	46.5614	44.5006	-0.845799	0.0473891	DOWN		ENSDARG00000010400	77.4135	104.493	66.4934	53.6205	46.7763	46.7284	-0.75365	0.0316531	DOWN
	ENSDARG00000038159	157.697	198.937	231.073	122.859	134.941	109.504	-0.677932	0.0385377	DOWN		ENSDARG00000012682	96.061	119.182	88.5716	124.722	140.26	201.943	0.621515	0.0474022	UP		ENSDARG00000091869	7.27939	16.3758	11.1101	5.84115	3.45817	5.23299	-1.25208	0.0317075	DOWN
	ENSDARG00000040156	0.296237	0.134084	0.574499	2.89421	1.28402	4.37517	2.97414	0.0385377	UP		ENSDARG00000098064	6.06495	7.24001	5.59961	2.65785	3.12603	4.41556	-0.880537	0.0474689	DOWN		ENSDARG00000045695	7.41937	10.9172	7.57379	2.62524	5.00525	4.42225	-1.1021	0.0317174	DOWN
	ENSDARG00000020693	6.31972	11.2631	9.79145	16.2076	12.6548	31.8763	1.13849	0.0385377	UP		ENSDARG00000101259	2.34772	2.2277	4.26637	0.689072	1.06943	0.482952	-1.99735	0.0475485	DOWN		ENSDARG00000059412	126.549	156.272	234.676	96.215	90.9135	79.2319	-0.959846	0.0318442	DOWN
	ENSDARG00000100143	78.8977	65.165	76.6831	45.1497	52.2343	32.1263	-0.766249	0.0385377	DOWN		ENSDARG00000074747	3.32594	2.50616	4.68856	10.4345	6.33432	12.1428	1.43641	0.0475485	UP		ENSDARG00000093124	0.559953	0.15596	0.139224	2.10019	1.45607	1.32667	2.66931	0.0318442	UP
	ENSDARG00000091187	2.56738	2.81577	2.94743	4.92016	5.13606	6.50026	0.983696	0.038789	UP		ENSDARG00000075382	1.76079	3.48078	3.28866	1.18127	0.987167	0.620938	-1.61918	0.0475577	DOWN		ENSDARG00000056517	72.6539	40.2376	50.8446	96.6087	102.653	148.072	1.08528	0.0318442	UP
	ENSDARG00000111213	0.0987456	0.312864	0.799302	7.52495	2.0253	2.00008	3.07085	0.0388986	UP		ENSDARG00000075883	527.064	474.499	643.111	411.672	379.072	343.793	-0.536082	0.0475577	DOWN		ENSDARG00000088318	873.666	923.906	848.793	701.332	700.735	642.847	-0.371915	0.0318442	DOWN
	ENSDARG00000090607	2.07366	2.86047	1.07406	0.289421	0.780999	0.50002	-1.79953	0.0391673	DOWN		ENSDARG00000007387	10.0756	14.7585	9.06603	16.9315	17.6867	19.87	0.691776	0.0475701	UP		ENSDARG00000019778	105.691	203.528	189.233	93.6553	71.4385	88.8871	-0.972902	0.0318977	DOWN
	ENSDARG00000007271	13.1332	15.0622	13.738	18.6677	20.9017	28.2511	0.691899	0.0391673	UP		ENSDARG00000091326	525.303	501.928	530.23	393.657	420.615	344.621	-0.426539	0.0475701	DOWN		ENSDARG00000036494	89.7324	106.677	58.6133	54.6049	48.1414	44.2225	-0.792303	0.0319886	DOWN
	ENSDARG00000067918	5.52975	6.9277	10.366	12.3004	18.9425	19.6258	1.15089	0.0391673	UP		ENSDARG00000044642	1.46733	1.81	2.06652	4.13443	3.45508	6.48535	1.38589	0.0475701	UP		ENSDARG00000036493	10.3591	6.86223	10.4418	14.6357	16.4718	17.3942	0.804063	0.0319886	UP
	ENSDARG00000100847	1.38244	1.96657	1.42376	3.76248	3.11076	5.37521	1.34165	0.0391751	UP		ENSDARG00000078979	1.27168	0.417693	0.777724	1.87034	2.30339	2.69073	1.45625	0.047591	UP		ENSDARG00000030999	7.41937	12.0089	9.32801	24.8741	18.9289	15.183	1.03842	0.0320006	UP
	ENSDARG00000024311	205.983	219.898	203.647	176.258	160.436	162.631	-0.334552	0.0392265	DOWN		ENSDARG00000097660	0.489109	0.278462	1.35546	1.18127	5.10036	3.58764	2.06602	0.0476339	UP		ENSDARG00000088967	7.97933	9.82547	11.8062	24.2834	30.8505	15.183	1.23975	0.0320006	UP
	ENSDARG00000031426	1.87617	2.50291	1.89834	5.499	4.56686	6.37525	1.37763	0.0392316	UP		ENSDARG00000009299	45.3893	42.187	62.4401	27.4645	34.9622	21.7328	-0.836394	0.0476339	DOWN		ENSDARG00000098983	18.4784	30.88	36.1983	13.4543	9.10045	18.426	-1.06371	0.032081	DOWN
	ENSDARG00000040815	33.376	24.9844	20.657	86.6817	36.6275	116.755	1.60251	0.0392335	UP		ENSDARG00000010018	4.10852	5.01232	8.42163	16.4393	10.2007	15.3855	1.2427	0.0476339	UP		ENSDARG00000005162	986.357	1267.49	1510.75	920.868	938.347	833.151	-0.483811	0.032081	DOWN
	ENSDARG00000088672	13.8244	13.6319	15.7862	25.7585	21.9342	22.0009	0.686209	0.0393037	UP		ENSDARG00000005172	81.4856	101.917	139.657	57.8821	48.618	59.2651	-0.96396	0.0476339	DOWN		ENSDARG00000033757	22.2581	20.2748	19.7698	28.1557	39.4049	32.872	0.689098	0.0321138	UP
	ENSDARG00000012682	100.622	103.379	85.4254	125.319	146.007	178.757	0.637321	0.0393398	UP		ENSDARG00000036494	87.7462	97.601	60.0625	43.1162	53.7183	49.2611	-0.746028	0.0479698	DOWN		ENSDARG00000044980	80.4932	52.4025	49.9814	107.175	97.7388	84.6123	0.664564	0.0321138	UP
	ENSDARG00000007387	9.08459	11.7994	8.41765	15.6287	14.4816	17.8757	0.709116	0.0394632	UP		ENSDARG00000069708	591.04	647.564	694.818	484.123	501.316	440.314	-0.43954	0.0480472	DOWN		ENSDARG00000070454	0.699941	0.779799	0.723965	1.57514	2.63913	1.7689	1.43192	0.0321504	UP
	ENSDARG00000052480	15.9968	14.8387	18.6337	25.6138	27.9571	40.5016	0.924962	0.0394632	UP		ENSDARG00000006368	0.586931	0	0.133324	1.47658	1.23396	2.27677	2.81954	0.0481565	UP		ENSDARG00000086100	5.03957	5.30263	7.57379	2.62524	3.36717	2.43224	-1.09936	0.0321747	DOWN
	ENSDARG00000055357	40.4857	29.1857	34.0453	54.2665	46.4628	50.252	0.541972	0.0395138	UP		ENSDARG00000009208	31.4008	26.5931	50.4409	91.4498	65.8934	63.6117	1.02052	0.0481732	UP		ENSDARG00000038113	7.97933	9.20163	10.4975	16.0796	18.7469	14.5934	0.830845	0.0321816	UP
	ENSDARG00000029533	237.088	343.658	317.048	206.936	192.602	194.133	-0.597238	0.0395323	DOWN		ENSDARG00000060016	238.294	223.466	171.632	142.441	93.0405	107.974	-0.882647	0.048246	DOWN		ENSDARG00000014550	36.9569	35.091	48.5892	68.9125	60.245	73.1882	0.743042	0.0321816	UP
	ENSDARG00000005423	43.2506	63.4666	61.4713	25.0349	25.1641	44.5017	-0.832299	0.0395735	DOWN		ENSDARG00000015352	33.7485	17.4039	40.2639	57.193	64.2481	66.9233	1.03651	0.0482483	UP		ENSDARG00000043287	145.868	235.811	305.959	136.184	133.868	130.898	-0.779488	0.0321816	DOWN
	ENSDARG00000042522	448.502	435.059	479.981	364.381	372.272	308.137	-0.383996	0.0395735	DOWN		ENSDARG00000062655	9.97783	10.0246	8.37719	5.11882	5.26489	5.93341	-0.794204	0.0482483	DOWN		ENSDARG00000105056	2.93975	3.74304	3.28569	6.23494	5.64228	7.29671	0.944547	0.0322089	UP
	ENSDARG00000020232	47.4966	52.0248	80.0801	108.533	110.412	137.38	0.986137	0.039637	UP		ENSDARG00000053966	0.684753	0.278462	0.399972	1.18127	1.23396	1.17288	1.38196	0.0484066	UP		ENSDARG00000097358	2.65978	3.1192	2.78448	0.656309	0.81904	1.8426	-1.3596	0.03229	DOWN
	ENSDARG00000009493	0.394982	0.0446948	0.849259	3.76248	1.52229	1.25005	2.23513	0.0396994	UP		ENSDARG00000063229	121.103	139.231	208.652	87.1184	103.735	69.89	-0.848461	0.0484214	DOWN		ENSDARG00000035871	1.39988	1.40364	1.75422	0.393786	0.546027	0.663337	-1.51595	0.0323331	DOWN
	ENSDARG00000018524	7.20843	6.74892	7.11879	12.1557	10.2192	17.2507	0.905973	0.0397578	UP		ENSDARG00000114883	446.068	477.562	445.68	303.684	365.252	259.897	-0.559928	0.0484475	DOWN		ENSDARG00000091512	12.8789	10.6053	17.9599	23.1677	30.2135	29.3342	0.98755	0.0323331	UP
	ENSDARG00000079788	867.085	919.149	950.271	727.894	729.811	562.522	-0.437734	0.0397578	DOWN		ENSDARG00000036214	881.57	1103.96	1365.35	660.033	737.66	638.531	-0.718804	0.0485751	DOWN		ENSDARG00000014954	3.21973	4.05495	7.54594	15.6202	10.2835	13.9301	1.39724	0.0323506	UP
	ENSDARG00000016093	31.0061	36.1581	40.7894	25.3244	22.1989	23.3759	-0.608912	0.0397836	DOWN		ENSDARG00000056328	70.3339	77.8302	58.9514	51.1882	47.8776	40.7749	-0.565721	0.0485751	DOWN		ENSDARG00000012051	75.1737	102.778	71.1713	51.5203	49.5975	53.4355	-0.687276	0.0324794	DOWN
	ENSDARG00000044073	2.76488	5.63155	6.869	9.11677	10.1265	23.0009	1.44845	0.0398556	UP		ENSDARG00000075421	9.88001	5.29078	114.481	2.36253	2.87924	3.10469	-3.96259	0.0485903	DOWN		ENSDARG00000041974	161.686	208.362	262.354	143.6	142.513	142.912	-0.5608	0.032495	DOWN
	ENSDARG00000113932	13.5281	10.4586	7.14376	3.18363	3.98442	2.75011	-1.62777	0.039912	DOWN		ENSDARG00000102746	207.871	180.722	231.628	145.099	163.787	110.665	-0.56466	0.0486136	DOWN		ENSDARG00000054264	9.5192	2.65132	5.76388	13.4543	16.4718	16.0675	1.35578	0.032518	UP
	ENSDARG00000060071	14.1206	10.7714	12.0894	19.1018	20.7825	26.376	0.842672	0.0402699	UP		ENSDARG00000011272	0.978218	1.39231	1.62211	4.13443	2.71471	3.72563	1.38274	0.04867	UP		ENSDARG00000001777	503.118	554.281	588.751	402.252	415.527	380.976	-0.457707	0.032518	DOWN
	ENSDARG00000104727	7.01094	2.86047	4.02149	8.68264	15.1302	10.8754	1.34203	0.040337	UP		ENSDARG00000007485	254.141	216.087	214.407	279.468	298.371	318.817	0.389361	0.0486876	UP		ENSDARG00000103187	2.93975	1.87152	2.11621	6.10368	6.91634	4.71706	1.35827	0.0325383	UP
	ENSDARG00000054864	474.867	384.241	452.855	334.716	248.464	283.386	-0.59885	0.040337	DOWN		ENSDARG00000102159	0.782575	1.53154	0.155545	1.57502	9.54261	20.491	3.88596	0.0486876	UP		ENSDARG00000060235	1.95983	0.31192	0.250603	5.70989	10.2835	2.72705	3.01482	0.0325383	UP
	ENSDARG00000010524	53.6188	37.6777	42.9875	76.9861	63.8169	56.5022	0.555878	0.040483	UP		ENSDARG00000031632	21.9121	33.137	34.2198	14.9627	18.0981	20.491	-0.736938	0.0489422	DOWN		ENSDARG00000089355	366.209	342.02	384.119	309.844	232.425	232.463	-0.495714	0.0325477	DOWN
	ENSDARG00000008979	9.9733	7.32995	8.41765	12.1557	19.022	30.6262	1.26715	0.0405608	UP		ENSDARG00000063309	777.194	808.793	772.168	591.618	680.652	566.916	-0.358563	0.0489736	DOWN		ENSDARG00000099076	13.0189	13.5685	6.79413	5.11921	3.09415	3.83261	-1.45551	0.0325567	DOWN
	ENSDARG00000068434	99.8318	132.118	136.756	93.4831	69.4692	72.0028	-0.652063	0.0405608	DOWN		ENSDARG00000062954	7.43446	4.17693	7.53281	9.54858	12.6686	21.1119	1.16887	0.0490891	UP		ENSDARG00000015427	1127.74	1467.11	1853.04	1012.75	1015.16	919.975	-0.593647	0.0325802	DOWN
	ENSDARG00000012389	535.793	423.93	475.385	389.272	391.559	320.763	-0.381274	0.0405871	DOWN		ENSDARG00000017067	0.489109	0.556924	0.66662	2.55941	1.89207	1.79382	1.82435	0.0490891	UP		ENSDARG00000104347	17.0786	16.0639	23.7516	11.3542	8.0084	7.223	-1.10051	0.0325802	DOWN
	ENSDARG00000040803	63.6909	91.088	101.337	56.7266	45.6024	38.8765	-0.860924	0.0408385	DOWN		ENSDARG00000101670	14.4776	21.1631	13.1991	30.0239	27.8052	24.1476	0.752147	0.0491386	UP		ENSDARG00000060868	0.559953	0.15596	0.723965	1.44388	2.63913	1.62149	1.84676	0.0325802	UP
	ENSDARG00000014891	14.4169	18.9506	13.9378	35.3094	20.4384	27.2511	0.806094	0.0408385	UP		ENSDARG00000068400	1.46733	1.39231	1.48879	0.196878	0.822639	0.344966	-1.65121	0.0492016	DOWN		ENSDARG00000054122	48.9959	38.2101	47.364	64.1871	70.9835	74.9571	0.641805	0.0326282	UP
	ENSDARG00000052903	7.60341	8.04507	5.57014	10.998	10.5898	17.2507	0.871008	0.0409152	UP		ENSDARG00000036956	19.0753	18.7962	22.754	10.3361	14.8898	11.9358	-0.707201	0.0494324	DOWN		ENSDARG00000056128	10.6391	4.52283	3.59198	2.36271	2.27511	0.958153	-1.72993	0.0326624	DOWN
	ENSDARG00000076807	19.0579	17.6991	13.4632	12.011	10.1133	8.75034	-0.700951	0.040917	DOWN		ENSDARG00000035618	8.99961	9.18925	11.7325	4.82351	6.91017	5.86441	-0.767968	0.0497386	DOWN		ENSDARG00000059279	6.85942	4.36687	5.93095	1.05009	2.36612	0.589633	-2.11185	0.0327419	DOWN
	ENSDARG00000078686	249.629	305.355	300.063	204.187	224.915	174.632	-0.501758	0.040917	DOWN		ENSDARG00000037071	83.0507	91.8925	135.613	47.4476	47.5485	56.1604	-1.04007	0.0498132	DOWN		ENSDARG00000033099	68.7342	62.5399	44.6631	113.148	113.21	88.9608	0.844477	0.0328268	UP
	ENSDARG00000035676	1097.06	1068.43	1313.18	870	725.509	571.272	-0.683077	0.040917	DOWN		ENSDARG00000070122	123.158	124.194	86.7717	43.1162	75.1069	48.0192	-1.00563	0.0498132	DOWN		ENSDARG00000043877	27.7177	27.4489	27.2879	42.2007	35.4008	47.5391	0.602156	0.0329004	UP
	ENSDARG00000041011	11.4545	29.7667	22.7302	7.95908	6.42008	9.62538	-1.42468	0.0411098	DOWN		ENSDARG00000014259	1.07604	1.67077	0.399972	0.196878	0.0822639	0	-3.45105	0.0499492	DOWN		ENSDARG00000074848	7.1394	8.42183	9.32801	16.1452	11.4666	18.942	0.899303	0.0329137	UP
	ENSDARG00000003616	15.898	10.7268	24.3787	58.6078	35.2509	33.7513	1.31746	0.0412366	UP		ENSDARG00000008235	11.3473	12.1131	10.1771	7.38292	5.18263	7.93421	-0.711363	0.0499492	DOWN		ENSDARG00000043684	36.9569	53.4942	84.7596	25.3992	21.5681	33.0931	-1.13331	0.0329137	DOWN
	ENSDARG00000069326	7.89965	9.56469	1.02411	0.723553	1.23107	0.25001	-2.90995	0.0412567	DOWN		ENSDARG00000053990	741.587	665.246	881.627	552.242	399.062	513.93	-0.643491	0.0499492	DOWN		ENSDARG00000046010	62.8547	59.4207	46.1667	37.6722	32.8526	40.3161	-0.601629	0.0329292	DOWN
	ENSDARG00000005172	87.7848	117.234	137.48	62.2256	58.1646	53.3771	-0.979851	0.0415491	DOWN		ENSDARG00000041592	2.64119	1.39231	2.19985	4.82351	4.77131	3.51865	1.05637	0.0502021	FALSE		ENSDARG00000010246	1618.4	2158.33	2865.59	1407.26	1420.85	1295.5	-0.687942	0.0330224	DOWN
	ENSDARG00000031637	3.55484	2.32413	3.39704	1.01297	1.42963	1.12504	-1.34286	0.0415491	DOWN		ENSDARG00000069326	10.3691	4.31616	1.04437	0.492195	0.740375	0.827917	-2.88795	0.0504477	FALSE		ENSDARG00000099519	188.984	252.031	283.098	189.608	115.303	147.924	-0.677511	0.0330482	DOWN
	ENSDARG00000014676	231.953	284.259	284.477	208.239	177.75	155.256	-0.565432	0.0415588	DOWN		ENSDARG00000039385	99.5826	95.9302	0.0444413	0.393756	0.164528	0.275972	-7.85894	0.0504477	FALSE		ENSDARG00000055086	429.624	502.347	642.825	362.152	319.153	346.262	-0.616345	0.0330963	DOWN
	ENSDARG00000055313	0.394982	0.491643	0.799302	1.59182	1.62819	2.5001	1.69762	0.0415588	UP		ENSDARG00000014763	158.569	125.726	212.007	100.998	103.323	67.5443	-0.870081	0.0505579	FALSE		ENSDARG00000055903	199.203	294.92	229.58	155.348	181.554	148.072	-0.57729	0.0330963	DOWN
	ENSDARG00000095504	11.8495	7.59812	13.1885	23.4431	27.5071	27.2511	1.26135	0.0415609	UP		ENSDARG00000014474	12.5212	13.0877	12.9547	17.719	24.2679	46.1564	1.19387	0.0505704	FALSE		ENSDARG00000092605	0.279976	0.467879	0.584741	1.64077	1.91109	1.17927	1.73909	0.0330963	UP
	ENSDARG00000100752	25.0814	24.1352	14.2875	37.1906	34.3243	37.5015	0.781695	0.0418875	UP		ENSDARG00000011777	429.34	414.352	499.61	359.4	360.563	315.988	-0.375115	0.0505704	FALSE		ENSDARG00000101933	1.11991	1.5596	0.445517	3.34718	3.91319	3.16928	1.82828	0.0330963	UP
	ENSDARG00000054833	110.595	108.966	91.2454	145.145	141.255	185.882	0.603561	0.0418875	UP		ENSDARG00000026616	254.63	275.538	325.622	95.8795	131.787	199.873	-1.0009	0.0505704	FALSE		ENSDARG00000095034	16.7986	8.10991	8.24207	21.6582	20.021	31.3242	1.14557	0.0331075	UP
	ENSDARG00000063636	46.0154	57.7457	49.9564	72.3553	68.2911	91.2536	0.591789	0.0419501	UP		ENSDARG00000033099	71.7034	61.5401	44.508	118.619	106.285	82.1708	0.790429	0.0505744	FALSE		ENSDARG00000006370	94.352	128.199	151.921	78.7571	72.4396	77.9052	-0.710011	0.0331542	DOWN
	ENSDARG00000079278	4.04857	5.81033	1.69852	0.434132	0.953084	0.750029	-2.34831	0.0419973	DOWN		ENSDARG00000070074	0.195644	0.556924	0.199986	1.87034	1.72754	0.620938	2.2678	0.0507471	FALSE		ENSDARG00000045886	7.27939	7.33011	7.37888	3.34718	3.91319	2.57964	-1.16059	0.0331937	DOWN
	ENSDARG00000099619	126.098	111.603	109.005	97.8244	88.0411	74.5029	-0.412852	0.0420482	DOWN		ENSDARG00000062904	0.684753	0	0.444413	2.55941	1.80981	2.20778	2.424	0.0508909	FALSE		ENSDARG00000062621	0.139988	0.623839	0.306293	1.9033	0.910045	1.99001	2.21201	0.0331937	UP
	ENSDARG00000101626	303.248	309.377	324.117	240.943	262.045	200.883	-0.411923	0.0421666	DOWN		ENSDARG00000075048	1.56515	2.08847	1.08881	3.44536	3.37282	3.24268	1.11614	0.0509037	FALSE		ENSDARG00000096045	0	0	0	1.24699	1.72909	2.87446	8.25501	0.0332227	UP
	ENSDARG00000099329	1.67867	3.08394	1.39878	3.32834	6.87015	6.37525	1.43387	0.0421666	UP		ENSDARG00000076767	0	0.417693	0.355531	1.67346	1.23396	0.896911	2.20954	0.0509348	FALSE		ENSDARG00000079453	2.51979	1.5596	0.835344	0.196893	0.455022	0.442225	-2.12338	0.0332227	DOWN
	ENSDARG00000062846	15.898	15.4644	15.6114	21.4172	22.7814	26.001	0.579402	0.0421666	UP		ENSDARG00000036695	4.0107	4.31616	4.35525	6.30009	11.1879	7.31327	0.966377	0.0511533	FALSE		ENSDARG00000009783	372.369	422.963	589.141	333.602	304.592	278.38	-0.59563	0.0332227	DOWN
	ENSDARG00000102145	323.885	408.779	334.733	260.769	273.734	207.758	-0.523788	0.0421666	DOWN		ENSDARG00000088810	1.07604	1.81	1.2888	3.24848	2.9615	3.44966	1.22351	0.051154	FALSE		ENSDARG00000007438	412.545	626.646	749.053	377.64	405.789	370.732	-0.632168	0.0332723	DOWN
	ENSDARG00000030176	0.493728	0.581033	0.524542	2.7495	2.05178	0.750029	1.77995	0.0421666	UP		ENSDARG00000015681	1149.41	1146.43	1381.3	971.198	873.314	722.634	-0.518571	0.051154	FALSE		ENSDARG00000012199	1306.23	1433.89	2087.64	1095.64	1084.68	961.912	-0.619791	0.0332917	DOWN
	ENSDARG00000102761	0	0.178779	0.0499564	1.3024	1.57524	0.125005	3.54628	0.0422198	UP		ENSDARG00000038576	73.4642	59.7301	71.795	43.3131	50.8391	36.2214	-0.653747	0.0515988	FALSE		ENSDARG00000097877	10.2191	7.17415	6.23724	10.1728	19.839	15.699	0.956959	0.0332917	UP
	ENSDARG00000013063	15.3056	26.8616	31.4975	10.1297	10.6428	14.1256	-1.08286	0.0422411	DOWN		ENSDARG00000075721	17.5101	14.3408	14.1768	21.8534	22.2935	28.8391	0.666171	0.0515988	FALSE		ENSDARG00000008835	5.45954	6.08243	2.36681	7.54756	12.4676	10.7608	1.17208	0.0332917	UP
	ENSDARG00000111509	74.5529	88.9427	95.9413	53.1088	61.5931	45.1268	-0.69755	0.0422919	DOWN		ENSDARG00000090255	6.16278	7.79694	7.57725	12.108	12.2573	12.0738	0.757826	0.0516624	FALSE		ENSDARG00000042566	216.842	403.624	436.412	213.826	158.712	211.162	-0.856924	0.0333797	DOWN
	ENSDARG00000070617	3.2586	4.24601	3.72175	6.07785	7.46582	7.87531	0.929533	0.0422919	UP		ENSDARG00000058068	4.69545	5.98694	4.22193	7.67824	8.71997	11.1079	0.893211	0.0516624	FALSE		ENSDARG00000039385	96.7318	107.768	0.69612	0.131262	0.0910045	0.147408	-9.01343	0.0333797	DOWN
	ENSDARG00000058644	4.83853	5.27399	7.11879	17.3653	13.2108	15.1256	1.39743	0.0424414	UP		ENSDARG00000074996	7.82575	6.40463	15.2878	18.5065	19.7433	21.3189	0.996439	0.0516624	FALSE		ENSDARG00000093659	5.03957	7.33011	6.82198	11.4854	12.8316	11.5715	0.900005	0.0336432	UP
	ENSDARG00000030972	2.1724	4.15662	3.02236	5.93314	6.31418	7.25028	1.04881	0.0424918	UP		ENSDARG00000087110	5.47802	4.87309	2.86647	9.64701	8.14413	9.65904	1.06831	0.0516624	FALSE		ENSDARG00000033285	93.5121	97.7868	83.2838	56.7708	66.6153	60.4374	-0.578349	0.0338018	DOWN
	ENSDARG00000114019	6.41846	8.17915	8.39267	13.1687	20.6104	11.6255	0.985201	0.0425958	UP		ENSDARG00000104186	1298.29	1228.16	1312.55	980.55	1007.4	800.527	-0.461309	0.0517191	FALSE		ENSDARG00000062991	13.1589	11.3851	9.71784	26.7774	19.475	18.0575	0.913026	0.0338512	UP
	ENSDARG00000091655	0.691219	1.34084	6.56927	0.289421	0.238271	0	-3.87252	0.0425958	DOWN		ENSDARG00000023160	302.661	307.422	427.059	232.414	236.262	192.905	-0.649289	0.0517191	FALSE		ENSDARG00000011683	292.015	411.11	462.447	251.695	281.022	256.932	-0.562272	0.033884	DOWN
	ENSDARG00000003920	1044.53	1075.54	1075.41	833.967	872.019	684.527	-0.418596	0.0427307	DOWN		ENSDARG00000095966	38.1505	29.2385	1.44434	1.7719	0.41132	0.482952	-4.71601	0.0517998	FALSE		ENSDARG00000003681	109.611	138.336	124.522	163.487	166.811	170.993	0.428592	0.033884	UP
	ENSDARG00000102746	209.834	196.836	244.212	167.575	149.714	120.38	-0.572692	0.0427435	DOWN		ENSDARG00000100850	224.012	300.739	293.135	218.436	179.911	182.763	-0.493246	0.0518344	FALSE		ENSDARG00000014690	126.549	286.966	211.37	116.823	80.903	112.62	-1.00916	0.033884	DOWN
	ENSDARG00000011648	102.103	123.76	123.542	70.0399	90.768	63.7525	-0.636054	0.0428241	DOWN		ENSDARG00000088293	11.7386	8.49309	8.39941	2.85473	5.75847	3.72563	-1.2102	0.0518344	FALSE		ENSDARG00000104065	6.43946	5.45859	5.31836	11.4854	9.73748	19.0157	1.2276	0.033884	UP
	ENSDARG00000024775	63.6909	47.0189	45.0607	87.8394	74.7641	83.6283	0.661358	0.0429409	UP		ENSDARG00000070040	430.22	435.236	464.345	297.679	371.668	311.918	-0.438556	0.0518748	FALSE		ENSDARG00000019746	317.353	283.535	466.54	201.684	225.6	167.529	-0.844668	0.033886	DOWN
	ENSDARG00000058280	0.0987456	0.268169	0.349695	0.578843	1.32373	1.37505	2.08308	0.0429945	UP		ENSDARG00000021466	52.3347	51.3763	44.5969	36.4224	36.772	22.9057	-0.625894	0.0518748	FALSE		ENSDARG00000027590	475.54	636.316	805.634	461.057	413.615	377.586	-0.6151	0.0339573	DOWN
	ENSDARG00000000747	21.0328	15.7773	30.3235	9.11677	12.2974	10.6254	-1.06259	0.0429945	DOWN		ENSDARG00000101350	16.9232	19.0747	25.1316	13.0924	8.30865	11.8668	-0.880864	0.0518748	FALSE		ENSDARG00000054259	41.1565	12.9447	17.0132	39.6411	74.9877	80.1901	1.4579	0.0339961	UP
	ENSDARG00000018840	507.058	473.273	504.784	380.878	440.788	321.638	-0.376908	0.0429945	DOWN		ENSDARG00000099368	66.5188	60.1478	90.3493	113.008	121.092	96.5214	0.604986	0.0518748	FALSE		ENSDARG00000060036	14.2788	15.2841	15.5096	24.4803	23.2972	24.1749	0.673916	0.0341095	UP
	ENSDARG00000089033	11.7507	14.2576	16.1859	6.07785	9.4117	7.25028	-0.883018	0.043098	DOWN		ENSDARG00000074262	2.15208	1.67077	0.33331	26.7754	10.2007	1.93181	3.32584	0.0518748	FALSE		ENSDARG00000078947	21.2782	37.1184	20.0483	46.8605	51.2355	46.2862	0.885285	0.0342704	UP
	ENSDARG00000099044	22.4152	21.3194	37.817	56.8713	42.8888	51.627	0.887765	0.0431424	UP		ENSDARG00000020235	1118.3	1119.28	1251	875.516	942.827	786.729	-0.421396	0.0519744	FALSE		ENSDARG00000058367	7.83934	11.2291	13.5604	6.23494	3.82219	5.60151	-1.06145	0.0342704	DOWN
	ENSDARG00000006712	22.0203	16.1795	18.7836	41.8214	31.6106	24.376	0.779889	0.0431612	UP		ENSDARG00000060380	134.701	115.005	138.301	97.8483	97.9763	106.318	-0.361283	0.0520137	FALSE		ENSDARG00000079278	4.05966	3.58708	1.53146	0.0656309	0.637031	0.884449	-2.51063	0.0342704	DOWN
	ENSDARG00000075721	20.0453	13.9001	13.8129	22.8643	24.0654	29.5012	0.681112	0.0432679	UP		ENSDARG00000073724	8.60832	7.79694	14.5545	17.3252	19.003	19.87	0.848639	0.0520137	FALSE		ENSDARG00000025206	0.559953	0.31192	0.250603	1.83767	1.09205	3.5378	2.60411	0.0342704	UP
	ENSDARG00000095947	228.892	234.29	202.398	165.404	189.823	139.13	-0.428075	0.043351	DOWN		ENSDARG00000017525	15.7493	9.05002	9.95486	18.3096	19.4143	25.6654	0.867968	0.0520137	FALSE		ENSDARG00000100223	0	0.15596	0.111379	1.64077	1.00105	0.589633	3.4054	0.0342847	UP
	ENSDARG00000038543	194.628	201.797	216.061	165.115	171.304	140.256	-0.3614	0.0434498	DOWN		ENSDARG00000060320	5.96713	4.73386	5.33296	2.36253	1.72754	3.0357	-1.16664	0.0520137	FALSE		ENSDARG00000077605	88.4725	109.328	134.63	73.5066	77.0808	67.7341	-0.608029	0.0342847	DOWN
	ENSDARG00000012135	10.862	6.16788	8.64246	15.3393	14.2963	11.5005	0.684874	0.0434498	UP		ENSDARG00000054632	1.76079	2.2277	0.97771	0.196878	0.164528	0.206979	-3.04728	0.0520137	FALSE		ENSDARG00000104223	140.408	201.344	243.113	131.524	128.134	108.566	-0.668574	0.0342919	DOWN
	ENSDARG00000102892	4515.24	5572.59	5380.75	3719.06	3415.07	2661.85	-0.659085	0.0434869	DOWN		ENSDARG00000101291	123.94	152.597	221.385	97.2577	97.894	95.7624	-0.776568	0.0520137	FALSE		ENSDARG00000077037	41.0165	44.1366	45.4984	64.8434	66.1603	75.1045	0.657066	0.0343643	UP
	ENSDARG00000054456	1.28369	0.446948	0.899215	2.7495	3.89176	2.00008	1.76156	0.0434869	UP		ENSDARG00000101059	52.2369	46.3639	52.7963	29.0395	37.6769	36.5664	-0.55183	0.0520452	FALSE		ENSDARG00000035577	21.6982	15.7519	19.4635	29.6652	29.8495	28.7446	0.631738	0.0344191	UP
	ENSDARG00000043553	3.55484	1.92188	2.37293	4.77545	5.08311	5.75023	1.00379	0.0434967	UP		ENSDARG00000021257	13.9885	6.68309	9.95486	23.0347	16.535	20.284	0.962359	0.0520505	FALSE		ENSDARG00000043705	0	0.935759	0.334138	1.96893	2.18411	1.40038	2.19446	0.034624	UP
	ENSDARG00000078415	22.4152	17.8779	19.9326	14.3264	8.04827	9.00035	-0.948874	0.0434967	DOWN		ENSDARG00000062206	8.70614	16.5685	5.68849	3.24848	5.67621	2.89771	-1.37546	0.0520603	FALSE		ENSDARG00000062457	9.65919	11.3851	10.943	16.3421	18.7469	14.8145	0.640411	0.034624	UP
	ENSDARG00000061205	0.691219	0.581033	1.12402	4.48603	2.38271	2.25009	1.87972	0.0434967	UP		ENSDARG00000075164	80.2139	94.1202	102.104	120.588	116.321	127.844	0.399442	0.0522211	FALSE		ENSDARG00000007601	5.03957	5.77051	15.8437	37.6065	79.3559	36.5572	2.4869	0.034624	UP
	ENSDARG00000020482	273.525	274.247	309.855	468.284	490.203	361.264	0.621944	0.0434967	UP		ENSDARG00000000189	82.1703	71.4255	90.3493	55.4211	45.7387	56.0914	-0.634369	0.0522211	FALSE		ENSDARG00000099104	195.144	409.706	399.824	226.033	180.007	192.147	-0.748401	0.0347693	DOWN
	ENSDARG00000071868	4.73979	2.99455	2.89747	1.3024	1.09869	2.00008	-1.28761	0.0434967	DOWN		ENSDARG00000040700	3.91287	2.50616	0.599958	0.689072	0.0822639	0.344966	-2.62824	0.0523795	FALSE		ENSDARG00000029556	39.6167	46.476	42.881	71.669	89.6394	56.0151	0.752566	0.0347693	UP
	ENSDARG00000005128	1.38244	0.983286	1.97328	0.144711	0.0926609	0.25001	-3.35453	0.0434967	DOWN		ENSDARG00000070705	0.391287	1.39231	2.64426	0.393756	0	0.137986	-3.13394	0.052415	FALSE		ENSDARG00000089307	5.45954	5.77051	8.99388	4.06912	3.36717	1.8426	-1.13358	0.03486	DOWN
	ENSDARG00000070145	7.40592	5.45277	51.2303	2.02595	2.4489	1.75007	-3.34439	0.0435094	DOWN		ENSDARG00000041203	885.875	861.283	783.39	623.512	662.06	522.209	-0.485189	0.0524903	FALSE		ENSDARG00000004343	79.3733	137.712	125.691	80.7261	70.6195	70.6822	-0.626805	0.0348879	DOWN
	ENSDARG00000076176	0.493728	0.357558	0.824281	0.868264	1.61495	3.37513	1.75535	0.0435094	UP		ENSDARG00000056525	0.391287	0.139231	0.0444413	2.36253	1.06943	1.10389	3.20452	0.0524903	FALSE		ENSDARG00000068515	5.73952	0.31192	5.59681	0.131262	0.455022	0.147408	-4.03405	0.0348879	DOWN
	ENSDARG00000077516	472.004	433.897	454.903	391.876	333.182	260.26	-0.465806	0.0435094	DOWN		ENSDARG00000052997	0.782575	0.139231	0.311089	1.08283	2.0566	1.17288	1.79782	0.0524903	FALSE		ENSDARG00000002792	43.6763	37.5863	39.6232	49.0919	67.0703	64.4174	0.578738	0.0348879	UP
	ENSDARG00000104256	1.77742	1.38554	1.07406	4.0519	2.93868	3.00012	1.24491	0.0435094	UP		ENSDARG00000035676	1008.54	1078.34	1323.49	848.74	686.575	632.115	-0.654136	0.0524903	FALSE		ENSDARG00000008979	15.2587	9.04567	6.48784	18.9017	23.5702	32.4298	1.29346	0.0348879	UP
	ENSDARG00000087424	2.56738	2.68169	4.4711	7.95908	4.69923	9.87539	1.18831	0.0435107	UP		ENSDARG00000027099	7.04317	7.37925	7.13284	18.4081	9.7894	16.7653	1.06023	0.0525004	FALSE		ENSDARG00000025797	14.4188	13.5685	11.1101	27.4337	24.1162	17.5416	0.825249	0.0348879	UP
	ENSDARG00000086326	39.8932	27.979	29.2744	15.0499	21.9739	13.3755	-0.937121	0.0438203	DOWN		ENSDARG00000075952	14.7711	13.7839	16.2655	11.3205	7.73281	7.52025	-0.757488	0.0525221	FALSE		ENSDARG00000016481	40.5966	63.0078	48.7284	33.4718	29.2124	23.659	-0.818023	0.0348879	DOWN
	ENSDARG00000104719	27.7475	16.2242	20.7819	34.5858	35.8995	39.5016	0.767095	0.0438203	UP		ENSDARG00000055955	0.0978218	0	0.066662	2.06722	1.15169	0.551945	4.17725	0.0525314	FALSE		ENSDARG00000063197	432.564	344.047	343.661	247.494	274.925	282.213	-0.477287	0.0348879	DOWN
	ENSDARG00000061174	22.514	21.6323	21.1815	28.0739	31.6239	29.0011	0.442676	0.0439279	UP		ENSDARG00000012790	395.2	433.009	518.053	267.163	341.642	251.963	-0.645536	0.0526219	FALSE		ENSDARG00000075942	1.67986	1.87152	0.974569	7.35066	3.00315	3.75891	1.68355	0.0348879	UP
	ENSDARG00000101059	47.5954	45.1865	50.8556	29.8104	37.6071	29.5012	-0.564878	0.0439279	DOWN		ENSDARG00000029764	0.195644	0.696155	0.177765	1.67346	1.89207	1.17288	2.32151	0.0528919	FALSE		ENSDARG00000101291	120.67	165.941	222.285	99.3652	87.9103	100.68	-0.822873	0.0348879	DOWN
	ENSDARG00000061282	544.779	728.615	634.246	488.688	416.657	384.265	-0.565103	0.0439279	DOWN		ENSDARG00000062198	502.804	433.705	427.615	347.588	317.868	218.294	-0.626399	0.0528919	FALSE		ENSDARG00000039459	117.59	126.795	94.0319	84.9264	77.8088	76.8734	-0.496816	0.0348879	DOWN
	ENSDARG00000070227	0.0987456	0.134084	0.54952	0.868264	1.44286	1.12504	1.98616	0.0439279	UP		ENSDARG00000062263	96.7458	101.499	99.8819	74.1245	79.4669	69.3381	-0.419349	0.0529227	FALSE		ENSDARG00000018856	5.8795	7.64203	6.1537	10.1072	14.2877	13.4878	0.947194	0.0348879	UP
	ENSDARG00000073673	3.2586	3.21803	1.99826	7.38024	4.73895	10.8754	1.43622	0.0440678	UP		ENSDARG00000061174	23.7707	25.2008	25.0427	32.5833	30.5199	36.6353	0.430403	0.0529227	FALSE		ENSDARG00000079065	1.95983	1.71556	1.615	3.41281	4.0042	5.67522	1.31197	0.0348879	UP
	ENSDARG00000099368	64.9746	56.9412	84.4263	118.084	113.999	84.6283	0.617797	0.0440678	UP		ENSDARG00000010281	4.4998	3.89847	4.77744	2.2641	1.72754	1.58684	-1.24573	0.0529227	FALSE		ENSDARG00000010437	69.1542	46.0081	90.6906	117.02	150.976	182.418	1.12548	0.0348879	UP
	ENSDARG00000080630	2.1724	5.22929	4.59599	0.434132	1.08546	1.37505	-2.02484	0.0441532	DOWN		ENSDARG00000103472	20.9339	16.1508	13.9324	20.8691	28.9569	29.4601	0.638925	0.0529227	FALSE		ENSDARG00000075121	36.8169	20.7427	15.0362	64.4496	55.5127	55.7203	1.28233	0.0348973	UP
	ENSDARG00000067981	81.1689	61.0531	60.1225	55.1347	41.4592	34.0013	-0.631864	0.0441578	DOWN		ENSDARG00000097155	4.69545	1.39231	5.71071	9.54858	8.39092	13.7296	1.3931	0.0529227	FALSE		ENSDARG00000079705	10.2191	9.82547	8.63189	15.8171	17.1999	17.4679	0.81874	0.0349272	UP
	ENSDARG00000095750	12.5407	8.6261	7.94307	5.93314	2.58127	2.37509	-1.43934	0.044347	DOWN		ENSDARG00000044491	681.72	661.626	734.171	571.733	544.998	489.782	-0.371055	0.0529227	FALSE		ENSDARG00000005098	640.866	781.982	907.992	570.792	580.063	519.761	-0.480716	0.0349272	DOWN
	ENSDARG00000045563	15.7993	13.8107	16.3357	4.77545	9.61026	10.3754	-0.883146	0.0444372	DOWN		ENSDARG00000095796	7.6301	14.0623	10.1104	4.33131	0.822639	1.86281	-2.18738	0.0529227	FALSE		ENSDARG00000112439	4.19965	4.05495	5.15129	7.28503	9.19145	7.29671	0.8158	0.0349272	UP
	ENSDARG00000074779	6.02348	7.82159	7.29363	15.7735	13.8859	9.75038	0.895565	0.0444372	UP		ENSDARG00000003827	24.0642	26.8716	19.4431	30.6145	32.3297	39.878	0.550401	0.053006	FALSE		ENSDARG00000102556	26.8777	23.082	22.4429	19.6893	12.1946	15.1093	-0.621132	0.0349272	DOWN
	ENSDARG00000096887	0.394982	0.893896	0.174847	3.90719	4.28888	7.37529	3.40711	0.0444372	UP		ENSDARG00000096628	1226.78	1338.15	1587.62	929.165	1056.52	912.296	-0.519047	0.0530463	FALSE		ENSDARG00000023058	9.37921	3.89899	4.56655	10.7635	13.0136	16.8045	1.19264	0.0349272	UP
	ENSDARG00000016318	0.592473	0.759812	0.374673	1.73653	1.03251	1.62506	1.32337	0.0445086	UP		ENSDARG00000061735	612.56	688.219	854.54	474.082	503.866	348.829	-0.700273	0.0530463	FALSE		ENSDARG00000090054	7.97933	8.26587	9.3837	11.9448	17.8369	19.9738	0.952375	0.0349272	UP
	ENSDARG00000077092	0.88871	1.56432	1.49869	1.3024	19.2867	9.00035	2.89859	0.0445086	UP		ENSDARG00000022978	8.5105	6.54386	5.84404	9.74545	13.7381	14.2126	0.855118	0.0530463	FALSE		ENSDARG00000101118	53.6155	55.6776	43.5214	35.9001	33.9447	34.3461	-0.550773	0.0349272	DOWN
	ENSDARG00000074275	15.4043	5.05051	6.869	64.8304	20.1471	22.1259	1.9794	0.0447107	UP		ENSDARG00000007271	14.0863	21.8593	15.0656	25.791	24.0211	30.219	0.653865	0.0530463	FALSE		ENSDARG00000041011	10.9191	36.1827	26.8424	8.99144	7.55337	10.6134	-1.44385	0.0350552	DOWN
	ENSDARG00000012627	456.994	533.343	617.961	381.168	393.068	308.137	-0.57129	0.044719	DOWN		ENSDARG00000039750	7.72792	6.2654	6.13291	3.5438	2.55018	2.0008	-1.31662	0.0530463	FALSE		ENSDARG00000077085	6.85942	17.6235	10.3304	4.52853	5.09625	6.48596	-1.10682	0.0350552	DOWN
	ENSDARG00000099315	0.394982	0.357558	0.999128	2.46008	1.41639	1.50006	1.52698	0.044719	UP		ENSDARG00000058280	0.195644	0.417693	0.288869	0.88595	1.15169	1.72483	2.0832	0.0530463	FALSE		ENSDARG00000012194	6.99941	5.61455	4.45517	11.8792	8.64543	12.6034	0.966707	0.0352572	UP
	ENSDARG00000101029	19.7491	13.8554	16.8603	32.994	29.4927	44.7518	1.08731	0.044719	UP		ENSDARG00000054172	71.8012	98.9933	83.6164	41.8365	47.3017	54.9185	-0.819435	0.0530463	FALSE		ENSDARG00000079046	2.3798	1.87152	1.3644	4.20038	4.0042	3.6852	1.10452	0.0354178	UP
	ENSDARG00000060510	34.3635	29.141	20.8318	48.0439	43.4183	77.628	1.00431	0.044719	UP		ENSDARG00000037145	0.0978218	0	0.0888827	5.21726	3.37282	0	5.11937	0.0530563	FALSE		ENSDARG00000032614	41.1565	39.4578	74.3735	28.4182	30.7595	29.1868	-0.81526	0.0354178	DOWN
	ENSDARG00000091813	169.349	179.316	269.465	132.989	119.599	93.3787	-0.837756	0.044719	DOWN		ENSDARG00000035993	1111.75	1200.31	1077.24	869.019	860.316	761.546	-0.444292	0.0531044	FALSE		ENSDARG00000102997	1.95983	2.02748	1.72638	2.95339	7.37136	4.79077	1.40611	0.0354178	UP
	ENSDARG00000115819	0.691219	0.893896	1.149	1.01297	116.859	0.875034	5.40967	0.044719	UP		ENSDARG00000099865	4990.48	5080.12	5525.99	3665.87	4127.84	3512.09	-0.464181	0.0531143	FALSE		ENSDARG00000009524	128.649	89.9888	92.6397	73.1129	58.0609	71.7878	-0.61607	0.0354178	DOWN
	ENSDARG00000039385	111.582	91.1774	0.0749346	0.723553	0.14561	0.125005	-8.14042	0.0448601	DOWN		ENSDARG00000100143	70.1383	68.2232	80.5722	43.2147	58.5719	31.1159	-0.721233	0.0531926	FALSE		ENSDARG00000054833	90.1524	102.466	101.717	131.065	137.963	181.828	0.614939	0.035445	UP
	ENSDARG00000062794	1488.19	1239.03	1688.93	1186.63	942.468	842.158	-0.571829	0.0449639	DOWN		ENSDARG00000028058	5.08674	4.17693	4.75522	9.15482	6.33432	11.3839	0.93615	0.0532872	FALSE		ENSDARG00000040350	24.218	15.596	29.4598	10.6322	10.9205	14.3723	-0.951784	0.035521	DOWN
	ENSDARG00000026489	2583.28	2753.25	3200.01	2129.13	2003.86	1505.06	-0.598454	0.0449982	DOWN		ENSDARG00000059642	255.706	266.071	312.112	214.4	217.259	204.358	-0.391155	0.0533179	FALSE		ENSDARG00000016427	42.9764	55.5217	45.22	32.4217	28.4844	35.4517	-0.575558	0.0355571	DOWN
	ENSDARG00000039613	323.49	327.613	304.334	262.216	268.598	231.759	-0.325031	0.0449982	DOWN		ENSDARG00000112483	11.8364	10.7208	9.48823	13.8799	23.9388	17.8002	0.797999	0.0533179	FALSE		ENSDARG00000102636	448.242	467.1	582.263	324.611	392.866	295.037	-0.565164	0.0356097	DOWN
	ENSDARG00000054122	45.423	32.3143	44.0865	55.4242	66.1732	63.6275	0.605804	0.0449982	UP		ENSDARG00000009133	0.0978218	0.278462	0.288869	1.08283	1.15169	2.48375	2.73462	0.0533534	FALSE		ENSDARG00000005590	20.7183	27.137	10.8038	40.4287	36.1288	54.3936	1.16978	0.0356479	UP
	ENSDARG00000014945	20.6378	19.7998	20.9068	36.4671	29.5986	26.001	0.584643	0.0449982	UP		ENSDARG00000040705	192.611	219.01	251.294	149.332	146.347	108.388	-0.714843	0.0533534	FALSE		ENSDARG00000025670	0.139988	0.15596	0.723965	2.42834	2.0021	2.87446	2.5392	0.0357628	UP
	ENSDARG00000044491	667.816	647.047	689.598	567.266	547.295	426.267	-0.379413	0.0450624	DOWN		ENSDARG00000051854	487.348	452.64	521.141	548.994	604.146	696.692	0.340196	0.0533787	FALSE		ENSDARG00000018524	7.97933	5.45859	6.48784	13.9138	9.55547	14.1512	0.917235	0.0357652	UP
	ENSDARG00000051931	8.68961	7.10647	11.0404	11.4321	14.4022	21.5008	0.815473	0.0450624	UP		ENSDARG00000045900	19.8578	20.6062	17.5988	33.7645	31.3425	26.7693	0.663327	0.0533787	FALSE		ENSDARG00000087352	3.4997	4.05495	3.92612	7.2194	6.82534	8.25486	0.955875	0.0358846	UP
	ENSDARG00000079795	0	0	0	0.144711	1.12517	1.87507	7.38737	0.0451457	UP		ENSDARG00000103840	11.4452	14.7585	11.9103	3.34692	9.54261	3.17368	-1.24313	0.0534036	FALSE		ENSDARG00000029215	3.4997	2.49536	3.64767	5.44737	11.1936	10.9082	1.4998	0.0358889	UP
	ENSDARG00000091558	1.38244	1.78779	2.99738	4.77545	4.76542	5.62522	1.27124	0.0451457	UP		ENSDARG00000036558	16.3362	17.2647	13.8213	20.0815	26.0777	36.9113	0.812486	0.0535747	FALSE		ENSDARG00000015471	15.8187	14.6602	8.5762	18.6392	28.7574	30.8083	1.01061	0.0359228	UP
	ENSDARG00000011703	2.76488	3.03925	1.24891	13.3134	3.75939	9.50037	1.9089	0.0451699	UP		ENSDARG00000060837	2.64119	2.2277	1.88876	4.33131	3.94867	7.38226	1.22268	0.0536477	FALSE		ENSDARG00000099069	0.279976	0.15596	0	2.88776	0.637031	1.10556	4.03656	0.0359228	UP
	ENSDARG00000051793	2.56738	3.26272	3.97153	5.64371	6.23476	9.12536	1.08617	0.0452741	UP		ENSDARG00000037773	63.1929	56.9455	53.7962	71.0729	79.8782	88.1042	0.459447	0.0536477	FALSE		ENSDARG00000033852	555.193	752.194	693.28	366.155	526.461	423.799	-0.604002	0.0359228	DOWN
	ENSDARG00000056050	5.43101	4.15662	9.99128	24.8902	15.8185	17.5007	1.5592	0.0452741	UP		ENSDARG00000102216	55.0737	60.7047	54.0851	72.1557	76.999	71.6149	0.378739	0.0537591	FALSE		ENSDARG00000038870	13.9988	14.3483	7.99146	19.6893	25.8453	30.8083	1.08114	0.0359228	UP
	ENSDARG00000062023	37.2271	37.3649	45.4603	78.1437	45.6818	70.2528	0.68921	0.0452861	UP		ENSDARG00000024109	343.355	365.899	356.197	283.504	294.998	290.461	-0.294053	0.0538267	FALSE		ENSDARG00000058394	66.2144	89.8328	134.156	48.1075	52.3276	51.3718	-0.937478	0.0359228	DOWN
	ENSDARG00000056128	6.12222	5.72094	3.27214	2.17066	0.926609	1.87507	-1.65112	0.0452861	DOWN		ENSDARG00000103854	84.9093	87.7156	55.3295	45.085	41.3787	45.7424	-0.78398	0.0538267	FALSE		ENSDARG00000075416	48.9959	76.1084	13.0314	7.67882	8.37241	9.58153	-2.42158	0.0359421	DOWN
	ENSDARG00000068503	56.1862	53.8572	5.29538	4.48603	4.5801	3.62514	-3.17191	0.0453348	DOWN		ENSDARG00000076357	0.391287	0	0.133324	1.67346	0.904903	0.482952	2.48489	0.0538267	FALSE		ENSDARG00000010681	247.219	254.214	389.465	161.583	196.843	177.258	-0.735083	0.0359755	DOWN
	ENSDARG00000017809	405.647	337.044	349.695	260.19	296.144	220.759	-0.490588	0.0453348	DOWN		ENSDARG00000100236	31.5965	27.0108	27.4203	15.0612	15.4656	21.2499	-0.731135	0.0538267	FALSE		ENSDARG00000087166	2.23981	1.24768	1.72638	0.328155	0.0910045	0.147408	-3.11481	0.0360354	DOWN
	ENSDARG00000113609	2.07366	3.21803	2.92245	5.20958	4.06384	6.87527	0.956108	0.0453348	UP		ENSDARG00000093374	826.594	812.413	767.991	630.6	648.322	543.39	-0.401448	0.0538957	FALSE		ENSDARG00000014536	55.9953	91.2365	139.141	40.6255	44.8652	54.541	-1.03525	0.0360451	DOWN
	ENSDARG00000025699	20.0453	21.7664	18.9834	12.7345	8.55128	13.0005	-0.83392	0.0454863	DOWN		ENSDARG00000096661	29.64	47.1993	33.6199	21.0659	18.5916	24.8375	-0.773731	0.0540187	FALSE		ENSDARG00000111712	0.699941	0.467879	0.640431	3.80659	1.91109	2.65335	2.18624	0.0360451	UP
	ENSDARG00000099960	87.6861	114.687	156.064	64.9751	69.3369	63.8775	-0.855304	0.0454863	DOWN		ENSDARG00000025972	21.0317	18.2393	15.5989	26.4801	22.8694	35.0485	0.623829	0.0540187	FALSE		ENSDARG00000088899	307.694	333.442	290.672	255.829	209.128	224.134	-0.434991	0.0361768	DOWN
	ENSDARG00000003021	104.473	100.563	135.757	70.9082	72.7653	55.2522	-0.776158	0.0455018	DOWN		ENSDARG00000027403	3.42376	2.78462	1.71099	6.20165	3.78414	6.48535	1.07455	0.0540538	FALSE		ENSDARG00000026907	4.47962	4.83475	8.01931	13.52	10.2835	11.7927	1.01921	0.0361768	UP
	ENSDARG00000005162	1232.05	1334.36	1321.92	979.98	1018.26	841.158	-0.453501	0.0455018	DOWN		ENSDARG00000104047	0.293465	0.139231	0	1.37814	0.987167	1.58684	3.65579	0.0542278	FALSE		ENSDARG00000005355	20.5783	13.7245	18.2105	27.8275	34.7637	32.0613	0.847854	0.0361768	UP
	ENSDARG00000042728	9.67707	9.56469	8.41765	15.9182	15.342	13.0005	0.679754	0.0455692	UP		ENSDARG00000039131	2.05426	2.2277	3.17756	5.8079	4.60678	5.58844	1.08136	0.0542278	FALSE		ENSDARG00000037514	58.3751	57.3932	77.2694	22.9708	3.73118	4.42225	-2.62533	0.0361956	DOWN
	ENSDARG00000034518	161.943	123.715	124.416	101.876	106.851	86.8784	-0.470971	0.0455692	DOWN		ENSDARG00000074453	16.5319	11.8346	10.1993	20.9675	21.1418	27.3903	0.853055	0.0542278	FALSE		ENSDARG00000007561	4.89959	6.55031	9.82922	2.55961	2.0021	2.57964	-1.58218	0.0362034	DOWN
	ENSDARG00000042115	5.23351	3.97784	2.09817	1.88124	1.05898	1.25005	-1.45149	0.0455692	DOWN		ENSDARG00000078050	1.17386	1.53154	1.97764	5.61102	3.04376	3.24268	1.31767	0.0542481	FALSE		ENSDARG00000098367	335.132	363.542	404.78	287.66	279.748	290.542	-0.363324	0.0362034	DOWN
	ENSDARG00000038025	0.394982	0.804507	0.724368	1.88124	1.05898	6.25025	2.17897	0.0456115	UP		ENSDARG00000058771	10.1735	4.73386	2.5776	19.9831	17.1932	22.2848	1.78111	0.0542939	FALSE		ENSDARG00000075677	1.11991	0.935759	0.668276	1.44388	4.45922	4.34854	1.94388	0.0362034	UP
	ENSDARG00000035122	1272.93	1093.55	1206	971.008	977.824	694.902	-0.434192	0.0458267	DOWN		ENSDARG00000013845	2.83683	2.08847	1.24436	5.8079	9.21356	3.51865	1.60983	0.0542939	FALSE		ENSDARG00000069279	1.53987	29.0085	54.2974	1.37825	1.54708	1.10556	-4.40397	0.0362441	DOWN
	ENSDARG00000116300	0.789965	1.02798	0.324717	1.59182	2.96515	5.37521	2.23376	0.0458605	UP		ENSDARG00000111980	0.586931	0.556924	1.31102	3.93756	5.0181	1.44886	1.98581	0.05431	FALSE		ENSDARG00000055955	0	0.15596	0.0835344	2.16582	1.82009	1.40038	4.38307	0.0362565	UP
	ENSDARG00000045424	64.1846	60.1592	75.9337	101.732	82.4815	93.7537	0.471487	0.0459574	UP		ENSDARG00000076082	0.489109	0.278462	0.0888827	2.2641	2.0566	0.827917	2.75375	0.0544138	FALSE		ENSDARG00000059057	10.7791	7.01819	11.8062	19.8862	17.4729	27.4179	1.12191	0.0362565	UP
	ENSDARG00000039828	19.4529	25.5207	25.6526	36.3224	34.6552	45.6268	0.720097	0.0459886	UP		ENSDARG00000056720	3.22812	4.17693	2.82203	8.46575	4.19546	10.073	1.16416	0.0545472	FALSE		ENSDARG00000007409	49.2758	62.5399	63.8482	34.1937	39.769	33.5354	-0.70947	0.0362565	DOWN
	ENSDARG00000074996	8.09714	6.97239	12.5141	19.3912	20.1868	15.8756	1.00418	0.0459886	UP		ENSDARG00000045092	0.391287	0.696155	0.377751	2.65785	0.822639	2.55275	2.09505	0.0546911	FALSE		ENSDARG00000062326	0.139988	1.09172	0.334138	1.57514	2.91214	4.64336	2.64617	0.0362565	UP
	ENSDARG00000077265	25.1801	26.9957	32.7964	43.2685	48.5808	37.0015	0.600611	0.0459886	UP		ENSDARG00000095904	168.351	169.305	170.521	214.4	230.339	204.427	0.353194	0.0546911	FALSE		ENSDARG00000043154	627.427	855.128	947.643	537.189	585.978	427.336	-0.648593	0.0363139	DOWN
	ENSDARG00000053575	8.8871	6.30197	7.69329	15.7735	12.6019	15.5006	0.938431	0.0460878	UP		ENSDARG00000040008	12.1299	0	8.82161	0	0.0822639	0	-7.71432	0.0548823	FALSE		ENSDARG00000006272	69.2942	49.7512	48.0045	80.9229	93.1886	77.5367	0.592343	0.0363262	UP
	ENSDARG00000060058	5.43101	6.61483	6.14464	9.98503	9.30581	15.3756	0.922785	0.0461583	UP		ENSDARG00000096530	3.81505	2.36693	3.17756	17.8174	5.18263	9.79702	1.79771	0.0550434	FALSE		ENSDARG00000059287	35.137	41.6413	46.2224	30.2559	28.6664	23.8064	-0.573524	0.0363631	DOWN
	ENSDARG00000055917	99.5355	90.8199	115.274	74.526	71.5872	59.0023	-0.575219	0.0461827	DOWN		ENSDARG00000093192	8.60832	5.43001	7.3106	11.222	11.1056	17.3863	0.892187	0.0551468	FALSE		ENSDARG00000012682	123.19	106.521	98.9326	162.24	154.435	193.694	0.635739	0.0363631	UP
	ENSDARG00000061268	555.345	534.371	605.796	491.727	401.235	325.638	-0.47666	0.0464061	DOWN		ENSDARG00000069525	85.2028	99.2717	121.414	56.5039	56.104	76.2374	-0.696248	0.0551468	FALSE		ENSDARG00000037244	15.3987	21.9903	41.7951	11.026	11.0115	11.1293	-1.26361	0.0363999	DOWN
	ENSDARG00000091979	0.197491	0.804507	0.849259	2.60479	2.18415	2.00008	1.78904	0.0464774	UP		ENSDARG00000059792	0.978218	1.11385	0.822165	1.47658	3.29056	3.65664	1.55402	0.0551468	FALSE		ENSDARG00000004305	0.279976	0.31192	0.167069	0.459417	1.63808	1.8426	2.47293	0.036468	UP
	ENSDARG00000060165	0.197491	0	0.199826	0.868264	0.939847	0.50002	2.5363	0.046487	UP		ENSDARG00000038113	7.14099	10.4423	11.9992	15.8487	14.3962	19.732	0.752678	0.0551468	FALSE		ENSDARG00000099044	23.938	26.2012	30.1838	58.0834	33.7627	58.7422	0.904758	0.0366252	UP
	ENSDARG00000070000	0.197491	0.268169	0.224804	0.434132	1.05898	2.37509	2.42579	0.0466436	UP		ENSDARG00000053995	2.15208	6.54386	1.84432	12.108	9.46035	10.8319	1.66158	0.0551596	FALSE		ENSDARG00000094417	1.25989	2.49536	0.389827	4.85669	3.73118	5.74892	1.90096	0.0366252	UP
	ENSDARG00000099235	380.96	318.004	360.96	258.887	291.578	200.633	-0.496145	0.0466943	DOWN		ENSDARG00000068503	51.063	57.6417	4.75522	4.52819	4.93583	4.13959	-3.05099	0.0552728	FALSE		ENSDARG00000098239	3.21973	4.36687	3.06293	0.984464	2.0021	0.810745	-1.48753	0.0366252	DOWN
	ENSDARG00000075570	2576.47	2493.57	2874.27	2168.63	2077.88	1549.56	-0.454822	0.0466943	DOWN		ENSDARG00000042929	20.6404	25.897	35.0198	17.719	16.206	16.8343	-0.6871	0.0553176	FALSE		ENSDARG00000025332	2.93975	1.09172	1.42009	5.11921	5.00525	5.30669	1.51475	0.0366559	UP
	ENSDARG00000101813	430.333	546.841	410.991	338.623	316.57	340.763	-0.479207	0.0466943	DOWN		ENSDARG00000099380	161.699	173.064	164.988	91.4498	72.31	124.257	-0.794551	0.0553939	FALSE		ENSDARG00000101285	32.3373	51.3108	39.0106	25.3335	28.3934	20.7846	-0.718422	0.0366559	DOWN
	ENSDARG00000070958	1.77742	2.86047	1.79843	6.36727	4.84484	4.12516	1.24237	0.0467121	UP		ENSDARG00000075942	1.27168	2.08847	0.99993	7.0876	2.71471	2.69073	1.55024	0.0554638	FALSE		ENSDARG00000076490	6.99941	5.14667	13.1428	3.34718	3.54918	2.94816	-1.37737	0.036695	DOWN
	ENSDARG00000056666	4.73979	4.69296	1.47371	0	0.780999	0.875034	-2.58002	0.0467121	DOWN		ENSDARG00000009557	98.7022	118.486	125.813	81.8027	81.6881	73.6157	-0.53311	0.0555216	FALSE		ENSDARG00000104727	5.8795	4.67879	3.98181	9.71338	16.8358	10.466	1.35477	0.0367008	UP
	ENSDARG00000074274	5.23351	2.81577	2.84751	2.17066	1.05898	1.37505	-1.26878	0.0467643	DOWN		ENSDARG00000031768	0.782575	0.974617	1.66655	5.21726	2.9615	4.62254	1.84696	0.0555216	FALSE		ENSDARG00000028192	17.0786	19.8069	18.3497	11.9448	13.6507	11.7927	-0.562984	0.0369587	DOWN
	ENSDARG00000015471	11.0595	11.8441	7.7932	14.9052	20.9546	23.8759	0.964515	0.0467779	UP		ENSDARG00000025576	348.833	353.786	406.394	269.23	322.968	278.525	-0.349191	0.0556757	FALSE		ENSDARG00000042590	1.53987	0.779799	1.08595	2.29708	2.91214	4.12743	1.45065	0.0369587	UP
	ENSDARG00000016363	0	0	0.199826	4.48603	9.82206	0	5.62824	0.0467779	UP		ENSDARG00000057556	181.166	222.77	282.291	118.127	110.892	138.4	-0.901739	0.0557073	FALSE		ENSDARG00000060510	41.2965	25.2655	22.61	49.0263	54.6937	77.9789	1.03053	0.0370457	UP
	ENSDARG00000079639	1679.66	1387.37	1325.77	1231.05	1132.87	918.786	-0.420166	0.0467941	DOWN		ENSDARG00000036257	99.1913	58.0593	54.6184	121.867	139.602	135.227	0.905802	0.0557648	FALSE		ENSDARG00000013351	1594.75	2214.79	3452.51	1401.15	1492.29	1454.77	-0.740171	0.0371023	DOWN
	ENSDARG00000009949	1.48118	0.581033	0.149869	2.60479	3.36227	3.87515	2.26922	0.0468312	UP		ENSDARG00000062361	5.86931	4.17693	4.75522	12.2064	7.65054	7.10629	0.860927	0.0557648	FALSE		ENSDARG00000073721	8.39929	4.21091	6.73845	13.9794	12.1946	14.7408	1.07616	0.037146	UP
	ENSDARG00000102636	525.03	499.286	553.217	370.025	432.7	282.011	-0.539777	0.0468312	DOWN		ENSDARG00000030022	78.8444	74.6278	68.773	109.366	116.815	88.6562	0.502733	0.0558467	FALSE		ENSDARG00000038882	2084.84	2502.69	2450.71	1821.72	1810.17	1675.52	-0.407226	0.037146	DOWN
	ENSDARG00000045487	96.2769	180.88	181.417	80.1697	71.6534	75.378	-1.01481	0.0468312	DOWN		ENSDARG00000042147	302.269	294.613	338.687	237.139	246.545	201.805	-0.449034	0.0558467	FALSE		ENSDARG00000020898	6.29947	4.21091	4.5387	1.18136	2.27511	3.24298	-1.16541	0.0372046	DOWN
	ENSDARG00000018907	35.5484	26.0571	27.1513	49.491	45.7348	56.5022	0.774458	0.0468312	UP		ENSDARG00000003616	14.282	11.9739	27.2425	54.4367	41.132	31.8748	1.23967	0.0558467	FALSE		ENSDARG00000012627	393.227	505.934	663.793	387.813	335.989	319.507	-0.583624	0.0372835	DOWN
	ENSDARG00000011932	3.55484	7.32995	2.92245	14.7605	11.1061	13.3755	1.49979	0.0468312	UP		ENSDARG00000007081	426.21	470.462	459.146	342.371	386.147	291.841	-0.410125	0.0558467	FALSE		ENSDARG00000011613	115.49	156.116	152.506	92.2771	101.47	95.0783	-0.554677	0.0372999	DOWN
	ENSDARG00000074665	3.06111	3.57558	3.42201	4.48603	7.1746	6.62526	0.866279	0.0468312	UP		ENSDARG00000030756	7251.34	7342.07	9294.26	5579.81	6316.14	4912.65	-0.507091	0.0558467	FALSE		ENSDARG00000099911	99.1116	109.172	47.9766	31.9623	13.0136	40.3161	-1.58185	0.0374238	DOWN
	ENSDARG00000112483	8.39337	11.4866	9.81643	15.0499	20.7163	16.1256	0.806681	0.0468312	UP		ENSDARG00000101465	6.84753	8.0754	7.51059	3.34692	5.51168	2.55275	-0.97451	0.0558467	FALSE		ENSDARG00000045556	1.81985	1.87152	3.64767	6.23494	7.46237	5.74892	1.36154	0.0374463	UP
	ENSDARG00000062089	7.50466	5.00582	5.86988	21.5619	18.9425	16.3756	1.63396	0.0468312	UP		ENSDARG00000054833	103.398	111.803	95.1267	126.1	134.831	199.597	0.570457	0.0558467	FALSE		ENSDARG00000040700	2.65978	2.49536	1.28086	0.131262	0.182009	0.589633	-2.77339	0.0374544	DOWN
	ENSDARG00000092158	65.7645	67.2657	57.275	48.3333	40.4531	39.2515	-0.572352	0.0468312	DOWN		ENSDARG00000030532	9.58654	8.0754	8.68828	15.5533	13.3268	14.6955	0.724435	0.0559454	FALSE		ENSDARG00000025335	1.53987	1.09172	1.25302	0.328155	0.364018	0.36852	-1.85504	0.0375596	DOWN
	ENSDARG00000104889	963.658	979.621	1036.99	852.346	732.26	661.026	-0.408417	0.0468656	DOWN		ENSDARG00000008573	5.3802	5.8477	4.0886	9.05638	7.65054	11.0389	0.866234	0.0560789	FALSE		ENSDARG00000002255	0.419965	0.31192	0.612586	1.05009	4.0042	2.21112	2.318	0.0375596	UP
	ENSDARG00000069279	1.0862	41.8343	48.7075	1.3024	1.7738	2.00008	-4.16217	0.0470306	DOWN		ENSDARG00000101180	741.685	763.265	852.807	625.382	567.374	541.734	-0.443034	0.0560789	FALSE		ENSDARG00000035122	1119.77	1168.61	1183.54	919.424	868.456	761.142	-0.445803	0.0375596	DOWN
	ENSDARG00000059057	9.57832	9.60938	9.66656	14.9052	20.2927	25.376	1.07012	0.0471246	UP		ENSDARG00000077372	4.89109	5.15155	0.66662	0.0984389	0.0822639	0.482952	-3.87007	0.0562073	FALSE		ENSDARG00000074675	19.8783	31.8158	19.5192	9.71338	14.0147	12.3086	-0.980081	0.03761	DOWN
	ENSDARG00000061757	375.628	303.21	327.739	235.878	286.944	219.134	-0.439176	0.0471477	DOWN		ENSDARG00000059725	119.734	130.181	151.256	94.4029	78.562	73.5467	-0.703395	0.0562847	FALSE		ENSDARG00000015722	1.81985	1.40364	2.72879	14.8982	4.0952	12.456	2.35558	0.0376343	UP
	ENSDARG00000024694	385.404	402.968	384.739	286.238	346.777	245.135	-0.417147	0.0471629	DOWN		ENSDARG00000110357	1.56515	2.08847	1.46656	0.393756	0.493583	0.758924	-1.59413	0.0562847	FALSE		ENSDARG00000069085	115.21	109.64	76.5454	67.8624	62.3381	59.1107	-0.669025	0.0378045	DOWN
	ENSDARG00000100385	1.18495	1.29615	3.19721	4.63074	5.83764	13.0005	2.00682	0.0471635	UP		ENSDARG00000013351	2036.26	2266.4	3122.29	1484.85	1594.6	1512.61	-0.693337	0.0564055	FALSE		ENSDARG00000023768	2.93975	2.49536	2.31112	3.28155	7.46237	6.33855	1.14392	0.0378045	UP
	ENSDARG00000068125	60.531	69.5451	68.4153	41.8214	52.1946	40.1266	-0.563365	0.0471635	DOWN		ENSDARG00000095296	0.782575	0.556924	0.799944	1.67346	1.72754	2.27677	1.37742	0.056423	FALSE		ENSDARG00000018956	60.0549	103.869	113.106	64.3839	54.9667	51.7403	-0.696538	0.0378045	DOWN
	ENSDARG00000086017	16.4905	16.4924	9.59163	8.68264	4.54039	5.75023	-1.17876	0.0471635	DOWN		ENSDARG00000063068	1.46733	0.835386	0.399972	3.24848	4.19546	5.24348	2.30132	0.0564363	FALSE		ENSDARG00000004167	17.0786	20.2748	29.0143	11.4854	15.9258	12.0138	-0.757483	0.0378275	DOWN
	ENSDARG00000042835	0.296237	0.402253	0.27476	2.02595	0.860423	0.50002	1.73466	0.0472484	UP		ENSDARG00000097824	1.46733	3.20231	4.26637	1.18127	0.740375	0.206979	-2.10685	0.0564849	FALSE		ENSDARG00000077364	27.4377	28.8526	22.1923	17.5891	16.7448	17.4679	-0.596637	0.0378275	DOWN
	ENSDARG00000059279	4.93728	4.73765	4.32123	1.01297	1.97235	0.375015	-1.94466	0.0473199	DOWN		ENSDARG00000061640	64.5624	49.2878	51.6631	76.0933	86.048	122.325	0.781742	0.0564974	FALSE		ENSDARG00000013730	4.05966	1.40364	3.00724	6.16931	10.5565	12.3823	1.76771	0.0378738	UP
	ENSDARG00000095966	46.7067	35.4877	1.32384	2.60479	0.72805	0.125005	-4.70573	0.0474086	DOWN		ENSDARG00000039265	3.52159	3.89847	2.44427	13.9783	4.35999	22.8367	2.07982	0.0566394	FALSE		ENSDARG00000093270	0.839929	0.31192	0.139224	2.16582	1.91109	1.8426	2.37813	0.0378738	UP
	ENSDARG00000099446	1.57993	0.670422	1.74847	3.61777	5.57289	2.25009	1.53624	0.0474086	UP		ENSDARG00000057648	45.7806	44.2755	28.4202	62.2134	57.667	82.7227	0.777624	0.0566394	FALSE		ENSDARG00000070145	6.43946	7.79799	45.6098	1.44388	2.82114	1.54779	-3.39148	0.0378738	DOWN
	ENSDARG00000039489	123.629	91.8925	129.537	65.2645	87.7499	53.2521	-0.739135	0.0474652	DOWN		ENSDARG00000104559	42.3569	35.7824	40.3527	61.3274	53.8829	57.6782	0.544223	0.0566394	FALSE		ENSDARG00000077207	1.95983	1.5596	0.612586	3.87223	3.64018	4.93817	1.65669	0.0378743	UP
	ENSDARG00000097902	40.8807	29.722	33.196	51.6617	45.6951	66.0026	0.654116	0.0474652	UP		ENSDARG00000053395	106.235	125.865	179.01	80.9168	78.0684	70.9249	-0.839883	0.0566573	FALSE		ENSDARG00000028322	5.03957	7.01819	7.74086	12.7324	17.0178	18.5734	1.27899	0.0378743	UP
	ENSDARG00000092919	7.8009	7.01709	10.0662	15.6287	14.5478	13.2505	0.800165	0.0474652	UP		ENSDARG00000000760	3.03248	2.64539	4.55524	6.10321	7.0747	6.83032	0.947029	0.0567309	FALSE		ENSDARG00000074071	0.699941	0	0.167069	0.984464	1.63808	3.02187	2.79924	0.0378932	UP
	ENSDARG00000014536	76.1328	86.2163	133.309	43.5579	53.6507	52.002	-0.98632	0.0475449	DOWN		ENSDARG00000062573	21.423	21.9985	18.7098	31.6973	26.6535	38.6361	0.644405	0.0567309	FALSE		ENSDARG00000102312	38.4968	32.4396	23.6959	18.1798	16.1988	19.0157	-0.821931	0.0378941	DOWN
	ENSDARG00000018691	23.6002	23.7776	15.4365	54.4112	30.2075	54.2521	1.14287	0.0476233	UP		ENSDARG00000042141	1.66297	0.974617	3.82196	0.590634	0.246792	0	-3.05376	0.0567309	FALSE		ENSDARG00000031426	2.51979	1.71556	1.47578	5.38174	4.0042	5.3804	1.38967	0.0380337	UP
[truncated: 9,972 more rows]
