# Supplementary material for: Zebrafish Ski7 tunes RNA levels during the oocyte-to-embryo transition
Source: PLoS Genet. 2021 Feb 18;17(2):e1009390. doi: 10.1371/journal.pgen.1009390 (PMC7924785; doi:10.1371/journal.pgen.1009390)
Supplement: S9 Table — List of differentially expressed genes during embryogenesis based on polyA+ RNA-seq. The list shows the gene name (Gene), counts per million (cpm) per replicate for WT and ski7-/- mutants, the calculated log2FC, and FDR (false discovery rate). The last column provides the classification of genes as either significantly upregulated (UP) or downregulated (DOWN) (all other genes are listed as FALSE) according to EdgeR. (XLSX) [file pgen.1009390.s023.xlsx]

## Sheet: S9 Table
	E1											E2											E3											E4
	Gene	WT_E1_R1_polyA_CPM	WT_E1_R2_polyA_CPM	WT_E1_R3_polyA_CPM	Ski7_E1_R1_polyA_CPM	Ski7_E1_R2_polyA_CPM	Ski7_E1_R3_polyA_CPM	logFC	FDR	significant		Gene	WT_E2_R1_polyA_CPM	WT_E2_R2_polyA_CPM	WT_E2_R3_polyA_CPM	Ski7_E2_R1_polyA_CPM	Ski7_E2_R2_polyA_CPM	Ski7_E2_R3_polyA_CPM	logFC	FDR	significant		Gene	WT_E3_R1_polyA_CPM	WT_E3_R2_polyA_CPM	WT_E3_R3_polyA_CPM	Ski7_E3_R1_polyA_CPM	Ski7_E3_R2_polyA_CPM	Ski7_E3_R3_polyA_CPM	logFC	FDR	significant		Gene	WT_E4_R1_polyA_CPM	WT_E4_R2_polyA_CPM	WT_E4_R3_polyA_CPM	Ski7_E4_R1_polyA_CPM	Ski7_E4_R2_polyA_CPM	Ski7_E4_R3_polyA_CPM	logFC	FDR	significant
	ENSDARG00000097414	1.36715	1.19948	1.48569	93.7443	118.8	180.772	6.64377	2.01477e-11	UP		ENSDARG00000097414	0.639196	0.709814	0.536601	96.5184	92.9227	106.587	7.25044	9.04591e-12	UP		ENSDARG00000097414	0.465518	0.970046	0.302895	88.0248	92.3732	92.7902	7.25044	9.04591e-12	UP		ENSDARG00000097414	1.11132	0.648286	0.450906	61.5965	49.3777	63.0705	6.32006	6.47218e-11	UP
	ENSDARG00000010420	169.651	174.791	168.625	0.482389	0.378585	0.532726	-8.57031	4.55208e-11	DOWN		ENSDARG00000010420	89.6153	180.293	78.478	0	0	0.211693	-10.0845	1.15671e-10	DOWN		ENSDARG00000010420	58.4558	66.8119	60.1246	0	0.100666	0.108909	-10.0845	1.15671e-10	DOWN		ENSDARG00000097973	217.708	184.391	180.904	0	0	0	-14.7982	6.47218e-11	DOWN
	ENSDARG00000097973	529.584	448.938	509.59	0	0	0	-16.1499	4.55208e-11	DOWN		ENSDARG00000071347	24.673	20.5136	25.4886	0	0	0.211693	-7.79827	2.89592e-10	DOWN		ENSDARG00000097973	213.872	193.888	181.055	0	0.0062916	0	-7.79827	2.89592e-10	DOWN		ENSDARG00000071347	22.5598	24.0792	25.1606	0.261223	0.188157	0.12223	-6.84858	6.47218e-11	DOWN
	ENSDARG00000071347	22.3715	27.8212	31.7565	0.160796	0.378585	0.177575	-6.62479	2.08246e-10	DOWN		ENSDARG00000097973	276.516	122.088	241.873	0	0.138691	0	-11.8605	3.47015e-10	DOWN		ENSDARG00000071347	26.2685	25.2212	26.7305	0.152292	0.257955	0.217817	-11.8605	3.47015e-10	DOWN		ENSDARG00000010420	58.011	46.584	50.8622	0.156734	0.107518	0.488918	-8.12375	8.17022e-11	DOWN
	ENSDARG00000103453	38.2802	40.2158	35.8422	94.2267	111.38	92.5168	1.38128	1.00892e-09	UP		ENSDARG00000022430	110.879	68.8519	99.6737	2.56527	2.21905	1.90523	-5.42687	1.43794e-09	DOWN		ENSDARG00000022430	106.737	87.5466	92.08	2.28438	3.00109	3.7029	-5.42687	1.43794e-09	DOWN		ENSDARG00000022430	100.019	104.467	103.618	2.55999	2.25788	6.6004	-4.87077	1.65985e-09	DOWN
	ENSDARG00000059125	1410.15	1328.22	1231.45	415.177	446.428	443.051	-1.60536	1.00892e-09	DOWN		ENSDARG00000039974	32.4712	33.7162	29.9155	122.171	160.326	138.765	2.13221	2.78738e-09	UP		ENSDARG00000011196	3.12562	2.91014	2.80178	29.8492	26.9721	30.0588	2.13221	2.78738e-09	UP		ENSDARG00000039974	24.6713	27.9689	22.0944	98.3768	123.673	113.185	2.16529	2.2947e-09	UP
	ENSDARG00000030789	13.5472	17.4591	18.0139	59.8163	60.9523	69.7871	1.95538	1.07408e-09	UP		ENSDARG00000060282	22.5423	40.7433	19.586	0.320659	0.277381	0.317539	-6.47883	1.06355e-08	DOWN		ENSDARG00000039974	32.1208	32.4965	29.0022	116.96	135.288	137.007	-6.47883	1.06355e-08	DOWN		ENSDARG00000020084	30.8947	37.508	33.4573	0.0522447	0.0806386	0.244459	-8.37667	3.08283e-09	DOWN
	ENSDARG00000002267	71.0918	74.5342	64.0702	174.464	176.875	185.389	1.3523	1.29184e-09	UP		ENSDARG00000020084	39.5449	55.3655	38.7695	0	0	0.740925	-7.00693	3.56839e-08	DOWN		ENSDARG00000020084	30.1922	43.6521	37.7104	0.152292	0.182456	0.435635	-7.00693	3.56839e-08	DOWN		ENSDARG00000029356	17.5589	18.9855	21.8239	0.522447	0.349434	0	-5.80295	1.05865e-08	DOWN
	ENSDARG00000020084	84.1418	90.8272	61.8416	0.321593	0.151434	0	-8.89104	1.64372e-09	DOWN		ENSDARG00000075525	12.9118	8.65973	11.0003	39.4411	41.1911	49.1127	1.99353	4.42065e-08	UP		ENSDARG00000029356	22.4114	26.6763	22.5657	0.152292	0.421537	0.544544	1.99353	4.42065e-08	UP		ENSDARG00000011196	4.66755	3.88972	3.15635	31.3468	27.3902	34.102	2.98685	1.05865e-08	UP
	ENSDARG00000013150	40.1445	49.2786	63.8845	242.642	214.052	202.436	2.11059	1.69156e-09	UP		ENSDARG00000011196	5.49709	5.25262	3.48791	34.6312	31.2054	26.2499	2.66958	5.00801e-08	UP		ENSDARG00000097580	38.7045	51.7762	45.4342	9.13752	8.09728	8.49488	2.66958	5.00801e-08	UP		ENSDARG00000097580	40.7855	34.637	47.255	7.00079	6.50485	8.80053	-2.47043	1.10816e-08	DOWN
	ENSDARG00000060282	23.6144	24.0895	25.2566	0.482389	0.0757171	0	-7.14759	2.82146e-09	DOWN		ENSDARG00000097580	43.5932	47.2736	50.1722	10.5818	7.62798	10.6905	-2.29179	5.00801e-08	DOWN		ENSDARG00000060282	23.0099	20.2497	19.991	0.76146	0.503328	0.435635	-2.29179	5.00801e-08	DOWN		ENSDARG00000075525	8.22378	7.96466	9.73958	38.6611	34.2983	37.4022	2.08742	1.79239e-08	UP
	ENSDARG00000022430	89.6104	87.262	83.1984	3.53752	3.5587	4.26181	-4.52634	3.35337e-09	DOWN		ENSDARG00000092310	364.086	399.909	358.584	127.622	157.691	160.04	-1.32917	5.54744e-08	DOWN		ENSDARG00000075525	11.7045	9.45795	8.85967	38.073	37.1833	40.2962	-1.32917	5.54744e-08	DOWN		ENSDARG00000060282	17.1143	20.2821	20.381	0.679181	0.671988	0.488918	-4.91252	2.76598e-08	DOWN
	ENSDARG00000039974	35.6702	37.2171	33.4279	115.13	158.4	155.556	2.01058	3.57564e-09	UP		ENSDARG00000013150	68.3088	65.5158	79.2829	225.423	232.445	222.701	1.67744	5.54744e-08	UP		ENSDARG00000008105	20.2833	35.2854	23.1714	0.913752	0.47187	0.762361	1.67744	5.54744e-08	UP		ENSDARG00000078992	37.3404	40.6568	35.0805	1.82856	1.93533	1.58898	-4.37803	3.86665e-08	DOWN
	ENSDARG00000103610	1.98858	2.63219	2.59995	17.0444	21.0493	15.9818	2.89549	4.33739e-09	UP		ENSDARG00000018787	22.2014	41.0982	35.5498	1.28264	0.416072	0.635078	-5.57589	9.41913e-08	DOWN		ENSDARG00000034497	15.4951	15.0357	17.1135	0	0.182456	0.217817	-5.57589	9.41913e-08	DOWN		ENSDARG00000092310	280.831	310.436	306.256	108.46	127.49	118.685	-1.33928	3.86665e-08	DOWN
	ENSDARG00000075525	12.4286	13.1609	11.1426	53.706	56.2578	57.8896	2.18526	5.61654e-09	UP		ENSDARG00000103610	6.98855	4.1879	7.24412	30.142	28.1542	23.0745	2.1422	2.21703e-07	UP		ENSDARG00000092310	297.134	343.881	307.059	114.676	137.679	130.255	2.1422	2.21703e-07	UP		ENSDARG00000008105	22.1153	23.894	24.1686	0.835915	0.537591	0.366689	-5.26003	4.51081e-08	DOWN
	ENSDARG00000007383	157.844	167.594	143.369	62.5498	72.0069	66.0581	-1.22404	6.18188e-09	DOWN		ENSDARG00000008105	26.5053	28.6765	29.2448	1.6033	0.277381	0.846771	-5.14368	2.21703e-07	DOWN		ENSDARG00000010779	67.3007	80.9988	71.5589	1.52292	1.80569	1.41581	-5.14368	2.21703e-07	DOWN		ENSDARG00000018820	119.578	108.819	75.7523	1.46285	1.0483	0.366689	-6.58264	6.42637e-08	DOWN
	ENSDARG00000029356	52.5731	59.3075	60.356	1.76876	1.43862	1.4206	-5.22052	1.13774e-08	DOWN		ENSDARG00000029356	22.6276	12.7766	23.4763	0.641318	0.970834	0.635078	-4.67721	2.71175e-07	DOWN		ENSDARG00000018787	25.803	41.5907	44.677	1.06604	1.40303	0.762361	-4.67721	2.71175e-07	DOWN		ENSDARG00000100192	6.44566	12.41	6.67342	0.104489	0.0806386	0.12223	-6.38117	6.42637e-08	DOWN
	ENSDARG00000104076	399.208	414.886	418.963	229.135	241.159	234.577	-0.806538	1.54691e-08	DOWN		ENSDARG00000059125	649.594	522.636	588.518	261.017	242.708	320.503	-1.09365	2.79025e-07	DOWN		ENSDARG00000078992	35.6454	38.8018	39.0734	2.43667	1.83715	1.85145	-1.09365	2.79025e-07	DOWN		ENSDARG00000010779	66.0125	70.6632	84.7704	2.14203	2.04284	2.20013	-5.12016	8.74248e-08	DOWN
	ENSDARG00000092310	561.401	623.096	555.089	198.744	252.516	229.605	-1.35261	2.35185e-08	DOWN		ENSDARG00000108812	26.0366	32.9354	26.9642	109.345	123.712	97.5903	1.94314	2.88478e-07	UP		ENSDARG00000100192	6.58376	9.09418	8.40533	0	0.11954	0.108909	1.94314	2.88478e-07	UP		ENSDARG00000034497	18.5591	15.4663	18.6675	0.261223	0.430072	0.244459	-5.69281	1.1836e-07	DOWN
	ENSDARG00000023988	191.525	203.212	173.825	56.118	53.3048	37.4684	-1.95008	2.86113e-08	DOWN		ENSDARG00000105727	31.7894	39.7496	36.7572	4.16857	1.94167	4.02216	-3.44402	2.92109e-07	DOWN		ENSDARG00000006990	9.70938	12.2468	14.6147	0	0.195039	0.326726	-3.44402	2.92109e-07	DOWN		ENSDARG00000000189	44.0083	55.66	58.7982	22.204	21.2617	20.779	-1.30206	1.47281e-07	DOWN
	ENSDARG00000008105	35.7945	66.5377	46.9848	1.44717	0.832888	2.13091	-5.16463	4.37671e-08	DOWN		ENSDARG00000078992	30.7667	15.8998	36.623	2.56527	1.94167	0.952617	-4.03734	2.92109e-07	DOWN		ENSDARG00000059125	502.427	484.053	467.442	214.732	209.013	240.579	-4.03734	2.92109e-07	DOWN		ENSDARG00000087742	101.908	107.986	121.835	54.9092	46.9585	47.914	-1.14688	1.47281e-07	DOWN
	ENSDARG00000108812	19.0158	17.6257	18.3854	93.7443	92.8291	64.1047	2.191	4.47183e-08	UP		ENSDARG00000061421	15.1276	14.5512	15.0248	0.961978	1.10952	1.48185	-3.59629	4.78098e-07	DOWN		ENSDARG00000108812	28.3301	23.5236	28.6993	102.188	134.344	86.4735	-3.59629	4.78098e-07	DOWN		ENSDARG00000059125	415.634	444.169	445.496	203.18	186.114	213.046	-1.11668	1.51652e-07	DOWN
	ENSDARG00000116300	2.98287	3.13197	2.97137	12.2205	9.08605	9.94422	1.76392	6.01439e-08	UP		ENSDARG00000010779	69.8002	21.2234	87.1977	0.961978	2.49643	2.64616	-4.73097	5.66201e-07	DOWN		ENSDARG00000098909	11.904	10.1855	11.9643	0.456876	0.371204	0.326726	-4.73097	5.66201e-07	DOWN		ENSDARG00000018787	22.671	22.5048	37.5154	2.03754	1.29022	0.855607	-4.25664	3.34063e-07	DOWN
	ENSDARG00000011196	6.83575	4.79791	4.27134	33.1241	28.9996	27.169	2.48681	7.26603e-08	UP		ENSDARG00000006990	8.18171	10.3633	13.2809	0.320659	0.138691	0.105846	-6.02379	6.60155e-07	DOWN		ENSDARG00000105727	37.84	31.4052	33.6213	2.28438	3.51071	3.7029	-6.02379	6.60155e-07	DOWN		ENSDARG00000022832	16.8921	11.2987	11.1825	0.104489	0.322554	0.366689	-5.63645	3.68229e-07	DOWN
	ENSDARG00000098909	17.1515	14.5603	17.0854	0.643186	0.227151	0.355151	-5.399	7.26603e-08	DOWN		ENSDARG00000000189	72.5275	75.7371	79.1487	29.18	32.5923	38.2105	-1.17716	7.28497e-07	DOWN		ENSDARG00000018820	113.919	103.067	72.3161	1.8275	1.59807	1.63363	-1.17716	7.28497e-07	DOWN		ENSDARG00000006990	9.89076	9.8169	12.5352	0.313468	0.295675	0.366689	-5.05551	3.68229e-07	DOWN
	ENSDARG00000000189	123.168	124.812	125.912	45.9878	49.8218	52.9175	-1.32993	7.26603e-08	DOWN		ENSDARG00000007294	128.351	136.568	113.223	230.875	255.052	262.817	0.985656	7.54213e-07	UP		ENSDARG00000013150	79.6036	79.18	85.8706	212.143	231.027	242.213	0.985656	7.54213e-07	UP		ENSDARG00000095135	69.1242	55.8452	54.3793	1.93305	2.41916	2.93351	-4.64432	3.78639e-07	DOWN
	ENSDARG00000018820	126.399	110.385	75.7699	0.482389	1.28719	0.532726	-6.88726	7.26603e-08	DOWN		ENSDARG00000098909	13.0822	8.23384	14.6224	0.961978	0.277381	0.423385	-4.62611	8.42503e-07	DOWN		ENSDARG00000095135	65.8376	56.5052	46.7972	1.9798	2.29014	1.85145	-4.62611	8.42503e-07	DOWN		ENSDARG00000021220	47.7868	47.047	40.4914	13.4269	10.8056	11.3673	-1.92536	3.78639e-07	DOWN
	ENSDARG00000074691	43.6245	41.9151	51.999	130.888	122.889	144.902	1.53894	8.01505e-08	UP		ENSDARG00000101791	0.937488	0.0709814	0.939052	32.0659	33.4244	28.8961	5.59226	8.42503e-07	UP		ENSDARG00000077040	0.864534	0.84879	0.757237	21.6255	15.018	17.7521	5.59226	8.42503e-07	UP		ENSDARG00000013150	94.5735	74.6455	93.7885	214.987	236.997	248.982	1.41409	3.78639e-07	UP
	ENSDARG00000017891	64.7532	74.2011	56.2703	253.737	192.624	189.295	1.69521	8.13521e-08	UP		ENSDARG00000044622	16.3634	22.927	18.5127	50.9848	49.2352	57.3687	1.44861	8.42503e-07	UP		ENSDARG00000100285	3.32513	5.45651	3.78618	0	0.0062916	0	1.44861	8.42503e-07	UP		ENSDARG00000104076	147.028	156.237	166.204	95.3988	102.492	100.473	-0.654096	3.78639e-07	DOWN
	ENSDARG00000000540	80.7861	102.755	96.3838	31.3553	32.7098	39.4217	-1.43812	1.11775e-07	DOWN		ENSDARG00000077040	0.639196	1.06472	0.670752	14.4297	16.6429	16.6179	4.31722	8.85117e-07	UP		ENSDARG00000021220	77.8746	61.8404	59.9731	21.4732	18.5476	18.2967	4.31722	8.85117e-07	UP		ENSDARG00000044622	17.4477	20.7452	20.0202	49.8414	59.2156	56.8367	1.50977	3.78639e-07	UP
	ENSDARG00000062003	13.5472	10.7287	16.3425	66.8913	76.7771	79.9089	2.47856	1.15989e-07	UP		ENSDARG00000104076	205.012	197.399	216.787	134.998	134.114	133.261	-0.621689	9.35863e-07	DOWN		ENSDARG00000061963	76.212	62.3254	85.492	172.547	165.242	176.323	-0.621689	9.35863e-07	DOWN		ENSDARG00000061421	14.2249	16.1145	15.421	1.88081	1.47837	1.58898	-3.2054	5.62797e-07	DOWN
	ENSDARG00000006990	6.46289	11.9615	8.7284	0	0.151434	0	-6.77743	1.55924e-07	DOWN		ENSDARG00000034497	9.63056	4.54281	11.2686	0.320659	0.138691	0	-6.23396	1.23616e-06	DOWN		ENSDARG00000007294	112.19	113.738	105.104	196	213.071	229.035	-6.23396	1.23616e-06	DOWN		ENSDARG00000007294	109.799	106.226	95.1413	189.648	213.531	210.602	0.980178	6.59748e-07	UP
	ENSDARG00000105727	63.386	81.8977	65.7416	10.9342	4.24016	7.45817	-3.24784	1.77733e-07	DOWN		ENSDARG00000021257	18.8776	17.3195	14.4882	44.251	40.775	44.4555	1.34635	1.23616e-06	UP		ENSDARG00000097102	35.7119	44.9859	34.3028	115.437	122.705	96.2753	1.34635	1.23616e-06	UP		ENSDARG00000062335	6.77906	7.13115	6.49305	0.0522447	0.134398	0.12223	-5.92398	9.44817e-07	DOWN
	ENSDARG00000101791	2.48573	0.899609	1.48569	81.0414	94.5706	90.3859	5.8719	2.0837e-07	UP		ENSDARG00000021220	85.0983	54.3008	75.6608	23.7288	19.4167	20.2167	-1.77265	1.40432e-06	DOWN		ENSDARG00000077788	4.72169	5.09274	6.66368	37.1593	30.2185	28.2074	-1.77265	1.40432e-06	DOWN		ENSDARG00000098909	12.4468	10.6504	11.2727	1.20163	0.376313	0.733377	-3.91818	1.00669e-06	DOWN
	ENSDARG00000104768	54.8103	66.8376	60.356	182.182	207.086	205.988	1.70683	2.11553e-07	UP		ENSDARG00000018820	116.163	27.1149	68.1484	1.92396	2.63512	0.952617	-5.31462	1.40432e-06	DOWN		ENSDARG00000044622	21.3473	21.341	18.4008	48.1243	54.2084	58.2662	-5.31462	1.40432e-06	DOWN		ENSDARG00000089331	23.8934	15.5589	15.421	0.156734	0	0.12223	-7.94851	1.28883e-06	DOWN
	ENSDARG00000020232	42.3816	46.5464	55.7132	214.663	207.313	143.659	1.97205	2.38917e-07	UP		ENSDARG00000095135	77.9393	17.3195	58.2213	2.56527	1.94167	2.64616	-4.42836	1.48962e-06	DOWN		ENSDARG00000000189	62.0469	65.9631	65.8796	30.3061	28.394	31.8013	-4.42836	1.48962e-06	DOWN		ENSDARG00000105727	27.6719	23.4309	20.9221	3.9706	3.30618	3.91135	-2.69213	2.81102e-06	DOWN
	ENSDARG00000077737	5.71717	6.23062	3.5285	32.1593	29.8325	33.029	2.58619	2.59488e-07	UP		ENSDARG00000035630	7.20161	13.3445	9.79298	0.961978	0.416072	0.529232	-4.10971	1.48962e-06	DOWN		ENSDARG00000101791	0.931037	0	0.757237	24.8236	27.2489	22.1085	-4.10971	1.48962e-06	DOWN		ENSDARG00000000540	62.5674	61.7724	59.7	24.8162	29.9438	27.8683	-1.1545	2.96705e-06	DOWN
	ENSDARG00000056160	236.268	321.727	200.382	77.6647	90.179	90.2083	-1.55802	3.07774e-07	DOWN		ENSDARG00000100192	5.79538	4.9687	6.57337	0	0.138691	0.105846	-5.75974	1.65748e-06	DOWN		ENSDARG00000067950	34.7144	36.2555	42.5567	8.37606	8.96552	7.73252	-5.75974	1.65748e-06	DOWN		ENSDARG00000077788	6.89019	7.77943	7.2145	37.9819	35.5616	33.1242	2.28414	4.29587e-06	UP
	ENSDARG00000078992	20.6315	20.1579	20.6139	0.803982	1.21147	2.48606	-3.81074	3.08076e-07	DOWN		ENSDARG00000062972	88.8483	107.75	98.6005	15.3916	25.9351	22.9687	-2.17614	1.84093e-06	DOWN		ENSDARG00000089331	28.0641	16.4908	16.8107	0.152292	0.062916	0.326726	-2.17614	1.84093e-06	DOWN		ENSDARG00000101791	1.11132	1.11135	0.72145	28.2121	25.428	26.646	4.76758	4.44456e-06	UP
	ENSDARG00000073705	30.4501	41.0155	44.0134	7.71823	8.25316	7.28059	-2.30525	3.08076e-07	DOWN		ENSDARG00000062335	8.52262	14.8351	6.57337	0	0.277381	0	-6.52716	1.85369e-06	DOWN		ENSDARG00000100075	3.65764	2.78888	3.71046	9.74669	9.70793	14.4849	-6.52716	1.85369e-06	DOWN		ENSDARG00000077737	6.2234	7.59421	4.68943	25.8089	25.1861	28.3573	2.09835	5.13893e-06	UP
	ENSDARG00000007294	208.18	191.817	164.354	372.887	397.818	363.497	1.00611	3.08076e-07	UP		ENSDARG00000030789	65.8798	50.1838	60.0994	130.829	123.435	117.489	1.07504	2.10812e-06	UP		ENSDARG00000104076	160.936	178.731	163.715	112.848	112.022	114.572	1.07504	2.10812e-06	UP		ENSDARG00000097406	8.11265	6.66809	4.86979	0	0	0	-9.90716	5.33311e-06	DOWN
	ENSDARG00000055770	6.96003	5.53093	3.89992	19.9388	21.2765	16.1594	1.79539	3.08076e-07	UP		ENSDARG00000039034	0.170452	0.638832	0.268301	15.071	24.2708	8.15017	5.46908	2.52092e-06	UP		ENSDARG00000022832	13.3005	10.7918	9.9198	0.609168	0.408954	0.435635	5.46908	2.52092e-06	UP		ENSDARG00000101043	17.1143	17.1333	17.5854	87.8756	102.949	69.9153	2.33193	5.56932e-06	UP
	ENSDARG00000010779	51.7031	68.97	73.5414	1.60796	4.08872	2.66363	-4.46408	3.58018e-07	DOWN		ENSDARG00000044090	8.52262	12.5637	8.31732	0	0.554762	0.423385	-4.63844	4.62436e-06	DOWN		ENSDARG00000039034	0.598524	0.363767	0.227171	16.5998	23.2474	9.80178	-4.63844	4.62436e-06	DOWN		ENSDARG00000044760	59.3446	46.3988	52.4855	2.82121	2.82235	3.66689	-4.11024	5.86726e-06	DOWN
	ENSDARG00000061421	17.5244	14.9268	20.9853	1.12558	1.36291	2.84121	-3.35338	3.68028e-07	DOWN		ENSDARG00000022832	12.2726	9.1566	10.3296	0.641318	0	0.423385	-5.06839	4.62436e-06	DOWN		ENSDARG00000101043	13.633	14.4294	13.4788	73.7093	84.7981	64.5829	-5.06839	4.62436e-06	DOWN		ENSDARG00000078822	138.693	151.143	123.819	72.0977	70.8007	67.4707	-0.974703	6.05302e-06	DOWN
	ENSDARG00000025174	150.386	170.026	167.511	41.0031	29.6811	39.4217	-2.15861	3.75214e-07	DOWN		ENSDARG00000077788	5.36925	3.62005	5.36601	20.5222	27.0447	21.5927	2.27263	5.10136e-06	UP		ENSDARG00000104153	1.06404	0.84879	0.454342	33.352	22.3792	15.5739	2.27263	5.10136e-06	UP		ENSDARG00000110954	0	0	0.0901813	4.02284	4.40824	2.93351	6.61401	6.43011e-06	UP
	ENSDARG00000062972	217.874	139.606	220.996	27.0138	45.4302	42.263	-2.32795	3.98089e-07	DOWN		ENSDARG00000067950	38.9058	47.1316	48.4283	12.5057	8.32143	12.5957	-2.01394	5.51458e-06	DOWN		ENSDARG00000097406	7.84731	7.27534	4.54342	0	0	0	-2.01394	5.51458e-06	DOWN		ENSDARG00000097102	41.7857	39.8233	41.5736	108.251	120.716	83.4828	1.34498	6.8715e-06	UP
	ENSDARG00000100192	6.09003	8.86281	4.45706	0	0.151434	0.177575	-5.72031	4.96173e-07	DOWN		ENSDARG00000045155	20.5395	22.5721	18.2444	45.213	39.8042	40.5392	1.02763	7.16586e-06	UP		ENSDARG00000035630	7.91381	4.85023	8.70822	0.76146	0.452995	0.762361	1.02763	7.16586e-06	UP		ENSDARG00000035630	5.22321	7.03853	9.6494	0.992649	0.698868	0.611148	-3.22096	7.02675e-06	DOWN
	ENSDARG00000095135	84.0175	52.7104	45.4991	2.73354	3.33155	1.59818	-4.51512	4.99818e-07	DOWN		ENSDARG00000077737	7.03116	8.73071	6.30507	33.3486	26.0738	30.8013	2.02325	7.16586e-06	UP		ENSDARG00000044090	8.04682	5.82027	7.79954	0.304584	0.371204	0.326726	2.02325	7.16586e-06	UP		ENSDARG00000100225	84.905	84.1846	77.7363	149.002	134.236	130.419	0.745518	7.08854e-06	UP
	ENSDARG00000097580	26.473	30.5867	25.4424	6.59266	8.78318	7.99089	-1.81504	4.99818e-07	DOWN		ENSDARG00000062987	254.272	297.696	263.203	157.123	158.801	161.098	-0.772639	8.2026e-06	DOWN		ENSDARG00000062335	5.38671	6.91158	7.11802	0.304584	0.125832	0.217817	-0.772639	8.2026e-06	DOWN		ENSDARG00000067950	33.1174	35.3779	38.4172	11.964	8.03698	8.06715	-1.92555	7.09093e-06	DOWN
	ENSDARG00000021257	12.0558	8.89613	10.5855	27.8178	28.3182	27.8793	1.42447	4.99818e-07	UP		ENSDARG00000100075	3.5795	4.04594	4.15866	12.1851	11.2339	11.9606	1.58807	8.49465e-06	UP		ENSDARG00000062972	75.414	51.0487	73.8306	15.5338	18.1135	15.6829	1.58807	8.49465e-06	UP		ENSDARG00000108812	23.56	24.8201	22.0042	68.2838	73.1661	56.4701	1.4935	7.25373e-06	UP
	ENSDARG00000071037	139.325	136.174	124.983	77.9863	68.9025	64.2823	-0.924028	5.06033e-07	DOWN		ENSDARG00000020232	45.6812	47.6285	49.3673	162.574	143.961	106.693	1.53075	8.70064e-06	UP		ENSDARG00000000540	66.0371	66.2056	62.9264	28.174	30.9232	32.237	1.53075	8.70064e-06	UP		ENSDARG00000031240	42.6747	57.1418	43.7379	7.8367	5.75222	4.88918	-2.9479	8.52826e-06	DOWN
	ENSDARG00000025285	125.405	119.515	103.069	25.245	34.6027	42.0854	-1.77279	5.7003e-07	DOWN		ENSDARG00000000540	73.8911	86.7392	64.1239	33.9899	37.0304	36.3053	-1.06497	8.70064e-06	DOWN		ENSDARG00000061421	16.2931	14.1869	12.4187	3.50272	1.62952	2.06927	-1.06497	8.70064e-06	DOWN		ENSDARG00000005274	9.3351	9.076	9.82976	0.261223	0.0268795	0.244459	-5.98623	9.31047e-06	DOWN
	ENSDARG00000105012	1.49144	1.86586	1.85711	9.0046	8.10173	7.63574	2.23464	5.7003e-07	UP		ENSDARG00000092546	50.4965	56.7851	48.8307	109.986	93.4774	85.6297	0.883783	8.70064e-06	UP		ENSDARG00000021257	27.0666	23.4024	29.5322	62.4397	57.6499	58.1573	0.883783	8.70064e-06	UP		ENSDARG00000009886	27.4496	29.0803	23.6275	55.6406	73.3273	74.56	1.34372	9.78995e-06	UP
	ENSDARG00000077040	0.248573	0.233232	0.557132	11.095	7.26884	7.28059	4.80366	6.76177e-07	UP		ENSDARG00000061963	88.2091	106.614	103.162	193.358	178.772	223.759	1.00182	1.1014e-05	UP		ENSDARG00000056481	8.44583	16.4908	8.93539	0.304584	0.27683	0.326726	1.00182	1.1014e-05	UP		ENSDARG00000113761	34.451	44.1761	40.9423	10.3445	15.2138	11.0007	-1.7031	1.06257e-05	DOWN
	ENSDARG00000062335	12.1801	9.66246	11.1426	0.321593	0.0757171	0	-6.40707	6.89794e-07	DOWN		ENSDARG00000098984	10.1419	6.17538	10.732	33.6692	27.8768	28.0493	1.72708	1.22108e-05	UP		ENSDARG00000100225	103.545	82.3326	93.0644	168.587	146.613	150.185	1.72708	1.22108e-05	UP		ENSDARG00000100285	2.66717	1.94486	4.59925	0.0522447	0.0806386	0	-5.55906	1.06257e-05	DOWN
	ENSDARG00000098032	0	0.0999565	0	14.6325	5.83022	10.1218	7.1733	7.08332e-07	UP		ENSDARG00000023988	129.757	119.817	118.857	58.6806	55.7536	40.2216	-1.26108	1.26373e-05	DOWN		ENSDARG00000030789	104.875	91.0631	107.149	200.569	204.005	184.6	-1.26108	1.26373e-05	DOWN		ENSDARG00000000887	166.365	130.954	183.789	301.974	319.678	329.409	0.982978	1.11444e-05	UP
	ENSDARG00000062987	565.751	448.738	526.861	261.777	292.798	283.233	-0.878466	7.76131e-07	DOWN		ENSDARG00000017427	137.683	132.806	112.955	55.1534	52.1477	63.9312	-1.16174	1.31765e-05	DOWN		ENSDARG00000077737	8.04682	8.73041	4.92204	29.3924	25.5376	30.8212	-1.16174	1.31765e-05	DOWN		ENSDARG00000061963	61.5672	69.4592	74.3094	141.635	125.823	142.764	0.996988	1.14884e-05	UP
	ENSDARG00000018787	11.3101	16.3262	11.8855	0.964779	0.681454	0.355151	-4.28083	8.6378e-07	DOWN		ENSDARG00000104153	1.23578	0.780795	2.01226	36.8758	19.8328	16.0886	4.21083	1.35938e-05	UP		ENSDARG00000062003	19.2858	10.5492	19.0824	51.1701	58.6817	57.3949	4.21083	1.35938e-05	UP		ENSDARG00000076376	3.4451	3.05621	1.98399	0	0.0268795	0	-7.03264	1.28599e-05	DOWN
	ENSDARG00000113761	35.2973	31.2531	38.4421	8.68301	9.23748	7.81332	-2.02	1.1398e-06	DOWN		ENSDARG00000014674	238.633	234.026	201.762	102.29	118.303	123.629	-0.967003	1.35938e-05	DOWN		ENSDARG00000041306	41.5641	39.6506	32.334	13.4017	16.3393	12.8512	-0.967003	1.35938e-05	DOWN		ENSDARG00000078401	85.4606	88.1669	89.9107	31.0334	36.5562	39.9691	-1.29493	1.44111e-05	DOWN
	ENSDARG00000039034	0.124286	0.199913	0.185711	13.0245	18.3993	9.05635	6.18639	1.15088e-06	UP		ENSDARG00000028581	50.8374	39.1817	54.8675	14.109	13.453	12.8074	-1.84656	1.62993e-05	DOWN		ENSDARG00000069833	5.71923	6.91158	5.30066	0.152292	0.371204	0.435635	-1.84656	1.62993e-05	DOWN		ENSDARG00000055885	60.4559	57.1418	59.7	125.962	105.771	115.14	0.968062	1.46501e-05	UP
	ENSDARG00000051798	106.638	129.011	117.926	38.752	53.2291	49.7211	-1.31716	1.16232e-06	DOWN		ENSDARG00000097406	11.3777	9.79543	5.50016	0	0	0	-10.3583	1.64641e-05	DOWN		ENSDARG00000000887	175.7	148.902	183.1	303.213	348.139	348.181	-10.3583	1.64641e-05	DOWN		ENSDARG00000044090	7.00132	7.5016	6.7636	0.417958	0.698868	0.488918	-3.66974	1.49312e-05	DOWN
	ENSDARG00000100108	108.005	104.521	109.569	67.2129	74.4299	63.572	-0.646977	1.16317e-06	DOWN		ENSDARG00000058094	308.945	300.748	337.656	199.771	204.707	209.787	-0.623966	1.64641e-05	DOWN		ENSDARG00000098405	219.991	221.292	260.565	442.561	405.374	379.874	-0.623966	1.64641e-05	DOWN		ENSDARG00000071662	2.66717	2.40792	2.79562	0	0.0537591	0.12223	-5.60689	1.56715e-05	DOWN
	ENSDARG00000103606	627.397	644.186	635.13	332.688	405.238	400.077	-0.744252	1.20358e-06	DOWN		ENSDARG00000014018	22.798	17.4614	24.2812	4.80989	7.48929	7.51509	-1.67569	1.69855e-05	DOWN		ENSDARG00000062168	22.8104	22.7961	23.6258	0	0.195039	0.435635	-1.67569	1.69855e-05	DOWN		ENSDARG00000069833	6.66793	6.94592	4.86979	0.417958	0.376313	0.488918	-3.86369	1.67711e-05	DOWN
	ENSDARG00000020960	8.82433	14.9935	16.1568	45.1838	41.5687	48.3005	1.75312	1.21228e-06	UP		ENSDARG00000113761	30.3405	28.8894	42.3915	10.2611	12.3435	9.20863	-1.67127	1.9379e-05	DOWN		ENSDARG00000045155	16.0936	16.9758	13.4788	28.3263	32.6471	29.841	-1.67127	1.9379e-05	DOWN		ENSDARG00000092546	72.7916	69.9223	66.2832	124.447	130.581	115.262	0.826036	1.69255e-05	UP
	ENSDARG00000089331	59.4089	39.7827	36.0279	0.321593	0.151434	0.710302	-7.02605	1.22295e-06	DOWN		ENSDARG00000087742	186.773	227.708	213.165	117.361	134.946	111.562	-0.785481	2.02344e-05	DOWN		ENSDARG00000078822	148.899	146.841	133.122	87.8725	71.957	70.1372	-0.785481	2.02344e-05	DOWN		ENSDARG00000061752	27.783	26.3019	28.2267	49.319	47.2542	48.8918	0.821172	1.82912e-05	UP
	ENSDARG00000040350	101.045	99.3901	90.9982	57.2435	60.8765	55.0484	-0.75041	1.29676e-06	DOWN		ENSDARG00000026862	19.3037	51.8164	14.7565	0.641318	1.80298	2.22277	-4.0728	2.04038e-05	DOWN		ENSDARG00000092546	61.4484	65.1143	55.2025	119.702	107.662	97.1466	-4.0728	2.04038e-05	DOWN		ENSDARG00000104153	1.88925	1.4818	1.08218	34.5337	22.4713	16.1343	4.04396	1.87504e-05	UP
	ENSDARG00000035957	203.332	198.947	182.182	391.218	355.643	350.001	0.907179	1.31717e-06	UP		ENSDARG00000017891	103.422	143.666	99.8079	273.843	226.204	257.524	1.12442	2.06999e-05	UP		ENSDARG00000087742	140.919	138.959	153.189	85.1312	89.844	75.2559	1.12442	2.06999e-05	UP		ENSDARG00000035954	70.5689	60.7537	66.4636	114.677	104.454	126.874	0.805951	1.90539e-05	UP
	ENSDARG00000041306	78.1761	66.6044	63.1416	18.6524	26.0467	25.3933	-1.56596	1.49838e-06	DOWN		ENSDARG00000062181	16.6191	8.51777	22.5373	0	0.277381	0.952617	-4.92807	2.11115e-05	DOWN		ENSDARG00000055885	33.5173	33.8303	36.6503	73.1002	60.1854	68.6125	-4.92807	2.11115e-05	DOWN		ENSDARG00000103954	11.3355	9.16862	10.7316	2.35101	2.06972	2.0779	-2.25962	1.90539e-05	DOWN
	ENSDARG00000039069	71.5889	74.0345	77.627	25.7274	25.7438	22.0194	-1.59966	1.77874e-06	DOWN		ENSDARG00000116300	27.9542	22.4301	24.0129	59.0013	45.7679	44.8789	1.00003	2.1243e-05	UP		ENSDARG00000076362	23.8079	33.2241	21.5812	6.54856	6.52438	4.57417	1.00003	2.1243e-05	UP		ENSDARG00000062972	59.1223	50.5663	61.0527	14.6808	16.8535	18.7011	-1.76934	1.90539e-05	DOWN
	ENSDARG00000055129	828.865	713.889	753.428	468.883	426.287	425.116	-0.798318	1.81724e-06	DOWN		ENSDARG00000017772	54.843	46.4218	52.5869	153.916	119.829	115.796	1.33562	2.71475e-05	UP		ENSDARG00000103511	106.072	115.678	101.243	66.0947	66.4833	64.6918	1.33562	2.71475e-05	UP		ENSDARG00000100075	3.33396	3.70449	3.96798	8.8816	10.2949	11.1229	1.45535	2.04757e-05	UP
	ENSDARG00000017427	65.126	60.8402	48.4705	18.6524	23.4723	27.5242	-1.32844	1.91721e-06	DOWN		ENSDARG00000105012	6.43458	5.60753	4.69526	19.2396	15.1173	16.3003	1.58256	2.80144e-05	UP		ENSDARG00000061240	0.199508	0.121256	0	5.33022	2.65505	5.22762	1.58256	2.80144e-05	UP		ENSDARG00000062864	70.0132	81.1284	58.8884	36.937	37.4969	36.0577	-0.92594	2.16123e-05	DOWN
	ENSDARG00000035630	16.9029	9.62914	14.8569	1.28637	1.13576	1.24303	-3.49318	1.91721e-06	DOWN		ENSDARG00000069833	6.81809	3.40711	8.58562	0.641318	0.138691	0.317539	-4.27958	2.86807e-05	DOWN		ENSDARG00000005274	9.44337	9.09418	10.9799	0.152292	0.295705	0.326726	-4.27958	2.86807e-05	DOWN		ENSDARG00000017427	146.028	126.508	130.583	57.9916	62.8175	70.0375	-1.08008	2.56979e-05	DOWN
	ENSDARG00000095796	17.1515	21.8905	14.4854	4.6631	2.72581	3.01878	-2.38965	1.9523e-06	DOWN		ENSDARG00000044760	64.0049	44.0794	64.6605	5.13055	5.27024	3.70462	-3.63588	2.87763e-05	DOWN		ENSDARG00000112073	0.133005	0.242511	0.227171	6.54856	7.99033	3.59399	-3.63588	2.87763e-05	DOWN		ENSDARG00000014674	174.922	177.445	157.907	80.3001	93.9171	99.006	-0.902331	2.83074e-05	DOWN
	ENSDARG00000022832	5.22003	4.73128	7.42843	0.160796	0.0757171	0	-6.0499	1.9523e-06	DOWN		ENSDARG00000089331	31.4911	8.16286	19.3177	0.641318	0.554762	0.105846	-5.71122	2.93912e-05	DOWN		ENSDARG00000062181	14.2316	12.3681	14.5389	0.152292	0.534786	1.198	-5.71122	2.93912e-05	DOWN		ENSDARG00000017772	91.2395	70.6632	74.4897	223.085	192.995	168.677	1.30792	2.91448e-05	UP
	ENSDARG00000104065	14.1686	14.627	11.3283	47.1134	35.5113	38.889	1.58562	1.9523e-06	UP		ENSDARG00000043317	6.81809	17.1065	8.04902	0.961978	1.24822	1.27016	-3.15882	2.94678e-05	DOWN		ENSDARG00000028581	49.611	41.712	60.1246	15.3815	16.4462	14.0492	-3.15882	2.94678e-05	DOWN		ENSDARG00000077040	1.11132	4.44539	1.62326	22.7264	15.5632	18.9456	2.98142	2.91448e-05	UP
	ENSDARG00000076362	43.6245	74.3677	52.1847	9.80859	13.4776	7.10302	-2.47188	1.95319e-06	DOWN		ENSDARG00000099099	0.127839	0	0.268301	7.69582	7.21191	6.88001	5.91215	3.03717e-05	UP		ENSDARG00000061752	27.0001	31.4052	30.2137	50.5609	48.5271	54.6722	5.91215	3.03717e-05	UP		ENSDARG00000045155	14.336	13.5214	13.1665	26.0179	25.6162	25.546	0.912047	2.98006e-05	UP
	ENSDARG00000074121	138.704	146.036	118.112	67.6953	69.8869	75.6471	-0.921315	2.02943e-06	DOWN		ENSDARG00000006773	0.213065	0.212944	0	9.94044	8.04405	3.70462	5.34391	3.29998e-05	UP		ENSDARG00000074691	47.2169	48.1385	53.9152	92.1367	98.6648	106.948	5.34391	3.29998e-05	UP		ENSDARG00000103511	108.354	96.9651	107.947	65.9851	62.3605	66.6151	-0.684669	3.31178e-05	DOWN
	ENSDARG00000097406	20.6315	20.9909	12.2569	0	0	0	-11.3681	2.02943e-06	DOWN		ENSDARG00000097102	52.755	55.2945	44.0013	128.584	120.661	94.6267	1.17185	3.29998e-05	UP		ENSDARG00000014674	201.37	170.122	156.597	83.6083	99.3065	99.6515	1.17185	3.29998e-05	UP		ENSDARG00000069361	6.5568	5.00106	2.43489	0	0	0.12223	-7.60335	3.32492e-05	DOWN
	ENSDARG00000086309	432.765	457.001	434.006	289.916	309.91	270.98	-0.603818	2.05795e-06	DOWN		ENSDARG00000042946	41.4625	55.5784	40.9159	20.5222	23.8548	20.4283	-1.0883	3.29998e-05	DOWN		ENSDARG00000017427	139.922	123.438	120.931	55.4343	62.161	65.3452	-1.0883	3.29998e-05	DOWN		ENSDARG00000000837	56.7885	61.9576	47.1648	30.0407	30.5889	28.9684	-0.887842	3.32714e-05	DOWN
	ENSDARG00000093007	44.6188	28.6542	29.8994	96.1563	128.87	88.9653	1.61279	2.29133e-06	UP		ENSDARG00000013921	1.10794	1.27766	0.939052	9.29912	5.68631	5.60986	2.58916	3.33423e-05	UP		ENSDARG00000088711	2.79311	0.970046	1.66592	0	0.031458	0	2.58916	3.33423e-05	UP		ENSDARG00000004925	6.66793	6.0198	8.2065	0.208979	0.510711	0	-4.50796	3.32714e-05	DOWN
	ENSDARG00000087742	476.638	449.105	507.547	256.149	259.028	265.475	-0.876166	2.42376e-06	DOWN		ENSDARG00000076362	26.4201	40.1755	25.6227	7.69582	7.21191	6.98586	-2.08092	3.43461e-05	DOWN		ENSDARG00000031782	36.5764	60.5066	40.1335	1.52292	4.0455	6.42561	-2.08092	3.43461e-05	DOWN		ENSDARG00000041306	40.2298	36.8597	33.3671	15.6734	14.1118	16.501	-1.25741	3.43202e-05	DOWN
	ENSDARG00000041689	122.049	99.3901	99.9123	54.8316	48.2318	40.6648	-1.15979	2.47503e-06	DOWN		ENSDARG00000040009	98.905	66.7935	109.198	172.515	190.7	179.621	0.985134	3.52257e-05	UP		ENSDARG00000103954	8.57884	12.8531	8.70822	2.28438	2.74314	1.52472	0.985134	3.52257e-05	UP		ENSDARG00000012726	13.3359	14.7254	14.8799	2.61223	4.16633	2.68905	-2.16454	3.43202e-05	DOWN
	ENSDARG00000018968	708.681	773.73	696.229	451.034	536.456	491.529	-0.558675	2.50123e-06	DOWN		ENSDARG00000074691	45.2125	70.3425	51.1113	105.497	110.814	111.35	0.976072	3.52257e-05	UP		ENSDARG00000017772	71.5568	64.6293	64.2137	185.796	161.87	145.72	0.976072	3.52257e-05	UP		ENSDARG00000061579	40.341	38.8972	42.9263	79.0462	93.6751	93.0167	1.12073	3.6025e-05	UP
	ENSDARG00000044565	7.95432	9.82906	9.09982	26.049	22.6394	22.5521	1.39807	2.65369e-06	UP		ENSDARG00000102274	3.32382	3.33612	2.68301	11.2231	10.8179	13.5483	1.9218	3.59179e-05	UP		ENSDARG00000006773	0.26601	0.242511	0.227171	11.4219	11.5451	4.13853	1.9218	3.59179e-05	UP		ENSDARG00000028581	38.2295	40.842	53.748	16.2481	13.843	11.734	-1.66187	3.6025e-05	DOWN
	ENSDARG00000003869	97.4405	72.835	64.813	23.6371	29.1511	25.926	-1.57565	2.79735e-06	DOWN		ENSDARG00000005274	12.1021	2.62631	17.842	0.320659	0	0.317539	-5.69515	4.14493e-05	DOWN		ENSDARG00000071662	2.4606	2.91014	2.95322	0	0.100666	0.108909	-5.69515	4.14493e-05	DOWN		ENSDARG00000031814	7.89038	6.66809	12.2647	0.574692	0.698868	0.733377	-3.73711	3.71573e-05	DOWN
	ENSDARG00000101043	6.3386	7.36346	3.71421	31.3553	34.0727	30.543	2.41256	3.29001e-06	UP		ENSDARG00000062168	20.1134	20.0167	22.0007	0	0.416072	0.105846	-6.63731	4.49521e-05	DOWN		ENSDARG00000112087	1.06404	0.363767	1.43875	15.5338	15.5465	11.2176	-6.63731	4.49521e-05	DOWN		ENSDARG00000099099	0	0.0926123	0.180363	5.17223	5.80598	8.80053	5.99466	3.89481e-05	UP
	ENSDARG00000011662	361.673	318.661	328.708	229.296	224.198	210.604	-0.602994	3.54491e-06	DOWN		ENSDARG00000035957	362.936	300.109	313.644	541.273	541.587	509.015	0.703962	4.68892e-05	UP		ENSDARG00000060192	41.2981	39.5294	41.1937	61.2214	60.6699	67.7412	0.703962	4.68892e-05	UP		ENSDARG00000031782	30.4502	42.046	29.6696	1.82856	3.73625	4.15581	-3.41407	3.90854e-05	DOWN
	ENSDARG00000059404	230.924	277.879	235.11	104.518	96.8421	114.714	-1.2371	3.70593e-06	DOWN		ENSDARG00000000887	207.739	225.437	227.519	387.998	386.947	424.761	0.861614	5.12321e-05	UP		ENSDARG00000008904	17.3572	19.7647	10.9799	0.913752	1.43448	1.3069	0.861614	5.12321e-05	UP		ENSDARG00000112073	0.444529	0.277837	0.0901813	6.84406	7.23059	5.50033	4.60081	3.90854e-05	UP
	ENSDARG00000036494	84.1418	103.222	113.655	36.34	50.4276	41.7302	-1.2234	3.88693e-06	DOWN		ENSDARG00000104065	24.673	32.7934	27.3667	65.4145	56.4471	76.9503	1.23006	5.27233e-05	UP		ENSDARG00000042477	47.2834	52.14	50.5834	20.2548	20.9573	20.1481	1.23006	5.27233e-05	UP		ENSDARG00000062109	25.6715	33.6183	31.834	5.43345	3.68249	2.56682	-2.93838	4.34063e-05	DOWN
	ENSDARG00000014674	406.789	347.082	335.765	164.012	185.734	190.894	-1.0109	3.88693e-06	DOWN		ENSDARG00000078822	146.887	157.082	150.248	101.328	85.7108	72.5048	-0.814098	5.27233e-05	DOWN		ENSDARG00000005789	37.3745	38.8018	24.5345	7.6146	6.63763	7.84143	-0.814098	5.27233e-05	DOWN		ENSDARG00000112087	1.33359	0.926123	0.811632	15.8301	14.4612	10.8784	3.75014	4.5228e-05	UP
	ENSDARG00000004745	65.6232	67.6706	51.999	28.7826	25.6681	24.8606	-1.22952	3.92986e-06	DOWN		ENSDARG00000087373	2.76985	2.2714	2.54886	11.5437	8.32143	7.62094	1.83796	6.06167e-05	UP		ENSDARG00000078401	75.946	79.0587	92.9129	30.4584	37.9698	41.2764	1.83796	6.06167e-05	UP		ENSDARG00000042946	38.7851	45.5652	49.0586	22.8309	19.7565	22.7347	-1.03238	4.74799e-05	DOWN
	ENSDARG00000032601	6.96003	6.99696	6.68558	20.2604	17.1878	16.1594	1.37318	3.94849e-06	UP		ENSDARG00000095946	11.0794	11.2151	13.0126	1.92396	3.05119	2.43447	-2.21977	6.44548e-05	DOWN		ENSDARG00000113761	33.9163	31.4052	39.9064	11.1173	15.6912	10.3463	-2.21977	6.44548e-05	DOWN		ENSDARG00000056481	10.7798	8.05727	7.75559	0.313468	0.618229	0.611148	-4.09775	4.96647e-05	DOWN
	ENSDARG00000058094	382.926	319.528	366.036	218.683	231.164	223.923	-0.664117	3.98003e-06	DOWN		ENSDARG00000062109	34.6871	16.3967	44.2696	4.16857	3.32857	4.44555	-2.99351	6.48755e-05	DOWN		ENSDARG00000017569	9.44337	7.3966	6.28506	1.37063	1.20799	0.435635	-2.99351	6.48755e-05	DOWN		ENSDARG00000102154	2.33377	2.13008	3.42689	0.104489	0.107518	0.244459	-4.24675	5.13582e-05	DOWN
	ENSDARG00000012368	28.3373	28.7542	31.1994	12.5421	13.3262	13.8509	-1.15087	4.54726e-06	DOWN		ENSDARG00000098405	292.709	307.988	353.084	531.653	527.302	486.047	0.696288	6.53132e-05	UP		ENSDARG00000015887	8.17982	2.54637	6.89085	0	0.138415	0.217817	0.696288	6.53132e-05	UP		ENSDARG00000005789	35.7845	24.8201	22.6355	7.57548	5.24151	6.23371	-2.12782	5.27472e-05	DOWN
	ENSDARG00000005274	30.3259	24.2561	31.5708	0.482389	0.681454	0.532726	-5.60356	4.60302e-06	DOWN		ENSDARG00000012726	10.9942	7.59501	8.85392	2.24461	1.94167	1.90523	-2.18747	7.19578e-05	DOWN		ENSDARG00000053380	13.5665	10.0642	10.677	29.5447	30.1871	33.1083	-2.18747	7.19578e-05	DOWN		ENSDARG00000104065	22.8932	31.4882	26.874	68.6495	55.9632	64.6594	1.21817	5.35879e-05	UP
	ENSDARG00000021220	175.244	138.74	154.511	43.8974	56.4092	66.4132	-1.49019	4.60302e-06	DOWN		ENSDARG00000025206	0.511357	0.0709814	1.0732	21.8048	18.8619	11.1139	5.09122	7.89402e-05	UP		ENSDARG00000002831	2.99262	2.30386	3.25612	8.98523	8.92777	10.5641	5.09122	7.89402e-05	UP		ENSDARG00000098405	176.033	212.73	210.844	352.129	314.974	308.141	0.701642	5.78604e-05	UP
	ENSDARG00000074849	1282.39	1191.88	1098.29	675.184	759.821	734.63	-0.719453	4.60302e-06	DOWN		ENSDARG00000093469	109.047	114.067	113.625	72.469	66.8489	77.4795	-0.63471	8.23716e-05	DOWN		ENSDARG00000103610	14.0986	12.9744	14.6147	34.2657	35.3084	32.5637	-0.63471	8.23716e-05	DOWN		ENSDARG00000026862	14.5583	13.9845	17.4952	1.56734	1.72029	0.611148	-3.47091	5.79999e-05	DOWN
	ENSDARG00000044760	81.7804	73.0016	72.2414	4.18071	3.93729	6.39272	-3.99104	4.62892e-06	DOWN		ENSDARG00000100108	170.069	180.364	183.115	126.981	130.508	127.333	-0.47078	8.23716e-05	DOWN		ENSDARG00000058094	262.286	259.972	266.169	170.415	184.551	181.442	-0.47078	8.23716e-05	DOWN		ENSDARG00000102274	5.11208	5.18629	4.14834	18.5469	13.5473	18.2122	1.79736	5.90826e-05	UP
	ENSDARG00000101251	11.1858	13.1609	10.5855	31.3553	24.7595	29.4775	1.27955	4.62892e-06	UP		ENSDARG00000090340	3.5795	3.76201	4.15866	12.5057	12.3435	12.4899	1.70201	8.31042e-05	UP		ENSDARG00000102274	3.59114	4.60772	3.48329	15.9907	9.51289	15.6829	1.70201	8.31042e-05	UP		ENSDARG00000099038	0.777925	0.370449	0.901813	13.4791	5.88662	12.1007	3.9247	6.29353e-05	UP
	ENSDARG00000006112	67.9846	46.1133	61.4702	275.284	324.978	420.143	2.54761	4.7716e-06	UP		ENSDARG00000025285	87.6977	67.2194	82.1	29.5006	30.0959	41.0684	-1.22691	8.55692e-05	DOWN		ENSDARG00000005544	58.0568	55.7776	62.0177	114.524	130.702	123.938	-1.22691	8.55692e-05	DOWN		ENSDARG00000098984	9.3351	8.14988	9.82976	25.7044	27.3634	22.368	1.46723	6.51215e-05	UP
	ENSDARG00000104153	0.497145	0.433145	0.742843	24.7627	9.99465	8.87877	4.79717	4.84819e-06	UP		ENSDARG00000074849	941.579	998.069	823.683	617.91	622.582	594.01	-0.59141	8.58593e-05	DOWN		ENSDARG00000099099	0.332513	0.121256	0	7.00543	6.63763	6.09889	-0.59141	8.58593e-05	DOWN		ENSDARG00000103827	4.11189	7.96466	6.49305	0.104489	0.376313	0	-4.84322	6.51215e-05	DOWN
	ENSDARG00000013461	58.9117	62.0397	64.813	31.0337	30.5897	27.8793	-1.05205	4.97519e-06	DOWN		ENSDARG00000100285	3.74995	3.40711	4.15866	0	0.277381	0	-5.11709	8.76014e-05	DOWN		ENSDARG00000023988	106.471	112.404	106.619	56.1958	54.8438	43.3457	-5.11709	8.76014e-05	DOWN		ENSDARG00000041060	3.88962	3.7971	2.97598	0.104489	0.0537591	0	-5.70123	8.32306e-05	DOWN
	ENSDARG00000091931	27.0944	26.9216	26.7423	58.6907	62.088	42.4405	1.01925	5.2988e-06	UP		ENSDARG00000031782	49.5164	61.044	48.4283	2.56527	7.62798	6.03324	-3.21471	8.76014e-05	DOWN		ENSDARG00000009886	26.4015	30.5564	25.9732	54.216	68.1883	59.2463	-3.21471	8.76014e-05	DOWN		ENSDARG00000008384	1.44472	1.75963	1.26254	15.7257	9.38095	10.7562	2.99949	8.32306e-05	UP
	ENSDARG00000098375	48.0988	49.5118	46.9848	90.6892	89.5733	90.3859	0.902815	5.39331e-06	UP		ENSDARG00000062003	18.5367	25.4113	26.6959	53.5501	64.9072	71.4463	1.43569	0.000101805	UP		ENSDARG00000012726	11.904	14.7932	12.4187	2.74126	3.32825	3.26726	1.43569	0.000101805	UP		ENSDARG00000006773	0.222264	0.555674	0.270544	10.5012	10.2411	4.76695	4.57129	8.32306e-05	UP
	ENSDARG00000044090	5.84146	6.33058	7.24272	0.321593	0.53002	0	-4.25682	5.83479e-06	DOWN		ENSDARG00000008384	1.6193	4.47183	1.47565	20.5222	18.5845	16.4062	2.8525	0.000101805	UP		ENSDARG00000025285	81.2662	76.3911	73.2248	30.3061	28.8533	39.2071	2.8525	0.000101805	UP		ENSDARG00000097261	2.66717	3.42665	3.8778	0.261223	0.107518	0.12223	-4.29847	8.61272e-05	DOWN
	ENSDARG00000089914	64.256	75.867	71.4986	20.5819	26.8796	30.8981	-1.43384	5.91443e-06	DOWN		ENSDARG00000010266	270.977	241.337	271.252	539.99	542.141	524.68	1.03609	0.000115349	UP		ENSDARG00000103770	11.3054	6.79032	11.8129	25.1282	25.1286	24.9401	1.03609	0.000115349	UP		ENSDARG00000086103	43.4527	48.9919	50.5917	23.0922	15.5632	17.1121	-1.35842	8.74152e-05	DOWN
	ENSDARG00000115266	13.5472	13.0277	21.3567	42.4503	47.2475	35.3375	1.40272	6.18839e-06	UP		ENSDARG00000110954	0.340905	0.49687	0.13415	5.45121	4.85417	3.70462	3.72206	0.000118492	UP		ENSDARG00000104065	24.5395	32.8603	28.3206	69.2929	58.5307	67.8501	3.72206	0.000118492	UP		ENSDARG00000005544	60.7893	49.7328	64.8403	107.154	122.786	129.808	1.03603	8.74152e-05	UP
	ENSDARG00000018432	166.295	200.346	195.368	114.005	126.826	124.836	-0.619955	6.18839e-06	DOWN		ENSDARG00000104034	678.613	681.492	626.08	478.744	491.519	493.985	-0.439788	0.000121996	DOWN		ENSDARG00000110954	0.26601	0.121256	0.151447	3.8073	4.42299	1.96036	-0.439788	0.000121996	DOWN		ENSDARG00000090340	5.33434	4.90845	2.97598	13.9493	14.73	13.0786	1.66193	8.85287e-05	UP
	ENSDARG00000008384	3.72859	5.33101	2.41424	39.5559	35.8899	54.1605	3.44639	6.18839e-06	UP		ENSDARG00000099718	0	0.0709814	0	2.24461	5.96369	1.69354	6.82356	0.000125356	UP		ENSDARG00000057101	0.26601	0.727534	0.530066	45.9922	47.7847	43.3457	6.82356	0.000125356	UP		ENSDARG00000091754	10.3353	9.72429	8.47704	4.75427	4.48888	4.15581	-1.0835	8.85287e-05	DOWN
	ENSDARG00000060308	200.474	218.138	196.853	103.714	118.194	131.406	-0.801608	6.42648e-06	DOWN		ENSDARG00000078401	66.9026	71.4073	90.0149	25.9734	40.6363	39.9041	-1.08408	0.00012581	DOWN		ENSDARG00000086103	47.6824	41.2269	50.5077	16.5998	17.0125	19.9303	-1.08408	0.00012581	DOWN		ENSDARG00000058094	248.825	214.12	262.788	162.586	169.583	169.777	-0.53196	9.1876e-05	DOWN
	ENSDARG00000061752	31.5687	32.3859	34.1708	59.8163	56.9392	60.3757	0.852408	6.42648e-06	UP		ENSDARG00000062864	68.3088	55.2235	60.636	36.2345	34.534	34.6118	-0.807619	0.000130025	DOWN		ENSDARG00000097261	3.25863	2.78888	2.42316	0.152292	0.144707	0	-0.807619	0.000130025	DOWN		ENSDARG00000058734	44.0083	27.228	25.2508	96.1302	94.1859	106.462	1.62231	9.77799e-05	UP
	ENSDARG00000100075	14.6658	12.9277	12.814	36.1792	37.5557	38.1787	1.46949	6.65364e-06	UP		ENSDARG00000036773	0.0426131	0.212944	0.13415	6.41318	9.84703	4.02216	5.7679	0.000132244	UP		ENSDARG00000062864	63.8425	69.6008	67.6212	37.7684	37.5923	37.9002	5.7679	0.000132244	UP		ENSDARG00000056491	16.003	15.3736	11.9941	4.17958	4.03193	3.3002	-1.90372	0.000106293	DOWN
	ENSDARG00000077357	10.5643	10.4288	10.5855	26.2098	30.514	24.5054	1.36521	7.27841e-06	UP		ENSDARG00000101043	12.6987	26.547	13.2809	51.9468	76.0024	48.6893	1.74841	0.000132244	UP		ENSDARG00000042946	37.574	45.3496	48.0845	22.6915	22.0646	21.2372	1.74841	0.000132244	UP		ENSDARG00000074807	49.6761	50.7515	52.6659	28.9958	28.5461	30.9241	-0.792568	0.000132766	DOWN
	ENSDARG00000010266	201.841	119.181	148.197	362.274	361.776	388.18	1.24837	7.86411e-06	UP		ENSDARG00000079742	14.872	21.0815	24.5495	3.20659	1.66429	3.91632	-2.77746	0.000132244	DOWN		ENSDARG00000031814	6.78327	6.18404	11.5857	1.21834	0.452995	0.653452	-2.77746	0.000132244	DOWN		ENSDARG00000020326	10.113	10.743	14.9701	29.9362	33.6263	30.1907	1.38638	0.000135353	UP
	ENSDARG00000062352	326.873	368.207	326.479	238.783	226.848	209.717	-0.597599	7.87984e-06	DOWN		ENSDARG00000015887	11.8038	13.3445	7.24412	0.320659	0	0.635078	-4.96435	0.000132244	DOWN		ENSDARG00000027602	5.1207	4.12269	4.84631	0.609168	0.408954	0	-4.96435	0.000132244	DOWN		ENSDARG00000104034	551.66	477.509	514.665	372.923	391.366	379.156	-0.432959	0.000138539	DOWN
	ENSDARG00000110654	76.0632	81.931	68.7129	35.0536	44.6731	35.5151	-0.972875	7.87984e-06	DOWN		ENSDARG00000074590	7.7982	7.52403	8.98807	2.88593	3.05119	2.54031	-1.52044	0.000140977	DOWN		ENSDARG00000074750	12.702	18.9159	19.6882	1.21834	1.45336	2.17817	-1.52044	0.000140977	DOWN		ENSDARG00000076229	14.5583	22.7826	14.429	0.679181	0.322554	0.488918	-5.13688	0.000139932	DOWN
	ENSDARG00000092112	244.223	260.02	242.352	132.336	166.805	144.902	-0.748634	8.70966e-06	DOWN		ENSDARG00000004925	9.28965	5.82047	7.51242	0	0.832143	0.105846	-4.3965	0.000144602	DOWN		ENSDARG00000031240	31.4557	26.6763	35.0601	6.39626	6.19722	5.22762	-4.3965	0.000144602	DOWN		ENSDARG00000045877	115.133	103.726	105.783	78.3148	66.5268	59.2813	-0.667367	0.0001402	DOWN
	ENSDARG00000040184	644.673	608.202	620.459	334.296	445.368	401.143	-0.66486	9.42687e-06	DOWN		ENSDARG00000099038	0.298292	0.638832	1.20735	10.9024	6.10238	8.25602	3.67267	0.000145672	UP		ENSDARG00000097096	8.17982	21.341	11.9643	0.609168	1.11361	1.63363	3.67267	0.000145672	UP		ENSDARG00000070084	33.7842	36.8597	33.0965	21.7338	20.751	15.1565	-0.838627	0.000140703	DOWN
	ENSDARG00000033259	256.03	242.428	224.896	346.838	345.421	319.991	0.484495	9.42687e-06	UP		ENSDARG00000009886	27.6133	26.2631	26.6959	43.289	64.4911	59.1681	1.05686	0.000157272	UP		ENSDARG00000026862	17.0247	15.5207	13.4031	0.456876	1.58548	2.17817	1.05686	0.000157272	UP		ENSDARG00000062181	14.336	12.6879	14.0683	1.46285	0.671988	1.46675	-3.55813	0.000142955	DOWN
	ENSDARG00000092546	81.5318	81.4646	81.1556	152.757	142.045	137.976	0.825689	9.48241e-06	UP		ENSDARG00000005191	67.7548	70.4845	76.734	158.085	119.135	117.489	0.872733	0.000161106	UP		ENSDARG00000062109	31.9878	24.1299	41.1937	7.15772	3.67429	3.92071	0.872733	0.000161106	UP		ENSDARG00000105258	12.5579	12.41	12.8057	28.4211	26.772	30.1907	1.17532	0.000144763	UP
	ENSDARG00000062109	40.5173	39.7494	68.8986	7.71823	3.93729	3.72908	-3.28538	9.48241e-06	DOWN		ENSDARG00000089076	72.6127	80.209	49.6356	18.5982	14.2851	17.4647	-2.01707	0.000170261	DOWN		ENSDARG00000041060	3.65764	4.72897	4.24052	0.152292	0.0943739	0	-2.01707	0.000170261	DOWN		ENSDARG00000061240	0.333396	0.277837	0.360725	4.59753	3.2793	7.08931	3.90297	0.00014516	UP
	ENSDARG00000031533	18.1458	32.4526	16.1568	7.07505	6.36023	5.85999	-1.80488	9.89987e-06	DOWN		ENSDARG00000075509	37.8404	42.3759	57.953	13.7883	15.8107	19.264	-1.48387	0.000179954	DOWN		ENSDARG00000062987	218.86	191.099	205.287	121.529	141.378	137.661	-1.48387	0.000179954	DOWN		ENSDARG00000098800	7.11246	2.50053	8.56722	0	0	0	-9.79627	0.000154269	DOWN
	ENSDARG00000044622	9.0729	10.3288	11.1426	22.5115	25.1381	20.5988	1.1652	9.89987e-06	UP		ENSDARG00000075337	13.8493	16.5387	17.5737	44.251	38.6947	30.1662	1.2349	0.00018499	UP		ENSDARG00000099038	0.532021	0.84879	0.83296	14.9246	7.02771	7.40579	1.2349	0.00018499	UP		ENSDARG00000074894	83.4602	92.3345	65.9225	25.5999	36.5293	42.1692	-1.21595	0.000154269	DOWN
	ENSDARG00000104066	87.4976	95.4918	75.2128	173.66	135.912	130.34	0.76214	1.00631e-05	UP		ENSDARG00000040249	3.53689	3.47809	2.41471	12.1851	16.3655	15.7711	2.2217	0.000186587	UP		ENSDARG00000098984	9.77589	10.3067	10.4499	27.8694	29.1364	23.851	2.2217	0.000186587	UP		ENSDARG00000117011	4.88981	4.72323	3.60725	0.365713	0.456952	0	-3.73093	0.000155176	DOWN
	ENSDARG00000005789	30.0773	32.1194	18.0139	5.62788	4.31587	5.14969	-2.42577	1.00807e-05	DOWN		ENSDARG00000031814	5.15618	4.1879	8.58562	0.320659	0.832143	0.211693	-3.66298	0.000190088	DOWN		ENSDARG00000102154	1.52956	2.91014	2.65033	0.152292	0.15729	0.108909	-3.66298	0.000190088	DOWN		ENSDARG00000038059	69.9021	72.3302	73.6781	48.2741	40.2386	42.1692	-0.724325	0.000155176	DOWN
	ENSDARG00000012261	40.3931	41.7485	32.4994	103.553	60.3465	85.7689	1.10828	1.01374e-05	UP		ENSDARG00000095796	36.0933	21.9332	31.1229	12.8264	8.73751	8.36186	-1.5999	0.000193898	DOWN		ENSDARG00000008384	2.5271	3.2739	1.13585	18.8842	14.9111	15.2472	-1.5999	0.000193898	DOWN		ENSDARG00000079742	10.2242	19.4486	23.7177	3.50039	2.231	3.3002	-2.5778	0.000169543	DOWN
	ENSDARG00000025567	36.5402	30.3868	36.3993	65.1226	74.2027	68.0114	1.00992	1.02787e-05	UP		ENSDARG00000061240	0.127839	0.0709814	0.13415	2.88593	1.5256	2.54031	4.28802	0.000214238	UP		ENSDARG00000116692	1.26355	1.81884	1.2873	0	0	0	4.28802	0.000214238	UP		ENSDARG00000007818	105.576	108.264	102.266	68.3361	72.951	66.2484	-0.605907	0.000169543	DOWN
	ENSDARG00000061161	76.9332	87.1621	64.0702	30.7121	34.6027	30.7206	-1.2489	1.03036e-05	DOWN		ENSDARG00000086103	42.2296	35.2068	43.8672	19.5602	12.8982	17.4647	-1.29115	0.00021462	DOWN		ENSDARG00000020232	57.1923	52.8675	59.0645	142.85	139.749	106.077	-1.29115	0.00021462	DOWN		ENSDARG00000062168	25.227	22.3196	23.8079	0.208979	0.268795	3.17797	-4.59256	0.000169543	DOWN
	ENSDARG00000053959	34.303	33.1856	31.5708	82.0062	67.9182	59.3102	1.07765	1.03852e-05	UP		ENSDARG00000002831	2.89769	3.33612	2.95131	7.37516	10.4018	8.78525	1.53729	0.00021462	UP		ENSDARG00000076376	0.997539	1.21256	1.96882	0	0.0377496	0	1.53729	0.00021462	UP		ENSDARG00000021589	3.22283	4.07494	2.34471	0	0	0	-8.88312	0.000171875	DOWN
	ENSDARG00000062973	94.9547	90.5939	97.8695	47.435	51.639	41.0199	-1.01287	1.03852e-05	DOWN		ENSDARG00000091754	16.5339	16.1128	16.6346	6.73384	10.1244	7.40925	-1.00762	0.000216521	DOWN		ENSDARG00000044760	55.9287	58.2027	50.0533	15.6861	2.46631	4.35635	-1.00762	0.000216521	DOWN		ENSDARG00000059404	93.2399	123.452	113.268	56.5288	53.6247	63.6816	-0.927412	0.000176782	DOWN
	ENSDARG00000061963	146.409	152.8	173.639	274.962	304.61	328.337	0.942235	1.05622e-05	UP		ENSDARG00000016706	27.3576	21.2944	26.0252	59.322	55.0602	38.9515	1.03075	0.000227087	UP		ENSDARG00000035957	393.363	356.371	321.068	547.49	564.4	557.939	1.03075	0.000227087	UP		ENSDARG00000055965	10.5576	7.5016	8.92795	21.1069	23.4121	22.2458	1.3081	0.000183586	UP
	ENSDARG00000109289	3.10716	2.13241	3.89992	8.36142	8.55603	9.94422	1.62622	1.08494e-05	UP		ENSDARG00000061752	29.2326	33.3612	32.8668	43.6097	51.1768	55.4635	0.659967	0.000227898	UP		ENSDARG00000104034	577.176	554.745	540.288	409.513	418.75	409.388	0.659967	0.000227898	UP		ENSDARG00000023988	115.244	109.097	102.266	56.9467	60.6133	48.8918	-0.969442	0.000188011	DOWN
	ENSDARG00000075013	53.4431	50.0449	48.2848	28.3002	31.4226	29.6551	-0.762727	1.14107e-05	DOWN		ENSDARG00000058372	121.106	120.242	97.7956	49.0609	55.7536	77.3737	-0.88867	0.000227898	DOWN		ENSDARG00000060469	150.362	152.418	123.657	77.5166	72.561	66.761	-0.88867	0.000227898	DOWN		ENSDARG00000025285	73.3472	69.4592	69.0789	32.0782	29.4331	36.3022	-1.11828	0.000191098	DOWN
	ENSDARG00000057026	210.417	243.794	207.81	628.875	593.546	727.704	1.55645	1.16402e-05	UP		ENSDARG00000020009	23.6503	25.1984	20.9275	105.818	84.8786	68.4826	1.88384	0.000231672	UP		ENSDARG00000061579	45.2883	44.3796	45.207	81.7808	93.7573	92.4635	1.88384	0.000231672	UP		ENSDARG00000042866	2.00038	1.38918	1.08218	18.3901	11.2356	16.6232	3.37245	0.000194034	UP
	ENSDARG00000099718	0	0	0	5.14549	8.55603	4.08424	9.77855	1.20862e-05	UP		ENSDARG00000055284	0.0852262	0.0709814	0	1.28264	1.66429	2.75201	4.79418	0.000231672	UP		ENSDARG00000098194	20.4828	19.7647	28.3964	9.13752	8.92777	9.03942	4.79418	0.000231672	UP		ENSDARG00000105012	12.4468	7.03853	8.83777	25.8611	20.6166	22.7347	1.29041	0.000195864	UP
	ENSDARG00000062181	17.7729	19.958	16.714	1.28637	0.605737	0.355151	-4.61196	1.23562e-05	DOWN		ENSDARG00000028699	258.96	256.598	263.471	147.824	148.26	189.147	-0.67973	0.000231799	DOWN		ENSDARG00000021589	3.19213	2.54637	2.95322	0	0	0	-0.67973	0.000231799	DOWN		ENSDARG00000020232	59.2334	49.1771	60.1509	137.978	133.968	100.228	1.14475	0.000197656	UP
	ENSDARG00000054864	816.685	848.464	734.486	437.045	546.45	515.502	-0.678761	1.24556e-05	DOWN		ENSDARG00000098032	0.596583	0.49687	0.268301	9.61978	3.46726	4.55139	3.54733	0.000231799	UP		ENSDARG00000040249	5.1207	4.97148	3.02895	14.9246	21.5047	25.3757	3.54733	0.000231799	UP		ENSDARG00000058244	0	0	0	1.14938	1.0483	1.58898	7.51387	0.000197656	UP
	ENSDARG00000092766	10.8129	23.1566	10.5855	3.05513	1.89293	2.66363	-2.58823	1.26815e-05	DOWN		ENSDARG00000038414	55.6527	30.8769	50.3064	122.171	107.901	102.883	1.28039	0.000231925	UP		ENSDARG00000028699	209.151	224.323	219.902	130.21	127.141	142.888	1.28039	0.000231925	UP		ENSDARG00000060639	14.2249	12.5953	10.7316	1.61959	0.779506	0.977837	-3.46939	0.000197656	DOWN
	ENSDARG00000014018	8.70004	9.02941	7.61414	3.05513	1.96864	2.84121	-1.71911	1.29857e-05	DOWN		ENSDARG00000070387	2.85508	5.11066	2.14641	13.7883	8.8762	11.6431	1.73959	0.000233251	UP		ENSDARG00000074894	84.0593	76.0273	69.3629	27.4126	35.4657	35.1775	1.73959	0.000233251	UP		ENSDARG00000074221	27.783	26.9502	32.2849	12.6432	12.0958	8.18938	-1.38731	0.000197945	DOWN
	ENSDARG00000006773	0	0	0	3.53752	4.69446	1.95333	8.98559	1.29857e-05	UP		ENSDARG00000062195	9.84362	6.1044	11.8052	0.320659	0	0.635078	-4.72802	0.000241342	DOWN		ENSDARG00000058244	0	0	0	0.913752	1.27719	1.41581	-4.72802	0.000241342	DOWN		ENSDARG00000014303	53.1212	45.5652	52.1248	81.5017	84.778	84.4606	0.733534	0.000199443	UP
	ENSDARG00000077788	3.6043	2.03245	2.41424	15.5973	9.69179	8.16847	2.07611	1.3088e-05	UP		ENSDARG00000036214	414.54	480.757	369.718	212.276	257.548	278.693	-0.754073	0.000241342	DOWN		ENSDARG00000097659	0	0	0	1.37063	2.14543	1.74254	-0.754073	0.000241342	DOWN		ENSDARG00000015905	137.359	36.304	125.893	2.19428	2.52668	1.95567	-5.45013	0.000202398	DOWN
	ENSDARG00000062674	6.46289	6.93032	6.49987	18.4916	24.4566	12.2527	1.48075	1.336e-05	UP		ENSDARG00000015905	152.001	124.572	142.602	1.6033	2.49643	3.38708	-5.70069	0.000241946	DOWN		ENSDARG00000043479	0	0	0	0.913752	1.81198	1.52472	-5.70069	0.000241946	DOWN		ENSDARG00000089914	28.4498	30.0064	33.0965	12.1208	13.4129	17.3566	-1.10204	0.000206941	DOWN
	ENSDARG00000087954	16.6544	21.0575	18.5711	76.5391	39.8272	69.7871	1.7156	1.35827e-05	UP		ENSDARG00000103827	6.43458	7.87893	5.36601	0.320659	0	0.317539	-4.98265	0.00024253	DOWN		ENSDARG00000016775	18.7537	12.0043	19.6124	52.5407	42.8646	44.9793	-4.98265	0.00024253	DOWN		ENSDARG00000070387	2.66717	2.87098	2.8858	9.822	10.0798	8.43384	1.74943	0.000213183	UP
	ENSDARG00000045155	40.6416	39.5495	33.985	73.3232	66.4039	74.4041	0.904385	1.35927e-05	UP		ENSDARG00000027602	3.11076	2.12944	3.75621	0	0.277381	0.105846	-4.25263	0.000245544	DOWN		ENSDARG00000069361	4.92119	4.24395	2.80178	0	0.0943739	0.108909	-4.25263	0.000245544	DOWN		ENSDARG00000093431	1.55585	2.2227	2.97598	0.0522447	0.0537591	0	-5.45219	0.000215398	DOWN
	ENSDARG00000009273	22.993	31.8861	35.285	15.4365	14.8405	15.0939	-0.989972	1.40855e-05	DOWN		ENSDARG00000069594	1.91759	0.851777	1.8781	8.01648	5.825	9.20863	2.3106	0.00025146	UP		ENSDARG00000075899	18.3547	15.3995	18.628	77.0598	72.6113	76.0183	2.3106	0.00025146	UP		ENSDARG00000074691	57.0108	56.4009	57.5357	99.4217	98.3522	104.262	0.820679	0.000218224	UP
	ENSDARG00000079702	148.398	155.965	117.183	73.6448	69.8111	80.4417	-0.916933	1.42085e-05	DOWN		ENSDARG00000098313	2.04543	1.63257	2.14641	8.01648	5.40893	6.45663	1.75936	0.000258218	UP		ENSDARG00000075337	16.1601	18.6734	17.3407	46.9059	42.0341	32.6726	1.75936	0.000258218	UP		ENSDARG00000091618	3.33396	2.59314	3.69743	11.2326	9.9723	9.65614	1.68008	0.000218474	UP
	ENSDARG00000097659	0	0	0	3.85912	5.14876	4.26181	9.34897	1.45466e-05	UP		ENSDARG00000051798	101.078	132.38	131.065	61.2459	79.0536	60.4383	-0.857118	0.000270573	DOWN		ENSDARG00000059404	106.604	124.772	114.646	60.3076	53.8435	68.0679	-0.857118	0.000270573	DOWN		ENSDARG00000014018	31.5615	28.8024	22.0042	10.6579	12.1495	11.3673	-1.26747	0.000222125	DOWN
	ENSDARG00000069249	99.0562	82.9306	75.9557	45.6662	40.5844	32.4963	-1.11802	1.45466e-05	DOWN		ENSDARG00000028721	271.445	323.178	271.52	160.971	188.758	198.568	-0.656458	0.000271123	DOWN		ENSDARG00000062195	9.44337	7.27534	8.10243	1.06604	0.11954	0.326726	-0.656458	0.000271123	DOWN		ENSDARG00000036863	77.2368	78.35	67.3654	126.484	130.903	133.108	0.808539	0.000222125	UP
	ENSDARG00000039850	13.4229	9.26264	20.9853	1.28637	0.984322	1.4206	-3.5744	1.45693e-05	DOWN		ENSDARG00000055930	27.7837	31.3028	32.0619	55.474	68.7905	59.909	1.01891	0.000274855	UP		ENSDARG00000102976	6.38425	4.72897	5.22493	0	0.163581	0.217817	1.01891	0.000274855	UP		ENSDARG00000062114	133.692	152.903	204.351	422.503	396.957	377.689	1.28549	0.000222125	UP
	ENSDARG00000069433	187.921	209.209	213.567	121.401	114.636	120.041	-0.778631	1.45693e-05	DOWN		ENSDARG00000059654	78.9194	54.9396	83.5757	133.394	120.522	125.745	0.804397	0.000274855	UP		ENSDARG00000070084	40.1676	46.926	45.207	28.0217	26.4499	20.8016	0.804397	0.000274855	UP		ENSDARG00000013847	0.444529	0.0926123	0.180363	3.03019	2.3654	3.3002	3.60096	0.000223382	UP
	ENSDARG00000061208	165.798	160.097	203.167	106.93	107.518	109.919	-0.703859	1.46926e-05	DOWN		ENSDARG00000055885	20.1134	24.3466	21.8665	44.251	32.4536	36.3053	0.762045	0.000280691	UP		ENSDARG00000013921	1.26355	1.21256	1.43875	7.6146	5.48627	4.57417	0.762045	0.000280691	UP		ENSDARG00000102474	5.00095	3.98233	2.79562	28.0032	16.7728	17.3566	2.40233	0.000223382	UP
	ENSDARG00000062864	82.2775	93.2928	85.7983	43.5758	53.4563	42.0854	-0.907391	1.46926e-05	DOWN		ENSDARG00000062799	99.5868	72.8269	103.027	48.4195	46.184	50.4887	-0.923707	0.000283862	DOWN		ENSDARG00000053959	46.6183	42.9245	52.2493	94.2688	86.3773	77.6519	-0.923707	0.000283862	DOWN		ENSDARG00000057101	0.777925	1.20396	0.450906	37.355	44.2168	32.2686	5.54018	0.00022735	UP
	ENSDARG00000036773	0.248573	0.0333188	0	11.095	17.1121	6.74787	7.14898	1.50268e-05	UP		ENSDARG00000104702	379.597	416.732	268.837	94.2738	47.7096	103.412	-2.12436	0.000287236	DOWN		ENSDARG00000057027	0.731529	0.727534	1.2873	12.3357	9.00956	5.55434	-2.12436	0.000287236	DOWN		ENSDARG00000076362	21.1151	19.7264	16.413	4.80651	6.07477	6.96709	-1.68868	0.000227882	DOWN
	ENSDARG00000042796	18.3944	17.8589	12.814	3.53752	3.93729	3.90666	-2.10802	1.53933e-05	DOWN		ENSDARG00000090675	185.665	196.405	176.676	149.107	141.742	137.6	-0.384647	0.000290218	DOWN		ENSDARG00000026348	14.4311	12.0043	19.9153	42.1849	44.2299	50.5336	-0.384647	0.000290218	DOWN		ENSDARG00000062003	16.2253	18.152	21.7337	43.2064	47.8187	48.6474	1.31371	0.000233035	UP
	ENSDARG00000030573	5.71717	5.6642	6.87129	1.76876	2.04436	1.06545	-1.85704	1.61981e-05	DOWN		ENSDARG00000097659	0	0.0709814	0	0.961978	2.49643	1.69354	5.91676	0.000294354	UP		ENSDARG00000055930	27.6651	32.6178	33.5456	59.6985	61.2298	71.9887	5.91676	0.000294354	UP		ENSDARG00000027602	4.22302	4.72323	4.41888	0.470202	0.537591	0.366689	-3.21739	0.000235232	DOWN
	ENSDARG00000068194	1.86429	1.03288	0.371421	6.59266	6.6631	8.34605	2.67429	1.74682e-05	UP		ENSDARG00000096417	0.511357	1.27766	0.536601	11.5437	6.37977	6.77417	3.36664	0.000295776	UP		ENSDARG00000014008	166.589	149.387	174.922	241.231	241.729	262.47	3.36664	0.000295776	UP		ENSDARG00000015887	7.89038	2.31531	6.31269	0.208979	0.241916	0.488918	-4.25246	0.000247977	DOWN
	ENSDARG00000100519	17.0272	19.2916	15.7854	6.27106	7.34456	7.10302	-1.33271	1.8117e-05	DOWN		ENSDARG00000007383	177.739	155.591	160.31	105.497	121.77	113.044	-0.535051	0.000295776	DOWN		ENSDARG00000013847	0.199508	0.242511	0.227171	3.35042	2.27127	2.72272	-0.535051	0.000295776	DOWN		ENSDARG00000078890	126.913	187.633	153.579	78.785	70.3437	90.6943	-0.967736	0.000251244	DOWN
	ENSDARG00000099099	0	0	0.185711	4.5023	4.69446	5.68241	7.25789	1.85634e-05	UP		ENSDARG00000112073	0.639196	0.780795	0.13415	8.33714	5.825	4.65724	3.45275	0.000300076	UP		ENSDARG00000023609	2.79311	2.30386	4.1648	23.3007	45.0101	48.7911	3.45275	0.000300076	UP		ENSDARG00000034207	46.6755	40.9346	46.4434	21.8383	19.9715	19.0678	-1.13669	0.000255082	DOWN
	ENSDARG00000097660	1.74001	1.79922	0.928553	7.87903	9.61607	6.74787	2.38615	1.86183e-05	UP		ENSDARG00000014208	294.243	325.379	271.386	504.397	694.701	758.389	1.13713	0.000303664	UP		ENSDARG00000004925	7.31529	9.33669	7.72381	0.609168	0.522202	0.87127	1.13713	0.000303664	UP		ENSDARG00000101707	52.7878	52.5112	55.0106	17.6065	15.1869	19.4345	-1.62155	0.000261971	DOWN
	ENSDARG00000039489	296.299	309.832	326.851	192.313	136.064	159.463	-0.937181	1.92107e-05	DOWN		ENSDARG00000052746	6.86071	6.81421	9.12222	26.2941	21.497	23.9213	1.6573	0.000312599	UP		ENSDARG00000079917	4.9877	3.2739	1.89309	0	0.100666	0.108909	1.6573	0.000312599	UP		ENSDARG00000026348	16.3364	12.6879	21.2828	51.9312	41.287	50.1141	1.50858	0.000263075	UP
	ENSDARG00000076899	15.0386	12.5945	12.0712	33.2849	29.0754	26.8139	1.16672	1.94944e-05	UP		ENSDARG00000092112	151.191	136.71	145.285	83.3714	99.4411	107.222	-0.573731	0.000330387	DOWN		ENSDARG00000042866	3.52464	1.33381	0.757237	23.6053	14.1058	16.7719	-0.573731	0.000330387	DOWN		ENSDARG00000069807	353.511	339.424	342.418	233.847	266	240.181	-0.483965	0.00026414	DOWN
	ENSDARG00000096725	64.256	51.8774	61.8416	31.9985	30.0597	27.7018	-0.984375	1.94975e-05	DOWN		ENSDARG00000099412	2.51417	2.41337	2.95131	0.320659	0	0.105846	-4.5569	0.000330387	DOWN		ENSDARG00000079742	14.1651	23.0386	23.0957	4.56876	2.40339	3.92071	-4.5569	0.000330387	DOWN		ENSDARG00000023609	4.22302	2.40792	3.24653	30.3542	38.0883	48.1585	3.56276	0.000264845	UP
	ENSDARG00000014569	861.428	824.241	816.57	622.443	628.527	631.813	-0.410355	2.01253e-05	DOWN		ENSDARG00000034616	11.8891	4.68477	9.65883	23.0875	21.6357	28.0493	1.47165	0.000330387	UP		ENSDARG00000096808	15.5616	16.8545	12.4944	7.00543	6.26014	7.07907	1.47165	0.000330387	UP		ENSDARG00000091655	10.113	2.77837	2.8858	0.365713	0.349434	0.244459	-3.95252	0.000264845	DOWN
	ENSDARG00000035821	298.536	410.921	384.421	1010.93	805.1	668.927	1.18307	2.01253e-05	UP		ENSDARG00000098194	21.7753	22.0042	32.3302	8.6578	11.5113	11.2197	-1.25431	0.000340588	DOWN		ENSDARG00000040553	6.05174	6.79032	9.38973	30.9153	32.6471	29.7321	-1.25431	0.000340588	DOWN		ENSDARG00000069594	2.22264	1.11135	1.80363	8.72486	5.7791	10.1451	2.25674	0.000265498	UP
	ENSDARG00000061472	334.579	317.495	281.166	158.706	175.664	150.406	-0.944323	2.02432e-05	DOWN		ENSDARG00000076357	1.27839	0.425888	0.939052	6.41318	6.65715	6.98586	2.89618	0.000348132	UP		ENSDARG00000089914	29.9927	36.983	33.0155	12.9448	16.4211	17.3165	2.89618	0.000348132	UP		ENSDARG00000103367	3.88962	2.59314	2.8858	0.208979	0.268795	0	-3.96181	0.00026929	DOWN
	ENSDARG00000088711	1.98858	2.33232	3.5285	0	0	0	-8.56885	2.02432e-05	DOWN		ENSDARG00000095883	0.127839	0	0	9.29912	6.65715	2.85785	6.47174	0.000349074	UP		ENSDARG00000091618	2.85961	2.54637	2.95322	11.2696	8.27345	7.5147	6.47174	0.000349074	UP		ENSDARG00000028699	156.919	155.126	172.878	102.4	95.6911	108.907	-0.661088	0.00026929	DOWN
	ENSDARG00000101707	10.8129	9.69578	8.91411	3.05513	1.13576	2.13091	-2.29401	2.02432e-05	DOWN		ENSDARG00000099156	17.8549	17.6034	23.4763	9.94044	8.18274	4.97478	-1.3831	0.000355114	DOWN		ENSDARG00000101707	49.6775	49.1086	51.8707	17.6659	13.0676	17.4254	-1.3831	0.000355114	DOWN		ENSDARG00000040553	5.89	5.64935	10.5512	28.6823	31.019	30.1907	2.0208	0.00026929	UP
	ENSDARG00000020326	23.4901	37.0172	29.1566	80.3982	82.3802	94.8253	1.51577	2.02798e-05	UP		ENSDARG00000035954	69.4593	69.9167	68.685	110.627	100.828	108.281	0.618943	0.000355596	UP		ENSDARG00000096417	0.731529	0.121256	0.757237	10.0513	4.95149	4.79198	0.618943	0.000355596	UP		ENSDARG00000089390	5.66774	5.92719	12.1745	1.67183	1.12894	0.977837	-2.63186	0.00026929	DOWN
	ENSDARG00000102195	1277.29	1241.09	1333.59	941.142	983.716	912.205	-0.440929	2.02798e-05	DOWN		ENSDARG00000035821	462.863	468.69	574.7	1050.16	942.68	923.615	0.953428	0.000373832	UP		ENSDARG00000039850	5.58622	3.03139	7.95098	0.456876	0.918573	0.762361	0.953428	0.000373832	UP		ENSDARG00000030789	184.59	160.219	169.631	260.283	292.395	277.828	0.691197	0.00026929	UP
	ENSDARG00000089480	26.9701	25.289	27.1138	9.0046	9.3132	12.0751	-1.38828	2.02798e-05	DOWN		ENSDARG00000089914	35.5393	33.0773	38.5012	15.7123	15.256	20.2167	-1.05635	0.000373832	DOWN		ENSDARG00000053386	14.4311	16.0058	15.7505	39.9005	33.2322	34.0884	-1.05635	0.000373832	DOWN		ENSDARG00000097659	0	0	0	1.14938	2.12348	0.977837	7.74237	0.000294584	UP
	ENSDARG00000052480	60.1546	54.8761	56.8275	95.5131	87.4532	108.854	0.762602	2.02798e-05	UP		ENSDARG00000096808	16.7896	10.9311	13.0126	6.41318	6.10238	6.35078	-1.11314	0.000378459	DOWN		ENSDARG00000091754	14.3646	15.0357	12.6459	7.46231	7.93999	5.98998	-1.11314	0.000378459	DOWN		ENSDARG00000075899	18.6702	19.819	21.9141	77.9491	76.0959	81.8938	1.96428	0.000299032	UP
	ENSDARG00000004925	10.5643	13.3609	8.91411	0.643186	0.302868	0.355151	-4.7067	2.05633e-05	DOWN		ENSDARG00000036494	78.195	85.7455	90.2832	49.3815	47.5709	43.9262	-0.853262	0.000382037	DOWN		ENSDARG00000000837	51.34	46.6835	48.8418	31.829	28.5638	27.8806	-0.853262	0.000382037	DOWN		ENSDARG00000107086	16.8921	22.9678	25.3409	55.5884	43.1416	50.9697	1.19609	0.000301173	UP
	ENSDARG00000090716	67.1146	79.4321	73.3557	41.8071	42.4016	42.263	-0.799729	2.09469e-05	DOWN		ENSDARG00000005789	38.4796	17.9583	27.5008	10.2611	7.3506	6.98586	-1.79644	0.000382037	DOWN		ENSDARG00000079276	0.199508	0.84879	0.302895	2.58896	4.8634	6.86125	-1.79644	0.000382037	DOWN		ENSDARG00000062178	7.89038	11.3913	8.47704	0.208979	0.403193	0.244459	-4.90277	0.000301173	DOWN
	ENSDARG00000098768	14.5415	7.72997	16.3425	3.53752	3.40727	3.19636	-1.91068	2.09469e-05	DOWN		ENSDARG00000039850	5.96583	3.0522	7.37827	0.641318	0.970834	0.423385	-3.00504	0.000382037	DOWN		ENSDARG00000095796	42.9607	38.5593	29.3808	13.0971	14.3952	11.8711	-3.00504	0.000382037	DOWN		ENSDARG00000031968	3.4451	5.09368	4.41888	0.626936	0.860145	0.855607	-2.46385	0.000315668	DOWN
	ENSDARG00000069833	5.22003	7.33014	8.91411	0.482389	0.227151	1.06545	-3.72155	2.24051e-05	DOWN		ENSDARG00000018106	7.54252	10.7892	10.732	31.1039	22.4679	18.7348	1.30927	0.000390297	UP		ENSDARG00000022101	0	0	0	1.67521	1.3464	1.41581	1.30927	0.000390297	UP		ENSDARG00000101094	24.7825	19.0781	25.3409	7.67997	9.3272	10.7562	-1.32525	0.000315914	DOWN
	ENSDARG00000053386	13.1743	12.3946	9.65695	34.8928	33.0126	28.0569	1.43868	2.30079e-05	UP		ENSDARG00000043257	63.2378	60.6891	79.417	194.319	143.822	135.801	1.21843	0.000394266	UP		ENSDARG00000002021	10.5739	12.7319	9.99552	1.06604	2.73684	3.15835	1.21843	0.000394266	UP		ENSDARG00000088923	0.333396	0.185225	0.270544	5.22447	4.83831	4.40026	4.17811	0.00031828	UP
	ENSDARG00000043873	236.02	240.096	239.195	148.737	160.444	176.688	-0.558364	2.3048e-05	DOWN		ENSDARG00000053380	8.65046	13.5574	8.04902	23.4081	24.4095	21.4868	1.19057	0.000406294	UP		ENSDARG00000029461	3.99016	3.39516	3.63474	0.152292	0.0817907	0	1.19057	0.000406294	UP		ENSDARG00000068596	19.6704	18.0594	17.3148	55.1704	43.9749	46.0805	1.39992	0.00031828	UP
	ENSDARG00000034497	2.23715	3.46516	2.78566	0.160796	0.0757171	0.177575	-4.46899	2.32778e-05	DOWN		ENSDARG00000060192	45.4256	48.0544	48.5624	69.5831	63.2429	69.0118	0.506639	0.000406294	UP		ENSDARG00000039910	88.4485	103.431	101.015	66.5516	68.9936	63.0581	0.506639	0.000406294	UP		ENSDARG00000017569	11.0021	7.03853	5.86178	1.72408	1.3171	1.71121	-2.33604	0.000323937	DOWN
	ENSDARG00000015887	17.5244	7.86325	12.9997	0.321593	0.227151	0.355151	-5.43944	2.3399e-05	DOWN		ENSDARG00000098868	19.8577	23.7788	24.8178	10.2611	9.98572	10.4788	-1.15313	0.000412803	DOWN		ENSDARG00000103109	1.26355	1.45507	1.21158	6.54856	8.3804	4.24744	-1.15313	0.000412803	DOWN		ENSDARG00000077607	104.242	94.0015	102.897	128.522	142.031	137.264	0.437709	0.000323937	UP
	ENSDARG00000016443	45.9859	56.5421	50.699	140.215	89.7247	102.461	1.11073	2.3399e-05	UP		ENSDARG00000069957	19.4742	19.8748	26.6959	55.7947	48.1256	47.1016	1.19566	0.00044153	UP		ENSDARG00000105258	9.97539	11.5193	9.69263	24.2144	21.36	21.0194	1.19566	0.00044153	UP		ENSDARG00000058372	118.022	115.024	100.011	54.8569	63.3282	68.3263	-0.837636	0.000323937	DOWN
	ENSDARG00000018738	30.9473	35.4512	35.6564	55.6356	53.6834	52.0296	0.660182	2.54003e-05	UP		ENSDARG00000044980	102.314	128.121	115.638	161.612	163.655	173.271	0.527871	0.000465401	UP		ENSDARG00000070387	3.12562	2.66763	3.33184	9.74669	9.41852	10.2374	0.527871	0.000465401	UP		ENSDARG00000092112	120.912	117.525	120.843	77.3222	85.6382	79.6937	-0.565562	0.000323937	DOWN
	ENSDARG00000055760	181.582	197.314	170.668	297.956	323.539	323.898	0.781249	2.69934e-05	UP		ENSDARG00000055129	509.482	484.945	491.661	354.008	332.857	354.162	-0.513826	0.000470239	DOWN		ENSDARG00000103827	3.79065	9.70046	5.14921	0.76146	0.232789	0.217817	-0.513826	0.000470239	DOWN		ENSDARG00000025206	1.00019	0.370449	0.450906	14.8897	13.5204	5.98925	4.26353	0.000323937	UP
	ENSDARG00000086927	643.679	600.439	605.231	448.461	476.942	438.434	-0.438964	2.79344e-05	DOWN		ENSDARG00000086309	445.264	423.546	415.464	318.415	341.179	318.068	-0.393454	0.000476154	DOWN		ENSDARG00000005364	10.6404	9.09418	4.54342	1.37063	0.994072	0.87127	-0.393454	0.000476154	DOWN		ENSDARG00000044094	0.111132	0.0926123	0.180363	4.23182	2.28476	2.32236	4.44582	0.000335427	UP
	ENSDARG00000086216	36.2916	55.6758	44.1991	14.7933	15.2191	13.1406	-1.65787	2.80574e-05	DOWN		ENSDARG00000042866	3.96302	1.06472	1.47565	20.5222	13.0369	18.629	2.94419	0.000516039	UP		ENSDARG00000090253	0	0	0	2.13209	1.47852	1.63363	2.94419	0.000516039	UP		ENSDARG00000022101	0.111132	0	0	2.61223	1.45149	2.44459	5.76617	0.000343126	UP
	ENSDARG00000042837	347.007	430.713	427.134	603.63	686.072	585.466	0.638389	2.80574e-05	UP		ENSDARG00000058734	34.3462	23.9207	19.4518	62.5285	69.484	72.1872	1.38655	0.000516039	UP		ENSDARG00000044980	101.616	98.7022	103.969	146.505	150.262	147.571	1.38655	0.000516039	UP		ENSDARG00000039069	97.9074	96.8725	98.2976	45.1917	49.0283	51.2142	-1.01167	0.000347002	DOWN
	ENSDARG00000039827	0.745718	0.533101	0.742843	8.36142	6.6631	4.08424	3.28559	2.80992e-05	UP		ENSDARG00000101082	9.46011	11.357	8.18317	19.8809	20.5262	16.0886	0.952482	0.000516039	UP		ENSDARG00000102474	4.12316	2.54637	4.24052	26.3465	15.32	13.6136	0.952482	0.000516039	UP		ENSDARG00000035771	244.713	206.803	277.127	534.986	538.666	454.816	1.06927	0.000347002	UP
	ENSDARG00000015543	129.879	130.343	122.94	74.1272	72.0827	60.5532	-0.88898	2.84183e-05	DOWN		ENSDARG00000041306	42.6131	29.1733	39.5744	20.2015	17.7524	18.3114	-0.989833	0.000521098	DOWN		ENSDARG00000006580	1584.29	1611.12	1543.55	1150.11	1265.52	1125.35	-0.989833	0.000521098	DOWN		ENSDARG00000096417	0.666793	0.926123	0.541088	10.9714	4.81144	5.3781	3.29905	0.000350931	UP
	ENSDARG00000031782	117.078	89.9942	98.2409	6.11027	8.4046	18.6454	-3.22094	2.85158e-05	DOWN		ENSDARG00000038695	490.477	568.703	501.991	353.046	368.501	430.265	-0.437323	0.000526441	DOWN		ENSDARG00000116512	53.4681	70.3283	56.8685	35.0272	37.4727	39.425	-0.437323	0.000526441	DOWN		ENSDARG00000062195	9.55736	10.28	9.91994	0.835915	0.268795	1.2223	-3.81142	0.000350931	DOWN
	ENSDARG00000008785	117.202	123.646	110.126	67.2129	75.8685	73.5162	-0.696575	2.85158e-05	DOWN		ENSDARG00000103137	41.1642	38.6849	40.7817	20.2015	22.3292	23.7096	-0.85904	0.000528306	DOWN		ENSDARG00000104768	81.3327	86.8191	91.6256	164.932	161.556	170.66	-0.85904	0.000528306	DOWN		ENSDARG00000038505	16.2253	11.4839	14.8799	32.2872	25.6431	27.135	0.998686	0.000350931	UP
	ENSDARG00000070387	3.23144	3.3652	2.04282	11.8989	12.039	11.1873	1.9956	2.92096e-05	UP		ENSDARG00000100371	630.077	847.873	763.584	1171.05	1078.04	1089.05	0.574513	0.000533462	UP		ENSDARG00000069494	6.51726	6.06279	6.81513	14.4677	15.2257	16.4452	0.574513	0.000533462	UP		ENSDARG00000020311	191.036	187.447	180.272	112.013	138.618	117.829	-0.599317	0.00035676	DOWN
	ENSDARG00000057853	49.9631	44.2807	54.9703	24.2803	27.1824	24.5054	-0.965585	2.9493e-05	DOWN		ENSDARG00000043406	21.4344	27.6118	23.4763	10.5818	11.65	9.73787	-1.18172	0.000541143	DOWN		ENSDARG00000097473	19.7513	19.8859	21.2026	46.1445	46.9164	35.1775	-1.18172	0.000541143	DOWN		ENSDARG00000074750	13.1136	16.8554	20.6515	1.67183	2.92987	2.56682	-2.81548	0.000357046	DOWN
	ENSDARG00000069116	65.3746	73.0016	70.0129	32.8025	40.1301	45.6369	-0.814417	2.9644e-05	DOWN		ENSDARG00000042032	26.6758	42.8018	37.0255	4.48923	6.51846	8.99694	-2.37187	0.000541143	DOWN		ENSDARG00000091655	6.58376	3.75893	3.78618	0.152292	0.346038	0.326726	-2.37187	0.000541143	DOWN		ENSDARG00000098257	3.77849	3.51927	3.24653	9.76976	8.11762	9.65614	1.38256	0.000362685	UP
	ENSDARG00000053405	1.24286	1.63262	2.22853	12.5421	12.1905	6.92544	2.66189	2.9644e-05	UP		ENSDARG00000069116	82.4563	79.2152	90.4173	53.5501	49.9286	56.4161	-0.655813	0.000549236	DOWN		ENSDARG00000039069	106.271	93.9732	105.559	47.5151	53.3024	49.7713	-0.655813	0.000549236	DOWN		ENSDARG00000034773	12.7802	10.8356	12.445	30.2497	29.0836	31.0463	1.32497	0.000362685	UP
	ENSDARG00000062799	101.169	84.33	106.412	50.4901	45.2031	43.6836	-1.06459	2.9773e-05	DOWN		ENSDARG00000002344	454.17	518.803	446.184	726.293	586.245	658.153	0.472616	0.000552319	UP		ENSDARG00000010266	340.759	239.238	331.745	591.959	568.634	565.345	0.472616	0.000552319	UP		ENSDARG00000095796	40.341	30.9325	31.9242	13.8971	13.4129	11.0007	-1.42425	0.000363182	DOWN
	ENSDARG00000027602	7.20861	6.69709	5.57132	0.482389	0.454302	0.177575	-4.04657	2.97768e-05	DOWN		ENSDARG00000079276	0.426131	0.638832	0.268301	3.84791	4.02203	4.76309	3.18654	0.000569593	UP		ENSDARG00000092112	130.478	128.652	120.098	81.0194	88.8373	86.1468	3.18654	0.000569593	UP		ENSDARG00000075249	0.666793	0.833511	0.450906	34.3248	25.5624	28.1128	5.48376	0.00036972	UP
	ENSDARG00000061802	94.0847	98.6571	112.912	144.878	151.358	164.79	0.594545	3.04315e-05	UP		ENSDARG00000105258	7.58513	5.39458	8.85392	14.4297	15.672	14.8185	1.04757	0.000569593	UP		ENSDARG00000036773	0.199508	0	0.151447	5.33022	6.46776	2.28708	1.04757	0.000569593	UP		ENSDARG00000075337	21.2262	22.7826	21.4631	50.3639	49.4046	41.8025	1.11356	0.00036972	UP
	ENSDARG00000032049	547.233	617.831	577.374	303.745	364.653	400.255	-0.70561	3.12433e-05	DOWN		ENSDARG00000093659	2.08804	0.993739	2.28056	13.4677	7.90536	6.35078	2.35274	0.00058872	UP		ENSDARG00000006420	97.4263	113.495	103.666	209.858	225.774	213.243	2.35274	0.00058872	UP		ENSDARG00000006420	92.4619	110.579	95.9529	194.089	214.633	202.29	1.03097	0.000374278	UP
	ENSDARG00000000887	397.468	352.913	475.605	683.385	744.753	761.976	0.838678	3.12433e-05	UP		ENSDARG00000101707	34.4314	22.3591	36.7572	15.3916	7.48929	9.63202	-1.55923	0.000599621	DOWN		ENSDARG00000055965	9.97539	11.398	8.85967	21.7778	26.2108	21.8907	-1.55923	0.000599621	DOWN		ENSDARG00000035181	30.6725	27.4132	30.3009	16.6138	16.3965	18.3344	-0.785414	0.000375744	DOWN
	ENSDARG00000030804	2.48573	2.73214	2.78566	6.11027	4.99733	5.32726	1.02986	3.22224e-05	UP		ENSDARG00000005544	58.5078	96.6766	63.319	124.095	132.449	139.082	0.857311	0.000612497	UP		ENSDARG00000042094	8.51234	21.4623	28.0935	1.21834	2.14543	1.85145	0.857311	0.000612497	UP		ENSDARG00000021147	18.1145	20.7452	14.9701	6.94854	9.0584	9.28945	-1.09105	0.000382083	DOWN
	ENSDARG00000102657	3.48002	4.46472	1.85711	0.321593	0.0757171	0.532726	-3.62317	3.26512e-05	DOWN		ENSDARG00000070957	25.5252	23.6368	25.891	16.3536	13.7304	15.9828	-0.706857	0.000612497	DOWN		ENSDARG00000099156	13.8325	12.9744	15.3719	4.87334	6.10914	5.44544	-0.706857	0.000612497	DOWN		ENSDARG00000098194	15.3362	22.227	22.0042	9.09058	8.70897	8.18938	-1.19469	0.000385643	DOWN
	ENSDARG00000005544	62.1432	60.607	62.5845	115.773	131.445	139.929	1.06329	3.44891e-05	UP		ENSDARG00000020960	26.7184	43.6535	36.3547	71.1863	74.7542	69.5411	1.01627	0.000614931	UP		ENSDARG00000017023	2.92612	1.45507	1.96882	0	0	0.108909	1.01627	0.000614931	UP		ENSDARG00000028721	210.707	206.062	214.812	123.141	143.698	143.62	-0.622117	0.000386328	DOWN
	ENSDARG00000069807	669.406	655.248	636.245	414.051	501.55	423.517	-0.54956	3.49762e-05	DOWN		ENSDARG00000040070	222.227	255.888	221.348	158.085	146.596	129.662	-0.690834	0.000614931	DOWN		ENSDARG00000075249	0.931037	0.485023	0.454342	36.2455	23.6816	27.3361	-0.690834	0.000614931	DOWN		ENSDARG00000063553	11.3355	15.0032	12.8057	4.17958	5.5103	3.66689	-1.53892	0.000387712	DOWN
	ENSDARG00000014430	167.414	184.453	177.911	98.0859	106.534	128.92	-0.66902	3.49762e-05	DOWN		ENSDARG00000030108	27.8263	11.9249	20.7933	8.33714	7.48929	7.62094	-1.37605	0.000614931	DOWN		ENSDARG00000007383	175.168	176.548	166.062	115.285	125.782	120.78	-1.37605	0.000614931	DOWN		ENSDARG00000053380	15.7808	16.2072	13.1665	32.9664	33.5725	33.7354	1.15095	0.000441831	UP
	ENSDARG00000006420	89.859	98.2573	84.4983	205.337	221.018	213.978	1.22951	3.57316e-05	UP		ENSDARG00000020311	278.604	277.963	251.934	163.857	189.035	189.677	-0.573367	0.000614931	DOWN		ENSDARG00000098800	5.25371	1.94009	4.4677	0	0	0.108909	-0.573367	0.000614931	DOWN		ENSDARG00000096829	36.8959	30.9325	31.5635	67.9181	65.8548	71.871	1.0488	0.000444813	UP
	ENSDARG00000116512	87.1247	98.3572	76.3271	48.3997	53.4563	49.366	-0.792933	3.65703e-05	DOWN		ENSDARG00000057121	0	0	0	4.48923	6.10238	0.952617	9.11897	0.000614931	UP		ENSDARG00000056050	8.17982	8.60916	7.79954	17.9705	16.0184	16.8809	9.11897	0.000614931	UP		ENSDARG00000078322	1.66698	1.20396	1.98399	202.605	191.705	187.256	6.89827	0.000450308	UP
	ENSDARG00000026862	35.173	37.2838	41.5992	2.89434	4.01301	4.08424	-3.36615	3.65703e-05	DOWN		ENSDARG00000017569	9.84362	6.45931	5.63431	1.28264	1.10952	1.90523	-2.3239	0.000614931	DOWN		ENSDARG00000102583	2.06158	1.81884	2.12026	0	0.031458	0.108909	-2.3239	0.000614931	DOWN		ENSDARG00000014208	258.382	226.808	220.944	389.223	561.567	540.866	1.07896	0.00046271	UP
	ENSDARG00000059642	419.093	398.094	440.691	284.127	256.529	294.243	-0.591529	3.71138e-05	DOWN		ENSDARG00000058244	0	0.0709814	0	0.641318	1.24822	1.05846	5.12075	0.000616991	UP		ENSDARG00000074289	57.4583	63.7805	60.4275	124.727	103.767	103.79	5.12075	0.000616991	UP		ENSDARG00000089954	63.1231	67.7922	66.7342	120.685	123.995	95.2168	0.783777	0.000470631	UP
	ENSDARG00000094410	1.86429	1.26612	1.6714	5.30628	4.01301	3.90666	1.4967	3.74022e-05	UP		ENSDARG00000053959	52.6272	44.2214	50.4405	88.8226	83.353	79.4906	0.77108	0.00061716	UP		ENSDARG00000063433	2.12808	4.48646	3.48329	15.2292	16.2952	16.3363	0.77108	0.00061716	UP		ENSDARG00000055930	25.4493	40.7494	28.4071	58.2006	57.4147	66.8596	0.945242	0.000480355	UP
	ENSDARG00000062655	36.4159	26.6551	33.0565	15.4365	16.8092	12.963	-1.0779	3.80903e-05	DOWN		ENSDARG00000074581	1.74714	0.0709814	0.939052	7.0545	7.76667	7.83263	2.97938	0.0006567	UP		ENSDARG00000101094	40.8991	28.8589	34.4543	13.7063	13.4137	16.0096	2.97938	0.0006567	UP		ENSDARG00000077291	91.0172	61.402	82.9668	173.4	146.144	146.309	0.985874	0.000480355	UP
	ENSDARG00000112087	1.49144	1.36607	0.742843	18.17	14.3862	10.8321	3.53401	3.8524e-05	UP		ENSDARG00000099044	29.1474	28.1796	33.8059	50.3435	61.5786	64.5663	0.960264	0.0006567	UP		ENSDARG00000058734	39.6356	34.9216	26.2761	89.2431	87.3022	89.4141	0.960264	0.0006567	UP		ENSDARG00000078784	427.97	463.154	414.383	350.562	302.932	319.386	-0.424338	0.000480355	DOWN
	ENSDARG00000060192	46.4831	43.6144	44.1991	69.3033	67.2368	66.0581	0.593497	3.8789e-05	UP		ENSDARG00000087417	36.3064	50.1129	41.3183	19.2396	23.9935	20.8517	-0.9892	0.000666914	DOWN		ENSDARG00000007818	105.274	122.832	99.2737	80.1056	77.1664	65.7809	-0.9892	0.000666914	DOWN		ENSDARG00000098949	3.88962	4.90845	3.51707	0.208979	0	0	-5.77869	0.000480934	DOWN
	ENSDARG00000003931	47.8502	32.6858	24.5138	102.749	104.641	88.0774	1.48862	4.02459e-05	UP		ENSDARG00000039069	107.769	59.3404	109.869	39.1204	52.7024	49.6419	-0.961	0.000689963	DOWN		ENSDARG00000060639	12.6355	10.7918	11.2828	0.913752	1.45336	1.3069	-0.961	0.000689963	DOWN		ENSDARG00000055284	0	0.185225	0	1.77632	1.77405	1.34453	4.53867	0.00048508	UP
	ENSDARG00000014790	202.09	204.244	148.94	79.4335	98.1293	87.7223	-1.06582	4.07775e-05	DOWN		ENSDARG00000021147	17.1305	21.0105	15.9639	7.69582	7.62798	10.4788	-1.05818	0.000696414	DOWN		ENSDARG00000107086	19.8843	21.7048	28.1692	53.1499	47.7406	54.7811	-1.05818	0.000696414	DOWN		ENSDARG00000017023	3.1117	3.98233	2.25453	0.104489	0.0537591	0	-5.51329	0.00048508	DOWN
	ENSDARG00000062168	16.0329	15.0601	13.9283	0.321593	0.227151	0.177575	-5.92576	4.07788e-05	DOWN		ENSDARG00000014008	138.748	152.752	155.212	210.994	215.109	220.901	0.535622	0.000715042	UP		ENSDARG00000020009	19.4853	20.2497	26.2761	88.7862	71.8248	60.3354	0.535622	0.000715042	UP		ENSDARG00000095883	0	0	0.0901813	5.69467	5.96725	2.93351	6.97824	0.00048508	UP
	ENSDARG00000089413	70.5946	79.5321	74.47	40.3599	47.2475	47.4126	-0.734143	4.15603e-05	DOWN		ENSDARG00000063466	95.1124	71.7622	80.6244	125.057	133.975	124.793	0.632283	0.000727005	UP		ENSDARG00000098868	24.207	21.9473	24.8374	11.8788	10.7146	10.2374	0.632283	0.000727005	UP		ENSDARG00000058943	60.567	70.0149	63.9385	32.1827	30.4545	31.9019	-1.04136	0.000490273	DOWN
	ENSDARG00000042881	22.993	22.7901	21.5424	9.3262	9.7675	6.92544	-1.36542	4.19852e-05	DOWN		ENSDARG00000078095	86.1637	67.9292	85.7221	121.851	125.931	122.888	0.628918	0.000727005	UP		ENSDARG00000036494	72.8204	78.5737	79.1312	38.5299	47.8665	43.2368	0.628918	0.000727005	UP		ENSDARG00000116692	1.33359	1.38918	1.17236	0.0522447	0	0	-5.82389	0.000510564	DOWN
	ENSDARG00000031915	419.591	409.422	393.892	239.587	288.179	277.195	-0.602906	4.20072e-05	DOWN		ENSDARG00000025789	65.3259	49.687	71.368	91.0672	108.595	101.613	0.69683	0.00073573	UP		ENSDARG00000035954	71.4903	75.9061	73.7548	107.061	103.063	124.592	0.69683	0.00073573	UP		ENSDARG00000095946	13.6693	17.1333	13.6174	6.06038	4.83831	2.93351	-1.667	0.000510564	DOWN
	ENSDARG00000005364	9.81862	12.228	4.45706	0.803982	0.757171	0.710302	-3.54853	4.20072e-05	DOWN		ENSDARG00000022101	0	0.0709814	0	2.56527	1.10952	0.846771	5.56159	0.000742601	UP		ENSDARG00000105279	30.5912	31.1627	33.9999	82.2377	80.3751	90.8299	5.56159	0.000742601	UP		ENSDARG00000071594	10.0019	13.8918	9.82976	5.79916	4.99959	5.25587	-1.07126	0.000510564	DOWN
	ENSDARG00000042946	46.6074	46.5464	38.6278	21.8683	22.7908	21.6642	-0.991594	4.21824e-05	DOWN		ENSDARG00000069807	449.952	406.51	418.817	292.441	332.303	315.846	-0.438222	0.000742601	DOWN		ENSDARG00000075509	36.2439	34.5579	57.7014	15.8384	17.5913	18.4056	-0.438222	0.000742601	DOWN		ENSDARG00000089572	1.55585	2.31531	1.80363	0.0522447	0.107518	0.12223	-4.2704	0.000521301	DOWN
	ENSDARG00000023396	203.332	183.82	182.554	120.758	107.064	93.7598	-0.824635	4.25785e-05	DOWN		ENSDARG00000005364	10.4828	5.60753	6.17092	1.28264	1.10952	0.846771	-2.82736	0.000747952	DOWN		ENSDARG00000076357	1.46306	0.485023	0.454342	4.56876	6.90817	5.55434	-2.82736	0.000747952	DOWN		ENSDARG00000101251	23.2266	26.765	23.1766	50.2594	41.7439	38.9912	0.84087	0.000526772	UP
	ENSDARG00000014531	16.9029	18.7585	15.9711	31.0337	31.7255	30.1878	0.843967	4.33014e-05	UP		ENSDARG00000101251	22.7554	24.5596	17.1712	38.1584	40.6363	35.8819	0.825361	0.000760301	UP		ENSDARG00000105012	9.24386	9.33669	8.3296	22.2346	20.196	18.4056	0.825361	0.000760301	UP		ENSDARG00000036773	0.444529	0	0.270544	5.59018	8.38641	3.05574	4.60054	0.000532048	UP
	ENSDARG00000088923	0.248573	0.533101	1.11426	8.68301	18.2478	12.6079	4.4808	4.38038e-05	UP		ENSDARG00000100225	129.842	136.497	124.223	183.738	187.648	173.8	0.480366	0.000804186	UP		ENSDARG00000099412	2.79311	3.39516	1.74164	0.152292	0.377496	0.108909	0.480366	0.000804186	UP		ENSDARG00000058022	30.5613	25.9314	28.3169	44.0945	40.9106	41.1914	0.573957	0.000536413	UP
	ENSDARG00000039578	65.126	94.4256	73.3557	142.626	157.643	126.611	0.869869	4.49957e-05	UP		ENSDARG00000109289	13.9771	16.4677	15.0248	33.3486	27.1834	31.4364	1.01351	0.000808052	UP		ENSDARG00000089954	79.8696	75.4211	78.2225	147.876	134.08	119.8	1.01351	0.000808052	UP		ENSDARG00000075509	32.8951	33.7109	49.5095	15.0987	16.1277	16.7455	-1.2768	0.000547255	DOWN
	ENSDARG00000044597	147.652	162.163	152.283	251.325	238.433	247.895	0.673536	4.56655e-05	UP		ENSDARG00000075013	49.2181	49.0481	47.3551	33.0279	33.147	33.9767	-0.539682	0.000846399	DOWN		ENSDARG00000089390	5.91873	10.428	11.4343	2.13209	1.50998	1.41581	-0.539682	0.000846399	DOWN		ENSDARG00000008377	55.0104	61.2167	48.8783	17.3975	15.6708	17.9677	-1.69618	0.000583759	DOWN
	ENSDARG00000043406	39.8959	48.8787	38.9992	13.6677	16.052	19.7109	-1.37364	4.56783e-05	DOWN		ENSDARG00000026762	32.8121	42.021	34.0742	20.8428	23.5774	21.6985	-0.717209	0.000849269	DOWN		ENSDARG00000036863	71.1578	66.3269	70.6502	110.412	121.749	116.423	-0.717209	0.000849269	DOWN		ENSDARG00000079608	17.4477	10.1874	15.1505	32.7052	33.1962	39.3579	1.2982	0.000607985	UP
	ENSDARG00000042094	20.6315	40.7156	48.0991	1.92956	2.42295	2.30848	-4.02433	4.71015e-05	DOWN		ENSDARG00000056481	7.11639	1.1357	5.90262	0.641318	0.138691	0.529232	-3.50855	0.000851838	DOWN		ENSDARG00000025206	0.532021	2.06135	0.454342	20.864	14.9174	7.62361	-3.50855	0.000851838	DOWN		ENSDARG00000051729	0.111132	0	0	1.25387	1.63965	2.93351	5.58828	0.000630214	UP
	ENSDARG00000031560	253.668	255.189	229.167	168.354	168.471	165.855	-0.554562	4.89897e-05	DOWN		ENSDARG00000060469	159.075	125.566	117.784	77.5995	78.2215	73.034	-0.816593	0.000856837	DOWN		ENSDARG00000023174	0.931037	1.57632	1.36303	0	0	0	-0.816593	0.000856837	DOWN		ENSDARG00000061472	156.474	154.014	138.609	92.7343	85.9607	94.4835	-0.71792	0.000652793	DOWN
	ENSDARG00000075446	235.025	239.529	191.096	141.501	155.144	131.939	-0.635477	4.95465e-05	DOWN		ENSDARG00000061185	55.397	69.0649	58.2213	35.5932	33.147	42.6561	-0.710444	0.000864237	DOWN		ENSDARG00000014208	251.247	253.546	219.22	395.807	569.125	554.019	-0.710444	0.000864237	DOWN		ENSDARG00000055429	180.034	228.011	186.315	130.716	108.271	103.04	-0.796329	0.000654335	DOWN
	ENSDARG00000077751	46.2345	44.9471	37.3278	82.3278	65.4196	67.6562	0.739135	5.3437e-05	UP		ENSDARG00000014531	20.0282	24.5596	19.7201	35.2725	31.0667	36.0936	0.669891	0.000864237	UP		ENSDARG00000061719	41.9632	32.4965	37.1803	70.3589	60.6321	63.8205	0.669891	0.000864237	UP		ENSDARG00000096808	16.1142	14.7254	13.8879	7.94119	7.12307	7.08931	-1.01183	0.000656274	DOWN
	ENSDARG00000078822	149.889	164.229	163.054	99.3722	91.1634	91.9841	-0.756697	5.44316e-05	DOWN		ENSDARG00000013153	1.66191	2.55533	2.14641	0.641318	0.138691	0.317539	-2.71071	0.000937033	DOWN		ENSDARG00000005191	100.286	89.3655	111.617	184.73	165.079	160.423	-2.71071	0.000937033	DOWN		ENSDARG00000057027	1.11132	1.75963	0.991994	10.7102	8.44017	7.82269	2.79655	0.000656274	UP
	ENSDARG00000040249	0.870004	0.466464	0.371421	4.01991	4.16444	3.19636	2.75481	5.49573e-05	UP		ENSDARG00000054583	15.1276	11.6409	14.6224	27.256	24.9643	26.1441	0.919215	0.000946255	UP		ENSDARG00000079080	0	0	0	1.06604	1.06957	1.198	0.919215	0.000946255	UP		ENSDARG00000039385	29.45	27.3206	32.1045	0.208979	0.295675	0.244459	-6.80252	0.000656274	DOWN
	ENSDARG00000077143	16.2815	10.8286	16.714	43.0935	30.5897	30.7206	1.27471	5.76263e-05	UP		ENSDARG00000104693	62.4708	102.071	53.526	31.1039	35.6435	25.7207	-1.24119	0.000946255	DOWN		ENSDARG00000002235	0.0665026	0	0	0.913752	1.47852	3.04944	-1.24119	0.000946255	DOWN		ENSDARG00000007383	166.031	185.41	170.803	114.311	129.479	129.808	-0.483599	0.000660042	DOWN
	ENSDARG00000078784	306.614	281.378	288.037	220.452	190.731	210.072	-0.496488	5.81805e-05	DOWN		ENSDARG00000102474	3.96302	3.47809	3.08546	18.5982	15.256	11.2197	2.07638	0.000973493	UP		ENSDARG00000068255	83.2613	97.2471	89.3539	44.9261	46.5956	55.7613	2.07638	0.000973493	UP		ENSDARG00000043004	102.575	107.893	113.178	75.3891	79.7784	63.6816	-0.561955	0.000660986	DOWN
	ENSDARG00000031198	162.691	163.462	169.182	76.5391	103.051	76.0023	-0.951406	5.81805e-05	DOWN		ENSDARG00000069361	4.51699	4.82673	1.47565	0	0.138691	0.105846	-5.10864	0.000986242	DOWN		ENSDARG00000014018	25.0715	24.6149	21.9599	9.5944	11.3186	11.1087	-5.10864	0.000986242	DOWN		ENSDARG00000032277	15.114	15.281	17.3148	3.55264	4.67704	2.20013	-2.16687	0.000691473	DOWN
	ENSDARG00000020311	533.064	537.5	488.976	290.72	358.445	330.645	-0.670227	5.81805e-05	DOWN		ENSDARG00000104768	72.9536	136.852	83.4415	177.004	177.801	169.248	0.836865	0.000986242	UP		ENSDARG00000045877	113.32	116.769	112.298	78.735	84.8673	65.4541	0.836865	0.000986242	UP		ENSDARG00000040249	5.66774	8.79817	3.24653	17.3975	24.0841	22.8569	1.85969	0.000698807	UP
	ENSDARG00000006019	150.884	177.989	150.24	303.905	233.057	253.755	0.719206	6.08656e-05	UP		ENSDARG00000091799	2.17327	0.993739	0.939052	10.2611	6.93453	5.82155	2.41132	0.00101383	UP		ENSDARG00000094055	19.5518	14.5507	21.9599	36.5501	35.0694	32.237	2.41132	0.00101383	UP		ENSDARG00000044980	97.1295	113.357	94.6904	141.322	144.639	145.209	0.498383	0.000709138	UP
	ENSDARG00000063333	758.271	646.485	648.316	353.752	437.266	436.125	-0.742073	6.12845e-05	DOWN		ENSDARG00000017657	0.170452	0.354907	0.536601	4.16857	2.63512	1.5877	3.03787	0.00101904	UP		ENSDARG00000017891	139.123	134.473	143.724	245.342	224.66	264.213	3.03787	0.00101904	UP		ENSDARG00000105279	28.7832	32.8774	26.9642	69.172	75.4777	79.327	1.33655	0.000709138	UP
	ENSDARG00000016794	15.7844	12.1281	10.5855	24.1195	24.3809	24.3278	0.916704	6.15127e-05	UP		ENSDARG00000061761	25.3122	16.4677	23.4763	9.61978	10.8179	11.1139	-1.04099	0.00101904	DOWN		ENSDARG00000069807	374.875	347.155	360.748	253.262	284.676	255.064	-1.04099	0.00101904	DOWN		ENSDARG00000040070	99.6855	119.007	106.955	75.9638	67.7633	59.8925	-0.674904	0.000722511	DOWN
	ENSDARG00000055965	10.4401	12.228	10.7712	30.5513	30.6654	24.683	1.35736	6.18365e-05	UP		ENSDARG00000113525	9.58795	16.2547	13.6833	3.52725	3.74465	4.65724	-1.70921	0.00101983	DOWN		ENSDARG00000020278	45.4878	42.5608	49.2204	71.5772	66.7412	66.87	-1.70921	0.00101983	DOWN		ENSDARG00000063433	2.66717	3.05621	3.51707	13.3746	12.7947	13.9342	2.11174	0.000740007	UP
	ENSDARG00000034616	11.3101	11.595	11.8855	34.732	36.7985	34.6272	1.60993	6.23873e-05	UP		ENSDARG00000086529	53.8203	19.5199	33.2693	102.29	88.3459	97.3787	1.42608	0.00102333	UP		ENSDARG00000098949	3.79065	5.94153	2.72605	0.152292	0.0754991	0	1.42608	0.00102333	UP		ENSDARG00000053386	17.4477	18.0594	17.405	35.3174	36.1798	39.3579	1.06579	0.000743714	UP
	ENSDARG00000057101	0.745718	0.832971	1.11426	48.5605	69.1297	45.6369	5.96422	6.28067e-05	UP		ENSDARG00000016256	72.7405	104.414	87.3319	58.0393	53.9506	59.3798	-0.6257	0.00103246	DOWN		ENSDARG00000039385	28.1971	30.6777	37.256	0	0.207623	0.435635	-0.6257	0.00103246	DOWN		ENSDARG00000042477	22.0042	37.2301	34.81	16.0914	18.1974	14.0564	-0.955597	0.000743714	DOWN
	ENSDARG00000069006	442.584	455.435	461.305	332.688	339.667	338.814	-0.426778	6.4044e-05	DOWN		ENSDARG00000089954	89.7432	75.8081	83.5757	158.406	140.771	114.737	0.728445	0.00104985	UP		ENSDARG00000028721	228.303	221.17	222.779	127.925	160.36	155.304	0.728445	0.00104985	UP		ENSDARG00000022684	16.003	14.1697	20.1104	33.1231	29.5137	32.0241	0.911531	0.000752903	UP
	ENSDARG00000008370	815.194	785.991	825.855	542.367	634.736	588.485	-0.458585	6.50129e-05	DOWN		ENSDARG00000035715	14.5737	11.7829	12.3418	29.5006	29.2637	22.5453	1.06162	0.0010535	UP		ENSDARG00000061216	5.71923	4.97148	4.61914	1.37063	1.66727	1.52472	1.06162	0.0010535	UP		ENSDARG00000100529	0.111132	0	0	2.55999	1.15582	2.0779	5.5986	0.000752903	UP
	ENSDARG00000077092	6.21432	5.59757	6.87129	18.3308	17.7178	32.1412	1.87154	6.50129e-05	UP		ENSDARG00000063333	322.496	307.917	314.851	184.379	211.642	225.876	-0.601179	0.00106469	DOWN		ENSDARG00000077607	134.069	136.776	126.004	166.303	179.644	180.788	-0.601179	0.00106469	DOWN		ENSDARG00000069356	48.8981	60.3832	52.6659	26.1223	27.0408	23.5903	-1.07528	0.000752903	DOWN
	ENSDARG00000017844	5.34431	3.76503	6.68558	23.1547	14.5377	12.0751	1.70766	6.52571e-05	UP		ENSDARG00000103770	11.3351	10.5052	11.9394	24.0494	21.081	23.0745	1.01275	0.00106469	UP		ENSDARG00000086216	23.2094	41.4695	27.7149	14.7723	12.8474	10.0196	1.01275	0.00106469	UP		ENSDARG00000043873	199.704	232.179	199.932	159.242	164.019	148.753	-0.420008	0.000758428	DOWN
	ENSDARG00000037140	23.4901	31.7862	29.1566	43.5758	48.8375	46.5248	0.715674	7.03706e-05	UP		ENSDARG00000022684	11.1646	11.9249	12.6101	21.8048	21.497	23.2862	0.902486	0.00106571	UP		ENSDARG00000037514	34.7144	43.2883	36.8774	11.4219	9.97218	14.8116	0.902486	0.00106571	UP		ENSDARG00000021257	52.5655	38.9898	45.8121	76.3295	78.6226	73.5822	0.735151	0.000758818	UP
	ENSDARG00000035133	485.959	502.148	472.448	307.925	365.562	316.262	-0.560774	7.03706e-05	DOWN		ENSDARG00000041875	17.6418	18.1003	13.9516	34.3105	27.322	27.2025	0.826626	0.00107384	UP		ENSDARG00000035771	247.722	229.78	280.632	562.871	522.341	441.843	0.826626	0.00107384	UP		ENSDARG00000022768	32.6728	37.8784	30.9322	20.6367	20.7241	22.1236	-0.678352	0.00077333	DOWN
	ENSDARG00000115082	115.213	125.046	119.783	71.2328	71.0983	69.0768	-0.768281	7.03706e-05	DOWN		ENSDARG00000008370	257.213	273.633	263.471	205.222	205.123	202.484	-0.374314	0.00109493	DOWN		ENSDARG00000020718	6.51726	9.33669	12.4187	0.609168	1.00666	0.762361	-0.374314	0.00109493	DOWN		ENSDARG00000079080	0	0	0	1.04489	1.3171	0.611148	7.23916	0.000784093	UP
	ENSDARG00000099038	0.745718	1.36607	0.928553	18.8132	11.2061	6.74787	3.5205	7.03706e-05	UP		ENSDARG00000055429	215.963	167.942	227.519	133.715	119.274	107.646	-0.765155	0.00112155	DOWN		ENSDARG00000003429	13.633	8.00288	6.51223	0	0.0566244	0	-0.765155	0.00112155	DOWN		ENSDARG00000060469	156.363	115.117	116.785	80.5613	75.1014	65.8817	-0.807266	0.000784093	DOWN
	ENSDARG00000045367	22.6201	15.5599	8.7284	2.57274	3.78585	2.48606	-2.38758	7.03706e-05	DOWN		ENSDARG00000071662	2.13065	2.20042	2.95131	0	0.138691	0.317539	-3.60016	0.00112474	DOWN		ENSDARG00000078095	77.8081	64.9931	73.6034	117.265	111.368	107.057	-3.60016	0.00112474	DOWN		ENSDARG00000116300	47.6757	46.6766	49.9604	79.4642	79.7784	73.2155	0.688173	0.000784093	UP
	ENSDARG00000045127	334.082	287.908	255.352	143.752	185.81	153.248	-0.860331	7.03706e-05	DOWN		ENSDARG00000026348	15.7668	20.8685	20.2567	47.4576	42.8554	49.3244	1.29836	0.00116151	UP		ENSDARG00000079645	44.1577	37.8318	33.6213	0.76146	0.843074	0	1.29836	0.00116151	UP		ENSDARG00000020278	44.3417	49.7328	48.5175	75.9638	68.0052	65.3928	0.554321	0.000784093	UP
	ENSDARG00000075337	12.6772	15.0601	13.7426	38.5912	37.5557	23.44	1.26224	7.05937e-05	UP		ENSDARG00000091232	0.213065	0.0709814	0.13415	2.24461	4.4381	6.98586	4.91199	0.00116392	UP		ENSDARG00000020311	224.712	217.169	200.516	129.144	161.971	142.017	4.91199	0.00116392	UP		ENSDARG00000074184	38.674	50.4737	43.7379	19.435	23.2239	28.7239	-0.901198	0.000784093	DOWN
	ENSDARG00000028581	34.0544	31.7529	39.1849	15.7581	13.6291	7.45817	-1.49884	7.05937e-05	DOWN		ENSDARG00000029931	34.9001	24.9145	26.8301	63.4905	51.4542	46.9958	0.892076	0.00116392	UP		ENSDARG00000027087	4.92119	7.51786	7.87526	1.52292	1.49111	1.52472	0.892076	0.00116392	UP		ENSDARG00000036214	90.4616	91.1305	103.528	61.2308	57.8179	60.5036	-0.668191	0.000815867	DOWN
	ENSDARG00000061761	11.1858	14.4271	12.6283	5.14549	4.99733	5.32726	-1.31209	7.05937e-05	DOWN		ENSDARG00000042094	12.6987	8.09188	32.7327	1.6033	2.63512	1.69354	-3.13278	0.00116392	DOWN		ENSDARG00000078322	3.45814	1.69758	2.5746	201.482	198.141	212.263	-3.13278	0.00116392	DOWN		ENSDARG00000056119	155.807	121.229	147.266	230.922	205.333	202.045	0.589616	0.000823229	UP
	ENSDARG00000044556	4.22573	2.73214	3.15708	11.8989	12.7962	12.0751	1.87342	7.20241e-05	UP		ENSDARG00000038505	15.4686	12.5637	15.159	29.8213	23.9935	26.6733	0.89448	0.00116392	UP		ENSDARG00000098313	3.32513	4.12269	3.71046	12.0311	8.63836	11.3265	0.89448	0.00116392	UP		ENSDARG00000035133	472.867	503.163	455.055	338.807	380.292	318.775	-0.462786	0.000824597	DOWN
	ENSDARG00000075989	43.9974	52.0773	45.3134	88.4381	69.2811	68.189	0.671565	7.24549e-05	UP		ENSDARG00000071037	133.762	109.027	129.992	90.7466	85.5721	89.8636	-0.486413	0.00116882	DOWN		ENSDARG00000116300	38.904	44.0158	42.2538	71.7295	68.333	64.1472	-0.486413	0.00116882	DOWN		ENSDARG00000069116	62.1229	62.8837	65.652	39.0268	41.9589	43.5137	-0.61565	0.000840611	DOWN
	ENSDARG00000055930	35.0487	34.7516	32.6851	77.3431	80.4873	58.2447	1.07659	7.29019e-05	UP		ENSDARG00000074161	13.8919	14.0543	16.6346	29.18	28.5703	26.5674	0.920946	0.00117299	UP		ENSDARG00000042796	11.5715	11.2768	8.85967	3.95959	3.48554	3.59399	0.920946	0.00117299	UP		ENSDARG00000094295	5.77887	3.51927	7.84577	0	0	0	-9.71261	0.000844382	DOWN
	ENSDARG00000040033	89.1133	124.446	117.183	63.5146	61.1794	75.6471	-0.726143	7.29019e-05	DOWN		ENSDARG00000113737	0.127839	0.0709814	0	1.6033	2.21905	2.9637	4.68168	0.00118101	UP		ENSDARG00000099718	0.0665026	0	0.151447	1.67521	3.8945	1.63363	4.68168	0.00118101	UP		ENSDARG00000068289	6.77906	4.72323	5.68142	18.5991	18.5469	14.912	1.60183	0.000844382	UP
	ENSDARG00000032575	412.755	355.845	334.093	201.478	259.558	227.829	-0.677618	7.29019e-05	DOWN		ENSDARG00000088898	0.596583	0.567851	0	1.6033	4.71548	2.85785	2.82795	0.00118459	UP		ENSDARG00000093431	2.39409	1.0913	1.96882	0.152292	0.0754991	0	2.82795	0.00118459	UP		ENSDARG00000076899	19.1147	20.8378	21.7337	39.7582	35.1315	35.2021	0.835343	0.000847063	UP
	ENSDARG00000042620	65.0017	51.9774	46.2419	27.9786	28.3939	25.5709	-0.993353	7.45642e-05	DOWN		ENSDARG00000102226	7.20161	4.11692	8.58562	22.1255	19.8328	15.5594	1.5317	0.00121136	UP		ENSDARG00000112723	8.77835	9.45795	11.5857	23.3007	18.9377	21.9996	1.5317	0.00121136	UP		ENSDARG00000112723	7.22359	10.743	9.46904	20.4277	17.5523	20.0456	1.07676	0.000848486	UP
	ENSDARG00000092919	25.603	23.1566	25.8138	67.6953	42.4016	48.8332	1.09192	7.56008e-05	UP		ENSDARG00000088711	1.23578	1.63257	1.6098	0	0.138691	0	-4.69135	0.00121136	DOWN		ENSDARG00000077103	0	0	0	2.13209	1.6484	1.08909	-4.69135	0.00121136	DOWN		ENSDARG00000092731	0	0	0	1.5151	1.63965	1.83344	7.92879	0.000852973	UP
	ENSDARG00000097096	8.07861	24.0895	12.0712	1.44717	1.36291	1.24303	-3.45197	7.62894e-05	DOWN		ENSDARG00000055481	15.5112	3.62005	5.36601	68.3004	37.8625	63.6137	2.74828	0.00121707	UP		ENSDARG00000101308	7.11578	7.03283	4.84631	34.2657	20.0261	18.8412	2.74828	0.00121707	UP		ENSDARG00000015015	3.00057	2.68576	2.52508	10.3967	14.7031	14.4231	2.26515	0.000853155	UP
	ENSDARG00000036109	1.36715	1.5993	1.11426	3.37673	5.7545	6.39272	1.88184	7.68678e-05	UP		ENSDARG00000100752	34.0479	43.5826	36.623	64.1318	56.5858	60.2266	0.661662	0.00122536	UP		ENSDARG00000030236	34.0493	33.9516	29.9866	17.6659	17.7171	17.3165	0.661662	0.00122536	UP		ENSDARG00000062872	109.021	123.36	119.671	85.4723	86.1758	74.6823	-0.513637	0.000856944	DOWN
	ENSDARG00000045372	22.123	24.1895	25.0709	9.48699	10.3732	12.4303	-1.14605	7.68678e-05	DOWN		ENSDARG00000056678	18.3236	23.3529	13.9516	2.24461	4.99286	6.13909	-2.00017	0.00122555	DOWN		ENSDARG00000075530	73.0199	74.6935	76.178	40.2051	49.5841	38.0091	-2.00017	0.00122555	DOWN		ENSDARG00000074590	7.11246	9.35384	8.92795	4.17958	2.95675	4.15581	-1.17774	0.000865119	DOWN
	ENSDARG00000008904	15.7844	12.6612	17.0854	1.60796	1.51434	1.77575	-3.21678	7.78558e-05	DOWN		ENSDARG00000044328	2.00282	3.97496	3.08546	15.7123	15.672	15.6653	2.38491	0.00122555	UP		ENSDARG00000109597	8.37933	6.66907	8.48105	24.2144	18.8182	18.1878	2.38491	0.00122555	UP		ENSDARG00000027916	76.7923	67.5144	74.129	103.497	106.013	95.3391	0.481807	0.000865356	UP
	ENSDARG00000055429	267.34	266.317	231.024	153.078	122.737	126.256	-0.929259	7.78558e-05	DOWN		ENSDARG00000079645	50.5817	1.56159	35.8181	0.641318	0.416072	0	-6.75784	0.00123868	DOWN		ENSDARG00000002344	427.811	412.997	431.095	595.309	553.1	594.642	-6.75784	0.00123868	DOWN		ENSDARG00000061185	36.2291	37.971	36.9743	22.0995	21.8262	24.6904	-0.698957	0.000878486	DOWN
	ENSDARG00000100752	34.4273	27.0882	28.0423	56.118	50.1247	51.6745	0.819066	8.13349e-05	UP		ENSDARG00000068828	7.84081	5.60753	4.42696	1.6033	0.138691	0.423385	-3.3733	0.00123868	DOWN		ENSDARG00000055429	212.01	215.35	225.051	149.855	114.954	114.027	-3.3733	0.00123868	DOWN		ENSDARG00000039850	3.22283	2.31531	4.50906	0.626936	0.537591	0.611148	-2.50053	0.000887027	DOWN
	ENSDARG00000026166	98.4348	117.149	102.698	51.6157	54.7434	66.9459	-0.879899	8.15814e-05	DOWN		ENSDARG00000074894	75.0417	52.8811	65.5995	31.1039	28.2929	37.893	-0.988984	0.00123975	DOWN		ENSDARG00000030270	3.99016	2.54637	3.93763	1.06604	1.07586	1.41581	-0.988984	0.00123975	DOWN		ENSDARG00000070657	5.66774	12.6879	4.05816	57.4692	51.8775	35.691	2.69323	0.000899171	UP
	ENSDARG00000071662	1.74001	2.06577	2.41424	0	0	0.177575	-5.41397	8.19956e-05	DOWN		ENSDARG00000091409	1.70452	1.70355	1.20735	4.80989	5.40893	4.23385	1.62346	0.00123975	UP		ENSDARG00000057121	0	0	0	5.6348	3.01367	2.06927	1.62346	0.00123975	UP		ENSDARG00000070537	1.33359	1.11135	1.62326	4.28407	4.35448	4.64472	1.69954	0.00090132	UP
	ENSDARG00000010407	6.09003	7.99652	7.98556	18.6524	18.0207	13.1406	1.17432	8.19956e-05	UP		ENSDARG00000086216	25.1843	24.9854	29.6472	15.071	10.1244	9.31448	-1.23398	0.00123975	DOWN		ENSDARG00000007198	90.7096	86.0916	98.5922	124.575	131.998	138.423	-1.23398	0.00123975	DOWN		ENSDARG00000060192	41.3412	46.3061	44.9103	63.7908	57.334	60.8703	0.456656	0.000927172	UP
	ENSDARG00000101308	3.97716	4.19817	2.59995	24.1195	15.9006	15.4491	2.33071	8.74247e-05	UP		ENSDARG00000062519	0	0.0709814	0	1.28264	0.554762	0.846771	4.84971	0.00133139	UP		ENSDARG00000101082	16.0271	17.9458	19.0066	36.3978	32.6093	28.643	4.84971	0.00133139	UP		ENSDARG00000116941	0	0	0	3.29142	11.5851	4.03358	9.86849	0.000949651	UP
	ENSDARG00000103234	2.23715	5.86412	3.71421	40.3599	57.0907	46.5248	3.56992	8.80422e-05	UP		ENSDARG00000035181	38.6501	35.4197	35.9523	23.4081	21.9131	22.5453	-0.698968	0.0013331	DOWN		ENSDARG00000074807	55.3967	63.6593	52.9308	31.5244	34.8303	42.6922	-0.698968	0.0013331	DOWN		ENSDARG00000057121	0	0	0	2.35101	3.46746	4.15581	8.92387	0.000951262	UP
	ENSDARG00000010732	78.9218	83.2638	90.8125	40.3599	34.7541	45.8145	-1.06743	8.80422e-05	DOWN		ENSDARG00000102154	1.32101	1.06472	1.8781	0	0	0.211693	-3.75976	0.0013331	DOWN		ENSDARG00000071594	16.8917	19.1584	14.4632	8.98523	7.76383	8.27706	-3.75976	0.0013331	DOWN		ENSDARG00000099156	10.2242	11.5765	10.461	4.17958	4.99959	4.76695	-1.20861	0.000952508	DOWN
	ENSDARG00000012745	7.83004	10.762	13.9283	4.5023	3.78585	3.55151	-1.45269	8.80422e-05	DOWN		ENSDARG00000043479	0.0852262	0	0	0.641318	1.38691	1.16431	4.52405	0.00135998	UP		ENSDARG00000100371	731.462	846.607	865.9	1215.75	1165.11	1190.37	4.52405	0.00135998	UP		ENSDARG00000104702	333.841	335.071	221.846	98.6902	54.0547	104.384	-1.80003	0.000963639	DOWN
	ENSDARG00000022101	0	0	0	1.44717	1.81721	2.30848	8.09037	8.80842e-05	UP		ENSDARG00000101094	57.9538	34.7099	54.1967	18.9189	21.6357	26.2499	-1.12516	0.00138951	DOWN		ENSDARG00000098915	0	0	0	10.3559	13.3696	21.9996	-1.12516	0.00138951	DOWN		ENSDARG00000089413	43.6749	44.5465	43.7379	31.6603	29.5944	27.6239	-0.568697	0.000965867	DOWN
	ENSDARG00000056075	20.383	23.9229	17.8282	35.6968	47.096	43.506	1.01379	8.80842e-05	UP		ENSDARG00000018397	6.90332	4.11692	2.81716	21.8048	14.2851	15.4536	1.86241	0.00143104	UP		ENSDARG00000099390	0.199508	0	0.378618	1.67521	2.2461	1.96036	1.86241	0.00143104	UP		ENSDARG00000043479	0	0.0926123	0	0.626936	1.47837	1.58898	4.97067	0.000967327	UP
	ENSDARG00000013881	319.789	302.002	284.88	233.155	219.277	235.287	-0.399535	8.94634e-05	DOWN		ENSDARG00000116941	0	0	0	2.56527	6.79584	2.43447	9.19326	0.00143104	UP		ENSDARG00000094295	5.1207	4.24395	5.90645	0	0	0	9.19326	0.00143104	UP		ENSDARG00000077103	0	0	0	1.56734	1.50525	1.46675	7.80187	0.000969615	UP
	ENSDARG00000017772	28.213	45.3469	36.0279	94.7091	78.2157	67.8338	1.12591	8.94634e-05	UP		ENSDARG00000093431	1.19317	1.20668	2.14641	0	0	0	-7.77009	0.00143104	DOWN		ENSDARG00000090340	4.78819	6.79032	4.08908	13.8586	13.0865	11.98	-7.77009	0.00143104	DOWN		ENSDARG00000031775	32.0061	44.5465	37.4252	10.6057	13.9505	12.3452	-1.62502	0.000987243	DOWN
	ENSDARG00000079917	7.95432	6.1973	4.82848	0.321593	0.0757171	0	-5.61098	8.97144e-05	DOWN		ENSDARG00000005762	2.9403	1.84552	2.14641	8.01648	8.8762	6.24494	1.71994	0.00144508	UP		ENSDARG00000074161	15.2291	12.7319	19.0824	32.4382	29.4761	28.9697	1.71994	0.00144508	UP		ENSDARG00000077745	0.666793	0.277837	0.360725	2.14203	2.52668	3.17797	2.58191	0.00104641	UP
	ENSDARG00000039343	103.158	111.985	99.5409	72.5192	83.1374	79.9089	-0.41837	9.04247e-05	DOWN		ENSDARG00000007485	319.385	330.56	336.852	255.886	265.454	271.284	-0.31526	0.00148791	DOWN		ENSDARG00000095883	0.0665026	0	0.151447	4.56876	6.70055	2.94054	-0.31526	0.00148791	DOWN		ENSDARG00000007485	233.155	240.885	248.359	198.112	192.296	186.767	-0.323569	0.00104641	DOWN
	ENSDARG00000062553	41.8845	35.9843	34.7279	18.17	14.3862	14.9163	-1.2486	9.09745e-05	DOWN		ENSDARG00000043873	202.157	210.105	211.287	158.726	168.232	146.915	-0.396253	0.00150076	DOWN		ENSDARG00000116941	0	0	0	3.35042	10.8467	5.0098	-0.396253	0.00150076	DOWN		ENSDARG00000034616	7.89038	8.14988	6.94396	19.1216	19.864	16.8677	1.28274	0.00104641	UP
	ENSDARG00000055080	650.266	639.655	672.83	468.561	446.579	421.742	-0.553756	9.19669e-05	DOWN		ENSDARG00000069525	49.3886	63.7413	37.1596	17.9569	21.6357	25.4031	-1.19951	0.0015733	DOWN		ENSDARG00000036214	233.424	186.976	222.552	130.362	133.376	143.215	-1.19951	0.0015733	DOWN		ENSDARG00000101744	24.1157	36.304	32.5554	16.6661	12.5796	15.1565	-1.07091	0.00104641	DOWN
	ENSDARG00000008383	84.0175	93.6593	78.927	49.8469	62.0123	49.0108	-0.671725	9.34797e-05	DOWN		ENSDARG00000051836	2.68462	2.83926	2.95131	0.320659	0.138691	0.423385	-3.211	0.00158605	DOWN		ENSDARG00000038414	51.739	35.1642	46.3429	104.015	91.2596	92.4635	-3.211	0.00158605	DOWN		ENSDARG00000040161	128.135	132.25	128.418	102.609	98.7016	73.46	-0.496042	0.00105808	DOWN
	ENSDARG00000105693	668.163	798.053	757.328	416.463	521.539	536.455	-0.592676	9.6666e-05	DOWN		ENSDARG00000045606	18.0253	19.3069	15.2931	8.6578	8.04405	11.5373	-0.8915	0.001595	DOWN		ENSDARG00000005699	607.302	520.551	533.322	685.923	718.714	731.322	-0.8915	0.001595	DOWN		ENSDARG00000076357	1.33359	0.740898	1.35272	6.21712	8.0101	4.88918	2.48383	0.00106781	UP
	ENSDARG00000056050	12.5529	13.061	9.47124	21.3859	28.1668	26.9915	1.11885	9.84813e-05	UP		ENSDARG00000039910	96.3056	111.441	94.0394	75.6756	70.7322	71.658	-0.470514	0.00160042	DOWN		ENSDARG00000104702	326.661	249.302	250.494	87.2633	47.3002	97.2555	-0.470514	0.00160042	DOWN		ENSDARG00000030236	36.7847	38.1563	33.7278	20.062	17.3373	23.2236	-0.846333	0.00109406	DOWN
	ENSDARG00000042833	1.74001	1.99913	1.6714	9.48699	7.19312	5.14969	1.98222	9.84813e-05	UP		ENSDARG00000007818	115.226	123.011	111.345	85.2954	86.8203	78.3263	-0.482656	0.00160042	DOWN		ENSDARG00000089766	0	0	0	1.06604	1.03811	1.74254	-0.482656	0.00160042	DOWN		ENSDARG00000029461	3.4451	4.07494	4.77961	0.522447	0.0537591	0.12223	-4.12129	0.00110502	DOWN
	ENSDARG00000061865	207.931	208.01	218.767	137.642	131.218	163.547	-0.554577	9.87873e-05	DOWN		ENSDARG00000069494	7.75558	10.3633	7.51242	21.1635	14.8399	17.4647	1.05204	0.00160243	UP		ENSDARG00000087373	3.19213	1.94009	2.72605	5.7871	6.64392	8.16815	1.05204	0.00160243	UP		ENSDARG00000079402	8.77944	5.18629	5.3207	19.9052	26.8258	23.4681	1.86982	0.00110502	UP
	ENSDARG00000026348	10.1915	10.7287	20.0567	45.1838	36.1928	39.0666	1.57776	0.000103927	UP		ENSDARG00000008904	15.1276	19.094	14.6224	2.56527	4.85417	1.69354	-2.415	0.00162864	DOWN		ENSDARG00000030108	35.9114	30.4352	27.8663	13.2494	12.9166	12.9601	-2.415	0.00162864	DOWN		ENSDARG00000102583	1.77811	1.4818	1.62326	0.0522447	0	0.244459	-4.69216	0.00110744	DOWN
	ENSDARG00000042989	187.299	206.177	178.468	89.5636	121.602	122.172	-0.778903	0.000104436	DOWN		ENSDARG00000035882	2.30111	1.70355	2.54886	8.6578	7.90536	6.45663	1.8089	0.00163168	UP		ENSDARG00000103367	3.19213	2.42511	2.8775	0	0.308288	0.326726	1.8089	0.00163168	UP		ENSDARG00000013082	25.227	25.2832	23.2668	7.88895	5.88662	5.50033	-1.93017	0.00111714	DOWN
	ENSDARG00000013266	14.5415	21.2241	19.1282	3.05513	2.57438	1.95333	-2.84987	0.000104436	DOWN		ENSDARG00000000837	46.363	49.474	37.8304	29.8213	26.906	30.8013	-0.613186	0.00163873	DOWN		ENSDARG00000013526	0.332513	0	0.378618	19.798	20.0639	32.4548	-0.613186	0.00163873	DOWN		ENSDARG00000020718	5.00095	5.2789	7.84577	0.78367	0.483831	0.611148	-3.27582	0.00112003	DOWN
	ENSDARG00000060767	461.599	458.134	497.89	331.723	393.653	314.486	-0.445669	0.000104436	DOWN		ENSDARG00000059226	39.1188	27.0439	39.1719	77.5995	83.353	59.5915	1.06475	0.00163873	UP		ENSDARG00000077745	0.731529	0.363767	0.378618	3.04584	2.46631	3.59399	1.06475	0.00163873	UP		ENSDARG00000081299	0	0	0	2.24652	2.0966	1.83344	8.24863	0.00112028	UP
	ENSDARG00000110954	0.621432	0.199913	0.185711	4.98469	4.54302	2.30848	3.63292	0.000108363	UP		ENSDARG00000103511	100.311	80.7058	99.2713	68.6211	64.9072	68.906	-0.469596	0.00163873	DOWN		ENSDARG00000061472	173.106	147.811	161.443	107.214	97.5512	93.4437	-0.469596	0.00163873	DOWN		ENSDARG00000040640	9.11284	6.29764	11.0021	0	0.0537591	0	-7.93679	0.0011247	DOWN
	ENSDARG00000039385	96.3219	103.122	100.469	0	0.151434	0.710302	-8.62812	0.000108363	DOWN		ENSDARG00000021584	33.3234	26.1921	35.684	95.5564	111.091	61.1792	1.49131	0.00164264	UP		ENSDARG00000063466	99.2219	86.0916	82.9931	140.718	133.696	135.156	1.49131	0.00164264	UP		ENSDARG00000054942	1.77811	1.01874	1.4429	0	0.0806386	0	-4.84569	0.00113966	DOWN
	ENSDARG00000099911	138.579	114.817	96.1981	19.4564	32.104	30.543	-2.0857	0.000114185	DOWN		ENSDARG00000042159	3.23859	4.47183	3.75621	0.641318	0.416072	1.05846	-2.37675	0.00166678	DOWN		ENSDARG00000025789	60.7169	58.5665	53.4609	82.8469	89.6678	102.81	-2.37675	0.00166678	DOWN		ENSDARG00000102889	58.4555	43.9908	60.4215	22.4652	20.7241	23.3458	-1.29349	0.00113966	DOWN
	ENSDARG00000076442	5.59288	4.79791	4.64277	13.0245	9.7675	12.6079	1.2274	0.000114301	UP		ENSDARG00000095783	3.23859	2.34239	2.95131	0.961978	0.277381	0.740925	-2.18314	0.00168656	DOWN		ENSDARG00000012422	0.665026	0.727534	0.984408	3.8073	3.9637	3.92071	-2.18314	0.00168656	DOWN		ENSDARG00000103770	11.5577	15.0958	12.7156	24.1371	26.5301	26.8905	0.97667	0.00116297	UP
	ENSDARG00000028386	39.6473	34.8182	31.0137	19.4564	17.2635	17.0472	-0.974092	0.000114301	DOWN		ENSDARG00000015474	200.154	205.775	199.75	168.987	158.939	153.689	-0.332327	0.00169316	DOWN		ENSDARG00000035715	19.0197	15.3995	14.0846	28.4786	38.1837	33.2172	-0.332327	0.00169316	DOWN		ENSDARG00000099718	0.111132	0.0926123	0	1.72408	2.74171	1.46675	4.80748	0.00119602	UP
	ENSDARG00000015088	188.915	116.183	166.954	267.565	285.605	248.606	0.769471	0.000115467	UP		ENSDARG00000031240	26.761	8.44678	29.7814	6.41318	5.54762	6.88001	-1.78138	0.00169316	DOWN		ENSDARG00000069957	25.803	36.1342	35.5144	71.8818	69.4781	63.8205	-1.78138	0.00169316	DOWN		ENSDARG00000060320	115.466	114.839	84.8606	29.1525	46.2865	37.28	-1.48129	0.0011966	DOWN
	ENSDARG00000056078	378.452	421.15	352.479	267.405	273.339	256.952	-0.530936	0.000115617	DOWN		ENSDARG00000014366	159.501	216.564	180.701	126.981	123.019	140.776	-0.509307	0.00170533	DOWN		ENSDARG00000095946	13.1675	14.3082	13.9332	5.33022	5.26607	3.26726	-0.509307	0.00170533	DOWN		ENSDARG00000042796	9.44623	13.7066	8.2065	4.07509	3.2793	4.52249	-1.40953	0.00121044	DOWN
	ENSDARG00000037514	47.9745	54.6762	55.3418	13.9893	12.039	17.4024	-1.86991	0.000116792	DOWN		ENSDARG00000045877	117.783	106.969	110.406	80.1648	79.331	75.0451	-0.516347	0.00171102	DOWN		ENSDARG00000087596	219.924	189.886	221.416	295.447	349.039	329.993	-0.516347	0.00171102	DOWN		ENSDARG00000056167	9.11284	10.5578	11.3628	4.49304	4.78456	3.78912	-1.23899	0.00121163	DOWN
	ENSDARG00000014008	58.4146	59.1076	72.7986	105.804	89.1947	95.0029	0.611312	0.000119006	UP		ENSDARG00000041689	79.2603	71.7622	64.7946	38.7998	46.8774	50.277	-0.661622	0.0017899	DOWN		ENSDARG00000069116	80.8007	79.4225	76.2537	45.383	53.2961	56.4147	-0.661622	0.0017899	DOWN		ENSDARG00000051836	4.00076	3.33404	2.97598	0.208979	0.779506	0.488918	-2.73601	0.00121317	DOWN
	ENSDARG00000074017	172.012	153.4	138.354	98.5682	115.696	96.7786	-0.575117	0.000119006	DOWN		ENSDARG00000054942	2.68462	1.56159	0.804902	0	0	0	-7.99726	0.00180895	DOWN		ENSDARG00000058207	23.7414	21.5835	20.3697	13.8586	11.6457	10.4552	-7.99726	0.00180895	DOWN		ENSDARG00000063333	190.703	190.04	198.579	117.342	121.576	148.387	-0.583404	0.00123098	DOWN
	ENSDARG00000002831	2.36144	1.89917	2.97137	5.46708	6.89025	8.34605	1.54448	0.000120787	UP		ENSDARG00000093470	0.0852262	0.141963	0	1.6033	1.24822	2.22277	4.1931	0.00180895	UP		ENSDARG00000102889	59.3868	67.6607	54.521	24.0621	25.4243	22.7619	4.1931	0.00180895	UP		ENSDARG00000089207	13.2247	10.28	11.7236	22.3607	25.1861	31.7797	1.16868	0.00124003	UP
	ENSDARG00000097473	21.253	21.4573	21.9139	50.8117	45.0517	44.5714	1.11958	0.000120787	UP		ENSDARG00000009299	51.5618	48.6932	45.0745	29.18	33.5631	34.4001	-0.577145	0.00180895	DOWN		ENSDARG00000044094	0.26601	0.121256	0.302895	4.11188	2.15173	2.94054	-0.577145	0.00180895	DOWN		ENSDARG00000099044	30.6725	25.6536	22.7257	44.3557	50.211	51.092	0.882171	0.0012407	UP
	ENSDARG00000087417	51.7031	54.1764	57.3846	26.5314	30.7411	19.3557	-1.08437	0.000120787	DOWN		ENSDARG00000076899	17.3435	23.9917	17.3054	38.4791	32.4536	30.3779	0.782201	0.00180895	UP		ENSDARG00000062178	9.37687	7.63911	9.69263	0.609168	0.43412	0.435635	0.782201	0.00180895	UP		ENSDARG00000102657	3.77849	5.18629	4.14834	1.20163	0.887024	0.855607	-2.14042	0.00124851	DOWN
	ENSDARG00000098984	20.5072	14.2271	18.5711	48.5605	47.7018	32.6739	1.28229	0.000120787	UP		ENSDARG00000098375	94.1749	78.5054	103.027	137.242	130.369	132.943	0.53945	0.00182416	UP		ENSDARG00000006060	4.92119	2.78888	3.18039	11.1173	7.97774	8.38597	0.53945	0.00182416	UP		ENSDARG00000091215	64.1232	54.456	10.8218	2.55999	1.42461	0.855607	-4.66954	0.00125153	DOWN
	ENSDARG00000061579	27.4673	25.6222	22.6567	51.6157	46.4903	49.366	0.957096	0.000120882	UP		ENSDARG00000102445	0.852262	0.0709814	0.268301	3.52725	3.74465	3.38708	2.99839	0.00184972	UP		ENSDARG00000061185	48.6799	41.2269	44.7527	25.5851	28.8973	28.9697	2.99839	0.00184972	UP		ENSDARG00000052942	26.4494	24.357	40.6718	17.2408	13.171	17.4788	-0.939185	0.00127021	DOWN
	ENSDARG00000096417	1.61572	1.29943	1.6714	22.9939	10.7518	11.5424	3.32008	0.000123199	UP		ENSDARG00000006345	13.2953	21.8623	14.7565	30.142	34.534	32.0714	0.956366	0.00187009	UP		ENSDARG00000090971	52.8031	52.8675	58.4587	79.9533	83.8103	79.2855	0.956366	0.00187009	UP		ENSDARG00000103109	1.77811	1.11135	1.89381	5.11998	7.23059	5.74479	1.92025	0.00127439	UP
	ENSDARG00000086103	49.0931	41.4486	51.8133	23.9587	14.3862	22.0194	-1.24417	0.000123429	DOWN		ENSDARG00000074750	11.1646	2.05846	12.2077	1.28264	1.10952	1.79939	-2.56139	0.00187009	DOWN		ENSDARG00000102657	3.85715	2.66763	4.39197	0.609168	0.761283	0.87127	-2.56139	0.00187009	DOWN		ENSDARG00000053459	62.3451	65.4769	58.3473	34.9517	37.712	41.1914	-0.711096	0.0012808	DOWN
	ENSDARG00000044094	0.124286	0.133275	0.185711	4.98469	2.80153	3.01878	4.607	0.000125622	UP		ENSDARG00000016775	12.4004	16.2547	15.5614	43.6097	28.0155	26.5674	1.14116	0.00189558	UP		ENSDARG00000059311	4.65518	4.48646	3.25612	1.37063	1.75536	1.08909	1.14116	0.00189558	UP		ENSDARG00000036494	68.3463	61.9576	79.089	36.6235	45.7758	43.7582	-0.73113	0.00128185	DOWN
	ENSDARG00000101888	5.71717	5.46429	5.01419	12.5421	11.8119	14.7388	1.26433	0.000127126	UP		ENSDARG00000099996	227.554	251.629	224.836	185.341	185.152	195.816	-0.313628	0.00193432	DOWN		ENSDARG00000068828	5.45321	7.63911	4.24052	1.37063	0.503328	0.326726	-0.313628	0.00193432	DOWN		ENSDARG00000043406	19.5593	19.5412	16.9541	7.10528	10.0529	10.1451	-1.03954	0.00128185	DOWN
	ENSDARG00000054833	94.9547	112.118	82.6412	148.094	174.528	169.94	0.762201	0.000128216	UP		ENSDARG00000112928	0.298292	0.851777	0.402451	1.92396	3.46726	4.02216	2.62951	0.00195712	UP		ENSDARG00000032601	16.4261	16.7333	17.1135	29.2401	29.5327	29.9499	2.62951	0.00195712	UP		ENSDARG00000098868	20.6706	26.1167	24.4391	13.2179	10.8056	12.1007	-0.980644	0.00129118	DOWN
	ENSDARG00000012422	0.994291	1.09952	0.742843	7.23584	6.36023	4.61696	2.63598	0.000130121	UP		ENSDARG00000019706	28.9343	16.7516	24.4154	56.1154	44.6584	38.4222	0.980428	0.00196076	UP		ENSDARG00000040640	7.38179	7.15409	7.57237	0	0.0125832	0	0.980428	0.00196076	UP		ENSDARG00000056228	24.7825	27.8763	22.2748	12.4342	12.1764	11.8563	-1.03788	0.00129118	DOWN
	ENSDARG00000073845	12.6772	20.3578	25.2566	5.30628	5.83022	4.08424	-1.92144	0.000130132	DOWN		ENSDARG00000010035	28.7212	27.3278	25.4886	45.213	43.2715	38.6339	0.636239	0.00196974	UP		ENSDARG00000069594	2.72661	2.30386	1.74164	10.6604	5.76939	9.25724	0.636239	0.00196974	UP		ENSDARG00000052617	512.764	566.602	660.668	367.594	333.736	434.159	-0.617054	0.00130107	DOWN
	ENSDARG00000069356	24.9815	33.2189	30.4565	11.8989	14.1591	11.0097	-1.25231	0.000130132	DOWN		ENSDARG00000017058	2.00282	1.41963	3.21961	11.2231	8.04405	10.5846	2.19098	0.00197973	UP		ENSDARG00000063416	109.264	130.229	110.405	67.4654	68.8867	70.8996	2.19098	0.00197973	UP		ENSDARG00000079917	3.33396	2.31531	1.71344	0.104489	0.0806386	0.366689	-4.04059	0.00130838	DOWN
	ENSDARG00000060316	209.422	199.813	188.311	140.375	133.489	133.359	-0.553653	0.000130269	DOWN		ENSDARG00000063433	2.47156	7.31108	3.08546	14.7503	16.6429	15.9828	1.87844	0.00198314	UP		ENSDARG00000060705	3.85715	4.36521	6.51223	22.3869	32.4709	18.7323	1.87844	0.00198314	UP		ENSDARG00000042833	16.003	15.8367	24.2588	46.6023	50.1034	50.1141	1.38659	0.00131936	UP
	ENSDARG00000002344	691.529	640.855	599.474	1009	878.091	857.867	0.506528	0.000131746	UP		ENSDARG00000112087	1.10794	4.68477	1.20735	12.8264	13.453	10.3729	2.37008	0.00198314	UP		ENSDARG00000079402	10.1749	8.24539	5.755	24.2144	31.8921	31.039	2.37008	0.00198314	UP		ENSDARG00000079645	21.5596	26.2093	22.6355	0.522447	0.994542	0	-5.22223	0.00134423	DOWN
	ENSDARG00000074626	51.7031	66.671	65.1844	18.6524	14.9163	17.2248	-1.85832	0.000131746	DOWN		ENSDARG00000016968	118.166	100.368	128.114	181.814	169.202	143.634	0.511407	0.00198476	UP		ENSDARG00000043406	18.0887	22.5536	21.5055	7.15772	11.4192	10.8909	0.511407	0.00198476	UP		ENSDARG00000097096	6.44566	6.7607	10.1003	1.25387	1.20958	1.46675	-2.57942	0.00134904	DOWN
	ENSDARG00000103699	721.233	714.389	716.472	405.046	522.978	543.026	-0.548639	0.000131746	DOWN		ENSDARG00000076401	0.127839	0.283926	0.268301	10.9024	11.5113	7.40925	5.51196	0.00200693	UP		ENSDARG00000058372	108.2	114.708	103.969	58.6324	66.7412	71.0085	5.51196	0.00200693	UP		ENSDARG00000012422	0.666793	1.85225	0.72145	5.01549	4.03193	5.3781	2.13347	0.00134904	UP
	ENSDARG00000036592	98.4348	90.5939	86.9126	182.182	155.069	145.967	0.807636	0.000131746	UP		ENSDARG00000087954	26.3349	28.3216	24.6837	61.2459	41.8846	66.5774	1.09421	0.00201006	UP		ENSDARG00000055283	133.471	156.056	116.084	67.6177	79.2867	82.6617	1.09421	0.00201006	UP		ENSDARG00000103845	362.735	371.005	378.22	269.635	296.454	293.473	-0.371544	0.00136987	DOWN
	ENSDARG00000091652	1143.31	1221.17	1197.65	896.44	916.404	885.391	-0.40071	0.000134034	DOWN		ENSDARG00000097521	8.99136	5.82047	10.3296	18.2776	19.6941	15.5594	1.09334	0.0020156	UP		ENSDARG00000067713	13.633	12.9744	14.4632	33.9611	31.3825	25.3757	1.09334	0.0020156	UP		ENSDARG00000055283	113.021	114.839	97.7565	55.7451	62.8175	68.9375	-0.797758	0.0013961	DOWN
	ENSDARG00000035181	25.3544	24.9891	24.8852	11.5773	15.2191	15.2715	-0.835748	0.000134465	DOWN		ENSDARG00000112019	0.0852262	0.141963	0.13415	1.6033	1.80298	1.376	3.72009	0.00202833	UP		ENSDARG00000062114	215.535	178.973	267.38	451.394	462.338	475.931	3.72009	0.00202833	UP		ENSDARG00000063416	120.801	127.157	118.137	75.5458	71.4189	74.1933	-0.727331	0.00139648	DOWN
	ENSDARG00000091754	70.5946	80.565	68.3415	39.3951	38.9943	37.4684	-0.922597	0.000135378	DOWN		ENSDARG00000028259	116.376	109.666	77.4048	37.5171	50.8994	50.0653	-1.12529	0.00202833	DOWN		ENSDARG00000091215	82.9288	47.5322	14.236	2.58896	1.70502	0.87127	-1.12529	0.00202833	DOWN		ENSDARG00000078676	0.111132	0	0	1.14938	5.5103	6.72263	6.80648	0.00139648	UP
	ENSDARG00000037064	95.2033	100.556	85.4269	62.2282	54.592	45.992	-0.789	0.000135523	DOWN		ENSDARG00000013892	229.94	249.145	260.252	165.781	193.889	173.376	-0.469958	0.00205645	DOWN		ENSDARG00000063333	267.939	220.2	259.202	152.749	161.782	182.749	-0.469958	0.00205645	DOWN		ENSDARG00000035650	58.5666	63.9951	58.9786	35.5786	30.9115	25.4238	-0.978214	0.00139648	DOWN
	ENSDARG00000075899	8.2029	9.66246	10.0284	42.2895	37.9343	36.2254	2.06084	0.000135523	UP		ENSDARG00000113609	8.39478	7.02716	8.04902	16.033	13.5917	12.8074	0.847306	0.00205645	UP		ENSDARG00000093496	117.311	116.891	109.875	162.191	142.825	137.661	0.847306	0.00205645	UP		ENSDARG00000042094	4.88981	14.1697	14.8799	1.9853	1.26334	1.34453	-2.87994	0.00139793	DOWN
	ENSDARG00000026185	65.7475	66.2045	62.5845	48.0781	41.8715	33.2066	-0.658706	0.000135735	DOWN		ENSDARG00000059404	120.254	95.6829	124.223	74.3929	56.031	76.7386	-0.716962	0.00211068	DOWN		ENSDARG00000031775	37.175	41.4695	39.9821	12.4879	15.2068	11.1087	-0.716962	0.00211068	DOWN		ENSDARG00000009299	47.898	39.175	44.7299	28.6301	27.9547	31.7797	-0.578471	0.00142917	DOWN
	ENSDARG00000102889	143.799	163.229	167.511	53.2236	57.7721	55.7587	-1.50802	0.000137043	DOWN		ENSDARG00000012422	0.468744	1.34865	0.804902	4.16857	4.57679	2.64616	2.11744	0.00211068	UP		ENSDARG00000097085	2.5271	3.03139	1.89309	0	0.11954	0	2.11744	0.00211068	UP		ENSDARG00000002831	3.4451	2.77837	3.06616	6.21712	8.06386	7.33377	1.21874	0.00143779	UP
	ENSDARG00000034773	14.0444	13.794	13.9283	38.1088	35.057	35.3375	1.37688	0.000137735	UP		ENSDARG00000017844	27.9116	18.881	24.8178	63.8112	48.6804	48.1601	1.15865	0.00211566	UP		ENSDARG00000035650	65.3056	63.053	58.6858	35.1795	31.7474	26.4648	1.15865	0.00211566	UP		ENSDARG00000061761	35.34	35.841	35.1707	17.3452	14.9988	22.8569	-0.951775	0.00145151	DOWN
	ENSDARG00000077845	1.61572	3.16529	2.41424	7.23584	11.509	10.8321	2.01099	0.000139083	UP		ENSDARG00000094055	23.3946	32.5805	23.7446	42.327	45.9066	46.8899	0.76242	0.00211566	UP		ENSDARG00000009299	48.4139	43.5308	47.0244	30.0015	28.8281	33.435	0.76242	0.00211566	UP		ENSDARG00000054032	54.5659	53.0668	48.7881	32.4962	35.4272	28.7239	-0.69188	0.00145436	DOWN
	ENSDARG00000019398	60.1546	67.4373	70.0129	119.793	101.915	88.255	0.649857	0.000139086	UP		ENSDARG00000073718	22.6702	18.6681	19.4518	1.28264	4.71548	3.06954	-2.6716	0.00211566	DOWN		ENSDARG00000103195	5.0542	4.72897	4.39197	1.8275	2.25868	1.74254	-2.6716	0.00211566	DOWN		ENSDARG00000055973	2.44491	2.96359	1.80363	0.417958	0.215036	0	-3.29253	0.00145436	DOWN
	ENSDARG00000102394	253.42	271.915	300.666	204.051	209.509	216.287	-0.39058	0.000140945	DOWN		ENSDARG00000102755	3.11076	4.1879	4.29281	12.8264	10.6792	8.89109	1.47994	0.0021244	UP		ENSDARG00000036776	1.33005	1.33381	2.65033	8.37606	9.8086	12.0889	1.47994	0.0021244	UP		ENSDARG00000090634	9.0017	6.85331	7.57523	21.5248	16.1008	16.7455	1.21538	0.00145436	UP
	ENSDARG00000056481	3.23144	6.1973	5.1999	0.321593	0.302868	0.355151	-3.90275	0.000141207	DOWN		ENSDARG00000098780	39.4171	42.6598	37.6962	53.5501	55.0602	64.3546	0.532065	0.00212607	UP		ENSDARG00000053459	77.6086	86.9404	64.5166	40.8143	49.2821	49.1178	0.532065	0.00212607	UP		ENSDARG00000013526	0.333396	0.185225	0.72145	18.3379	21.4767	32.1464	5.81506	0.00145436	UP
	ENSDARG00000102154	0.870004	0.932928	0.928553	0	0	0	-7.07392	0.000144193	DOWN		ENSDARG00000010981	43.721	56.0043	45.8794	28.218	32.4536	34.6118	-0.606027	0.00212632	DOWN		ENSDARG00000031198	68.3647	76.8761	76.7838	39.4436	52.9438	39.6428	-0.606027	0.00212632	DOWN		ENSDARG00000062987	183.146	164.109	167.827	118.125	127.301	128.708	-0.461374	0.00146121	DOWN
	ENSDARG00000007198	148.522	145.937	132.597	201.156	229.953	204.389	0.573298	0.000145998	UP		ENSDARG00000014790	240.636	157.082	201.896	108.703	109.011	136.648	-0.75602	0.00212632	DOWN		ENSDARG00000076919	2.4606	1.69758	1.89309	28.6309	24.5876	16.4452	-0.75602	0.00212632	DOWN		ENSDARG00000056621	67.9017	69.4592	80.1712	5.74692	4.38136	5.74479	-3.78433	0.00146619	DOWN
	ENSDARG00000099533	16.1572	10.5621	11.8855	6.91425	3.86157	3.55151	-1.43561	0.00014957	DOWN		ENSDARG00000062655	43.9767	51.1066	42.794	33.3486	25.3804	23.9213	-0.74979	0.00218385	DOWN		ENSDARG00000008890	0	0.121256	0.151447	3.50272	1.5729	1.63363	-0.74979	0.00218385	DOWN		ENSDARG00000038991	40.5632	48.1584	42.6557	29.3093	31.5297	27.3794	-0.572739	0.00147822	DOWN
	ENSDARG00000098821	9.19719	12.7278	7.98556	21.0643	17.2635	19.7109	0.927952	0.000152977	UP		ENSDARG00000039385	31.6615	0	44.9404	0	0.277381	0.105846	-7.3281	0.00221948	DOWN		ENSDARG00000092731	0	0	0	0.76146	1.62952	0.980178	-7.3281	0.00221948	DOWN		ENSDARG00000102861	7.00132	8.33511	9.10831	16.6661	24.7292	16.8677	1.25449	0.00147897	UP
	ENSDARG00000004059	6.09003	6.63045	6.49987	2.25115	2.1958	2.30848	-1.51119	0.000154323	DOWN		ENSDARG00000089413	53.7351	46.2089	56.209	34.9519	35.7822	37.4696	-0.526797	0.00221948	DOWN		ENSDARG00000068596	17.2907	18.0671	16.5835	44.4693	38.4354	36.8111	-0.526797	0.00221948	DOWN		ENSDARG00000090253	0	0.0926123	0	2.03754	0.913904	1.2223	5.15892	0.00149901	UP
	ENSDARG00000028721	541.267	525.638	516.276	292.971	354.659	370.778	-0.63637	0.000160921	DOWN		ENSDARG00000098800	3.53689	1.77453	4.29281	0	0	0	-8.86786	0.00227533	DOWN		ENSDARG00000015905	138.325	55.4139	125.777	2.28438	2.35306	14.4849	-8.86786	0.00227533	DOWN		ENSDARG00000077768	1.88925	1.85225	1.80363	5.79916	6.66612	5.50033	1.69602	0.00149901	UP
	ENSDARG00000028699	478.875	422.516	402.435	236.532	279.85	316.084	-0.647532	0.000160921	DOWN		ENSDARG00000000019	200.878	230.548	223.092	182.455	158.662	151.149	-0.413809	0.00228242	DOWN		ENSDARG00000056119	99.7539	100.764	104.877	168.74	139.057	144.086	-0.413809	0.00228242	DOWN		ENSDARG00000093192	24.6713	18.152	15.2406	44.199	48.4638	41.5581	1.21169	0.00149901	UP
	ENSDARG00000016968	51.7031	47.9125	52.7418	84.2574	73.2941	78.6659	0.63385	0.0001617	UP		ENSDARG00000044954	1.44885	4.68477	8.71977	0	0	0.105846	-6.43163	0.00229852	DOWN		ENSDARG00000062872	139.256	146.113	135.697	103.254	102.257	94.0971	-6.43163	0.00229852	DOWN		ENSDARG00000034063	3.00057	3.42665	1.53308	0.104489	0	0	-6.05418	0.00150109	DOWN
	ENSDARG00000113525	9.81862	12.2947	15.5997	2.09035	4.77018	2.84121	-1.91953	0.00016236	DOWN		ENSDARG00000023609	3.32382	11.57	2.28056	20.2015	44.9357	44.773	2.67046	0.0023209	UP		ENSDARG00000020443	1.86207	2.42511	2.5746	0	0.213914	0.108909	2.67046	0.0023209	UP		ENSDARG00000006580	1063.42	1040.41	1067.02	864.389	861.758	760.268	-0.350526	0.00150109	DOWN
	ENSDARG00000017423	788.348	699.996	725.757	962.367	962.667	892.672	0.34805	0.00016236	UP		ENSDARG00000044565	22.7554	24.0627	22.5373	39.4411	36.753	40.1158	0.745045	0.00236034	UP		ENSDARG00000070657	5.71923	10.913	5.67927	55.8912	49.0681	26.4648	0.745045	0.00236034	UP		ENSDARG00000076401	0.111132	0	0.450906	11.0236	11.2356	10.0228	5.75765	0.00150109	UP
	ENSDARG00000041237	63.2617	49.9783	50.3276	21.2251	27.2581	19.1781	-1.26773	0.000167099	DOWN		ENSDARG00000062795	138.322	128.689	124.492	90.4259	98.0542	92.9331	-0.475868	0.00236034	DOWN		ENSDARG00000043081	115.249	130.592	113.737	77.0598	92.3732	82.335	-0.475868	0.00236034	DOWN		ENSDARG00000041689	50.0095	48.8067	45.8121	31.1378	29.7556	30.5574	-0.661257	0.00150109	DOWN
	ENSDARG00000044437	40.5173	39.1163	39.1849	72.1976	64.4352	55.9363	0.697211	0.000167099	UP		ENSDARG00000067517	62.6412	61.8958	62.3799	47.4576	46.184	43.6087	-0.44716	0.00236034	DOWN		ENSDARG00000093192	19.3523	19.8859	15.5991	40.9666	46.9416	41.0586	-0.44716	0.00236034	DOWN		ENSDARG00000069957	29.0055	33.7109	46.263	79.4642	77.9775	61.7259	1.00831	0.00150109	UP
	ENSDARG00000059035	411.512	378.702	403.364	278.5	279.775	294.598	-0.484722	0.00016935	DOWN		ENSDARG00000070657	7.7982	14.4802	8.04902	71.8277	55.8923	33.2358	2.39285	0.00236649	UP		ENSDARG00000051836	3.45814	4.97148	2.49888	0.609168	0.622868	0.326726	2.39285	0.00236649	UP		ENSDARG00000070048	55.0104	56.5861	52.3953	13.6881	15.5095	30.8019	-1.46435	0.00150109	DOWN
	ENSDARG00000079742	17.7729	29.4205	29.528	5.94947	3.1044	5.68241	-2.4029	0.000169641	DOWN		ENSDARG00000029292	145.865	111.725	114.564	76.9582	88.3459	74.1983	-0.636438	0.0024682	DOWN		ENSDARG00000007955	7.78081	9.45795	9.38973	23.7576	18.2016	17.861	-0.636438	0.0024682	DOWN		ENSDARG00000099479	2.00038	2.50053	1.80363	8.56813	8.25201	13.6897	2.26222	0.00151426	UP
	ENSDARG00000068596	6.58717	8.39635	7.61414	25.8882	19.6864	16.6921	1.4531	0.00016995	UP		ENSDARG00000031560	154.345	171.633	163.529	118.965	133.836	118.23	-0.398731	0.0024682	DOWN		ENSDARG00000034773	16.8917	11.8831	15.3719	33.5042	32.0557	32.0192	-0.398731	0.0024682	DOWN		ENSDARG00000043912	3.55623	3.70449	2.16435	10.6057	11.0475	6.84486	1.60351	0.00151426	UP
	ENSDARG00000103827	4.47431	8.82949	6.87129	0.160796	0.454302	0.355151	-4.27013	0.00017294	DOWN		ENSDARG00000006577	1.27839	0.922758	1.47565	3.84791	3.05119	3.38708	1.48219	0.00251647	UP		ENSDARG00000100752	38.505	34.9216	44.9041	66.5516	58.0903	60.1176	1.48219	0.00251647	UP		ENSDARG00000043394	1.66698	1.01874	1.17236	0.0522447	0.107518	0	-4.04194	0.00151705	DOWN
	ENSDARG00000007818	223.715	233.565	214.867	141.983	163.776	150.229	-0.559484	0.00017294	DOWN		ENSDARG00000099479	3.53689	2.41337	2.01226	7.69582	8.8762	18.4173	2.12836	0.00253367	UP		ENSDARG00000014303	52.8031	50.0786	55.7326	69.7497	86.3836	82.5528	2.12836	0.00253367	UP		ENSDARG00000095086	6.00114	6.66809	6.7636	0.104489	0.134398	0.12223	-5.65065	0.00154641	DOWN
	ENSDARG00000036772	121.303	146.57	125.355	187.006	190.353	172.958	0.482797	0.000176942	UP		ENSDARG00000097096	5.83799	12.1378	10.0613	3.20659	0.832143	1.16431	-2.58248	0.00253367	DOWN		ENSDARG00000034063	1.72907	1.45507	1.51447	0	0.0062916	0	-2.58248	0.00253367	DOWN		ENSDARG00000003429	10.7798	4.63061	5.59124	0.104489	0.0537591	0.12223	-6.30962	0.00156262	DOWN
	ENSDARG00000055009	3.6043	1.7659	2.22853	0.160796	0.454302	0.355151	-2.84443	0.000176942	DOWN		ENSDARG00000039131	0.852262	1.1357	0.536601	6.09253	6.79584	3.59878	2.64945	0.00256289	UP		ENSDARG00000011157	146.971	143.203	151.447	44.9261	45.6078	38.3359	2.64945	0.00256289	UP		ENSDARG00000034522	9.22397	8.70556	11.8137	28.8391	30.4545	37.4022	1.69621	0.00158575	UP
	ENSDARG00000105279	77.9275	64.2054	63.8845	157.259	200.575	196.221	1.42799	0.000181091	UP		ENSDARG00000112522	7.62774	10.0794	11.0003	3.52725	2.08036	3.59878	-1.64617	0.0025693	DOWN		ENSDARG00000014790	220.523	217.533	192.414	119.397	123.863	124.483	-1.64617	0.0025693	DOWN		ENSDARG00000062519	0	0	0	0.417958	0.698868	0.488918	6.34519	0.00160201	UP
	ENSDARG00000012688	136.715	136.974	132.226	218.522	182.175	188.94	0.537527	0.000182823	UP		ENSDARG00000025904	21.7753	13.2735	21.3299	35.2725	34.8113	30.8013	0.838245	0.00258777	UP		ENSDARG00000076229	12.2365	19.5222	11.9643	3.04584	0.427828	0.326726	0.838245	0.00258777	UP		ENSDARG00000075975	0.444529	0.185225	0.541088	5.22447	5.99413	12.223	4.29146	0.00161775	UP
	ENSDARG00000069342	222.97	256.622	223.224	105.965	108.73	133.004	-1.01749	0.000183162	DOWN		ENSDARG00000045516	2.00282	7.31108	1.47565	0.320659	0.138691	0	-4.99499	0.00258777	DOWN		ENSDARG00000095783	1.79557	2.66763	3.10467	0.456876	0.761283	0.544544	-4.99499	0.00258777	DOWN		ENSDARG00000039131	0.889057	0.740898	0.541088	7.10528	5.16087	2.68905	2.7959	0.00162217	UP
	ENSDARG00000013892	173.255	198.98	182.368	106.93	130.763	136.556	-0.567964	0.00018789	DOWN		ENSDARG00000041060	3.74995	0.780795	2.54886	0	0.277381	0	-4.45471	0.00258777	DOWN		ENSDARG00000010407	22.3449	22.1898	26.5033	37.007	44.8717	48.2466	-4.45471	0.00258777	DOWN		ENSDARG00000076474	161.253	169.851	142.216	108.356	119.264	87.1497	-0.584061	0.00164269	DOWN
	ENSDARG00000025206	0.497145	0.999565	0.742843	15.2757	17.7178	8.7012	4.13241	0.000188024	UP		ENSDARG00000061472	190.523	128.547	177.481	114.796	116.223	92.298	-0.621985	0.00259222	DOWN		ENSDARG00000073718	22.8104	33.5878	15.3719	1.8275	6.05251	2.94054	-0.621985	0.00259222	DOWN		ENSDARG00000026941	2.11151	3.70449	2.43489	7.94119	7.7413	8.43384	1.54077	0.00167405	UP
	ENSDARG00000023609	3.72859	2.43228	4.82848	17.6876	44.2188	54.5157	3.46634	0.000189346	UP		ENSDARG00000114958	26.6332	20.3007	23.208	49.0609	40.6363	59.3798	1.08736	0.00260512	UP		ENSDARG00000074843	118.175	97.7321	70.8016	205.899	235.752	235.896	1.08736	0.00260512	UP		ENSDARG00000013921	1.77811	2.31531	1.53308	7.05303	5.29527	5.25587	1.64329	0.00167405	UP
	ENSDARG00000035882	0.497145	1.0662	0.185711	4.5023	3.40727	2.30848	2.3034	0.000191603	UP		ENSDARG00000062872	165.594	134.297	167.688	116.72	114.836	108.916	-0.458332	0.00260797	DOWN		ENSDARG00000013749	0.532021	0.363767	0.378618	2.74126	2.74943	2.17817	-0.458332	0.00260797	DOWN		ENSDARG00000044328	2.88944	2.68576	2.97598	13.5314	14.6493	12.5896	2.2525	0.00168208	UP
	ENSDARG00000010035	30.823	30.6533	25.0709	53.8668	47.626	45.1042	0.756391	0.000193729	UP		ENSDARG00000055965	13.0822	16.7516	8.71977	22.4461	26.2125	27.0967	0.970782	0.00264116	UP		ENSDARG00000034522	9.84239	10.428	9.16256	26.1942	31.1937	39.0982	0.970782	0.00264116	UP		ENSDARG00000091232	0	0.0926123	0.0901813	1.93305	3.5481	3.17797	5.3472	0.00168324	UP
	ENSDARG00000062519	0	0.0333188	0.185711	2.09035	1.43862	1.59818	4.92783	0.000201507	UP		ENSDARG00000020326	14.5311	23.8497	20.3909	32.0659	39.3881	44.6672	0.992991	0.00264408	UP		ENSDARG00000089413	45.0223	48.1385	40.8151	30.9153	32.3451	28.643	0.992991	0.00264408	UP		ENSDARG00000073837	251.937	253.295	244.752	175.594	175.147	169.043	-0.52862	0.00170923	DOWN
	ENSDARG00000090679	25.2301	38.4833	23.771	9.0046	10.9033	11.8976	-1.46641	0.00020228	DOWN		ENSDARG00000025554	17.5566	23.7788	24.0129	42.9683	43.6875	35.7761	0.907258	0.00264675	UP		ENSDARG00000053485	38.372	37.468	48.3874	65.3333	60.9467	64.1472	0.907258	0.00264675	UP		ENSDARG00000102976	7.00132	2.50053	5.05015	0.574692	0.134398	0.611148	-3.57816	0.00172104	DOWN
	ENSDARG00000045641	15.0386	14.7936	12.814	25.8882	28.1668	24.1503	0.871839	0.000202391	UP		ENSDARG00000090253	0	0.0709814	0	1.92396	0.693453	0.740925	5.11496	0.00265473	UP		ENSDARG00000022684	13.899	16.8545	14.7661	28.174	27.2992	26.0292	5.11496	0.00265473	UP		ENSDARG00000087417	30.8947	38.5267	38.1467	18.2334	22.4444	18.4567	-0.860484	0.00172152	DOWN
	ENSDARG00000068157	698.613	717.988	751.571	410.996	501.096	492.239	-0.626141	0.000202889	DOWN		ENSDARG00000027087	5.15618	5.25262	8.18317	1.92396	1.66429	1.376	-1.92253	0.00266764	DOWN		ENSDARG00000068289	4.25617	5.45651	4.39197	15.6861	12.9544	11.3265	-1.92253	0.00266764	DOWN		ENSDARG00000021149	28.0053	17.8742	26.3329	39.8105	42.3621	47.6695	0.845874	0.00172152	UP
	ENSDARG00000008407	30.3259	21.8238	18.5711	55.1532	54.8949	49.7211	1.17431	0.000203711	UP		ENSDARG00000011027	233.221	333.045	247.91	183.417	175.166	197.298	-0.550146	0.00266764	DOWN		ENSDARG00000055284	0.0665026	0.121256	0.151447	1.06604	1.26461	2.06927	-0.550146	0.00266764	DOWN		ENSDARG00000089076	77.0146	88.9078	49.8703	26.2791	24.8636	26.2794	-1.47907	0.00172152	DOWN
	ENSDARG00000042032	25.9758	22.7901	34.9136	2.89434	6.43595	5.68241	-2.45305	0.00020446	DOWN		ENSDARG00000032831	0.213065	0	0	1.6033	2.49643	2.85785	4.4884	0.00266764	UP		ENSDARG00000074221	28.7956	31.5265	33.6213	14.9246	18.0883	10.4552	4.4884	0.00266764	UP		ENSDARG00000099207	4.33415	4.26017	2.8858	0.835915	1.34398	1.10007	-1.7898	0.00172152	DOWN
	ENSDARG00000103109	1.61572	1.7659	1.11426	8.03982	8.70746	4.79454	2.22598	0.000206705	UP		ENSDARG00000074289	79.6439	106.898	75.5266	163.216	129.121	135.272	0.701704	0.00269216	UP		ENSDARG00000019747	7.31529	6.42655	3.78618	23.453	27.5446	18.4056	0.701704	0.00269216	UP		ENSDARG00000099412	3.22283	1.11135	2.61526	0.208979	0.510711	0.244459	-2.71808	0.00172152	DOWN
	ENSDARG00000020009	48.7202	45.0471	47.9133	171.248	173.014	126.611	1.73461	0.000207789	UP		ENSDARG00000074221	36.0081	39.2527	45.0745	22.4461	22.3292	13.76	-1.05173	0.00269331	DOWN		ENSDARG00000020960	45.1553	53.3525	55.8841	99.1421	96.2299	90.9388	-1.05173	0.00269331	DOWN		ENSDARG00000071445	1.55585	0.926123	1.53308	0.104489	0	0	-5.06936	0.00172152	DOWN
	ENSDARG00000052244	170.397	250.858	257.209	80.2374	87.9075	90.3859	-1.39181	0.000207789	DOWN		ENSDARG00000075436	0.0426131	0.0709814	0.13415	1.92396	3.46726	0.952617	4.78873	0.00269331	UP		ENSDARG00000077751	108.732	99.6722	107.452	160.668	148.236	150.512	4.78873	0.00269331	UP		ENSDARG00000017657	0.333396	0.0926123	0.360725	2.29877	1.88157	1.46675	2.83487	0.00175077	UP
	ENSDARG00000112073	0.994291	0.29987	0.371421	6.59266	7.64743	2.84121	3.4521	0.000210094	UP		ENSDARG00000091655	4.2187	7.09814	5.50016	1.6033	0.277381	0.317539	-3.24757	0.00269331	DOWN		ENSDARG00000029710	18.1552	14.3082	14.0846	0.152292	0.0062916	0	-3.24757	0.00269331	DOWN		ENSDARG00000038695	390.963	394.991	393.731	296.436	308.416	305.085	-0.374562	0.00175583	DOWN
	ENSDARG00000070358	24.733	19.4249	20.7996	67.8561	50.4276	29.8327	1.19462	0.000210782	UP		ENSDARG00000034825	4.04824	47.4865	13.1467	0.641318	1.38691	1.27016	-4.20196	0.00270235	DOWN		ENSDARG00000038059	71.0913	71.4196	70.3473	49.3426	45.8028	49.3356	-4.20196	0.00270235	DOWN		ENSDARG00000088630	3.55623	5.18629	2.79562	8.25466	11.6388	13.5675	1.53058	0.00177422	UP
	ENSDARG00000054980	18.7672	25.189	21.171	31.9985	34.2241	37.2908	0.65975	0.000210829	UP		ENSDARG00000014599	7.4999	5.96244	9.12222	16.6743	15.256	15.4536	1.07216	0.00272159	UP		ENSDARG00000090679	26.202	38.9231	30.2137	12.1834	13.7094	14.8116	1.07216	0.00272159	UP		ENSDARG00000099252	69.791	79.7392	77.3755	57.2079	53.5709	47.3028	-0.519689	0.00178587	DOWN
	ENSDARG00000099329	3.97716	6.59713	3.15708	15.4365	13.4776	16.1594	1.67371	0.000210829	UP		ENSDARG00000058022	46.15	41.0982	39.1719	60.9253	55.0602	60.7558	0.480761	0.00272202	UP		ENSDARG00000043317	3.72415	5.69902	7.11802	1.21834	1.69244	1.3069	0.480761	0.00272202	UP		ENSDARG00000042881	15.0028	17.0407	18.3068	8.09793	9.0584	8.6783	-0.962265	0.0018197	DOWN
	ENSDARG00000093431	0.621432	2.76546	2.41424	0	0	0	-8.17578	0.000211589	DOWN		ENSDARG00000008377	66.5616	31.1608	62.6482	15.3916	19.9714	22.8628	-1.44508	0.00276236	DOWN		ENSDARG00000060320	110.128	89.123	88.3695	28.4786	43.8147	33.8706	-1.44508	0.00276236	DOWN		ENSDARG00000088898	0.444529	0.463061	0.360725	2.97795	2.39228	2.93351	2.6893	0.00182585	UP
	ENSDARG00000008142	29.953	29.7204	36.7707	19.2956	18.2478	15.4491	-0.85769	0.000211589	DOWN		ENSDARG00000061923	88.2943	85.6035	85.1855	59.6426	59.7756	58.3213	-0.544145	0.00281283	DOWN		ENSDARG00000090634	6.91627	4.60772	7.26947	17.8182	13.2878	12.6334	-0.544145	0.00281283	DOWN		ENSDARG00000008904	18.1145	13.2436	16.2326	6.68732	1.85469	1.46675	-2.22626	0.00183373	DOWN
	ENSDARG00000067950	36.2916	31.4863	43.4563	12.5421	20.2165	11.3648	-1.31521	0.000211589	DOWN		ENSDARG00000076442	19.6872	18.5261	18.2444	39.7617	33.0084	30.9071	0.870358	0.00281283	UP		ENSDARG00000091232	0	0.485023	0	2.58896	3.75608	5.0098	0.870358	0.00281283	UP		ENSDARG00000092722	3.88962	3.14882	4.3287	11.5461	13.7892	18.09	1.92835	0.00184075	UP
	ENSDARG00000042484	263.736	235.664	256.838	178.484	198.757	193.735	-0.404234	0.000211589	DOWN		ENSDARG00000030945	11.5055	9.79543	13.9516	20.5222	28.1542	34.5059	1.25242	0.00282195	UP		ENSDARG00000092919	82.4632	67.782	85.2648	137.063	129.393	146.591	1.25242	0.00282195	UP		ENSDARG00000054208	117.022	127.527	122.105	95.0331	95.6105	99.6171	-0.337713	0.00184959	DOWN
	ENSDARG00000100285	1.49144	1.0662	2.04282	0	0.0757171	0	-5.03555	0.000211589	DOWN		ENSDARG00000003973	10.8237	17.5324	8.58562	40.4031	34.3953	29.1078	1.478	0.00288742	UP		ENSDARG00000079340	0.997539	0.606279	1.21158	6.09168	11.9163	12.6334	1.478	0.00288742	UP		ENSDARG00000093496	108.687	104.467	105.873	137.299	133.833	132.864	0.340825	0.00184959	UP
	ENSDARG00000089076	77.3061	36.3842	39.1849	16.4012	12.2662	15.2715	-1.80406	0.000226224	DOWN		ENSDARG00000017023	2.64201	1.77453	0.670752	0	0	0	-8.01037	0.00289661	DOWN		ENSDARG00000038695	432.932	407.298	424.28	302.909	327.276	341.864	-8.01037	0.00289661	DOWN		ENSDARG00000076919	3.33396	2.40792	1.53308	26.4881	26.5839	17.8455	3.29367	0.00184959	UP
	ENSDARG00000061651	107.881	65.4715	59.9845	35.536	29.0754	22.7297	-1.41649	0.000226224	DOWN		ENSDARG00000021589	2.00282	0.49687	2.54886	0	0	0	-7.92976	0.00289661	DOWN		ENSDARG00000008275	6.58376	5.214	5.22493	20.2548	12.9481	18.1878	-7.92976	0.00289661	DOWN		ENSDARG00000079291	1.22245	0.648286	2.79562	0.0522447	0.188157	0.12223	-3.52028	0.00184959	DOWN
	ENSDARG00000061634	86.6276	85.3629	77.2556	56.7612	40.4329	37.2908	-0.892106	0.000226224	DOWN		ENSDARG00000098680	19.0054	11.7829	22.5373	8.6578	3.88334	8.04432	-1.38735	0.00289661	DOWN		ENSDARG00000023648	0.399016	0.363767	0.605789	32.5905	32.8547	27.445	-1.38735	0.00289661	DOWN		ENSDARG00000042032	25.8938	21.3008	31.9242	4.4408	6.5586	9.53391	-1.96364	0.00184959	DOWN
	ENSDARG00000059075	1.74001	2.13241	2.22853	9.0046	12.039	4.26181	2.06744	0.000226905	UP		ENSDARG00000098591	49.8573	37.3362	40.7817	70.545	68.5131	60.8617	0.639205	0.00298387	UP		ENSDARG00000074590	7.6478	8.85167	8.3296	4.41647	3.65542	3.59399	0.639205	0.00298387	UP		ENSDARG00000086985	7.44585	9.35384	4.86979	51.6178	38.7872	18.5789	2.33712	0.00184959	UP
	ENSDARG00000102470	159.211	170.093	169.182	109.824	123.267	132.294	-0.448281	0.000226905	DOWN		ENSDARG00000099390	0.255679	0.567851	0.402451	4.16857	2.08036	1.5877	2.62226	0.00299666	UP		ENSDARG00000042213	4.32267	4.72897	4.92204	11.2696	9.39964	9.80178	2.62226	0.00299666	UP		ENSDARG00000086216	23.7823	28.432	31.1125	13.9493	12.042	12.3452	-1.11993	0.00185427	DOWN
	ENSDARG00000018397	4.72288	3.26525	1.85711	13.9893	14.0834	16.3369	2.15167	0.000230908	UP		ENSDARG00000071004	4.34654	3.19416	3.21961	9.61978	7.48929	6.66832	1.12082	0.0030173	UP		ENSDARG00000059951	24.0739	21.7048	22.187	10.965	12.2812	13.3958	1.12082	0.0030173	UP		ENSDARG00000035860	78.9038	73.7194	73.7683	100.414	95.4492	96.1947	0.367677	0.00185427	UP
	ENSDARG00000045562	396.225	353.146	381.264	226.723	270.991	250.026	-0.59537	0.000236585	DOWN		ENSDARG00000057027	1.06533	3.33612	0.939052	11.5437	7.48929	7.93848	2.30193	0.00302547	UP		ENSDARG00000018397	5.71923	3.39516	2.80178	15.3815	14.1183	12.3067	2.30193	0.00302547	UP		ENSDARG00000070957	34.0064	30.1916	35.8922	21.6293	21.8262	22.8569	-0.594463	0.00189483	DOWN
	ENSDARG00000103947	0.994291	4.49804	1.85711	19.2956	23.6237	35.1599	3.29566	0.000237449	UP		ENSDARG00000099569	14.9146	5.89145	12.2077	3.52725	3.88334	3.59878	-1.58001	0.00306418	DOWN		ENSDARG00000044597	180.954	195.1	181.813	256.155	239.326	288.608	-1.58001	0.00306418	DOWN		ENSDARG00000005364	8.77944	5.83457	4.14834	1.5151	0.618229	1.83344	-2.29588	0.0019136	DOWN
	ENSDARG00000076357	0.124286	0.266551	0.371421	3.69832	1.74149	2.13091	3.28449	0.000244192	UP		ENSDARG00000073837	299.016	238.639	247.642	161.933	198.05	193.593	-0.502064	0.00308343	DOWN		ENSDARG00000061761	31.8548	27.5251	30.2895	12.7925	15.2257	18.7323	-0.502064	0.00308343	DOWN		ENSDARG00000019810	113.244	180.964	141.675	58.8275	69.5105	79.8159	-1.0694	0.0019136	DOWN
	ENSDARG00000088515	7.70575	7.9632	6.68558	12.7029	10.8275	15.4491	0.784621	0.000245707	UP		ENSDARG00000117011	7.37206	3.76201	3.35376	0.641318	0.416072	1.05846	-2.72836	0.00309883	DOWN		ENSDARG00000067981	55.5962	53.9588	49.9776	32.7428	38.5989	30.4944	-2.72836	0.00309883	DOWN		ENSDARG00000045691	28.0053	40.1011	29.0384	15.9869	14.2999	18.9456	-0.986165	0.00191439	DOWN
	ENSDARG00000099455	667.169	570.219	639.216	448.944	435.6	435.593	-0.507035	0.000245707	DOWN		ENSDARG00000013076	223.42	195.483	193.847	149.427	160.881	162.686	-0.372711	0.00312703	DOWN		ENSDARG00000076899	20.5493	16.3695	20.3697	32.8951	31.1937	33.8706	-0.372711	0.00312703	DOWN		ENSDARG00000015902	6.2234	2.68576	4.05816	0.574692	0.510711	0.733377	-2.85738	0.00191462	DOWN
	ENSDARG00000030270	1.98858	2.06577	1.6714	0.482389	0.53002	0.532726	-1.88424	0.000245707	DOWN		ENSDARG00000079080	0	0.0709814	0	1.28264	0.554762	0.740925	4.77448	0.00312975	UP		ENSDARG00000078125	3.05912	3.75893	4.31625	0.609168	0.71095	0.87127	4.77448	0.00312975	UP		ENSDARG00000013749	0.777925	1.11135	0.360725	3.91835	3.62874	4.03358	2.35437	0.00191462	UP
	ENSDARG00000034240	117.823	107.82	105.112	58.2083	80.6387	59.8429	-0.730043	0.000249503	DOWN		ENSDARG00000031198	82.158	76.8019	82.5025	51.9468	52.8411	46.5724	-0.675444	0.00317296	DOWN		ENSDARG00000017047	5.58622	5.09274	5.755	1.9798	1.86231	0.762361	-0.675444	0.00317296	DOWN		ENSDARG00000045928	13.1136	12.8731	17.7657	34.3248	26.3957	33.002	1.09675	0.00191462	UP
	ENSDARG00000054259	27.2187	38.4833	32.4994	61.9066	72.1584	65.1702	1.01463	0.000251987	UP		ENSDARG00000077103	0	0.0709814	0	0.320659	0.554762	2.11693	5.2292	0.00317296	UP		ENSDARG00000103947	2.19459	2.78888	3.25612	15.3815	15.5843	25.5935	5.2292	0.00317296	UP		ENSDARG00000035957	461.976	377.117	352.879	534.568	572.131	546.488	0.47222	0.00191462	UP
	ENSDARG00000062195	19.8858	16.5595	22.6567	1.76876	1.74149	1.24303	-3.61274	0.000251987	DOWN		ENSDARG00000033367	3.32382	5.96244	5.23186	0	0.277381	0.105846	-4.94669	0.00317997	DOWN		ENSDARG00000031015	0.399016	0	0.378618	3.35042	3.03884	3.26726	-4.94669	0.00317997	DOWN		ENSDARG00000077115	3.88962	3.05621	3.51707	0	0	0	-9.00005	0.00191982	DOWN
	ENSDARG00000102755	2.85859	2.49891	4.08563	8.36142	7.79886	15.6266	1.7706	0.000252049	UP		ENSDARG00000030804	11.9743	13.2025	14.7565	22.4461	19.9714	18.8407	0.615921	0.00317997	UP		ENSDARG00000102226	6.58376	7.51786	8.48105	23.1484	19.5606	18.1878	0.615921	0.00317997	UP		ENSDARG00000063049	15.3362	18.5225	16.2326	8.62038	6.12853	7.57823	-1.1686	0.00192675	DOWN
	ENSDARG00000007863	115.586	133.908	133.712	96.6387	97.8265	88.6101	-0.436214	0.000252049	DOWN		ENSDARG00000098215	32.045	40.4594	39.5744	83.0507	55.4762	75.786	0.93341	0.00317997	UP		ENSDARG00000081299	0	0	0	1.8275	1.71131	0.653452	0.93341	0.00317997	UP		ENSDARG00000016038	0.111132	0	0.0901813	4.96325	4.40824	12.223	6.62992	0.00193651	UP
	ENSDARG00000117011	7.83004	8.72954	7.98556	1.44717	0.757171	0.355151	-3.25764	0.000253562	DOWN		ENSDARG00000100700	58.0816	78.6474	66.5386	44.5716	47.9869	44.5613	-0.566585	0.00330202	DOWN		ENSDARG00000035821	458.403	588.575	600.186	1021.12	923.751	904.814	-0.566585	0.00330202	DOWN		ENSDARG00000037514	40.8966	15.3736	31.1125	11.4416	8.68209	12.223	-1.4396	0.00196236	DOWN
	ENSDARG00000068199	2.61001	2.69883	2.22853	8.03982	25.2138	15.9818	2.69929	0.000257376	UP		ENSDARG00000069893	169.004	116.622	149.846	222.217	217.189	214.656	0.585954	0.0033234	UP		ENSDARG00000058943	52.005	57.4752	51.6435	32.4382	29.7026	23.9599	0.585954	0.0033234	UP		ENSDARG00000029710	15.6696	13.4288	13.2566	0.104489	0	0	-8.49235	0.0019666	DOWN
	ENSDARG00000104835	337.437	379.468	359.35	275.605	284.393	282.167	-0.35415	0.000259372	DOWN		ENSDARG00000068157	403.589	471.884	432.903	285.066	330.084	311.929	-0.495569	0.00332994	DOWN		ENSDARG00000093411	6.58376	6.18404	5.90645	0	0	0	-0.495569	0.00332994	DOWN		ENSDARG00000006253	32.6728	35.6557	34.9903	19.9052	23.2239	23.7125	-0.629286	0.00198076	DOWN
	ENSDARG00000059768	83.3961	86.9289	77.8128	42.7719	49.519	57.0017	-0.734517	0.000263225	DOWN		ENSDARG00000043484	361.87	382.164	390.914	224.461	286.119	229.369	-0.61529	0.00332994	DOWN		ENSDARG00000094616	46.2193	63.053	43.844	18.7319	28.2996	24.2866	-0.61529	0.00332994	DOWN		ENSDARG00000099569	12.3357	12.8731	12.2647	3.60488	4.35448	4.64472	-1.57442	0.00199038	DOWN
	ENSDARG00000011027	420.585	342.118	423.235	237.014	255.697	258.55	-0.657419	0.000263968	DOWN		ENSDARG00000036776	1.66191	1.84552	3.21961	9.29912	10.5405	10.7963	2.22303	0.00332994	UP		ENSDARG00000042881	19.6848	21.341	15.3719	9.89898	9.61985	9.25724	2.22303	0.00332994	UP		ENSDARG00000027418	38.2295	36.2114	36.7038	22.7264	22.4444	18.9456	-0.790087	0.00200044	DOWN
	ENSDARG00000077004	0.994291	1.89917	0.742843	16.562	31.8769	20.2436	4.11002	0.000264412	UP		ENSDARG00000025567	43.721	59.1985	46.0136	71.8277	82.5209	70.282	0.593305	0.00332994	UP		ENSDARG00000038991	45.6873	50.1999	45.207	30.763	31.9613	32.7815	0.593305	0.00332994	UP		ENSDARG00000044954	1.44472	3.51927	8.6574	0.208979	0.107518	0.244459	-4.70634	0.00203445	DOWN
	ENSDARG00000101131	0.621432	0.199913	0.371421	8.68301	4.69446	6.57029	4.19175	0.000270104	UP		ENSDARG00000007836	1716.97	2001.04	1618.66	1405.77	1370.4	1395.27	-0.355523	0.00332994	DOWN		ENSDARG00000096829	36.909	40.7419	35.3629	65.3333	69.9374	74.3847	-0.355523	0.00332994	DOWN		ENSDARG00000078125	3.33396	2.96359	4.3287	0.417958	0.698868	1.2223	-2.25227	0.00205563	DOWN
	ENSDARG00000011188	97.1919	94.2923	78.5556	41.4855	59.5136	50.7866	-0.828204	0.000270355	DOWN		ENSDARG00000055760	154.004	202.51	131.736	221.896	232.584	239.742	0.5071	0.00333194	UP		ENSDARG00000044627	4.45568	4.36521	4.24052	12.7925	12.0295	13.9403	0.5071	0.00333194	UP		ENSDARG00000053685	0.333396	0.555674	0.270544	13.7926	19.4339	10.2673	5.20656	0.00205563	UP
	ENSDARG00000043484	613.602	710.558	636.245	340.728	490.798	330.468	-0.753078	0.000272222	DOWN		ENSDARG00000035133	488.09	546.77	491.393	371.644	422.729	364.747	-0.39664	0.0033502	DOWN		ENSDARG00000006567	17.3572	20.4922	19.9153	11.5742	12.2309	9.80178	-0.39664	0.0033502	DOWN		ENSDARG00000002402	49.3427	50.3811	47.8863	88.7637	76.6873	66.6151	0.653857	0.00206982	UP
	ENSDARG00000104845	131.619	159.631	94.5267	71.2328	43.3859	49.0108	-1.24402	0.000272222	DOWN		ENSDARG00000055344	19.6446	52.2423	15.2931	11.2231	9.29227	10.0554	-1.52084	0.00340006	DOWN		ENSDARG00000026090	7.5813	8.24539	7.64809	2.28438	3.0703	3.81181	-1.52084	0.00340006	DOWN		ENSDARG00000074502	55.7883	55.2895	59.7902	37.1982	33.922	36.7911	-0.663729	0.00207917	DOWN
	ENSDARG00000011571	3.72859	4.43141	3.71421	10.7734	11.1304	8.52362	1.34904	0.000272222	UP		ENSDARG00000054833	78.7916	67.3613	83.5757	96.1978	128.566	116.113	0.574173	0.00340006	UP		ENSDARG00000088630	3.72415	3.2739	3.40756	9.28981	8.64465	12.4156	0.574173	0.00340006	UP		ENSDARG00000061562	2.44491	2.77837	1.17236	0.0522447	0.0268795	0.12223	-5.22881	0.00207917	DOWN
	ENSDARG00000007734	25.603	35.5512	44.0134	12.7029	15.9763	18.1127	-1.16559	0.000272222	DOWN		ENSDARG00000016889	11.5908	9.65347	13.5492	26.9354	20.6649	24.3447	1.04771	0.00340006	UP		ENSDARG00000055760	145.774	142.597	139.104	195.391	213.033	211.827	1.04771	0.00340006	UP		ENSDARG00000090971	48.4536	54.1782	51.4935	73.874	71.6071	74.9267	0.515301	0.00208328	UP
	ENSDARG00000102226	3.48002	3.93162	2.04282	12.8637	9.3132	9.94422	1.71989	0.000276008	UP		ENSDARG00000020289	1214.17	1043.99	1243.31	1585.02	1447.37	1487.35	0.368147	0.00340006	UP		ENSDARG00000102755	4.9877	2.91014	4.92204	14.0109	11.155	10.4552	0.368147	0.00340006	UP		ENSDARG00000074229	177.923	179.668	146.094	272.352	301.669	266.949	0.740207	0.002089	UP
	ENSDARG00000040310	739.379	675.739	687.872	562.948	471.717	436.125	-0.515837	0.000276322	DOWN		ENSDARG00000093496	121.618	125.566	120.735	162.895	146.457	151.149	0.32231	0.00340518	UP		ENSDARG00000095322	56.1282	55.7776	53.5366	33.1997	40.5367	34.0884	0.32231	0.00340518	UP		ENSDARG00000044521	147.917	133.176	128.328	223.137	200.898	177.111	0.555399	0.002089	UP
	ENSDARG00000034189	394.112	356.811	303.823	139.411	74.8842	133.537	-1.6075	0.000277518	DOWN		ENSDARG00000107086	22.4997	39.3237	31.3912	49.7022	58.5274	66.0481	0.909875	0.00342654	UP		ENSDARG00000068453	0.26601	0.363767	0.0757237	1.52292	1.7931	1.52472	0.909875	0.00342654	UP		ENSDARG00000096689	14.6694	16.2072	11.7236	4.75427	5.94038	4.52249	-1.47688	0.002089	DOWN
	ENSDARG00000030913	105.022	98.2239	106.226	120.758	169.152	155.201	0.527629	0.000277976	UP		ENSDARG00000058719	183.407	228.489	223.36	132.432	167.954	145.75	-0.506247	0.00345772	DOWN		ENSDARG00000077115	2.39409	3.39516	3.02895	0	0	0	-0.506247	0.00345772	DOWN		ENSDARG00000088711	1.00019	0.926123	1.35272	0.0522447	0.107518	0.244459	-3.18946	0.00210058	DOWN
	ENSDARG00000013245	23.6144	22.9234	19.6853	32.6417	35.3599	34.4496	0.626456	0.000280099	UP		ENSDARG00000079291	1.32101	0.567851	0.670752	0	0	0	-7.02332	0.00349392	DOWN		ENSDARG00000015902	4.52218	4.24395	4.54342	0.152292	0.729825	0.762361	-7.02332	0.00349392	DOWN		ENSDARG00000099390	0.222264	0.463061	0.270544	2.24652	1.80093	2.44459	2.71456	0.00211158	UP
	ENSDARG00000074695	29.083	29.1873	28.0423	19.4564	15.9006	14.7388	-0.786333	0.000280374	DOWN		ENSDARG00000071868	63.0248	95.0441	60.636	22.4461	9.56965	22.1219	-2.02813	0.00349392	DOWN		ENSDARG00000058022	30.3252	36.1342	32.1826	44.1647	49.2129	45.4149	-2.02813	0.00349392	DOWN		ENSDARG00000093470	0	0.185225	0	0.992649	1.58589	1.71121	4.32541	0.00215672	UP
	ENSDARG00000104538	121.801	182.82	130.74	83.1318	93.2834	90.3859	-0.70906	0.000280421	DOWN		ENSDARG00000104375	120.936	126.347	125.028	175.721	166.429	174.647	0.472893	0.00358464	UP		ENSDARG00000002609	6.58376	3.2739	5.67927	16.9044	16.7482	16.663	0.472893	0.00358464	UP		ENSDARG00000113737	0.444529	0.0926123	0	3.18693	2.17724	2.93351	3.98936	0.00218713	UP
	ENSDARG00000102417	19.1401	25.0558	22.471	36.8224	32.7098	33.7393	0.62462	0.000281251	UP		ENSDARG00000007955	5.66754	8.16286	9.25637	14.7503	17.1976	15.6653	1.05703	0.00358464	UP		ENSDARG00000057026	208.951	223.596	198.169	399.157	408.526	431.605	1.05703	0.00358464	UP		ENSDARG00000093612	0	0	0.0901813	1.67183	1.37086	2.0779	5.4395	0.00218862	UP
	ENSDARG00000030116	103.158	89.0613	104.369	61.9066	70.0383	70.1423	-0.55163	0.000281251	DOWN		ENSDARG00000054864	467.892	476.782	495.417	332.203	385.976	366.758	-0.40715	0.00358464	DOWN		ENSDARG00000006577	2.12808	2.42511	1.89309	6.09168	4.97036	6.31671	-0.40715	0.00358464	DOWN		ENSDARG00000005191	153.807	131.787	156.915	248.476	226.756	210.724	0.632882	0.0021969	UP
	ENSDARG00000099885	28.7101	41.8485	35.285	63.997	74.5056	56.1138	0.87614	0.000281698	UP		ENSDARG00000001621	120.979	135.929	110.003	94.2738	86.6816	89.546	-0.441908	0.00358464	DOWN		ENSDARG00000034616	8.84485	10.1855	6.73941	18.7319	20.8378	18.7323	-0.441908	0.00358464	DOWN		ENSDARG00000060215	281.387	350.352	285.153	237.504	238.314	218.058	-0.401599	0.0022117	DOWN
	ENSDARG00000058207	46.6074	45.98	40.6706	21.8683	24.078	24.5054	-0.920031	0.000284362	DOWN		ENSDARG00000060320	89.6579	47.0607	71.5021	23.4081	39.1107	19.8991	-1.33279	0.00359584	DOWN		ENSDARG00000028259	115.515	111.798	72.8462	40.9666	50.0433	48.4644	-1.33279	0.00359584	DOWN		ENSDARG00000089213	10.3353	10.5578	9.10831	3.03019	4.03193	5.50033	-1.26869	0.00223365	DOWN
	ENSDARG00000043317	10.3158	14.1938	13.1855	4.01991	2.57438	1.77575	-2.17121	0.000285032	DOWN		ENSDARG00000022271	0.55397	0.425888	0.536601	2.88593	1.66429	1.69354	1.97795	0.00360772	UP		ENSDARG00000112928	0.332513	0.606279	0.83296	2.89355	3.50442	3.81181	1.97795	0.00360772	UP		ENSDARG00000030270	4.33415	2.87098	4.23852	1.56734	1.29022	1.71121	-1.33386	0.00225469	DOWN
	ENSDARG00000075169	0	0.0999565	0	2.73354	2.80153	2.48606	5.28761	0.000290007	UP		ENSDARG00000078494	2.72724	2.98122	3.08546	0.961978	0.277381	0.529232	-2.44334	0.00360772	DOWN		ENSDARG00000095809	4.52218	4.85023	4.1648	0	0.0125832	0	-2.44334	0.00360772	DOWN		ENSDARG00000004712	2.22264	5.55674	3.06616	0.261223	0.967663	0.488918	-2.58213	0.00225469	DOWN
	ENSDARG00000043479	0	0.0333188	0	0.964779	1.21147	1.77575	5.5145	0.000290886	UP		ENSDARG00000042881	19.7299	15.332	17.842	6.41318	10.8179	10.4788	-0.911157	0.00360772	DOWN		ENSDARG00000053685	0.133005	1.0913	0.302895	21.0163	18.2268	9.36615	-0.911157	0.00360772	DOWN		ENSDARG00000025554	23.3377	22.4122	25.2508	46.4978	43.4642	42.2914	0.897511	0.00225469	UP
	ENSDARG00000098916	32.6873	35.5845	33.7993	22.3507	14.2348	17.2248	-0.930045	0.000292739	DOWN		ENSDARG00000093306	5.71015	4.61379	6.70752	0	0	0	-9.699	0.00360772	DOWN		ENSDARG00000056167	15.0296	18.6734	10.677	7.15772	6.84526	5.88107	-9.699	0.00360772	DOWN		ENSDARG00000019116	28.561	28.1541	23.0864	13.5314	15.8052	11.734	-0.952136	0.00226232	DOWN
	ENSDARG00000068601	68.7303	66.671	50.1419	12.5421	19.535	19.1781	-1.8538	0.000296097	DOWN		ENSDARG00000040982	4.94312	8.16286	6.17092	0.641318	0.832143	2.64616	-2.10137	0.00362124	DOWN		ENSDARG00000016038	0.0665026	0	0.151447	3.95959	3.56104	13.6136	-2.10137	0.00362124	DOWN		ENSDARG00000026090	12.1134	11.2987	11.453	5.11998	5.29527	3.91135	-1.27417	0.00228969	DOWN
	ENSDARG00000008840	21.253	21.0575	21.171	12.7029	13.4776	8.87877	-0.846693	0.000297884	DOWN		ENSDARG00000078125	2.98292	7.73697	3.89036	1.28264	0.970834	0.952617	-2.22157	0.00362124	DOWN		ENSDARG00000059226	41.8301	41.5907	42.2538	87.7202	97.3813	68.0679	-2.22157	0.00362124	DOWN		ENSDARG00000061923	80.7931	84.8329	74.8505	54.8569	54.8074	55.4922	-0.542105	0.00231459	DOWN
	ENSDARG00000007034	0.372859	0.633058	0.742843	18.0092	15.3706	20.7763	4.93294	0.000298504	UP		ENSDARG00000103954	7.45729	6.53029	7.10997	2.24461	3.74465	2.22277	-1.34445	0.00368544	DOWN		ENSDARG00000093612	0.0665026	0	0.151447	3.19813	1.68615	2.06927	-1.34445	0.00368544	DOWN		ENSDARG00000079702	168.921	182.354	142.126	105.482	108.029	119.541	-0.567866	0.00231459	DOWN
	ENSDARG00000057027	0.248573	0.766333	1.29997	5.94947	5.37591	6.92544	3.02119	0.000305046	UP		ENSDARG00000060481	0.213065	0.283926	0.13415	0.961978	1.5256	1.69354	2.68005	0.00368582	UP		ENSDARG00000013266	12.436	17.5821	13.1002	3.50272	2.89413	3.7029	2.68005	0.00368582	UP		ENSDARG00000069755	0.111132	0.185225	0.360725	1.25387	1.34398	2.68905	2.90049	0.00231895	UP
	ENSDARG00000055283	131.743	132.309	113.655	52.7412	75.4142	76.1799	-0.885956	0.000315039	DOWN		ENSDARG00000099533	34.7723	24.9854	31.257	17.9569	12.8982	14.2893	-1.02293	0.00368582	DOWN		ENSDARG00000013082	21.6799	24.3724	21.657	5.7871	6.65022	6.97016	-1.02293	0.00368582	DOWN		ENSDARG00000025577	4.44529	0.277837	3.33671	0.208979	0.134398	0.244459	-3.82968	0.00231895	DOWN
	ENSDARG00000086150	124.162	122.347	98.6124	67.0521	62.5423	67.6562	-0.809505	0.000315039	DOWN		ENSDARG00000056160	250.054	231.186	193.713	155.199	148.815	122.041	-0.668747	0.00368582	DOWN		ENSDARG00000008377	59.3868	31.769	56.2627	17.6659	15.2886	20.9105	-0.668747	0.00368582	DOWN		ENSDARG00000002609	5.89	6.39025	6.31269	19.3305	17.0147	21.0235	1.62192	0.00232633	UP
	ENSDARG00000003829	212.778	239.463	175.497	120.276	124.706	133.892	-0.730685	0.000316614	DOWN		ENSDARG00000071445	1.44885	1.49061	1.47565	0	0	0	-7.7595	0.0037691	DOWN		ENSDARG00000070048	51.2735	52.8675	43.0868	12.4879	15.3955	27.3361	-7.7595	0.0037691	DOWN		ENSDARG00000011157	154.918	129.657	153.038	50.9908	43.7867	44.4916	-1.65119	0.00233823	DOWN
	ENSDARG00000074184	27.4673	29.8204	25.4424	11.095	14.7648	16.8697	-0.955813	0.000317259	DOWN		ENSDARG00000055973	1.49146	0.709814	1.74395	0	0	0.105846	-4.53853	0.00377708	DOWN		ENSDARG00000086100	7.38179	10.1855	11.4343	3.04584	2.61101	3.26726	-4.53853	0.00377708	DOWN		ENSDARG00000061719	48.1202	46.1209	47.8863	77.7401	71.7952	75.2934	0.661435	0.00235151	UP
	ENSDARG00000094952	0.870004	0.899609	1.29997	4.98469	3.78585	3.37393	2.01658	0.000317259	UP		ENSDARG00000053386	13.8919	25.1274	13.415	33.9899	30.0959	33.3416	0.889308	0.00377916	UP		ENSDARG00000044328	2.4606	4.97148	2.04454	14.62	15.7542	11.98	0.889308	0.00377916	UP		ENSDARG00000061216	6.00114	5.46413	6.04215	2.19428	2.231	2.0779	-1.42262	0.00235151	DOWN
	ENSDARG00000069594	1.11858	1.26612	1.11426	6.11027	4.39159	5.32726	2.14833	0.0003195	UP		ENSDARG00000077291	118.337	87.4491	88.5392	168.667	175.305	162.686	0.780843	0.00377916	UP		ENSDARG00000076474	277.316	264.095	254.053	176.05	198.802	162.383	0.780843	0.00377916	UP		ENSDARG00000030949	176.478	152.162	145.372	115.565	121.146	122.718	-0.399109	0.00235151	DOWN
	ENSDARG00000058734	18.7672	22.0571	16.8997	39.7167	43.3859	66.9459	1.36453	0.000319564	UP		ENSDARG00000011488	8.99136	9.01464	6.30507	2.24461	3.60595	4.65724	-1.17189	0.00377967	DOWN		ENSDARG00000074502	53.2021	52.14	56.717	31.6767	32.8233	37.5735	-1.17189	0.00377967	DOWN		ENSDARG00000014181	9.22397	14.0771	11.2727	23.3011	23.4389	23.2236	1.01524	0.00235968	UP
	ENSDARG00000044980	115.959	131.243	127.769	160.957	184.901	187.165	0.507174	0.000319947	UP		ENSDARG00000034160	93.1096	125.566	91.3564	75.6756	68.5131	73.6691	-0.510773	0.0038045	DOWN		ENSDARG00000033367	2.26109	1.57632	3.48329	0	0.0880823	0.108909	-0.510773	0.0038045	DOWN		ENSDARG00000074367	142.138	154.385	143.298	102.034	104.534	116.607	-0.445725	0.00235968	DOWN
	ENSDARG00000038228	57.6688	53.0436	49.7705	26.853	26.6524	28.5896	-0.96788	0.000326407	DOWN		ENSDARG00000075334	15.7242	14.6222	22.8056	56.1154	58.25	50.7004	1.64457	0.0038045	UP		ENSDARG00000025567	46.4188	44.2583	44.1469	63.5058	77.8333	65.0185	1.64457	0.0038045	UP		ENSDARG00000086450	23.6711	23.2457	22.365	8.51589	9.86479	14.7898	-1.07293	0.00237312	DOWN
	ENSDARG00000021370	47.7259	49.4452	43.0849	17.6876	26.5767	18.2903	-1.1573	0.000326407	DOWN		ENSDARG00000062352	245.494	229.838	230.739	186.944	191.393	179.198	-0.341303	0.00381771	DOWN		ENSDARG00000018898	102.547	105.614	100.94	74.9277	81.8096	66.4343	-0.341303	0.00381771	DOWN		ENSDARG00000059226	42.897	56.0304	39.2289	93.6225	103.217	76.0268	0.983345	0.00239004	UP
	ENSDARG00000020054	1.11858	2.53223	2.22853	7.07505	5.45163	5.50484	1.5762	0.000326407	UP		ENSDARG00000090820	26.5906	42.8018	27.7691	13.7883	16.0881	14.6068	-1.12343	0.00385765	DOWN		ENSDARG00000034207	47.9484	48.381	46.7972	22.8438	26.0346	28.3163	-1.12343	0.00385765	DOWN		ENSDARG00000096097	0.111132	0.277837	0.180363	1.30612	2.20412	3.42243	3.51301	0.00239916	UP
	ENSDARG00000061062	310.84	304.301	298.437	192.152	234.269	226.409	-0.4843	0.000326407	DOWN		ENSDARG00000042796	13.1248	6.81421	8.04902	3.20659	4.71548	3.59878	-1.27055	0.00385765	DOWN		ENSDARG00000074226	4.9877	9.33669	8.3296	1.21834	1.22057	0.980178	-1.27055	0.00385765	DOWN		ENSDARG00000071261	2.33377	2.87098	2.70544	0.0522447	0	0	-6.84585	0.00241004	DOWN
	ENSDARG00000099966	2418.11	2187.08	1907.43	1360.02	1461.95	1547.39	-0.575956	0.000326407	DOWN		ENSDARG00000100053	12.5709	10.1503	14.3541	20.5222	21.6357	20.4283	0.758956	0.00385765	UP		ENSDARG00000075436	0	0	0.0757237	1.06604	2.03219	1.41581	0.758956	0.00385765	UP		ENSDARG00000090352	2.22264	4.07494	3.60725	0.104489	0.188157	0.244459	-4.22267	0.00241162	DOWN
	ENSDARG00000020718	16.7787	21.6906	24.1424	2.73354	1.74149	1.4206	-3.41004	0.000326407	DOWN		ENSDARG00000095322	34.2609	26.2631	30.0497	18.5982	23.1613	18.629	-0.582143	0.00386383	DOWN		ENSDARG00000070916	26.6676	30.6777	31.0467	14.1632	14.3637	18.2967	-0.582143	0.00386383	DOWN		ENSDARG00000095809	2.88944	2.96359	4.14834	0	0	0	-8.93789	0.00243553	DOWN
	ENSDARG00000074894	47.3531	41.6152	37.6993	20.2604	19.9893	20.066	-1.0715	0.000328519	DOWN		ENSDARG00000059811	9.24704	4.1879	8.45147	28.218	13.8691	20.8517	1.51233	0.00386383	UP		ENSDARG00000042833	10.7734	17.2183	19.0824	39.139	39.8321	37.2468	1.51233	0.00386383	UP		ENSDARG00000101989	1.11132	1.57441	0.991994	5.90365	16.961	16.8677	3.42193	0.0024405	UP
	ENSDARG00000019304	0	0.266551	0.742843	4.5023	4.24016	2.66363	3.67585	0.000330466	UP		ENSDARG00000070084	64.3884	56.1463	59.6969	40.7237	40.2203	39.9041	-0.577627	0.0038695	DOWN		ENSDARG00000062352	220.922	237.661	208.013	177.268	182.614	159.116	-0.577627	0.0038695	DOWN		ENSDARG00000074289	42.0079	58.0679	52.9364	87.7711	82.6277	77.9825	0.698562	0.0024405	UP
	ENSDARG00000032737	0	0.466464	0.928553	4.98469	2.6501	6.39272	3.38297	0.000330466	UP		ENSDARG00000100583	17.5566	12.9896	17.7078	28.218	26.6286	26.3557	0.750114	0.0038695	UP		ENSDARG00000007034	1.19705	0.84879	0.83296	17.0567	11.7653	14.7027	0.750114	0.0038695	UP		ENSDARG00000097473	17.8923	22.227	23.357	37.9819	43.0072	32.7575	0.842874	0.00247394	UP
	ENSDARG00000058372	85.6333	87.4286	83.1984	48.8821	47.8532	51.4969	-0.791141	0.000330466	DOWN		ENSDARG00000010965	15.9373	16.2547	13.9516	41.0444	26.4899	28.6844	1.04541	0.0038695	UP		ENSDARG00000043257	136.463	98.0959	153.87	286.004	249.418	228.055	1.04541	0.0038695	UP		ENSDARG00000042141	6.89019	5.2789	5.86178	0.731426	1.45149	2.20013	-2.07696	0.00250554	DOWN
	ENSDARG00000012627	637.34	606.203	533.175	355.843	409.857	401.143	-0.606693	0.000330466	DOWN		ENSDARG00000019116	32.6416	25.9792	29.9155	18.2776	17.1976	11.7489	-0.918863	0.00388962	DOWN		ENSDARG00000041689	68.9632	61.9617	55.8841	38.2253	42.9338	39.425	-0.918863	0.00388962	DOWN		ENSDARG00000102755	3.88962	5.09368	5.23051	12.2775	11.7195	13.4453	1.39243	0.00250554	UP
	ENSDARG00000074289	190.407	152.034	155.44	320.789	265.54	288.915	0.81382	0.000335324	UP		ENSDARG00000016443	87.0159	126.205	110.808	188.548	162.961	168.825	0.682763	0.00389795	UP		ENSDARG00000093306	6.05174	5.45651	5.67927	0	0.0440412	0.217817	0.682763	0.00389795	UP		ENSDARG00000087373	2.7783	3.24143	2.97598	6.26936	6.10165	8.31161	1.19201	0.00252126	UP
	ENSDARG00000079257	62.3917	78.0994	77.9985	45.023	38.01	43.1508	-0.794785	0.00033626	DOWN		ENSDARG00000076229	11.6334	3.97496	10.5979	0.961978	0.416072	0.846771	-3.59915	0.00391301	DOWN		ENSDARG00000044061	3.12562	2.78888	4.77059	12.1834	8.26716	10.2374	-3.59915	0.00391301	DOWN		ENSDARG00000078866	5.22321	2.68576	3.42689	0.261223	0.188157	0.12223	-4.19193	0.00255195	DOWN
	ENSDARG00000044328	1.24286	8.42967	3.71421	25.7274	26.501	26.4587	2.49244	0.000340249	UP		ENSDARG00000042833	6.56242	12.7766	13.8175	28.8593	27.322	22.1219	1.24762	0.00392051	UP		ENSDARG00000099235	127.486	119.558	120.249	88.4817	92.2914	94.5328	1.24762	0.00392051	UP		ENSDARG00000018397	5.22321	4.81584	3.15635	16.6661	14.7837	11.0007	1.69064	0.00258857	UP
	ENSDARG00000091618	3.97716	4.39809	4.82848	11.7381	13.6291	11.5424	1.48707	0.000340249	UP		ENSDARG00000043361	20.5821	17.7453	13.415	4.16857	7.21191	8.6794	-1.33646	0.00392051	DOWN		ENSDARG00000093931	7.7143	8.85167	0.227171	0	0.0062916	0	-1.33646	0.00392051	DOWN		ENSDARG00000074137	22.3376	23.8014	27.6857	9.56078	10.8056	11.1229	-1.23049	0.00262395	DOWN
	ENSDARG00000007614	9.0729	9.52919	9.09982	18.3308	18.0207	17.4024	0.954348	0.000345393	UP		ENSDARG00000036428	8.94875	2.91024	9.52468	1.6033	0.970834	0.846771	-2.72296	0.00392051	DOWN		ENSDARG00000021147	19.2193	18.4309	17.3407	8.52835	9.7331	11.4354	-2.72296	0.00392051	DOWN		ENSDARG00000098915	0.111132	0.185225	0.180363	9.71751	11.8808	19.8012	6.35254	0.00262395	UP
	ENSDARG00000012194	10.3158	12.0281	9.65695	22.0291	21.5794	19.0006	0.962033	0.000345393	UP		ENSDARG00000092919	68.0957	91.353	68.685	150.71	107.763	122.253	0.734448	0.00392385	UP		ENSDARG00000019116	29.3942	28.9801	26.2761	13.554	17.4214	12.4156	0.734448	0.00392385	UP		ENSDARG00000013892	199.704	242.366	222.567	162.429	166.465	159.754	-0.443677	0.00264418	DOWN
	ENSDARG00000086471	10.3158	7.36346	7.057	14.3109	15.9763	14.9163	0.874289	0.000347434	UP		ENSDARG00000092467	23.352	17.5324	19.1835	35.5932	30.2345	40.2216	0.81786	0.00396866	UP		ENSDARG00000089207	13.5	8.4879	11.8129	21.7778	23.6438	26.247	0.81786	0.00396866	UP		ENSDARG00000062269	5.11208	3.14882	1.89381	0.104489	0.241916	0.244459	-4.06225	0.00266646	DOWN
	ENSDARG00000078322	1.98858	2.8321	2.41424	240.391	193.381	174.024	6.3297	0.000347568	UP		ENSDARG00000038991	44.3602	50.4678	50.9771	37.8378	32.8697	31.4364	-0.517773	0.00396866	DOWN		ENSDARG00000010738	1.99508	3.2739	3.48329	8.52835	7.55621	6.86125	-0.517773	0.00396866	DOWN		ENSDARG00000074843	101.353	84.4624	67.8163	166.138	201.274	193.245	1.14541	0.00266646	UP
	ENSDARG00000003952	451.781	492.286	480.062	1452.8	1166.35	577.298	1.16667	0.000348282	UP		ENSDARG00000098916	33.2382	24.9145	34.4766	18.5982	18.7232	17.9939	-0.743278	0.00397584	DOWN		ENSDARG00000070957	32.9853	35.8917	32.1826	21.3209	21.9765	24.1777	-0.743278	0.00397584	DOWN		ENSDARG00000007198	80.3485	87.5186	93.1573	118.021	116.738	120.029	0.442197	0.00268587	UP
	ENSDARG00000017422	65.6232	54.9428	62.9559	103.553	95.7064	111.695	0.762138	0.000351972	UP		ENSDARG00000061802	135.339	156.088	143.541	191.434	181.685	192.111	0.377856	0.0039797	UP		ENSDARG00000067596	33.7833	32.739	34.0756	21.9301	18.7049	17.4254	0.377856	0.0039797	UP		ENSDARG00000036008	25.227	24.2644	21.2828	12.382	15.9127	14.3009	-0.730994	0.00270609	DOWN
	ENSDARG00000035771	182.577	155.266	199.268	452.803	365.335	255.353	1.00257	0.00035405	UP		ENSDARG00000012745	9.50272	9.86641	11.1345	6.09253	4.02203	5.08063	-1.01944	0.00398414	DOWN		ENSDARG00000031560	138.591	152.782	132.062	104.625	113.186	104.335	-1.01944	0.00398414	DOWN		ENSDARG00000039843	37.007	34.2665	36.2529	19.9052	21.5036	18.4567	-0.84241	0.00270891	DOWN
	ENSDARG00000063433	2.11287	5.06446	5.75703	16.7228	22.6394	16.6921	2.11787	0.000356029	UP		ENSDARG00000017388	0.511357	0.0709814	0.402451	1.92396	1.80298	1.69354	2.39885	0.00402832	UP		ENSDARG00000020326	13.3005	17.0971	18.4766	30.3061	32.5905	33.9795	2.39885	0.00402832	UP		ENSDARG00000042045	18.1145	19.819	14.3388	1.93305	5.21463	4.76695	-2.13455	0.00272515	DOWN
	ENSDARG00000001969	465.328	404.224	390.549	313.232	311.576	311.112	-0.429133	0.00036406	DOWN		ENSDARG00000093704	25.8661	6.81421	20.1226	40.4031	71.5643	70.0703	1.79217	0.00402832	UP		ENSDARG00000071261	2.5936	0.363767	2.5746	0	0.0062916	0	1.79217	0.00402832	UP		ENSDARG00000038414	41.0078	34.3592	37.9663	80.8225	67.817	69.9153	0.947987	0.00273188	UP
	ENSDARG00000061656	128.761	109.552	109.384	60.1379	71.5526	71.7405	-0.772524	0.000365333	DOWN		ENSDARG00000061208	168.663	179.867	183.115	136.921	122.88	137.812	-0.419347	0.00403025	DOWN		ENSDARG00000025577	3.92365	4.60772	2.80178	0.152292	0.144707	0.653452	-0.419347	0.00403025	DOWN		ENSDARG00000017047	4.11189	4.44539	6.04215	1.61959	1.42461	1.46675	-1.69145	0.00273188	DOWN
	ENSDARG00000052073	535.053	520.54	485.262	367.742	391.987	392.974	-0.41885	0.000365333	DOWN		ENSDARG00000074367	142.157	167.232	139.919	104.856	112.201	117.066	-0.425735	0.00403025	DOWN		ENSDARG00000062799	84.4583	61.4767	87.2337	52.0839	44.5445	46.6129	-0.425735	0.00403025	DOWN		ENSDARG00000093931	4.66755	4.90845	4.50906	0	0	0	-9.42923	0.00273188	DOWN
	ENSDARG00000095883	0	0.0666377	0.928553	11.2558	14.3105	3.19636	5.46096	0.000365333	UP		ENSDARG00000102583	1.57668	0.709814	0.670752	0	0	0	-7.23526	0.00407267	DOWN		ENSDARG00000016706	47.2834	41.5907	44.4498	84.3698	77.1475	64.3651	-7.23526	0.00407267	DOWN		ENSDARG00000005699	591.001	512.702	551.639	687.54	691.933	673.24	0.31054	0.00273188	UP
	ENSDARG00000086906	39.1502	39.6827	41.5992	31.0337	25.1381	22.5521	-0.612962	0.000371549	DOWN		ENSDARG00000006253	28.4655	35.2777	33.001	22.1255	21.3583	20.7459	-0.59175	0.00409753	DOWN		ENSDARG00000007614	12.569	8.60916	11.7372	20.864	18.3148	18.4056	-0.59175	0.00409753	DOWN		ENSDARG00000012194	11.0021	8.89078	10.3708	19.6963	17.848	15.0342	0.79961	0.00275294	UP
	ENSDARG00000062795	170.769	135.208	128.512	106.608	100.931	91.4514	-0.538866	0.00037766	DOWN		ENSDARG00000019660	4.81528	0.780795	4.02451	20.5222	15.256	10.7963	2.25899	0.00409753	UP		ENSDARG00000069356	34.0493	46.3197	44.9041	25.7374	23.5369	16.2274	2.25899	0.00409753	UP		ENSDARG00000089766	0.111132	0.0926123	0	1.93305	0.860145	1.95567	4.43488	0.00277799	UP
	ENSDARG00000097102	46.3588	54.5763	57.5703	87.9557	100.249	99.6198	0.861515	0.000381421	UP		ENSDARG00000062933	108.45	117.19	96.32	75.0343	71.287	84.2537	-0.481181	0.00410496	DOWN		ENSDARG00000063049	20.4828	20.371	21.9599	12.1834	8.17278	8.49488	-0.481181	0.00410496	DOWN		ENSDARG00000057691	67.5683	57.8827	54.74	88.9727	85.7726	89.5943	0.553143	0.00277799	UP
	ENSDARG00000089390	6.21432	13.5941	13.5569	2.73354	1.43862	2.30848	-2.39192	0.000381421	DOWN		ENSDARG00000044923	6.47719	2.20042	5.23186	1.28264	0.832143	1.5877	-1.89845	0.00410496	DOWN		ENSDARG00000089076	74.2169	38.0743	48.6903	24.3667	17.3208	18.7323	-1.89845	0.00410496	DOWN		ENSDARG00000045011	6.5568	5.74196	6.85378	20.7934	20.6972	20.779	1.70009	0.00277799	UP
	ENSDARG00000102724	354.962	339.219	311.622	178.163	206.026	222.502	-0.729625	0.00038398	DOWN		ENSDARG00000096452	0.170452	0.425888	0.13415	1.28264	1.38691	2.11693	2.68303	0.0041065	UP		ENSDARG00000056621	46.0198	40.6207	49.7504	3.19813	3.69317	4.68307	2.68303	0.0041065	UP		ENSDARG00000062799	79.1261	73.9046	79.8104	53.9165	43.276	47.0584	-0.690921	0.00277799	DOWN
	ENSDARG00000019810	198.361	249.958	183.854	77.0215	86.6203	110.452	-1.20929	0.000386209	DOWN		ENSDARG00000062178	8.18171	0.283926	8.98807	0.320659	0.693453	0.105846	-3.96453	0.00410865	DOWN		ENSDARG00000098916	29.3277	37.1043	29.6837	19.3411	17.629	19.4947	-3.96453	0.00410865	DOWN		ENSDARG00000076787	0.222264	0.185225	0.541088	2.71672	2.55355	1.58898	2.82638	0.00277799	UP
	ENSDARG00000069507	11.0615	8.89613	10.2141	25.8882	18.2478	15.4491	0.986608	0.000399996	UP		ENSDARG00000005559	0.0426131	0	0.13415	0.641318	0.416072	1.90523	4.33246	0.00417887	UP		ENSDARG00000086744	0.332513	0.242511	0.227171	2.58896	1.91264	1.41581	4.33246	0.00417887	UP		ENSDARG00000063466	96.4627	89.9265	79.7203	129.619	125.689	127.73	0.525699	0.00277799	UP
	ENSDARG00000008275	3.97716	2.23236	1.11426	9.64779	6.6631	10.2994	1.83047	0.000405332	UP		ENSDARG00000026941	1.53407	1.27766	1.3415	5.13055	3.32857	3.38708	1.47195	0.00417887	UP		ENSDARG00000016454	3.05912	3.39516	3.55901	7.6146	9.59468	9.91069	1.47195	0.00417887	UP		ENSDARG00000074656	387.073	379.525	390.485	650.917	624.492	487.085	0.607815	0.00277799	UP
	ENSDARG00000045304	142.308	146.703	146.34	195.529	192.094	179.529	0.381691	0.000405332	UP		ENSDARG00000035771	250.821	345.537	281.447	562.116	519.812	447.624	0.800011	0.00431916	UP		ENSDARG00000022271	0.665026	0.363767	0.227171	1.37063	1.93152	1.85145	0.800011	0.00431916	UP		ENSDARG00000070621	1.66698	3.7971	3.78761	14.4195	11.2356	9.77837	1.92946	0.00278326	UP
	ENSDARG00000044299	2531.22	2240.39	2274.4	1743.36	1880.59	1821.57	-0.371652	0.000409842	DOWN		ENSDARG00000079967	29.4456	44.3634	28.0374	12.5057	16.3655	14.9243	-1.20936	0.00431916	DOWN		ENSDARG00000030804	18.2882	17.0971	19.7639	30.0015	27.0727	27.3361	-1.20936	0.00431916	DOWN		ENSDARG00000033655	1.33359	7.03853	3.06616	0.313468	0.241916	0	-4.10495	0.00279664	DOWN
	ENSDARG00000027803	26.2244	31.4863	29.8994	47.5958	43.083	46.7023	0.646441	0.000409842	UP		ENSDARG00000014311	18.6645	11.499	22.0007	37.5171	28.4316	31.7539	0.904904	0.00434369	UP		ENSDARG00000015015	4.18967	4.60772	2.49888	9.89898	17.5598	15.465	0.904904	0.00434369	UP		ENSDARG00000104537	9.0017	8.70556	9.73958	21.1591	14.9181	18.3344	0.985267	0.00284087	UP
	ENSDARG00000079608	11.1858	18.7585	15.0426	36.0184	36.4956	36.7581	1.26982	0.000409842	UP		ENSDARG00000034670	0.340905	0.212944	0	1.28264	2.63512	1.16431	2.92492	0.00439013	UP		ENSDARG00000039958	5.25371	10.5492	6.28506	0.456876	0.704659	0.653452	2.92492	0.00439013	UP		ENSDARG00000027087	5.77887	5.74196	10.1905	1.88081	1.82781	2.93351	-1.73284	0.00289793	DOWN
	ENSDARG00000093406	12.6772	10.2955	9.84266	20.9035	16.3549	20.066	0.800823	0.000410534	UP		ENSDARG00000086744	0.383518	0.0709814	0.13415	1.92396	1.66429	1.16431	2.76832	0.0043905	UP		ENSDARG00000092134	105.673	96.277	102.075	144.068	140.384	133.74	2.76832	0.0043905	UP		ENSDARG00000060830	14.2249	19.0781	22.4551	40.5419	38.1958	48.2807	1.1833	0.00292549	UP
	ENSDARG00000088318	1124.17	1109.12	1141.01	889.365	962.97	866.391	-0.311387	0.000410534	DOWN		ENSDARG00000010572	285.593	286.126	303.985	220.934	222.182	195.498	-0.456374	0.0043905	DOWN		ENSDARG00000089572	1.59606	1.33381	0.984408	0	0.144707	0.108909	-0.456374	0.0043905	DOWN		ENSDARG00000055271	3.33396	1.66702	1.71344	7.00079	7.47251	4.88918	1.54148	0.00293741	UP
	ENSDARG00000102474	3.10716	2.06577	2.22853	17.2052	9.69179	6.03757	2.16264	0.00041413	UP		ENSDARG00000045493	12.23	37.1233	10.0613	3.52725	4.85417	7.3034	-1.88842	0.00440345	DOWN		ENSDARG00000074968	2.99262	4.60772	3.86191	0.609168	0.843074	0.653452	-1.88842	0.00440345	DOWN		ENSDARG00000014599	7.44585	9.8169	7.39487	16.5093	15.0525	18.8234	1.02728	0.00293741	UP
	ENSDARG00000053380	3.6043	3.46516	4.08563	10.6126	7.11741	7.28059	1.17026	0.000424444	UP		ENSDARG00000089390	5.79538	6.60127	9.79298	1.92396	1.24822	2.43447	-1.96441	0.00440594	DOWN		ENSDARG00000087954	23.4089	23.2811	26.8062	54.0637	40.3857	56.4147	-1.96441	0.00440594	DOWN		ENSDARG00000019233	25.1159	28.5246	20.381	41.3778	48.6251	46.325	0.881113	0.00293741	UP
	ENSDARG00000099156	64.8775	76.0669	80.7841	23.7979	40.5844	33.2066	-1.18009	0.000424869	DOWN		ENSDARG00000031015	0.383518	0.354907	0.13415	1.28264	2.21905	4.23385	3.06976	0.00449836	UP		ENSDARG00000105648	58.9213	64.6293	58.6101	32.2859	41.8769	38.1181	3.06976	0.00449836	UP		ENSDARG00000042213	2.66717	4.72323	4.41888	9.19507	8.17138	6.96709	1.04101	0.00296362	UP
	ENSDARG00000004492	30.2016	34.6183	35.0993	54.51	51.7148	43.1508	0.5809	0.000428074	UP		ENSDARG00000038898	23.6503	20.9395	20.6592	8.6578	12.8982	11.1139	-0.984879	0.00455064	DOWN		ENSDARG00000016443	113.32	109.979	130.926	209.249	179.021	188.085	-0.984879	0.00455064	DOWN		ENSDARG00000073769	2.55604	1.57441	1.62326	0.208979	0.0806386	0	-4.04934	0.00296362	DOWN
	ENSDARG00000077237	64.3803	67.1708	52.9275	32.1593	40.4329	31.2533	-0.827321	0.000430762	DOWN		ENSDARG00000043912	4.94312	2.48435	3.35376	11.8644	10.4018	6.98586	1.4145	0.00458932	UP		ENSDARG00000035151	0.798031	1.45507	0.757237	0	0.11954	0.108909	1.4145	0.00458932	UP		ENSDARG00000056678	21.2262	22.9678	12.2647	4.96325	5.45654	7.08931	-1.69676	0.00296362	DOWN
	ENSDARG00000040553	6.09003	7.63001	8.7284	24.1195	26.1981	27.7018	1.80068	0.000452615	UP		ENSDARG00000096222	0.340905	0.425888	0.402451	0.961978	3.32857	4.02216	2.89349	0.00473886	UP		ENSDARG00000055129	434.262	353.945	416.102	326.514	295.535	284.143	2.89349	0.00473886	UP		ENSDARG00000103137	33.1174	33.433	32.9162	19.7485	20.294	22.2458	-0.677099	0.00297293	DOWN
	ENSDARG00000053485	9.94291	10.0956	10.3998	17.6876	14.3105	17.7575	0.703431	0.000461813	UP		ENSDARG00000044753	5.28402	5.60753	6.03677	10.2611	10.5405	13.0191	1.00684	0.00478164	UP		ENSDARG00000040009	105.274	99.3084	109.724	144.83	171.169	164.888	1.00684	0.00478164	UP		ENSDARG00000044405	1.66698	2.96359	1.80363	0.104489	0.510711	0.12223	-2.88927	0.00297293	DOWN
	ENSDARG00000059311	10.5643	5.79748	8.17127	2.89434	2.57438	3.01878	-1.52776	0.000462334	DOWN		ENSDARG00000059035	205.267	228.915	188.079	164.498	147.428	173.271	-0.359684	0.0048217	DOWN		ENSDARG00000095288	11.5715	5.33525	9.9198	53.6068	54.4034	91.4833	-0.359684	0.0048217	DOWN		ENSDARG00000023797	8.66831	11.2061	3.8778	1.46285	1.23646	0.366689	-2.8711	0.00298395	DOWN
	ENSDARG00000098687	0.870004	1.16616	2.04282	9.1654	6.6631	1.95333	2.18941	0.000466703	UP		ENSDARG00000044255	5.02834	4.68477	3.35376	0	0.693453	0.423385	-3.31658	0.00483062	DOWN		ENSDARG00000019810	144.377	192.797	162.2	68.5314	77.6257	100.087	-3.31658	0.00483062	DOWN		ENSDARG00000011571	6.11227	3.70449	5.86178	10.3967	10.4024	11.9785	1.06227	0.00298395	UP
	ENSDARG00000060705	1.11858	0.766333	0.557132	5.94947	4.84589	6.39272	2.78431	0.000472548	UP		ENSDARG00000019747	5.5397	1.77453	1.8781	10.5818	12.3435	9.73787	1.78031	0.00483062	UP		ENSDARG00000074506	26.8006	23.0386	31.8797	56.9572	52.4656	55.9791	1.78031	0.00483062	UP		ENSDARG00000100371	947.401	975.671	1052.51	1402.93	1352.63	1334.87	0.459077	0.00298395	UP
	ENSDARG00000097521	1.74001	2.33232	3.15708	5.94947	4.77018	6.92544	1.29661	0.000476349	UP		ENSDARG00000101670	69.0332	78.7184	77.4048	149.427	131.895	135.06	0.886174	0.00483062	UP		ENSDARG00000006112	159.34	64.7506	127.443	243.21	317.946	333.37	0.886174	0.00483062	UP		ENSDARG00000025073	112.577	97.7986	81.8846	145.188	139.908	126.63	0.496068	0.00298566	UP
	ENSDARG00000090213	13.9201	8.46299	11.6998	25.4058	23.7752	20.4212	1.04113	0.000476349	UP		ENSDARG00000103415	63.5361	54.9396	75.3925	107.421	96.9447	86.5823	0.584801	0.00483062	UP		ENSDARG00000035181	35.6454	38.5593	30.4409	21.0163	21.0894	26.0292	0.584801	0.00483062	UP		ENSDARG00000059311	2.88944	2.96359	2.25453	0.992649	1.20958	0.977837	-1.32862	0.00305795	DOWN
	ENSDARG00000029722	2003.74	1879.25	2016.07	1258.07	1493.97	1514.9	-0.467119	0.000476349	DOWN		ENSDARG00000102195	700.346	781.15	687.923	611.497	603.859	589.458	-0.265738	0.00485118	DOWN		ENSDARG00000043873	212.542	206.135	220.053	164.323	172.855	161.294	-0.265738	0.00485118	DOWN		ENSDARG00000093411	4.88981	5.00106	3.51707	0	0	0	-9.35722	0.00306046	DOWN
	ENSDARG00000017143	37.1616	35.8844	34.5422	68.3385	62.1637	49.1884	0.740299	0.000476349	UP		ENSDARG00000011405	98.4362	93.6244	87.0636	136.28	138.968	122.993	0.510591	0.00486356	UP		ENSDARG00000097869	1.39656	0.84879	2.80178	0.152292	0.113249	0.217817	0.510591	0.00486356	UP		ENSDARG00000040186	15.5585	13.7066	15.421	23.4579	22.8207	25.9127	0.690598	0.00311728	UP
	ENSDARG00000109597	3.48002	5.36433	4.27134	13.1853	10.449	11.1873	1.38602	0.000476349	UP		ENSDARG00000060639	11.2072	1.27766	8.04902	0.641318	1.66429	1.16431	-2.48488	0.00493731	DOWN		ENSDARG00000030087	4.25617	2.66763	4.1648	21.3209	22.1653	20.8016	-2.48488	0.00493731	DOWN		ENSDARG00000013076	169.365	156.144	149.971	120.111	118.969	130.663	-0.363543	0.00311728	DOWN
	ENSDARG00000041060	2.48573	2.66551	1.29997	0.160796	0	0	-5.51663	0.000476349	DOWN		ENSDARG00000014867	57.6981	50.8936	56.8798	81.1268	82.6596	75.6802	0.532516	0.0049385	UP		ENSDARG00000053820	1.79557	1.21256	0.681513	0	0.0754991	0.217817	0.532516	0.0049385	UP		ENSDARG00000034189	247.269	233.29	206.245	111.229	66.4462	107.073	-1.27403	0.0031327	DOWN
	ENSDARG00000079645	53.816	51.2111	39.9278	1.12558	1.21147	0	-5.80131	0.000476349	DOWN		ENSDARG00000077653	35.6672	32.9354	37.8304	22.7668	21.9131	24.8739	-0.611118	0.0049385	DOWN		ENSDARG00000078447	11.3054	13.0956	14.236	3.50272	6.43001	4.02962	-0.611118	0.0049385	DOWN		ENSDARG00000098215	33.7842	30.1916	35.4412	73.5083	49.3777	64.2928	0.911511	0.0031327	UP
	ENSDARG00000010385	2.85859	4.16486	4.45706	16.7228	8.93462	11.5424	1.6859	0.000486315	UP		ENSDARG00000037909	4.98573	3.76201	4.29281	12.1851	11.5113	6.13909	1.16912	0.00496166	UP		ENSDARG00000027916	73.0864	67.6607	68.6814	85.8927	93.8643	99.6515	1.16912	0.00496166	UP		ENSDARG00000093798	0.222264	0.0926123	0.360725	3.55264	2.39228	1.71121	3.47111	0.00315508	UP
	ENSDARG00000008235	31.3202	35.4512	25.9995	21.0643	18.3235	19.8884	-0.65549	0.000494445	DOWN		ENSDARG00000063191	30.8945	29.5992	32.5985	55.1534	49.0965	51.3355	0.739651	0.00497064	UP		ENSDARG00000006566	113.985	107.433	111.465	43.7078	60.5881	51.5138	0.739651	0.00497064	UP		ENSDARG00000087954	27.1162	24.2644	22.4551	52.1925	40.7494	55.37	1.0045	0.00321898	UP
	ENSDARG00000058180	5.22003	8.4963	6.12845	18.3308	16.6578	25.7484	1.58307	0.000502713	UP		ENSDARG00000053485	24.8434	32.2255	30.4521	43.289	44.5197	39.4807	0.541255	0.00502062	UP		ENSDARG00000029292	130.744	131.805	106.467	84.9789	87.5475	69.5927	0.541255	0.00502062	UP		ENSDARG00000063159	8.44604	2.68576	11.8137	0.261223	1.45149	0.611148	-3.21225	0.00323392	DOWN
	ENSDARG00000002021	7.70575	8.02984	6.12845	1.44717	1.51434	2.48606	-2.02964	0.000503718	DOWN		ENSDARG00000104217	1.87498	0.49687	2.01226	29.5006	18.4458	6.13909	3.61161	0.00508143	UP		ENSDARG00000044255	4.9877	3.2739	1.43875	0.152292	0.327163	0.435635	3.61161	0.00508143	UP		ENSDARG00000104242	34.7844	44.5465	31.1125	16.3003	17.9018	22.4902	-0.968719	0.00323392	DOWN
	ENSDARG00000100536	52.6974	44.6472	46.4277	86.6693	64.511	62.5066	0.571882	0.000503827	UP		ENSDARG00000009273	108.834	90.5722	119.26	70.2244	76.0024	73.4574	-0.534204	0.00508143	DOWN		ENSDARG00000003395	5.1207	5.09274	5.30066	12.9448	22.2911	19.2768	-0.534204	0.00508143	DOWN		ENSDARG00000098591	86.9053	80.6653	79.6301	126.589	131.71	118.44	0.608482	0.00324433	UP
	ENSDARG00000086529	9.44576	12.7278	9.84266	36.9832	28.3939	26.6363	1.49949	0.000505458	UP		ENSDARG00000042989	166.148	164.535	146.358	101.008	102.492	123.629	-0.542092	0.00508143	DOWN		ENSDARG00000030949	197.38	206.984	182.797	139.195	158.334	150.403	-0.542092	0.00508143	DOWN		ENSDARG00000031015	0.444529	0.185225	0.450906	3.18693	3.2793	3.17797	3.14327	0.00325801	UP
	ENSDARG00000063553	9.19719	6.897	6.12845	2.89434	3.18012	1.77575	-1.47885	0.000505633	DOWN		ENSDARG00000015015	3.66473	6.60127	2.01226	9.94044	18.3072	14.3951	1.78711	0.00513674	UP		ENSDARG00000017454	295.471	296.834	318.039	226.611	198.808	192.986	1.78711	0.00513674	UP		ENSDARG00000069006	181.368	210.23	197.587	163.265	164.825	151.931	-0.295109	0.00330794	DOWN
	ENSDARG00000006567	36.6645	44.9804	48.2848	25.4058	23.1694	24.5054	-0.830506	0.00051173	DOWN		ENSDARG00000063049	22.9258	14.6222	20.9275	9.61978	7.90536	10.4788	-1.06205	0.00513674	DOWN		ENSDARG00000090352	3.19213	4.36521	3.71046	0	0.188748	0.435635	-1.06205	0.00513674	DOWN		ENSDARG00000028784	273.274	262.093	223.109	512.834	448.055	407.024	0.851465	0.00333186	UP
	ENSDARG00000040070	521.008	404.024	534.475	331.241	317.86	283.766	-0.644355	0.000512802	DOWN		ENSDARG00000061436	1.19317	0.567851	0.939052	6.09253	6.93453	8.15017	2.95466	0.0051898	UP		ENSDARG00000037748	0.332513	0.242511	0.151447	2.89355	1.75536	1.41581	2.95466	0.0051898	UP		ENSDARG00000104767	1.55585	1.38918	3.42689	0.0522447	0	0.244459	-5.08639	0.00334822	DOWN
	ENSDARG00000104409	229.681	219.371	244.395	170.605	172.559	156.977	-0.470366	0.000514985	DOWN		ENSDARG00000025577	4.00563	5.67851	3.62206	0.320659	0.416072	0.317539	-3.62401	0.00522194	DOWN		ENSDARG00000040510	192.725	299.987	228.383	96.0963	105.812	145.502	-3.62401	0.00522194	DOWN		ENSDARG00000025850	33.5619	25.1905	29.2187	46.341	40.7225	40.2135	0.534086	0.00335838	UP
	ENSDARG00000073718	14.4172	15.3267	11.5141	0.643186	2.6501	1.59818	-2.9992	0.000517243	DOWN		ENSDARG00000091215	101.59	86.4553	20.1226	9.94044	3.32857	2.75201	-3.88107	0.00522194	DOWN		ENSDARG00000113737	0	0.242511	0.302895	2.28438	1.97556	3.04944	-3.88107	0.00522194	DOWN		ENSDARG00000031198	70.4578	61.3093	64.2091	38.8701	49.7271	35.9355	-0.649458	0.00335838	DOWN
	ENSDARG00000101986	823.894	660.479	746.371	460.521	512.529	556.699	-0.54388	0.000526997	DOWN		ENSDARG00000030213	13.1248	12.7057	10.3296	27.5767	20.3875	16.0886	0.805542	0.00522244	UP		ENSDARG00000013892	233.69	219.473	244.966	173.004	175.995	166.413	0.805542	0.00522244	UP		ENSDARG00000079217	3.22283	2.68576	5.68142	14.4195	14.73	10.7562	1.78254	0.00338222	UP
	ENSDARG00000055284	0	0.0333188	0.185711	1.76876	0.908605	1.24303	4.5269	0.000535414	UP		ENSDARG00000003429	14.9998	0	7.51242	0	0.138691	0.105846	-6.14781	0.00522244	DOWN		ENSDARG00000117011	6.05174	3.88018	4.84631	0.456876	1.10103	0.980178	-6.14781	0.00522244	DOWN		ENSDARG00000003269	8.00151	12.6879	16.0523	37.8774	46.7166	33.002	1.67685	0.00338222	UP
	ENSDARG00000061923	82.899	87.5619	60.5417	46.1486	54.4406	50.9642	-0.610475	0.00053821	DOWN		ENSDARG00000096689	16.0225	11.7829	8.85392	1.92396	5.13155	6.66832	-1.36363	0.0052393	DOWN		ENSDARG00000068562	1.92858	2.30386	1.5902	39.2913	15.9681	19.2768	-1.36363	0.0052393	DOWN		ENSDARG00000074226	5.77887	5.2789	9.28867	1.72408	1.07518	0.733377	-2.48988	0.00340416	DOWN
	ENSDARG00000088440	1230.93	1212.61	1305.17	924.58	967.286	910.429	-0.419533	0.000539937	DOWN		ENSDARG00000079917	4.85789	1.9165	0.804902	0	0.138691	0.317539	-3.71192	0.00524411	DOWN		ENSDARG00000045399	56.2612	55.4139	58.08	96.4008	89.0198	101.067	-3.71192	0.00524411	DOWN		ENSDARG00000045074	0.555661	0.370449	0.180363	2.40326	2.44604	1.83344	2.60906	0.00342168	UP
	ENSDARG00000015902	3.6043	4.16486	2.22853	0	0.378585	0.355151	-3.63798	0.000539937	DOWN		ENSDARG00000019459	19.6446	17.7453	13.6833	8.33714	7.48929	11.1139	-0.918346	0.00525525	DOWN		ENSDARG00000078676	0.133005	0	0.151447	1.8275	5.49256	4.24744	-0.918346	0.00525525	DOWN		ENSDARG00000018106	11.2243	11.2061	14.2486	26.1223	24.3797	21.8791	0.980866	0.00342831	UP
	ENSDARG00000074848	6.71146	6.93032	5.1999	14.1501	16.7335	27.3466	1.61427	0.000539937	UP		ENSDARG00000001873	52.755	36.6264	49.5015	86.578	64.7685	66.154	0.640798	0.00525525	UP		ENSDARG00000097521	9.97539	11.0343	12.1158	24.2144	20.5735	21.5639	0.640798	0.00525525	UP		ENSDARG00000057062	2.22264	0.833511	2.07417	0	0.188157	0.12223	-3.83662	0.00342831	DOWN
	ENSDARG00000012874	418.223	354.979	376.25	266.44	277.352	295.486	-0.453498	0.000539937	DOWN		ENSDARG00000096929	0	0	0	2.56527	0.693453	1.79939	7.89154	0.00529654	UP		ENSDARG00000104581	94.5667	104.401	94.5031	70.2066	72.0262	55.2167	7.89154	0.00529654	UP		ENSDARG00000021584	32.8951	39.4528	29.1286	94.3539	96.0943	61.8482	1.31674	0.00344417	UP
	ENSDARG00000061986	34.303	34.1518	30.0851	45.6662	48.6104	51.6745	0.564162	0.000546106	UP		ENSDARG00000097473	20.923	33.3612	19.4518	43.289	40.2203	43.2912	0.778731	0.00532135	UP		ENSDARG00000002970	111.392	94.2157	108.966	146.505	147.374	144.086	0.778731	0.00532135	UP		ENSDARG00000059642	160.475	173.926	175.493	136.359	125.285	128.341	-0.386935	0.00344417	DOWN
	ENSDARG00000020611	28.4616	26.022	30.6423	54.3492	46.7174	42.7957	0.761215	0.000548154	UP		ENSDARG00000089766	0	0.0709814	0	1.28264	0.693453	0.740925	4.86367	0.00535681	UP		ENSDARG00000111712	2.4606	1.69758	1.89309	7.15772	7.05288	8.05925	4.86367	0.00535681	UP		ENSDARG00000053959	47.0089	63.3468	49.239	85.3156	84.4017	74.1933	0.612449	0.00344417	UP
	ENSDARG00000058868	903.561	1014.49	1017.14	779.381	807.296	791.454	-0.303592	0.000556038	DOWN		ENSDARG00000061699	113.692	175.821	123.821	66.3765	95.8352	92.298	-0.692033	0.00540418	DOWN		ENSDARG00000075975	0.399016	0.242511	0.530066	5.48251	4.23424	8.05925	-0.692033	0.00540418	DOWN		ENSDARG00000099533	30.5613	30.2842	30.6616	16.9273	13.1441	16.0121	-0.99159	0.00344417	DOWN
	ENSDARG00000035650	72.7075	74.8341	90.4411	45.9878	33.5427	37.646	-1.02315	0.00055979	DOWN		ENSDARG00000074004	1.19317	0.354907	0.939052	6.09253	2.08036	4.12801	2.24666	0.00542945	UP		ENSDARG00000074017	129.082	118.588	113.51	89.7	92.8765	86.9092	2.24666	0.00542945	UP		ENSDARG00000011026	9.0017	9.35384	6.85378	3.70937	2.63419	3.54466	-1.3557	0.00344417	DOWN
	ENSDARG00000015905	156.104	44.514	123.312	3.21593	1.51434	11.5424	-4.42646	0.000561292	DOWN		ENSDARG00000074229	193.123	198.677	166.749	275.446	327.31	283.033	0.665133	0.00545942	UP		ENSDARG00000042141	5.51972	5.33525	6.66368	1.37063	1.23944	1.74254	0.665133	0.00545942	UP		ENSDARG00000029019	0.222264	0.185225	0.450906	1.41061	2.74171	2.0779	2.82264	0.00344417	UP
	ENSDARG00000025904	8.94861	8.46299	7.98556	20.2604	15.9006	13.3182	0.959353	0.000562516	UP		ENSDARG00000069342	155.026	221.675	155.212	98.1217	92.784	126.804	-0.740476	0.00549983	DOWN		ENSDARG00000076836	8.24632	10.428	17.1893	63.5058	49.5274	48.6822	-0.740476	0.00549983	DOWN		ENSDARG00000019706	44.6751	34.2665	30.3009	69.172	69.1341	61.9704	0.876121	0.00344978	UP
	ENSDARG00000039910	104.276	109.652	96.1981	75.092	71.5526	74.9368	-0.486812	0.000566676	DOWN		ENSDARG00000045518	52.2436	42.6598	36.3547	25.9734	30.2345	29.3194	-0.616485	0.00549983	DOWN		ENSDARG00000100361	1.52956	2.06135	1.36303	5.17793	4.4922	4.68307	-0.616485	0.00549983	DOWN		ENSDARG00000099298	47.7868	62.3281	55.8222	31.3468	34.6746	31.0463	-0.772613	0.00348763	DOWN
	ENSDARG00000030665	138.082	115.483	132.597	215.306	164.76	163.725	0.495117	0.000566923	UP		ENSDARG00000015902	4.73005	3.33612	5.76847	1.28264	0.138691	0.846771	-2.72851	0.00549983	DOWN		ENSDARG00000115101	0.465518	0.242511	0.0757237	5.02564	2.98851	1.63363	-2.72851	0.00549983	DOWN		ENSDARG00000086529	74.3474	50.2885	47.6157	122.357	132.194	136.042	1.182	0.00349467	UP
	ENSDARG00000069755	0.124286	0.166594	0.185711	1.12558	1.74149	2.48606	3.42343	0.000573314	UP		ENSDARG00000063352	43.2949	79.4282	43.4647	19.2396	29.125	17.0413	-1.34203	0.0055062	DOWN		ENSDARG00000011405	87.2514	88.8804	73.0733	120.768	125.222	112.829	-1.34203	0.0055062	DOWN		ENSDARG00000039034	8.22378	3.7971	5.14033	32.6007	25.885	15.8898	2.12221	0.0035054	UP
	ENSDARG00000104806	304.377	299.037	334.651	201.478	217.838	218.24	-0.556429	0.000573314	DOWN		ENSDARG00000099235	186.304	162.902	175.469	120.247	140.494	143.104	-0.374492	0.00551252	DOWN		ENSDARG00000014531	20.2833	18.4309	19.3853	26.9557	26.8274	31.8013	-0.374492	0.00551252	DOWN		ENSDARG00000052244	198.149	321.179	300.033	120.111	140.795	136.042	-1.046	0.0035054	DOWN
	ENSDARG00000011272	4.84717	3.43184	2.97137	20.2604	7.64743	8.16847	1.66778	0.000573314	UP		ENSDARG00000076302	121.405	164.251	100.881	79.5235	87.0977	79.3848	-0.652524	0.00551252	DOWN		ENSDARG00000101989	1.72907	0.970046	1.2873	5.02564	16.7168	16.3363	-0.652524	0.00551252	DOWN		ENSDARG00000022659	128.358	129.102	130.763	106.37	109.588	102.551	-0.285001	0.0035054	DOWN
	ENSDARG00000093192	8.70004	17.3258	8.91411	31.6769	22.6394	33.5618	1.29259	0.000581257	UP		ENSDARG00000057853	107.428	77.0858	116.174	72.1483	69.3453	61.285	-0.570235	0.00557598	DOWN		ENSDARG00000056797	1.19705	2.42511	2.42316	9.74669	11.4885	10.1285	-0.570235	0.00557598	DOWN		ENSDARG00000056050	8.55717	7.96466	7.93595	14.942	13.5204	14.0564	0.797571	0.0035075	UP
	ENSDARG00000042561	524.613	330.923	417.663	210.804	289.012	251.269	-0.758977	0.000584199	DOWN		ENSDARG00000058605	5.36925	3.0522	6.70752	1.28264	0.277381	0.423385	-3.15758	0.00557598	DOWN		ENSDARG00000103750	0.598524	0.242511	0.681513	16.7521	10.0288	16.2274	-3.15758	0.00557598	DOWN		ENSDARG00000093306	5.55661	0	4.68943	0	0.0537591	0.12223	-5.98312	0.0035075	DOWN
	ENSDARG00000095946	1.86429	3.86499	3.89992	0.964779	0.908605	0.887877	-1.80274	0.000588547	DOWN		ENSDARG00000059556	28.082	22.0042	26.4276	48.4195	38.0012	48.5835	0.816762	0.0056225	UP		ENSDARG00000045660	66.5691	79.3012	61.2604	38.6822	43.3239	33.8706	0.816762	0.0056225	UP		ENSDARG00000061208	165.587	188.929	187.757	134.896	130.258	141.542	-0.415855	0.0035075	DOWN
	ENSDARG00000044923	10.3158	10.762	9.47124	1.76876	2.42295	3.01878	-2.08434	0.000592759	DOWN		ENSDARG00000039887	21.5196	27.3278	21.5982	64.7732	47.4322	36.7287	1.06728	0.00563126	UP		ENSDARG00000052244	170.513	255.486	289.113	105.995	121.088	115.443	1.06728	0.00563126	UP		ENSDARG00000101308	8.33491	8.52033	7.03414	31.3991	21.2348	17.4788	1.55573	0.0035075	UP
	ENSDARG00000026072	29.953	38.3833	39.1849	59.0123	52.6991	53.9829	0.622578	0.000592759	UP		ENSDARG00000091618	3.02553	5.82047	2.95131	8.33714	10.5405	7.40925	1.15018	0.00564496	UP		ENSDARG00000086309	404.003	382.077	370.667	293.619	327.805	313.221	1.15018	0.00564496	UP		ENSDARG00000011405	92.1285	80.8505	80.6221	131.604	122.275	109.395	0.519918	0.00351362	UP
	ENSDARG00000075249	1.36715	0.433145	0.185711	23.4763	14.7648	19.0006	4.88138	0.000592947	UP		ENSDARG00000030270	3.06814	2.98122	2.95131	0.961978	1.24822	1.376	-1.28733	0.0056457	DOWN		ENSDARG00000103196	11.9705	15.0357	10.8285	4.56876	4.08954	4.13853	-1.28733	0.0056457	DOWN		ENSDARG00000113111	0.333396	0.0926123	0.270544	2.08979	0.967663	1.46675	2.67669	0.00353036	UP
	ENSDARG00000004672	29.7044	26.755	31.7565	52.7412	41.4172	41.3751	0.62328	0.000599269	UP		ENSDARG00000006060	4.68744	3.97496	4.82941	11.2231	8.46012	8.78525	1.06836	0.00566464	UP		ENSDARG00000102064	1.59606	1.81884	1.13585	0.152292	0.358621	0.544544	1.06836	0.00566464	UP		ENSDARG00000116512	46.7866	50.2885	52.4855	33.8546	35.3466	35.691	-0.512325	0.00353036	DOWN
	ENSDARG00000039400	32.9359	28.2544	22.471	55.1532	47.9289	47.0575	0.839409	0.000615699	UP		ENSDARG00000035650	59.4026	37.4782	58.3554	36.8758	24.9643	25.6148	-0.842267	0.00566464	DOWN		ENSDARG00000059658	0.133005	0.121256	0.151447	21.0163	22.8951	26.9005	-0.842267	0.00566464	DOWN		ENSDARG00000035719	34.3398	37.6006	36.1627	19.435	17.6598	15.0342	-1.0486	0.00353036	DOWN
	ENSDARG00000044267	139.449	117.082	119.412	67.2129	77.61	76.8902	-0.760969	0.000616212	DOWN		ENSDARG00000003197	35.241	22.998	33.1351	46.4956	54.7828	51.2296	0.741732	0.00566464	UP		ENSDARG00000037593	61.7809	82.3326	79.9642	159.297	144.071	150.73	0.741732	0.00566464	UP		ENSDARG00000054177	0.111132	0.277837	0.0901813	1.67183	1.74717	1.58898	3.3219	0.00354253	UP
	ENSDARG00000035054	9.94291	11.595	11.1426	0.964779	1.96864	3.55151	-2.35598	0.000618543	DOWN		ENSDARG00000069006	227.98	223.733	215.714	183.417	186.678	179.515	-0.280619	0.00566464	DOWN		ENSDARG00000054032	53.4681	49.4723	43.9197	31.6767	34.2766	29.5143	-0.280619	0.00566464	DOWN		ENSDARG00000059256	1.77811	1.01874	2.8858	0.208979	0.295675	0.12223	-3.01324	0.00355977	DOWN
	ENSDARG00000056678	18.1458	15.7265	14.114	1.92956	4.01301	6.03757	-2.00671	0.000618543	DOWN		ENSDARG00000101131	0.937488	0.425888	0.268301	6.73384	2.49643	4.12801	2.87042	0.00566464	UP		ENSDARG00000003973	13.234	17.4608	13.0245	47.2105	37.9383	30.1677	2.87042	0.00566464	UP		ENSDARG00000027639	39.3408	37.6006	33.1867	53.4986	92.143	71.9932	0.98417	0.0036025	UP
	ENSDARG00000098405	670.028	666.843	751.2	1030.87	1030.43	919.663	0.514113	0.000618543	UP		ENSDARG00000079217	1.57668	2.55533	3.75621	8.97846	9.56965	7.3034	1.74183	0.0056725	UP		ENSDARG00000044923	4.05666	5.57776	4.31625	1.06604	1.17653	1.74254	1.74183	0.0056725	UP		ENSDARG00000022271	0.666793	0.463061	0.631269	2.71672	2.06972	1.58898	1.86059	0.00360423	UP
	ENSDARG00000093129	32.6873	27.1549	29.1566	1.76876	3.63442	4.61696	-3.14412	0.000618908	DOWN		ENSDARG00000102493	26.4627	23.6368	21.7324	12.8264	6.10238	6.88001	-1.51895	0.00574763	DOWN		ENSDARG00000052536	1.33005	1.57632	0.302895	31.829	32.6597	44.2169	-1.51895	0.00574763	DOWN		ENSDARG00000016649	34.451	25.2832	27.7758	12.0685	13.3591	10.3895	-1.28287	0.00362998	DOWN
	ENSDARG00000062986	944.327	914.236	887.883	481.907	246.308	482.117	-1.18492	0.000622373	DOWN		ENSDARG00000039578	107.641	102.923	91.4905	157.123	152.421	132.414	0.545669	0.00574763	UP		ENSDARG00000043912	3.85715	4.00144	4.24052	12.0311	12.1365	8.27706	0.545669	0.00574763	UP		ENSDARG00000028259	108.132	106.041	70.161	43.3109	47.738	50.4808	-1.00711	0.00364177	DOWN
	ENSDARG00000029931	10.4401	10.9619	8.91411	21.8683	19.6107	16.6921	0.928925	0.000624074	UP		ENSDARG00000057644	2.30111	1.20668	1.6098	6.41318	7.90536	6.03324	1.97237	0.00574763	UP		ENSDARG00000069409	70.1603	58.6878	72.0889	50.7132	48.2943	47.702	1.97237	0.00574763	UP		ENSDARG00000002385	58.2332	86.9629	73.3174	45.7664	45.964	43.636	-0.69068	0.00364388	DOWN
	ENSDARG00000057497	909.154	795.487	830.127	562.145	660.783	594.167	-0.479665	0.000625259	DOWN		ENSDARG00000045842	235.224	333.471	246.568	204.581	199.298	206.4	-0.418029	0.00577054	DOWN		ENSDARG00000010145	0.199508	0.121256	0.83296	10.0513	4.88857	1.74254	-0.418029	0.00577054	DOWN		ENSDARG00000054137	2.22264	1.94486	1.80363	3.70937	6.28981	6.84486	1.49036	0.00364388	UP
	ENSDARG00000098915	0.124286	0	0	9.48699	12.7205	23.9727	8.93341	0.000625259	UP		ENSDARG00000010145	0.511357	0.212944	0.402451	7.69582	5.27024	1.69354	3.60148	0.00579623	UP		ENSDARG00000035719	40.8991	49.2298	44.6012	20.864	26.9092	16.9898	3.60148	0.00579623	UP		ENSDARG00000042379	2.44491	1.11135	1.26254	0.0522447	0.161277	0.366689	-3.22347	0.0036578	DOWN
	ENSDARG00000087110	14.2929	10.6953	11.5141	24.9235	20.5193	22.7297	0.903183	0.000634743	UP		ENSDARG00000012627	313.291	301.955	250.056	186.303	210.394	227.781	-0.468799	0.00580764	DOWN		ENSDARG00000086985	8.71184	10.428	6.96658	51.1701	41.4805	20.1481	-0.468799	0.00580764	DOWN		ENSDARG00000007561	16.5587	25.6536	18.0363	6.16487	8.89712	6.11148	-1.4987	0.00367502	DOWN
	ENSDARG00000105050	18.0215	17.1259	15.9711	6.11027	4.77018	9.4115	-1.35356	0.000634743	DOWN		ENSDARG00000096597	6.94593	4.68477	4.69526	2.56527	1.66429	2.43447	-1.31321	0.00582525	DOWN		ENSDARG00000045808	1.46306	1.33381	1.13585	0.152292	0	0	-1.31321	0.00582525	DOWN		ENSDARG00000075530	69.4576	67.1439	67.4556	44.7215	46.2865	38.869	-0.649255	0.0036921	DOWN
	ENSDARG00000099412	3.48002	4.39809	3.34279	0.321593	0.378585	0.710302	-3.03456	0.000634743	DOWN		ENSDARG00000037514	35.3689	19.6618	35.0132	11.8644	10.5405	14.2893	-1.28854	0.00582966	DOWN		ENSDARG00000033009	0.665026	0.84879	0.302895	31.5244	17.5913	11.8711	-1.28854	0.00582966	DOWN		ENSDARG00000013266	10.7798	12.41	11.5432	2.87346	3.06427	3.3002	-1.91297	0.00372735	DOWN
	ENSDARG00000077205	3.23144	3.76503	3.5285	9.1654	6.73882	10.1218	1.29129	0.000639602	UP		ENSDARG00000039328	56.0362	38.5429	72.8436	102.611	90.5649	86.2648	0.74049	0.00585088	UP		ENSDARG00000031968	3.19213	3.15265	3.93763	1.21834	1.02553	0.653452	0.74049	0.00585088	UP		ENSDARG00000100060	28.8944	28.5246	27.1446	48.1174	49.4852	55.37	0.853771	0.00372735	UP
	ENSDARG00000099148	870.377	763.268	933.567	372.887	424.621	329.225	-1.18639	0.000641498	DOWN		ENSDARG00000102701	0	0.354907	0	1.92396	2.08036	1.48185	3.86236	0.00585462	UP		ENSDARG00000063021	70.1603	89.123	71.6346	51.627	43.9908	43.3457	3.86236	0.00585462	UP		ENSDARG00000053820	1.22245	1.20396	1.08218	0.0522447	0.188157	0	-3.35048	0.00372735	DOWN
	ENSDARG00000101094	123.416	78.3992	101.584	41.4855	47.8532	51.1417	-1.1089	0.000650966	DOWN		ENSDARG00000077307	40.5677	30.593	33.5376	18.9189	19.0006	22.757	-0.783639	0.00585462	DOWN		ENSDARG00000057853	145.84	124.772	138.499	91.6798	99.5016	81.3548	-0.783639	0.00585462	DOWN		ENSDARG00000091869	73.1249	63.4394	62.8564	34.7427	31.5297	30.1907	-1.04631	0.00373938	DOWN
	ENSDARG00000104641	79.2947	71.0691	67.2273	35.3752	40.7358	45.2817	-0.84269	0.00065735	DOWN		ENSDARG00000097261	3.15337	1.9165	1.6098	0.641318	0.416072	0.105846	-2.7585	0.00589198	DOWN		ENSDARG00000071727	16.8252	12.6106	10.4499	3.50272	1.73648	1.63363	-2.7585	0.00589198	DOWN		ENSDARG00000005762	2.55604	2.96359	2.16435	7.26201	6.26293	7.82269	1.46851	0.00374437	UP
	ENSDARG00000019300	10.3158	10.7287	8.35698	16.0796	18.0964	17.4024	0.80047	0.000658235	UP		ENSDARG00000105648	78.1098	79.2862	85.1855	41.365	54.6441	59.3798	-0.632877	0.0059003	DOWN		ENSDARG00000061208	162.931	162.968	190.824	126.707	126.537	134.393	-0.632877	0.0059003	DOWN		ENSDARG00000017321	1.11132	1.66702	1.08218	0.156734	0.0806386	0.244459	-3.16804	0.0037522	DOWN
	ENSDARG00000008243	204.202	211.575	204.653	290.881	268.114	240.082	0.364924	0.000658235	UP		ENSDARG00000069251	54.4169	62.2507	61.7092	95.5564	87.6524	84.9946	0.587408	0.00594087	UP		ENSDARG00000005762	2.4606	1.21256	2.65033	5.02564	6.82638	5.98998	0.587408	0.00594087	UP		ENSDARG00000010756	0.889057	0.277837	0.180363	2.66448	6.9618	3.91135	3.36525	0.0037522	UP
	ENSDARG00000019950	3.23144	2.53223	2.41424	6.27106	7.87458	7.99089	1.43792	0.000658235	UP		ENSDARG00000013847	0.468744	0.709814	0.13415	1.92396	2.08036	2.64616	2.25411	0.00595079	UP		ENSDARG00000015937	0.332513	1.45507	1.21158	16.143	12.4448	10.4552	2.25411	0.00595079	UP		ENSDARG00000061759	122.023	134.01	118.679	92.4731	85.5575	80.5493	-0.534307	0.0037578	DOWN
	ENSDARG00000077103	0	0	0	1.12558	1.66578	0.887877	7.5358	0.000658235	UP		ENSDARG00000088000	0.426131	0.354907	0.536601	1.92396	2.63512	1.5877	2.23586	0.00599689	UP		ENSDARG00000075826	0.665026	0	0.454342	5.6348	6.74459	4.46526	2.23586	0.00599689	UP		ENSDARG00000070229	0	0	0	5.9559	8.97776	8.06715	10.1362	0.00381834	UP
	ENSDARG00000069422	156.228	168.527	167.697	231.547	214.658	257.662	0.514254	0.00065863	UP		ENSDARG00000040184	698.471	780.014	790.95	578.149	636.728	555.799	-0.357726	0.0060224	DOWN		ENSDARG00000070229	0	0	0	4.87334	8.07212	7.62361	-0.357726	0.0060224	DOWN		ENSDARG00000016775	27.783	28.1541	31.9242	62.0145	53.3827	59.2813	0.990561	0.00385417	UP
	ENSDARG00000052419	58.2903	68.5702	67.9701	27.1746	26.6524	30.1878	-1.21625	0.0006592	DOWN		ENSDARG00000102724	132.101	174.472	144.882	85.2954	106.792	110.504	-0.571307	0.00606151	DOWN		ENSDARG00000023797	8.97785	8.12413	4.54342	1.06604	0.968906	0.980178	-0.571307	0.00606151	DOWN		ENSDARG00000079760	1.66698	2.13008	1.62326	3.76162	5.75222	7.08931	1.6028	0.00387971	UP
	ENSDARG00000099918	65.2503	65.9047	73.7271	38.2696	51.3362	47.7678	-0.572913	0.00066054	DOWN		ENSDARG00000018968	466.571	472.452	466.575	378.057	399.013	387.186	-0.271435	0.00606151	DOWN		ENSDARG00000002002	8.91135	11.7618	9.9198	5.02564	4.29716	3.37617	-0.271435	0.00606151	DOWN		ENSDARG00000054864	340.509	417.589	354.683	276.845	279.036	292.006	-0.392607	0.00388485	DOWN
	ENSDARG00000022271	0.248573	0.333188	0.371421	2.09035	1.13576	1.95333	2.38903	0.00066054	UP		ENSDARG00000045928	8.18171	11.286	8.98807	20.8428	15.256	20.005	0.97517	0.00606151	UP		ENSDARG00000038505	17.2242	19.2797	14.236	27.4126	29.0546	28.5341	0.97517	0.00606151	UP		ENSDARG00000040442	46.5644	42.1386	57.8964	81.2928	102.25	73.5822	0.812848	0.00388485	UP
	ENSDARG00000074750	4.10145	4.49804	4.64277	0.482389	0.454302	0.887877	-2.91007	0.00066054	DOWN		ENSDARG00000061773	2.30111	2.20042	0.939052	0	0.277381	0.105846	-3.57174	0.00608688	DOWN		ENSDARG00000099950	4.25617	6.42655	6.28506	1.8275	2.52922	1.96036	-3.57174	0.00608688	DOWN		ENSDARG00000056797	1.00019	2.68576	3.51707	9.822	12.9828	12.9563	2.29709	0.00398394	UP
	ENSDARG00000099458	728.318	652.416	691.586	570.828	590.29	549.063	-0.276686	0.000662698	DOWN		ENSDARG00000034189	277.241	202.084	220.409	118.323	66.4328	122.464	-1.19276	0.00611954	DOWN		ENSDARG00000060830	13.5	21.7048	23.3229	42.9463	37.7244	48.0287	-1.19276	0.00611954	DOWN		ENSDARG00000023989	5.22321	8.98339	6.7636	3.23917	4.22009	2.81128	-1.00192	0.00398932	DOWN
	ENSDARG00000078401	62.0189	60.1738	63.3273	35.6968	35.587	32.1412	-0.841073	0.000668542	DOWN		ENSDARG00000100828	3.79257	4.9687	4.42696	0.961978	1.10952	2.11693	-1.58344	0.00616724	DOWN		ENSDARG00000038898	26.2685	17.0971	20.7483	9.13752	13.3571	10.0196	-1.58344	0.00616724	DOWN		ENSDARG00000013095	256.048	237.551	254.492	191.163	203.559	209.135	-0.309268	0.00404786	DOWN
	ENSDARG00000051768	576.44	571.385	475.791	221.899	281.213	344.141	-0.939355	0.000675182	DOWN		ENSDARG00000074084	102.57	94.9021	103.43	118.644	135.362	133.366	0.36661	0.00616724	UP		ENSDARG00000103978	74.6159	77.7249	70.3473	39.2913	49.1436	46.3951	0.36661	0.00616724	UP		ENSDARG00000103840	20.3372	19.7264	15.1505	5.11998	8.35953	9.16722	-1.29052	0.00405377	DOWN
	ENSDARG00000071699	55.8046	50.7779	38.0707	23.1547	18.1721	23.6175	-1.16318	0.000675182	DOWN		ENSDARG00000040553	6.05106	20.7975	12.7443	36.2345	36.753	29.4253	1.37365	0.00616724	UP		ENSDARG00000098032	2.06158	1.45507	0.83296	10.965	4.47332	5.88107	1.37365	0.00616724	UP		ENSDARG00000100136	31.6727	33.6183	30.7518	18.2334	21.4499	13.323	-0.850122	0.00409655	DOWN
	ENSDARG00000067981	75.1932	72.8683	72.7986	45.023	50.7304	42.9733	-0.668869	0.000680556	DOWN		ENSDARG00000079891	10.6533	11.428	12.0735	3.84791	5.825	5.60986	-1.13526	0.00624458	DOWN		ENSDARG00000055481	14.2316	10.6705	6.96658	63.2012	32.2381	60.2265	-1.13526	0.00624458	DOWN		ENSDARG00000096859	3.33396	3.7971	2.07417	0.470202	0.0806386	0.611148	-3.15745	0.00412163	DOWN
	ENSDARG00000071198	127.269	118.382	110.312	62.2282	42.4773	62.329	-1.0958	0.0006854	DOWN		ENSDARG00000060215	363.958	384.293	384.475	273.202	316.769	294.147	-0.356079	0.00624458	DOWN		ENSDARG00000017657	0.199508	0.121256	0.530066	1.67521	2.01331	1.198	-0.356079	0.00624458	DOWN		ENSDARG00000061909	3.1117	4.35278	3.06616	0.626936	0.645109	1.2223	-2.13794	0.00414789	DOWN
	ENSDARG00000037406	0.248573	0.899609	0.557132	2.57274	3.48299	2.30848	2.16035	0.0006854	UP		ENSDARG00000031968	3.45166	4.04594	2.41471	1.6033	0.416072	0.952617	-1.85901	0.00624458	DOWN		ENSDARG00000040070	164.527	142.597	155.764	116.503	105.592	96.7109	-1.85901	0.00624458	DOWN		ENSDARG00000004937	14.336	8.89078	10.461	37.5639	25.0517	34.8354	1.53251	0.00415204	UP
	ENSDARG00000015126	18.1458	10.9619	17.0854	7.07505	4.84589	7.63574	-1.24785	0.000686661	DOWN		ENSDARG00000029710	21.4344	0	15.0248	0	0	0	-10.8019	0.00627202	DOWN		ENSDARG00000098679	8.11332	5.214	8.78394	21.0163	14.3889	19.3858	-10.8019	0.00627202	DOWN		ENSDARG00000020898	60.0114	63.9951	64.1189	21.7338	24.1109	38.6245	-1.16384	0.00415251	DOWN
	ENSDARG00000012603	58.6631	54.7762	80.4127	96.7995	108.654	112.583	0.720438	0.000688979	UP		ENSDARG00000110654	136.191	111.299	132.675	76.3169	104.157	86.794	-0.503981	0.00629826	DOWN		ENSDARG00000018106	11.0394	14.7932	12.9487	27.5649	24.1094	23.7421	-0.503981	0.00629826	DOWN		ENSDARG00000111496	2.44491	3.14882	2.97598	1.14938	1.1827	1.34453	-1.22761	0.00417305	DOWN
	ENSDARG00000040005	6.3386	7.86325	9.09982	1.60796	3.1044	2.84121	-1.60458	0.000692379	DOWN		ENSDARG00000093058	139.771	130.251	132.675	109.024	93.7548	103.624	-0.396411	0.00629826	DOWN		ENSDARG00000097451	0	0	0	7.91918	5.5366	7.84143	-0.396411	0.00629826	DOWN		ENSDARG00000105532	27.2274	29.9138	24.0784	11.2326	10.5099	9.65614	-1.36731	0.00418615	DOWN
	ENSDARG00000037593	71.7132	94.6255	83.9412	188.293	179.677	194.445	1.16512	0.000692379	UP		ENSDARG00000099722	21.1787	21.2234	15.8297	2.24461	8.32143	8.25602	-1.57468	0.00629826	DOWN		ENSDARG00000020898	62.446	55.6564	68.227	22.0823	21.5487	39.316	-1.57468	0.00629826	DOWN		ENSDARG00000099499	111.243	107.43	95.7725	147.644	144.988	151.931	0.499476	0.00418615	UP
	ENSDARG00000061844	56.5503	45.8134	41.4135	27.3354	31.2712	28.7672	-0.717279	0.000692379	DOWN		ENSDARG00000061634	63.877	45.854	63.4531	41.6857	34.1179	34.7176	-0.653741	0.00629826	DOWN		ENSDARG00000104771	63.909	59.2941	61.8662	28.9355	42.2544	36.8111	-0.653741	0.00629826	DOWN		ENSDARG00000061411	7.77925	6.94592	9.6494	0.78367	0.510711	0	-4.05714	0.0042076	DOWN
	ENSDARG00000009886	27.8401	25.3556	20.2425	41.0031	46.4903	44.2163	0.838956	0.000697018	UP		ENSDARG00000008155	185.921	190.372	172.249	92.9912	122.464	131.144	-0.656502	0.00636907	DOWN		ENSDARG00000087417	33.9828	30.4352	38.0133	18.4273	22.8825	18.6234	-0.656502	0.00636907	DOWN		ENSDARG00000099950	3.55623	2.59314	6.31269	1.56734	1.69341	1.46675	-1.38797	0.00422816	DOWN
	ENSDARG00000062248	64.3803	59.9406	74.0985	28.6218	24.3809	38.7114	-1.11807	0.000698162	DOWN		ENSDARG00000068366	9.50272	10.1503	8.04902	16.3536	15.1173	14.1834	0.71329	0.00636907	UP		ENSDARG00000053405	6.65026	5.214	5.67927	17.3613	19.2334	13.069	0.71329	0.00636907	UP		ENSDARG00000055760	151.918	137.251	147.537	194.977	205.494	207.912	0.478259	0.00427326	UP
	ENSDARG00000096528	17.6487	14.6603	12.814	37.7872	21.0493	28.2345	0.936907	0.000698659	UP		ENSDARG00000075624	45.1699	74.2465	52.8552	38.4791	32.5923	33.765	-0.720975	0.00636907	DOWN		ENSDARG00000043857	26.5345	28.6164	23.7772	14.9246	10.8341	13.3958	-0.720975	0.00636907	DOWN		ENSDARG00000112928	0.444529	0.740898	1.17236	2.35101	3.97817	4.88918	2.21636	0.0042808	UP
	ENSDARG00000043359	710.669	739.079	793.913	560.376	415.99	399.367	-0.705826	0.000703987	DOWN		ENSDARG00000021149	16.193	16.8936	17.4395	29.18	28.9863	25.8265	0.732082	0.0063803	UP		ENSDARG00000045518	45.6208	43.2883	35.2115	26.3465	26.9469	27.3361	0.732082	0.0063803	UP		ENSDARG00000055481	14.7806	9.26123	8.11632	65.7761	29.1374	58.1813	2.25217	0.00429488	UP
	ENSDARG00000038563	4.97145	3.8983	11.1426	28.1394	26.2738	31.0757	2.15362	0.000705564	UP		ENSDARG00000059311	5.32664	3.90398	4.29281	1.92396	1.80298	2.01108	-1.23684	0.0063803	DOWN		ENSDARG00000074849	781.805	723.775	687.116	574.141	599.256	514.049	-1.23684	0.0063803	DOWN		ENSDARG00000019747	17.0032	7.5016	8.47704	34.2725	42.2277	29.9462	1.69487	0.0043283	UP
	ENSDARG00000006577	0.621432	0.86629	0.371421	2.41195	2.27151	1.77575	1.67571	0.000708292	UP		ENSDARG00000007092	35.5819	45.2151	40.111	63.8112	51.4542	56.8395	0.506834	0.00643612	UP		ENSDARG00000059556	38.904	34.6791	33.2427	70.5112	56.9075	61.7512	0.506834	0.00643612	UP		ENSDARG00000056141	151.362	149.569	148.889	129.149	116.657	118.196	-0.305193	0.00434025	DOWN
	ENSDARG00000101989	0.497145	0.166594	0	3.53752	6.28452	5.68241	4.5256	0.000708292	UP		ENSDARG00000003869	55.8231	44.7183	40.7817	26.2941	30.2345	27.0967	-0.756841	0.00646962	DOWN		ENSDARG00000010563	111.525	102.461	105.786	55.7389	70.3778	74.2757	-0.756841	0.00646962	DOWN		ENSDARG00000102064	1.44472	1.38918	1.62326	0.313468	0.537591	0.244459	-1.91197	0.00434025	DOWN
	ENSDARG00000096808	8.57576	9.8957	8.54269	4.6631	4.39159	4.79454	-0.970158	0.000713202	DOWN		ENSDARG00000078890	113.351	122.585	136.431	74.7136	72.6739	86.6882	-0.666328	0.00646962	DOWN		ENSDARG00000016256	66.5026	71.5409	77.7682	51.627	49.3639	50.6426	-0.666328	0.00646962	DOWN		ENSDARG00000079324	59.0112	42.4164	45.9023	90.4356	78.0313	85.4385	0.785743	0.00435166	UP
	ENSDARG00000088087	714.025	652.849	596.874	374.817	415.762	456.191	-0.655752	0.000713202	DOWN		ENSDARG00000077537	5.58231	2.76827	8.31732	15.071	13.3143	13.4425	1.33962	0.00646962	UP		ENSDARG00000099479	3.52464	1.33381	3.93763	10.3559	7.51846	16.2274	1.33962	0.00646962	UP		ENSDARG00000078768	55.7883	53.2521	79.1792	33.9068	32.6317	30.4352	-0.955834	0.00441273	DOWN
	ENSDARG00000076490	23.4901	30.6867	19.3139	9.0046	7.42027	8.16847	-1.58862	0.000718027	DOWN		ENSDARG00000019398	61.6185	69.0649	68.1484	97.4804	88.762	85.3122	0.448262	0.00654772	UP		ENSDARG00000104344	5.45321	51.4124	47.7059	0	0	0	0.448262	0.00654772	UP		ENSDARG00000025693	64.6789	63.9025	61.7742	32.235	32.8468	40.2135	-0.857122	0.00444622	DOWN
	ENSDARG00000062178	9.44576	8.6629	6.31416	0.160796	0.605737	0.355151	-4.29234	0.000719553	DOWN		ENSDARG00000103840	23.5224	16.3257	19.0494	6.73384	8.46012	9.31448	-1.25082	0.00656652	DOWN		ENSDARG00000073837	289.419	266.278	270.182	188.69	212.039	196.145	-1.25082	0.00656652	DOWN		ENSDARG00000087749	69.0131	51.3072	88.1071	102.347	126.898	121.863	0.75205	0.00445103	UP
	ENSDARG00000044327	12.6772	10.7953	11.6998	4.18071	6.73882	6.39272	-1.00362	0.000731943	DOWN		ENSDARG00000067713	15.1276	10.1503	13.1467	26.2941	23.0226	23.8154	0.923629	0.00661916	UP		ENSDARG00000109289	26.7341	22.3111	33.0155	47.972	47.7029	46.3951	0.923629	0.00661916	UP		ENSDARG00000045660	67.6795	78.9057	62.4956	38.9745	46.9854	34.102	-0.796651	0.00445887	DOWN
	ENSDARG00000103750	2.23715	1.19948	1.48569	62.8714	39.6	61.086	5.08967	0.000734131	UP		ENSDARG00000102511	45.3403	34.7809	40.7817	53.8707	59.0822	57.7921	0.498874	0.0066864	UP		ENSDARG00000100097	11.904	13.0956	15.5234	4.87334	7.1095	6.86125	0.498874	0.0066864	UP		ENSDARG00000057026	255.493	202.265	244.481	424.958	407.736	444.304	0.862614	0.00447539	UP
	ENSDARG00000097085	1.61572	2.16572	2.41424	0	0	0	-8.24393	0.000734131	DOWN		ENSDARG00000070621	2.34372	7.09814	5.23186	20.8428	10.8179	16.6179	1.71959	0.00675366	UP		ENSDARG00000032737	1.66257	0.84879	1.96882	8.68064	4.85711	9.14833	1.71959	0.00675366	UP		ENSDARG00000014008	225.709	194.208	232.668	282.696	284.09	303.985	0.415861	0.00447831	UP
	ENSDARG00000098949	2.36144	4.16486	0.557132	0	0	0	-8.51812	0.000734131	DOWN		ENSDARG00000015543	166.702	202.297	141.394	121.209	120.245	115.373	-0.518142	0.00675705	DOWN		ENSDARG00000088898	0.399016	0.485023	0.757237	2.89355	2.52922	2.83163	-0.518142	0.00675705	DOWN		ENSDARG00000010563	117.133	131.88	103.167	61.7532	74.1606	86.5385	-0.664662	0.0044896	DOWN
	ENSDARG00000013847	0.124286	0.0666377	0	1.60796	0.53002	0.887877	3.68673	0.000734131	UP		ENSDARG00000045562	222.611	172.698	199.884	146.221	148.676	145.75	-0.434002	0.00679491	DOWN		ENSDARG00000043004	105.606	122.59	114.04	79.3441	89.6364	82.4439	-0.434002	0.00679491	DOWN		ENSDARG00000068828	6.44566	5.37151	7.2145	1.82856	0.860145	0.977837	-2.3643	0.00450536	DOWN
	ENSDARG00000078022	31.9416	36.3842	34.1708	19.6172	19.3836	21.1315	-0.771484	0.000742534	DOWN		ENSDARG00000087596	275.664	326.23	295.399	386.394	437.291	435.346	0.489865	0.00680363	UP		ENSDARG00000062795	118.641	122.347	112.828	90.6137	90.6367	81.8994	0.489865	0.00680363	UP		ENSDARG00000012949	4.00076	2.96359	2.97598	17.9722	9.00464	8.06715	1.82317	0.00450536	UP
	ENSDARG00000099315	7.45718	7.79661	6.31416	12.5421	13.7805	12.7854	0.847161	0.000742534	UP		ENSDARG00000030107	151.106	211.666	180.164	123.133	123.851	95.4734	-0.667465	0.00680363	DOWN		ENSDARG00000010018	15.6281	12.9744	12.1915	30.4584	28.3877	31.6924	-0.667465	0.00680363	DOWN		ENSDARG00000007614	15.2251	14.9106	13.8879	25.6521	22.31	25.0571	0.729202	0.00455051	UP
	ENSDARG00000095180	43.7488	48.7121	56.456	29.265	32.104	31.4309	-0.679879	0.000760414	DOWN		ENSDARG00000053404	215.068	285.771	217.324	188.227	165.042	166.179	-0.469854	0.00680363	DOWN		ENSDARG00000098540	28.1971	30.6777	30.3652	22.0823	18.6546	22.653	-0.469854	0.00680363	DOWN		ENSDARG00000056619	4.22302	4.72323	2.97598	0.365713	0.913904	0.366689	-2.75167	0.00458032	DOWN
	ENSDARG00000015824	804.63	802.651	753.985	562.145	684.331	617.43	-0.340974	0.000766154	DOWN		ENSDARG00000033516	4.98573	2.05846	4.15866	10.2611	11.3726	8.15017	1.4034	0.00680363	UP		ENSDARG00000014181	12.702	9.5792	12.873	20.864	23.2286	23.0886	1.4034	0.00680363	UP		ENSDARG00000095288	9.3351	8.05727	11.1825	47.9606	45.5877	88.6164	2.66521	0.00459573	UP
	ENSDARG00000063062	630.256	615.432	671.344	415.981	466.796	501.295	-0.469679	0.000766168	DOWN		ENSDARG00000099455	399.114	369.955	386.353	295.006	275.301	324.207	-0.368837	0.00681066	DOWN		ENSDARG00000071037	128.35	112.525	120.401	90.6137	93.2289	90.1764	-0.368837	0.00681066	DOWN		ENSDARG00000037593	49.6761	83.5363	66.7342	131.343	126.146	136.53	0.976867	0.00460935	UP
	ENSDARG00000097261	0.870004	0.733014	0.371421	0	0	0	-6.66058	0.000766168	DOWN		ENSDARG00000006112	117.74	156.443	107.723	243.06	314.134	321.985	1.20431	0.00681066	UP		ENSDARG00000087962	8.17982	7.88162	8.40533	18.4273	15.2697	20.1481	1.20431	0.00681066	UP		ENSDARG00000027600	39.3408	35.9336	42.3852	62.3802	59.135	61.237	0.634985	0.00464619	UP
	ENSDARG00000057681	78.1761	82.3309	92.8553	141.501	126.448	102.639	0.551476	0.000767017	UP		ENSDARG00000038095	0.0426131	0.141963	0.13415	1.28264	0.416072	0.846771	2.99164	0.00681066	UP		ENSDARG00000028784	294.341	292.348	248.828	553.277	473.575	443.694	2.99164	0.00681066	UP		ENSDARG00000031560	128.58	150.68	132.386	102.713	111.174	107.806	-0.355747	0.00468431	DOWN
	ENSDARG00000073837	261.498	242.661	213.567	150.988	151.131	190.183	-0.54611	0.000773169	DOWN		ENSDARG00000102064	1.40623	1.56159	1.3415	0.641318	0.138691	0.317539	-2.15848	0.00681397	DOWN		ENSDARG00000007485	272.062	292.348	280.783	246.561	231.493	224.57	-2.15848	0.00681397	DOWN		ENSDARG00000097521	12.3357	14.6327	14.0683	27.0105	26.2344	25.3015	0.936119	0.00468431	UP
	ENSDARG00000063912	6215.68	5325.75	3935.95	1675.02	2101.07	2346.84	-1.33798	0.000773396	DOWN		ENSDARG00000003287	59.4879	56.7141	61.1726	78.2409	82.2435	75.786	0.413987	0.00682354	UP		ENSDARG00000068192	57.9238	31.1627	35.5901	94.7256	82.6338	82.4439	0.413987	0.00682354	UP		ENSDARG00000104768	99.1299	96.7798	98.0271	150.517	156.358	160.732	0.669545	0.00468431	UP
	ENSDARG00000074502	31.4444	35.4846	35.0993	20.9035	21.0493	20.066	-0.717757	0.000777205	DOWN		ENSDARG00000057026	196.532	394.94	186.603	451.488	428.138	501.077	0.82662	0.00686256	UP		ENSDARG00000026941	2.06158	1.94009	2.12026	3.65501	5.80085	6.2078	0.82662	0.00686256	UP		ENSDARG00000045518	40.7855	34.1739	31.4733	24.1371	23.5196	21.8791	-0.611834	0.00469398	DOWN
	ENSDARG00000042866	3.6043	2.06577	2.22853	18.6524	14.2348	14.5612	2.5963	0.000777205	UP		ENSDARG00000076474	368.944	452.79	389.975	270.957	282.651	310.977	-0.485547	0.00687967	DOWN		ENSDARG00000070621	1.86207	4.72897	4.77059	14.1632	12.2246	12.6334	-0.485547	0.00687967	DOWN		ENSDARG00000008890	0.222264	0.277837	0	2.19428	1.85469	1.83344	3.53353	0.00472904	UP
	ENSDARG00000053685	1.36715	0.832971	1.29997	39.5559	49.2161	25.2157	5.09504	0.000786658	UP		ENSDARG00000054032	45.8091	37.3362	36.4889	24.3701	29.125	26.4616	-0.579108	0.00694979	DOWN		ENSDARG00000061864	0.332513	0.727534	0.757237	3.65501	2.05735	2.61381	-0.579108	0.00694979	DOWN		ENSDARG00000094055	17.2255	23.894	21.7337	32.8619	33.0349	34.2243	0.669602	0.00472904	UP
	ENSDARG00000031814	2.11287	1.53267	2.78566	0.321593	0.0757171	0.355151	-3.23847	0.000796	DOWN		ENSDARG00000027600	28.8491	29.7412	26.9642	42.327	44.9357	44.1379	0.619008	0.00694979	UP		ENSDARG00000062519	0.0665026	0.121256	0.0757237	1.06604	0.55366	1.198	0.619008	0.00694979	UP		ENSDARG00000058207	18.8925	22.227	17.405	13.9493	11.3969	10.5117	-0.703388	0.00472904	DOWN
	ENSDARG00000103511	108.129	125.345	120.526	84.0966	85.2574	87.012	-0.466136	0.000802517	DOWN		ENSDARG00000105117	64.3458	60.1212	58.0871	83.0507	81.8274	92.9331	0.498286	0.0069809	UP		ENSDARG00000099455	339.895	311.748	346.966	244.124	242.572	279.786	0.498286	0.0069809	UP		ENSDARG00000033666	79.6817	99.373	94.6904	63.3728	64.2689	71.3821	-0.461735	0.00475997	DOWN
	ENSDARG00000070603	27.9644	24.0895	51.4418	107.412	97.9779	106.723	1.60819	0.000815312	UP		ENSDARG00000024844	292.411	275.124	275.545	235.364	227.869	229.157	-0.284718	0.0069809	DOWN		ENSDARG00000010965	21.6799	24.1299	23.2472	56.1958	39.6685	40.8408	-0.284718	0.0069809	DOWN		ENSDARG00000099996	200.594	184.576	194.611	157.413	168.669	154.131	-0.271123	0.00475997	DOWN
	ENSDARG00000045636	1.49144	2.13241	2.22853	10.9342	11.7361	14.0285	2.64141	0.000815312	UP		ENSDARG00000023591	86.3341	121.733	77.4048	66.6971	63.5203	68.1651	-0.526304	0.00706195	DOWN		ENSDARG00000039915	3.39163	8.97292	5.67927	1.52292	2.42226	0.762361	-0.526304	0.00706195	DOWN		ENSDARG00000013623	101.575	86.8703	110.382	150.047	123.968	143.864	0.48313	0.00479486	UP
	ENSDARG00000018658	16.4058	27.7879	20.6139	52.5804	55.5006	39.2442	1.17583	0.000815312	UP		ENSDARG00000090971	62.7691	76.163	79.417	96.1978	104.018	96.3202	0.44409	0.00708506	UP		ENSDARG00000032277	12.17	10.0642	15.1447	2.89355	4.36637	4.24744	0.44409	0.00708506	UP		ENSDARG00000101082	31.2281	39.2676	30.3009	57.7304	55.6137	48.4029	0.68287	0.00481611	UP
	ENSDARG00000019205	833.713	697.563	697.901	442.351	493.221	543.381	-0.591952	0.000815312	DOWN		ENSDARG00000040350	148.336	136	152.663	115.117	117.194	114.843	-0.331655	0.00709023	DOWN		ENSDARG00000099911	102.747	92.7606	85.492	24.0621	37.2714	44.5437	-0.331655	0.00709023	DOWN		ENSDARG00000093473	5.66774	4.35278	3.69743	1.14938	0.483831	1.10007	-2.36458	0.00489278	DOWN
	ENSDARG00000035660	435.002	397.894	375.693	269.977	299.764	243.811	-0.570321	0.000815312	DOWN		ENSDARG00000068601	38.0109	28.8894	33.6717	5.45121	18.0298	14.3951	-1.36607	0.00709023	DOWN		ENSDARG00000054137	2.4606	2.06135	2.42316	5.02564	6.75088	6.86125	-1.36607	0.00709023	DOWN		ENSDARG00000021979	3.88962	5.2789	4.05816	1.61959	2.04284	0.733377	-1.53644	0.00489278	DOWN
	ENSDARG00000103718	2.98287	4.39809	4.64277	11.4166	12.4933	5.50484	1.30383	0.000819526	UP		ENSDARG00000005699	657.733	679.292	616.153	784.012	764.601	818.192	0.277031	0.00709023	UP		ENSDARG00000039677	5.91873	5.33525	4.31625	13.4017	20.8629	13.7225	0.277031	0.00709023	UP		ENSDARG00000040633	0.666793	0.648286	1.17236	0	0.0268795	0	-5.28046	0.00491499	DOWN
	ENSDARG00000038695	838.56	841.601	885.283	611.67	672.368	683.665	-0.382498	0.000821547	DOWN		ENSDARG00000051957	0.596583	0.922758	1.8781	3.84791	4.29941	6.35078	2.19386	0.00710921	UP		ENSDARG00000055833	1.33005	1.57632	0.605789	5.7871	4.96407	3.37617	2.19386	0.00710921	UP		ENSDARG00000102471	45.8976	56.0304	56.2731	80.6136	92.3849	82.6272	0.692255	0.00496357	UP
	ENSDARG00000095809	11.6829	13.4941	10.0284	0	0	0	-10.7537	0.000821547	DOWN		ENSDARG00000099252	87.1438	94.6182	89.8807	63.1699	68.0971	68.5884	-0.44061	0.0071181	DOWN		ENSDARG00000042032	27.3326	17.7033	29.8351	3.50272	7.27308	11.8711	-0.44061	0.0071181	DOWN		ENSDARG00000067517	49.5649	50.6589	44.7299	37.146	37.3357	35.8133	-0.393477	0.00498085	DOWN
	ENSDARG00000086985	14.5415	11.0285	11.5141	90.2068	67.5396	36.0478	2.38961	0.000823788	UP		ENSDARG00000102061	5.49709	2.41337	4.42696	0	0.416072	1.27016	-2.5991	0.00711998	DOWN		ENSDARG00000030614	6.71676	11.398	8.55677	3.8073	4.05808	2.72272	-2.5991	0.00711998	DOWN		ENSDARG00000103610	27.4496	28.8024	25.0704	48.2219	47.2273	42.7803	0.765984	0.00498945	UP
	ENSDARG00000035715	4.97145	4.33145	4.45706	9.64779	9.23748	10.2994	1.0857	0.000825296	UP		ENSDARG00000077205	5.58231	4.32986	7.24412	10.5818	9.15358	14.2893	1.00137	0.00712099	UP		ENSDARG00000094709	374.011	352.005	366.048	226.915	294	262.143	1.00137	0.00712099	UP		ENSDARG00000019660	4.77868	6.39025	4.05816	27.533	21.3692	16.7455	2.10859	0.00498945	UP
	ENSDARG00000030949	441.092	456.601	426.02	303.423	362.155	322.655	-0.421285	0.000827414	DOWN		ENSDARG00000091367	273.15	320.197	289.362	210.673	218.16	250.75	-0.375354	0.00712336	DOWN		ENSDARG00000079291	1.59606	1.33381	1.2873	0.152292	0.0943739	0.326726	-0.375354	0.00712336	DOWN		ENSDARG00000062640	1.77811	0.926123	1.98399	12.591	3.84377	6.96709	2.31482	0.00500261	UP
	ENSDARG00000017047	9.32147	8.4963	9.28553	2.73354	2.95297	1.77575	-1.84026	0.000832234	DOWN		ENSDARG00000089213	9.28965	10.3633	12.2077	3.52725	5.13155	5.7157	-1.1184	0.00712336	DOWN		ENSDARG00000086529	71.9558	59.5366	49.3718	127.621	129.45	138.75	-1.1184	0.00712336	DOWN		ENSDARG00000057644	2.55604	0.833511	1.53308	5.85141	6.88116	6.47817	1.97256	0.00500261	UP
	ENSDARG00000093313	14.9144	14.4937	14.114	38.1088	26.9553	48.4781	1.37722	0.000836061	UP		ENSDARG00000030949	235.054	240.13	226.58	171.873	185.845	192.746	-0.348811	0.00713673	DOWN		ENSDARG00000008407	36.4434	26.4337	31.8797	59.6985	56.9264	54.0187	-0.348811	0.00713673	DOWN		ENSDARG00000039007	26.0049	27.3206	30.0304	130.455	67.4945	76.2713	1.71777	0.00500261	UP
	ENSDARG00000105648	168.532	156.332	171.968	81.8454	107.14	108.676	-0.737828	0.000837158	DOWN		ENSDARG00000104676	18.9628	19.3779	27.5008	12.1851	11.65	12.9133	-0.835982	0.00713964	DOWN		ENSDARG00000098644	9.90889	10.3067	14.7661	22.3869	31.8418	45.6328	-0.835982	0.00713964	DOWN		ENSDARG00000028164	0.666793	0.277837	0.901813	2.9257	2.31164	2.81128	2.10782	0.00503427	UP
	ENSDARG00000068176	93.339	119.748	123.312	68.0169	60.4222	84.7035	-0.661033	0.000839441	DOWN		ENSDARG00000061562	2.38633	0.49687	1.74395	0	0	0	-7.83701	0.00713964	DOWN		ENSDARG00000069006	206.557	191.22	208.164	177.268	165.784	156.393	-7.83701	0.00713964	DOWN		ENSDARG00000016443	142.36	136.974	153.489	242.206	210.709	221.969	0.640724	0.0050401	UP
	ENSDARG00000045660	62.516	64.8051	57.0132	25.7274	38.8429	31.6084	-0.934512	0.000845791	DOWN		ENSDARG00000058115	0.468744	0.212944	0	1.28264	2.49643	2.22277	2.8926	0.00714284	UP		ENSDARG00000096929	0	0	0	3.04584	0.654326	1.63363	2.8926	0.00714284	UP		ENSDARG00000017255	10.5576	8.24249	6.49305	26.8015	26.6645	24.8126	1.63349	0.00505339	UP
	ENSDARG00000011299	426.923	423.216	463.534	332.527	363.063	282.878	-0.423659	0.000853	DOWN		ENSDARG00000095241	121.703	149.345	131.199	80.8061	82.7983	103.412	-0.587168	0.00714534	DOWN		ENSDARG00000099329	7.7143	7.03283	5.52783	16.2952	14.8545	15.465	-0.587168	0.00714534	DOWN		ENSDARG00000079414	0.222264	0.0926123	0.0901813	1.77632	1.98908	1.58898	3.71082	0.00507277	UP
	ENSDARG00000000229	2.36144	1.96581	2.78566	5.78867	5.98165	4.08424	1.1932	0.000873452	UP		ENSDARG00000078866	3.96302	0.141963	2.54886	0	0	0.105846	-5.31738	0.00714748	DOWN		ENSDARG00000001767	8.17982	9.21544	7.95098	0.609168	0.597702	1.63363	-5.31738	0.00714748	DOWN		ENSDARG00000030756	1659.2	1712.49	1771.25	1273.05	1355.29	1321.79	-0.380695	0.0051102	DOWN
	ENSDARG00000060469	116.705	95.0587	84.1269	59.9771	61.8609	53.6278	-0.75305	0.000875066	DOWN		ENSDARG00000102976	3.9204	1.34865	2.41471	0.320659	0	0.317539	-3.63824	0.00717283	DOWN		ENSDARG00000014867	78.3401	72.1472	65.2738	107.061	109.474	91.5922	-3.63824	0.00717283	DOWN		ENSDARG00000006038	127.135	109.468	116.514	163.735	153.106	148.876	0.399963	0.00511471	UP
	ENSDARG00000100072	110.615	109.586	114.026	126.708	160.747	161.594	0.427058	0.000878136	UP		ENSDARG00000043394	1.70452	0.993739	0.670752	0	0	0.105846	-4.37839	0.00717283	DOWN		ENSDARG00000002506	28.3301	27.6463	26.0489	14.7723	16.9936	12.4156	-4.37839	0.00717283	DOWN		ENSDARG00000075735	6.77906	5.37151	4.50906	0.940405	1.1827	1.83344	-2.10809	0.00511471	DOWN
	ENSDARG00000039543	7.45718	5.73084	2.78566	14.1501	13.6291	20.066	1.56005	0.000878193	UP		ENSDARG00000040180	12.997	16.8226	15.4273	25.6527	26.2125	20.3225	0.671802	0.00717283	UP		ENSDARG00000003373	3.25863	3.39516	4.08908	9.89898	9.30527	7.84143	0.671802	0.00717283	UP		ENSDARG00000075984	14.8917	12.41	12.3548	6.06038	7.25747	6.96709	-0.965535	0.00512171	DOWN
	ENSDARG00000062872	223.467	232.466	224.896	171.409	173.544	144.191	-0.476384	0.000878193	DOWN		ENSDARG00000010563	103.294	96.6057	89.3441	53.8707	64.3524	67.1066	-0.638179	0.00719761	DOWN		ENSDARG00000034667	4.18967	3.63767	4.1648	0.304584	0.213914	0	-0.638179	0.00719761	DOWN		ENSDARG00000101933	0.666793	0.555674	0.72145	2.50775	2.3654	1.71121	1.7632	0.00512263	UP
	ENSDARG00000093496	132.365	127.678	125.355	161.922	159.99	169.229	0.34936	0.000878642	UP		ENSDARG00000014017	326.8	374.853	337.388	473.293	401.648	544.685	0.450567	0.00723191	UP		ENSDARG00000044626	2.79311	1.69758	1.36303	7.31002	7.42408	11.98	0.450567	0.00723191	UP		ENSDARG00000077409	2.33377	3.24143	2.16435	8.04568	5.5103	5.25587	1.28119	0.00516545	UP
	ENSDARG00000074843	180.837	153.233	121.269	314.357	403.875	345.917	1.22348	0.000884497	UP		ENSDARG00000014569	384.157	444.06	405.134	356.252	340.485	353.315	-0.232287	0.00723191	DOWN		ENSDARG00000101251	27.3326	25.8275	26.0489	43.5555	41.7699	37.4646	-0.232287	0.00723191	DOWN		ENSDARG00000100752	37.1181	40.5642	39.1387	60.2381	53.1946	55.8589	0.53479	0.00516855	UP
	ENSDARG00000037748	0.124286	0.166594	0.185711	1.60796	2.27151	1.77575	3.52361	0.000887434	UP		ENSDARG00000093192	19.1759	24.7725	17.9761	42.9683	42.4393	38.3164	0.994722	0.00726761	UP		ENSDARG00000058561	68.6972	70.0858	72.5433	119.854	137.069	154.433	0.994722	0.00726761	UP		ENSDARG00000059951	20.7817	20.1895	16.3228	11.2849	10.2411	12.3452	-0.761834	0.00516855	DOWN
	ENSDARG00000005236	325.63	344.95	340.222	245.054	246.989	237.241	-0.470864	0.000894244	DOWN		ENSDARG00000098324	1.36362	2.05846	2.28056	6.09253	7.3506	5.82155	1.77571	0.00727021	UP		ENSDARG00000037017	271.264	270.885	267.153	323.773	307.489	328.469	1.77571	0.00727021	UP		ENSDARG00000014790	235.711	178.742	196.144	121.991	128.995	137.997	-0.650916	0.00522074	DOWN
	ENSDARG00000043842	16.9029	20.3578	32.1279	41.4855	44.9759	36.7581	0.845406	0.000897072	UP		ENSDARG00000032039	9.54533	27.9667	15.9639	6.41318	6.10238	4.97478	-1.62114	0.00727021	DOWN		ENSDARG00000010035	29.5272	22.9173	23.7772	38.5299	35.881	37.029	-1.62114	0.00727021	DOWN		ENSDARG00000056628	4.33415	2.68576	2.70544	0.156734	0.0537591	0	-5.24592	0.00522074	DOWN
	ENSDARG00000079973	9.69433	8.86281	8.54269	25.7274	16.7335	13.4957	1.04335	0.000899383	UP		ENSDARG00000057590	7.88342	11.357	6.57337	3.20659	3.05119	3.28124	-1.43798	0.00727021	DOWN		ENSDARG00000069755	0.133005	0.242511	0.454342	1.52292	1.1262	2.28708	-1.43798	0.00727021	DOWN		ENSDARG00000095322	67.1238	60.3832	60.6018	42.4227	44.3781	43.5137	-0.529245	0.00523729	DOWN
	ENSDARG00000002970	68.9789	51.6775	68.1558	97.2819	87.1504	87.012	0.528979	0.000899392	UP		ENSDARG00000030756	3536.89	4584.05	3411.18	2793.9	2925.82	3223.13	-0.366732	0.00729627	DOWN		ENSDARG00000063912	2667.75	2291.85	1574.22	820.092	1033.52	1156.07	-0.366732	0.00729627	DOWN		ENSDARG00000059811	7.77925	6.39025	6.58323	23.6668	12.3915	19.19	1.41051	0.00523729	UP
	ENSDARG00000068177	219.365	234.131	212.267	137.642	150.677	162.304	-0.563835	0.000901497	DOWN		ENSDARG00000076518	14.1475	14.3382	13.9516	30.142	20.1101	21.6985	0.75125	0.00741488	UP		ENSDARG00000056491	13.4335	12.3681	9.99552	6.54856	4.22795	5.0098	0.75125	0.00741488	UP		ENSDARG00000115552	0.111132	0	0	1.41061	1.15582	0.611148	4.78828	0.00529791	UP
	ENSDARG00000099950	11.8072	17.7256	14.4854	6.27106	4.84589	4.08424	-1.5365	0.000910987	DOWN		ENSDARG00000025522	5.36925	8.23384	20.1226	75.9962	57.2792	55.0401	2.51637	0.00744081	UP		ENSDARG00000103137	38.638	27.5251	33.0912	17.9705	21.3851	24.8312	2.51637	0.00744081	UP		ENSDARG00000102701	0.111132	0.0926123	0	0.78367	1.69341	1.71121	4.27368	0.00531567	UP
	ENSDARG00000093336	4.22573	4.33145	2.97137	0.964779	1.13576	0.532726	-2.08806	0.00091516	DOWN		ENSDARG00000012987	36.2211	32.1546	39.3061	72.7896	49.9286	58.9564	0.749849	0.0074466	UP		ENSDARG00000045127	160.737	152.782	135.848	89.5477	114.419	99.6515	0.749849	0.0074466	UP		ENSDARG00000090232	32.8951	38.5267	31.2027	17.084	27.1214	17.4788	-0.728113	0.00533429	DOWN
	ENSDARG00000057729	2.7343	6.16399	4.27134	1.92956	1.21147	1.24303	-1.61799	0.000928618	DOWN		ENSDARG00000045660	59.5305	41.879	61.575	29.18	37.3078	29.1078	-0.76535	0.00756576	DOWN		ENSDARG00000044954	1.72907	6.3053	7.26947	0.152292	0.176165	0.762361	-0.76535	0.00756576	DOWN		ENSDARG00000062063	88.7946	86.8703	85.4919	114.677	120.85	125.285	0.46607	0.00533429	UP
	ENSDARG00000062933	112.479	114.284	94.1553	68.6601	76.7014	76.535	-0.53356	0.000928618	DOWN		ENSDARG00000078640	69.2037	32.4385	44.6721	20.8428	26.7673	27.0967	-0.963064	0.0075663	DOWN		ENSDARG00000077307	34.8474	33.9516	31.2739	18.4273	19.8374	20.257	-0.963064	0.0075663	DOWN		ENSDARG00000039958	5.77887	4.63061	4.95997	0.470202	0.994542	0.12223	-3.09573	0.00533784	DOWN
	ENSDARG00000038309	11.4343	15.9597	8.91411	22.9939	21.2765	21.1315	0.825056	0.000928618	UP		ENSDARG00000087166	2.5994	1.49061	0.536601	0.320659	0	0.105846	-3.84984	0.0075663	DOWN		ENSDARG00000100836	21.2808	18.6734	14.236	4.56876	6.97109	7.95034	-3.84984	0.0075663	DOWN		ENSDARG00000075859	68.9019	71.1262	71.8745	53.4463	58.4092	51.7031	-0.37237	0.00534488	DOWN
	ENSDARG00000016649	23.9873	23.2232	20.2425	7.07505	9.3132	7.81332	-1.47232	0.000928848	DOWN		ENSDARG00000032737	1.40623	1.70355	1.20735	7.0545	6.24108	6.45663	2.17354	0.0075663	UP		ENSDARG00000014569	333.045	340.365	323.719	272.45	280.454	291.766	2.17354	0.0075663	UP		ENSDARG00000088000	0.555661	0.740898	0.270544	2.29877	1.96221	2.81128	2.15185	0.0053565	UP
	ENSDARG00000011673	1.36715	1.33275	0.371421	19.778	12.6448	13.6733	3.80842	0.000928848	UP		ENSDARG00000060767	314.612	341.846	327.059	264.544	273.22	265.251	-0.29225	0.00757497	DOWN		ENSDARG00000015153	18.6207	21.5835	23.02	7.6146	12.0924	9.91069	-0.29225	0.00757497	DOWN		ENSDARG00000041237	23.2266	23.1531	17.9461	12.3297	11.6926	10.3895	-0.898175	0.00536088	DOWN
	ENSDARG00000098540	120.806	116.683	147.454	90.5284	81.093	90.0307	-0.556372	0.000928848	DOWN		ENSDARG00000061216	4.60221	3.62005	3.48791	1.6033	1.5256	1.5877	-1.31672	0.00764068	DOWN		ENSDARG00000079881	17.5567	22.9173	25.2917	10.8127	12.7342	12.1978	-1.31672	0.00764068	DOWN		ENSDARG00000034667	3.1117	5.2789	2.34471	0.313468	0.0806386	0.12223	-4.35932	0.00540938	DOWN
	ENSDARG00000011246	2.36144	3.29857	4.08563	8.03982	5.83022	5.68241	1.01085	0.000928999	UP		ENSDARG00000057497	458.986	476.001	436.794	318.415	363.369	372.579	-0.378291	0.00764068	DOWN		ENSDARG00000099919	25.803	25.2212	23.1714	14.3154	15.3389	14.376	-0.378291	0.00764068	DOWN		ENSDARG00000044267	57.8998	41.5829	43.0165	28.9436	30.5351	33.2464	-0.620724	0.00543387	DOWN
	ENSDARG00000079760	1.36715	1.53267	0.742843	3.69832	5.98165	4.08424	1.86432	0.000934645	UP		ENSDARG00000044405	1.6193	3.62005	1.20735	0.320659	0.416072	0.105846	-3.01804	0.00764068	DOWN		ENSDARG00000011141	7.98031	11.398	15.902	2.58896	2.81863	2.94054	-3.01804	0.00764068	DOWN		ENSDARG00000043904	1.66698	0.185225	0.631269	7.52324	5.5103	3.78912	2.7896	0.00549524	UP
	ENSDARG00000013526	0.124286	0.233232	0.185711	12.3813	13.4776	19.8884	6.20541	0.000934645	UP		ENSDARG00000071727	18.9202	7.45304	13.415	4.48923	2.35774	1.05846	-2.45128	0.00764068	DOWN		ENSDARG00000012467	202.234	245.179	188.931	92.8981	128.89	124.374	-2.45128	0.00764068	DOWN		ENSDARG00000090598	15.0028	16.5776	13.0763	3.60488	3.1449	2.32236	-2.28299	0.00556656	DOWN
	ENSDARG00000040009	316.93	278.879	296.58	421.287	472.02	506.09	0.64949	0.000934645	UP		ENSDARG00000010137	32.9399	44.4343	32.5985	19.5602	15.5333	25.2973	-0.861056	0.00766184	DOWN		ENSDARG00000092407	4.9877	5.33525	2.42316	0.609168	1.13878	1.198	-0.861056	0.00766184	DOWN		ENSDARG00000022176	2.00038	3.33404	4.77961	11.9118	29.5406	14.1786	2.45583	0.00560112	UP
	ENSDARG00000007755	19.513	25.9221	20.7996	51.4549	45.7331	35.3375	0.994132	0.000934645	UP		ENSDARG00000008858	2.25849	1.27766	1.6098	6.73384	4.16072	4.23385	1.51115	0.00766184	UP		ENSDARG00000077143	79.1381	48.9873	74.5121	118.635	107.939	117.621	1.51115	0.00766184	UP		ENSDARG00000044061	2.7783	2.87098	4.23852	11.1281	5.37591	8.43384	1.3265	0.00560366	UP
	ENSDARG00000028259	95.3276	102.256	61.8416	33.7673	41.5687	43.1508	-1.13428	0.000941899	DOWN		ENSDARG00000045885	181.787	187.249	199.75	275.446	257.41	232.756	0.427649	0.00766753	UP		ENSDARG00000063370	0.598524	0.242511	0	3.8073	3.75608	2.28708	0.427649	0.00766753	UP		ENSDARG00000096003	2.55604	3.05621	2.79562	7.47099	5.13399	5.50033	1.10431	0.00564139	UP
	ENSDARG00000113737	0	0	0	0.803982	1.13576	0.887877	7.1459	0.000944231	UP		ENSDARG00000103845	519.07	572.749	524.528	413.009	431.744	469.111	-0.298084	0.00767764	DOWN		ENSDARG00000090716	174.17	191.948	187.34	135.692	141.592	127.859	-0.298084	0.00767764	DOWN		ENSDARG00000069745	28.4498	27.4132	27.866	16.9795	18.8694	20.6568	-0.569456	0.00564139	DOWN
	ENSDARG00000055270	2.36144	3.23193	2.97137	8.68301	8.8589	8.7012	1.60518	0.000947008	UP		ENSDARG00000103367	2.89769	1.49061	3.08546	0.641318	0.416072	0.105846	-2.89322	0.00773301	DOWN		ENSDARG00000010078	42.4952	44.6221	44.2983	66.5516	58.0525	65.7809	-2.89322	0.00773301	DOWN		ENSDARG00000014954	17.3366	12.5027	15.5112	35.9444	32.6317	32.1464	1.15236	0.00564738	UP
	ENSDARG00000008906	3.6043	4.43141	4.45706	10.1302	6.89025	6.21514	0.886457	0.000947008	UP		ENSDARG00000116692	1.15055	0.354907	0.402451	0	0	0	-6.64185	0.00786602	DOWN		ENSDARG00000056678	17.8227	14.3082	15.7505	4.11188	4.88228	7.18798	-6.64185	0.00786602	DOWN		ENSDARG00000010407	24.7825	30.5621	27.1446	42.5272	47.308	46.4472	0.723656	0.00565569	UP
	ENSDARG00000045877	120.309	117.149	122.198	83.1318	86.9232	82.9277	-0.506624	0.000948464	DOWN		ENSDARG00000040186	17.6418	14.4802	15.159	25.9734	22.4679	24.4505	0.620112	0.00787841	UP		ENSDARG00000077845	4.05666	3.51642	2.72605	9.74669	8.44961	8.16815	0.620112	0.00787841	UP		ENSDARG00000073718	19.2259	20.1895	16.2326	1.5151	5.83286	5.01141	-2.17078	0.00568892	DOWN
	ENSDARG00000098681	62.3917	54.7762	61.2845	19.6172	22.7151	28.7672	-1.32838	0.000950893	DOWN		ENSDARG00000068596	12.6987	25.9792	13.0126	39.4411	32.4536	28.8961	0.953935	0.00792864	UP		ENSDARG00000100529	0.133005	0	0.227171	1.9798	0.994072	1.85145	0.953935	0.00792864	UP		ENSDARG00000104581	116.689	113.913	122.196	87.9801	82.9771	74.8045	-0.520621	0.00570715	DOWN
	ENSDARG00000063258	6.96003	3.49848	4.82848	2.09035	1.06004	0.887877	-1.9214	0.000953819	DOWN		ENSDARG00000053966	7.75558	4.61379	5.76847	15.7123	10.2631	16.0886	1.20287	0.00792864	UP		ENSDARG00000016649	28.1971	27.4038	27.6391	11.8788	12.9481	10.8909	1.20287	0.00792864	UP		ENSDARG00000021402	433.082	466.766	453.882	362.892	391.742	360.944	-0.27891	0.00570715	DOWN
	ENSDARG00000045565	20.6315	21.0242	21.5424	37.3048	32.6341	30.8981	0.674157	0.000953819	UP		ENSDARG00000070011	1.23578	0.993739	0.670752	2.88593	3.46726	2.64616	1.58905	0.00792864	UP		ENSDARG00000076508	0.0665026	0.121256	0	2.89355	4.41041	0.435635	1.58905	0.00792864	UP		ENSDARG00000088639	12.8913	13.7066	12.9861	5.06774	4.89207	2.44459	-1.65049	0.00570715	DOWN
	ENSDARG00000026762	71.4646	79.4654	77.8128	43.5758	57.3178	46.1696	-0.635063	0.000959353	DOWN		ENSDARG00000071198	60.2549	67.7162	57.5505	38.1584	25.103	38.2105	-0.8758	0.00794036	DOWN		ENSDARG00000079324	59.4533	58.5665	44.9799	95.1825	87.1449	93.6615	-0.8758	0.00794036	DOWN		ENSDARG00000096746	1.88925	2.2227	2.07417	0	0.107518	0	-5.05652	0.00571661	DOWN
	ENSDARG00000078676	0.124286	0.133275	0	2.73354	7.49599	6.74787	5.62305	0.00096317	UP		ENSDARG00000099329	6.05106	3.0522	6.84167	11.8644	10.8179	12.7016	1.15707	0.00794036	UP		ENSDARG00000056078	164.66	184.066	143.345	121.224	129.336	131.78	1.15707	0.00794036	UP		ENSDARG00000095241	102.464	120.396	118.769	74.3442	64.1077	88.6164	-0.592898	0.00571661	DOWN
	ENSDARG00000102441	1867.15	1666.24	1699.62	1365.81	1458.01	1359.7	-0.322784	0.000965202	DOWN		ENSDARG00000040640	6.94593	0	6.30507	0	0	0	-9.33718	0.00794036	DOWN		ENSDARG00000078890	127.951	118.709	143.951	84.8267	70.7993	91.7011	-9.33718	0.00794036	DOWN		ENSDARG00000095783	2.22264	2.03747	2.97598	0.574692	0.725747	1.10007	-1.63302	0.00571661	DOWN
	ENSDARG00000045378	5.34431	3.8983	4.08563	11.7381	11.6604	18.2903	1.64429	0.000967231	UP		ENSDARG00000059093	7.92603	1.98748	9.12222	21.4842	16.9202	16.3003	1.52575	0.00798125	UP		ENSDARG00000003035	110.128	120.164	122.824	52.3885	35.8998	64.8007	1.52575	0.00798125	UP		ENSDARG00000053405	10.0019	8.98339	10.1905	25.5477	30.8039	21.2679	1.41356	0.0057354	UP
	ENSDARG00000045399	26.8458	39.6494	42.8992	65.7658	59.3622	68.7217	0.824424	0.000972424	UP		ENSDARG00000042477	46.0221	34.6389	46.6843	27.256	23.0226	27.5201	-0.711915	0.00798907	DOWN		ENSDARG00000113609	9.24386	9.21544	9.08684	14.4677	14.1498	16.663	-0.711915	0.00798907	DOWN		ENSDARG00000105341	0.111132	0	0	1.56734	1.45149	2.68905	5.56143	0.0057354	UP
	ENSDARG00000034160	65.4989	67.4707	70.3843	48.3997	48.6104	40.6648	-0.560223	0.000980838	DOWN		ENSDARG00000033259	282.78	305.717	306.131	342.785	354.77	365.488	0.249673	0.00801411	UP		ENSDARG00000105117	84.8573	84.5152	88.8239	118.331	121.723	125.136	0.249673	0.00801411	UP		ENSDARG00000002445	0.555661	2.2227	2.34471	0	0.0268795	0.244459	-4.85743	0.0057354	DOWN
	ENSDARG00000030614	16.6544	21.5573	16.5282	5.14549	7.79886	6.39272	-1.49616	0.000994646	DOWN		ENSDARG00000002402	37.0308	38.3299	36.7572	62.8492	54.7828	47.9484	0.557421	0.00801411	UP		ENSDARG00000056628	3.39163	2.54637	2.27171	0	0.0880823	0	0.557421	0.00801411	UP		ENSDARG00000035821	477.313	677.366	606.74	998.083	923.231	879.442	0.66901	0.0057628	UP
	ENSDARG00000076767	0	0.0999565	0	2.09035	2.34723	4.08424	5.35389	0.000994646	UP		ENSDARG00000078768	49.9425	52.6682	69.4899	36.8758	26.2125	29.2136	-0.905751	0.00801411	DOWN		ENSDARG00000033950	1.26355	2.1826	1.06013	0.152292	0.358621	0.217817	-0.905751	0.00801411	DOWN		ENSDARG00000097451	0	0	0	6.53059	4.99959	5.86702	9.73186	0.00578374	UP
	ENSDARG00000098868	14.4172	12.8611	20.4282	9.64779	8.4046	6.03757	-0.971414	0.000994646	DOWN		ENSDARG00000074502	46.5761	30.522	48.0258	30.142	27.5994	26.6733	-0.57041	0.00801982	DOWN		ENSDARG00000098257	3.79065	5.82027	4.08908	8.37606	8.20424	10.2374	-0.57041	0.00801982	DOWN		ENSDARG00000007465	1.44472	0.833511	0.72145	39.8105	41.2601	25.546	5.1668	0.00581098	UP
	ENSDARG00000020235	1171.03	1070.3	1101.26	889.044	928.367	873.849	-0.312485	0.000994646	DOWN		ENSDARG00000103234	1.32101	2.55533	1.47565	8.01648	8.04405	9.73787	2.2687	0.00805133	UP		ENSDARG00000034189	252.178	224.444	200.365	118.331	67.5466	116.423	2.2687	0.00805133	UP		ENSDARG00000058984	28.8944	35.7483	32.1045	10.9714	18.1168	16.8677	-1.07488	0.00581457	DOWN
	ENSDARG00000063905	20549.1	15257.3	13422.6	7981.94	8114.6	8548.84	-0.998208	0.00100631	DOWN		ENSDARG00000005010	4.90051	3.47809	6.30507	11.8644	11.5113	10.6905	1.22062	0.00805133	UP		ENSDARG00000045074	0.26601	1.33381	0.227171	3.65501	2.42856	2.5049	1.22062	0.00805133	UP		ENSDARG00000012987	39.2296	35.5631	49.4193	81.2405	67.602	60.7481	0.755568	0.00581457	UP
	ENSDARG00000029292	246.087	285.842	225.453	164.012	160.217	162.126	-0.640469	0.00101288	DOWN		ENSDARG00000070537	1.70452	1.20668	1.3415	3.52725	3.46726	3.59878	1.30189	0.00805555	UP		ENSDARG00000012949	3.85715	1.21256	4.61914	15.2292	8.88373	9.47506	1.30189	0.00805555	UP		ENSDARG00000036776	1.66698	1.85225	2.70544	7.67997	8.97776	8.18938	1.9899	0.00581457	UP
	ENSDARG00000014986	628.267	613.233	417.849	254.058	309.153	348.936	-0.864623	0.0010129	DOWN		ENSDARG00000100529	0.213065	0.141963	0.13415	1.92396	1.38691	1.79939	3.24487	0.00808225	UP		ENSDARG00000076241	0.532021	0.485023	0.454342	2.13209	1.91264	2.17817	3.24487	0.00808225	UP		ENSDARG00000096959	8.77944	7.87205	9.10831	2.24652	2.41916	4.15581	-1.57024	0.00581457	DOWN
	ENSDARG00000076847	47.8502	32.5858	33.4279	23.1547	24.4566	22.1969	-0.702532	0.0010129	DOWN		ENSDARG00000079608	18.7924	25.2694	19.7201	35.5932	39.2494	46.4666	0.93122	0.00812706	UP		ENSDARG00000032532	1.33005	0.121256	0.378618	6.39626	5.75052	6.53452	0.93122	0.00812706	UP		ENSDARG00000020009	16.1142	45.38	18.0363	69.0675	65.2904	52.5587	1.23221	0.0058343	UP
	ENSDARG00000075682	640.199	614.466	650.544	468.079	516.845	522.605	-0.337449	0.0010129	DOWN		ENSDARG00000086985	10.5254	16.5387	7.64657	61.5666	46.6	22.6511	1.8898	0.00813969	UP		ENSDARG00000040158	29.8597	29.7077	28.0178	37.9207	40.5808	39.7517	1.8898	0.00813969	UP		ENSDARG00000090213	12.8913	12.5027	9.6494	20.7411	22.8476	17.2344	0.799294	0.00585534	UP
	ENSDARG00000058605	3.23144	0.56642	3.15708	0.160796	0.0757171	0	-4.66705	0.00101485	DOWN		ENSDARG00000074695	39.3319	38.8978	41.8549	30.7833	21.6357	29.637	-0.553508	0.00815879	DOWN		ENSDARG00000019233	23.1429	22.4323	16.6592	33.9611	39.4861	34.9597	-0.553508	0.00815879	DOWN		ENSDARG00000074663	5.22321	5.2789	5.3207	1.5151	2.28476	2.0779	-1.42459	0.00585534	DOWN
	ENSDARG00000102678	0.248573	0.333188	0.185711	2.41195	0.681454	1.06545	2.23078	0.00101785	UP		ENSDARG00000034714	2.5994	0.709814	3.08546	9.61978	5.13155	10.9022	2.01711	0.0081979	UP		ENSDARG00000020610	0.0665026	0	0	1.67521	4.4922	3.04944	2.01711	0.0081979	UP		ENSDARG00000098540	31.7838	29.6359	33.3671	24.1893	21.6111	22.368	-0.475567	0.00585901	DOWN
	ENSDARG00000069494	6.58717	6.49717	5.94274	14.7933	12.9476	11.1873	1.02954	0.00102056	UP		ENSDARG00000019810	168.322	138.414	189.689	65.4145	90.981	109.445	-0.8895	0.00822265	DOWN		ENSDARG00000099428	2.06158	0.84879	1.06013	0	0.031458	0	-0.8895	0.00822265	DOWN		ENSDARG00000087596	159.808	195.319	179.371	202.971	287.154	261.082	0.490796	0.00594017	UP
	ENSDARG00000018623	49.3417	46.3465	37.1421	80.3982	67.0096	61.2635	0.647533	0.00102807	UP		ENSDARG00000033852	351.388	430.928	314.851	286.349	277.797	263.875	-0.407467	0.00826729	DOWN		ENSDARG00000044301	14.5641	14.5507	15.9777	37.9207	37.8817	41.6031	-0.407467	0.00826729	DOWN		ENSDARG00000100419	219.153	245.237	225.453	185.312	179.018	187.745	-0.321778	0.00595103	DOWN
	ENSDARG00000038445	0.621432	0.832971	0.742843	5.94947	2.42295	3.01878	2.32614	0.00102821	UP		ENSDARG00000040005	5.07096	10.8602	6.70752	2.56527	3.18988	3.59878	-1.25063	0.00830077	DOWN		ENSDARG00000096003	3.72415	3.15265	2.34743	7.76689	5.80085	6.2078	-1.25063	0.00830077	DOWN		ENSDARG00000017454	256.493	270.335	296.426	212.74	182.109	185.667	-0.503946	0.00595103	DOWN
	ENSDARG00000098324	0.870004	1.69926	1.29997	4.82389	6.89025	6.21514	2.1688	0.00102954	UP		ENSDARG00000087674	9.80101	5.03968	6.17092	15.3916	19.6941	12.1723	1.15852	0.00830077	UP		ENSDARG00000045928	10.9729	16.0058	13.1759	26.4988	21.9325	28.643	1.15852	0.00830077	UP		ENSDARG00000002506	35.4512	29.9138	31.0224	17.6587	20.2672	15.0342	-0.858959	0.00595129	DOWN
	ENSDARG00000102586	98.559	137.507	108.084	56.7612	69.5083	72.2732	-0.795293	0.00102954	DOWN		ENSDARG00000016454	3.49427	2.20042	2.01226	6.73384	4.71548	7.3034	1.25767	0.0083328	UP		ENSDARG00000023958	31.5887	35.0429	30.2895	16.4475	14.3763	9.03942	1.25767	0.0083328	UP		ENSDARG00000020443	1.33359	1.75963	1.80363	0.261223	0.107518	0.244459	-3.07717	0.00598958	DOWN
	ENSDARG00000091655	5.34431	4.56468	2.22853	0.321593	0.227151	0.710302	-3.3877	0.00102954	DOWN		ENSDARG00000058984	29.957	43.7245	36.2206	10.9024	22.7453	18.629	-1.04799	0.00837562	DOWN		ENSDARG00000099298	49.0124	36.983	49.9019	25.5851	31.7096	25.049	-1.04799	0.00837562	DOWN		ENSDARG00000035882	4.11189	2.77837	2.97598	9.822	7.55315	9.41168	1.44017	0.00598958	UP
	ENSDARG00000058244	0	0.0333188	0	0.964779	0.757171	0.355151	4.62867	0.00102954	UP		ENSDARG00000074017	136.021	117.616	131.199	101.649	96.6673	98.543	-0.37529	0.00837837	DOWN		ENSDARG00000100419	217.198	238.753	236.106	190.822	172.843	190.481	-0.37529	0.00837837	DOWN		ENSDARG00000114067	77.0146	96.6872	91.4438	62.2234	62.9518	53.1699	-0.570322	0.00601532	DOWN
	ENSDARG00000042213	19.0158	19.3249	13.1855	41.0031	33.6941	33.7393	1.06696	0.00102954	UP		ENSDARG00000079402	11.2072	23.9917	7.91487	33.9899	39.2494	40.4333	1.39276	0.0084113	UP		ENSDARG00000071198	49.611	51.1699	45.5099	31.6767	20.1079	27.7717	1.39276	0.0084113	UP		ENSDARG00000061161	47.3423	49.5476	40.4914	28.7346	29.003	29.2129	-0.65978	0.00601532	DOWN
	ENSDARG00000054942	2.48573	2.8321	1.85711	0.160796	0.0757171	0	-4.80991	0.00103217	DOWN		ENSDARG00000061994	51.9027	58.3467	45.6111	23.7288	35.6435	33.9767	-0.729017	0.0084113	DOWN		ENSDARG00000063159	6.71676	4.00144	8.48105	0.152292	1.20169	0.87127	-0.729017	0.0084113	DOWN		ENSDARG00000003197	42.5636	38.7119	45.9925	68.2316	68.9729	71.1376	0.710721	0.00601983	UP
	ENSDARG00000087573	9.69433	13.5941	15.0426	6.75345	6.13308	6.03757	-1.0172	0.00104731	DOWN		ENSDARG00000074850	12.5282	5.96244	10.8662	19.5602	18.4458	18.2056	0.934297	0.00844321	UP		ENSDARG00000068177	130.877	131.199	114.646	97.1623	88.7492	86.0379	0.934297	0.00844321	UP		ENSDARG00000071336	2.7783	2.96359	2.97598	7.88895	6.693	12.223	1.60819	0.00601983	UP
	ENSDARG00000030933	258.143	252.523	270.58	184.755	195.88	213.091	-0.395793	0.00104731	DOWN		ENSDARG00000057452	26.8462	45.57	34.2083	22.1255	16.2268	20.4283	-0.863862	0.00844587	DOWN		ENSDARG00000020618	29.4607	33.7091	30.138	10.6604	19.2712	15.7918	-0.863862	0.00844587	DOWN		ENSDARG00000102226	5.22321	6.57547	9.37885	18.9126	14.2999	15.5232	1.19899	0.00603024	UP
	ENSDARG00000012467	442.832	579.015	443.291	178.966	282.046	269.56	-1.00389	0.00104981	DOWN		ENSDARG00000061579	44.0193	69.2778	40.9159	78.5615	82.6596	74.5158	0.610192	0.00844587	UP		ENSDARG00000068242	2.4606	5.09274	4.77059	1.37063	1.58548	1.41581	0.610192	0.00844587	UP		ENSDARG00000002952	7.00132	1.4818	2.07417	14.9942	18.8694	51.3364	3.01932	0.00616116	UP
	ENSDARG00000043031	23.2415	18.292	20.0567	10.9342	9.3132	15.0939	-0.811007	0.00105028	DOWN		ENSDARG00000103606	440.662	385.5	463.624	321.621	349.084	360.619	-0.321227	0.00844587	DOWN		ENSDARG00000010756	0.864534	0.242511	0.454342	2.28438	5.68131	5.11871	-0.321227	0.00844587	DOWN		ENSDARG00000074968	2.00038	4.90845	4.41888	1.30612	0.671988	0.733377	-2.05281	0.00616363	DOWN
	ENSDARG00000090598	6.71146	8.62958	6.31416	0.803982	1.51434	0.177575	-2.97372	0.00105028	DOWN		ENSDARG00000038312	71.3769	71.1943	79.0146	92.9912	99.5798	102.353	0.414992	0.00844587	UP		ENSDARG00000074747	32.5863	26.7975	35.6658	59.0893	71.2901	66.9789	0.414992	0.00844587	UP		ENSDARG00000073961	25.7827	21.3934	18.2166	40.5419	41.3676	30.6796	0.789875	0.00624853	UP
	ENSDARG00000059461	633.86	611.034	275.409	181.539	183.387	230.493	-1.35636	0.00105028	DOWN		ENSDARG00000020443	2.25849	2.55533	4.29281	0	0.832143	0.105846	-3.07049	0.00844587	DOWN		ENSDARG00000075445	19.2193	18.7946	4.54342	0.152292	0.257955	0.435635	-3.07049	0.00844587	DOWN		ENSDARG00000099911	109.132	95.0202	75.6621	27.2717	40.7494	42.6581	-1.33991	0.00626638	DOWN
	ENSDARG00000103038	191.649	210.275	175.682	127.19	152.949	134.602	-0.477913	0.00105291	DOWN		ENSDARG00000113111	0.340905	0.141963	0.268301	2.24461	1.10952	1.05846	2.40488	0.00848718	UP		ENSDARG00000019459	18.6872	13.2169	14.3875	8.37606	8.24828	8.82161	2.40488	0.00848718	UP		ENSDARG00000037017	287.388	271.632	259.181	325.746	311.131	328.186	0.238083	0.00626638	UP
	ENSDARG00000009299	77.4304	64.9717	77.9985	51.1333	47.2475	51.3193	-0.557093	0.00105308	DOWN		ENSDARG00000012874	221.588	217.629	194.518	154.878	161.852	181.103	-0.346805	0.00850512	DOWN		ENSDARG00000045641	41.8967	41.712	33.9999	58.3278	62.507	56.088	-0.346805	0.00850512	DOWN		ENSDARG00000005846	0.444529	0.185225	0.0901813	2.66448	2.31164	1.58898	3.21752	0.00626638	UP
	ENSDARG00000030213	8.94861	8.89613	7.61414	16.4012	18.0964	13.6733	0.917771	0.00105728	UP		ENSDARG00000103015	0.298292	0.283926	0.13415	0.961978	0.693453	1.48185	2.03739	0.00852588	UP		ENSDARG00000078415	54.8647	47.896	49.9776	20.864	13.4388	16.1185	2.03739	0.00852588	UP		ENSDARG00000042004	8.77944	8.42772	6.58323	3.86611	4.08569	3.78912	-1.0144	0.00626638	DOWN
	ENSDARG00000036214	1134.73	1005.66	964.024	589.48	745.586	732.854	-0.585934	0.00106067	DOWN		ENSDARG00000006420	101.888	202.155	110.406	215.483	242.847	216.138	0.702341	0.00856711	UP		ENSDARG00000038074	37.574	42.3182	35.7416	58.6324	64.2812	48.5733	0.702341	0.00856711	UP		ENSDARG00000091768	21.3374	16.5776	19.4792	44.7737	43.2223	37.4022	1.13002	0.00626638	UP
	ENSDARG00000058728	23.3658	24.6893	18.0139	37.4656	35.8899	32.8515	0.677719	0.00106496	UP		ENSDARG00000076639	2.38633	2.48435	5.90262	0.320659	0.693453	0.846771	-2.37928	0.0085758	DOWN		ENSDARG00000021370	45.2883	43.0458	37.7861	23.6053	28.4003	17.861	-2.37928	0.0085758	DOWN		ENSDARG00000100097	11.5577	13.4288	13.7076	5.64243	5.9135	7.456	-1.03184	0.00626638	DOWN
	ENSDARG00000069251	67.736	93.5593	109.198	143.27	151.358	134.602	0.667996	0.00106848	UP		ENSDARG00000077237	50.1982	71.9041	50.843	36.5552	35.7822	40.645	-0.612908	0.0085758	DOWN		ENSDARG00000045352	3.05912	2.42511	2.42316	7.91918	14.3385	17.5343	-0.612908	0.0085758	DOWN		ENSDARG00000062795	114.133	103.355	104.25	80.6136	82.1169	80.3048	-0.404302	0.0062956	DOWN
	ENSDARG00000003251	95.8247	37.2505	80.0413	23.6371	21.8065	29.8327	-1.49925	0.00107055	DOWN		ENSDARG00000076836	4.90051	12.3508	16.7688	54.5121	33.0084	39.3748	1.9189	0.00858598	UP		ENSDARG00000098215	36.1774	42.9245	35.1358	77.2121	50.7732	74.6025	1.9189	0.00858598	UP		ENSDARG00000040009	109.799	119.84	116.244	153.234	181.034	170.266	0.544615	0.0062956	UP
	ENSDARG00000076229	2.85859	7.23019	5.38561	0.643186	0.151434	0	-4.3579	0.00107747	DOWN		ENSDARG00000042379	1.40623	0.567851	1.0732	0	0	0.105846	-4.19914	0.00858598	DOWN		ENSDARG00000002445	0.931037	3.15265	2.49888	0.304584	0.0692075	0	-4.19914	0.00858598	DOWN		ENSDARG00000090820	24.7825	25.0053	37.6056	12.7477	15.9933	14.7898	-1.00528	0.0063406	DOWN
	ENSDARG00000060500	45.1159	46.1133	46.6134	31.8377	29.9082	33.2066	-0.539042	0.00108166	DOWN		ENSDARG00000077607	173.222	179.938	170.371	201.053	215.664	224.183	0.293028	0.00858598	UP		ENSDARG00000070455	29.9927	23.8874	21.9599	8.07148	10.4189	13.6136	0.293028	0.00858598	UP		ENSDARG00000034825	2.66717	7.87205	8.6574	0.731426	0.483831	0.366689	-3.54879	0.00635534	DOWN
	ENSDARG00000070393	44.8674	43.0479	25.0709	15.1149	16.4306	15.4491	-1.2694	0.00108701	DOWN		ENSDARG00000035682	1.91759	4.47183	1.6098	29.18	36.753	9.10279	3.20058	0.00862143	UP		ENSDARG00000096959	9.90889	10.913	9.6169	2.89355	2.23352	5.44544	3.20058	0.00862143	UP		ENSDARG00000030262	0.222264	0.0926123	0	1.41061	1.63965	0.977837	3.70188	0.00643647	UP
	ENSDARG00000029710	29.8287	21.9904	18.0139	0	0	0	-11.7384	0.00108701	DOWN		ENSDARG00000045127	184.941	155.236	167.42	110.948	128.011	112.091	-0.531087	0.00866065	DOWN		ENSDARG00000074663	7.91381	7.03283	4.99776	2.74126	3.00109	1.74254	-0.531087	0.00866065	DOWN		ENSDARG00000018898	93.4621	93.631	95.6823	74.7622	77.198	62.0926	-0.399535	0.00643825	DOWN
	ENSDARG00000039162	64.5046	54.4097	47.7276	26.049	34.3756	23.0848	-0.991198	0.00108986	DOWN		ENSDARG00000040033	104.999	106.898	102.223	78.5615	79.6084	72.3989	-0.447325	0.00866345	DOWN		ENSDARG00000037064	51.9385	61.1129	47.6302	36.3978	39.6433	34.7419	-0.447325	0.00866345	DOWN		ENSDARG00000038720	22.5598	21.2082	28.4071	39.9672	45.6414	41.5581	0.817065	0.00646842	UP
	ENSDARG00000014161	249.318	233.099	236.038	186.202	178.389	177.753	-0.405636	0.00109145	DOWN		ENSDARG00000057435	8.35217	7.87893	9.25637	13.4677	24.1322	17.6763	1.12799	0.00871748	UP		ENSDARG00000045562	175.966	176.185	166.895	126.707	130.676	128.839	1.12799	0.00871748	UP		ENSDARG00000001259	1.11132	0.648286	1.17236	2.76897	3.25242	2.56682	1.55378	0.00649722	UP
	ENSDARG00000091799	0.994291	0.666377	0.557132	3.21593	3.02868	5.32726	2.36087	0.00109145	UP		ENSDARG00000090716	136.405	117.9	159.505	103.894	114.142	89.2285	-0.429304	0.00872327	DOWN		ENSDARG00000038228	20.0173	24.3724	16.7349	13.8586	12.2246	10.9998	-0.429304	0.00872327	DOWN		ENSDARG00000010738	3.88962	4.44539	4.3287	10.2922	10.3217	8.06715	1.18056	0.00656209	UP
	ENSDARG00000096829	60.2789	62.4395	71.1272	108.538	119.254	127.499	0.875574	0.00109145	UP		ENSDARG00000002385	46.8744	62.2507	66.002	38.1584	38.8334	36.1995	-0.62811	0.00876981	DOWN		ENSDARG00000104375	147.702	151.812	147.358	213.209	188.521	196.907	-0.62811	0.00876981	DOWN		ENSDARG00000060758	15.2251	19.819	21.5533	8.20242	10.6174	9.16722	-1.01387	0.00656209	DOWN
	ENSDARG00000016733	10.8129	9.46255	10.7712	26.049	17.6421	15.8042	0.943475	0.00109145	UP		ENSDARG00000100573	12.2726	14.1963	7.91487	6.41318	3.46726	6.03324	-1.12988	0.00877131	DOWN		ENSDARG00000004074	9.37687	11.5193	10.147	4.56876	4.20908	5.55434	-1.12988	0.00877131	DOWN		ENSDARG00000043857	25.227	26.0241	23.5373	15.9869	11.1012	11.6118	-0.949025	0.00656738	DOWN
	ENSDARG00000002235	0.248573	0.333188	0.185711	2.73354	3.33155	4.61696	3.63777	0.00109194	UP		ENSDARG00000075851	108.322	134.581	131.601	101.649	94.7257	98.543	-0.344654	0.0087728	DOWN		ENSDARG00000101057	2.85961	4.00144	4.1648	0.609168	1.05699	0	-0.344654	0.0087728	DOWN		ENSDARG00000074506	22.1153	23.3383	27.3249	48.2219	42.4428	45.1027	0.898194	0.00659257	UP
	ENSDARG00000112723	18.5187	18.8585	16.5282	39.2343	30.1354	35.8702	0.960555	0.00109388	UP		ENSDARG00000079884	40.6103	45.0732	45.0745	30.142	29.6798	33.0241	-0.491291	0.00880497	DOWN		ENSDARG00000079702	159.008	153.025	136.757	106.452	104.258	108.8	-0.491291	0.00880497	DOWN		ENSDARG00000002021	7.11246	11.947	7.93595	3.13468	3.09115	3.66689	-1.45425	0.00659689	DOWN
	ENSDARG00000059556	10.4401	15.4933	10.5855	27.3354	18.475	26.2812	0.95151	0.00109388	UP		ENSDARG00000055996	68.394	45.0732	56.8798	90.7466	92.9227	78.4322	0.618419	0.00880545	UP		ENSDARG00000039843	35.6454	35.0429	31.501	19.1888	21.0139	20.8016	0.618419	0.00880545	UP		ENSDARG00000056079	42.0079	30.6547	30.7518	45.7664	47.8993	51.8253	0.492561	0.00664944	UP
	ENSDARG00000092671	435.002	408.356	440.877	332.045	352.16	353.375	-0.307218	0.00109388	DOWN		ENSDARG00000101308	6.00845	12.4927	5.09771	25.0114	21.081	16.4062	1.38904	0.00882883	UP		ENSDARG00000100060	34.5814	36.3767	32.4854	50.5609	57.9582	69.157	1.38904	0.00882883	UP		ENSDARG00000033367	2.55604	3.51927	4.50906	0.156734	0	0.977837	-3.7	0.00665013	DOWN
	ENSDARG00000001621	134.726	138.307	142.254	90.6892	97.9779	111.873	-0.466913	0.00109646	DOWN		ENSDARG00000019233	16.0651	14.1963	9.52468	22.7668	24.9643	21.0634	0.779781	0.00884339	UP		ENSDARG00000014565	55.6627	46.1984	43.0868	75.9937	71.7997	75.147	0.779781	0.00884339	UP		ENSDARG00000077751	131.803	121.229	121.113	180.923	165.417	161.221	0.44038	0.00665871	UP
	ENSDARG00000100836	23.6144	21.8905	16.3425	3.85912	6.13308	9.05635	-1.70644	0.00109826	DOWN		ENSDARG00000020718	8.39478	1.06472	15.2931	1.28264	1.5256	1.48185	-2.48702	0.00884339	DOWN		ENSDARG00000016477	4.92119	11.1555	5.37638	0.76146	2.33418	2.17817	-2.48702	0.00884339	DOWN		ENSDARG00000097765	24.0045	24.8201	23.898	16.5616	15.5632	17.8455	-0.544473	0.00670057	DOWN
	ENSDARG00000102643	88.119	71.1357	69.0844	47.435	50.2761	48.1229	-0.646058	0.00109867	DOWN		ENSDARG00000005355	95.5386	78.1505	96.32	212.597	131.479	156.653	0.885643	0.00886378	UP		ENSDARG00000092722	2.92612	2.91014	4.77059	9.28981	10.0791	12.9601	0.885643	0.00886378	UP		ENSDARG00000069494	6.77906	8.05727	4.77961	11.3371	12.5796	11.3673	0.848181	0.00670085	UP
	ENSDARG00000060320	20.8801	18.9584	19.1282	6.75345	9.08605	4.26181	-1.51176	0.00111189	DOWN		ENSDARG00000062612	33.2382	34.0001	46.8185	78.8822	69.2066	61.6026	0.879403	0.0088691	UP		ENSDARG00000105532	33.9163	33.7091	27.8663	14.9246	13.6779	10.9998	0.879403	0.0088691	UP		ENSDARG00000074695	39.563	42.1386	35.4412	29.1525	25.2399	25.4238	-0.552831	0.00670085	DOWN
	ENSDARG00000078447	47.7259	51.5109	58.8703	16.0796	26.8796	14.3836	-1.45341	0.00112202	DOWN		ENSDARG00000056167	13.4657	13.0606	11.0003	5.45121	7.07322	6.56247	-0.965506	0.00889663	DOWN		ENSDARG00000001621	103.877	104.28	94.806	83.3037	76.1535	71.553	-0.965506	0.00889663	DOWN		ENSDARG00000087166	1.33359	1.20396	1.26254	0.0522447	0.161277	0.244459	-3.11315	0.00677606	DOWN
	ENSDARG00000014945	90.729	95.9583	87.6554	143.109	123.116	106.19	0.439519	0.00112202	UP		ENSDARG00000086100	6.69026	9.58249	12.3418	1.92396	3.74465	4.55139	-1.42434	0.00894819	DOWN		ENSDARG00000089681	148.966	160.058	129.942	97.01	117.716	118.384	-1.42434	0.00894819	DOWN		ENSDARG00000056679	18.8925	25.0053	21.4631	11.0236	12.6334	10.1451	-0.947337	0.00677606	DOWN
	ENSDARG00000041665	239.003	242.894	223.596	165.299	187.854	158.752	-0.462069	0.00112202	DOWN		ENSDARG00000003750	100.183	109.382	121.943	133.074	149.37	152.313	0.394669	0.00899023	UP		ENSDARG00000017255	11.8375	8.85167	7.42092	28.6309	30.1116	23.5243	0.394669	0.00899023	UP		ENSDARG00000076964	4.22302	3.70449	4.77961	1.14938	1.10206	0.977837	-1.95889	0.00677606	DOWN
	ENSDARG00000092507	0.248573	0.266551	0.185711	2.25115	1.51434	0.887877	2.63194	0.00113198	UP		ENSDARG00000075857	51.8601	48.3383	52.4528	26.9354	26.2125	21.5927	-1.03542	0.00901813	DOWN		ENSDARG00000045304	104.875	92.3969	100.561	120.768	123.227	119.146	-1.03542	0.00901813	DOWN		ENSDARG00000092718	3.4451	1.57441	3.42689	9.56078	5.59094	8.55607	1.48531	0.00682968	UP
	ENSDARG00000052263	58.0417	56.6087	38.4421	15.9189	32.1798	15.2715	-1.26047	0.00113282	DOWN		ENSDARG00000102470	122.087	132.309	125.699	95.2358	103.879	107.222	-0.308916	0.00901813	DOWN		ENSDARG00000010572	387.976	419.181	416.026	320.575	333.285	263.015	-0.308916	0.00901813	DOWN		ENSDARG00000029058	107.465	144.753	109.931	87.3009	89.3475	74.9267	-0.52294	0.00684489	DOWN
	ENSDARG00000027600	22.8687	32.186	28.5994	33.9281	51.5633	52.5623	0.720111	0.00114164	UP		ENSDARG00000004672	70.0559	67.9292	71.5021	98.4424	99.1638	90.922	0.461274	0.00903007	UP		ENSDARG00000021556	50.6085	61.1129	65.1981	37.9207	36.3717	24.6134	0.461274	0.00903007	UP		ENSDARG00000076673	22.5598	6.29764	27.9562	69.8512	84.4017	84.7051	2.07292	0.00684489	UP
	ENSDARG00000052856	4445.85	4056.84	4046.26	3261.27	3391.37	3349.07	-0.327298	0.00114164	DOWN		ENSDARG00000053136	1.40623	1.27766	1.8781	0.320659	0	0.105846	-3.75853	0.00903007	DOWN		ENSDARG00000096689	13.899	11.6405	9.6169	4.56876	5.11507	5.0098	-3.75853	0.00903007	DOWN		ENSDARG00000068967	10.2242	8.33511	7.2145	17.6587	24.756	19.4345	1.26572	0.00684489	UP
	ENSDARG00000018890	723.968	752.673	745.071	531.272	617.473	511.24	-0.419948	0.00114609	DOWN		ENSDARG00000077226	700.517	631.379	757.95	818.322	903.708	834.493	0.29127	0.00903007	UP		ENSDARG00000096447	59.1873	73.1172	70.7259	31.829	29.904	43.9991	0.29127	0.00903007	UP		ENSDARG00000074581	1.77811	3.14882	1.89381	10.24	8.27889	9.65614	2.03853	0.00685172	UP
	ENSDARG00000074656	406.789	556.991	458.52	693.837	785.64	729.125	0.633999	0.00114937	UP		ENSDARG00000103947	2.47156	10.7892	2.28056	22.4461	15.9494	30.6954	2.14178	0.00903007	UP		ENSDARG00000100136	26.468	29.4651	21.0512	14.9246	16.2952	13.069	2.14178	0.00903007	UP		ENSDARG00000105464	1.77811	0.648286	1.17236	4.38855	3.95129	4.52249	1.84035	0.00695197	UP
	ENSDARG00000076919	1.61572	0.799652	0.557132	14.3109	10.979	8.34605	3.50182	0.00114996	UP		ENSDARG00000005468	276.985	267.103	278.63	232.157	209.978	191.688	-0.378669	0.00904595	DOWN		ENSDARG00000079530	65.1061	67.5394	68.9843	43.7078	53.6862	47.1575	-0.378669	0.00904595	DOWN		ENSDARG00000001621	101.13	93.631	91.0831	74.1352	68.7847	75.1712	-0.390864	0.00702735	DOWN
	ENSDARG00000046010	91.599	86.2292	92.2982	28.3002	54.8192	45.4593	-1.06546	0.00114996	DOWN		ENSDARG00000036645	89.7432	98.7351	82.5025	67.6591	68.7905	63.0844	-0.443475	0.00904616	DOWN		ENSDARG00000071445	0.997539	1.45507	1.21158	0	0.031458	0.326726	-0.443475	0.00904616	DOWN		ENSDARG00000011141	8.66831	10.0947	15.6915	1.67183	3.06427	4.15581	-1.97532	0.00702735	DOWN
	ENSDARG00000043972	3.35573	3.19861	2.04282	5.46708	4.84589	6.57029	0.934082	0.00115323	UP		ENSDARG00000104222	96.6891	98.5931	115.906	79.8441	60.4691	68.3768	-0.580573	0.00904616	DOWN		ENSDARG00000102701	0.0665026	0.242511	0.0757237	0.76146	2.27756	1.3069	-0.580573	0.00904616	DOWN		ENSDARG00000075164	67.2349	48.7141	52.3051	93.4135	97.8952	112.696	0.853096	0.00711057	UP
	ENSDARG00000078415	76.5604	56.5421	71.6843	15.9189	15.0677	23.9727	-1.90331	0.00118257	DOWN		ENSDARG00000056079	38.3944	35.1358	34.2083	51.6261	48.5417	50.277	0.479579	0.00904935	UP		ENSDARG00000055133	160.803	158.239	184.766	300.32	350.738	430.189	0.479579	0.00904935	UP		ENSDARG00000034897	51.7876	41.3051	43.7379	61.0741	59.1887	62.2149	0.415503	0.00713688	UP
	ENSDARG00000043710	30.2016	27.3214	31.5708	42.7719	43.9159	42.0854	0.534982	0.00118494	UP		ENSDARG00000099885	33.707	41.808	43.3306	62.5285	62.9655	56.0986	0.612691	0.00905849	UP		ENSDARG00000061844	54.9312	43.5308	42.2538	29.3924	30.898	35.1775	0.612691	0.00905849	UP		ENSDARG00000061844	45.6753	44.6391	46.3532	28.7868	30.6427	33.3687	-0.559964	0.00716695	DOWN
	ENSDARG00000014817	182.825	102.089	162.311	285.414	235.556	308.449	0.895707	0.00118529	UP		ENSDARG00000078481	11.4629	11.357	10.0613	5.45121	4.71548	6.35078	-0.990743	0.00908165	DOWN		ENSDARG00000045885	221.121	170.001	230.579	285.091	274.156	274.886	-0.990743	0.00908165	DOWN		ENSDARG00000103606	372.737	394.806	403.832	304.169	309.813	322.319	-0.323455	0.00717021	DOWN
	ENSDARG00000008953	131.992	132.043	120.526	96.4779	98.5079	77.4229	-0.496539	0.00119098	DOWN		ENSDARG00000075515	0.0426131	0.425888	0.13415	1.28264	1.80298	0.846771	2.71426	0.00912773	UP		ENSDARG00000098079	5.91873	4.48646	7.57237	16.5998	13.9107	12.8512	2.71426	0.00912773	UP		ENSDARG00000011262	32.784	36.2114	29.3089	21.1069	23.4927	20.2901	-0.594695	0.00721561	DOWN
	ENSDARG00000076302	127.393	116.483	92.6696	65.9266	74.5056	62.5066	-0.729421	0.00120113	DOWN		ENSDARG00000030262	0.127839	0	0.402451	1.28264	2.63512	0.740925	3.37983	0.00912773	UP		ENSDARG00000099533	34.3819	27.1613	32.5612	17.209	16.5658	16.9898	3.37983	0.00912773	UP		ENSDARG00000104641	98.2408	128.175	116.424	70.2691	72.7898	76.2713	-0.645262	0.00724116	DOWN
	ENSDARG00000075834	7.95432	8.89613	12.0712	19.9388	15.3706	14.9163	0.807146	0.00120167	UP		ENSDARG00000043713	37.5421	69.5618	42.3915	34.9519	27.322	24.8739	-0.79274	0.00916825	DOWN		ENSDARG00000055591	7.24879	7.27534	3.63474	0.913752	1.49111	1.96036	-0.79274	0.00916825	DOWN		ENSDARG00000060941	2.7783	6.0198	1.98399	0.835915	0.967663	0.855607	-2.00432	0.00731908	DOWN
	ENSDARG00000038156	271.566	266.684	267.238	212.412	192.246	206.165	-0.399552	0.00120167	DOWN		ENSDARG00000045641	35.5393	46.2089	28.4399	57.0773	52.5637	54.2992	0.568689	0.00916825	UP		ENSDARG00000087749	75.0815	65.1143	86.0221	105.234	132.123	129.819	0.568689	0.00916825	UP		ENSDARG00000075169	0	0.0926123	0	0.88816	0.698868	0.977837	4.43945	0.00731908	UP
	ENSDARG00000103095	2.61001	5.06446	5.75703	12.8637	9.01033	9.94422	1.24072	0.00120398	UP		ENSDARG00000076767	0.298292	0.141963	0.402451	1.28264	2.49643	5.29232	3.51438	0.00916825	UP		ENSDARG00000099569	12.9015	7.03283	10.7528	3.19813	4.47332	4.57417	3.51438	0.00916825	UP		ENSDARG00000104693	62.9008	55.66	59.0687	32.3917	36.5024	25.0571	-0.91338	0.00738017	DOWN
	ENSDARG00000002682	7.20861	8.62958	7.98556	15.4365	13.4776	12.4303	0.789804	0.0012305	UP		ENSDARG00000115552	0.0852262	0	0	0.641318	1.5256	0.529232	4.24656	0.00916825	UP		ENSDARG00000061794	13.899	6.3053	5.4521	51.3224	31.6971	31.8013	4.24656	0.00916825	UP		ENSDARG00000097085	2.7783	1.57441	2.16435	0	0.215036	0.488918	-3.41128	0.00738196	DOWN
	ENSDARG00000103367	1.24286	1.5993	2.78566	0.160796	0.0757171	0.177575	-3.81283	0.00123266	DOWN		ENSDARG00000028327	112.839	103.065	94.7102	59.9633	76.0024	82.9836	-0.498674	0.00918405	DOWN		ENSDARG00000088069	0	0	0.0757237	7.76689	8.78307	6.64343	-0.498674	0.00918405	DOWN		ENSDARG00000010035	24.1157	27.0428	24.0784	38.7133	36.1798	32.6353	0.51632	0.00740039	UP
	ENSDARG00000075670	5.34431	7.92988	8.54269	2.41195	3.63442	2.48606	-1.32872	0.00124083	DOWN		ENSDARG00000010407	20.7526	30.8059	21.8665	39.1204	38.8334	40.3275	0.687495	0.00919941	UP		ENSDARG00000102761	1.52956	0.242511	0.83296	3.65501	6.47405	6.2078	0.687495	0.00919941	UP		ENSDARG00000100597	5.00095	3.88972	6.04215	12.0685	9.35407	9.04499	1.02889	0.00741925	UP
	ENSDARG00000052341	2.85859	3.26525	2.41424	5.94947	5.83022	6.92544	1.10832	0.00124377	UP		ENSDARG00000059177	36.5194	26.9729	24.5495	41.365	52.2863	49.1127	0.696475	0.00920911	UP		ENSDARG00000113525	11.7045	11.8831	11.7372	3.65501	5.98331	5.11871	0.696475	0.00920911	UP		ENSDARG00000010981	33.4508	40.4716	41.7539	27.7419	27.9816	26.2794	-0.495809	0.00741925	DOWN
	ENSDARG00000103477	2.48573	1.36607	1.85711	4.18071	4.24016	3.90666	1.15198	0.00124424	UP		ENSDARG00000081299	0	0.212944	0	1.92396	1.10952	1.16431	4.13514	0.00923206	UP		ENSDARG00000062640	1.66257	1.33381	1.89309	10.6604	4.47332	7.40579	4.13514	0.00923206	UP		ENSDARG00000044626	2.55604	1.66702	0.541088	6.73957	6.98868	6.35594	2.08879	0.00745895	UP
	ENSDARG00000021112	42.8788	46.5131	40.2992	54.8316	66.631	78.1332	0.618473	0.00124731	UP		ENSDARG00000103369	22.1588	10.5762	13.9516	45.5336	28.5703	32.1773	1.16716	0.00923206	UP		ENSDARG00000020447	31.5887	15.2782	27.1091	54.0637	46.1174	47.2664	1.16716	0.00923206	UP		ENSDARG00000102493	19.6704	20.3747	20.7417	10.4489	5.96725	6.72263	-1.39143	0.00748102	DOWN
	ENSDARG00000043905	4.59859	3.79835	3.89992	8.03982	6.13308	7.63574	0.82088	0.00124731	UP		ENSDARG00000025718	30.6814	33.2193	15.159	7.37516	9.01489	6.35078	-1.80196	0.00927829	DOWN		ENSDARG00000062991	38.771	37.3468	34.7572	21.3209	25.3111	30.4944	-1.80196	0.00927829	DOWN		ENSDARG00000093469	100.797	102.707	100.913	76.643	78.4882	80.7937	-0.368027	0.00748705	DOWN
	ENSDARG00000024681	53.816	74.0678	69.6415	86.5085	109.411	106.368	0.613183	0.00124731	UP		ENSDARG00000001729	91.2772	111.37	88.5392	75.6756	77.6667	69.5411	-0.387217	0.00927829	DOWN		ENSDARG00000098252	4.45568	4.12269	4.08908	0.456876	1.0507	1.3069	-0.387217	0.00927829	DOWN		ENSDARG00000038312	64.6789	64.8286	62.2251	83.487	84.6705	87.5164	0.414896	0.00749778	UP
	ENSDARG00000044485	1232.17	1410.15	1212.32	1793.85	1542.74	2015.66	0.472973	0.00125586	UP		ENSDARG00000102889	74.1042	27.4698	74.7217	27.5767	29.5411	31.3305	-0.988885	0.00928969	DOWN		ENSDARG00000039871	1.99508	2.66763	3.02895	0.304584	0.673201	0.544544	-0.988885	0.00928969	DOWN		ENSDARG00000078313	328.729	346	355.495	413.047	425.61	411.058	0.278668	0.00749905	UP
	ENSDARG00000006580	6074.74	5598.63	5686.83	4180.07	4964.16	4639.87	-0.332719	0.00125798	DOWN		ENSDARG00000017454	309.669	282.932	364.889	260.375	207.204	220.055	-0.47975	0.0092943	DOWN		ENSDARG00000076673	26.9336	6.91158	27.412	78.4304	82.5709	92.7902	-0.47975	0.0092943	DOWN		ENSDARG00000044556	6.44566	6.85331	6.67342	13.8448	16.1815	12.9563	1.10686	0.00751816	UP
	ENSDARG00000079967	24.9815	20.3578	21.171	9.80859	11.8119	4.61696	-1.31801	0.00125816	DOWN		ENSDARG00000103196	11.7186	4.82673	11.0003	2.56527	4.02203	3.59878	-1.40618	0.00930467	DOWN		ENSDARG00000061909	2.79311	3.51642	4.01335	0.456876	0.849365	1.3069	-1.40618	0.00930467	DOWN		ENSDARG00000019398	55.4549	52.4186	52.1248	78.2626	68.8385	68.3263	0.429674	0.00752303	UP
	ENSDARG00000006192	169.899	138.406	145.969	112.236	103.732	98.7319	-0.52877	0.00125872	DOWN		ENSDARG00000014565	49.2181	40.1755	38.9036	73.7516	62.2721	59.4857	0.60133	0.00950866	UP		ENSDARG00000044267	56.7267	48.6235	44.9799	33.0474	33.7733	32.8904	0.60133	0.00950866	UP		ENSDARG00000071727	14.4472	12.9657	10.1003	4.54529	1.98908	1.10007	-2.26234	0.00752366	DOWN
	ENSDARG00000042477	42.6302	37.3504	35.285	20.0996	23.3209	20.9539	-0.83802	0.00127533	DOWN		ENSDARG00000022000	55.0135	53.1651	61.0384	31.4246	40.6363	34.8235	-0.657035	0.00953261	DOWN		ENSDARG00000006345	20.7488	22.9173	20.5211	38.073	37.6363	33.1083	-0.657035	0.00953261	DOWN		ENSDARG00000079636	13.7804	12.7805	14.429	22.5697	18.735	21.0235	0.603575	0.00753321	UP
	ENSDARG00000006566	54.1888	46.8796	31.3851	15.2757	24.3809	19.1781	-1.16489	0.00127639	DOWN		ENSDARG00000019549	3.11076	2.41337	2.81716	0.961978	0.970834	0.529232	-1.80697	0.00954177	DOWN		ENSDARG00000090675	162.931	167.575	160.61	135.997	140.831	135.156	-1.80697	0.00954177	DOWN		ENSDARG00000069409	56.6774	52.1407	51.5837	43.2586	41.2063	36.18	-0.40853	0.00755433	DOWN
	ENSDARG00000038576	74.6961	66.4378	73.7271	31.1945	41.9473	50.0763	-0.801365	0.00127639	DOWN		ENSDARG00000027916	72.4423	71.3363	73.9168	87.54	92.0905	98.543	0.355698	0.00954648	UP		ENSDARG00000098507	19.4188	17.7033	21.1269	35.484	32.6534	29.1875	0.355698	0.00954648	UP		ENSDARG00000100836	18.7813	19.6338	13.7977	4.911	7.47251	7.70046	-1.38082	0.00756726	DOWN
	ENSDARG00000079244	19.3887	27.2215	21.5424	7.55743	5.90593	13.3182	-1.37002	0.00129086	DOWN		ENSDARG00000088440	603.998	708.962	631.177	517.223	513.016	535.265	-0.31234	0.00966196	DOWN		ENSDARG00000027600	30.9902	34.9216	35.2115	50.7132	52.1447	49.5535	-0.31234	0.00966196	DOWN		ENSDARG00000095273	3.33396	2.40792	3.78761	13.2702	5.99413	8.18938	1.52426	0.00763911	UP
	ENSDARG00000079848	541.64	567.653	582.76	248.27	339.137	376.993	-0.810821	0.00129172	DOWN		ENSDARG00000105120	11.2925	7.59501	10.0613	15.071	15.8107	15.877	0.691918	0.00966196	UP		ENSDARG00000075735	7.5148	4.48646	4.77059	1.37063	1.18282	1.74254	0.691918	0.00966196	UP		ENSDARG00000091042	62.0117	92.5197	82.6061	108.512	139.397	158.776	0.775802	0.00764137	UP
	ENSDARG00000014017	685.812	766.333	641.63	952.237	933.819	1112.33	0.517247	0.00132114	UP		ENSDARG00000056163	21.0083	17.1775	18.6469	13.147	8.73751	10.4788	-0.825799	0.00967051	DOWN		ENSDARG00000006038	141.252	127.076	137.893	179.705	170.615	177.521	-0.825799	0.00967051	DOWN		ENSDARG00000003373	7.11246	4.72323	7.84577	18.0767	14.8644	13.0786	1.22657	0.00769144	UP
	ENSDARG00000102746	296.796	294.938	271.323	172.856	239.19	183.08	-0.534793	0.00134198	DOWN		ENSDARG00000068255	112.2	79.0733	115.906	67.0178	59.2209	75.6802	-0.603605	0.00968034	DOWN		ENSDARG00000090213	16.0271	11.5193	13.2516	24.3667	23.7382	21.455	-0.603605	0.00968034	DOWN		ENSDARG00000058561	64.0121	68.07	68.8985	106.579	132.704	137.508	0.905715	0.00769144	UP
	ENSDARG00000010078	15.0386	18.7252	12.0712	24.7627	22.9423	23.7951	0.622186	0.00134198	UP		ENSDARG00000056050	10.909	12.0668	8.04902	15.071	18.7232	16.6179	0.698225	0.00970416	UP		ENSDARG00000079217	1.86207	4.24395	4.77059	12.1834	12.9041	7.29688	0.698225	0.00970416	UP		ENSDARG00000011862	10.113	10.6504	8.02613	2.03754	2.47292	2.93351	-1.95905	0.00769144	DOWN
	ENSDARG00000004875	360.679	336.187	350.622	268.209	284.393	267.961	-0.351704	0.00134327	DOWN		ENSDARG00000036772	237.611	237.788	240.666	277.05	314.55	299.016	0.315848	0.00971484	UP		ENSDARG00000017386	63.3105	79.18	80.4185	45.5353	49.4394	49.3356	0.315848	0.00971484	UP		ENSDARG00000008022	214.93	197.449	210.934	98.8992	104.642	141.786	-0.85492	0.00771499	DOWN
	ENSDARG00000042124	0.870004	0.699696	0.557132	2.09035	1.66578	2.30848	1.47224	0.0013504	UP		ENSDARG00000052082	70.0133	81.9835	70.2948	50.3435	55.7536	60.0149	-0.416768	0.00974311	DOWN		ENSDARG00000079608	19.0863	26.4337	14.4632	36.5501	35.8873	40.8408	-0.416768	0.00974311	DOWN		ENSDARG00000079530	63.2342	59.3645	59.3393	41.5345	46.4478	43.2693	-0.470268	0.00774737	DOWN
	ENSDARG00000031775	75.1932	81.1314	77.0699	24.6019	30.8926	30.3654	-1.44142	0.00135076	DOWN		ENSDARG00000011662	342.694	304.794	325.18	252.038	278.352	272.131	-0.27644	0.00976558	DOWN		ENSDARG00000033327	0.532021	1.57632	0.757237	2.58896	8.52511	4.68307	-0.27644	0.00976558	DOWN		ENSDARG00000102470	116.355	110.209	117.867	92.3164	94.3203	91.1833	-0.309728	0.00774837	DOWN
	ENSDARG00000001015	49.7145	13.8273	20.6139	3.05513	1.81721	6.92544	-2.88552	0.00135206	DOWN		ENSDARG00000056892	130.78	236.652	177.078	114.796	103.463	117.489	-0.697318	0.00979417	DOWN		ENSDARG00000102724	122.498	125.5	120.552	72.7956	87.7237	93.008	-0.697318	0.00979417	DOWN		ENSDARG00000055833	1.55585	1.01874	1.35272	5.43345	4.67704	4.15581	1.8634	0.00777084	UP
	ENSDARG00000011373	1438.24	1533.17	1476.77	1005.94	1243.73	1053.02	-0.429301	0.00136128	DOWN		ENSDARG00000045399	44.6585	58.1338	44.1355	72.469	68.3744	89.2285	0.648377	0.00979417	UP		ENSDARG00000077653	42.9607	47.6535	43.9954	29.6969	31.2566	30.9301	0.648377	0.00979417	UP		ENSDARG00000070455	28.3387	29.4507	18.8479	7.73222	12.2302	13.5675	-1.19761	0.00778704	DOWN
	ENSDARG00000015538	542.137	545.829	547.475	381.248	430.83	437.546	-0.388036	0.00136128	DOWN		ENSDARG00000061719	36.4768	34.142	37.4279	53.5501	48.6804	56.3103	0.553634	0.00981095	UP		ENSDARG00000059657	0.26601	0.485023	1.66592	10.6604	11.9477	16.5541	0.553634	0.00981095	UP		ENSDARG00000104058	12.6691	12.1322	8.74758	4.02284	4.13945	6.96709	-1.16365	0.00780996	DOWN
	ENSDARG00000103840	24.3601	26.3219	19.6853	5.46708	8.63175	12.6079	-1.40465	0.00136655	DOWN		ENSDARG00000094295	3.06814	0.141963	4.42696	0	0	0	-8.52083	0.0098319	DOWN		ENSDARG00000091042	74.0839	94.4582	89.5811	126.707	141.92	171.64	-8.52083	0.0098319	DOWN		ENSDARG00000111979	0.222264	0	0.270544	0.992649	2.3654	3.05574	3.64299	0.0078157	UP
	ENSDARG00000052746	16.9029	11.3284	10.9569	38.5912	28.6211	27.5242	1.27326	0.00136655	UP		ENSDARG00000012194	11.2072	10.2213	11.4028	17.9569	20.5262	14.1834	0.679708	0.00990681	UP		ENSDARG00000028164	0.465518	0.84879	0.454342	2.58896	2.57326	1.63363	0.679708	0.00990681	UP		ENSDARG00000053753	2.22264	3.70449	1.4429	0.78367	0.483831	0.244459	-2.20295	0.00783119	DOWN
	ENSDARG00000019265	219.614	228.667	197.782	176.715	171.575	153.78	-0.364308	0.00137567	DOWN		ENSDARG00000090213	13.551	14.9771	12.8784	24.3701	21.3583	24.133	0.751746	0.00992073	UP		ENSDARG00000092924	119.372	154.116	158.111	110.107	88.4598	76.2361	0.751746	0.00992073	UP		ENSDARG00000074161	15.4474	24.0792	19.389	30.6154	33.1425	31.2908	0.689063	0.00793281	UP
	ENSDARG00000070621	6.46289	10.4954	9.65695	33.9281	32.3312	34.2721	1.91128	0.00140138	UP		ENSDARG00000053459	89.6579	77.9376	66.941	48.7402	52.7024	59.274	-0.543192	0.00997152	DOWN		ENSDARG00000015863	154.22	177.155	121.082	49.038	82.0172	77.8697	-0.543192	0.00997152	DOWN		ENSDARG00000100573	11.1132	9.8169	10.1905	5.85141	3.65562	5.01141	-1.1037	0.00796639	DOWN
	ENSDARG00000094328	0.994291	0.333188	0.557132	3.21593	2.72581	2.84121	2.30823	0.00140325	UP		ENSDARG00000037506	26.1218	47.7705	26.6959	10.9024	2.35774	10.3729	-2.11693	0.0100239	DOWN		ENSDARG00000042989	147.037	152.661	127.897	90.3092	103.843	109.127	-2.11693	0.0100239	DOWN		ENSDARG00000045399	76.7923	57.327	76.8345	110.654	101.9	119.541	0.654031	0.00796639	UP
	ENSDARG00000088000	0.124286	0	0	0.482389	0.454302	0.710302	4.06747	0.00140325	UP		ENSDARG00000006566	112.158	60.1212	97.5273	38.4791	60.4691	42.2327	-0.927906	0.0100748	DOWN		ENSDARG00000075687	50.4755	48.6235	66.4854	85.8927	75.6187	86.0379	-0.927906	0.0100748	DOWN		ENSDARG00000010266	419.635	327.848	427.73	630.019	553.476	613.592	0.612632	0.00803662	UP
	ENSDARG00000105117	13.0501	19.3916	18.7568	26.853	24.078	26.9915	0.596862	0.00140325	UP		ENSDARG00000013415	12.3152	9.65347	12.0735	4.48923	4.29941	7.83263	-1.01121	0.010107	DOWN		ENSDARG00000054942	2.5936	1.94009	1.2873	0.609168	0.0692075	0.217817	-1.01121	0.010107	DOWN		ENSDARG00000077407	46.4532	54.9191	47.6157	35.8399	39.0291	38.6245	-0.392897	0.00804626	DOWN
	ENSDARG00000095086	9.69433	7.92988	7.24272	0	0	0.532726	-5.91334	0.00140325	DOWN		ENSDARG00000020898	57.1442	54.7266	54.8675	22.1255	20.1101	37.7872	-1.04647	0.010107	DOWN		ENSDARG00000090598	14.8966	16.612	11.2071	3.50272	3.05142	2.94054	-1.04647	0.010107	DOWN		ENSDARG00000098644	7.22359	12.7805	14.1585	24.2415	33.25	33.3687	1.40552	0.00804626	UP
	ENSDARG00000102855	84.1418	83.3971	83.3841	43.8974	62.5423	47.2351	-0.701038	0.001404	DOWN		ENSDARG00000061093	0.980101	2.20042	1.3415	4.16857	7.3506	9.20863	2.22121	0.010137	UP		ENSDARG00000061634	57.9238	62.8105	59.1402	41.2711	39.5301	37.1379	2.22121	0.010137	UP		ENSDARG00000105321	23.56	25.1905	23.9882	35.8921	35.0778	36.3022	0.559994	0.0081253	UP
	ENSDARG00000103196	1.49144	2.46559	1.11426	0.643186	0.378585	0.177575	-2.13324	0.0014122	DOWN		ENSDARG00000098466	88.6352	100.723	88.2709	66.6971	65.7393	76.9503	-0.405081	0.010137	DOWN		ENSDARG00000060481	0.332513	0	0.227171	1.21834	1.03182	0.980178	-0.405081	0.010137	DOWN		ENSDARG00000098681	40.0076	32.5069	49.0586	14.942	17.3373	26.5238	-1.05851	0.00815775	DOWN
	ENSDARG00000078929	46.3588	47.7126	39.3707	65.4442	65.4196	55.5811	0.480332	0.00141741	UP		ENSDARG00000030236	36.4768	37.975	30.318	24.3701	17.8911	25.2973	-0.637457	0.010138	DOWN		ENSDARG00000023989	7.5148	10.913	8.48105	5.48251	5.07732	3.81181	-0.637457	0.010138	DOWN		ENSDARG00000067596	38.2295	34.5444	37.2449	27.6374	19.8102	22.1236	-0.661071	0.00818693	DOWN
	ENSDARG00000020123	72.8318	75.8004	69.2701	49.6861	50.4276	59.1326	-0.456922	0.00142208	DOWN		ENSDARG00000004492	41.7182	48.9062	44.0013	61.2459	60.3304	58.0038	0.414985	0.010138	UP		ENSDARG00000013153	2.85961	2.1826	1.96882	0.609168	0.673201	0.980178	0.414985	0.010138	UP		ENSDARG00000076924	80.5708	81.4062	80.8024	98.429	105.583	122.107	0.424437	0.00818693	UP
	ENSDARG00000074258	0	0.0333188	0.185711	2.09035	1.28719	1.06545	4.73406	0.00142623	UP		ENSDARG00000055770	22.7128	19.8038	21.7324	32.7072	35.0887	31.9656	0.634684	0.0101818	UP		ENSDARG00000077291	107.934	113.495	81.4787	176.811	163.789	144.74	0.634684	0.0101818	UP		ENSDARG00000113525	10.4464	9.90952	13.6174	3.44815	5.7791	5.3781	-1.21839	0.00821633	DOWN
	ENSDARG00000010280	189.537	197.647	177.725	145.842	158.173	135.135	-0.362957	0.00142623	DOWN		ENSDARG00000063912	3225.77	1956.96	2023.79	962.298	1176.1	1419.72	-1.01732	0.0102261	DOWN		ENSDARG00000008723	0	0	0	0.456876	0.98778	2.17817	-1.01732	0.0102261	DOWN		ENSDARG00000011245	2.11151	2.13008	2.8858	0.522447	0.510711	0.366689	-2.29459	0.00826488	DOWN
	ENSDARG00000044626	2.7343	1.53267	1.6714	7.87903	11.8119	12.4303	2.44915	0.00143152	UP		ENSDARG00000039225	96.8596	83.829	142.334	197.205	168.37	175.811	0.747275	0.0102452	UP		ENSDARG00000003865	1.59606	2.54637	1.74164	12.3357	8.91519	10.9998	0.747275	0.0102452	UP		ENSDARG00000008880	1.00019	0.648286	0.72145	0	0	0	-6.86048	0.00826775	DOWN
	ENSDARG00000024109	439.476	410.955	447.934	307.604	341.181	356.039	-0.369276	0.0014404	DOWN		ENSDARG00000103831	174.415	188.669	154.407	115.437	138.829	141.199	-0.384909	0.0102561	DOWN		ENSDARG00000009764	0.199508	0.606279	1.36303	7.31002	7.90853	11.3265	-0.384909	0.0102561	DOWN		ENSDARG00000030602	46.8978	32.1365	37.8761	58.6186	57.9523	51.4586	0.525738	0.00831886	UP
	ENSDARG00000020101	13.0501	11.0285	10.2141	27.0138	17.7935	14.9163	0.796298	0.0014444	UP		ENSDARG00000001015	39.8432	35.7746	24.2812	5.45121	4.29941	10.6905	-2.26121	0.0102561	DOWN		ENSDARG00000074581	1.99508	2.78888	1.81737	8.37606	8.64465	8.93051	-2.26121	0.0102561	DOWN		ENSDARG00000030108	42.3413	27.9689	31.7438	16.5616	18.3856	18.9456	-0.921079	0.00838574	DOWN
	ENSDARG00000115456	0.372859	0.333188	0.557132	1.92956	1.89293	1.24303	2.08702	0.00144487	UP		ENSDARG00000003035	99.9277	89.4365	118.321	44.5716	35.6435	59.909	-1.12912	0.0102561	DOWN		ENSDARG00000077818	34.7809	28.1313	22.9443	51.4747	44.5319	48.5733	-1.12912	0.0102561	DOWN		ENSDARG00000079340	1.33359	2.13008	1.26254	5.53794	11.2088	12.3452	2.6103	0.00840881	UP
	ENSDARG00000021433	4.22573	3.69839	2.59995	10.1302	7.72314	4.61696	1.07652	0.00144525	UP		ENSDARG00000074843	137.981	191.082	83.3074	234.081	283.206	278.799	0.946741	0.0102561	UP		ENSDARG00000038964	24.1405	18.4309	22.5657	32.1336	31.4769	33.435	0.946741	0.0102561	UP		ENSDARG00000109337	3.33396	4.81584	6.13233	0.574692	0.833265	0.611148	-2.7852	0.00847239	DOWN
	ENSDARG00000075530	128.885	126.412	121.269	82.0062	85.2574	66.9459	-0.683756	0.00144525	DOWN		ENSDARG00000069356	29.4456	42.8728	38.7695	25.9734	20.9423	18.2056	-0.781088	0.0102568	DOWN		ENSDARG00000070081	1.06404	0.485023	1.36303	3.35042	3.15838	4.02962	-0.781088	0.0102568	DOWN		ENSDARG00000010965	35.4512	26.9502	32.0144	67.1867	50.2378	57.8146	0.892238	0.00853735	UP
	ENSDARG00000075526	82.4018	79.9985	78.7413	64.801	59.9679	63.3944	-0.359014	0.00145645	DOWN		ENSDARG00000103288	56.6754	49.2611	73.5144	86.8986	82.1048	91.663	0.541963	0.0102568	UP		ENSDARG00000037397	43.7587	43.167	39.2249	53.4545	78.5128	63.7116	0.541963	0.0102568	UP		ENSDARG00000104344	4.77868	35.1001	51.3132	0.156734	0.0537591	0	-8.48103	0.00855965	DOWN
	ENSDARG00000103200	334.206	331.756	318.494	263.224	269.931	264.232	-0.304121	0.00145645	DOWN		ENSDARG00000045074	0.383518	0.425888	0.268301	2.24461	1.94167	1.376	2.27286	0.0103388	UP		ENSDARG00000056228	27.3326	30.0714	23.0957	15.8384	14.8167	15.5739	2.27286	0.0103388	UP		ENSDARG00000023958	32.2283	31.8586	26.5133	17.2408	12.9828	8.6783	-1.20966	0.00860652	DOWN
	ENSDARG00000086896	502.117	466.031	481.176	361.149	409.099	363.142	-0.353988	0.00146909	DOWN		ENSDARG00000098079	2.85508	3.83299	4.29281	9.94044	7.21191	8.89109	1.24963	0.01038	UP		ENSDARG00000041237	24.8055	23.0386	20.0668	12.0311	13.0299	12.7423	1.24963	0.01038	UP		ENSDARG00000020610	0.222264	0	0	2.66448	4.35448	4.03358	5.66153	0.00860652	UP
	ENSDARG00000075509	29.4559	24.1228	36.0279	13.1853	13.5534	15.4491	-1.08163	0.00147649	DOWN		ENSDARG00000044521	143.819	134.652	124.223	194.64	173.779	183.008	0.450881	0.0103935	UP		ENSDARG00000093331	1.46306	1.81884	1.06013	0	0	0	0.450881	0.0103935	UP		ENSDARG00000103750	0.777925	0.648286	0.991994	14.4718	9.78415	13.323	3.94034	0.00861062	UP
	ENSDARG00000036776	1.11858	0.899609	4.82848	9.48699	9.38892	12.2527	2.30556	0.00147779	UP		ENSDARG00000010610	19.3037	27.4698	41.7208	4.16857	11.7887	7.40925	-1.87782	0.0105003	DOWN		ENSDARG00000029019	0.26601	0.727534	0.302895	1.06604	2.3971	2.83163	-1.87782	0.0105003	DOWN		ENSDARG00000045808	1.11132	0.926123	0.991994	0	0	0.12223	-5.39522	0.00871794	DOWN
	ENSDARG00000038113	44.7431	40.1825	42.7134	61.7458	52.4719	71.0302	0.535733	0.00147779	UP		ENSDARG00000055080	433.247	495.308	447.123	373.247	324.259	390.15	-0.339135	0.0105104	DOWN		ENSDARG00000017844	36.3104	31.4052	39.6035	74.3185	64.5706	64.474	-0.339135	0.0105104	DOWN		ENSDARG00000061794	11.1132	13.4288	5.41088	57.3647	34.7552	34.4687	2.08182	0.00875025	UP
	ENSDARG00000109961	3.85288	3.56512	4.08563	10.6126	8.55603	6.92544	1.18832	0.00147801	UP		ENSDARG00000070455	31.6615	33.5032	25.0861	11.2231	12.6208	15.877	-1.17299	0.0105239	DOWN		ENSDARG00000077004	2.92612	1.81884	2.19599	11.2696	17.3459	14.7027	-1.17299	0.0105239	DOWN		ENSDARG00000055899	31.117	31.6734	30.2107	19.226	20.1328	18.8234	-0.675498	0.00878262	DOWN
	ENSDARG00000053459	113.971	118.948	95.0838	63.8362	71.3255	74.5817	-0.646639	0.00147801	DOWN		ENSDARG00000070048	40.2694	36.6974	34.4766	16.6743	12.2048	21.381	-1.14596	0.0105322	DOWN		ENSDARG00000102987	104.941	110.828	104.347	60.6122	58.2979	60.2265	-1.14596	0.0105322	DOWN		ENSDARG00000054583	25.3381	24.9127	32.0144	42.0047	45.2651	42.2914	0.655135	0.00883321	UP
	ENSDARG00000061185	111.485	108.819	112.726	59.8163	77.61	81.8623	-0.602074	0.00147801	DOWN		ENSDARG00000045304	121.362	117.19	111.479	137.242	140.355	145.115	0.272276	0.0105322	UP		ENSDARG00000078313	378.865	373.468	394.747	450.48	450.183	484.971	0.272276	0.0105322	UP		ENSDARG00000038228	19.7815	20.5599	20.7417	13.0089	12.5527	12.3452	-0.687561	0.00883373	DOWN
	ENSDARG00000014474	94.9547	91.127	80.0413	147.45	115.317	114.003	0.499077	0.00148333	UP		ENSDARG00000059951	25.7809	23.7078	21.3299	12.5057	16.9202	13.9717	-0.700455	0.0105452	DOWN		ENSDARG00000101670	76.4115	105.856	89.4296	168.13	143.121	158.462	-0.700455	0.0105452	DOWN		ENSDARG00000001781	0.555661	0.185225	0	3.55264	3.5481	4.88918	4.04788	0.00884226	UP
	ENSDARG00000073988	42.0088	42.948	36.2136	26.5314	27.9396	22.0194	-0.662653	0.00148707	DOWN		ENSDARG00000045563	27.1872	36.6264	29.5131	23.4081	13.8691	13.4425	-0.902128	0.0105757	DOWN		ENSDARG00000019660	4.18967	2.66763	5.22493	19.0365	17.3459	10.4552	-0.902128	0.0105757	DOWN		ENSDARG00000075528	4.55642	5.2789	5.7716	3.34366	3.06427	1.83344	-0.896707	0.00885199	DOWN
	ENSDARG00000028327	170.024	161.396	153.026	91.1716	120.92	110.63	-0.584912	0.00148911	DOWN		ENSDARG00000003041	12.0169	13.0606	15.159	8.01648	4.4381	7.72678	-1.00377	0.0107427	DOWN		ENSDARG00000038537	15.3621	16.9758	13.7817	32.7428	46.1992	38.6626	-1.00377	0.0107427	DOWN		ENSDARG00000104771	68.5685	58.531	56.5437	31.1378	43.6523	39.1135	-0.688227	0.00890807	DOWN
	ENSDARG00000007302	31.5687	46.1799	29.7137	61.5851	56.4092	63.9272	0.74621	0.00150093	UP		ENSDARG00000079530	80.7092	77.1568	69.4899	49.3815	61.4399	54.7226	-0.455151	0.0107669	DOWN		ENSDARG00000039887	38.771	43.8946	37.4075	92.4413	85.2889	55.3256	-0.455151	0.0107669	DOWN		ENSDARG00000075445	21.2262	6.57547	5.86178	0.261223	0.537591	0	-5.06161	0.00895121	DOWN
	ENSDARG00000003429	13.2986	8.09648	7.42843	0.321593	0.0757171	0	-6.21476	0.00151709	DOWN		ENSDARG00000075380	93.0244	81.0607	79.5512	49.3815	57.6953	51.653	-0.674743	0.0107768	DOWN		ENSDARG00000017388	0.598524	0.606279	1.21158	2.43667	3.1458	3.37617	-0.674743	0.0107768	DOWN		ENSDARG00000031720	96.685	72.608	105.061	145.501	123.673	129.808	0.540365	0.0089624	UP
	ENSDARG00000104860	37.6588	32.3859	36.2136	24.2803	20.595	22.0194	-0.667545	0.00151842	DOWN		ENSDARG00000099599	1.23578	0.567851	0.402451	1.28264	5.96369	3.28124	2.20878	0.0107821	UP		ENSDARG00000005010	3.92365	5.33525	5.67927	13.0971	9.1354	11.5443	2.20878	0.0107821	UP		ENSDARG00000111712	2.55604	2.03747	2.70544	6.58283	7.82194	7.57823	1.5883	0.0090046	UP
	ENSDARG00000006125	1374.73	1474.59	1460.61	1132.81	1236.91	1201.12	-0.271346	0.00151912	DOWN		ENSDARG00000089953	2.21588	1.1357	2.01226	0	0	0.105846	-4.99769	0.0108266	DOWN		ENSDARG00000103840	17.4237	18.4309	17.5679	5.17793	8.97181	9.69288	-4.99769	0.0108266	DOWN		ENSDARG00000090716	222.375	257.277	233.389	178.363	179.985	176.255	-0.415485	0.0090046	DOWN
	ENSDARG00000008322	188.169	211.441	202.796	120.276	152.646	140.995	-0.540444	0.00152643	DOWN		ENSDARG00000061904	11.8891	6.74323	7.51242	20.8428	16.6429	15.136	0.992727	0.0108266	UP		ENSDARG00000004451	8.57884	11.2768	11.5857	4.11188	4.17133	5.0098	0.992727	0.0108266	UP		ENSDARG00000011703	17.1143	24.4496	21.4631	9.40405	10.5905	13.5675	-0.91541	0.0090046	DOWN
	ENSDARG00000099618	0.497145	0.56642	0.371421	2.73354	1.81721	0.887877	1.84324	0.00152643	UP		ENSDARG00000061800	4.00563	2.83926	2.68301	4.80989	12.2048	10.6905	1.54883	0.0108266	UP		ENSDARG00000025554	22.2784	30.799	26.4276	45.6876	48.6277	37.9002	1.54883	0.0108266	UP		ENSDARG00000112337	6.44566	7.5016	6.22251	1.88081	3.11802	2.93351	-1.34605	0.00903047	DOWN
	ENSDARG00000010572	132.986	158.398	156.183	116.899	106.382	96.4235	-0.485528	0.00153026	DOWN		ENSDARG00000024546	1.40623	1.70355	1.74395	5.77187	4.02203	9.20863	1.98526	0.0108357	UP		ENSDARG00000063910	98.3574	94.7007	66.4096	27.2603	48.5397	37.9002	1.98526	0.0108357	UP		ENSDARG00000096929	0	0	0	1.88081	0.376313	1.58898	7.51853	0.00903047	UP
	ENSDARG00000004037	31.4444	27.7546	25.6281	48.8821	35.1327	39.4217	0.5355	0.00153026	UP		ENSDARG00000100361	2.47156	1.77453	2.41471	5.45121	4.85417	6.03324	1.29463	0.0108357	UP		ENSDARG00000011233	95.5643	114.708	60.2003	36.3978	32.5087	46.0684	1.29463	0.0108357	UP		ENSDARG00000010385	13.2247	9.63168	11.9941	30.7721	25.8312	21.0235	1.15804	0.00920043	UP
	ENSDARG00000107086	50.2117	40.5157	44.3848	79.4335	84.2731	90.9186	0.915661	0.00153056	UP		ENSDARG00000005134	48.4937	79.6411	41.8549	30.142	32.3149	35.8819	-0.787153	0.0108357	DOWN		ENSDARG00000075362	14.1651	15.5207	19.461	28.9355	35.0001	33.5439	-0.787153	0.0108357	DOWN		ENSDARG00000009733	50.7874	98.7247	87.8366	46.0276	35.6691	31.5352	-1.06555	0.00934103	DOWN
	ENSDARG00000034207	141.811	121.614	119.041	59.4947	73.2184	79.5538	-0.849237	0.00153279	DOWN		ENSDARG00000044114	6.69026	11.7829	8.31732	4.48923	4.4381	4.3397	-1.01345	0.0108357	DOWN		ENSDARG00000045519	0.199508	0.121256	0.151447	1.21834	0.603993	1.3069	-1.01345	0.0108357	DOWN		ENSDARG00000011233	95.2402	116.228	62.2251	33.5411	36.4218	47.1806	-1.22828	0.00935076	DOWN
	ENSDARG00000038780	138.331	156.599	136.497	107.251	114.939	111.695	-0.37072	0.0015425	DOWN		ENSDARG00000076376	0.852262	0.354907	1.0732	0	0	0.105846	-3.7401	0.0109097	DOWN		ENSDARG00000078866	3.79065	2.06135	3.10467	0.456876	0.0943739	0.435635	-3.7401	0.0109097	DOWN		ENSDARG00000055052	34.8955	48.1584	46.9844	28.8391	26.0194	29.3351	-0.629179	0.00937626	DOWN
	ENSDARG00000012929	2.36144	3.43184	2.22853	6.27106	4.84589	7.99089	1.1855	0.0015425	UP		ENSDARG00000043209	20.1134	13.6994	20.525	36.5552	36.6143	31.3305	0.942668	0.0109097	UP		ENSDARG00000019961	67.1676	58.5665	47.8574	21.7778	31.1811	33.8706	0.942668	0.0109097	UP		ENSDARG00000088069	0	0	0	5.17223	6.5586	5.01141	9.68285	0.00937626	UP
	ENSDARG00000033009	0.497145	0.166594	0	17.2052	15.7492	9.58907	5.98193	0.0015425	UP		ENSDARG00000074848	6.86071	5.67851	5.76847	12.1851	9.98572	18.8407	1.16637	0.0109133	UP		ENSDARG00000057907	123.096	91.3056	119.643	152.901	160.738	149.205	1.16637	0.0109133	UP		ENSDARG00000001930	116.133	130.12	119.4	92.2119	84.2404	73.7044	-0.546096	0.00937626	DOWN
	ENSDARG00000093931	12.1801	17.2258	2.78566	0	0	0	-10.6405	0.00154812	DOWN		ENSDARG00000075754	35.1984	55.0816	48.16	21.1635	7.76667	18.629	-1.5601	0.0109658	DOWN		ENSDARG00000041802	3.05912	3.2739	2.80178	6.54856	6.32305	6.75234	-1.5601	0.0109658	DOWN		ENSDARG00000022000	45.3419	52.5112	53.5677	35.0039	36.4486	25.0571	-0.644856	0.00937626	DOWN
	ENSDARG00000059557	37.1616	25.189	25.2566	15.1149	18.7778	16.3369	-0.798001	0.00155108	DOWN		ENSDARG00000039843	34.7723	24.6305	35.9523	21.4842	15.9494	21.0634	-0.707979	0.0109692	DOWN		ENSDARG00000103606	382.324	394.081	401.638	297.122	325.678	325.31	-0.707979	0.0109692	DOWN		ENSDARG00000099368	59.678	73.3489	70.161	93.2568	86.9821	98.3948	0.454017	0.00937888	UP
	ENSDARG00000098780	55.1831	61.24	59.7988	73.6448	88.589	87.3671	0.502258	0.00155325	UP		ENSDARG00000101755	3.40905	1.56159	2.41471	7.37516	6.65715	6.88001	1.48361	0.0111693	UP		ENSDARG00000095241	109.33	119.194	122.824	73.1002	72.6302	93.6615	1.48361	0.0111693	UP		ENSDARG00000098780	28.7832	33.6183	33.1867	42.057	44.1362	42.047	0.423755	0.00939885	UP
	ENSDARG00000056079	27.2187	28.2877	28.4137	44.0582	40.4329	39.7769	0.565918	0.00155502	UP		ENSDARG00000030573	11.0794	10.5052	13.5492	6.73384	5.68631	6.66832	-0.879917	0.0111693	DOWN		ENSDARG00000013777	12.702	14.6719	15.2962	35.9409	37.4853	31.9103	-0.879917	0.0111693	DOWN		ENSDARG00000095698	1.88925	3.33404	1.62326	0.313468	0.0537591	0.244459	-3.61092	0.00941606	DOWN
	ENSDARG00000069361	0.621432	1.5993	0.557132	0	0	0	-7.22266	0.00155502	DOWN		ENSDARG00000008890	0.0852262	0.141963	0.268301	0.961978	1.66429	1.48185	3.24038	0.0111697	UP		ENSDARG00000063577	23.1429	17.4608	19.6124	78.1258	33.5594	44.7615	3.24038	0.0111697	UP		ENSDARG00000109597	11.1132	17.3185	9.6494	30.9811	21.7455	21.2679	0.958508	0.00941957	UP
	ENSDARG00000103770	14.2929	10.1289	13.3712	21.0643	22.7908	25.5709	0.884717	0.00155502	UP		ENSDARG00000093821	4.73005	0.993739	4.69526	15.7123	10.5405	12.5957	1.89546	0.0111697	UP		ENSDARG00000098780	35.7119	37.468	35.5144	44.6216	52.3838	48.5733	1.89546	0.0111697	UP		ENSDARG00000039910	82.2378	96.9651	91.534	70.8438	71.4727	68.8152	-0.358594	0.00941957	DOWN
	ENSDARG00000099569	13.9201	7.79661	10.5855	2.89434	4.69446	3.19636	-1.55453	0.00155502	DOWN		ENSDARG00000034773	17.5992	33.6452	14.2199	35.5932	42.0232	40.5392	0.850015	0.0111868	UP		ENSDARG00000035133	468.777	477.384	452.297	371.136	394.307	342.3	0.850015	0.0111868	UP		ENSDARG00000054534	1.88925	1.11135	3.15635	0.313468	0.322554	0.244459	-2.73994	0.00949343	DOWN
	ENSDARG00000023648	0.248573	0.499783	0	23.7979	22.2608	12.963	5.79961	0.00155502	UP		ENSDARG00000044597	180.211	241.834	204.713	264.223	251.307	299.122	0.379352	0.0111868	UP		ENSDARG00000076442	26.0025	19.2797	21.5055	37.6161	39.2847	32.6726	0.379352	0.0111868	UP		ENSDARG00000103196	15.0028	10.0021	12.7156	4.70202	4.94583	5.3781	-1.32872	0.00956569	DOWN
	ENSDARG00000076742	15.9086	19.9247	15.5997	31.9985	23.8509	25.0381	0.639757	0.00156403	UP		ENSDARG00000004451	10.1419	7.80795	16.9029	3.20659	4.71548	6.45663	-1.23245	0.0111868	DOWN		ENSDARG00000026762	27.3326	25.9487	24.9888	18.8842	18.3274	17.7521	-1.23245	0.0111868	DOWN		ENSDARG00000097869	1.55585	1.29657	3.15635	0.417958	0.188157	0.366689	-2.67851	0.00959713	DOWN
	ENSDARG00000096959	6.46289	5.33101	4.45706	1.12558	1.21147	2.13091	-1.89048	0.00156403	DOWN		ENSDARG00000007614	9.07659	13.0606	10.0613	19.5602	15.8107	15.6653	0.657358	0.0111868	UP		ENSDARG00000059001	10.2414	25.585	16.6592	6.24397	7.48071	7.18798	0.657358	0.0111868	UP		ENSDARG00000100700	49.0093	52.6038	57.5357	38.8178	39.5667	36.3022	-0.471685	0.00959713	DOWN
	ENSDARG00000030107	119.066	117.382	102.141	67.0521	73.2184	60.9084	-0.750031	0.00156793	DOWN		ENSDARG00000098695	21.3492	22.3591	32.5985	16.033	14.9786	16.8296	-0.667219	0.0111868	DOWN		ENSDARG00000003701	1033.05	1146.59	1017.27	769.684	920.983	777.282	-0.667219	0.0111868	DOWN		ENSDARG00000100633	101.019	89.093	98.5681	134.948	122.947	129.197	0.423148	0.00959713	UP
	ENSDARG00000014013	295.553	407.323	351.55	198.584	266.373	251.447	-0.55772	0.00158044	DOWN		ENSDARG00000029615	52.2863	68.9939	43.0623	36.2345	33.0084	41.3859	-0.571221	0.0111868	DOWN		ENSDARG00000035882	3.19213	3.51642	2.80178	7.6146	7.84562	8.82161	-0.571221	0.0111868	DOWN		ENSDARG00000098874	4.88981	7.40898	8.47704	16.7183	18.3856	14.6675	1.25902	0.00959713	UP
	ENSDARG00000070570	246.957	207.443	212.267	357.611	386.006	283.055	0.624469	0.00159495	UP		ENSDARG00000089572	1.02271	2.55533	0.670752	0	0.277381	0.105846	-3.20815	0.0111868	DOWN		ENSDARG00000058486	0	0	0	1.8275	2.20206	0.217817	-3.20815	0.0111868	DOWN		ENSDARG00000076836	17.1143	12.8731	29.6696	81.136	63.5163	65.2706	1.81359	0.00959713	UP
	ENSDARG00000021589	0.745718	1.26612	1.85711	0	0	0	-7.54392	0.00160095	DOWN		ENSDARG00000012949	6.39196	4.32986	4.29281	19.5602	13.0369	13.2308	1.58766	0.0111868	UP		ENSDARG00000063908	2586.09	2212.8	1608.52	771.359	1026.14	1174.69	1.58766	0.0111868	UP		ENSDARG00000115101	0.555661	0.463061	0	3.13468	2.92987	1.83344	2.98167	0.00959713	UP
	ENSDARG00000115101	0.248573	0.0999565	0	1.76876	2.95297	1.77575	4.13948	0.00160376	UP		ENSDARG00000063905	10343.9	7071.95	6329.62	4518.41	4321.04	5050.04	-0.773694	0.0111868	DOWN		ENSDARG00000061923	83.4608	98.9447	88.6724	66.3993	64.0673	68.5036	-0.773694	0.0111868	DOWN		ENSDARG00000006345	23.2266	25.0053	25.882	42.5794	42.0396	38.6245	0.733997	0.00959713	UP
	ENSDARG00000027916	84.5147	97.9574	100.469	122.849	133.868	120.751	0.416573	0.00160482	UP		ENSDARG00000098949	4.26131	4.25888	1.6098	0.320659	0.416072	0.105846	-3.67789	0.0112046	DOWN		ENSDARG00000061562	2.99262	0.485023	1.21158	0.152292	0.132123	0	-3.67789	0.0112046	DOWN		ENSDARG00000093003	13.1136	14.6327	13.9781	3.60488	2.90299	5.3781	-1.83934	0.00959713	DOWN
	ENSDARG00000099652	238.878	211.375	227.867	294.901	309.531	280.214	0.384651	0.00160936	UP		ENSDARG00000037158	1226.28	1463.57	1159.19	1034.45	1052.52	1084.4	-0.279369	0.0112681	DOWN		ENSDARG00000006253	32.1208	29.5864	36.6503	24.2144	21.4418	23.6332	-0.279369	0.0112681	DOWN		ENSDARG00000025718	36.5625	14.9106	16.1425	7.20977	8.22513	4.64472	-1.73403	0.00959713	DOWN
	ENSDARG00000087162	329.483	349.515	328.522	253.415	252.592	291.934	-0.337434	0.00160936	DOWN		ENSDARG00000095809	3.79257	0	6.30507	0	0	0	-8.92029	0.0112846	DOWN		ENSDARG00000036772	258.163	267.854	251.327	293.01	345.239	326.944	-8.92029	0.0112846	DOWN		ENSDARG00000061773	3.00057	4.81584	1.4429	0.470202	0.779506	0.366689	-2.43083	0.00959713	DOWN
	ENSDARG00000030236	35.173	34.385	30.2708	19.778	16.1277	23.44	-0.758012	0.00161914	DOWN		ENSDARG00000079702	160.992	126.56	132.809	96.1978	101.938	107.011	-0.461151	0.0113784	DOWN		ENSDARG00000075013	50.808	48.0173	53.3852	35.9409	40.0083	40.8408	-0.461151	0.0113784	DOWN		ENSDARG00000044923	2.33377	3.24143	3.69743	0.731426	0.913904	1.58898	-1.57538	0.00960661	DOWN
	ENSDARG00000098680	22.7444	20.3245	23.9567	7.55743	9.99465	8.87877	-1.33485	0.00161997	DOWN		ENSDARG00000071652	1.10794	1.27766	1.3415	3.20659	3.32857	2.43447	1.26233	0.0113995	UP		ENSDARG00000056193	3.32513	3.03139	2.49888	8.68064	5.49885	8.27706	1.26233	0.0113995	UP		ENSDARG00000086911	36.3402	32.5069	32.2849	19.5918	23.7346	16.0121	-0.763454	0.0096154	DOWN
	ENSDARG00000028164	0.124286	0.599739	0.371421	1.44717	1.89293	3.37393	2.41524	0.00161997	UP		ENSDARG00000039270	61.1924	58.1338	57.2822	38.7998	44.1036	45.6198	-0.455069	0.0113995	DOWN		ENSDARG00000003750	98.0914	97.2471	106.695	129.753	128.021	136.898	-0.455069	0.0113995	DOWN		ENSDARG00000068192	58.6778	37.7858	37.6056	94.7719	81.1762	81.6494	0.943661	0.0096154	UP
	ENSDARG00000102512	1.49144	1.43271	1.6714	6.27106	3.1044	3.37393	1.47116	0.00162031	UP		ENSDARG00000010738	1.44885	2.12944	2.01226	4.16857	4.16072	4.12801	1.16559	0.0114585	UP		ENSDARG00000090081	1.13054	0.84879	2.12026	0.152292	0.226497	0.108909	1.16559	0.0114585	UP		ENSDARG00000029500	33.7842	29.8212	28.9482	51.1476	43.5448	38.6245	0.528732	0.0096154	UP
	ENSDARG00000027589	227.568	170.859	150.24	293.454	320.889	324.785	0.774848	0.00162669	UP		ENSDARG00000099919	23.6929	24.0627	24.4154	13.7883	14.0077	16.9354	-0.684189	0.0114585	DOWN		ENSDARG00000074229	188.801	237.055	161.14	305.65	281.901	300.806	-0.684189	0.0114585	DOWN		ENSDARG00000078447	5.11208	9.26123	10.0101	3.50039	4.43512	2.44459	-1.20514	0.00970374	DOWN
	ENSDARG00000012860	15.7844	17.3924	18.7568	96.1563	70.1897	49.0108	2.05293	0.00162795	UP		ENSDARG00000076624	5.49709	4.89772	4.02451	10.9024	10.5405	10.9022	1.15626	0.0114731	UP		ENSDARG00000030107	176.631	182.732	190.294	149.398	112.89	96.3842	1.15626	0.0114731	UP		ENSDARG00000103947	4.33415	4.16755	4.23852	17.293	14.7837	22.9792	2.1053	0.00971815	UP
	ENSDARG00000093306	5.34431	5.26438	3.5285	0	0	0	-9.44498	0.00162795	DOWN		ENSDARG00000004836	80.9223	74.3885	73.7827	131.15	117.471	101.824	0.60887	0.0115234	UP		ENSDARG00000076464	46.6848	44.8646	51.4921	60.6122	67.4207	72.8599	0.60887	0.0115234	UP		ENSDARG00000045127	136.915	140.771	115.703	87.9801	103.029	84.4606	-0.511931	0.00975399	DOWN
	ENSDARG00000055115	26.2244	20.591	20.9853	34.0889	33.6184	29.2999	0.520003	0.0016429	UP		ENSDARG00000059256	1.66191	1.63257	1.6098	0	0.138691	0.317539	-3.04606	0.0115257	DOWN		ENSDARG00000040633	0.598524	1.0913	1.21158	0	0.0440412	0.108909	-3.04606	0.0115257	DOWN		ENSDARG00000043081	109.91	105.485	101.454	77.4789	86.6865	78.2269	-0.385455	0.00994723	DOWN
	ENSDARG00000074590	13.4229	11.495	13.1855	7.71823	4.84589	6.39272	-1.0125	0.00165213	DOWN		ENSDARG00000075899	15.5538	54.5847	15.9639	67.9798	61.1625	71.658	1.21719	0.0115435	UP		ENSDARG00000007092	40.0346	38.0743	45.8128	59.0893	55.3346	56.8504	1.21719	0.0115435	UP		ENSDARG00000091161	1.44472	1.85225	3.15635	7.26201	6.02101	7.94492	1.70341	0.00996293	UP
	ENSDARG00000000935	90.4804	82.2642	77.4413	61.2635	59.9679	57.8896	-0.48227	0.00165213	DOWN		ENSDARG00000098257	5.1988	6.95618	4.29281	8.6578	11.0952	10.5846	0.883716	0.0115435	UP		ENSDARG00000061411	5.38671	5.09274	2.95322	0.304584	0.390079	0.217817	0.883716	0.0115435	UP		ENSDARG00000079276	1.00019	1.01874	1.71344	3.76162	4.89207	6.23371	1.97724	0.00996958	UP
	ENSDARG00000104771	26.3487	27.1882	25.0709	12.8637	16.8092	14.0285	-0.841185	0.00166053	DOWN		ENSDARG00000056119	99.4163	79.4282	101.015	132.432	121.216	121.3	0.420854	0.0115435	UP		ENSDARG00000051798	99.8869	99.1872	116.69	71.8818	74.3667	71.553	0.420854	0.0115435	UP		ENSDARG00000062352	203.483	214.953	198.038	170.318	163.212	170.877	-0.289736	0.00996958	DOWN
	ENSDARG00000076639	1.86429	1.03288	3.34279	0.160796	0.151434	0.355151	-3.21935	0.00166053	DOWN		ENSDARG00000074554	116.291	148.919	131.065	84.9747	102.492	105.211	-0.432456	0.0115563	DOWN		ENSDARG00000098695	21.9459	27.8888	32.0311	17.9705	17.78	15.9007	-0.432456	0.0115563	DOWN		ENSDARG00000032831	0	0.0926123	0.180363	0.835915	1.93533	1.58898	3.83344	0.00999435	UP
	ENSDARG00000112019	0	0.133275	0.185711	1.12558	1.43862	1.59818	3.57656	0.00166053	UP		ENSDARG00000018898	97.7118	86.8102	94.7102	71.507	73.2286	70.9171	-0.37269	0.0116408	DOWN		ENSDARG00000042004	9.50987	7.03283	6.89085	4.11188	4.34749	3.59399	-0.37269	0.0116408	DOWN		ENSDARG00000008407	37.5627	41.7681	32.3751	70.2691	56.904	61.7259	0.757753	0.0100105	UP
	ENSDARG00000076559	82.1533	90.0941	107.155	43.5758	60.1194	61.4411	-0.754711	0.0016679	DOWN		ENSDARG00000062577	135.083	160.347	133.614	100.046	123.712	109.763	-0.360858	0.0116408	DOWN		ENSDARG00000010610	20.0838	32.254	45.0556	5.7871	13.42	7.5147	-0.360858	0.0116408	DOWN		ENSDARG00000044301	14.7806	15.9293	15.8719	35.6831	38.384	38.7468	1.27491	0.0100319	UP
	ENSDARG00000078866	4.59859	4.39809	4.45706	0.482389	0.0757171	0	-4.68246	0.00167242	DOWN		ENSDARG00000068759	223.42	244.957	299.558	339.899	349.223	332.358	0.413076	0.0117327	UP		ENSDARG00000069766	0.399016	0.485023	0.378618	3.04584	1.6484	2.83163	0.413076	0.0117327	UP		ENSDARG00000057435	6.89019	7.31637	8.2065	13.5836	18.9232	15.0342	1.08543	0.0100607	UP
	ENSDARG00000061216	2.36144	1.56599	2.04282	0.643186	0.302868	1.06545	-1.65073	0.00167457	DOWN		ENSDARG00000077822	0	0.354907	0	5.13055	4.99286	0.529232	4.78086	0.011776	UP		ENSDARG00000095635	0.199508	1.0913	0.227171	0	0	0.108909	4.78086	0.011776	UP		ENSDARG00000017058	2.55604	3.88972	3.69743	14.5763	9.70351	7.456	1.64492	0.0100607	UP
	ENSDARG00000036247	132.986	141.205	129.44	214.181	179.601	157.332	0.448312	0.00167457	UP		ENSDARG00000091348	81.3058	56.8561	64.3922	93.3118	97.0834	94.7325	0.491836	0.0119679	UP		ENSDARG00000019549	2.12808	3.75893	2.80178	0.609168	0.843074	1.3069	0.491836	0.0119679	UP		ENSDARG00000086416	7.00132	4.81584	5.05015	10.9714	12.4183	12.3452	1.08447	0.0100723	UP
	ENSDARG00000053950	6.09003	7.49674	6.12845	12.5421	9.7675	8.52362	0.624833	0.00168001	UP		ENSDARG00000098992	51.5192	33.7871	47.4892	63.1699	62.4108	65.4131	0.524549	0.0119859	UP		ENSDARG00000042856	0	0	0.151447	1.21834	3.01997	8.49488	0.524549	0.0119859	UP		ENSDARG00000044627	7.11246	3.98233	5.05015	11.2326	11.8001	14.4231	1.21329	0.0100998	UP
	ENSDARG00000030945	5.59288	6.49717	5.57132	11.5773	15.3706	15.6266	1.26062	0.00168001	UP		ENSDARG00000018890	406.998	423.262	380.987	310.398	344.369	307.801	-0.3314	0.0119859	DOWN		ENSDARG00000100700	51.8055	61.7192	60.6547	44.317	43.4686	37.9002	-0.3314	0.0119859	DOWN		ENSDARG00000061687	17.67	19.7264	20.381	26.906	28.5192	28.1128	0.531199	0.0102247	UP
	ENSDARG00000094043	109.123	108.22	117.741	78.3079	79.0486	43.506	-0.731761	0.0016808	DOWN		ENSDARG00000097284	6.90332	9.01464	6.70752	4.80989	3.46726	3.81047	-0.922563	0.0119859	DOWN		ENSDARG00000003197	44.2242	37.5893	39.2249	60.1553	68.9999	62.2958	-0.922563	0.0119859	DOWN		ENSDARG00000068242	2.55604	2.87098	4.41888	1.56734	1.42461	0.733377	-1.35954	0.0102247	DOWN
	ENSDARG00000043004	194.135	204.578	245.138	159.671	153.251	153.425	-0.464355	0.00170815	DOWN		ENSDARG00000052244	165.254	153.32	278.63	97.4804	112.478	110.398	-0.891848	0.0119932	DOWN		ENSDARG00000102861	8.11332	9.09418	10.9799	16.7521	22.7693	14.9205	-0.891848	0.0119932	DOWN		ENSDARG00000061414	10.0019	15.1884	19.5693	95.869	76.1497	43.8804	2.2694	0.0102353	UP
	ENSDARG00000099865	5485.38	5115.77	5450.05	4093.56	4511.83	4222.74	-0.323299	0.00172332	DOWN		ENSDARG00000020043	576.513	641.388	558.065	498.625	507.607	509.544	-0.228533	0.0120197	DOWN		ENSDARG00000016889	17.2242	23.7661	19.991	46.1445	31.4769	32.9993	-0.228533	0.0120197	DOWN		ENSDARG00000013973	35.34	37.971	35.5314	26.3836	26.8526	22.9792	-0.512016	0.010236	DOWN
	ENSDARG00000100129	400.575	397.694	400.578	331.241	354.962	334.73	-0.231399	0.00173695	DOWN		ENSDARG00000099865	2779.99	3194.73	2681.53	2342.74	2406.42	2444.84	-0.266921	0.0120197	DOWN		ENSDARG00000039131	1.39656	1.45507	0.908684	7.00543	5.88264	2.72272	-0.266921	0.0120197	DOWN		ENSDARG00000028327	91.4618	78.2574	84.6802	55.0137	65.7742	61.237	-0.482281	0.0102564	DOWN
	ENSDARG00000025091	644.176	732.881	668.373	482.229	577.646	516.567	-0.375586	0.00174902	DOWN		ENSDARG00000010113	7.03116	5.82047	5.50016	11.8644	9.70834	10.3729	0.787732	0.0120724	UP		ENSDARG00000068601	33.9828	36.3767	29.3808	9.4421	14.4392	17.7521	0.787732	0.0120724	UP		ENSDARG00000007092	49.5649	42.046	44.9103	68.0226	58.006	61.6037	0.458939	0.0104457	UP
	ENSDARG00000069745	30.6987	31.4863	30.6423	17.2052	21.3522	21.4866	-0.627322	0.00175252	DOWN		ENSDARG00000026035	2.76985	1.34865	2.28056	7.0545	3.46726	4.55139	1.19979	0.0120897	UP		ENSDARG00000030573	11.3719	13.3381	15.2205	5.7871	8.88373	7.07907	1.19979	0.0120897	UP		ENSDARG00000100336	0.666793	7.68682	6.49305	0.365713	0.134398	0.244459	-4.35455	0.0104669	DOWN
	ENSDARG00000074221	142.681	121.414	116.255	74.4488	65.4196	53.4502	-0.975787	0.00176207	DOWN		ENSDARG00000112495	0.809649	0.141963	0.402451	1.6033	2.63512	2.11693	2.16151	0.0121569	UP		ENSDARG00000002402	47.2169	52.625	44.4498	77.6689	65.9925	64.0383	2.16151	0.0121569	UP		ENSDARG00000071198	49.4538	41.5829	41.9343	29.8317	17.7674	27.9906	-0.820159	0.0105048	DOWN
	ENSDARG00000074428	19.513	22.1903	22.6567	32.8025	34.7541	36.403	0.691531	0.00178752	UP		ENSDARG00000040374	0.511357	0.0709814	0.402451	1.92396	2.08036	1.376	2.383	0.0121898	UP		ENSDARG00000022000	54.9977	49.8361	56.0355	30.763	41.2037	31.039	2.383	0.0121898	UP		ENSDARG00000003395	5.55661	5.37151	5.59124	9.822	19.6221	17.3566	1.50106	0.0105482	UP
	ENSDARG00000040180	4.10145	5.99739	5.1999	8.20062	10.0704	8.34605	0.789478	0.00178752	UP		ENSDARG00000070393	45.3403	33.9291	31.3912	11.5437	20.2488	23.4979	-0.979389	0.0122605	DOWN		ENSDARG00000039827	1.33005	0.970046	1.5902	5.48251	4.18391	2.5049	-0.979389	0.0122605	DOWN		ENSDARG00000030614	8.33491	9.16862	5.23051	3.34366	4.08569	2.56682	-1.16582	0.0105482	DOWN
	ENSDARG00000104222	246.708	243.661	264.081	180.574	152.57	145.079	-0.657562	0.00179307	DOWN		ENSDARG00000071345	4.17608	2.12944	2.01226	8.33714	11.2339	5.29232	1.5451	0.0122743	UP		ENSDARG00000024311	144.377	145.386	142.891	118.179	120	121.869	1.5451	0.0122743	UP		ENSDARG00000099919	21.4485	20.0969	23.1766	12.0163	13.5742	14.912	-0.678565	0.0105482	DOWN
	ENSDARG00000093470	0.124286	0.366507	0	1.60796	2.49866	3.19636	3.37938	0.00179382	UP		ENSDARG00000103144	61.0646	46.9187	57.6847	78.8822	85.156	89.1226	0.613531	0.0123074	UP		ENSDARG00000062063	68.2982	72.6322	70.1958	95.1825	93.5057	94.7506	0.613531	0.0123074	UP		ENSDARG00000039677	5.33434	4.26017	4.50906	9.03833	17.1491	12.4674	1.45879	0.0105482	UP
	ENSDARG00000007786	50.7088	74.0345	58.1274	115.452	110.093	86.8344	0.767826	0.00181083	UP		ENSDARG00000103638	4.51699	2.48435	4.82941	0.961978	1.10952	0.317539	-2.37336	0.0123147	DOWN		ENSDARG00000078139	33.3843	32.739	36.8774	22.8438	17.1068	11.4354	-2.37336	0.0123147	DOWN		ENSDARG00000068404	1.88925	1.4818	1.17236	3.44815	5.40278	6.35594	1.73747	0.0106107	UP
	ENSDARG00000087555	127.269	198.547	132.226	71.876	82.4559	76.3574	-0.99175	0.00181083	DOWN		ENSDARG00000096959	9.1192	5.25262	9.52468	2.24461	2.08036	4.12801	-1.46004	0.0123626	DOWN		ENSDARG00000056679	37.441	41.9545	32.0311	16.7521	22.0772	21.3461	-1.46004	0.0123626	DOWN		ENSDARG00000037406	2.88944	2.50053	4.05816	8.4114	9.38095	7.21154	1.40415	0.0106107	UP
	ENSDARG00000044513	11.6829	11.3617	10.0284	46.9526	48.0046	17.9351	1.77255	0.00181083	UP		ENSDARG00000071594	22.6276	16.7516	18.6469	9.94044	11.0952	14.2893	-0.703754	0.0124117	DOWN		ENSDARG00000104767	1.46306	0.970046	2.8775	0	0.062916	0.326726	-0.703754	0.0124117	DOWN		ENSDARG00000043361	25.8938	26.3019	17.0443	9.40405	10.9668	11.9785	-1.09933	0.0106107	DOWN
	ENSDARG00000056797	0.248573	1.0662	0.742843	3.53752	3.48299	6.92544	2.61744	0.00181083	UP		ENSDARG00000070083	155.538	104.627	168.359	218.69	213.445	213.069	0.591512	0.0124751	UP		ENSDARG00000021584	35.8449	44.6221	33.0912	87.8725	102.522	55.2167	0.591512	0.0124751	UP		ENSDARG00000019459	16.6698	14.9106	13.6174	8.04568	9.03152	8.92276	-0.797096	0.0106271	DOWN
	ENSDARG00000101624	257.77	276.38	330.194	165.62	154.16	200.483	-0.732895	0.00181098	DOWN		ENSDARG00000077057	98.0953	88.7267	112.955	142.373	141.048	124.052	0.442847	0.012524	UP		ENSDARG00000002952	5.45321	3.15265	2.8775	11.7265	16.7105	49.4446	0.442847	0.012524	UP		ENSDARG00000052082	57.5664	60.6611	59.2491	41.0121	46.2059	46.9362	-0.404431	0.0106363	DOWN
	ENSDARG00000056672	102.66	110.818	140.397	62.8714	75.3385	73.1611	-0.740904	0.00181473	DOWN		ENSDARG00000020872	87.7404	123.224	85.5879	67.6591	66.1554	71.0229	-0.533906	0.0125711	DOWN		ENSDARG00000036094	15.5616	9.94297	9.76835	4.56876	6.55584	5.44544	-0.533906	0.0125711	DOWN		ENSDARG00000012234	29.8945	30.9325	28.1366	15.8301	19.9715	20.1679	-0.669816	0.0106363	DOWN
	ENSDARG00000057644	3.6043	2.46559	0.928553	7.23584	11.1304	11.8976	2.07911	0.00182121	UP		ENSDARG00000058207	24.673	24.4886	19.9884	17.3156	15.3947	12.5957	-0.622818	0.0126111	DOWN		ENSDARG00000008022	211.678	190.735	207.937	98.5329	102.276	145.829	-0.622818	0.0126111	DOWN		ENSDARG00000003046	4.44529	7.31637	8.11632	0.470202	1.26334	1.34453	-2.7056	0.0106406	DOWN
	ENSDARG00000101441	272.933	264.152	272.809	201.478	220.867	193.202	-0.394643	0.00182162	DOWN		ENSDARG00000104771	64.8145	41.4531	52.5869	28.8593	34.95	35.8819	-0.66691	0.0126123	DOWN		ENSDARG00000101131	1.06404	0.242511	0.302895	3.35042	1.89377	5.0098	-0.66691	0.0126123	DOWN		ENSDARG00000101330	1.22245	1.66702	0.991994	0.261223	0.483831	0.488918	-1.64957	0.0107177	DOWN
	ENSDARG00000068828	5.96574	4.49804	4.82848	1.12558	0.378585	0.887877	-2.75096	0.00182162	DOWN		ENSDARG00000103337	8.90614	9.29856	10.5979	25.3321	16.5042	28.3668	1.28815	0.0126494	UP		ENSDARG00000103923	22.7439	24.9787	24.0801	12.3357	15.0558	8.27706	1.28815	0.0126494	UP		ENSDARG00000093353	39.4519	41.6755	41.1227	51.0431	56.1782	63.6816	0.481497	0.0107299	UP
	ENSDARG00000009733	108.626	165.661	161.197	71.2328	58.605	53.8054	-1.24649	0.00182502	DOWN		ENSDARG00000100487	36.7751	28.6055	33.001	55.474	48.9578	43.5029	0.582359	0.0126588	UP		ENSDARG00000018285	203.432	211.349	206.726	153.053	150.086	165.977	0.582359	0.0126588	UP		ENSDARG00000007955	13.2247	17.6889	12.5352	28.0554	25.5087	25.1793	0.857513	0.0107512	UP
	ENSDARG00000012040	150.759	170.859	140.026	192.152	212.614	207.408	0.404741	0.00182502	UP		ENSDARG00000055052	41.5052	52.0294	49.5015	31.4246	26.4899	35.5644	-0.611663	0.0126588	DOWN		ENSDARG00000055271	3.79065	1.94009	3.10467	6.85314	8.39928	5.98998	-0.611663	0.0126588	DOWN		ENSDARG00000071113	0	0.740898	0.180363	3.86611	4.62328	3.42243	3.62559	0.0107727	UP
	ENSDARG00000060021	10.5643	9.82906	8.7284	3.69832	4.92161	5.14969	-1.07909	0.00182502	DOWN		ENSDARG00000116512	64.431	66.4386	61.1726	44.5716	49.7899	47.8426	-0.431667	0.0127223	DOWN		ENSDARG00000032831	0	0.242511	0.302895	1.52292	1.81827	2.39599	-0.431667	0.0127223	DOWN		ENSDARG00000076464	40.0076	42.8795	42.6557	53.7598	61.4466	60.2592	0.482507	0.0108306	UP
	ENSDARG00000062577	63.5103	67.4707	67.413	48.8821	48.2318	49.0108	-0.441669	0.00182502	DOWN		ENSDARG00000029722	969.15	964.353	903.1	700.32	756.973	801.998	-0.327787	0.0127241	DOWN		ENSDARG00000003293	0.133005	0	0.0757237	0.609168	3.10805	0.544544	-0.327787	0.0127241	DOWN		ENSDARG00000055120	56.1217	53.6225	50.7721	463.306	498.938	792.903	3.4497	0.0108306	UP
	ENSDARG00000053166	46.4831	43.9476	21.7281	12.3813	13.6291	16.1594	-1.41861	0.00182502	DOWN		ENSDARG00000063159	6.34935	9.1566	8.04902	0.961978	1.38691	1.05846	-2.75743	0.0128261	DOWN		ENSDARG00000016212	63.244	72.1472	74.4364	107.975	107.769	107.602	-2.75743	0.0128261	DOWN		ENSDARG00000068255	61.2338	62.9764	68.2672	41.9002	46.7166	39.4802	-0.585272	0.0108319	DOWN
	ENSDARG00000052390	7.08432	14.9602	4.82848	21.5467	26.0467	21.8418	1.33685	0.00182824	UP		ENSDARG00000006092	606.725	778.169	649.556	538.387	559.339	586.283	-0.272231	0.0128261	DOWN		ENSDARG00000043394	1.66257	1.0913	0.908684	0.304584	0.188748	0	-0.272231	0.0128261	DOWN		ENSDARG00000006567	14.336	16.0219	20.1104	11.1281	11.0744	11.1229	-0.59953	0.0108671	DOWN
	ENSDARG00000076110	0.745718	0.133275	0.185711	2.41195	2.27151	2.30848	2.85179	0.00182824	UP		ENSDARG00000103038	109.43	116.268	105.308	85.9367	88.4846	81.7134	-0.370799	0.0128751	DOWN		ENSDARG00000074004	1.26355	0.727534	1.06013	5.7871	3.34713	2.83163	-0.370799	0.0128751	DOWN		ENSDARG00000055591	8.77944	4.16755	3.42689	1.41061	1.29022	1.71121	-1.90029	0.0108827	DOWN
	ENSDARG00000086169	2.48573	3.56512	3.34279	7.07505	6.36023	5.14969	0.976859	0.00183149	UP		ENSDARG00000078139	33.4939	36.8393	32.5985	23.4081	16.7816	12.1723	-0.998318	0.0128866	DOWN		ENSDARG00000102493	22.5444	27.5251	19.9153	13.4017	7.12838	7.84143	-0.998318	0.0128866	DOWN		ENSDARG00000078415	45.8976	35.0074	43.5576	16.6661	12.6065	15.5232	-1.47702	0.0109936	DOWN
	ENSDARG00000099708	0.745718	0.699696	0.185711	1.92956	4.01301	5.14969	2.63234	0.0018335	UP		ENSDARG00000105669	38.9058	36.2715	42.6598	80.8061	61.7173	55.8869	0.745073	0.0128866	UP		ENSDARG00000012030	0.26601	0.363767	0.302895	0.913752	1.81827	2.17817	0.745073	0.0128866	UP		ENSDARG00000056396	31.2281	26.4871	28.7678	14.4718	15.5632	19.5567	-0.806504	0.0109936	DOWN
	ENSDARG00000059400	24.1115	18.492	16.3425	43.4151	29.7568	31.2533	0.82081	0.00184235	UP		ENSDARG00000056394	29.403	18.7391	18.1103	5.13055	11.2339	11.008	-1.24335	0.0129383	DOWN		ENSDARG00000036993	0.26601	1.0913	0.227171	5.48251	6.48663	7.18798	-1.24335	0.0129383	DOWN		ENSDARG00000069829	28.6721	31.4882	28.9482	17.1363	21.7724	22.6125	-0.535964	0.0110246	DOWN
	ENSDARG00000053753	8.2029	4.79791	4.27134	1.44717	1.13576	0.355151	-2.51616	0.00184373	DOWN		ENSDARG00000002235	0.0852262	0.922758	0.268301	2.24461	1.80298	3.81047	2.65244	0.0130076	UP		ENSDARG00000086450	24.4065	28.8589	27.0333	14.0109	14.477	15.6829	2.65244	0.0130076	UP		ENSDARG00000019815	12.6691	12.6879	9.10831	27.2195	20.4016	23.8348	1.0517	0.0110455	UP
	ENSDARG00000002365	293.564	295.905	315.337	223.346	232.679	204.212	-0.453845	0.00184373	DOWN		ENSDARG00000021209	15.5964	27.6118	19.1835	15.071	10.4018	8.6794	-0.889652	0.0130222	DOWN		ENSDARG00000022020	20.3498	17.4608	25.1403	39.2913	33.0812	48.9	-0.889652	0.0130222	DOWN		ENSDARG00000019160	240.045	222.084	204.621	159.294	175.12	186.033	-0.357921	0.0110931	DOWN
	ENSDARG00000026839	13.1743	16.3929	15.2283	9.3262	8.02601	9.4115	-0.749425	0.00184601	DOWN		ENSDARG00000076964	5.41186	7.16912	3.62206	1.6033	2.08036	0.846771	-1.87158	0.0130222	DOWN		ENSDARG00000020301	2.92612	3.2739	1.21158	5.93939	9.33044	8.16815	-1.87158	0.0130222	DOWN		ENSDARG00000094616	43.1193	41.0272	37.8761	21.3158	24.2453	22.6125	-0.838784	0.0110931	DOWN
	ENSDARG00000021225	262.866	231.533	244.767	198.262	210.569	176.865	-0.33403	0.00184601	DOWN		ENSDARG00000026784	46.3204	16.0418	31.7936	55.7947	106.376	84.8888	1.39463	0.0130222	UP		ENSDARG00000071868	64.7736	67.9032	66.9397	28.6309	11.8974	24.6134	1.39463	0.0130222	UP		ENSDARG00000096725	73.5695	65.2917	71.7843	52.5059	48.5444	48.0362	-0.498131	0.0111038	DOWN
	ENSDARG00000077407	69.1032	70.8359	66.113	45.5054	51.1847	54.3381	-0.448846	0.00184672	DOWN		ENSDARG00000010756	1.02271	0.709814	0.268301	2.56527	6.51846	4.23385	2.65538	0.0130246	UP		ENSDARG00000055412	6.31775	4.60772	3.48329	2.28438	2.20835	1.74254	2.65538	0.0130246	UP		ENSDARG00000104375	179.367	168.462	178.559	232.228	219.633	237.492	0.388816	0.0111302	UP
	ENSDARG00000000019	265.848	291.273	318.494	232.673	216.475	221.259	-0.385045	0.00185168	DOWN		ENSDARG00000052037	0.894875	0.425888	1.74395	3.84791	3.74465	4.55139	2.05393	0.013119	UP		ENSDARG00000074153	1.26355	2.91014	2.65033	6.70085	15.4333	9.80178	2.05393	0.013119	UP		ENSDARG00000069681	83.7936	89.2783	79.9908	62.8504	60.0489	60.3814	-0.465334	0.0111302	DOWN
	ENSDARG00000100097	13.6715	15.7598	16.5282	6.59266	6.6631	7.45817	-1.15045	0.00185303	DOWN		ENSDARG00000074184	34.0479	34.6389	37.9646	21.8048	21.2197	25.7207	-0.628629	0.0131467	DOWN		ENSDARG00000098591	64.8401	68.752	64.0622	91.5275	100.049	90.0675	-0.628629	0.0131467	DOWN		ENSDARG00000033516	4.55642	1.94486	5.68142	9.40405	10.268	9.53391	1.26163	0.0111302	UP
	ENSDARG00000089681	293.689	332.755	312.551	222.06	237.524	233.689	-0.43789	0.00185675	DOWN		ENSDARG00000002952	4.43176	5.96244	2.68301	15.7123	20.9423	45.6198	2.64671	0.0131467	UP		ENSDARG00000075533	3.99016	5.45651	4.4677	12.1834	14.2316	31.5835	2.64671	0.0131467	UP		ENSDARG00000092134	91.0172	99.9287	93.2474	125.335	126.441	116.118	0.372962	0.0111599	UP
	ENSDARG00000104404	10.1915	11.3617	9.09982	18.8132	16.8849	12.6079	0.64829	0.00186058	UP		ENSDARG00000092731	0	0.212944	0	0.641318	0.970834	1.05846	3.60001	0.0132081	UP		ENSDARG00000102546	262.619	282.041	264.048	313.417	311.025	316.489	3.60001	0.0132081	UP		ENSDARG00000014161	108.687	122.433	112.636	95.9213	90.0733	89.7165	-0.318126	0.0111599	DOWN
	ENSDARG00000045910	11.5586	17.659	12.6283	30.3905	28.7725	18.4678	0.881916	0.00187186	UP		ENSDARG00000019364	60.2975	76.0211	64.258	51.9468	47.8482	55.9927	-0.363934	0.0132081	DOWN		ENSDARG00000038475	4.45568	6.18404	9.54118	1.21834	2.66764	1.41581	-0.363934	0.0132081	DOWN		ENSDARG00000014867	122.468	93.0754	99.7405	150.674	150.364	130.541	0.454176	0.0111599	UP
	ENSDARG00000045885	107.756	89.2945	93.4125	151.309	126.599	127.499	0.481488	0.00187767	UP		ENSDARG00000097825	3.19598	3.83299	6.17092	6.41318	14.0077	8.89109	1.18554	0.0132757	UP		ENSDARG00000023053	14.2316	11.0343	7.34519	2.89355	1.63581	2.61381	1.18554	0.0132757	UP		ENSDARG00000010018	16.5587	15.6515	12.8057	29.7795	29.1912	30.8019	0.995827	0.0111599	UP
	ENSDARG00000102992	0.621432	3.03201	2.97137	0	0.227151	0.177575	-3.80757	0.00187859	DOWN		ENSDARG00000079636	17.6844	13.5574	15.9639	26.6147	21.9131	21.4868	0.562089	0.0132823	UP		ENSDARG00000093003	17.3572	14.3082	14.0846	3.04584	3.86304	6.31671	0.562089	0.0132823	UP		ENSDARG00000024877	9.0017	8.52033	7.84577	13.1134	17.176	22.9792	1.0638	0.011192	UP
	ENSDARG00000113609	5.71717	5.89743	4.45706	8.84381	10.2975	8.87877	0.793443	0.00189236	UP		ENSDARG00000092924	116.035	133.303	159.102	105.176	83.353	78.9614	-0.615702	0.0132823	DOWN		ENSDARG00000098324	0.731529	2.54637	2.34743	4.87334	5.92668	6.2078	-0.615702	0.0132823	DOWN		ENSDARG00000104806	71.9025	79.7392	83.2373	62.1189	61.8229	52.9254	-0.406909	0.0112089	DOWN
	ENSDARG00000042141	5.59288	4.63132	2.97137	0.321593	1.36291	1.24303	-2.12948	0.00189528	DOWN		ENSDARG00000039871	2.00282	1.77453	2.41471	0.320659	0.416072	0.423385	-2.34173	0.0132823	DOWN		ENSDARG00000006837	0.532021	0.363767	0.83296	1.52292	2.57955	2.61381	-2.34173	0.0132823	DOWN		ENSDARG00000033950	1.66698	1.01874	1.08218	0.522447	0.161277	0.12223	-2.14458	0.0112389	DOWN
	ENSDARG00000099479	4.35002	3.66507	4.45706	11.8989	13.1748	24.5054	1.99471	0.00189528	UP		ENSDARG00000079483	6.5198	3.76201	8.31732	12.1851	12.0661	11.8548	0.964655	0.0132828	UP		ENSDARG00000034825	3.25863	11.7618	10.4499	0.609168	0.86824	1.3069	0.964655	0.0132828	UP		ENSDARG00000087674	13.1136	9.8169	8.29668	20.5322	24.8636	20.0456	1.0702	0.0112574	UP
	ENSDARG00000078075	133.981	126.911	125.355	93.5836	89.8005	114.891	-0.375184	0.00189528	DOWN		ENSDARG00000059461	598.16	604.264	391.048	233.761	287.783	261.652	-1.02379	0.0132828	DOWN		ENSDARG00000070351	1.99508	2.30386	3.02895	1.06604	1.14507	0.762361	-1.02379	0.0132828	DOWN		ENSDARG00000013475	22.1153	20.1895	31.2027	44.4602	42.2815	42.1692	0.809788	0.0112574	UP
	ENSDARG00000070011	0.497145	0.56642	0.557132	1.12558	2.49866	2.48606	1.90564	0.00189528	UP		ENSDARG00000013245	39.4597	35.0648	38.367	51.9468	51.4542	46.3607	0.406023	0.0132828	UP		ENSDARG00000111979	0.0665026	0.121256	0.227171	0.609168	1.67356	2.39599	0.406023	0.0132828	UP		ENSDARG00000056267	67.6795	69.7371	68.2672	41.639	26.1	45.2249	-0.869554	0.0112701	DOWN
	ENSDARG00000071478	1186.31	1142.5	1060.22	827.137	935.485	883.971	-0.35669	0.00189757	DOWN		ENSDARG00000095086	6.81809	0.425888	7.64657	0.320659	0.277381	0.105846	-4.51936	0.0133242	DOWN		ENSDARG00000075859	76.9435	87.9104	80.4185	60.6122	71.7934	61.8602	-4.51936	0.0133242	DOWN		ENSDARG00000114958	35.1178	25.0979	29.2187	42.5794	59.4306	59.4036	0.851925	0.0112701	UP
	ENSDARG00000059587	129.506	132.842	141.326	80.8806	96.4636	102.283	-0.528949	0.00189757	DOWN		ENSDARG00000044514	7.24423	8.80169	6.70752	15.3916	13.0369	12.2782	0.82991	0.0133242	UP		ENSDARG00000059642	199.84	198.011	204.757	157.013	152.345	171.858	0.82991	0.0133242	UP		ENSDARG00000004576	29.45	33.8961	38.4172	26.5926	25.7506	20.4123	-0.480837	0.0113063	DOWN
	ENSDARG00000032532	0.372859	0.466464	0.185711	7.55743	3.78585	4.79454	3.79017	0.00189818	UP		ENSDARG00000115101	0.596583	0.638832	0.13415	4.48923	3.46726	2.11693	2.7202	0.0133297	UP		ENSDARG00000063916	221.986	192.312	129.185	75.2323	99.4072	100.414	2.7202	0.0133297	UP		ENSDARG00000099329	5.33434	7.22376	7.48505	14.0016	13.6279	14.1786	1.05763	0.0113063	UP
	ENSDARG00000102960	425.059	445.54	433.634	328.346	349.661	302.411	-0.411331	0.00189875	DOWN		ENSDARG00000022176	0.724423	0.283926	1.6098	2.24461	7.3506	2.9637	2.39794	0.0133333	UP		ENSDARG00000063905	8109.53	6327.73	5123.31	3775.01	3763.2	3970.59	2.39794	0.0133333	UP		ENSDARG00000045636	0.333396	0.277837	1.08218	2.24652	3.06427	2.20013	2.12618	0.0113063	UP
	ENSDARG00000006345	10.6886	17.4924	18.7568	28.9434	30.8169	26.1036	0.872861	0.00189875	UP		ENSDARG00000016212	60.0845	82.6223	90.9539	115.437	116.361	123.629	0.609513	0.0133445	UP		ENSDARG00000012745	10.9064	12.0043	11.7372	5.93939	5.76939	7.84143	0.609513	0.0133445	UP		ENSDARG00000107511	25.8938	43.3426	36.5234	21.995	24.6485	17.9677	-0.70291	0.0113532	DOWN
	ENSDARG00000090301	18.8915	27.8879	15.0426	37.4656	35.8899	34.4496	0.779995	0.00193633	UP		ENSDARG00000037560	77.2575	91.0691	75.795	43.6097	59.2209	56.3103	-0.610903	0.0133737	DOWN		ENSDARG00000089953	3.05912	2.06135	2.42316	0.152292	0.0566244	0.653452	-0.610903	0.0133737	DOWN		ENSDARG00000036875	6.2234	9.26123	2.8858	1.61959	2.231	1.95567	-1.65339	0.0113556	DOWN
	ENSDARG00000026655	14.6658	19.2583	14.8569	39.0735	25.0624	30.543	0.946575	0.00193633	UP		ENSDARG00000103109	2.13065	4.25888	2.14641	6.41318	9.70834	5.7157	1.35177	0.0134202	UP		ENSDARG00000074084	107.535	114.223	109.345	133.56	136.773	144.631	1.35177	0.0134202	UP		ENSDARG00000080337	1891.14	1409.37	3021.61	1098.97	901.19	816.494	-1.16618	0.0113604	DOWN
	ENSDARG00000041299	6.58717	8.06316	7.42843	3.37673	2.42295	3.01878	-1.33642	0.00193633	DOWN		ENSDARG00000105029	0.255679	0.212944	0	1.28264	1.10952	0.952617	2.5202	0.013445	UP		ENSDARG00000104996	27.1996	34.6791	23.853	17.6659	19.0447	11.1087	2.5202	0.013445	UP		ENSDARG00000069525	30.5613	39.175	21.7337	16.7705	14.1386	18.9456	-0.881673	0.0113872	DOWN
	ENSDARG00000069708	653.125	606.27	588.703	501.042	516.466	499.875	-0.284397	0.00195717	DOWN		ENSDARG00000034473	103.507	106.046	112.284	129.867	142.158	163.427	0.439743	0.0134559	UP		ENSDARG00000069893	170.313	154.965	151.523	220.519	223.389	218.798	0.439743	0.0134559	UP		ENSDARG00000074747	37.4515	38.6193	39.6798	69.6944	78.5957	76.5157	0.957362	0.0113872	UP
	ENSDARG00000007485	374.35	350.181	403.549	313.714	316.27	300.102	-0.277455	0.00195781	DOWN		ENSDARG00000055283	133.294	95.6119	126.101	72.1483	81.134	82.666	-0.586268	0.0134559	DOWN		ENSDARG00000094952	3.25863	2.66763	2.65033	7.46231	6.54326	6.2078	-0.586268	0.0134559	DOWN		ENSDARG00000102879	1.11132	1.4818	1.4429	0.208979	0.188157	0	-3.03659	0.0113872	DOWN
	ENSDARG00000078825	15.1629	10.5288	13.3712	22.8331	19.4593	22.1969	0.732152	0.0019778	UP		ENSDARG00000007369	39.2467	34.5679	41.3183	55.1534	70.1774	51.7589	0.62347	0.0134946	UP		ENSDARG00000019160	252.643	247.847	219.75	166.76	198.663	197.125	0.62347	0.0134946	UP		ENSDARG00000037397	48.787	37.7858	39.0485	54.0733	78.0581	58.9147	0.607519	0.0115511	UP
	ENSDARG00000070455	64.256	44.0808	42.8992	11.4166	22.2608	25.7484	-1.34531	0.00197834	DOWN		ENSDARG00000020301	4.30392	2.05846	1.6098	6.41318	9.98572	8.6794	1.62821	0.01357	UP		ENSDARG00000101933	0.864534	0.84879	0.984408	2.28438	2.49776	2.94054	1.62821	0.01357	UP		ENSDARG00000036993	0.777925	0.277837	0.450906	4.80651	5.32215	9.04499	3.66424	0.0115714	UP
	ENSDARG00000060207	167.414	197.248	155.254	238.622	250.775	279.326	0.561059	0.00197834	UP		ENSDARG00000018529	16.4913	25.0564	17.0371	8.97846	9.43096	11.9606	-0.93967	0.01357	DOWN		ENSDARG00000093659	2.5271	2.42511	2.19599	6.24397	9.10394	4.68307	-0.93967	0.01357	DOWN		ENSDARG00000033444	35.7845	34.8222	33.3671	12.382	8.09074	14.3009	-1.59125	0.011578	DOWN
	ENSDARG00000063924	7480.3	6350.77	4772.76	2370.62	2833.48	3088.39	-1.16581	0.00197834	DOWN		ENSDARG00000102861	8.56523	10.3633	7.91487	16.3536	19.5554	15.2419	0.927873	0.01357	UP		ENSDARG00000097819	92.8377	91.0631	78.374	119.245	140.749	131.888	0.927873	0.01357	UP		ENSDARG00000059557	21.3374	23.8014	19.0283	13.2702	14.8375	12.9563	-0.641367	0.0116389	DOWN
	ENSDARG00000100529	0.124286	0	0.185711	2.09035	0.53002	1.77575	4.4909	0.00200538	UP		ENSDARG00000019205	482.636	490.41	464.831	303.985	338.405	418.411	-0.436328	0.0135753	DOWN		ENSDARG00000025522	3.79065	8.36665	16.1291	40.9666	51.8176	44.8704	-0.436328	0.0135753	DOWN		ENSDARG00000012025	60.567	57.6975	60.0607	27.4807	31.1534	32.6353	-0.967547	0.0116543	DOWN
	ENSDARG00000008155	227.817	165.561	186.082	108.698	131.142	116.134	-0.700312	0.00201806	DOWN		ENSDARG00000029461	2.25849	0.993739	1.6098	0.320659	0.138691	0	-3.84548	0.0136067	DOWN		ENSDARG00000056079	37.707	31.1627	35.9687	48.5812	47.036	48.0287	-3.84548	0.0136067	DOWN		ENSDARG00000057707	231.155	230.697	218.509	179.408	194.42	183.711	-0.286909	0.0116543	DOWN
	ENSDARG00000104719	80.0404	82.1309	71.4986	54.9924	60.6494	49.366	-0.501091	0.00201816	DOWN		ENSDARG00000055190	23.5224	14.6222	24.0129	28.5387	33.0084	30.3779	0.568776	0.0137541	UP		ENSDARG00000030133	0.532021	0.84879	0.681513	25.1282	21.706	38.9893	0.568776	0.0137541	UP		ENSDARG00000091799	4.00076	2.68576	2.8858	11.3371	9.99918	7.70046	1.60601	0.0116895	UP
	ENSDARG00000003293	0.124286	0.0333188	0	1.92956	4.24016	0.710302	5.44479	0.00201816	UP		ENSDARG00000097085	2.51417	1.63257	2.68301	0.641318	0	0.105846	-3.72284	0.0137709	DOWN		ENSDARG00000079931	5.98524	7.27534	6.81513	2.13209	4.24054	3.26726	-3.72284	0.0137709	DOWN		ENSDARG00000077537	7.55699	8.14988	7.84577	18.4946	20.4016	14.1786	1.17446	0.0116895	UP
	ENSDARG00000069280	0.124286	0.0999565	0.557132	1.92956	0.984322	1.06545	2.72738	0.0020239	UP		ENSDARG00000013266	12.0595	2.48435	16.9029	3.20659	2.9125	3.81047	-1.64379	0.0137709	DOWN		ENSDARG00000073961	36.0444	33.4666	27.3362	49.4949	62.3182	46.1773	-1.64379	0.0137709	DOWN		ENSDARG00000101670	72.7916	119.285	87.7464	169.795	151.681	150.342	0.753237	0.0117646	UP
	ENSDARG00000038075	42.6302	42.5148	41.7849	90.85	57.7721	65.1702	0.748729	0.00202964	UP		ENSDARG00000028228	68.8201	61.044	69.0874	48.7402	51.5929	49.0069	-0.412867	0.0138094	DOWN		ENSDARG00000070846	4.58868	4.00144	3.55901	7.46231	8.09099	6.31671	-0.412867	0.0138094	DOWN		ENSDARG00000014794	7.22359	8.05727	8.11632	16.3526	12.6871	14.5453	0.89568	0.0118194	UP
	ENSDARG00000102024	13.7958	19.125	15.2283	32.1593	23.2451	24.8606	0.7232	0.0020379	UP		ENSDARG00000021252	48.6215	34.213	62.3799	90.1052	74.3381	74.41	0.718542	0.0138094	UP		ENSDARG00000097244	3.65764	6.54781	3.10467	29.6969	11.7464	25.1579	0.718542	0.0138094	UP		ENSDARG00000102068	11.3355	11.8544	12.0843	4.07509	3.33306	2.81128	-1.77468	0.0118834	DOWN
	ENSDARG00000092924	201.468	247.592	257.581	156.133	137.502	131.761	-0.732253	0.00205724	DOWN		ENSDARG00000078784	409.256	406.155	414.659	351.763	339.376	325.689	-0.275284	0.0138164	DOWN		ENSDARG00000116052	10.5074	11.7618	13.7817	6.24397	6.78863	5.0098	-0.275284	0.0138164	DOWN		ENSDARG00000019304	0.889057	0.555674	0.811632	2.87346	3.25242	4.15581	2.1745	0.0118834	UP
	ENSDARG00000000837	36.4159	35.8844	36.585	25.245	23.6994	25.7484	-0.544798	0.00206146	DOWN		ENSDARG00000087666	8.86352	11.0021	10.0613	23.4081	13.0369	18.0997	0.855921	0.0138164	UP		ENSDARG00000111496	2.39409	2.42511	3.02895	1.21834	1.32123	1.198	0.855921	0.0138164	UP		ENSDARG00000061994	43.4527	56.4009	41.7539	28.6301	31.8791	28.235	-0.672734	0.0118987	DOWN
	ENSDARG00000091042	89.1133	97.4243	82.0841	140.858	165.593	184.678	0.867838	0.00206146	UP		ENSDARG00000006200	89.7432	76.8728	132.541	152.634	183.904	130.403	0.646839	0.0138716	UP		ENSDARG00000051729	0.332513	0.121256	0.0757237	1.06604	1.30236	1.74254	0.646839	0.0138716	UP		ENSDARG00000021607	27.4496	37.4154	35.6216	21.3158	22.767	23.957	-0.564055	0.0119236	DOWN
	ENSDARG00000095288	16.4058	7.5967	11.1426	62.8714	65.7981	109.209	2.77778	0.00206146	UP		ENSDARG00000091931	112.754	82.9063	103.564	129.867	138.968	136.859	0.439803	0.0138731	UP		ENSDARG00000059925	91.9066	87.0616	112.071	134.017	154.257	145.72	0.439803	0.0138731	UP		ENSDARG00000103961	2.22264	2.2227	1.62326	0.940405	0.887024	0.366689	-1.39018	0.0119245	DOWN
	ENSDARG00000044642	5.34431	6.13067	4.08563	10.291	19.7622	10.2994	1.36678	0.00206146	UP		ENSDARG00000003207	7.03116	3.40711	4.96356	11.5437	9.56965	9.73787	0.98697	0.0138731	UP		ENSDARG00000063553	10.5074	10.1855	11.2071	5.6348	5.4611	5.0098	0.98697	0.0138731	UP		ENSDARG00000000019	166.254	169.017	182.527	139.128	143.59	132.375	-0.318362	0.0119245	DOWN
	ENSDARG00000014208	942.339	855.495	878.226	1171.08	1736.5	1855.31	0.83192	0.00206341	UP		ENSDARG00000007198	97.9249	124.785	116.308	142.693	137.165	152.313	0.351604	0.0138731	UP		ENSDARG00000096746	1.39656	1.94009	2.72605	0.152292	0.031458	0.217817	0.351604	0.0138731	UP		ENSDARG00000034670	0.555661	0.740898	0.72145	2.66448	3.62874	2.93351	2.18019	0.0119245	UP
	ENSDARG00000079402	29.083	19.3249	15.5997	46.3094	70.4169	70.1423	1.54439	0.00206917	UP		ENSDARG00000079238	21.0935	21.1525	22.4031	46.1749	43.5488	31.013	0.895905	0.0139021	UP		ENSDARG00000088357	13.8325	9.94297	11.2071	27.8694	27.0664	33.9795	0.895905	0.0139021	UP		ENSDARG00000060184	11.1132	7.13115	5.7716	19.9575	19.2995	16.7455	1.22573	0.011934	UP
	ENSDARG00000012949	7.95432	4.53136	5.01419	25.5666	17.7178	20.2436	1.86385	0.00207463	UP		ENSDARG00000034195	7.28684	4.9687	17.7078	3.52725	1.80298	1.376	-2.24068	0.0139205	DOWN		ENSDARG00000040374	0.199508	0.121256	0.378618	2.28438	1.2709	0.544544	-2.24068	0.0139205	DOWN		ENSDARG00000008275	7.89038	6.57547	7.12432	18.8081	12.2839	17.8455	1.17794	0.0119556	UP
	ENSDARG00000074581	1.24286	1.36607	1.48569	8.68301	6.2088	6.03757	2.35092	0.00207841	UP		ENSDARG00000075735	7.4999	4.11692	6.70752	0.961978	1.10952	2.64616	-1.87238	0.0139205	DOWN		ENSDARG00000012025	74.9485	65.3568	67.2426	23.7576	41.5245	40.623	-1.87238	0.0139205	DOWN		ENSDARG00000077653	51.6764	62.7911	44.4594	35.5786	36.9325	38.9912	-0.511925	0.0119675	DOWN
	ENSDARG00000102274	5.34431	6.43054	3.89992	11.8989	9.54035	13.6733	1.13819	0.00207943	UP		ENSDARG00000017047	4.5596	1.98748	4.69526	1.6033	0.970834	1.5877	-1.44242	0.0139598	DOWN		ENSDARG00000090820	21.8129	32.4965	34.9086	11.4219	19.8814	15.5739	-1.44242	0.0139598	DOWN		ENSDARG00000058771	41.1189	51.8629	69.169	26.2791	27.5246	22.1236	-1.09145	0.0119989	DOWN
	ENSDARG00000057465	140.692	121.414	100.469	65.1226	83.3645	70.3199	-0.727647	0.00207943	DOWN		ENSDARG00000098691	23.6929	28.8184	23.4763	14.7503	18.5845	18.629	-0.539814	0.0139692	DOWN		ENSDARG00000103799	56.1282	59.2941	61.8662	127.012	92.1845	96.0575	-0.539814	0.0139692	DOWN		ENSDARG00000005356	9.22397	5.18629	7.30468	12.4865	13.8967	19.4345	1.07399	0.0120552	UP
	ENSDARG00000103923	43.6245	40.2825	39.5564	16.2404	23.7752	14.7388	-1.16475	0.0020821	DOWN		ENSDARG00000019881	1037.67	960.733	861.111	585.203	738.111	633.385	-0.546783	0.0139922	DOWN		ENSDARG00000104235	22.5444	16.2483	19.6124	24.9759	30.9295	42.6922	-0.546783	0.0139922	DOWN		ENSDARG00000077396	26.1161	30.8399	27.6857	41.3778	56.3395	57.0812	0.869616	0.0120737	UP
	ENSDARG00000045808	2.7343	2.49891	1.6714	0	0	0	-8.41836	0.00208263	DOWN		ENSDARG00000092718	3.79257	1.70355	3.08546	9.29912	5.825	7.09171	1.35219	0.0139922	UP		ENSDARG00000078133	529.427	500.786	492.81	641.302	662.247	675.125	1.35219	0.0139922	UP		ENSDARG00000044597	203.927	183.187	200.293	247.901	243.26	268.049	0.369703	0.0120737	UP
	ENSDARG00000040559	8.32718	7.82993	4.45706	15.2757	13.5534	12.7854	0.991865	0.00208519	UP		ENSDARG00000062812	6.60503	19.023	8.04902	2.88593	2.63512	5.50401	-1.57905	0.01403	DOWN		ENSDARG00000000729	215.069	232.205	208.392	294.837	261.271	276.955	-1.57905	0.01403	DOWN		ENSDARG00000042856	0	0	0.180363	2.4555	2.28476	8.31161	5.90705	0.0121437	UP
	ENSDARG00000027734	188.294	204.244	185.339	99.0506	148.633	123.593	-0.636592	0.00208934	DOWN		ENSDARG00000061481	3.11076	3.12318	4.42696	1.6033	0.970834	1.05846	-1.59654	0.0140375	DOWN		ENSDARG00000063014	0.665026	0.363767	0.378618	1.37063	1.44707	2.06927	-1.59654	0.0140375	DOWN		ENSDARG00000017844	45.453	31.6734	47.9764	81.0315	69.7524	77.6158	0.868199	0.0121447	UP
	ENSDARG00000055973	7.58147	4.56468	3.89992	0.482389	0.605737	1.24303	-2.81651	0.00209394	DOWN		ENSDARG00000006812	431.585	510.995	444.843	363.307	407.889	374.379	-0.275742	0.0141373	DOWN		ENSDARG00000095512	1.59606	1.33381	1.06013	0.152292	0.062916	0	-0.275742	0.0141373	DOWN		ENSDARG00000070598	1.88925	1.01874	0.541088	0	0	0.244459	-4.69888	0.0121447	DOWN
	ENSDARG00000055271	2.85859	1.86586	2.41424	6.59266	8.02601	5.50484	1.51916	0.00209394	UP		ENSDARG00000029215	37.2865	31.9416	39.5744	62.8492	57.5566	47.1016	0.618555	0.0141858	UP		ENSDARG00000096452	0.931037	0.485023	0.227171	3.8073	1.8686	1.3069	0.618555	0.0141858	UP		ENSDARG00000074084	106.353	100.114	105.602	129.462	126.871	133.964	0.322394	0.0121447	UP
	ENSDARG00000061240	0	0	0	0.321593	0.227151	0.532726	5.65513	0.00210297	UP		ENSDARG00000003293	0.127839	0.212944	0.13415	1.6033	4.4381	0.423385	3.72178	0.0142281	UP		ENSDARG00000063924	3145.11	2716.13	1981.76	1106.71	1399.93	1513.29	3.72178	0.0142281	UP		ENSDARG00000009640	21.4485	14.818	22.7257	36.2578	30.2932	33.3687	0.759991	0.0121447	UP
	ENSDARG00000104244	14.4172	22.4569	16.8997	11.4166	9.84322	7.63574	-0.900461	0.00211424	DOWN		ENSDARG00000033327	0.298292	1.27766	1.6098	5.13055	6.37977	3.91632	2.3534	0.0142801	UP		ENSDARG00000025693	77.01	65.8419	67.1669	33.9611	40.4864	51.6227	2.3534	0.0142801	UP		ENSDARG00000114552	295.5	264.593	274.241	415.084	530.306	406.291	0.696966	0.0121467	UP
	ENSDARG00000052037	0.372859	0.0666377	0	2.09035	0.984322	0.887877	3.26577	0.00211424	UP		ENSDARG00000002401	48.6215	46.0669	43.8672	71.1863	74.3381	73.9866	0.663408	0.0142801	UP		ENSDARG00000017321	1.33005	1.69758	1.5902	0.152292	0.415245	0.108909	0.663408	0.0142801	UP		ENSDARG00000015540	17.7811	13.614	18.9381	28.0554	27.4978	26.7683	0.710146	0.0121816	UP
	ENSDARG00000018542	52.2003	39.7494	50.8847	107.734	76.2471	95.5356	0.971581	0.00211487	UP		ENSDARG00000062986	589.169	602.987	615.348	362.666	257.964	395.548	-0.831346	0.0142801	DOWN		ENSDARG00000077409	3.32513	2.78888	3.48329	7.76689	6.30418	6.86125	-0.831346	0.0142801	DOWN		ENSDARG00000018984	1.77811	1.66702	3.15635	6.94854	7.23059	5.13364	1.54786	0.0122334	UP
	ENSDARG00000055899	17.5244	20.691	21.3567	12.5421	13.0233	8.7012	-0.789532	0.00211487	DOWN		ENSDARG00000102119	2.21588	3.0522	2.81716	7.0545	3.88334	6.88001	1.13483	0.0142819	UP		ENSDARG00000093058	119.638	121.256	107.452	91.5275	97.8846	83.6419	1.13483	0.0142819	UP		ENSDARG00000059773	0.111132	0.926123	0.0901813	10.7102	5.80598	7.94492	4.38553	0.0122893	UP
	ENSDARG00000079688	783.625	785.492	794.47	312.91	556.369	500.23	-0.786127	0.00212285	DOWN		ENSDARG00000000183	216.389	222.314	210.616	170.911	178.079	197.086	-0.248203	0.0142825	DOWN		ENSDARG00000076767	0.465518	0	0.0757237	1.06604	2.67393	2.72272	-0.248203	0.0142825	DOWN		ENSDARG00000054934	9.89076	8.52033	7.30468	17.3452	16.6922	16.7455	0.982413	0.0124277	UP
	ENSDARG00000111496	3.10716	2.96538	3.15708	1.44717	1.06004	1.24303	-1.30754	0.0021231	DOWN		ENSDARG00000102601	11.8038	12.4927	14.2199	27.8974	26.2125	24.9797	1.03887	0.0142825	UP		ENSDARG00000091702	0.332513	0.485023	0.151447	1.06604	2.34047	1.52472	1.03887	0.0142825	UP		ENSDARG00000092919	81.9044	73.0711	87.2955	126.641	120.904	120.518	0.603402	0.0125115	UP
	ENSDARG00000062949	5.4686	9.76242	5.1999	14.9541	28.2425	10.2994	1.36827	0.0021231	UP		ENSDARG00000020123	200.026	194.063	216.116	132.432	176.137	169.883	-0.345859	0.0142825	DOWN		ENSDARG00000017425	4.12316	4.00144	3.02895	15.0769	9.52547	9.80178	-0.345859	0.0142825	DOWN		ENSDARG00000078355	171.255	193.56	195.693	144.927	153.536	130.786	-0.383697	0.0125407	DOWN
	ENSDARG00000103337	3.10716	2.06577	3.34279	7.07505	4.54302	15.6266	1.70209	0.0021231	UP		ENSDARG00000101471	16.2782	24.4176	13.0126	1.6033	4.29941	6.45663	-2.05153	0.0142825	DOWN		ENSDARG00000055120	51.739	49.1086	50.5077	407.229	449.623	699.63	-2.05153	0.0142825	DOWN		ENSDARG00000016360	40.7855	39.2676	30.4813	14.7852	14.3805	18.4567	-1.21865	0.0125407	DOWN
	ENSDARG00000075362	9.57005	13.5274	13.5569	22.8331	29.6054	28.7672	1.14676	0.0021231	UP		ENSDARG00000040161	393.702	427.45	388.499	318.094	314.689	320.714	-0.343387	0.0142917	DOWN		ENSDARG00000062553	39.5026	32.1328	40.1335	22.8438	22.3603	22.8708	-0.343387	0.0142917	DOWN		ENSDARG00000059556	61.2338	42.046	49.7801	90.0699	75.8809	81.5271	0.69365	0.0125455	UP
	ENSDARG00000007812	294.683	279.312	271.509	203.729	233.511	224.633	-0.352895	0.00212544	DOWN		ENSDARG00000003251	69.8429	74.1046	60.636	33.6692	27.7381	33.0241	-1.11917	0.0143274	DOWN		ENSDARG00000025189	1.33005	0.485023	0.0757237	4.41647	3.11434	8.05925	-1.11917	0.0143274	DOWN		ENSDARG00000043257	256.715	195.319	277.668	452.909	374.109	398.224	0.74771	0.0125599	UP
	ENSDARG00000037506	41.7602	43.3478	36.9564	8.03982	4.24016	11.0097	-2.41671	0.00212696	DOWN		ENSDARG00000007494	66.2634	54.3008	90.2832	101.008	116.361	105	0.617847	0.014361	UP		ENSDARG00000090232	33.7833	28.6164	29.9866	17.0567	22.3415	19.4947	0.617847	0.014361	UP		ENSDARG00000039255	7.77925	10.3726	6.13233	3.91835	5.10711	2.93351	-1.00322	0.0126117	DOWN
	ENSDARG00000006092	1291.58	1277.18	1395.06	1030.38	1074.43	1064.92	-0.322337	0.00213645	DOWN		ENSDARG00000093093	16.1077	40.5304	11.6711	8.6578	8.04405	10.3729	-1.33356	0.0143775	DOWN		ENSDARG00000103038	91.8401	106.948	90.8684	73.1002	79.337	71.7708	-1.33356	0.0143775	DOWN		ENSDARG00000019961	59.1223	56.0304	45.8121	21.8383	30.4007	31.6575	-0.941547	0.0126437	DOWN
	ENSDARG00000103271	71.0918	90.5939	69.2701	117.542	99.0379	100.33	0.449668	0.00213645	UP		ENSDARG00000068323	28.3803	43.1567	23.3422	21.1635	17.475	18.9465	-0.727896	0.0144577	DOWN		ENSDARG00000007708	3.45814	5.45651	3.86191	11.4219	7.9337	7.73252	-0.727896	0.0144577	DOWN		ENSDARG00000055270	3.00057	1.29657	2.97598	5.85141	6.63924	4.03358	1.19528	0.0126437	UP
	ENSDARG00000060584	410.021	428.68	464.648	317.091	324.978	348.581	-0.39562	0.0021389	DOWN		ENSDARG00000092407	5.71015	1.63257	4.56111	0.320659	1.5256	1.16431	-1.86027	0.0144577	DOWN		ENSDARG00000061161	43.6257	46.4409	35.7416	30.4584	27.5572	25.3757	-1.86027	0.0144577	DOWN		ENSDARG00000089967	107.465	111.783	132.296	83.487	83.6222	74.3156	-0.541203	0.0126437	DOWN
	ENSDARG00000004074	13.2986	13.5941	14.6711	5.78867	4.31587	7.81332	-1.22518	0.0021389	DOWN		ENSDARG00000019304	0.809649	0.638832	1.0732	6.73384	2.21905	2.54031	2.14165	0.0144693	UP		ENSDARG00000038348	16.6257	14.9145	11.5857	7.46231	8.46849	6.2078	2.14165	0.0144693	UP		ENSDARG00000010137	29.8945	24.7275	26.9642	17.9199	13.9774	15.7676	-0.775786	0.0126495	DOWN
	ENSDARG00000079080	0	0	0	0.482389	0.302868	0.710302	6.1295	0.0021389	UP		ENSDARG00000077081	54.9709	54.3008	63.319	76.9582	91.6745	77.0562	0.51205	0.0144693	UP		ENSDARG00000031366	5.51972	3.15265	4.61914	11.4219	9.8086	8.7127	0.51205	0.0144693	UP		ENSDARG00000021383	7.55699	6.29764	10.2807	13.3746	17.4448	19.4345	1.05461	0.0127069	UP
	ENSDARG00000105532	63.0132	58.8411	54.4132	22.6723	28.4696	16.3369	-1.37785	0.00217893	DOWN		ENSDARG00000100419	228.15	237.788	250.19	203.298	183.765	201.002	-0.284501	0.0145598	DOWN		ENSDARG00000074850	12.702	10.0642	12.343	23.3007	19.095	21.3461	-0.284501	0.0145598	DOWN		ENSDARG00000055129	326.617	291.173	321.586	266.03	224.175	258.149	-0.328502	0.0127133	DOWN
	ENSDARG00000027087	2.98287	8.79617	6.49987	1.92956	2.12008	1.4206	-1.7334	0.00218027	DOWN		ENSDARG00000093411	6.81809	0	9.12222	0	0.138691	0	-6.51526	0.0147069	DOWN		ENSDARG00000077768	2.19459	2.42511	2.8775	6.54856	6.08397	5.0098	-6.51526	0.0147069	DOWN		ENSDARG00000090081	2.33377	1.38918	1.89381	0.417958	0.107518	0.488918	-2.60549	0.0127133	DOWN
	ENSDARG00000031968	3.85288	5.89743	6.12845	0.964779	1.28719	2.30848	-1.81815	0.00218171	DOWN		ENSDARG00000103961	3.70734	1.70355	2.28056	1.28264	0.832143	0.846771	-1.44435	0.0147155	DOWN		ENSDARG00000054934	7.6478	8.97292	8.6325	15.8384	18.0191	15.9007	-1.44435	0.0147155	DOWN		ENSDARG00000114227	0	0	0	1.09714	5.42966	6.6004	9.31503	0.0127133	UP
	ENSDARG00000101089	15.7844	15.3267	17.4568	26.6922	25.8195	46.8799	1.03189	0.00218468	UP		ENSDARG00000101694	0.937488	0.567851	0.670752	1.28264	2.21905	3.59878	1.72878	0.0147449	UP		ENSDARG00000006878	1.72907	1.33381	0.605789	3.50272	4.36008	4.13853	1.72878	0.0147449	UP		ENSDARG00000012745	12.3357	14.4475	14.5192	8.30691	7.7413	7.57823	-0.804933	0.0127133	DOWN
	ENSDARG00000055481	17.1515	9.06272	12.0712	84.5789	36.9499	65.8805	2.30048	0.00219225	UP		ENSDARG00000091652	606.896	724.507	594.018	551.213	518.425	560.668	-0.240266	0.0149019	DOWN		ENSDARG00000057529	6.18474	5.45651	4.24052	11.4219	11.2242	8.60379	-0.240266	0.0149019	DOWN		ENSDARG00000076624	7.44585	2.59314	4.41888	8.56813	10.4293	12.3452	1.11734	0.0127133	UP
	ENSDARG00000075625	132.738	139.073	121.826	87.1517	96.1607	97.1338	-0.489969	0.00219225	DOWN		ENSDARG00000090949	14.9572	5.82047	14.3541	35.5932	26.3512	25.9324	1.31695	0.0149227	UP		ENSDARG00000058088	13.234	10.3067	8.70822	2.13209	2.97592	2.39599	1.31695	0.0149227	UP		ENSDARG00000077845	3.4451	3.14882	2.52508	8.09793	6.58548	6.11148	1.19215	0.0127264	UP
	ENSDARG00000075826	0.248573	0.0333188	0.557132	4.01991	5.14876	2.66363	4.38317	0.00221259	UP		ENSDARG00000098681	44.9994	37.0523	51.1113	19.2396	18.0298	29.637	-0.979883	0.0149661	DOWN		ENSDARG00000005372	4.58868	2.30386	4.69487	12.7925	15.6661	27.2272	-0.979883	0.0149661	DOWN		ENSDARG00000079891	15.114	11.2987	14.6094	5.69467	8.33265	6.96709	-0.962964	0.0127264	DOWN
	ENSDARG00000098857	86.2547	86.2625	91.3696	53.2236	37.1771	34.4496	-1.08046	0.0022163	DOWN		ENSDARG00000068406	39.2893	29.9541	37.4279	25.0114	21.3583	27.7317	-0.524851	0.0150306	DOWN		ENSDARG00000004672	84.9903	62.8105	85.5677	108.127	103.503	103.028	-0.524851	0.0150306	DOWN		ENSDARG00000002002	12.2245	13.7066	15.6014	6.79181	7.39187	5.98925	-1.03767	0.0127685	DOWN
	ENSDARG00000032849	52.5731	51.5442	63.1416	38.5912	34.3756	44.749	-0.507541	0.00223402	DOWN		ENSDARG00000074565	6.90332	10.2213	7.24412	3.20659	3.05119	2.54031	-1.48278	0.0150306	DOWN		ENSDARG00000068406	34.1158	32.8603	35.3629	23.1484	21.6116	26.247	-1.48278	0.0150306	DOWN		ENSDARG00000060705	8.22378	11.7618	9.6494	27.4807	39.4054	22.1236	1.58835	0.0127844	UP
	ENSDARG00000086104	167.662	153.4	143.926	110.146	123.495	121.994	-0.386716	0.00223402	DOWN		ENSDARG00000036109	6.98855	5.18164	7.51242	10.5818	14.5625	12.8074	0.957213	0.0150306	UP		ENSDARG00000076490	16.2266	24.4937	18.3251	11.7265	6.41743	9.03942	0.957213	0.0150306	UP		ENSDARG00000062347	1.66698	1.57441	3.60725	7.73222	5.59094	6.84486	1.54744	0.0127844	UP
	ENSDARG00000002609	6.3386	4.23149	10.0284	17.366	19.9893	20.7763	1.52962	0.00223618	UP		ENSDARG00000077745	1.06533	0.638832	0.939052	1.28264	2.49643	4.3397	1.66626	0.0150339	UP		ENSDARG00000045606	17.5567	15.8845	13.8574	9.5944	9.84635	10.8909	1.66626	0.0150339	UP		ENSDARG00000086309	386.184	335.627	362.078	303.96	310.942	295.673	-0.251027	0.0127871	DOWN
	ENSDARG00000060941	4.84717	5.33101	4.82848	0.321593	1.28719	1.4206	-2.27846	0.00223802	DOWN		ENSDARG00000027930	1.49146	0.851777	1.3415	5.45121	4.71548	3.28124	1.83928	0.0150339	UP		ENSDARG00000078768	55.5962	53.3525	76.0266	38.2253	33.3643	33.6528	1.83928	0.0150339	UP		ENSDARG00000045304	98.0185	98.6321	94.9609	124.499	115.824	108.662	0.259843	0.0128316	UP
	ENSDARG00000088967	30.2016	21.4573	16.714	89.242	77.2314	62.5066	1.73978	0.00225556	UP		ENSDARG00000041237	31.7894	16.6096	24.1471	11.2231	15.672	14.9243	-0.783383	0.015071	DOWN		ENSDARG00000003041	13.1675	12.0043	12.2672	7.76689	4.42299	7.5147	-0.783383	0.015071	DOWN		ENSDARG00000028228	80.1263	93.8163	86.3035	58.5663	60.3983	77.6158	-0.407384	0.0128995	DOWN
	ENSDARG00000014366	256.9	254.056	283.209	179.127	206.935	196.931	-0.44473	0.00225735	DOWN		ENSDARG00000011157	134.402	29.6702	141.797	46.8162	44.7971	34.9293	-1.27814	0.0151297	DOWN		ENSDARG00000087674	12.9015	9.94297	8.6325	24.2144	23.4802	17.4254	-1.27814	0.0151297	DOWN		ENSDARG00000099722	18.6702	17.4111	16.1425	3.91835	8.38641	8.18938	-1.35208	0.0129076	DOWN
	ENSDARG00000103845	1078.81	999.765	1077.86	760.728	901.185	863.017	-0.32167	0.00226035	DOWN		ENSDARG00000070435	13.0822	8.09188	15.6956	3.84791	6.24108	4.86893	-1.2778	0.0153364	DOWN		ENSDARG00000035868	46.1528	42.0757	35.4387	67.6177	55.2402	55.6524	-1.2778	0.0153364	DOWN		ENSDARG00000057986	59.678	68.5331	55.732	24.4505	39.8623	33.3687	-0.911398	0.0129077	DOWN
	ENSDARG00000023174	2.11287	2.33232	1.29997	0	0.0757171	0	-5.43786	0.00226358	DOWN		ENSDARG00000086848	5.32664	7.80795	7.10997	16.6743	9.70834	13.0191	0.952201	0.015365	UP		ENSDARG00000075169	0.133005	0.242511	0	1.52292	0.616576	1.52472	0.952201	0.015365	UP		ENSDARG00000025789	53.3434	63.4394	59.7	78.1058	87.7348	77.4935	0.463859	0.0129525	UP
	ENSDARG00000063908	5955.18	5050.8	3873.92	1660.38	2140.22	2428.7	-1.25633	0.00226358	DOWN		ENSDARG00000089207	14.9146	17.5324	11.9394	21.8048	26.2125	30.2721	0.820725	0.015365	UP		ENSDARG00000093957	0	0.242511	0.302895	0.76146	2.21464	1.85145	0.820725	0.015365	UP		ENSDARG00000029292	125.246	124.564	113.358	90.8013	93.3795	75.1712	-0.483233	0.0129574	DOWN
	ENSDARG00000021584	36.6645	58.208	37.6993	115.773	137.351	72.6284	1.29029	0.00226598	UP		ENSDARG00000042520	15.8521	9.1566	13.415	14.109	32.1762	28.3668	0.972526	0.0153998	UP		ENSDARG00000007412	1.52956	1.94009	1.5902	0.152292	0.371204	0	0.972526	0.0153998	UP		ENSDARG00000068562	1.11132	8.70556	1.53308	41.3256	17.9286	20.0456	2.79294	0.0129574	UP
	ENSDARG00000032340	3.23144	2.96538	4.82848	9.0046	7.04169	4.97211	0.970964	0.00228828	UP		ENSDARG00000091879	9.20443	3.97496	5.76847	18.5982	14.2851	12.2782	1.23113	0.0154102	UP		ENSDARG00000020600	0.798031	1.45507	0.681513	4.56876	4.50478	6.31671	1.23113	0.0154102	UP		ENSDARG00000098768	15.7808	17.3185	13.9781	6.84406	7.66066	10.7562	-0.906414	0.0130124	DOWN
	ENSDARG00000116058	464.707	447.938	400.206	315.161	362.533	337.926	-0.370309	0.00229071	DOWN		ENSDARG00000013095	298.973	294.715	286.143	238.25	243.125	255.196	-0.255885	0.0154328	DOWN		ENSDARG00000012642	23.5419	16.2483	20.824	41.1188	28.935	32.4548	-0.255885	0.0154328	DOWN		ENSDARG00000007734	39.563	32.4143	37.9663	24.7117	21.7724	19.3123	-0.737885	0.0130825	DOWN
	ENSDARG00000038898	33.9302	34.7849	33.6136	15.2757	20.1407	16.8697	-0.96504	0.00229071	DOWN		ENSDARG00000044267	72.7832	56.6431	55.2699	38.4791	40.4976	48.1601	-0.535813	0.0154402	DOWN		ENSDARG00000013623	92.3721	99.7935	89.2025	138.129	113.916	123.829	-0.535813	0.0154402	DOWN		ENSDARG00000070916	24.3379	26.0241	29.2187	16.5616	13.7354	18.8234	-0.701508	0.0130825	DOWN
	ENSDARG00000002127	802.641	791.822	749.342	588.354	628.149	613.168	-0.357287	0.00229071	DOWN		ENSDARG00000006094	230.281	231.825	221.751	283.142	277.797	285.679	0.307762	0.0154402	UP		ENSDARG00000059256	2.26109	0.970046	2.49888	0.152292	0.213914	0.762361	0.307762	0.0154402	UP		ENSDARG00000011897	18.3368	28.6172	22.8159	51.461	37.8464	39.6024	0.884673	0.0130825	UP
	ENSDARG00000060036	14.0444	24.3228	21.171	34.4104	32.5583	34.0945	0.756234	0.00230266	UP		ENSDARG00000078447	13.3805	14.2673	17.3054	8.01648	7.3506	5.29232	-1.13646	0.0154626	DOWN		ENSDARG00000002937	3.92365	13.8232	5.83072	2.28438	1.0444	2.17817	-1.13646	0.0154626	DOWN		ENSDARG00000088967	47.3423	25.4684	28.1366	95.7123	102.975	70.4042	1.41914	0.0131408	UP
	ENSDARG00000034667	2.85859	2.9987	1.11426	0	0	0	-8.45582	0.00230782	DOWN		ENSDARG00000058287	40.7381	43.7245	34.7449	26.9354	23.7161	20.5342	-0.752564	0.0154626	DOWN		ENSDARG00000054606	0.332513	0.970046	0.227171	2.89355	3.63654	2.94054	-0.752564	0.0154626	DOWN		ENSDARG00000003293	0.111132	0.0926123	0.180363	2.35101	2.76859	0.611148	3.86464	0.0131408	UP
	ENSDARG00000058869	0.745718	1.03288	1.29997	5.78867	2.95297	2.30848	1.84795	0.00232368	UP		ENSDARG00000098857	45.2551	42.3759	46.1477	31.7453	15.1173	25.6148	-0.900285	0.0154626	DOWN		ENSDARG00000110654	139.389	142.839	140.846	100.36	113.343	98.2357	-0.900285	0.0154626	DOWN		ENSDARG00000099771	63.7898	66.5882	48.9684	37.8774	40.7762	43.3915	-0.556335	0.0131531	DOWN
	ENSDARG00000063916	479.497	465.697	290.266	165.138	188.157	209.006	-1.13745	0.0023246	DOWN		ENSDARG00000051816	64.8997	53.1651	59.4286	78.8822	76.6959	72.1872	0.35799	0.0154626	UP		ENSDARG00000062933	100.552	96.7621	92.5343	70.5112	68.5469	81.5726	0.35799	0.0154626	UP		ENSDARG00000030107	147.583	189.3	174.591	124.133	116.765	99.7393	-0.585166	0.0131531	DOWN
	ENSDARG00000068759	169.775	177.956	202.982	243.928	242.673	281.635	0.480927	0.00233237	UP		ENSDARG00000104835	397.026	359.379	412.11	343.426	328.835	328.23	-0.224233	0.0155905	DOWN		ENSDARG00000001015	38.4385	18.0671	22.0356	4.26418	4.07066	10.1285	-0.224233	0.0155905	DOWN		ENSDARG00000102959	35.4512	43.8982	31.4733	22.8309	22.31	15.7676	-0.857136	0.0131549	DOWN
	ENSDARG00000054934	1.74001	2.299	2.22853	4.5023	4.61874	6.21514	1.27225	0.00233457	UP		ENSDARG00000015003	66.1781	53.52	66.5386	93.9532	77.9441	76.3152	0.410888	0.0157172	UP		ENSDARG00000101778	24.207	20.2497	17.4922	14.62	12.1868	10.8909	0.410888	0.0157172	UP		ENSDARG00000070603	24.0045	16.7628	41.3932	65.4104	54.5923	64.0483	1.16117	0.0131897	UP
	ENSDARG00000098215	41.0145	53.9765	45.1277	95.6739	69.8869	93.2271	0.879298	0.00233457	UP		ENSDARG00000017835	155.282	171.207	149.309	95.8771	99.4411	133.79	-0.527109	0.0157172	DOWN		ENSDARG00000102061	4.85469	7.03283	5.67927	0.913752	1.17024	2.06927	-0.527109	0.0157172	DOWN		ENSDARG00000076490	17.7811	22.5974	18.6675	11.3893	6.85428	9.04499	-1.11614	0.0132568	DOWN
	ENSDARG00000100419	278.774	332.089	304.751	254.219	242.673	226.586	-0.340305	0.00235032	DOWN		ENSDARG00000032601	13.9345	21.4364	13.8175	23.0875	25.5191	24.2388	0.566442	0.0157345	UP		ENSDARG00000088130	11.904	12.9744	15.069	32.7428	29.2433	21.6728	0.566442	0.0157345	UP		ENSDARG00000006112	168.699	92.4271	149.881	238.549	309.034	307.896	1.05796	0.0133315	UP
	ENSDARG00000044774	1575.33	1459.9	1569.25	1904.8	1895.88	1776.82	0.276744	0.00235032	UP		ENSDARG00000057101	1.36362	20.5136	0.804902	42.327	52.5637	43.0795	2.58498	0.0157411	UP		ENSDARG00000100467	29.0616	35.5279	25.6703	20.4071	19.9129	16.3363	2.58498	0.0157411	UP		ENSDARG00000001729	106.131	120.026	109.39	84.2707	92.4924	85.194	-0.356735	0.0133315	DOWN
	ENSDARG00000001729	99.0562	105.687	110.869	70.5897	81.1687	82.395	-0.42982	0.00236099	DOWN		ENSDARG00000088923	0.213065	2.20042	0.939052	3.84791	4.02203	6.66832	2.15819	0.0157411	UP		ENSDARG00000101694	0.798031	0.84879	1.21158	1.8275	3.83158	3.37617	2.15819	0.0157411	UP		ENSDARG00000086744	0.333396	0.370449	0.72145	2.50775	1.77405	1.83344	2.07374	0.0133318	UP
	ENSDARG00000041875	9.0729	12.5612	10.7712	18.0092	18.475	16.3369	0.697467	0.00237117	UP		ENSDARG00000069755	0.170452	0.638832	0.402451	1.28264	2.08036	1.5877	2.09382	0.015765	UP		ENSDARG00000114552	347.41	325.693	343.483	482.461	664.418	485.842	2.09382	0.015765	UP		ENSDARG00000074326	43.4527	43.4352	51.1328	7.10528	12.4721	25.6682	-1.63834	0.0134041	DOWN
	ENSDARG00000078355	590.981	529.603	613.959	433.025	428.332	407.891	-0.44994	0.00237215	DOWN		ENSDARG00000089922	48.9198	71.4073	53.1235	38.1584	37.0304	30.6954	-0.716576	0.0157689	DOWN		ENSDARG00000007465	3.79065	1.45507	0.757237	42.3372	36.5919	32.9993	-0.716576	0.0157689	DOWN		ENSDARG00000078640	41.8968	49.5476	42.0245	24.3983	24.6216	24.9348	-0.852058	0.0134532	DOWN
	ENSDARG00000017425	2.61001	4.33145	5.01419	18.17	17.6421	9.4115	1.92534	0.00237215	UP		ENSDARG00000059553	83.5217	88.7977	69.2216	100.687	115.113	105.211	0.409875	0.0159902	UP		ENSDARG00000056394	24.4065	24.4937	13.3274	7.76689	8.12874	11.1087	0.409875	0.0159902	UP		ENSDARG00000062621	5.55661	8.52033	8.02613	16.2481	17.3911	21.2679	1.30777	0.0134532	UP
	ENSDARG00000026941	2.7343	3.46516	1.48569	7.07505	5.83022	7.81332	1.37934	0.00238242	UP		ENSDARG00000077193	1.40623	1.63257	2.01226	0.320659	0.138691	0	-3.86988	0.016144	DOWN		ENSDARG00000059035	174.503	162.24	163.715	130.819	134.508	141.146	-3.86988	0.016144	DOWN		ENSDARG00000074428	12.2245	15.7441	18.397	21.7338	22.5788	23.957	0.555497	0.0134928	UP
	ENSDARG00000062868	50.336	55.9423	56.8275	37.7872	39.7515	41.3751	-0.455971	0.00240009	DOWN		ENSDARG00000094709	407.978	338.297	398.695	250.114	321.207	294.359	-0.401001	0.0162717	DOWN		ENSDARG00000075284	1.13054	2.42511	1.96882	4.87334	6.9648	3.7029	-0.401001	0.0162717	DOWN		ENSDARG00000098680	13.447	11.6691	18.8479	8.67262	6.34357	6.23371	-1.04597	0.013617	DOWN
	ENSDARG00000104676	20.0101	14.527	21.5424	10.4518	10.5247	9.05635	-0.890908	0.00240009	DOWN		ENSDARG00000105271	1.02271	1.49061	1.20735	3.84791	3.60595	1.90523	1.30301	0.0162717	UP		ENSDARG00000099368	72.6874	75.2998	86.7036	112.239	100.213	103.354	1.30301	0.0162717	UP		ENSDARG00000078076	1.11132	0	0.0901813	5.48569	4.94583	5.98925	3.83518	0.0136556	UP
	ENSDARG00000004712	1.86429	1.2328	1.29997	0	0.151434	0.355151	-3.118	0.0024122	DOWN		ENSDARG00000093612	0.127839	0	0.268301	0.961978	0.554762	2.11693	3.38814	0.0162717	UP		ENSDARG00000075891	0.731529	2.06135	3.63474	0	0.301997	0	3.38814	0.0162717	UP		ENSDARG00000103369	26.6717	21.2082	21.5533	61.3875	38.8409	44.8583	1.06391	0.0136705	UP
	ENSDARG00000078890	139.076	105.188	107.526	78.3079	62.9966	76.1799	-0.69576	0.00242737	DOWN		ENSDARG00000070553	129.757	139.336	107.32	74.0723	77.2506	100.977	-0.573687	0.0162746	DOWN		ENSDARG00000061802	162.133	155.45	163.109	200.569	199.695	194.62	-0.573687	0.0162746	DOWN		ENSDARG00000020679	79.1261	76.5904	69.8003	58.7753	64.9678	51.5809	-0.360203	0.0136794	DOWN
	ENSDARG00000090998	50.8331	43.3478	40.4849	83.1318	68.3725	75.4696	0.751255	0.00242816	UP		ENSDARG00000098378	15.4259	82.2674	27.635	7.37516	12.7595	8.25602	-2.12739	0.0162746	DOWN		ENSDARG00000077057	115.648	106.584	120.401	169.349	151.917	140.492	-2.12739	0.0162746	DOWN		ENSDARG00000103046	141.138	149.939	138.518	123.297	115.34	122.841	-0.24948	0.0137651	DOWN
	ENSDARG00000093003	41.3873	49.5451	35.285	5.94947	9.23748	15.4491	-2.0506	0.00243261	DOWN		ENSDARG00000091090	3.83518	3.83299	8.04902	9.94044	11.9274	11.8548	1.12878	0.0162812	UP		ENSDARG00000102746	122.032	129.501	107.755	87.2633	98.1237	83.2063	1.12878	0.0162812	UP		ENSDARG00000010083	12.8913	16.2072	16.5032	6.26936	7.31123	7.33377	-1.12537	0.0138029	DOWN
	ENSDARG00000008237	10.3158	12.5612	9.09982	17.366	17.2635	16.1594	0.646393	0.00244498	UP		ENSDARG00000036282	70.6099	105.407	28.9765	25.6527	22.8839	14.9243	-1.71349	0.0164097	DOWN		ENSDARG00000057006	1.19705	1.45507	1.51447	5.17793	1.63581	6.2078	-1.71349	0.0164097	DOWN		ENSDARG00000093331	1.66698	0.555674	1.62326	0	0	0	-7.55676	0.0138029	DOWN
	ENSDARG00000086737	70.8432	79.4654	93.9696	58.2083	59.0593	51.1417	-0.533923	0.00244498	DOWN		ENSDARG00000011703	15.085	24.7725	23.8788	11.5437	9.98572	13.6542	-0.850762	0.0164097	DOWN		ENSDARG00000114227	0	0	0	1.06604	4.93261	4.24744	-0.850762	0.0164097	DOWN		ENSDARG00000014875	102.908	118.822	105.061	141.322	137.999	135.797	0.345142	0.0138029	UP
	ENSDARG00000115603	1.36715	1.99913	2.04282	4.6631	5.45163	7.45817	1.68867	0.00244624	UP		ENSDARG00000003701	1144.29	1274.97	1117.61	914.52	987.199	888.157	-0.342282	0.0164097	DOWN		ENSDARG00000027749	40.8991	66.8119	36.4231	28.174	31.0994	22.653	-0.342282	0.0164097	DOWN		ENSDARG00000010596	20.8928	22.7826	27.5053	16.5616	13.171	11.9785	-0.767832	0.0138029	DOWN
	ENSDARG00000018853	149.765	173.624	163.982	107.412	134.776	108.321	-0.4742	0.00245908	DOWN		ENSDARG00000012927	18.0253	27.6118	12.7443	9.29912	7.3506	7.93848	-1.26002	0.0164097	DOWN		ENSDARG00000004937	13.5	14.5507	14.6147	33.8088	27.4188	41.6031	-1.26002	0.0164097	DOWN		ENSDARG00000070351	2.33377	2.40792	2.61526	1.20163	0.779506	1.2223	-1.22157	0.0138446	DOWN
	ENSDARG00000013082	39.2745	43.781	30.6423	13.0245	12.039	12.4303	-1.6043	0.00245908	DOWN		ENSDARG00000044627	3.87779	9.29856	3.62206	11.2231	10.1244	15.5594	1.13411	0.0164466	UP		ENSDARG00000039512	0.133005	0	0.0757237	5.93939	0.195039	4.13853	1.13411	0.0164466	UP		ENSDARG00000104388	1.00019	0.926123	0.72145	3.13468	1.63965	3.17797	1.56786	0.0138499	UP
	ENSDARG00000077396	20.7558	26.7217	25.6281	31.9985	54.4406	62.6841	1.02689	0.00246856	UP		ENSDARG00000069409	79.1325	71.4783	73.3802	59.9633	57.0018	57.0512	-0.36582	0.0164709	DOWN		ENSDARG00000021433	21.6134	18.4309	22.9443	38.8345	31.9991	36.0488	-0.36582	0.0164709	DOWN		ENSDARG00000061201	181.59	158.923	172.156	209.083	199.419	212.435	0.276228	0.0138499	UP
	ENSDARG00000052379	75.0689	77.1331	82.6412	139.411	102.445	95.358	0.522215	0.00247474	UP		ENSDARG00000020467	351.558	457.83	367.035	320.98	314.828	337.121	-0.273795	0.0164718	DOWN		ENSDARG00000005468	255.437	269.43	256.097	223.108	209.818	181.006	-0.273795	0.0164718	DOWN		ENSDARG00000101694	0.889057	0.833511	2.34471	4.23182	4.54264	3.91135	1.63021	0.0138671	UP
	ENSDARG00000004576	25.4787	25.3223	24.8852	18.0092	16.3549	16.6921	-0.569323	0.00247474	DOWN		ENSDARG00000010408	23.6503	43.2986	18.9152	10.5818	13.5917	14.8185	-1.1291	0.0164718	DOWN		ENSDARG00000088690	0.199508	1.21256	0.151447	1.9798	3.26534	3.15835	-1.1291	0.0164718	DOWN		ENSDARG00000003973	15.114	28.0615	12.8057	48.6921	41.3138	31.9019	1.12401	0.0138671	UP
	ENSDARG00000103198	42.1331	40.6157	33.6136	57.5651	56.6364	51.1417	0.504564	0.00247763	UP		ENSDARG00000079089	21.1361	13.7704	20.3909	30.7833	27.0447	32.7065	0.711636	0.0164865	UP		ENSDARG00000054864	409.922	425.486	407.772	316.158	342.716	333.696	0.711636	0.0164865	UP		ENSDARG00000103978	90.4616	80.7579	76.6541	55.0137	57.9254	51.2142	-0.593265	0.0138671	DOWN
	ENSDARG00000012234	80.289	64.9717	60.7274	35.0536	41.0387	45.6369	-0.759224	0.00247763	DOWN		ENSDARG00000004687	13.4657	7.2401	13.1467	3.84791	4.4381	6.77417	-1.13991	0.0164976	DOWN		ENSDARG00000097481	2.39409	2.30386	2.34743	6.70085	6.98367	4.57417	-1.13991	0.0164976	DOWN		ENSDARG00000052037	1.55585	1.11135	0.991994	5.64243	3.49434	5.01141	1.94734	0.0139815	UP
	ENSDARG00000063466	58.4146	49.8783	45.8705	79.7551	68.2968	71.0302	0.504915	0.0024894	UP		ENSDARG00000054137	2.21588	5.67851	3.48791	6.73384	8.8762	9.73787	1.16941	0.0164976	UP		ENSDARG00000011571	6.11824	5.33525	6.89085	8.07148	10.7209	14.0492	1.16941	0.0164976	UP		ENSDARG00000061458	136.693	142.716	142.036	108.147	116.98	96.0724	-0.390264	0.0139815	DOWN
	ENSDARG00000075284	0.994291	1.89917	1.11426	4.5023	6.58739	4.08424	1.86457	0.00249134	UP		ENSDARG00000057707	241.105	270.297	241.873	199.45	212.751	210.317	-0.274317	0.0165246	DOWN		ENSDARG00000059654	117.178	125.985	133.879	166.607	172.943	183.402	-0.274317	0.0165246	DOWN		ENSDARG00000015946	184.146	202.543	196.505	232.123	222.24	249.348	0.27017	0.0139815	UP
	ENSDARG00000058528	45.7374	53.9432	58.8703	73.0016	66.9339	68.5441	0.395465	0.00249376	UP		ENSDARG00000068401	26.2497	11.7829	31.257	37.1965	42.3006	42.5502	0.825327	0.0167351	UP		ENSDARG00000104693	60.0519	50.3211	58.0043	32.8951	36.4283	25.4846	0.825327	0.0167351	UP		ENSDARG00000030087	3.55623	12.5953	2.70544	27.4807	22.9014	21.5124	1.92672	0.0139815	UP
	ENSDARG00000003041	19.1401	17.9922	16.5282	9.0046	8.78318	6.92544	-1.11571	0.00249376	DOWN		ENSDARG00000075891	1.02271	1.34865	3.21961	0	0	0.105846	-5.00686	0.0167553	DOWN		ENSDARG00000025904	25.005	25.2212	30.2137	41.4234	44.6389	38.227	-5.00686	0.0167553	DOWN		ENSDARG00000045398	27.4496	23.894	26.5133	41.9002	36.0723	31.0463	0.488112	0.0139815	UP
	ENSDARG00000012039	40.7659	34.0852	35.0993	52.0981	79.1243	58.0672	0.788082	0.00249376	UP		ENSDARG00000018658	30.3831	29.5283	24.1471	58.6806	53.2572	38.2105	0.82702	0.0169195	UP		ENSDARG00000089511	29.7932	34.1941	23.2472	18.5796	15.32	9.25724	0.82702	0.0169195	UP		ENSDARG00000014565	61.6783	47.9732	53.4775	91.376	69.4029	78.3492	0.551903	0.0139815	UP
	ENSDARG00000078233	2056.32	2086.79	2284.61	1297.63	1630.64	1710.41	-0.470435	0.00249376	DOWN		ENSDARG00000067520	0.681809	1.27766	1.47565	2.56527	4.02203	3.38708	1.59427	0.0169324	UP		ENSDARG00000044556	5.58622	6.66907	6.43651	13.0971	12.4636	11.8711	1.59427	0.0169324	UP		ENSDARG00000038074	30.1168	32.8774	28.858	44.0423	50.1303	35.9355	0.506695	0.014216	UP
	ENSDARG00000020676	12.0558	11.0285	10.7712	20.9035	16.4306	12.963	0.571624	0.00249376	UP		ENSDARG00000068289	2.5994	6.74323	4.02451	8.97846	10.2631	8.89109	1.07868	0.0169354	UP		ENSDARG00000099672	6.45075	4.48646	5.4521	1.52292	2.50405	2.94054	1.07868	0.0169354	UP		ENSDARG00000100361	1.00019	2.13008	1.98399	4.59753	3.65562	3.78912	1.22474	0.0142342	UP
	ENSDARG00000104767	2.36144	1.93249	3.34279	0	0.0757171	0	-5.78997	0.00249376	DOWN		ENSDARG00000098398	1.36362	2.05846	1.20735	0	0.138691	0.317539	-2.971	0.0169354	DOWN		ENSDARG00000078640	61.9804	45.7134	41.0422	28.9355	26.1416	27.9895	-2.971	0.0169354	DOWN		ENSDARG00000002754	2.55604	2.40792	1.4429	4.70202	4.51576	5.25587	1.17359	0.0142648	UP
	ENSDARG00000093411	7.70575	8.29639	6.87129	0	0	0	-10.1318	0.00249376	DOWN		ENSDARG00000011188	168.236	129.612	180.164	93.3118	124.683	116.643	-0.508651	0.0173411	DOWN		ENSDARG00000093470	0.399016	0.242511	0.151447	0.76146	1.61694	2.61381	-0.508651	0.0173411	DOWN		ENSDARG00000075284	1.11132	2.40792	2.43489	4.59753	7.17683	5.13364	1.49965	0.0142691	UP
	ENSDARG00000003750	126.896	143.438	121.64	159.671	178.389	191.249	0.431446	0.00249404	UP		ENSDARG00000111979	0.0852262	0.141963	0	0.320659	0.832143	1.79939	3.53416	0.0173411	UP		ENSDARG00000077407	54.5321	54.5651	49.8262	40.9666	40.7444	42.2566	3.53416	0.0173411	UP		ENSDARG00000100108	240.934	225.326	247.007	192.208	197.457	212.068	-0.245769	0.0143587	DOWN
	ENSDARG00000038879	52.076	48.5789	42.1563	22.8331	33.0884	27.5242	-0.772407	0.00249404	DOWN		ENSDARG00000098733	0.724423	1.06472	1.20735	4.48923	6.24108	5.9274	2.51332	0.0173484	UP		ENSDARG00000069122	0.931037	0.606279	0.530066	5.02564	4.30974	15.7918	2.51332	0.0173484	UP		ENSDARG00000103038	82.6823	93.7236	84.049	70.8438	70.048	62.2149	-0.357362	0.0144695	DOWN
	ENSDARG00000091092	203.332	212.308	188.868	127.672	169.758	117.2	-0.541668	0.00249404	DOWN		ENSDARG00000112723	9.84362	16.4677	15.8297	22.4461	21.9131	24.2388	0.709656	0.0173484	UP		ENSDARG00000009733	57.6578	88.5167	95.0332	49.1903	38.1837	34.0884	0.709656	0.0173484	UP		ENSDARG00000030804	22.8932	24.7275	24.0784	31.9738	33.6263	33.7354	0.469936	0.0144695	UP
	ENSDARG00000105341	0	0.233232	0	2.57274	3.18012	4.61696	4.61847	0.00249404	UP		ENSDARG00000098613	1.78975	1.41963	1.47565	4.80989	3.60595	5.18647	1.52217	0.0173669	UP		ENSDARG00000009640	13.3005	13.0956	15.9777	26.6511	20.3093	24.2866	1.52217	0.0173669	UP		ENSDARG00000015153	21.4485	34.2665	24.0784	11.6506	16.7997	13.8119	-0.915261	0.0144695	DOWN
	ENSDARG00000055086	188.294	228.134	211.896	118.507	116.453	151.472	-0.703801	0.00249404	DOWN		ENSDARG00000041869	1.78975	13.2735	1.6098	0.641318	0.277381	0.846771	-3.22093	0.0173669	DOWN		ENSDARG00000058015	28.9286	35.5279	44.9041	21.0163	18.8937	20.257	-3.22093	0.0173669	DOWN		ENSDARG00000051798	102.464	116.321	115.522	74.292	84.7511	77.3713	-0.499435	0.0144695	DOWN
	ENSDARG00000030087	3.72859	2.66551	5.94274	24.2803	18.1721	20.7763	2.40623	0.00249686	UP		ENSDARG00000071261	2.34372	0	2.81716	0	0	0	-7.96007	0.0173669	DOWN		ENSDARG00000096222	0.864534	1.21256	0.757237	2.13209	5.38561	5.0098	-7.96007	0.0173669	DOWN		ENSDARG00000090679	28.7832	23.6161	25.6115	12.5387	13.7354	16.1343	-0.882513	0.0144695	DOWN
	ENSDARG00000101952	26.5973	25.9887	20.9853	42.6111	45.6574	38.889	0.787053	0.00249755	UP		ENSDARG00000017143	46.0648	35.2777	39.7085	61.5666	53.8119	55.146	0.490427	0.0174106	UP		ENSDARG00000074041	305.58	285.436	334.017	375.857	389.236	406.556	0.490427	0.0174106	UP		ENSDARG00000059064	77.9036	74.5529	80.6221	95.9213	95.7986	89.2276	0.270193	0.0145345	UP
	ENSDARG00000059226	34.4273	24.0895	34.9136	60.9419	68.0697	46.5248	0.922175	0.00249896	UP		ENSDARG00000034897	55.1413	63.5993	63.7214	79.2028	76.5572	79.0672	0.364862	0.0174106	UP		ENSDARG00000014717	11.8375	17.3396	22.187	30.6107	36.1893	35.6132	0.364862	0.0174106	UP		ENSDARG00000070675	0.555661	1.94486	0.72145	10.9714	3.57498	3.42243	2.46711	0.0146651	UP
	ENSDARG00000009754	537.663	531.635	528.161	428.523	459.148	456.724	-0.248719	0.00251944	DOWN		ENSDARG00000095007	95.0698	79.5701	95.9175	57.398	78.6376	64.3546	-0.428115	0.0174148	DOWN		ENSDARG00000105311	8.11332	8.12413	8.55677	4.26418	5.44223	4.35635	-0.428115	0.0174148	DOWN		ENSDARG00000039270	59.678	56.9566	52.8462	39.288	43.3029	43.3915	-0.427968	0.014666	DOWN
	ENSDARG00000011245	3.72859	3.79835	3.34279	0.321593	0.53002	0.887877	-2.66061	0.00253396	DOWN		ENSDARG00000108937	16.7469	7.87893	12.3418	19.8809	25.3804	18.5231	0.784026	0.0174159	UP		ENSDARG00000105010	10.9729	13.8232	12.1915	20.2548	29.3314	26.5737	0.784026	0.0174159	UP		ENSDARG00000021372	174.033	165.869	138.428	88.816	73.0854	111.351	-0.811834	0.0147389	DOWN
	ENSDARG00000081299	0	0	0	1.60796	0.605737	0.532726	7.04548	0.00253396	UP		ENSDARG00000098507	14.9572	17.5324	14.8907	24.6908	28.9863	21.381	0.66215	0.0174236	UP		ENSDARG00000075164	59.4533	76.0273	46.7215	93.9642	101.062	112.938	0.66215	0.0174236	UP		ENSDARG00000007975	0.555661	0.185225	0.991994	2.71672	3.25242	1.71121	2.15021	0.014768	UP
	ENSDARG00000061205	2.7343	3.3652	3.34279	14.3109	6.58739	8.16847	1.60727	0.00253396	UP		ENSDARG00000008723	0.0852262	0	0.13415	0	2.21905	2.22277	4.47158	0.0174425	UP		ENSDARG00000074274	8.91135	7.3966	3.86191	1.21834	2.46631	1.96036	4.47158	0.0174425	UP		ENSDARG00000043510	58.2332	54.0856	51.223	40.8031	43.733	38.9912	-0.402539	0.0147948	DOWN
	ENSDARG00000103137	57.1717	50.1449	64.4416	35.2144	41.9473	32.6739	-0.639319	0.002567	DOWN		ENSDARG00000101986	365.833	369.174	345.571	278.974	250.753	308.33	-0.366541	0.0174618	DOWN		ENSDARG00000013095	266.409	253.182	253.674	208.183	218.4	221.411	-0.366541	0.0174618	DOWN		ENSDARG00000058719	148.139	178.279	176.755	123.872	129.774	128.708	-0.396477	0.0148157	DOWN
	ENSDARG00000096689	10.0672	10.3288	12.814	4.34151	4.16444	4.26181	-1.37467	0.00256796	DOWN		ENSDARG00000101877	7.4999	4.40085	7.10997	16.3536	9.01489	9.52617	0.853694	0.0176852	UP		ENSDARG00000017423	459.001	453.496	441.848	519.316	521.02	527.118	0.853694	0.0176852	UP		ENSDARG00000026766	153.918	129.565	144.561	229.615	197.403	220.991	0.598041	0.0148157	UP
	ENSDARG00000055885	7.83004	7.5967	8.17127	11.5773	10.9033	12.7854	0.579292	0.00258141	UP		ENSDARG00000067912	1.27839	0.425888	3.35376	6.41318	3.74465	7.51509	1.88217	0.0178704	UP		ENSDARG00000056206	0.399016	0.242511	0.0757237	1.8275	1.59177	1.3069	1.88217	0.0178704	UP		ENSDARG00000018542	58.6778	56.4935	63.9385	115.565	79.1602	112.696	0.777494	0.0148205	UP
	ENSDARG00000094191	21.1287	17.8256	17.6425	29.1042	40.8115	34.6272	0.887233	0.00258247	UP		ENSDARG00000061213	72.911	68.8519	70.4289	50.3435	53.8119	60.1207	-0.366115	0.0179022	DOWN		ENSDARG00000022768	47.5494	51.0487	43.1625	33.6565	36.1893	33.9795	-0.366115	0.0179022	DOWN		ENSDARG00000089641	4.55642	1.66702	3.15635	15.3599	14.4074	5.98925	1.9456	0.0148436	UP
	ENSDARG00000090552	18.2701	39.7494	22.471	58.3691	67.8425	45.6369	1.0806	0.00258715	UP		ENSDARG00000090598	13.4231	1.56159	11.5369	2.56527	2.08036	1.90523	-2.04227	0.0179955	DOWN		ENSDARG00000056138	318.681	307.99	321.901	398.244	390.507	396.754	-2.04227	0.0179955	DOWN		ENSDARG00000087666	6.2234	5.74196	7.93595	14.733	11.3432	9.41168	0.837337	0.014997	UP
	ENSDARG00000004529	408.405	350.281	417.292	293.132	307.033	311.467	-0.366415	0.00263369	DOWN		ENSDARG00000044847	5.83799	4.61379	6.17092	14.109	8.32143	12.1723	1.05025	0.0180349	UP		ENSDARG00000001781	0.532021	0.242511	0.0757237	2.58896	2.61101	5.33653	1.05025	0.0180349	UP		ENSDARG00000054251	8.00151	8.61294	6.13233	16.2481	11.3163	15.2787	0.910985	0.0151255	UP
	ENSDARG00000060639	7.83004	5.39765	5.57132	0.803982	1.21147	1.4206	-2.43911	0.00263369	DOWN		ENSDARG00000079730	3.32382	1.56159	1.3415	11.5437	8.04405	3.91632	1.84424	0.0180349	UP		ENSDARG00000071113	0.26601	0.485023	0.454342	5.02564	4.40412	2.61381	1.84424	0.0180349	UP		ENSDARG00000003041	11.8911	11.0209	12.5352	6.00814	4.86519	8.06715	-0.916494	0.0151932	DOWN
	ENSDARG00000016516	498.264	449.571	464.834	334.296	354.886	354.973	-0.435786	0.00263369	DOWN		ENSDARG00000042727	6.64764	8.3758	11.4028	2.88593	4.02203	2.85785	-1.41786	0.0180349	DOWN		ENSDARG00000025977	15.8941	19.0371	19.2338	26.1942	28.5387	27.8806	-1.41786	0.0180349	DOWN		ENSDARG00000010936	7.66812	11.4839	8.38686	15.0465	17.7674	22.4902	1.00009	0.0152214	UP
	ENSDARG00000010432	250.934	267.084	211.896	144.878	168.546	168.874	-0.598648	0.00263369	DOWN		ENSDARG00000100198	4.94312	6.95618	7.10997	14.109	20.2488	10.4788	1.24436	0.0180349	UP		ENSDARG00000069342	132.673	152.418	141.452	87.4156	79.7271	111.087	1.24436	0.0180349	UP		ENSDARG00000018285	132.136	163.183	149.16	108.617	121.737	110.251	-0.38344	0.0152214	DOWN
	ENSDARG00000020447	20.2587	9.92901	17.6425	42.6111	29.2268	28.5896	1.08798	0.00263374	UP		ENSDARG00000032049	329.953	342.414	374.145	241.456	286.119	288.22	-0.356558	0.0181847	DOWN		ENSDARG00000003269	12.569	17.0971	17.7951	38.3776	47.4072	32.5637	-0.356558	0.0181847	DOWN		ENSDARG00000077419	1.88925	1.75963	1.71344	0.156734	0.0537591	0.12223	-4.06393	0.0153934	DOWN
	ENSDARG00000100549	10.3158	9.56251	8.17127	5.46708	5.67878	4.61696	-0.828508	0.00263374	DOWN		ENSDARG00000103318	17.6418	11.0021	18.2444	24.0494	24.1322	24.768	0.641134	0.0181847	UP		ENSDARG00000055973	0.864534	2.66763	1.2873	0.304584	0.339746	0.217817	0.641134	0.0181847	UP		ENSDARG00000010610	23.7823	25.6536	36.8841	6.58283	13.2516	6.6004	-1.69189	0.0154199	DOWN
	ENSDARG00000042508	111.112	80.365	94.5267	36.9832	33.9213	74.2265	-0.988014	0.00263374	DOWN		ENSDARG00000053405	4.13347	8.80169	3.08546	16.3536	12.6208	9.10279	1.22079	0.0182806	UP		ENSDARG00000012987	35.9114	47.411	41.1179	73.7093	58.0777	64.1472	1.22079	0.0182806	UP		ENSDARG00000079238	17.4477	25.9314	22.0944	51.5655	39.3247	28.1128	0.864325	0.0154522	UP
	ENSDARG00000018914	916.487	825.774	877.483	734.84	680.621	708.171	-0.302848	0.00263374	DOWN		ENSDARG00000009610	31.0223	22.6431	36.7572	43.289	40.6363	45.8315	0.52477	0.0182806	UP		ENSDARG00000043275	8.11332	7.51786	6.89085	2.74126	4.81936	3.48508	0.52477	0.0182806	UP		ENSDARG00000020377	1082.87	1125.7	1076.04	749.084	950.137	844.24	-0.368807	0.0154522	DOWN
	ENSDARG00000059553	55.9288	55.0427	44.7563	70.9112	77.3071	71.9181	0.496545	0.00263374	UP		ENSDARG00000069829	29.9996	32.6514	26.2935	17.9569	23.3	21.2751	-0.503223	0.0182909	DOWN		ENSDARG00000039270	57.6578	59.1728	54.0667	36.5501	43.3428	47.0486	-0.503223	0.0182909	DOWN		ENSDARG00000040695	50.3429	35.7483	56.3633	64.9924	75.2895	76.0268	0.602239	0.0154698	UP
	ENSDARG00000009851	192.519	184.42	203.725	131.853	121.677	142.238	-0.553327	0.00263374	DOWN		ENSDARG00000092525	2.42895	2.34239	2.14641	3.52725	6.10238	3.70462	0.95238	0.0183145	UP		ENSDARG00000021149	27.5321	22.9173	24.4587	35.484	42.6193	36.7022	0.95238	0.0183145	UP		ENSDARG00000078694	60.9004	72.3302	70.161	110.393	137.946	92.7722	0.748284	0.0154698	UP
	ENSDARG00000102015	10.6886	15.4266	12.814	5.14549	7.11741	6.74787	-1.03322	0.00263374	DOWN		ENSDARG00000051729	0.340905	0.49687	0.13415	1.92396	1.24822	2.64616	2.48538	0.018452	UP		ENSDARG00000068967	9.77589	11.1555	6.96658	15.9907	23.8703	20.1481	2.48538	0.018452	UP		ENSDARG00000101131	0.889057	0.926123	0.180363	4.59753	2.31164	3.54466	2.38674	0.0154822	UP
	ENSDARG00000017657	0.248573	0.233232	0.185711	1.76876	1.43862	1.06545	2.61323	0.00263374	UP		ENSDARG00000009315	66.0077	98.0963	103.296	57.398	60.6078	46.7841	-0.698649	0.018452	DOWN		ENSDARG00000029931	52.6701	42.0757	58.3829	91.6798	71.4159	69.5927	-0.698649	0.018452	DOWN		ENSDARG00000101009	17.8923	3.98233	9.01813	30.5109	20.6166	28.8462	1.37507	0.0154822	UP
	ENSDARG00000040982	5.59288	10.4954	8.54269	1.76876	2.27151	2.48606	-1.91799	0.00263694	DOWN		ENSDARG00000091042	77.0871	111.37	100.344	127.943	144.793	188.407	0.680799	0.018452	UP		ENSDARG00000060758	15.0961	24.2511	22.9443	11.8788	12.4574	9.14833	0.680799	0.018452	UP		ENSDARG00000075625	88.6834	107.615	97.2154	67.1344	77.1711	78.9603	-0.395573	0.0154836	DOWN
	ENSDARG00000016454	1.24286	0.733014	0.557132	2.57274	1.66578	3.19636	1.51837	0.00263694	UP		ENSDARG00000075530	81.9876	55.6494	85.7221	56.436	52.8411	46.8899	-0.519145	0.018452	DOWN		ENSDARG00000060941	1.59606	2.91014	3.18039	1.06604	0.522202	0.653452	-0.519145	0.018452	DOWN		ENSDARG00000055190	20.8928	21.8565	20.1104	31.608	29.6481	30.5574	0.546276	0.0155874	UP
	ENSDARG00000100060	62.516	79.0989	69.2701	113.683	131.369	127.677	0.820059	0.00265201	UP		ENSDARG00000093007	104.274	85.2486	82.6366	131.791	142.574	144.904	0.622923	0.0184547	UP		ENSDARG00000074848	6.38425	5.94153	5.83072	12.0311	11.048	15.5739	0.622923	0.0184547	UP		ENSDARG00000102761	1.77811	0.463061	0.901813	2.66448	6.90804	5.74479	2.29668	0.0157612	UP
	ENSDARG00000013732	10.4401	11.3284	12.9997	15.4365	15.8249	17.2248	0.484827	0.00267023	UP		ENSDARG00000001129	66.6043	64.3091	97.7956	112.872	130.508	133.896	0.728676	0.018461	UP		ENSDARG00000060184	10.6404	5.82027	6.89085	20.4071	16.4903	16.2274	0.728676	0.018461	UP		ENSDARG00000076747	2.44491	2.03747	3.60725	5.74692	4.65016	5.86702	0.999489	0.0158148	UP
	ENSDARG00000077768	1.98858	2.299	0.742843	3.69832	5.14876	5.85999	1.47599	0.0026818	UP		ENSDARG00000103799	44.4028	49.403	52.9894	101.97	69.0679	82.4543	0.784432	0.0185033	UP		ENSDARG00000091799	4.58868	1.81884	1.66592	10.3559	8.03437	5.44544	0.784432	0.0185033	UP		ENSDARG00000006301	52.0098	57.4196	51.4033	21.0546	31.4222	31.5352	-0.938457	0.0159408	DOWN
	ENSDARG00000040455	78.7975	95.5584	87.284	51.1333	39.9029	69.2544	-0.713532	0.00269066	DOWN		ENSDARG00000070603	28.1246	22.5721	43.3306	62.8492	68.0971	70.9171	1.11244	0.0185033	UP		ENSDARG00000020289	948.793	932.093	984.71	1262.96	1132.22	1103.57	1.11244	0.0185033	UP		ENSDARG00000058605	5.33434	3.24143	6.13233	0.731426	1.34398	0.977837	-2.24099	0.0160144	DOWN
	ENSDARG00000045025	13.2986	8.96277	9.65695	21.2251	19.0807	16.5145	0.837316	0.00271702	UP		ENSDARG00000053753	3.53689	3.40711	2.01226	1.28264	0.416072	0.635078	-2.09195	0.0185223	DOWN		ENSDARG00000019398	61.6479	58.9303	56.2627	78.1258	75.6438	76.9985	-2.09195	0.0185223	DOWN		ENSDARG00000095897	13.447	11.2061	16.1425	27.4807	21.0735	23.5903	0.821556	0.016181	UP
	ENSDARG00000063049	18.3944	19.4915	21.9139	13.3461	7.04169	8.7012	-1.04644	0.00272703	DOWN		ENSDARG00000090687	26.761	51.6744	36.8913	24.0494	21.6357	26.3557	-0.676403	0.01858	DOWN		ENSDARG00000034957	34.8474	39.7719	34.0756	27.5649	27.3999	24.7223	-0.676403	0.01858	DOWN		ENSDARG00000096452	0.333396	0.370449	0.541088	1.5151	2.12348	1.34453	1.99278	0.01621	UP
	ENSDARG00000079276	0.248573	0.29987	0.557132	0.803982	2.42295	3.01878	2.59356	0.00273824	UP		ENSDARG00000093957	0.298292	0.141963	0.13415	0.641318	2.21905	2.01108	3.00012	0.0186463	UP		ENSDARG00000068194	6.78327	4.36521	6.51223	14.1632	11.5828	13.6136	3.00012	0.0186463	UP		ENSDARG00000091902	113.133	144.197	118.679	76.434	75.8809	93.7501	-0.614378	0.0162185	DOWN
	ENSDARG00000099614	6.09003	10.1956	10.7712	3.21593	2.42295	2.66363	-1.71147	0.00274839	DOWN		ENSDARG00000059044	3.19598	2.69729	2.14641	8.33714	12.4822	4.44555	1.63023	0.0186463	UP		ENSDARG00000021590	0.133005	0.485023	0.227171	1.06604	1.69244	1.08909	1.63023	0.0186463	UP		ENSDARG00000013777	10.4464	14.6327	16.6835	34.4815	35.1047	25.4238	1.18667	0.0164734	UP
	ENSDARG00000026723	1244.98	1189.58	1186.32	981.502	1064.05	922.149	-0.286742	0.00274839	DOWN		ENSDARG00000056623	347.68	364.134	314.314	223.82	280.432	285.362	-0.37547	0.0186463	DOWN		ENSDARG00000089641	3.12562	2.54637	4.31625	16.7521	14.6217	6.75234	-0.37547	0.0186463	DOWN		ENSDARG00000099831	3.4451	2.31531	2.25453	5.32896	5.10711	6.23371	1.05461	0.0164818	UP
	ENSDARG00000099771	226.077	158.764	157.297	101.463	127.053	118.443	-0.642692	0.00274898	DOWN		ENSDARG00000058486	0.0852262	0.0709814	0	1.92396	3.60595	0.317539	4.76198	0.0186604	UP		ENSDARG00000011262	48.5469	70.4496	44.0712	39.7482	36.3906	37.4646	4.76198	0.0186604	UP		ENSDARG00000074017	99.1299	106.967	100.011	83.278	81.6331	78.4714	-0.330373	0.0164896	DOWN
	ENSDARG00000105524	0	0.0999565	0.557132	2.09035	1.59006	4.97211	4.08857	0.00278872	UP		ENSDARG00000104235	17.3861	21.8623	17.7078	27.8974	26.3512	38.7398	0.711241	0.0187318	UP		ENSDARG00000003087	4.65518	2.78888	3.93763	8.68064	7.27938	7.18798	0.711241	0.0187318	UP		ENSDARG00000041137	19.337	17.0407	18.9381	10.8669	9.11216	12.9563	-0.753035	0.0164896	DOWN
	ENSDARG00000063921	4907.07	4225.16	2996.44	1692.38	1976.29	1887.45	-1.12634	0.00279307	DOWN		ENSDARG00000105279	36.562	92.2758	40.2451	98.763	94.8643	109.551	0.841512	0.0187402	UP		ENSDARG00000102658	0.199508	0	0.378618	1.21834	1.76165	1.08909	0.841512	0.0187402	UP		ENSDARG00000006125	305.613	339.98	337.007	291.473	283.364	275.505	-0.208467	0.0164896	DOWN
	ENSDARG00000021372	251.928	212.174	209.853	95.5131	102.067	147.565	-0.967688	0.00279519	DOWN		ENSDARG00000060830	16.2782	30.451	23.8788	49.0609	39.8042	43.1853	0.902635	0.0187604	UP		ENSDARG00000056672	63.643	63.6593	77.2381	49.7995	47.3191	39.316	0.902635	0.0187604	UP		ENSDARG00000115282	39.2296	38.9898	34.6296	23.6146	27.0408	26.0349	-0.556845	0.0165102	DOWN
	ENSDARG00000077409	9.81862	5.1311	7.057	20.4212	14.5377	17.4024	1.25724	0.00280293	UP		ENSDARG00000087933	2.72724	2.2714	2.41471	9.94044	8.18274	3.28124	1.49537	0.0187828	UP		ENSDARG00000015474	263.483	276.948	281.389	240.621	237.288	220.322	1.49537	0.0187828	UP		ENSDARG00000017891	189.258	167.628	173.419	268.172	224.337	262.671	0.509615	0.0165236	UP
	ENSDARG00000005679	101.915	88.828	88.2126	59.4947	36.0413	38.889	-1.05708	0.00283075	DOWN		ENSDARG00000086173	0.213065	0.425888	0.536601	0.641318	2.35774	3.06954	2.52774	0.0187855	UP		ENSDARG00000103284	27.7316	31.5265	28.8507	15.5338	20.2841	18.4056	2.52774	0.0187855	UP		ENSDARG00000093821	5.44547	2.87098	6.22251	17.7632	16.6115	13.4453	1.71961	0.0165236	UP
	ENSDARG00000076518	10.4401	11.0285	10.3998	19.778	17.7935	17.7575	0.792714	0.00283075	UP		ENSDARG00000010078	34.6444	33.5742	36.7572	48.0989	46.4613	48.5835	0.448064	0.0188003	UP		ENSDARG00000019815	17.4902	9.09418	13.7817	30.9153	22.4799	27.445	0.448064	0.0188003	UP		ENSDARG00000020301	4.44529	1.94486	2.25453	6.11263	11.1819	7.94492	1.55514	0.0165236	UP
	ENSDARG00000013705	65.996	74.401	81.527	116.577	99.7951	96.601	0.496702	0.00283432	UP		ENSDARG00000020278	46.5335	56.9271	54.5992	72.1483	62.8268	68.0592	0.360591	0.0188071	UP		ENSDARG00000099996	197.712	202.982	199.91	169.806	173.824	169.571	0.360591	0.0188071	UP		ENSDARG00000033327	0.889057	1.11135	1.17236	3.91835	7.04244	3.91135	2.22773	0.0165236	UP
	ENSDARG00000020982	110.615	101.023	100.098	70.2681	75.3385	57.3569	-0.61634	0.00283862	DOWN		ENSDARG00000102874	52.2863	44.2214	61.9775	89.1433	67.4036	75.3626	0.547252	0.0188729	UP		ENSDARG00000028327	98.3574	89.3655	89.8083	62.4397	71.9821	68.5036	0.547252	0.0188729	UP		ENSDARG00000024844	334.063	293.396	303.189	243.46	273.58	269.516	-0.242638	0.0166174	DOWN
	ENSDARG00000004634	52.6974	57.1085	65.5559	31.5161	31.8769	41.0199	-0.749078	0.00285943	DOWN		ENSDARG00000057867	163.506	150.977	155.749	111.269	112.894	113.997	-0.475419	0.0189252	DOWN		ENSDARG00000079760	2.5271	2.06135	1.96882	3.04584	6.03364	6.75234	-0.475419	0.0189252	DOWN		ENSDARG00000070213	7.33472	6.94592	6.13233	2.82121	4.43512	3.17797	-0.957558	0.0166271	DOWN
	ENSDARG00000098398	2.61001	1.49935	0.371421	0	0.227151	0	-3.71955	0.0028708	DOWN		ENSDARG00000091161	2.76985	1.27766	2.54886	7.37516	5.40893	6.77417	1.55876	0.0189617	UP		ENSDARG00000013076	195.119	193.16	190.066	148.942	159.517	165.868	1.55876	0.0189617	UP		ENSDARG00000001015	33.5619	17.1333	20.4712	6.06038	3.65562	8.06715	-2.02385	0.0166341	DOWN
	ENSDARG00000061640	148.522	153.933	158.597	91.9756	120.087	126.611	-0.443887	0.0028708	DOWN		ENSDARG00000061651	45.8943	32.0126	33.5376	23.0875	19.4167	19.1582	-0.864554	0.0190364	DOWN		ENSDARG00000102879	1.26355	1.45507	1.5902	0	0.195039	0.326726	-0.864554	0.0190364	DOWN		ENSDARG00000019451	0.111132	0.185225	0.811632	2.29877	2.01596	7.456	3.30961	0.016757	UP
	ENSDARG00000019160	527.347	491.586	502.533	343.622	400.998	407.003	-0.401468	0.0028708	DOWN		ENSDARG00000015153	16.0651	10.9311	15.8297	8.97846	6.65715	7.19755	-0.920733	0.0190612	DOWN		ENSDARG00000038024	27.6651	30.799	26.9576	16.7521	22.266	17.3165	-0.920733	0.0190612	DOWN		ENSDARG00000058459	37.3404	41.3051	97.5762	12.1208	21.1273	18.3344	-1.77245	0.016757	DOWN
	ENSDARG00000005606	423.816	412.054	390.735	336.386	296.962	332.599	-0.345539	0.0028708	DOWN		ENSDARG00000055591	7.58513	4.1879	3.08546	1.92396	1.10952	1.27016	-1.85799	0.0190612	DOWN		ENSDARG00000055349	14.0986	21.2198	18.9309	8.22377	8.28603	6.53452	-1.85799	0.0190612	DOWN		ENSDARG00000010789	90.5727	104.189	93.1573	72.2022	60.8821	76.8824	-0.457857	0.016757	DOWN
	ENSDARG00000079483	5.09574	4.598	4.82848	12.5421	9.3132	9.76665	1.12182	0.0028708	UP		ENSDARG00000061062	173.904	185.261	163.127	127.302	143.267	151.043	-0.306523	0.0191265	DOWN		ENSDARG00000004836	78.7391	85.0003	65.9553	123.966	123.114	93.4437	-0.306523	0.0191265	DOWN		ENSDARG00000069342	125.246	163.646	138.428	91.8984	81.2568	108.173	-0.606198	0.016757	DOWN
	ENSDARG00000017569	5.4686	3.26525	2.78566	1.12558	0.984322	1.24303	-1.79222	0.0028748	DOWN		ENSDARG00000078249	0.213065	0.0709814	0.536601	2.56527	2.77381	2.22277	3.35599	0.0191795	UP		ENSDARG00000007449	92.4386	142.597	97.3049	72.3387	69.3711	50.3158	3.35599	0.0191795	UP		ENSDARG00000016256	65.9014	66.0326	70.6119	53.0806	47.066	52.0698	-0.413039	0.0167643	DOWN
	ENSDARG00000100700	107.259	121.78	107.526	80.0766	85.106	70.1423	-0.515965	0.00289276	DOWN		ENSDARG00000015709	430.35	479.834	425.927	369.079	380.567	388.985	-0.230411	0.0191795	DOWN		ENSDARG00000073744	1.79557	2.78888	4.84631	13.2494	11.3312	6.09889	-0.230411	0.0191795	DOWN		ENSDARG00000101126	12.2245	17.3185	14.5192	3.70937	1.98908	4.88918	-2.08856	0.0167973	DOWN
	ENSDARG00000029556	154.115	142.405	170.854	220.774	193.911	179.706	0.348751	0.00289409	UP		ENSDARG00000054980	59.8288	52.9521	60.9043	71.1863	78.6376	76.5269	0.383994	0.0192246	UP		ENSDARG00000102252	135.931	124.893	188.4	228.286	262.41	261.381	0.383994	0.0192246	UP		ENSDARG00000007918	12.1134	10.1874	7.48505	4.49304	5.75222	4.64472	-0.992746	0.0168628	DOWN
	ENSDARG00000013076	169.402	172.192	175.497	122.688	139.622	145.434	-0.342403	0.00289911	DOWN		ENSDARG00000100867	127.498	160.702	166.212	79.5235	112.478	67.8475	-0.803679	0.0192246	DOWN		ENSDARG00000033444	38.505	32.9816	30.8195	12.1834	9.55693	14.376	-0.803679	0.0192246	DOWN		ENSDARG00000018321	5.33434	5.46413	4.14834	0.992649	1.74717	2.44459	-1.5534	0.0168628	DOWN
	ENSDARG00000024964	290.209	287.142	286.18	203.89	224.653	246.475	-0.355512	0.00289911	DOWN		ENSDARG00000076996	0.639196	0.141963	0.804902	1.92396	2.63512	2.01108	2.09168	0.0193462	UP		ENSDARG00000069681	81.7317	78.695	82.3116	56.8049	62.2176	59.8998	2.09168	0.0193462	UP		ENSDARG00000024966	26.894	27.4132	27.2347	10.7624	17.1491	11.1229	-1.056	0.0168628	DOWN
	ENSDARG00000074506	70.9675	82.9306	67.9701	132.657	138.865	148.986	0.919823	0.00290338	UP		ENSDARG00000020777	38.437	36.2715	38.9036	51.9468	63.9364	41.3859	0.468344	0.0193729	UP		ENSDARG00000015543	186.34	177.155	166.289	136.911	139.894	113.265	0.468344	0.0193729	UP		ENSDARG00000025189	0.889057	1.01874	0.0901813	4.38855	3.17178	6.96709	2.84886	0.0168711	UP
	ENSDARG00000097451	0	0	0	7.87903	4.54302	6.03757	9.81134	0.00292105	UP		ENSDARG00000052073	261.644	248.79	251.264	195.281	215.109	221.536	-0.267808	0.0194473	DOWN		ENSDARG00000074829	0.931037	0.727534	1.06013	4.11188	2.12656	2.94054	-0.267808	0.0194473	DOWN		ENSDARG00000027183	25.6715	31.766	24.3489	13.9493	20.8048	14.3009	-0.731798	0.0168711	DOWN
	ENSDARG00000035505	180.712	193.782	185.525	132.979	143.938	136.911	-0.436287	0.00292176	DOWN		ENSDARG00000055899	35.3263	29.0314	33.8059	25.0114	22.7453	17.1471	-0.606078	0.0195633	DOWN		ENSDARG00000062106	2.6601	0.242511	1.89309	5.93939	7.94628	9.47506	-0.606078	0.0195633	DOWN		ENSDARG00000077307	34.3398	38.9898	26.6937	21.2636	20.9929	21.8791	-0.641387	0.0169759	DOWN
	ENSDARG00000018285	732.171	655.681	635.873	399.097	544.179	538.941	-0.448892	0.00293291	DOWN		ENSDARG00000103612	1.83236	0.993739	1.8781	3.52725	4.02203	2.85785	1.14404	0.0195639	UP		ENSDARG00000042159	3.12562	3.88018	4.4677	1.52292	1.06957	1.52472	1.14404	0.0195639	UP		ENSDARG00000104409	92.9065	93.5384	97.3958	86.256	75.2358	66.3707	-0.31499	0.0170378	DOWN
	ENSDARG00000086100	7.33289	14.8602	12.9997	3.37673	4.39159	4.61696	-1.50722	0.00294314	DOWN		ENSDARG00000075984	23.352	25.8372	21.5982	11.5437	13.453	15.7711	-0.786416	0.0195753	DOWN		ENSDARG00000003287	72.6874	75.1786	76.8595	95.7917	103.05	87.7804	-0.786416	0.0195753	DOWN		ENSDARG00000074274	7.66812	7.31637	3.69743	1.56734	1.82781	2.20013	-1.74703	0.0170502	DOWN
	ENSDARG00000100020	10.1915	10.762	11.5141	4.01991	5.7545	4.61696	-1.16154	0.00296892	DOWN		ENSDARG00000056491	10.0141	13.2735	9.92713	5.45121	7.76667	3.49293	-0.995743	0.0195757	DOWN		ENSDARG00000045691	31.6552	30.5564	29.2293	18.275	15.018	22.3263	-0.995743	0.0195757	DOWN		ENSDARG00000045562	161.92	120.211	156.915	110.811	114.964	114.651	-0.366796	0.0170607	DOWN
	ENSDARG00000036107	3.97716	2.73214	3.5285	0.964779	1.66578	1.06545	-1.4147	0.00298816	DOWN		ENSDARG00000071333	1.06533	0.993739	0.939052	0.320659	0.138691	0	-3.14437	0.0196146	DOWN		ENSDARG00000055899	37.308	37.5893	33.5456	19.1888	27.1105	24.3956	-3.14437	0.0196146	DOWN		ENSDARG00000031511	20.1149	18.152	17.4952	32.026	25.9925	33.8576	0.718601	0.0170634	UP
	ENSDARG00000039931	58.5389	59.3409	60.7274	115.452	124.252	114.536	0.989013	0.00298816	UP		ENSDARG00000054220	0.639196	0	0.402451	2.88593	1.94167	1.69354	2.51861	0.019686	UP		ENSDARG00000062315	0.864534	0.121256	0.984408	4.11188	2.20835	3.26726	2.51861	0.019686	UP		ENSDARG00000015863	143.805	143.92	109.66	46.55	78.5151	76.7602	-0.978397	0.0171153	DOWN
	ENSDARG00000033327	0.497145	1.29943	0.557132	4.6631	9.54035	2.84121	2.73327	0.00298816	UP		ENSDARG00000067981	52.8828	54.1588	51.6479	40.4031	41.4685	34.0825	-0.455635	0.0197553	DOWN		ENSDARG00000104719	106.67	102.34	120.779	88.1771	82.4262	80.7014	-0.455635	0.0197553	DOWN		ENSDARG00000086100	6.89019	7.5016	8.92795	2.29877	3.01051	4.76695	-1.23365	0.0171791	DOWN
	ENSDARG00000036428	13.9201	6.897	15.5997	3.21593	3.02868	0.710302	-2.3422	0.00301821	DOWN		ENSDARG00000008020	33.3661	35.4197	30.0497	24.6908	21.9131	24.6622	-0.474168	0.0197927	DOWN		ENSDARG00000011879	6.91627	5.69902	9.76835	13.554	26.733	20.4748	-0.474168	0.0197927	DOWN		ENSDARG00000094952	3.1117	3.14882	2.16435	7.78446	5.88662	5.01141	1.15333	0.017188	UP
	ENSDARG00000043843	0.870004	2.06577	1.29997	0.160796	0.378585	0.355151	-2.21513	0.00302093	DOWN		ENSDARG00000104058	10.909	9.93739	6.97582	3.52725	3.60595	6.24494	-1.03584	0.019795	DOWN		ENSDARG00000006200	117.776	110.585	143.042	189.147	204.32	177.086	-1.03584	0.019795	DOWN		ENSDARG00000007219	7.22359	9.16862	9.55922	14.4718	12.4721	17.6011	0.773034	0.0172639	UP
	ENSDARG00000078615	368.385	325.625	392.778	258.239	285.756	249.316	-0.452369	0.00302309	DOWN		ENSDARG00000004830	8.48001	13.9124	8.85392	5.77187	6.37977	5.60986	-0.814277	0.0198011	DOWN		ENSDARG00000032049	305.114	328.603	310.316	223.26	245.441	266.935	-0.814277	0.0198011	DOWN		ENSDARG00000031756	10.5576	5.64935	7.39487	1.88081	2.28476	2.20013	-1.88541	0.0172719	DOWN
	ENSDARG00000031770	124.783	124.679	106.784	182.343	181.04	231.736	0.736649	0.00303367	UP		ENSDARG00000063370	0.980101	0.141963	0.268301	3.20659	3.32857	3.38708	2.68379	0.0198011	UP		ENSDARG00000100597	4.05666	3.88018	2.72605	8.07148	6.30418	5.88107	2.68379	0.0198011	UP		ENSDARG00000101778	19.6704	21.5787	15.6014	14.0016	10.8056	10.3895	-0.688706	0.0173119	DOWN
	ENSDARG00000041361	76.5604	67.0708	69.8272	109.663	89.8005	86.4792	0.422243	0.00304925	UP		ENSDARG00000002607	0.255679	0.212944	0.268301	1.6033	0.554762	2.01108	2.47162	0.0198709	UP		ENSDARG00000011245	2.99262	1.21256	3.25612	0.304584	0.452995	1.08909	2.47162	0.0198709	UP		ENSDARG00000014085	4.22302	4.538	3.33671	0.88816	0.483831	0.855607	-2.47356	0.017367	DOWN
	ENSDARG00000105056	20.6315	16.4928	21.9139	41.4855	28.0153	26.6363	0.709667	0.00304925	UP		ENSDARG00000059846	5.1988	6.24636	8.31732	12.5057	16.3655	12.9133	1.09398	0.0198709	UP		ENSDARG00000103205	3.25863	3.15265	2.5746	0.609168	0.855657	1.3069	1.09398	0.0198709	UP		ENSDARG00000057867	139.582	137.714	139.601	89.9131	111.55	98.2726	-0.475198	0.0174016	DOWN
	ENSDARG00000010789	130.252	164.362	172.154	104.196	95.4035	120.041	-0.547691	0.00304925	DOWN		ENSDARG00000053527	16.3208	9.58249	12.8784	20.5222	17.475	25.0856	0.701105	0.0198729	UP		ENSDARG00000051957	0.931037	2.91014	2.8775	9.4421	5.96443	7.5147	0.701105	0.0198729	UP		ENSDARG00000058533	8.77944	6.29764	9.73958	4.49304	4.35448	2.56682	-1.09627	0.0174238	DOWN
	ENSDARG00000044954	1.49144	7.39678	8.17127	0.160796	0.378585	0.355151	-4.16693	0.00304925	DOWN		ENSDARG00000089853	0.298292	0.283926	0.268301	0.961978	1.10952	1.376	2.01176	0.019922	UP		ENSDARG00000061687	18.5542	21.0985	21.9599	30.6107	27.6704	28.4252	2.01176	0.019922	UP		ENSDARG00000020872	66.1236	89.2783	69.8003	54.1778	53.4903	51.8253	-0.497555	0.0174423	DOWN
	ENSDARG00000098691	43.1274	43.8476	39.9278	27.4962	27.561	28.0569	-0.611542	0.0030541	DOWN		ENSDARG00000041304	138.024	131.316	140.187	52.9088	77.6667	95.8968	-0.842924	0.019922	DOWN		ENSDARG00000099918	90.3106	85.364	83.4475	62.1351	72.1772	63.1671	-0.842924	0.019922	DOWN		ENSDARG00000087483	73.0138	74.8307	69.7101	49.528	30.3201	32.2686	-0.955015	0.0174894	DOWN
	ENSDARG00000021383	3.10716	4.79791	5.1999	9.0046	10.8275	11.3648	1.25097	0.00306064	UP		ENSDARG00000039980	183.322	176.886	134.955	115.117	94.1709	106.481	-0.653398	0.019922	DOWN		ENSDARG00000063636	43.5592	37.8318	37.5589	53.4545	55.0577	51.6227	-0.653398	0.019922	DOWN		ENSDARG00000056672	55.0104	54.7339	67.636	43.2586	38.384	37.5245	-0.57327	0.0174975	DOWN
	ENSDARG00000038414	98.9319	65.3716	59.9845	134.587	130.688	141.883	0.859787	0.00306064	UP		ENSDARG00000052242	2.34372	1.84552	2.41471	3.84791	6.51846	4.3397	1.16891	0.0199875	UP		ENSDARG00000062206	26.0025	26.3125	29.7594	30.4584	41.8328	42.5833	1.16891	0.0199875	UP		ENSDARG00000011879	7.89038	4.35278	8.74758	12.173	23.4389	21.0235	1.43168	0.0174975	UP
	ENSDARG00000038537	21.253	11.0952	11.1426	37.6264	52.1691	30.8981	1.4814	0.00306064	UP		ENSDARG00000092766	12.9544	13.8414	14.0858	5.77187	5.27024	7.83263	-1.10219	0.0200092	DOWN		ENSDARG00000016968	133.537	122.347	139.559	177.725	174.73	157.373	-1.10219	0.0200092	DOWN		ENSDARG00000044255	3.66736	2.77837	0.811632	0.365713	0.403193	0.611148	-2.43189	0.0175268	DOWN
	ENSDARG00000037919	161.821	164.395	153.211	102.427	137.578	112.228	-0.442228	0.00306126	DOWN		ENSDARG00000015937	0.937488	4.47183	0.536601	19.2396	12.3435	8.89109	2.71726	0.0200092	UP		ENSDARG00000034262	0.798031	0.242511	0.681513	1.37063	2.36564	5.88107	2.71726	0.0200092	UP		ENSDARG00000099315	36.2291	34.4518	35.802	47.9606	58.1942	48.6474	0.540961	0.0175268	UP
	ENSDARG00000002937	6.21432	15.6265	6.68558	1.12558	0.681454	3.37393	-2.55185	0.00307909	DOWN		ENSDARG00000007034	0.937488	5.74949	0.804902	16.9949	16.6429	12.2782	2.58737	0.02001	UP		ENSDARG00000063626	75.7465	62.3254	76.6323	107.366	105.925	93.6615	2.58737	0.02001	UP		ENSDARG00000070461	17.5589	18.4298	11.7236	6.47834	9.30032	6.11148	-1.11402	0.0175387	DOWN
	ENSDARG00000094332	40.8902	37.4504	40.6706	4.34151	3.40727	15.4491	-2.39536	0.00308713	DOWN		ENSDARG00000097244	2.5994	8.09188	3.21961	30.4626	9.43096	22.1219	2.13708	0.0200437	UP		ENSDARG00000045516	2.72661	4.72897	3.33184	0.76146	0.660617	0.217817	2.13708	0.0200437	UP		ENSDARG00000046124	69.0131	82.3323	69.8905	59.35	49.9153	48.4029	-0.487464	0.0176565	DOWN
	ENSDARG00000095368	0.745718	0.29987	0.371421	2.89434	1.59006	1.4206	2.1109	0.00308713	UP		ENSDARG00000006025	249.841	286.552	252.337	164.178	181.962	207.882	-0.506454	0.0200726	DOWN		ENSDARG00000099534	29.4607	36.983	33.6213	12.0311	14.1561	12.0889	-0.506454	0.0200726	DOWN		ENSDARG00000077004	3.66736	1.75963	2.52508	9.03833	19.1651	11.3673	2.32477	0.0176953	UP
	ENSDARG00000059658	0.124286	0.333188	0.371421	22.9939	24.2295	27.169	6.39052	0.00308713	UP		ENSDARG00000025189	1.10794	0.851777	0.13415	5.13055	2.77381	7.09171	2.71549	0.02012	UP		ENSDARG00000105321	19.3523	18.4309	18.5523	30.0015	25.827	24.0688	2.71549	0.02012	UP		ENSDARG00000055022	46.1198	37.6932	33.5474	19.9052	21.7724	22.9792	-0.860519	0.0177188	DOWN
	ENSDARG00000063899	4357.35	3530.46	2459.55	1305.02	1500.79	1616.65	-1.22653	0.00309572	DOWN		ENSDARG00000063258	6.22151	6.81421	4.96356	2.88593	2.35774	2.22277	-1.29307	0.0201501	DOWN		ENSDARG00000102068	14.1651	11.6405	11.3585	4.56876	2.78089	4.46526	-1.29307	0.0201501	DOWN		ENSDARG00000092407	4.44529	5.37151	3.78761	0.940405	1.47837	1.95567	-1.65921	0.0177458	DOWN
	ENSDARG00000008377	86.8761	41.4153	62.9559	27.3354	21.6551	30.0102	-1.27645	0.00310455	DOWN		ENSDARG00000026839	16.4913	16.1838	15.2931	11.5437	10.9566	9.94956	-0.569901	0.0201531	DOWN		ENSDARG00000030608	19.5518	21.9473	20.0668	5.93939	2.01331	6.09889	-0.569901	0.0201531	DOWN		ENSDARG00000017425	3.33396	6.39025	2.8858	13.5314	13.4129	8.92276	1.50986	0.0177458	UP
	ENSDARG00000068404	2.11287	2.96538	1.29997	7.71823	9.38892	7.45817	1.89271	0.00310455	UP		ENSDARG00000079731	185.282	226.786	190.091	154.558	162.961	172.318	-0.296416	0.0202139	DOWN		ENSDARG00000104537	9.70938	9.70046	12.0401	18.7319	17.4466	16.8809	-0.296416	0.0202139	DOWN		ENSDARG00000061357	22.1153	17.7816	15.9621	26.2791	24.8904	27.5017	0.494017	0.0177517	UP
	ENSDARG00000068981	966.948	951.786	898.654	490.429	620.047	682.245	-0.652282	0.00310672	DOWN		ENSDARG00000037870	999.234	751.196	878.953	1431.42	1229.21	1106.84	0.517977	0.0202305	UP		ENSDARG00000078215	19.6848	19.2797	17.4922	25.7374	24.2604	28.7519	0.517977	0.0202305	UP		ENSDARG00000038537	14.5583	17.3185	13.6174	30.2497	44.3243	30.4352	1.20935	0.0177531	UP
	ENSDARG00000010878	0.372859	0.466464	2.04282	0	0.0757171	0	-4.24324	0.00314606	DOWN		ENSDARG00000009733	57.1015	90.7852	105.576	45.8543	44.381	40.4333	-0.955169	0.0202348	DOWN		ENSDARG00000051816	63.909	59.5366	63.1535	82.0854	78.2171	77.2163	-0.955169	0.0202348	DOWN		ENSDARG00000003287	88.3501	86.222	84.9508	113.267	109.158	107.195	0.345151	0.0178299	UP
	ENSDARG00000098313	1.24286	1.19948	2.59995	3.37673	4.08872	3.90666	1.24646	0.00314722	UP		ENSDARG00000068967	9.7584	12.7057	4.96356	15.071	24.6869	18.2056	1.0737	0.0203165	UP		ENSDARG00000062612	47.9484	48.8661	63.2293	98.0761	87.5664	87.7804	1.0737	0.0203165	UP		ENSDARG00000057772	49.3427	53.6225	51.3132	40.0717	30.7233	30.5574	-0.605086	0.0179601	DOWN
	ENSDARG00000079651	208.552	193.982	172.711	138.446	144.014	145.079	-0.428675	0.00314722	DOWN		ENSDARG00000068465	15.4686	8.09188	13.1467	32.0659	23.0226	19.1582	1.00144	0.0203537	UP		ENSDARG00000053166	31.6552	28.1313	19.991	10.0513	10.9914	16.4452	1.00144	0.0203537	UP		ENSDARG00000059461	547.881	549.191	338.721	238.497	220.923	279.783	-0.959008	0.0179687	DOWN
	ENSDARG00000009505	273.554	225.202	244.767	435.115	316.346	340.235	0.554192	0.00316937	UP		ENSDARG00000043857	22.9258	11.357	18.1103	11.8644	9.84703	8.25602	-0.821955	0.0204123	DOWN		ENSDARG00000014085	5.1207	3.63767	3.18039	1.37063	0.459286	0.435635	-0.821955	0.0204123	DOWN		ENSDARG00000024311	139.249	121.6	137.797	113.893	112.84	110.496	-0.24101	0.0180222	DOWN
	ENSDARG00000017454	468.187	452.736	537.632	400.062	312.636	310.935	-0.510566	0.00316947	DOWN		ENSDARG00000010727	16.8748	23.0689	18.6469	32.7072	33.8405	25.509	0.647548	0.0205251	UP		ENSDARG00000001930	138.259	130.714	130.32	101.883	94.1915	87.4537	0.647548	0.0205251	UP		ENSDARG00000006601	2.11151	1.38918	1.62326	5.53794	3.2793	3.42243	1.26015	0.0180337	UP
[truncated: 11,952 more rows]
