# Supplementary material for: Zebrafish Ski7 tunes RNA levels during the oocyte-to-embryo transition
Source: PLoS Genet. 2021 Feb 18;17(2):e1009390. doi: 10.1371/journal.pgen.1009390 (PMC7924785; doi:10.1371/journal.pgen.1009390)
Supplement: S10 Table — List of differentially expressed genes during oogenesis based on Ribo- RNA-seq. The list shows the gene name (Gene), counts per million (cpm) per replicate for WT and ski7-/- mutants, the calculated log2FC, and FDR (false discovery rate). The last column provides the classification of genes as either significantly upregulated (UP) or downregulated (DOWN) (all other genes are listed as FALSE) according to EdgeR. (XLSX) [file pgen.1009390.s024.xlsx]

## Sheet: S10 Table
	O1											O2											O3											O4
	Genes	WT_O1_R1_RiboC_CPM	WT_O1_R2_RiboC_CPM	WT_O1_R3_RiboC_CPM	Ski7_O1_R1_RiboC_CPM	Ski7_O1_R2_RiboC_CPM	Ski7_O1_R3_RiboC_CPM	log2FC	FDR	significant		Genes	WT_O2_R1_RiboC_CPM	WT_O2_R2_RiboC_CPM	WT_O2_R3_RiboC_CPM	Ski7_O2_R1_RiboC_CPM	Ski7_O2_R2_RiboC_CPM	Ski7_O2_R3_RiboC_CPM	log2FC	FDR	significant		Genes	WT_O3_R1_RiboC_CPM	WT_O3_R2_RiboC_CPM	WT_O3_R3_RiboC_CPM	Ski7_O3_R1_RiboC_CPM	Ski7_O3_R2_RiboC_CPM	Ski7_O3_R3_RiboC_CPM	log2FC	FDR	significant		Genes	WT_O4_R1_RiboC_CPM	WT_O4_R2_RiboC_CPM	WT_O4_R3_RiboC_CPM	Ski7_O4_R1_RiboC_CPM	Ski7_O4_R2_RiboC_CPM	Ski7_O4_R3_RiboC_CPM	log2FC	FDR	significant
	ENSDARG00000028784	376.036	393.824	453.453	7.19161	4.72046	4.78575	-6.24317	2.21812e-16	DOWN		ENSDARG00000028784	359.12	349.68	381.602	7.58039	8.10054	8.18226	-5.50719	1.34885e-15	DOWN		ENSDARG00000028784	287.917	329.083	319.112	12.4836	9.3401	8.20848	-5.50719	1.34885e-15	DOWN		ENSDARG00000028784	321.918	353.101	308.95	10.9213	14.4007	11.4573	-4.77398	4.12131e-14	DOWN
	ENSDARG00000055610	0.214605	0.181989	0.230132	33.6166	35.82	37.0814	7.31242	5.51402e-14	UP		ENSDARG00000055610	0.317103	0.474464	0.919524	34.5107	34.6733	33.6917	5.66732	2.662e-12	UP		ENSDARG00000055610	0.502824	0.370172	0.39348	32.6239	26.258	32.5408	5.66732	2.662e-12	UP		ENSDARG00000055610	0.346895	0.388023	0.283267	30.5797	22.6297	29.5807	6.40759	1.60288e-11	UP
	ENSDARG00000070714	363.923	277.472	426.85	0.167247	0.277674	0.0651123	-11.44	1.74259e-12	DOWN		ENSDARG00000070714	262.245	175.236	256.179	0	0.151412	0.320873	-10.3615	1.12336e-11	DOWN		ENSDARG00000070714	133.349	133.509	164.868	0	0	0	-10.3615	1.12336e-11	DOWN		ENSDARG00000070714	128.004	103.99	92.6284	0	0.685749	0	-9.69441	2.61759e-09	DOWN
	ENSDARG00000060439	54.1997	59.5104	63.6086	1.00348	1.38837	0.846459	-5.84011	1.68409e-11	DOWN		ENSDARG00000060439	43.4432	44.5997	48.5968	0.598452	0.75706	0.802183	-5.93701	3.67014e-11	DOWN		ENSDARG00000060439	30.3706	43.4335	30.6914	0.332897	0.352457	0.87948	-5.93701	3.67014e-11	DOWN		ENSDARG00000094478	253.927	206.04	164.862	11.3582	17.1437	12.2906	-3.98172	2.61759e-09	DOWN
	ENSDARG00000102696	22.9151	22.2633	19.3311	1.50522	0.694186	1.10691	-4.28491	4.61485e-11	DOWN		ENSDARG00000094478	371.328	301.443	263.214	14.9613	21.1977	17.648	-4.09802	1.76835e-10	DOWN		ENSDARG00000094478	277.056	245.918	202.249	12.983	18.3277	10.5538	-4.09802	1.76835e-10	DOWN		ENSDARG00000060439	24.9764	42.6826	27.2881	1.31056	0.685749	0.41663	-5.42689	4.18324e-09	DOWN
	ENSDARG00000094478	469.58	374.23	397.025	18.0626	24.713	22.3335	-4.24551	6.86052e-11	DOWN		ENSDARG00000097102	65.799	59.4662	60.9644	1.99484	2.80112	2.24611	-4.67142	1.76835e-10	DOWN		ENSDARG00000045516	29.9683	41.5827	31.8719	0.332897	0.881142	0.87948	-4.67142	1.76835e-10	DOWN		ENSDARG00000097102	63.4818	66.74	57.8809	2.62112	4.11449	3.54135	-4.20215	7.03001e-09	DOWN
	ENSDARG00000056690	0.882266	0.545967	0.230132	47.8326	49.1483	44.8623	6.29131	8.41532e-11	UP		ENSDARG00000102696	25.3683	24.3558	26.5742	1.39639	1.81694	2.08568	-3.82522	1.76835e-10	DOWN		ENSDARG00000102696	29.1638	33.4389	25.5762	3.16252	1.93851	2.34528	-3.82522	1.76835e-10	DOWN		ENSDARG00000056690	0.69379	2.71616	1.41634	53.2961	60.3459	50.6205	5.14894	1.17448e-08	UP
	ENSDARG00000045516	39.9404	58.6004	50.353	1.83971	0.833023	1.56269	-5.10198	1.22486e-10	DOWN		ENSDARG00000045516	40.9063	56.145	40.597	0.99742	1.51412	1.92524	-4.91936	3.31597e-10	DOWN		ENSDARG00000097102	50.1818	62.3123	58.235	5.99214	1.76228	5.57004	-4.91936	3.31597e-10	DOWN		ENSDARG00000045516	30.5267	38.4143	28.1379	1.74741	2.05725	1.4582	-4.26235	4.03606e-08	DOWN
	ENSDARG00000097102	69.079	56.7805	70.7888	3.34493	2.91558	3.38584	-4.33324	1.85119e-10	DOWN		ENSDARG00000056690	0.634207	0.474464	1.05745	49.871	46.7863	52.7836	5.90858	4.52087e-10	UP		ENSDARG00000056690	2.31299	1.72747	0.786959	49.6016	47.7579	47.4919	5.90858	4.52087e-10	UP		ENSDARG00000016318	39.1991	34.1461	34.0865	2.62112	5.48599	4.58293	-3.093	4.03606e-08	DOWN
	ENSDARG00000036420	0.33383	0.303315	0.368212	18.3971	19.9925	15.9851	5.69839	1.13459e-09	UP		ENSDARG00000037397	49.151	35.743	44.413	0.99742	1.96836	1.44393	-4.77852	2.80337e-09	DOWN		ENSDARG00000016318	32.7841	29.8606	36.5936	5.65925	4.05325	2.34528	-4.77852	2.80337e-09	DOWN		ENSDARG00000075639	35.0364	43.0706	34.5586	89.1181	107.663	95.1999	1.38035	4.03606e-08	UP
	ENSDARG00000018787	32.7869	42.5247	37.9719	2.17421	1.94372	2.11615	-4.17223	1.41689e-09	DOWN		ENSDARG00000036420	0.158552	0.158155	0.275857	19.3499	15.3683	13.7975	6.10142	2.80337e-09	UP		ENSDARG00000028118	18.5039	31.8348	35.4132	0.832242	0.881142	1.4658	6.10142	2.80337e-09	UP		ENSDARG00000037397	57.2376	35.3101	36.9192	2.62112	2.743	0.83326	-4.61226	5.50656e-08	DOWN
	ENSDARG00000112313	39.1058	36.5191	36.0387	0	0	0.0325561	-10.07	1.67508e-09	DOWN		ENSDARG00000018787	31.5518	43.3344	36.1373	2.79278	2.72542	1.12306	-4.03264	3.00113e-09	DOWN		ENSDARG00000037397	46.1592	33.1921	38.561	2.49673	1.93851	1.17264	-4.03264	3.00113e-09	DOWN		ENSDARG00000102696	28.7923	27.5497	29.8375	4.80539	4.11449	4.58293	-2.66081	7.86411e-08	DOWN
	ENSDARG00000080020	8.75112	9.03878	7.08808	45.3239	49.8425	45.7739	2.50001	1.84826e-09	UP		ENSDARG00000112313	29.6492	38.5898	23.0801	0	0	0	-11.2645	5.14569e-09	DOWN		ENSDARG00000075639	38.7175	45.5312	36.5936	107.026	98.1592	99.0881	-11.2645	5.14569e-09	DOWN		ENSDARG00000112313	30.1799	25.6095	36.7303	0	0	0	-11.2973	1.12217e-07	DOWN
	ENSDARG00000037397	52.7452	44.8299	45.0139	2.00696	2.63791	1.62781	-4.55663	2.18947e-09	DOWN		ENSDARG00000037537	27.2709	23.5651	22.6203	0.199484	0.151412	0.48131	-6.5285	1.27094e-08	DOWN		ENSDARG00000036420	0.301694	0	0.39348	10.4862	13.5696	9.96744	-6.5285	1.27094e-08	DOWN		ENSDARG00000088091	82.561	73.3364	79.0316	178.673	181.038	158.111	1.13493	1.50163e-07	UP
	ENSDARG00000016318	39.6781	43.0707	43.1729	5.35189	5.83116	4.55786	-3.01308	3.49117e-09	DOWN		ENSDARG00000020764	42.0162	56.6194	54.7576	0.398968	0.681354	0.160437	-6.71871	1.27821e-08	DOWN		ENSDARG00000037537	19.3084	22.3337	20.8544	0.332897	0.176228	0	-6.71871	1.27821e-08	DOWN		ENSDARG00000036420	0.346895	0.388023	0.188845	13.5425	8.91474	9.99912	5.32464	2.07324e-07	UP
	ENSDARG00000037537	27.1118	19.7155	24.9003	0	0.555349	0.162781	-6.70956	4.46009e-09	DOWN		ENSDARG00000016318	39.1623	35.2685	39.9073	5.58555	5.0723	5.61528	-2.81739	1.27821e-08	DOWN		ENSDARG00000112313	30.0689	18.1384	23.6088	0	0	0.29316	-2.81739	1.27821e-08	DOWN		ENSDARG00000055120	703.85	1313.46	1257.42	39.3168	22.6297	18.1234	-5.37563	2.07324e-07	DOWN
	ENSDARG00000060338	64.1669	61.1483	67.2447	27.4285	28.8781	30.1144	-1.15257	4.70032e-09	DOWN		ENSDARG00000080020	11.0986	8.22405	10.6665	48.2751	50.1931	42.6761	2.22809	1.49824e-08	UP		ENSDARG00000020764	36.505	48.2458	49.9719	0.832242	0.352457	0.58632	2.22809	1.49824e-08	UP		ENSDARG00000028118	18.0385	27.1616	30.0263	0.873707	2.05725	1.04157	-4.38444	2.07324e-07	DOWN
	ENSDARG00000053558	172.972	182.05	188.11	389.35	331.96	357.531	0.990018	1.01635e-08	UP		ENSDARG00000089019	16.0137	14.2339	12.9653	0	0.227118	0.160437	-6.39728	4.36862e-08	DOWN		ENSDARG00000053558	169.452	180.151	168.016	329.568	291.129	334.496	-6.39728	4.36862e-08	DOWN		ENSDARG00000053558	183.854	198.28	175.248	328.514	312.016	357.677	0.844068	2.23136e-07	UP
	ENSDARG00000089019	18.9568	16.015	19.055	0	0.277674	0.195337	-6.56924	1.01635e-08	DOWN		ENSDARG00000053558	178.212	179.189	174.847	351.491	320.312	331.301	0.914111	4.40679e-08	UP		ENSDARG00000089019	13.0734	11.4753	13.3783	0.166448	0	0	0.914111	4.40679e-08	UP		ENSDARG00000114195	128.004	113.691	194.321	29.706	33.6017	28.1225	-2.28796	2.23136e-07	DOWN
	ENSDARG00000045936	1.33532	0.909944	1.61093	63.5538	41.2346	41.5742	5.21333	1.14517e-08	UP		ENSDARG00000060338	64.2134	57.252	62.9414	29.3242	30.6609	30.8038	-1.02162	4.40679e-08	DOWN		ENSDARG00000018787	30.3706	37.6342	25.9697	4.16121	2.4672	4.69056	-1.02162	4.40679e-08	DOWN		ENSDARG00000092310	181.773	221.949	146.827	44.1222	48.6882	32.2888	-2.1682	2.23136e-07	DOWN
	ENSDARG00000013335	55.2012	71.8856	34.8881	0.167247	0.694186	0.42323	-6.91644	1.35815e-08	DOWN		ENSDARG00000053668	59.9326	46.4975	73.332	3.59071	3.17965	4.01091	-4.07703	4.586e-08	DOWN		ENSDARG00000088091	79.8485	77.4894	74.7611	162.121	180.282	149.512	-4.07703	4.586e-08	DOWN		ENSDARG00000020647	52.728	60.9197	50.6104	103.971	104.234	128.947	1.05513	2.27374e-07	UP
	ENSDARG00000031751	16.1192	18.0169	15.0967	1.00348	1.1107	0.748791	-4.1539	1.61388e-08	DOWN		ENSDARG00000028118	21.7216	30.5239	36.5511	2.39381	1.89265	2.08568	-3.81914	4.586e-08	DOWN		ENSDARG00000037320	6.63728	10.4882	7.47611	0	0	0	-3.81914	4.586e-08	DOWN		ENSDARG00000037537	26.364	22.5054	20.0176	0	0.685749	0.208315	-6.52282	2.36865e-07	DOWN
	ENSDARG00000035918	50.623	63.6354	64.9434	9.03132	9.44093	9.5715	-2.67054	1.68213e-08	DOWN		ENSDARG00000078108	0	0	0	17.9536	17.1096	14.4393	10.3863	4.63323e-08	UP		ENSDARG00000078108	0	0	0	17.4771	17.4466	13.1922	10.3863	4.63323e-08	UP		ENSDARG00000035918	38.5053	36.0862	47.1168	7.42651	6.85749	5.41619	-2.67441	2.36865e-07	DOWN
	ENSDARG00000092310	212.03	208.074	179.595	40.9754	44.9832	36.1373	-2.30288	1.68213e-08	DOWN		ENSDARG00000013335	59.1398	65.7924	31.3098	0.398968	0.832766	0.641746	-6.23323	4.99901e-08	DOWN		ENSDARG00000013335	47.5672	52.1943	23.6088	0.665794	0.352457	0.58632	-6.23323	4.99901e-08	DOWN		ENSDARG00000020764	28.4454	47.7269	45.3228	0.436853	0.685749	0	-7.33267	2.73426e-07	DOWN
	ENSDARG00000075121	161.335	152.385	146.732	366.772	350.564	341.253	1.20053	1.68213e-08	UP		ENSDARG00000104037	8.08614	7.43328	7.86193	0.199484	0.37853	0.48131	-4.37401	5.98664e-08	DOWN		ENSDARG00000103750	16.3921	13.4496	13.3783	0.166448	0.176228	0.29316	-4.37401	5.98664e-08	DOWN		ENSDARG00000089019	11.4475	13.9688	14.4466	0	0	0	-10.0793	3.57733e-07	DOWN
	ENSDARG00000078108	0.023845	0	0.0460265	12.878	16.6605	9.34361	8.43766	1.68213e-08	UP		ENSDARG00000045936	1.90262	2.68863	0.9655	50.8684	47.1648	45.2431	4.8106	6.2047e-08	UP		ENSDARG00000053668	61.5457	45.4078	73.5807	6.49149	3.7008	3.22476	4.8106	6.2047e-08	UP		ENSDARG00000018787	30.5267	36.4742	27.6658	3.93168	4.11449	3.12472	-3.11889	3.81498e-07	DOWN
	ENSDARG00000028118	24.1073	32.1514	33.001	2.34145	1.38837	2.05104	-3.93266	1.68213e-08	DOWN		ENSDARG00000075639	46.9313	54.0889	48.1371	106.325	109.168	120.969	1.17487	6.2047e-08	UP		ENSDARG00000045936	2.61469	0.493563	0.786959	44.1088	31.7211	33.1271	1.17487	6.2047e-08	UP		ENSDARG00000042990	18.0385	17.8491	18.7901	51.9856	51.4312	55.8284	1.54078	4.37777e-07	UP
	ENSDARG00000087780	8.6319	14.9231	9.38941	110.216	107.46	108.412	3.32151	1.79693e-08	UP		ENSDARG00000092310	185.981	202.122	160.687	44.2855	44.2123	37.0608	-2.12426	6.2047e-08	DOWN		ENSDARG00000055120	628.329	1167.15	1221.75	28.2962	34.1883	38.1108	-2.12426	6.2047e-08	DOWN		ENSDARG00000053668	63.1349	52.3831	71.8555	2.18427	5.48599	6.04113	-3.72521	6.04985e-07	DOWN
	ENSDARG00000037320	7.70194	7.82552	6.76589	0	0	0.0325561	-7.76342	2.15095e-08	DOWN		ENSDARG00000073997	70.2384	65.3179	67.4931	33.1143	38.0044	33.5312	-0.951604	6.2047e-08	DOWN		ENSDARG00000105499	525.954	557.109	581.563	55.9267	79.8314	106.417	-0.951604	6.2047e-08	DOWN		ENSDARG00000117035	0.346895	0.388023	0.0944224	64.2175	119.32	267.685	9.5389	7.10968e-07	UP
	ENSDARG00000020764	41.085	60.663	59.2361	0.50174	0.555349	2.1487	-5.30135	2.1814e-08	DOWN		ENSDARG00000087780	7.92759	17.7133	12.0917	106.724	114.24	114.391	3.15651	6.2047e-08	UP		ENSDARG00000038205	1.00565	0.863735	0.39348	8.98821	6.52045	12.6059	3.15651	6.2047e-08	UP		ENSDARG00000093176	327.816	324.776	321.697	643.922	597.287	570.366	0.894654	7.21241e-07	UP
	ENSDARG00000075639	47.1416	55.2033	50.5831	116.905	116.623	115.932	1.19322	3.06647e-08	UP		ENSDARG00000021794	231.803	150.88	225.283	1.59587	2.11977	3.5296	-6.3976	6.27014e-08	DOWN		ENSDARG00000071336	36.0022	30.6009	36.9871	78.0643	68.2004	72.1173	-6.3976	6.27014e-08	DOWN		ENSDARG00000088036	22.8951	23.6694	22.2837	3.49483	2.743	4.99956	-2.52895	7.21241e-07	DOWN
	ENSDARG00000071336	43.5649	47.6811	46.5328	101.853	91.9102	114.305	1.16375	3.24187e-08	UP		ENSDARG00000037320	7.61048	8.06589	7.95388	0	0.075706	0	-7.24266	6.4549e-08	DOWN		ENSDARG00000100825	34.3932	35.9067	47.611	79.063	84.7658	84.1369	-7.24266	6.4549e-08	DOWN		ENSDARG00000013335	50.2998	53.1592	25.9662	0.873707	0	0.208315	-6.86092	7.21241e-07	DOWN
	ENSDARG00000088091	102.2	97.728	101.534	220.264	225.472	207.057	1.11378	3.41523e-08	UP		ENSDARG00000088091	101.79	86.3525	79.9066	193.3	204.785	168.298	1.083	6.9626e-08	UP		ENSDARG00000020647	49.5785	54.1685	58.6285	102.033	104.68	110.521	1.083	6.9626e-08	UP		ENSDARG00000016528	15.6103	6.98442	11.5195	47.1802	49.3739	56.245	2.15795	7.86324e-07	UP
	ENSDARG00000021794	227.172	161.485	229.764	2.34145	3.33209	3.45095	-6.01442	5.39823e-08	DOWN		ENSDARG00000035918	50.1023	56.145	51.7232	9.9742	9.84178	10.1075	-2.39943	8.52748e-08	DOWN		ENSDARG00000088741	30.5717	40.8423	31.8719	10.8191	7.40159	8.7948	-2.39943	8.52748e-08	DOWN		ENSDARG00000036993	0.69379	0.388023	0.283267	8.30021	6.85749	8.74923	4.29838	8.45076e-07	UP
	ENSDARG00000107226	318.164	136.795	476.052	1.00348	0.833023	0.325561	-9.16472	6.09477e-08	DOWN		ENSDARG00000088741	31.2347	38.4316	40.4131	7.77988	9.08472	9.78663	-2.04278	9.74209e-08	DOWN		ENSDARG00000104037	6.73784	4.81224	5.90219	0.166448	0.176228	0.58632	-2.04278	9.74209e-08	DOWN		ENSDARG00000098911	32.955	31.0419	36.7303	10.4845	10.2862	12.2906	-1.59334	9.4378e-07	DOWN
	ENSDARG00000105499	1018.9	905.334	1135.84	116.404	131.062	139.763	-2.98076	6.72783e-08	DOWN		ENSDARG00000055120	746.937	1344.16	1471.33	30.5211	34.9005	38.0235	-5.10369	1.03926e-07	DOWN		ENSDARG00000093176	307.427	307.243	337.212	605.872	531.329	638.209	-5.10369	1.03926e-07	DOWN		ENSDARG00000105499	452.698	367.458	306.873	60.7226	88.4616	40.4131	-2.60882	9.53485e-07	DOWN
	ENSDARG00000088741	28.6856	32.94	28.5364	7.5261	5.83116	8.04136	-2.06212	6.90515e-08	DOWN		ENSDARG00000105499	873.303	714.385	783.296	88.9699	106.367	125.622	-2.88399	1.12094e-07	DOWN		ENSDARG00000060338	56.3163	52.8112	57.0546	30.2936	31.5449	28.7297	-2.88399	1.12094e-07	DOWN		ENSDARG00000069244	4.50963	2.32814	4.34343	77.7599	27.43	50.4122	3.76154	9.77864e-07	UP
	ENSDARG00000057921	7.4158	10.1307	10.1258	0.334493	0.416511	0.520898	-4.31026	7.97826e-08	DOWN		ENSDARG00000036993	0.475655	0.474464	0.229881	7.97936	4.54236	7.86139	4.21201	1.56152e-07	UP		ENSDARG00000035918	38.7175	42.94	48.7915	5.32635	12.8647	10.2606	4.21201	1.56152e-07	UP		ENSDARG00000102693	4.85653	10.0886	8.21475	37.5694	32.916	41.2464	2.27153	9.77864e-07	UP
	ENSDARG00000104453	19.7198	14.8018	17.5361	1.00348	0.694186	0.716235	-4.45572	7.97826e-08	DOWN		ENSDARG00000107226	284.442	111.341	310.891	0.398968	0.454236	0.160437	-9.28655	1.56152e-07	DOWN		ENSDARG00000075121	157.283	150.413	135.75	285.792	283.375	297.557	-9.28655	1.56152e-07	DOWN		ENSDARG00000078108	0	0	0.188845	14.4162	20.5725	8.95754	6.76143	1.15837e-06	UP
	ENSDARG00000044622	14.1639	27.541	24.6702	0.167247	0	0.130225	-7.48093	7.97826e-08	DOWN		ENSDARG00000059125	254.476	276.138	250.662	156.196	157.09	159.955	-0.722886	1.67291e-07	DOWN		ENSDARG00000044622	20.7164	36.2769	39.348	0.166448	0.881142	0	-0.722886	1.67291e-07	DOWN		ENSDARG00000088741	31.5674	32.594	36.6359	10.4845	9.60049	7.49934	-1.90031	1.15837e-06	DOWN
	ENSDARG00000011673	10.0626	9.64541	10.7242	0.167247	0	0.260449	-5.68427	8.18329e-08	DOWN		ENSDARG00000114195	171.553	151.354	191.169	45.0834	42.6982	39.4674	-2.01668	1.70546e-07	DOWN		ENSDARG00000002037	13.6768	11.7221	18.4935	0.332897	0.881142	0.87948	-2.01668	1.70546e-07	DOWN		ENSDARG00000037320	7.28479	8.92454	6.42072	0	0	0	-9.24326	1.28195e-06	DOWN
	ENSDARG00000037423	23.082	13.2245	16.8457	0	0	0	-10.4913	8.45741e-08	DOWN		ENSDARG00000103750	15.0624	15.0247	16.1376	0.99742	0.37853	0.160437	-5.00757	1.77163e-07	DOWN		ENSDARG00000026616	27.5548	32.205	31.0849	75.734	77.7167	58.632	-5.00757	1.77163e-07	DOWN		ENSDARG00000026616	34.3426	27.9377	33.8977	70.3334	79.5469	75.41	1.21622	1.60911e-06	UP
	ENSDARG00000109974	12.3279	18.3202	13.6238	0	0	0.0325561	-8.74708	1.17872e-07	DOWN		ENSDARG00000028327	67.0674	82.0823	77.1021	10.9716	6.58642	6.09659	-3.29171	2.01323e-07	DOWN		ENSDARG00000098669	40.0248	38.0044	44.0697	69.2425	86.1757	76.2216	-3.29171	2.01323e-07	DOWN		ENSDARG00000038205	0.69379	1.55209	0.944224	10.4845	7.54324	9.58249	3.17123	1.92855e-06	UP
	ENSDARG00000074271	11.3025	16.0757	18.5947	0.167247	0.138837	0.0325561	-7.45826	1.29891e-07	DOWN		ENSDARG00000044622	17.5992	31.7891	26.2984	0	0.227118	0.320873	-6.88042	2.05322e-07	DOWN		ENSDARG00000016649	15.1853	18.632	17.3131	40.7799	54.6308	51.303	-6.88042	2.05322e-07	DOWN		ENSDARG00000044622	20.4668	34.5341	39.7518	0	0	0.41663	-7.04867	1.92855e-06	DOWN
	ENSDARG00000053668	53.0552	37.1864	58.4997	6.52262	4.16511	3.1905	-3.49402	1.36711e-07	DOWN		ENSDARG00000037423	24.8926	15.1829	13.8388	0	0	0	-10.5037	2.13194e-07	DOWN		ENSDARG00000011673	5.93332	8.0204	7.47611	0	0.176228	0	-10.5037	2.13194e-07	DOWN		ENSDARG00000021794	222.706	155.209	225.197	10.4845	7.54324	2.29146	-5.12603	2.05917e-06	DOWN
	ENSDARG00000055120	784.31	1495.83	1793.05	39.6375	45.8163	56.2895	-4.83671	1.42782e-07	DOWN		ENSDARG00000016649	23.6242	16.7644	18.1606	53.0627	63.2145	59.3615	1.59091	2.13194e-07	UP		ENSDARG00000087780	14.5819	23.691	12.1979	98.371	102.036	112.867	1.59091	2.13194e-07	UP		ENSDARG00000060338	71.8072	65.1879	58.2586	36.2588	35.6589	37.705	-0.822319	2.09883e-06	DOWN
	ENSDARG00000002037	14.1878	11.0407	18.6407	0.836234	0.555349	0.748791	-4.32598	1.5206e-07	DOWN		ENSDARG00000002037	11.8914	12.8105	16.0917	0.199484	0.605648	0.962619	-4.46129	2.13194e-07	DOWN		ENSDARG00000037423	22.9288	14.3133	14.1653	0	0	0.29316	-4.46129	2.13194e-07	DOWN		ENSDARG00000026842	426.334	453.599	452.189	211.437	274.985	235.188	-0.887154	2.5201e-06	DOWN
	ENSDARG00000114195	261.89	209.53	299.817	72.0833	56.3679	71.5584	-1.94518	1.7866e-07	DOWN		ENSDARG00000075121	166.796	154.675	131.86	324.959	300.704	277.716	0.996352	2.456e-07	UP		ENSDARG00000045481	41.835	38.4979	33.4458	15.4797	13.922	12.6059	0.996352	2.456e-07	UP		ENSDARG00000094385	0	0	0	8.73707	8.22899	5.20787	9.19799	2.68527e-06	UP
	ENSDARG00000016528	15.0939	15.8937	12.243	59.3726	51.9251	69.6376	2.06783	1.79299e-07	UP		ENSDARG00000031751	15.6966	13.6013	13.563	1.99484	1.43841	1.12306	-3.24434	2.99894e-07	DOWN		ENSDARG00000021794	216.717	153.868	211.692	6.32504	2.99588	18.4691	-3.24434	2.99894e-07	DOWN		ENSDARG00000098669	45.4432	38.4143	35.8805	74.7019	76.1181	70.6188	0.894007	2.77738e-06	UP
	ENSDARG00000100825	54.772	49.5616	57.349	107.54	111.347	114.728	1.04507	1.85064e-07	UP		ENSDARG00000109974	12.8427	15.0247	9.24122	0	0	0	-9.96379	2.99894e-07	DOWN		ENSDARG00000092310	173.173	210.258	145.981	65.9136	50.4013	47.7851	-9.96379	2.99894e-07	DOWN		ENSDARG00000045936	1.73447	1.94012	2.36056	33.2009	32.2302	27.9142	3.87216	2.80385e-06	UP
	ENSDARG00000043404	9.72877	8.6748	9.75762	0.167247	0.138837	0.0325561	-6.73781	1.85064e-07	DOWN		ENSDARG00000071336	38.3695	40.8039	39.8154	83.3843	80.7783	76.0469	1.01285	3.33624e-07	UP		ENSDARG00000061414	24.4372	44.7908	29.511	0.332897	0	0.29316	1.01285	3.33624e-07	UP		ENSDARG00000016649	18.7323	13.9688	16.2407	50.675	39.7734	42.4963	1.4419	3.70846e-06	UP
	ENSDARG00000059125	241.264	245.503	234.229	148.013	144.668	150.214	-0.702716	1.91304e-07	DOWN		ENSDARG00000104453	19.0262	14.2339	11.678	0.398968	1.43841	0.641746	-3.99584	3.67371e-07	DOWN		ENSDARG00000043404	4.82711	5.92276	7.47611	0	0	0	-3.99584	3.67371e-07	DOWN		ENSDARG00000080020	13.5289	17.461	14.1634	44.1222	56.2314	34.5803	1.56816	3.70846e-06	UP
	ENSDARG00000103750	16.0715	11.7079	16.1553	1.00348	0.416511	0.488342	-4.61125	1.91304e-07	DOWN		ENSDARG00000074271	12.8427	15.0247	15.1262	0	0.151412	0.160437	-6.75736	3.97594e-07	DOWN		ENSDARG00000022430	61.7468	72.307	64.9241	1.66448	1.93851	2.34528	-6.75736	3.97594e-07	DOWN		ENSDARG00000079241	100.946	117.959	103.581	58.1015	56.2314	59.1614	-0.888135	4.55768e-06	DOWN
	ENSDARG00000090195	1.14456	1.27392	1.24272	18.3971	14.9944	16.213	3.75072	2.00199e-07	UP		ENSDARG00000011673	9.35455	7.59143	8.64352	0	0.227118	0.320873	-5.32599	4.09174e-07	DOWN		ENSDARG00000107226	119.27	64.6568	162.114	0.499345	0.176228	0	-5.32599	4.09174e-07	DOWN		ENSDARG00000073997	56.5439	56.6514	61.1857	33.2009	38.4019	32.4971	-0.761872	5.48759e-06	DOWN
	ENSDARG00000104899	12.9717	10.6767	11.6907	1.00348	0.277674	0.455786	-4.42762	2.06518e-07	DOWN		ENSDARG00000043404	7.13483	7.90774	7.44814	0	0	0.160437	-7.10793	4.98578e-07	DOWN		ENSDARG00000036993	0.703954	0.863735	1.18044	9.15466	8.28273	8.20848	-7.10793	4.98578e-07	DOWN		ENSDARG00000114494	0	0	0	19.2215	20.5725	58.3282	11.4006	5.76313e-06	UP
	ENSDARG00000098800	3.52906	3.94309	3.26788	18.3971	17.2158	18.1989	2.32319	2.10479e-07	UP		ENSDARG00000019516	15.8552	15.6573	20.0456	0.99742	1.89265	0.641746	-3.75603	5.95114e-07	DOWN		ENSDARG00000114195	136.466	117.591	153.851	35.7864	42.1186	46.9056	-3.75603	5.95114e-07	DOWN		ENSDARG00000103750	14.5696	10.8647	13.5024	1.31056	0	0.208315	-4.71755	6.13583e-06	DOWN
	ENSDARG00000016649	27.2549	23.4159	21.8626	67.0659	67.7525	71.5258	1.5071	2.64202e-07	UP		ENSDARG00000100825	49.3096	45.7067	53.2404	97.1487	100.31	97.0641	0.98706	5.95114e-07	UP		ENSDARG00000016363	0	0	0	10.4862	10.045	6.15636	0.98706	5.95114e-07	UP		ENSDARG00000087780	14.9165	25.9976	20.6785	93.4866	104.92	111.448	2.33673	6.20131e-06	UP
	ENSDARG00000073997	71.9404	74.7368	72.5838	39.972	42.0677	41.7695	-0.823328	2.64202e-07	DOWN		ENSDARG00000098800	4.12234	3.63756	5.33324	24.1376	17.8666	20.215	2.21958	6.17824e-07	UP		ENSDARG00000016528	18.0011	14.8069	12.1979	50.4339	46.3481	63.6157	2.21958	6.17824e-07	UP		ENSDARG00000037423	22.2013	18.2371	17.8458	0.436853	0	0	-7.20437	6.56962e-06	DOWN
	ENSDARG00000104037	9.68108	5.76298	7.77848	0.836234	0.694186	0.716235	-3.36802	2.66886e-07	DOWN		ENSDARG00000094674	398.599	148.982	293.512	2.39381	2.80112	0.641746	-7.05294	6.85388e-07	DOWN		ENSDARG00000079241	91.0112	109.694	112.142	53.5964	54.6308	63.0294	-7.05294	6.85388e-07	DOWN		ENSDARG00000088937	0	0	0	6.98965	8.22899	7.49934	9.25837	6.83018e-06	UP
	ENSDARG00000070894	9.89568	9.70607	8.60695	0	0	0.0325561	-8.10211	2.69224e-07	DOWN		ENSDARG00000077741	1086.24	954.148	947.202	211.054	266.107	205.84	-2.12772	6.89422e-07	DOWN		ENSDARG00000067713	2.11186	2.59121	1.57392	18.6422	19.9138	13.1922	-2.12772	6.89422e-07	DOWN		ENSDARG00000002037	10.4068	9.70058	12.5582	0.436853	1.3715	0.208315	-4.43467	7.042e-06	DOWN
	ENSDARG00000094674	475.517	180.533	441.762	3.84667	3.19325	1.95337	-7.10318	3.31921e-07	DOWN		ENSDARG00000055797	8.40324	5.06095	5.47117	23.1401	19.1536	22.6216	1.78357	7.66923e-07	UP		ENSDARG00000102693	9.65422	8.76074	5.11524	32.9568	28.9015	33.7134	1.78357	7.66923e-07	UP		ENSDARG00000075121	167.203	143.957	127.659	258.617	252.356	258.311	0.814361	7.33919e-06	UP
	ENSDARG00000014587	30.8316	37.3077	37.4195	6.35538	6.94186	7.48791	-2.32853	3.31921e-07	DOWN		ENSDARG00000057921	5.54931	10.9127	9.79293	0.598452	0.681354	0.802183	-3.63397	7.79286e-07	DOWN		ENSDARG00000057064	26.348	14.1899	17.3131	0	0	0	-3.63397	7.79286e-07	DOWN		ENSDARG00000070914	0	0.388023	0.188845	24.0269	4.80024	25.2061	6.53519	7.39843e-06	UP
	ENSDARG00000094385	0.262295	0.667292	0.276159	12.5435	12.6342	11.3295	4.95268	3.43287e-07	UP		ENSDARG00000094385	0.317103	0.31631	0.0919524	10.5727	9.23613	8.02183	5.49402	8.6701e-07	UP		ENSDARG00000026842	439.87	441.369	508.769	238.188	268.924	264.723	5.49402	8.6701e-07	UP		ENSDARG00000071336	35.3833	39.1904	40.5072	72.9545	61.7174	76.4516	0.880393	7.7432e-06	UP
	ENSDARG00000061414	24.2265	35.7305	19.6073	0.167247	0.138837	0.130225	-7.46258	3.97592e-07	DOWN		ENSDARG00000021124	1027.1	891.044	845.456	568.13	578.242	531.687	-0.719532	9.66226e-07	DOWN		ENSDARG00000070894	7.74349	8.0204	7.47611	0	0	0	-0.719532	9.66226e-07	DOWN		ENSDARG00000019516	18.3854	15.909	21.245	1.31056	1.3715	1.87483	-3.53679	7.7432e-06	DOWN
	ENSDARG00000022430	70.2474	65.9406	69.6841	1.83971	1.52721	2.11615	-5.16535	3.98431e-07	DOWN		ENSDARG00000090195	1.10986	1.58155	1.56319	16.9561	14.8384	17.4876	3.4989	9.66924e-07	UP		ENSDARG00000059125	244.574	271.83	254.975	183.426	172.175	159.772	3.4989	9.66924e-07	UP		ENSDARG00000098845	103.028	103.214	116.895	62.0332	61.7174	71.2437	-0.723489	8.79253e-06	DOWN
	ENSDARG00000036993	0.405365	0.667292	0.506291	5.68639	4.16511	6.12055	3.34741	4.14329e-07	UP		ENSDARG00000037507	12.367	14.0758	11.54	0.199484	0.227118	0.962619	-4.82877	9.66924e-07	DOWN		ENSDARG00000117035	0	0.616954	0	70.7406	38.2416	32.8339	-4.82877	9.66924e-07	DOWN		ENSDARG00000002549	22.2013	17.461	17.1849	41.9379	58.9744	43.5378	1.34061	1.02934e-05	UP
	ENSDARG00000019516	10.611	10.1307	13.2556	0.50174	1.38837	0.520898	-3.89926	4.56431e-07	DOWN		ENSDARG00000016528	16.6479	16.2899	15.0342	54.2597	55.7196	63.5329	1.85813	1.07207e-06	UP		ENSDARG00000073997	63.557	64.1632	57.448	34.7877	39.6514	38.404	1.85813	1.07207e-06	UP		ENSDARG00000003035	154.368	139.688	116.14	221.485	234.526	212.273	0.707757	1.03431e-05	UP
	ENSDARG00000037507	13.1148	12.0719	13.5778	0.50174	0.138837	0.683679	-4.65192	5.51555e-07	DOWN		ENSDARG00000030479	19.0262	23.5651	20.3215	42.8891	41.4869	49.0936	1.08528	1.28687e-06	UP		ENSDARG00000074271	5.83276	12.956	6.29567	0	0.176228	0	1.08528	1.28687e-06	UP		ENSDARG00000062650	123.148	262.692	113.212	2.62112	4.80024	4.37461	-5.37644	1.19255e-05	DOWN
	ENSDARG00000016363	0.0953801	0.181989	0.184106	12.7108	9.85744	9.5715	6.09283	5.51555e-07	UP		ENSDARG00000035905	91.0087	87.4596	80.3664	50.27	48.6789	38.6652	-0.908605	1.30472e-06	DOWN		ENSDARG00000054473	119.773	134.496	129.848	184.258	208.478	209.609	-0.908605	1.30472e-06	DOWN		ENSDARG00000054473	120.719	124.944	128.792	190.031	216.011	172.276	0.620169	1.21325e-05	UP
	ENSDARG00000059832	5.7228	7.70419	6.44371	17.3937	26.9344	29.9842	1.91183	5.9223e-07	UP		ENSDARG00000020647	57.8714	56.4613	57.8381	96.5503	105.988	104.765	0.836468	1.33189e-06	UP		ENSDARG00000088937	0	0.123391	0	8.65532	7.04913	6.44952	0.836468	1.33189e-06	UP		ENSDARG00000035905	87.4175	76.0526	84.7913	45.4328	43.8879	48.7457	-0.84019	1.32702e-05	DOWN
	ENSDARG00000038205	3.93443	2.97248	4.00431	23.749	19.8537	20.2825	2.54008	7.01247e-07	UP		ENSDARG00000022430	81.337	70.537	68.5045	0.598452	1.05988	7.21964	-4.71147	1.40526e-06	DOWN		ENSDARG00000005823	65.6688	89.3349	73.1872	22.3041	22.7335	28.7297	-4.71147	1.40526e-06	DOWN		ENSDARG00000067713	3.81584	2.71616	2.9271	26.6481	23.3155	13.5405	2.7367	1.32758e-05	UP
	ENSDARG00000062650	133.914	294.337	145.904	4.34841	3.33209	5.43687	-5.36765	7.16873e-07	DOWN		ENSDARG00000093176	361.974	360.277	400.958	681.836	616.928	668.218	0.80785	1.44755e-06	UP		ENSDARG00000104899	11.0621	8.76074	12.5913	1.16514	0.352457	0.87948	0.80785	1.44755e-06	UP		ENSDARG00000113891	15.2634	16.685	18.4124	0	0	0.83326	-5.21897	1.34053e-05	DOWN
	ENSDARG00000007808	0.858421	0.970607	0.92053	11.7073	12.773	14.52	3.81998	7.26529e-07	UP		ENSDARG00000045481	42.4919	40.4876	35.8614	14.3628	17.1853	14.4393	-1.3605	1.60839e-06	DOWN		ENSDARG00000042990	22.0237	28.1331	18.4935	61.253	46.5243	50.4235	-1.3605	1.60839e-06	DOWN		ENSDARG00000037421	11.1006	16.685	17.2793	0	0	0.83326	-5.08753	1.38668e-05	DOWN
	ENSDARG00000077741	1280.48	1255.66	1315.67	241.337	345.566	327.059	-2.07459	7.86892e-07	DOWN		ENSDARG00000016363	0	0	0.137929	11.1711	8.55478	8.02183	6.62943	1.72483e-06	UP		ENSDARG00000004789	17.9005	27.6395	27.5436	3.82831	2.29097	2.05212	6.62943	1.72483e-06	UP		ENSDARG00000035132	11.7944	8.14849	14.4466	32.764	41.8307	34.1637	1.61445	1.38891e-05	UP
	ENSDARG00000077155	1.07303	0.788618	0.552318	19.2334	12.773	28.5517	4.60776	8.2612e-07	UP		ENSDARG00000067713	1.74407	2.05601	2.02295	18.951	17.1853	9.30532	2.94965	2.02904e-06	UP		ENSDARG00000114494	0.100565	0	0	30.1272	32.2498	17.5896	2.94965	2.02904e-06	UP		ENSDARG00000068846	67.2976	61.6957	46.9279	134.551	126.864	101.241	1.05412	1.4006e-05	UP
	ENSDARG00000020647	57.228	56.0526	62.2278	99.3445	109.681	105.059	0.839814	8.50514e-07	UP		ENSDARG00000062650	128.11	274.24	126.067	3.98968	7.94913	3.20873	-4.99616	2.02904e-06	DOWN		ENSDARG00000068846	61.7468	62.4357	56.2676	114.017	124.77	143.648	-4.99616	2.02904e-06	DOWN		ENSDARG00000074293	41.2805	43.0706	37.5801	71.644	91.8904	66.6608	0.909293	1.43179e-05	UP
	ENSDARG00000042990	28.2563	23.5979	29.8712	66.7314	66.0865	61.173	1.2441	9.08996e-07	UP		ENSDARG00000061414	22.99	39.5387	23.264	0	0.984178	0	-5.87368	2.18321e-06	DOWN		ENSDARG00000098911	27.8565	31.4646	29.9045	13.1494	10.5737	12.899	-5.87368	2.18321e-06	DOWN		ENSDARG00000061414	20.4668	45.3987	24.8331	0	0.685749	0.208315	-6.91667	1.51915e-05	DOWN
	ENSDARG00000060010	22.8435	36.6404	41.3778	3.17769	2.22139	3.09283	-3.55279	9.08996e-07	DOWN		ENSDARG00000044627	6.81772	11.0708	10.0228	0	0.075706	0	-7.48346	2.67205e-06	DOWN		ENSDARG00000109974	7.74349	9.00753	7.47611	0.166448	0	0	-7.48346	2.67205e-06	DOWN		ENSDARG00000104037	7.63169	6.98442	5.09881	0.436853	0.685749	0.83326	-3.21307	1.57764e-05	DOWN
	ENSDARG00000028327	75.0164	75.2221	75.6676	16.8919	6.38651	11.0365	-2.73321	9.08996e-07	DOWN		ENSDARG00000077155	1.26841	0.790774	0.827572	17.7541	14.9141	31.2851	4.48794	2.85614e-06	UP		ENSDARG00000098915	1.50847	1.97425	2.36088	14.9804	16.5655	17.5896	4.48794	2.85614e-06	UP		ENSDARG00000102226	3.81584	5.43233	4.06016	22.7164	13.715	15.207	1.97846	1.64849e-05	UP
	ENSDARG00000030479	21.7228	23.5979	23.1053	49.3378	46.7881	47.5645	1.07034	9.16094e-07	UP		ENSDARG00000038205	3.01248	2.05601	2.62064	15.3603	14.2327	11.7119	2.41659	2.85614e-06	UP		ENSDARG00000037507	11.1627	10.6116	10.624	0.332897	0.352457	0.87948	2.41659	2.85614e-06	UP		ENSDARG00000022430	74.2355	69.4562	63.5463	6.11595	2.05725	1.66652	-4.48713	1.68534e-05	DOWN
	ENSDARG00000034610	6.55738	4.36773	6.71987	0	0.138837	0.0651123	-6.18514	9.85637e-07	DOWN		ENSDARG00000045555	22.0387	25.1466	19.4479	5.18658	7.79772	7.38008	-1.69252	2.85614e-06	DOWN		ENSDARG00000094674	228.182	92.4197	158.966	1.99738	3.34834	0.29316	-1.69252	2.85614e-06	DOWN		ENSDARG00000030789	349.67	331.372	308.667	486.218	474.538	422.046	0.482383	1.84055e-05	UP
	ENSDARG00000076673	7.91655	6.79425	4.6947	25.5887	21.9363	20.3801	1.79465	1.11162e-06	UP		ENSDARG00000013022	2.69538	3.00494	3.35626	0	0	0	-7.94929	2.85614e-06	DOWN		ENSDARG00000007130	61.8474	73.9111	73.9742	26.1324	30.4875	29.0228	-7.94929	2.85614e-06	DOWN		ENSDARG00000058038	37.1177	45.0107	42.018	77.7599	69.9464	83.1177	0.901972	1.85963e-05	UP
	ENSDARG00000075697	17.2876	14.6198	20.804	4.85015	3.05442	4.39508	-2.09362	1.11162e-06	DOWN		ENSDARG00000060010	16.8065	29.5749	20.4134	2.39381	1.89265	1.92524	-3.43565	2.85614e-06	DOWN		ENSDARG00000062650	111.225	252.828	153.851	6.99083	6.34422	6.74268	-3.43565	2.85614e-06	DOWN		ENSDARG00000038072	9.01927	12.8048	9.06455	2.18427	2.05725	1.24989	-2.56038	1.88501e-05	DOWN
	ENSDARG00000117035	0.023845	0	0	18.3971	17.6323	6.73912	9.13805	1.11162e-06	UP		ENSDARG00000057064	40.1136	17.7133	17.333	0.199484	0.681354	0.160437	-5.8509	3.36893e-06	DOWN		ENSDARG00000037421	10.7604	9.25431	6.29567	0.166448	0.176228	0.29316	-5.8509	3.36893e-06	DOWN		ENSDARG00000101482	33.3019	22.5054	44.7562	8.73707	5.48599	6.04113	-2.32792	1.91608e-05	DOWN
	ENSDARG00000057064	42.3488	18.5629	23.0593	0.334493	0.555349	0.260449	-6.30672	1.11711e-06	DOWN		ENSDARG00000026616	36.784	36.5338	34.5741	77.5993	81.1568	62.4098	1.039	3.36893e-06	UP		ENSDARG00000038072	10.0565	14.4367	8.65655	2.49673	1.93851	1.75896	1.039	3.36893e-06	UP		ENSDARG00000031751	20.8137	24.0574	18.2235	6.5528	1.3715	3.33304	-2.43006	2.03883e-05	DOWN
	ENSDARG00000061256	7.48734	14.3165	5.93742	0.167247	0	0.195337	-5.84707	1.11711e-06	DOWN		ENSDARG00000117035	0	0.158155	0	26.3319	25.8157	18.9315	9.14085	3.41167e-06	UP		ENSDARG00000056932	82.966	77.1192	82.6307	114.184	119.307	125.766	9.14085	3.41167e-06	UP		ENSDARG00000098915	2.08137	3.88023	2.07729	21.8427	11.6577	21.8731	2.87025	2.23159e-05	UP
	ENSDARG00000100560	4.72131	7.88618	3.1298	70.0764	27.9063	42.5834	3.16953	1.19665e-06	UP		ENSDARG00000088937	0	0.158155	0	6.38349	5.14801	3.20873	6.81991	3.41478e-06	UP		ENSDARG00000057921	8.64857	13.3262	10.624	1.66448	0.881142	1.4658	6.81991	3.41478e-06	UP		ENSDARG00000043404	5.20342	5.43233	4.90997	0	0	0	-8.71086	2.23159e-05	DOWN
	ENSDARG00000087094	4.0775	3.39713	10.6781	108.543	125.092	108.933	4.23875	1.19665e-06	UP		ENSDARG00000004789	18.8677	32.4217	26.2984	3.59071	3.63389	2.24611	-3.01955	3.44004e-06	DOWN		ENSDARG00000060885	6.43615	11.4753	10.2305	0	0	0	-3.01955	3.44004e-06	DOWN		ENSDARG00000078423	14.2227	16.685	15.3909	1.74741	3.42875	2.08315	-2.74458	2.24386e-05	DOWN
	ENSDARG00000006397	96.4531	93.7849	96.8397	62.383	64.9758	66.0564	-0.568539	1.19665e-06	DOWN		ENSDARG00000102061	8.24469	4.11202	8.36767	0	0	0	-9.14053	3.79788e-06	DOWN		ENSDARG00000087094	4.72655	2.34442	4.72176	63.2504	72.4299	80.0327	-9.14053	3.79788e-06	DOWN		ENSDARG00000029795	58.9721	57.4275	53.3487	25.3375	31.5445	35.8302	-0.85516	2.36997e-05	DOWN
	ENSDARG00000057737	0.52459	0.849281	0.736424	12.5435	12.4953	14.7479	4.2466	1.20403e-06	UP		ENSDARG00000058502	13.0012	18.1878	11.54	0	0.454236	0.160437	-5.67148	3.81798e-06	DOWN		ENSDARG00000074293	36.2033	41.4593	41.3154	76.5663	69.9627	74.7558	-5.67148	3.81798e-06	DOWN		ENSDARG00000005823	70.4197	97.0058	64.4905	25.7744	28.8015	25.8311	-1.52721	2.36997e-05	DOWN
	ENSDARG00000031819	154.635	146.562	168.135	277.797	293.502	242.185	0.792472	1.28035e-06	UP		ENSDARG00000044626	3.32959	5.69357	4.18383	0	0	0	-8.48023	3.84275e-06	DOWN		ENSDARG00000055797	7.1401	7.15666	7.86959	21.4718	21.4999	19.9349	-8.48023	3.84275e-06	DOWN		ENSDARG00000113131	107.191	65.964	160.518	4.36853	5.48599	10.2074	-3.92343	2.39568e-05	DOWN
	ENSDARG00000077943	115.291	118.717	116.585	161.393	171.047	170.887	0.522182	1.35367e-06	UP		ENSDARG00000102693	6.50062	6.32619	6.62057	23.5391	25.2101	22.782	1.87638	3.91067e-06	UP		ENSDARG00000036161	122.488	114.383	143.227	245.012	240.904	302.248	1.87638	3.91067e-06	UP		ENSDARG00000045481	44.7494	34.1461	38.1467	17.911	17.1437	16.0403	-1.20091	2.54551e-05	DOWN
	ENSDARG00000026616	41.6811	36.8831	45.198	86.4665	89.8276	83.1484	1.06597	1.36725e-06	UP		ENSDARG00000070894	8.8789	8.22405	7.21826	0	0.37853	0	-5.34494	4.0136e-06	DOWN		ENSDARG00000080020	17.4983	17.5215	20.0675	50.7668	47.5817	39.8698	-5.34494	4.0136e-06	DOWN		ENSDARG00000107226	111.7	51.6071	87.1519	0	0	0.208315	-9.34516	2.58675e-05	DOWN
	ENSDARG00000115421	31.4754	25.7211	32.2185	8.52958	9.30209	10.6784	-1.63935	1.40018e-06	DOWN		ENSDARG00000033413	7.76903	6.6425	6.29874	0	0.151412	0	-6.25597	4.13385e-06	DOWN		ENSDARG00000077155	1.00565	1.23391	0.786959	18.1429	15.6843	21.987	-6.25597	4.13385e-06	DOWN		ENSDARG00000057921	10.4068	9.31256	12.6526	1.74741	2.05725	0.624945	-3.07849	2.71447e-05	DOWN
	ENSDARG00000044627	5.65127	10.5554	11.5066	0	0	0.130225	-6.59688	1.40018e-06	DOWN		ENSDARG00000098669	53.5905	51.7166	53.3324	89.1694	96.4494	84.2292	0.767399	4.2684e-06	UP		ENSDARG00000036445	10.6599	12.956	10.624	23.8021	24.8482	29.316	0.767399	4.2684e-06	UP		ENSDARG00000014790	155.062	138.524	148.338	99.6026	110.406	106.866	-0.481839	2.71447e-05	DOWN
	ENSDARG00000037677	2.76602	4.18574	2.71556	0	0	0.0325561	-6.5631	1.40018e-06	DOWN		ENSDARG00000025567	24.0999	23.7232	26.3444	49.472	50.3445	56.7945	1.07395	4.2684e-06	UP		ENSDARG00000002549	20.5152	21.5934	14.5587	45.1075	47.4054	41.6287	1.07395	4.2684e-06	UP		ENSDARG00000074271	5.20342	10.8647	5.66535	0	0	0	-9.17102	3.04572e-05	DOWN
	ENSDARG00000058820	29.1386	30.3315	40.1811	76.2645	72.1953	80.316	1.20085	1.40274e-06	UP		ENSDARG00000026842	515.769	475.73	496.497	251.15	275.343	325.365	-0.804552	4.51143e-06	DOWN		ENSDARG00000104453	15.9898	13.4496	8.26307	1.49804	1.05737	2.34528	-0.804552	4.51143e-06	DOWN		ENSDARG00000077155	0.69379	0	1.6996	17.4741	10.2862	23.9562	4.03125	3.04572e-05	UP
	ENSDARG00000063580	12.3756	11.4653	16.3394	39.8047	39.9851	33.9886	1.49683	1.59404e-06	UP		ENSDARG00000087094	4.12234	2.37232	7.81595	76.6019	85.6992	87.5984	3.9917	4.51143e-06	UP		ENSDARG00000088036	16.4926	19.3723	23.6088	5.4928	4.93439	7.03584	3.9917	4.51143e-06	UP		ENSDARG00000094674	216.115	81.4849	107.264	1.74741	0.685749	1.4582	-6.57267	3.04572e-05	DOWN
	ENSDARG00000060016	159.166	164.761	116.447	72.9196	74.4167	71.3305	-1.01059	1.59404e-06	DOWN		ENSDARG00000023988	83.8739	80.6589	66.2977	27.1298	28.0112	31.606	-1.40847	4.51143e-06	DOWN		ENSDARG00000094385	0.301694	0.616954	0	8.32242	7.04913	6.15636	-1.40847	4.51143e-06	DOWN		ENSDARG00000069192	75.2762	78.3807	63.8296	42.3748	36.3447	26.456	-1.07047	3.05589e-05	DOWN
	ENSDARG00000044626	4.00596	4.9137	5.10894	0	0	0.0325561	-7.09907	1.62469e-06	DOWN		ENSDARG00000057737	0.792759	1.10708	1.24136	16.7567	15.5954	18.6106	3.96156	4.51143e-06	UP		ENSDARG00000058502	11.2633	12.3391	6.68915	0	0.176228	0.29316	3.96156	4.51143e-06	UP		ENSDARG00000015343	9.01927	6.20837	6.60957	20.969	26.0585	19.5816	1.60453	3.41415e-05	UP
	ENSDARG00000094171	5.29359	7.27955	6.62782	0.50174	0.694186	0.748791	-3.22363	1.64649e-06	DOWN		ENSDARG00000060885	6.65917	9.01482	5.10336	0	0	0	-9.12402	4.7077e-06	DOWN		ENSDARG00000033413	9.1514	8.39057	8.26307	0.499345	0	0	-9.12402	4.7077e-06	DOWN		ENSDARG00000098800	4.50963	6.98442	8.30917	20.0953	21.944	24.1645	1.70891	3.59761e-05	UP
	ENSDARG00000098915	1.54993	2.54784	1.93311	20.9058	15.5498	12.6969	3.0269	1.64649e-06	UP		ENSDARG00000101482	35.9912	38.5898	48.5049	8.97678	10.6745	6.41746	-2.22754	5.05142e-06	DOWN		ENSDARG00000037677	2.11186	3.20816	3.9348	0	0	0	-2.22754	5.05142e-06	DOWN		ENSDARG00000070894	7.28479	7.37244	5.09881	0	0	0	-9.03854	3.59761e-05	DOWN
	ENSDARG00000045481	32.6915	38.157	32.9089	14.885	15.9663	11.2319	-1.31359	1.70929e-06	DOWN		ENSDARG00000007808	0.634207	0.790774	2.25283	14.7618	15.7468	11.2306	3.32419	5.71327e-06	UP		ENSDARG00000028327	70.2948	85.0162	69.6459	21.4718	11.2786	14.3648	3.32419	5.71327e-06	UP		ENSDARG00000055504	35.3833	39.5784	31.2538	1.74741	4.80024	6.45776	-2.94346	3.74489e-05	DOWN
	ENSDARG00000105572	10.611	10.5554	12.3811	0.167247	0.555349	0.846459	-4.172	1.74826e-06	DOWN		ENSDARG00000034610	3.64669	3.00494	4.96543	0	0.075706	0	-6.24258	5.834e-06	DOWN		ENSDARG00000070914	0.20113	0.493563	0.786959	19.9738	10.2212	14.0717	-6.24258	5.834e-06	DOWN		ENSDARG00000055426	38.5053	32.594	26.816	69.0228	62.4032	67.494	1.04762	3.90521e-05	UP
	ENSDARG00000113891	17.383	17.3496	20.2517	0.167247	0.416511	1.59525	-4.30493	1.74826e-06	DOWN		ENSDARG00000113891	10.9401	11.3871	14.0227	0.398968	0.605648	0.641746	-4.39914	5.834e-06	DOWN		ENSDARG00000077741	618.373	693.579	638.617	184.258	212.179	233.355	-4.39914	5.834e-06	DOWN		ENSDARG00000059125	276.128	276.273	254.846	175.178	197.496	201.232	-0.490643	4.27379e-05	DOWN
	ENSDARG00000004789	16.3338	30.1495	18.3185	3.34493	2.08256	2.18126	-3.11461	1.76055e-06	DOWN		ENSDARG00000061256	5.07366	9.8056	6.20679	0.199484	0.075706	0.160437	-5.65986	6.13436e-06	DOWN		ENSDARG00000055504	26.4485	25.5419	36.5936	4.16121	3.34834	4.10424	-5.65986	6.13436e-06	DOWN		ENSDARG00000030239	46.137	53.9352	49.1941	83.0021	72.6894	98.7413	0.785195	4.96557e-05	UP
	ENSDARG00000055426	41.9672	36.2158	34.704	89.3097	83.1635	80.4462	1.16072	1.77026e-06	UP		ENSDARG00000079241	87.0449	97.5815	94.9408	50.0705	57.9908	53.7462	-0.78576	6.13436e-06	DOWN		ENSDARG00000094171	6.33558	7.15666	10.624	0.499345	1.58606	1.17264	-0.78576	6.13436e-06	DOWN		ENSDARG00000021833	35.3833	45.0107	43.0566	79.9442	74.0609	92.0752	1.00085	4.96557e-05	UP
	ENSDARG00000007657	180.435	154.084	167.813	88.9753	75.2497	91.1246	-0.974718	1.79647e-06	DOWN		ENSDARG00000104899	11.5743	7.74959	10.3906	1.39639	0.75706	0.962619	-3.30296	6.24572e-06	DOWN		ENSDARG00000044626	3.01694	4.93563	3.14784	0	0	0	-3.30296	6.24572e-06	DOWN		ENSDARG00000011673	6.24411	7.76047	7.83706	0.436853	0.685749	0.208315	-4.2841	5.01227e-05	DOWN
	ENSDARG00000093176	474.015	442.9	559.406	897.948	798.036	827.056	0.773052	1.86314e-06	UP		ENSDARG00000076673	10.3059	11.7035	10.3446	32.3164	31.8722	33.6917	1.59879	6.24572e-06	UP		ENSDARG00000019213	3.11751	3.82511	3.54132	0	0	0	1.59879	6.24572e-06	UP		ENSDARG00000112898	10.7537	12.8048	12.747	3.93168	3.42875	3.54135	-1.73442	5.01227e-05	DOWN
	ENSDARG00000055797	7.94039	7.52221	9.2053	25.5887	23.7412	23.0823	1.5506	2.16362e-06	UP		ENSDARG00000094860	5.86641	7.74959	6.80448	0	0	0	-9.11042	6.31357e-06	DOWN		ENSDARG00000044627	5.4305	12.0923	7.47611	0.332897	0	0	-9.11042	6.31357e-06	DOWN		ENSDARG00000109974	7.28479	8.92454	3.02152	0	0	0	-8.95719	5.01227e-05	DOWN
	ENSDARG00000058502	13.3055	20.3828	12.9334	0.167247	0	0.651123	-5.27334	2.16362e-06	DOWN		ENSDARG00000098845	101.473	110.708	117.653	67.0266	68.2111	71.8756	-0.672876	6.31357e-06	DOWN		ENSDARG00000074747	39.6225	76.1321	83.0242	6.32504	3.34834	5.27688	-0.672876	6.31357e-06	DOWN		ENSDARG00000087094	4.16274	1.94012	8.21475	60.7226	93.9476	56.4534	3.6123	5.01227e-05	UP
	ENSDARG00000021124	1108.05	998.27	1036.06	641.057	679.747	668.963	-0.659235	2.2208e-06	DOWN		ENSDARG00000005823	70.397	93.944	67.4471	30.3216	22.5604	29.1995	-1.50492	6.76545e-06	DOWN		ENSDARG00000058038	37.209	42.6932	38.9545	75.734	69.7864	67.1336	-1.50492	6.76545e-06	DOWN		ENSDARG00000058358	23.9357	21.7293	33.3311	125.814	93.9476	140.404	2.17027	5.06529e-05	UP
	ENSDARG00000101482	39.4635	43.192	52.6083	7.35886	12.6342	7.65069	-2.29928	2.27397e-06	DOWN		ENSDARG00000037517	48.1997	49.8188	45.8383	86.975	95.9195	89.5236	0.924618	6.84101e-06	UP		ENSDARG00000112898	15.3864	18.1384	19.2805	4.49411	7.40159	5.27688	0.924618	6.84101e-06	UP		ENSDARG00000036161	165.816	116.407	122.371	238.522	270.871	268.31	0.945023	5.0668e-05	UP
	ENSDARG00000060885	5.55589	7.58287	4.28046	0	0	0	-8.87903	2.30107e-06	DOWN		ENSDARG00000102226	6.50062	5.37726	6.16081	23.5391	21.5762	19.4128	1.83408	7.69117e-06	UP		ENSDARG00000113891	15.3864	12.5859	18.4935	1.16514	0.528685	1.4658	1.83408	7.69117e-06	UP		ENSDARG00000044627	7.28479	7.37244	10.3865	0	0	0	-9.42534	5.07985e-05	DOWN
	ENSDARG00000023587	0	0.060663	0.0460265	4.01392	6.24767	3.48351	6.86257	2.43456e-06	UP		ENSDARG00000055426	38.8452	33.8451	29.4707	79.7936	68.6653	66.5812	1.07909	7.78556e-06	UP		ENSDARG00000055108	6.43615	10.735	3.9348	0	0	0	1.07909	7.78556e-06	UP		ENSDARG00000028321	75.97	72.9484	76.8599	58.1015	54.1742	53.5369	-0.448251	5.61914e-05	DOWN
	ENSDARG00000068846	104.513	87.5973	106.827	212.905	207.839	200.22	1.05337	2.47026e-06	UP		ENSDARG00000044753	9.83021	6.00988	10.2527	0	0.227118	0	-6.0994	8.38122e-06	DOWN		ENSDARG00000042900	135.461	128.203	154.638	53.4299	73.1348	60.0978	-6.0994	8.38122e-06	DOWN		ENSDARG00000102974	633.43	627.434	616.012	844.001	829.071	814.095	0.406184	5.80445e-05	UP
	ENSDARG00000102061	8.34576	4.12508	8.83709	0	0	0.0976684	-6.5665	2.73416e-06	DOWN		ENSDARG00000039980	329.153	361.067	186.112	46.4798	44.1366	39.6278	-2.74735	8.86391e-06	DOWN		ENSDARG00000037997	40.4271	60.3381	42.4958	12.1507	16.7417	12.3127	-2.74735	8.86391e-06	DOWN		ENSDARG00000086569	0.346895	0.776047	0.37769	7.42651	8.91474	18.7483	4.6894	5.83906e-05	UP
	ENSDARG00000013022	2.24143	2.7905	1.84106	0	0	0.0325561	-6.07521	2.79638e-06	DOWN		ENSDARG00000078423	12.0499	18.346	13.1032	3.19174	2.11977	2.40655	-2.51216	8.89289e-06	DOWN		ENSDARG00000057863	106.196	79.4637	80.2698	33.4561	38.4178	43.6808	-2.51216	8.89289e-06	DOWN		ENSDARG00000044626	3.12205	6.5964	5.19323	0	0	0	-8.65817	6.01603e-05	DOWN
	ENSDARG00000035905	80.2623	86.384	78.199	51.3447	45.3997	42.0625	-0.823781	2.85452e-06	DOWN		ENSDARG00000055504	35.6741	29.5749	31.7236	7.77988	3.33106	1.92524	-2.94193	9.36117e-06	DOWN		ENSDARG00000011769	2.81581	1.60408	3.14784	8.48887	9.16387	15.5375	-2.94193	9.36117e-06	DOWN		ENSDARG00000060885	7.63169	7.37244	6.42072	0	0	0	-9.17026	6.04217e-05	DOWN
	ENSDARG00000098845	89.6573	101.368	95.9652	59.2053	58.4504	59.187	-0.697736	2.85452e-06	DOWN		ENSDARG00000056932	87.362	89.8319	87.0789	123.88	136.498	121.13	0.531312	9.55129e-06	UP		ENSDARG00000038505	35.5999	37.3874	38.1675	19.308	20.7949	14.9512	0.531312	9.55129e-06	UP		ENSDARG00000115421	18.0385	19.4012	24.9275	8.30021	7.54324	7.70765	-1.41608	6.04217e-05	DOWN
	ENSDARG00000099510	10.1103	7.70419	6.62782	40.4737	64.5593	97.4079	3.05232	2.8674e-06	UP		ENSDARG00000098915	1.26841	3.32125	1.65514	13.1659	16.731	12.1932	2.784	9.55142e-06	UP		ENSDARG00000071629	5.53106	3.57833	2.75436	0	0	0	2.784	9.55142e-06	UP		ENSDARG00000043317	9.71306	7.37244	6.13746	0.436853	1.3715	0.83326	-3.19031	6.04217e-05	DOWN
	ENSDARG00000032627	65.2877	75.7074	70.9268	39.972	40.8181	43.1369	-0.770126	2.8674e-06	DOWN		ENSDARG00000032627	87.8377	94.7347	97.3776	53.2622	57.3094	59.6824	-0.717381	9.55142e-06	DOWN		ENSDARG00000044596	39.4214	44.5441	41.7088	25.6331	23.2621	28.1434	-0.717381	9.55142e-06	DOWN		ENSDARG00000071629	6.24411	6.98442	5.57092	0	0	0	-8.98001	6.10842e-05	DOWN
	ENSDARG00000067713	1.95529	1.94121	2.30132	14.216	16.2439	9.01805	2.65419	2.8674e-06	UP		ENSDARG00000075859	110.193	116.244	119.538	55.0576	54.1298	71.3943	-0.940723	9.55142e-06	DOWN		ENSDARG00000115421	28.4598	20.7296	27.9371	10.4862	10.2212	9.38112	-0.940723	9.55142e-06	DOWN		ENSDARG00000101562	71.1134	62.8598	77.2375	29.2692	38.4019	31.6639	-1.11093	6.25426e-05	DOWN
	ENSDARG00000104279	65.3592	67.6999	63.6086	16.5574	16.5216	9.63661	-2.25803	2.98355e-06	DOWN		ENSDARG00000055108	6.34207	9.8056	5.14933	0	0	0	-9.15972	9.64749e-06	DOWN		ENSDARG00000101482	34.9966	37.3874	41.7088	10.6527	10.9262	7.329	-9.15972	9.64749e-06	DOWN		ENSDARG00000006546	17.6916	19.4012	11.8972	43.2485	39.0877	59.1614	1.56706	6.87279e-05	UP
	ENSDARG00000039980	391.75	444.841	249.74	45.8256	47.0658	49.3551	-2.9303	3.03838e-06	DOWN		ENSDARG00000038072	9.03745	13.6013	9.83891	2.59329	1.96836	2.56698	-2.19837	9.79372e-06	DOWN		ENSDARG00000012942	19.7107	39.3617	18.887	0.665794	0.528685	0	-2.19837	9.79372e-06	DOWN		ENSDARG00000034434	6.591	13.9688	12.747	32.3272	30.8587	28.1225	1.43886	7.46973e-05	UP
	ENSDARG00000036161	195.935	174.588	218.58	393.866	439.558	424.727	1.09465	3.13031e-06	UP		ENSDARG00000056213	38.8452	45.2323	34.6661	17.9536	18.3966	16.8458	-1.15337	9.81124e-06	DOWN		ENSDARG00000056213	38.4158	36.1535	38.1675	20.1403	15.6843	17.5896	-1.15337	9.81124e-06	DOWN		ENSDARG00000042900	133.555	109.035	142.767	48.9276	78.1754	52.4954	-1.13742	7.66874e-05	DOWN
	ENSDARG00000025567	21.5797	18.5629	18.3185	40.9754	44.7056	36.5931	1.05845	3.1766e-06	UP		ENSDARG00000057863	102.107	77.8122	76.7802	38.5004	33.992	32.7291	-1.28682	9.81124e-06	DOWN		ENSDARG00000037517	40.9299	49.7265	59.4154	86.0538	91.815	86.4822	-1.28682	9.81124e-06	DOWN		ENSDARG00000045555	16.651	17.8491	14.7299	6.5528	4.80024	6.04113	-1.46968	7.66874e-05	DOWN
	ENSDARG00000012942	14.7124	31.2414	15.2808	0	0.277674	0.0651123	-7.57058	3.22621e-06	DOWN		ENSDARG00000006397	99.5705	107.545	101.561	67.0266	76.8416	75.2447	-0.49175	9.81124e-06	DOWN		ENSDARG00000019516	14.0791	13.9432	22.0349	2.49673	3.52457	1.75896	-0.49175	9.81124e-06	DOWN		ENSDARG00000103840	17.3447	14.7449	15.2964	5.67909	4.80024	4.37461	-1.68335	7.87539e-05	DOWN
	ENSDARG00000100883	7.24889	5.03503	5.93742	0.167247	0.694186	0.618566	-3.48958	3.28868e-06	DOWN		ENSDARG00000010207	0.317103	0.474464	0.735619	3.7902	6.81354	6.25703	3.32306	9.81124e-06	UP		ENSDARG00000075123	1.91073	1.48069	2.36088	8.65532	10.5737	9.67428	3.32306	9.81124e-06	UP		ENSDARG00000102087	30.5267	30.6538	31.5371	80.381	80.2326	61.2446	1.24249	8.1043e-05	UP
	ENSDARG00000098669	62.4501	63.9388	68.3493	106.034	108.848	111.733	0.746851	3.36295e-06	UP		ENSDARG00000044619	30.9176	32.1054	31.1719	0	0.454236	0	-7.02099	9.88112e-06	DOWN		ENSDARG00000043734	30.4711	30.9711	28.724	18.1429	14.4507	16.1238	-7.02099	9.88112e-06	DOWN		ENSDARG00000037997	32.955	49.667	47.9666	13.1056	11.6577	12.7072	-1.79632	8.12772e-05	DOWN
	ENSDARG00000088690	6.462	7.82552	7.45629	0	0.138837	0	-7.60133	3.38414e-06	DOWN		ENSDARG00000052304	17.5992	27.2026	21.6548	5.18658	7.34348	3.85048	-1.9934	9.88112e-06	DOWN		ENSDARG00000102226	4.72655	8.63735	5.11524	17.1442	20.2663	22.2802	-1.9934	9.88112e-06	DOWN		ENSDARG00000037507	11.1006	6.98442	10.4809	0.436853	0	1.04157	-3.83925	8.12772e-05	DOWN
	ENSDARG00000037517	43.7556	50.6536	49.5245	85.9648	101.212	88.162	0.936279	3.53177e-06	UP		ENSDARG00000071629	4.43945	3.32125	4.22981	0	0	0	-8.34778	1.00089e-05	DOWN		ENSDARG00000034453	2.61469	1.72747	1.18044	8.65532	10.9262	10.2606	-8.34778	1.00089e-05	DOWN		ENSDARG00000045493	12.1413	10.4766	13.1247	1.31056	2.743	3.54135	-2.17304	8.28856e-05	DOWN
	ENSDARG00000104836	8.155	6.67292	7.50232	0	0	0	-9.24051	3.58261e-06	DOWN		ENSDARG00000023587	0.158552	0	0	5.38607	6.66213	5.29441	7.06003	1.00127e-05	UP		ENSDARG00000086569	0.502824	0.616954	0	6.49149	11.8073	12.6059	7.06003	1.00127e-05	UP		ENSDARG00000052304	18.7323	23.2814	24.8331	7.86336	6.17174	4.58293	-1.88381	8.42918e-05	DOWN
	ENSDARG00000014208	523.327	487.305	630.885	290.842	235.329	224.702	-1.12945	3.77696e-06	DOWN		ENSDARG00000029795	55.4931	61.2059	57.0105	36.7051	30.131	32.4082	-0.811945	1.11725e-05	DOWN		ENSDARG00000029795	61.1434	64.1632	58.235	37.2844	33.1309	38.6971	-0.811945	1.11725e-05	DOWN		ENSDARG00000077741	569.601	502.49	295.637	201.826	172.123	123.114	-1.46322	8.80222e-05	DOWN
	ENSDARG00000088937	0.0715351	0.242652	0.092053	4.68291	3.47093	3.77651	4.89792	3.79555e-06	UP		ENSDARG00000088690	7.76903	6.16804	6.98838	0	0	0.160437	-7.00267	1.19342e-05	DOWN		ENSDARG00000055426	35.7005	35.2898	27.5436	68.7432	59.389	68.3063	-7.00267	1.19342e-05	DOWN		ENSDARG00000059760	89.4989	84.9771	85.6411	63.7806	61.7174	60.6197	-0.483621	9.09447e-05	DOWN
	ENSDARG00000097451	0	0.060663	0	4.01392	2.63791	4.26485	7.16262	3.86829e-06	UP		ENSDARG00000014208	443.469	386.056	449.831	226.813	213.945	178.245	-1.04766	1.23632e-05	DOWN		ENSDARG00000088690	3.4192	7.40345	5.11524	0	0	0	-1.04766	1.23632e-05	DOWN		ENSDARG00000105572	9.71306	9.31256	11.4251	0	1.3715	0.83326	-3.85018	9.45006e-05	DOWN
	ENSDARG00000094860	4.84054	7.09757	7.77848	0	0.138837	0	-7.45895	3.89573e-06	DOWN		ENSDARG00000002609	2.06117	4.11202	3.08041	12.767	15.444	11.0701	2.08593	1.27209e-05	UP		ENSDARG00000099885	36.7062	34.7962	31.0849	66.5794	55.3357	52.7688	2.08593	1.27209e-05	UP		ENSDARG00000006397	100.253	102.05	103.77	71.644	80.2326	74.1601	-0.442726	0.000100903	DOWN
	ENSDARG00000074293	32.3577	37.429	37.9719	64.2227	69.1409	64.2007	0.875156	4.13251e-06	UP		ENSDARG00000098911	25.2097	35.2685	29.7926	15.5598	12.4915	12.9954	-1.14172	1.28398e-05	DOWN		ENSDARG00000102061	6.53671	4.68885	6.29567	0.166448	0	0	-1.14172	1.28398e-05	DOWN		ENSDARG00000104100	74.2355	72.1723	77.8985	39.3168	33.6017	41.038	-0.964419	0.000101254	DOWN
	ENSDARG00000004939	19.5768	13.4672	14.6364	40.8082	39.1521	37.6349	1.2958	4.13677e-06	UP		ENSDARG00000042900	152.844	136.488	172.825	62.239	71.315	69.1481	-1.18843	1.31392e-05	DOWN		ENSDARG00000014208	343.127	339.942	369.477	218.047	165.655	160.065	-1.18843	1.31392e-05	DOWN		ENSDARG00000101750	26.7109	24.0574	27.8546	54.1698	44.5737	51.6621	0.934535	0.000107783	UP
	ENSDARG00000005823	64.1193	90.5698	68.6715	25.756	24.2965	28.6819	-1.49599	4.46556e-06	DOWN		ENSDARG00000016830	37.4182	28.4679	42.436	77.9983	84.715	76.5282	1.13486	1.35904e-05	UP		ENSDARG00000113131	131.137	57.2533	103.092	8.65532	7.57782	17.2964	1.13486	1.35904e-05	UP		ENSDARG00000039980	300.758	341.461	147.771	47.1802	51.4312	55.6201	-2.33974	0.000107814	DOWN
	ENSDARG00000054473	155.684	156.874	163.072	228.292	244.77	249.999	0.604752	4.73446e-06	UP		ENSDARG00000115421	29.1735	21.3509	27.3099	11.1711	10.5231	7.86139	-1.3965	1.40951e-05	DOWN		ENSDARG00000003035	131.237	141.653	138.111	213.22	206.892	198.762	-1.3965	1.40951e-05	DOWN		ENSDARG00000021579	33.3019	30.2658	26.816	12.2319	13.0292	15.8319	-1.11214	0.000107918	DOWN
	ENSDARG00000067859	19.3622	12.4359	10.3099	167.414	382.08	206.211	4.14783	4.73446e-06	UP		ENSDARG00000104836	7.92759	5.06095	6.89643	0	0	0	-9.07392	1.44447e-05	DOWN		ENSDARG00000079340	2.81581	3.08477	1.9674	0.166448	0	0	-9.07392	1.44447e-05	DOWN		ENSDARG00000004789	14.5696	20.9533	18.8845	4.80539	2.05725	2.08315	-2.62742	0.000109251	DOWN
	ENSDARG00000055504	39.1535	31.9694	34.2897	3.17769	5.41465	4.91598	-2.94289	4.91626e-06	DOWN		ENSDARG00000007657	149.831	119.565	129.055	72.0137	73.132	75.8865	-0.849399	1.4538e-05	DOWN		ENSDARG00000076139	0	0	0	2.66317	3.34834	3.81108	-0.849399	1.4538e-05	DOWN		ENSDARG00000008808	125.923	128.048	116.517	183.478	155.665	184.359	0.505864	0.000111171	UP
	ENSDARG00000060645	51.4814	54.9	51.4576	31.1079	32.4879	32.9794	-0.706547	5.26351e-06	DOWN		ENSDARG00000069833	10.1473	6.80066	10.6665	1.1969	0.37853	0.160437	-4.11462	1.56074e-05	DOWN		ENSDARG00000094860	3.31864	8.39057	7.08263	0	0.176228	0	-4.11462	1.56074e-05	DOWN		ENSDARG00000067859	19.0792	11.2527	10.8586	145.472	242.069	113.115	3.63356	0.000113009	UP
	ENSDARG00000033413	5.31744	5.58099	4.23444	0	0.138837	0.130225	-5.37934	5.43732e-06	DOWN		ENSDARG00000037677	3.96379	3.47941	2.94248	0	0.151412	0.160437	-4.70807	1.56517e-05	DOWN		ENSDARG00000052700	12.9729	10.735	12.9848	2.33028	3.87702	4.69056	-4.70807	1.56517e-05	DOWN		ENSDARG00000023988	59.319	74.1125	60.5248	31.8903	28.8015	24.1645	-1.20453	0.000113835	DOWN
	ENSDARG00000079241	84.6737	101.671	96.1954	54.8569	55.1183	56.2244	-0.763854	5.47891e-06	DOWN		ENSDARG00000021833	25.2097	34.9522	31.5397	63.8349	59.3535	63.0516	1.01885	1.58896e-05	UP		ENSDARG00000105572	10.2576	13.3262	15.3457	0.832242	0.881142	2.63844	1.01885	1.58896e-05	UP		ENSDARG00000104453	14.2227	15.1329	9.72551	1.31056	2.05725	2.29146	-2.72396	0.000115533	DOWN
	ENSDARG00000016830	33.4784	26.2064	35.9927	69.7419	76.2216	70.8421	1.17746	5.69236e-06	UP		ENSDARG00000037997	47.0899	65.9506	51.7692	13.7644	18.3208	15.081	-1.79172	1.58896e-05	DOWN		ENSDARG00000105134	15.487	18.8788	16.5261	33.9555	28.1965	34.5929	-1.79172	1.58896e-05	DOWN		ENSDARG00000059832	9.36616	8.14849	7.36495	20.5321	21.944	22.7063	1.40537	0.000115533	UP
	ENSDARG00000069833	10.7779	9.64541	10.494	0.50174	0.555349	0.618566	-4.13777	5.90435e-06	DOWN		ENSDARG00000058358	7.45193	5.69357	4.8275	27.9278	39.14	26.6325	2.41887	1.60257e-05	UP		ENSDARG00000069192	77.4349	96.8617	81.8438	48.9358	48.2866	38.9903	2.41887	1.60257e-05	UP		ENSDARG00000013022	2.77516	3.49221	2.54941	0	0	0	-7.87729	0.000116231	DOWN
	ENSDARG00000104100	63.2608	60.299	65.5417	25.5887	25.546	37.5047	-1.07526	5.97687e-06	DOWN		ENSDARG00000105572	9.35455	11.7035	9.33317	1.1969	0.75706	0.641746	-3.57176	1.61115e-05	DOWN		ENSDARG00000021124	772.036	738.987	690.95	494.518	547.542	496.027	-3.57176	1.61115e-05	DOWN		ENSDARG00000004939	25.3233	23.2814	22.567	51.1118	59.6602	42.7046	1.09905	0.000116231	UP
	ENSDARG00000023988	78.6409	84.4428	64.8513	22.0766	33.3209	35.1932	-1.31786	6.09177e-06	DOWN		ENSDARG00000058038	31.3932	40.4876	35.7235	64.8323	61.4733	65.4581	0.832555	1.6257e-05	UP		ENSDARG00000036442	15.7887	17.0279	16.5261	1.99738	0	0.87948	0.832555	1.6257e-05	UP		ENSDARG00000100825	31.5674	35.3101	36.1638	61.5963	56.9172	53.1203	0.724525	0.000125555	UP
	ENSDARG00000045493	11.0164	12.1326	11.0924	3.34493	1.94372	1.98592	-2.26409	6.13235e-06	DOWN		ENSDARG00000113131	106.071	80.5008	95.5385	11.1711	8.17625	8.18226	-3.3799	1.64167e-05	DOWN		ENSDARG00000008808	116.152	132.768	120.011	176.269	173.761	175.603	-3.3799	1.64167e-05	DOWN		ENSDARG00000003383	88.1113	84.5891	88.0017	63.3437	67.2034	61.4529	-0.448156	0.000126813	DOWN
	ENSDARG00000062749	46.2832	45.1332	47.6374	23.5818	24.9907	23.9288	-0.939505	6.13235e-06	DOWN		ENSDARG00000058820	31.3932	36.6919	42.0222	78.7962	69.7252	75.2447	1.01339	1.66541e-05	UP		ENSDARG00000099258	45.5559	41.5827	42.8893	24.135	29.4301	21.6938	1.01339	1.66541e-05	UP		ENSDARG00000014208	348.976	347.669	345.208	203.137	198.867	158.944	-0.897556	0.000136227	DOWN
	ENSDARG00000071629	3.36215	2.1232	3.1298	0	0	0	-7.87499	6.31909e-06	DOWN		ENSDARG00000068846	86.5692	78.2866	80.5043	151.807	166.629	147.762	0.92754	1.69791e-05	UP		ENSDARG00000079199	2.81581	2.09764	1.57392	0	0	0	0.92754	1.69791e-05	UP		ENSDARG00000077943	107.884	109.035	108.114	136.735	139.893	149.154	0.391952	0.000137936	UP
	ENSDARG00000052304	17.7168	28.8149	25.1305	5.0174	5.97	6.86934	-1.98526	6.54055e-06	DOWN		ENSDARG00000067859	21.0874	13.1268	12.5975	169.362	329.321	158.351	3.84332	1.73589e-05	UP		ENSDARG00000045525	10.5593	9.00753	9.83699	2.16383	0.881142	2.05212	3.84332	1.73589e-05	UP		ENSDARG00000097451	0	0	0	5.67909	4.80024	3.54135	8.54385	0.000138856	UP
	ENSDARG00000057863	101.699	78.4979	78.0149	36.7943	35.4035	34.4118	-1.27943	6.77239e-06	DOWN		ENSDARG00000076139	0	0	0.0459762	4.18916	4.39095	2.40655	6.52087	1.75326e-05	UP		ENSDARG00000069453	9.1514	9.3777	4.72176	0	0	0	6.52087	1.75326e-05	UP		ENSDARG00000007130	61.4004	56.6514	36.3526	24.0269	29.4872	19.3733	-1.10383	0.000142022	DOWN
	ENSDARG00000021579	32.4292	28.2083	31.8043	14.885	12.2177	12.5341	-1.22585	6.77239e-06	DOWN		ENSDARG00000042990	30.1248	25.4629	26.4823	58.4488	55.7953	50.0562	1.00252	1.84342e-05	UP		ENSDARG00000013022	2.21243	2.7146	2.36088	0.166448	0	0	1.00252	1.84342e-05	UP		ENSDARG00000101542	1.38758	1.55209	2.54941	10.9213	11.6577	10.6241	2.48378	0.000142494	UP
	ENSDARG00000076139	0.0715351	0.060663	0.092053	3.51218	4.30395	3.28817	5.40342	7.33555e-06	UP		ENSDARG00000114494	0	0	0	5.78504	7.34348	4.65266	8.92276	1.91472e-05	UP		ENSDARG00000058820	36.3039	34.5494	44.0697	80.3946	63.266	72.1173	8.92276	1.91472e-05	UP		ENSDARG00000038505	31.9143	39.9664	35.1251	17.911	19.8867	18.3317	-0.934754	0.000142499	DOWN
	ENSDARG00000098911	24.6796	29.8462	31.4821	12.3763	12.9119	13.2178	-1.15568	7.44716e-06	DOWN		ENSDARG00000063580	19.1848	17.5552	25.5168	48.6741	47.3919	52.7836	1.24311	1.96101e-05	UP		ENSDARG00000039980	245.479	297.742	143.227	49.1023	42.2948	51.8893	1.24311	1.96101e-05	UP		ENSDARG00000002609	6.9379	3.88023	5.09881	17.911	20.5725	17.4985	1.80624	0.000142499	UP
	ENSDARG00000055108	4.60209	7.70419	4.37252	0	0	0.0325561	-7.34338	7.95756e-06	DOWN		ENSDARG00000054473	145.709	150.089	147.538	209.059	220.153	219.798	0.550103	2.0179e-05	UP		ENSDARG00000073999	22.0237	16.5344	21.2479	5.4928	6.52045	7.03584	0.550103	2.0179e-05	UP		ENSDARG00000026630	133.555	133.868	156.741	96.9815	103.548	94.3667	-0.533636	0.000142499	DOWN
	ENSDARG00000097581	9.94337	16.4397	18.4106	0	0	0	-10.2404	8.14135e-06	DOWN		ENSDARG00000104100	67.7016	66.1087	71.6309	33.3138	30.888	38.8256	-1.00031	2.09838e-05	DOWN		ENSDARG00000034610	2.91638	2.46782	3.9348	0.166448	0	0	-1.00031	2.09838e-05	DOWN		ENSDARG00000025033	10.06	8.53651	11.0474	1.31056	2.743	2.70809	-2.12198	0.000145012	DOWN
	ENSDARG00000096304	9.44263	10.0094	8.46888	0	0.555349	0.358117	-4.76669	8.19168e-06	DOWN		ENSDARG00000044752	11.4157	5.53542	6.29874	0.199484	0.302824	0	-5.22218	2.24723e-05	DOWN		ENSDARG00000104114	83.6699	82.6718	58.6285	29.1285	26.258	17.5896	-5.22218	2.24723e-05	DOWN		ENSDARG00000057064	29.4861	12.4167	14.5411	0.873707	1.3715	0.208315	-4.88493	0.000145157	DOWN
	ENSDARG00000056213	48.9061	45.3152	44.1854	24.418	20.1314	19.3709	-1.1201	8.72019e-06	DOWN		ENSDARG00000004939	19.1848	19.6112	16.6894	45.2829	40.1999	39.1465	1.1711	2.24817e-05	UP		ENSDARG00000067859	21.2192	12.8326	13.7718	105.362	271.744	138.958	1.1711	2.24817e-05	UP		ENSDARG00000034610	4.85653	1.94012	3.58805	0	0	0	-8.1502	0.000151082	DOWN
	ENSDARG00000073952	105.443	121.569	111.292	194.006	178.822	164.018	0.665239	8.92477e-06	UP		ENSDARG00000097451	0	0	0	3.39123	3.63389	3.20873	8.11985	2.28041e-05	UP		ENSDARG00000040982	10.3582	8.88413	8.26307	2.99607	3.52457	2.9316	8.11985	2.28041e-05	UP		ENSDARG00000028327	71.1134	72.1723	68.5507	14.853	13.0292	24.3728	-1.94265	0.00016325	DOWN
	ENSDARG00000101750	19.9344	25.5998	18.5487	40.3065	49.9814	39.2627	1.0153	8.98893e-06	UP		ENSDARG00000010267	62.6279	33.3707	44.8728	4.9871	9.76607	8.18226	-2.58668	2.28041e-05	DOWN		ENSDARG00000101562	74.2168	53.1814	72.4003	34.2884	33.4834	31.6613	-2.58668	2.28041e-05	DOWN		ENSDARG00000057863	95.3961	79.5448	67.1343	40.1905	40.4592	31.2472	-1.12609	0.000165145	DOWN
	ENSDARG00000102159	0.023845	0	0.460265	12.3763	21.5198	12.5667	6.56881	9.0733e-06	UP		ENSDARG00000077352	0	0	0.137929	4.18916	3.70959	5.29441	5.57297	2.32335e-05	UP		ENSDARG00000009499	0.402259	0.493563	0	5.4928	5.46308	6.74268	5.57297	2.32335e-05	UP		ENSDARG00000012942	22.5482	52.3831	33.3311	0	3.42875	0.624945	-5.14912	0.000165666	DOWN
	ENSDARG00000036442	13.4486	14.2558	11.6447	0.836234	0.277674	0.58601	-4.51076	9.67675e-06	DOWN		ENSDARG00000112898	16.0137	21.3509	20.5514	5.58555	7.34348	7.21964	-1.51523	2.3613e-05	DOWN		ENSDARG00000089092	2.91638	2.34442	3.9348	0.332897	0.352457	0.58632	-1.51523	2.3613e-05	DOWN		ENSDARG00000016830	36.0771	32.594	40.1295	71.2071	65.8319	81.4511	1.00319	0.000166899	UP
	ENSDARG00000089572	6.03279	5.45967	5.61523	0.334493	0	0.0325561	-6.00132	9.67675e-06	DOWN		ENSDARG00000021483	250.512	245.773	241.053	174.15	168.37	154.019	-0.570267	2.38036e-05	DOWN		ENSDARG00000075859	94.0281	91.6793	110.174	52.0984	57.2742	60.0978	-0.570267	2.38036e-05	DOWN		ENSDARG00000051986	99.2119	112.139	91.5898	46.7433	54.1742	46.6625	-1.04322	0.000168611	DOWN
	ENSDARG00000093044	0	0.303315	0.322185	15.2195	18.3265	10.7761	6.27634	9.96769e-06	UP		ENSDARG00000016789	50.7366	29.1005	44.367	10.7721	8.32766	3.69004	-2.45014	2.63542e-05	DOWN		ENSDARG00000109358	4.42485	4.44207	5.11524	0.99869	0.881142	0.29316	-2.45014	2.63542e-05	DOWN		ENSDARG00000000631	44.0556	39.1904	36.3526	20.969	15.7722	19.7899	-1.0614	0.000170317	DOWN
	ENSDARG00000077745	4.36364	4.61038	4.87881	0.50174	0.416511	0.293005	-3.59012	1.00542e-05	DOWN		ENSDARG00000059760	82.9226	82.715	86.0215	57.4514	62.0789	59.8428	-0.487521	2.63542e-05	DOWN		ENSDARG00000095288	6.03389	11.4753	5.11524	80.7275	81.5937	40.1629	-0.487521	2.63542e-05	DOWN		ENSDARG00000102159	0	0	0	11.3582	11.6577	8.3326	9.70906	0.000180581	UP
	ENSDARG00000037997	50.0507	70.3084	60.755	11.0383	21.3809	19.436	-1.78955	1.04754e-05	DOWN		ENSDARG00000012942	15.8552	28.3097	14.9882	0.398968	0.605648	0	-5.61748	2.65685e-05	DOWN		ENSDARG00000099439	206.158	181.261	179.427	295.945	335.363	334.202	-5.61748	2.65685e-05	DOWN		ENSDARG00000033444	4.50963	6.98442	5.85419	12.6687	19.8867	14.3737	1.41699	0.000182515	UP
	ENSDARG00000044753	7.01044	8.55348	8.37682	0.167247	0.138837	0.260449	-5.13781	1.04754e-05	DOWN		ENSDARG00000097581	6.97628	14.3921	13.2871	0	0	0	-9.87692	2.65685e-05	DOWN		ENSDARG00000099913	48.3717	43.5569	50.7589	19.8074	24.672	19.3486	-9.87692	2.65685e-05	DOWN		ENSDARG00000016363	0.346895	0.776047	0	6.5528	7.54324	5.6245	4.81927	0.000182515	UP
	ENSDARG00000038072	9.94337	10.6767	7.41027	2.34145	2.36023	1.92081	-2.0947	1.04892e-05	DOWN		ENSDARG00000101057	9.67166	7.90774	9.60902	2.39381	1.51412	1.92524	-2.24805	2.72534e-05	DOWN		ENSDARG00000103827	1.60904	1.72747	0.786959	9.65401	7.04913	8.50164	-2.24805	2.72534e-05	DOWN		ENSDARG00000028448	31.2205	30.2658	32.859	18.3478	19.201	16.0403	-0.835008	0.000186174	DOWN
	ENSDARG00000058038	29.2101	37.429	31.6202	62.0485	58.0339	54.9873	0.833058	1.04899e-05	UP		ENSDARG00000040861	84.0324	77.8122	78.2055	36.9045	40.427	50.5375	-0.907693	2.75082e-05	DOWN		ENSDARG00000044753	5.73219	10.4882	11.4109	0.99869	0	0	-0.907693	2.75082e-05	DOWN		ENSDARG00000076667	76.3169	32.2059	63.924	3.93168	1.3715	4.79124	-3.93479	0.000193646	DOWN
	ENSDARG00000002609	1.54993	1.88055	1.74901	7.5261	7.08069	6.86934	2.04801	1.09532e-05	UP		ENSDARG00000094171	6.02497	10.2801	10.2067	1.99484	1.66553	1.12306	-2.47153	2.79115e-05	DOWN		ENSDARG00000055412	10.4587	7.89701	12.1979	2.16383	2.64343	2.63844	-2.47153	2.79115e-05	DOWN		ENSDARG00000055412	9.01927	10.0886	6.60957	2.62112	0.685749	1.87483	-2.19642	0.000195352	DOWN
	ENSDARG00000002696	0.357675	0.727955	0.368212	9.19857	10.8293	22.3009	4.89445	1.09532e-05	UP		ENSDARG00000101542	0.634207	2.05601	1.42526	10.1737	8.47907	6.89877	2.61373	2.87116e-05	UP		ENSDARG00000030789	329.149	343.396	339.179	438.092	437.751	460.554	2.61373	2.87116e-05	UP		ENSDARG00000055108	5.89721	9.31256	4.24901	0	0	0	-9.00231	0.00021014	DOWN
	ENSDARG00000033320	9.15649	10.4947	11.6447	24.418	27.6286	22.2033	1.24448	1.09532e-05	UP		ENSDARG00000022550	0.158552	0.158155	0.505738	4.58813	3.25536	3.36917	3.43665	2.90912e-05	UP		ENSDARG00000061951	251.211	250.853	230.973	166.448	176.581	169.153	3.43665	2.90912e-05	UP		ENSDARG00000061256	5.89721	7.76047	4.81554	0.436853	0	0	-5.51685	0.000213253	DOWN
	ENSDARG00000105134	18.6945	19.0482	18.3646	38.4667	34.5704	37.8302	0.982532	1.09594e-05	UP		ENSDARG00000015343	9.5131	11.7035	9.655	27.9278	25.9672	28.8786	1.42423	2.92866e-05	UP		ENSDARG00000004094	88.8993	95.7512	82.2372	133.159	136.753	122.248	1.42423	2.92866e-05	UP		ENSDARG00000099439	215.422	165.686	178.553	287.886	350.418	296.016	0.737615	0.000213253	UP
	ENSDARG00000042900	175.619	153.599	181.252	65.2262	80.5255	81.195	-1.16608	1.11183e-05	DOWN		ENSDARG00000061941	60.7253	82.2405	71.401	42.0911	31.3423	35.6169	-0.982898	3.18139e-05	DOWN		ENSDARG00000059760	88.9999	92.1729	88.1394	73.7366	62.3848	61.5636	-0.982898	3.18139e-05	DOWN		ENSDARG00000011769	3.12205	1.55209	2.07729	10.0476	7.54324	8.74923	1.98111	0.000218383	UP
	ENSDARG00000102226	6.67661	7.70419	6.35166	24.2508	21.2421	21.194	1.68375	1.11183e-05	UP		ENSDARG00000095796	99.5705	81.766	76.5044	44.2855	41.2598	34.3334	-1.10234	3.19676e-05	DOWN		ENSDARG00000021833	38.1141	37.0172	38.9545	76.8992	70.1389	63.0294	-1.10234	3.19676e-05	DOWN		ENSDARG00000004094	83.6017	88.0813	87.2463	130.619	133.035	114.99	0.541906	0.000236914	UP
	ENSDARG00000042341	106.444	93.2996	108.484	72.7523	72.0565	68.9864	-0.529424	1.12597e-05	DOWN		ENSDARG00000099510	11.8914	12.3361	12.9193	48.2751	71.5422	101.235	2.56797	3.2779e-05	UP		ENSDARG00000016789	37.4101	27.6395	29.9045	7.82308	5.11062	6.74268	2.56797	3.2779e-05	UP		ENSDARG00000023587	0	0	0	3.05797	4.11449	3.74967	8.20249	0.000249214	UP
	ENSDARG00000061941	60.1848	77.8912	63.8388	32.9476	33.0432	32.4259	-1.03595	1.15804e-05	DOWN		ENSDARG00000074293	36.1498	42.5436	42.7579	70.6173	67.984	66.7416	0.75432	3.8584e-05	UP		ENSDARG00000023988	67.0767	68.9754	51.5458	27.2975	31.3686	29.0228	0.75432	3.8584e-05	UP		ENSDARG00000105134	15.9572	20.1772	18.4124	31.8903	36.3447	31.0389	0.855927	0.000249214	UP
	ENSDARG00000001442	8.65574	9.09944	10.9083	31.6096	26.9344	22.2033	1.48913	1.16116e-05	UP		ENSDARG00000034434	6.18352	6.95881	8.04583	17.9536	18.3208	21.0172	1.42286	3.8584e-05	UP		ENSDARG00000098845	104.99	107.227	114.896	71.4064	70.6676	82.6711	1.42286	3.8584e-05	UP		ENSDARG00000044596	40.5867	44.6227	44.7562	29.2692	26.0585	28.5391	-0.627441	0.000249214	DOWN
	ENSDARG00000114494	0	0	0	2.84319	3.88744	1.88826	7.82799	1.2488e-05	UP		ENSDARG00000069453	8.56179	6.6425	4.50567	0	0	0	-9.04532	3.88483e-05	DOWN		ENSDARG00000045555	15.6881	18.3852	16.9196	5.65925	6.69668	8.7948	-9.04532	3.88483e-05	DOWN		ENSDARG00000008541	873.134	762.466	503.555	364.773	427.907	316.847	-0.948266	0.000255643	DOWN
	ENSDARG00000044619	35.6245	37.429	45.244	0.668987	0.694186	0.781347	-5.72386	1.27762e-05	DOWN		ENSDARG00000086207	8.24469	13.7595	10.2527	0.598452	1.74124	1.92524	-2.85386	3.88483e-05	DOWN		ENSDARG00000090195	3.7209	2.34442	5.11524	19.308	15.5081	17.2964	-2.85386	3.88483e-05	DOWN		ENSDARG00000056381	36.424	38.8023	30.3096	17.0373	20.5725	18.1234	-0.921287	0.000264575	DOWN
	ENSDARG00000086207	10.8256	13.2852	9.75762	1.50522	0.694186	1.82314	-2.99793	1.32188e-05	DOWN		ENSDARG00000056984	3.32959	4.27018	1.79307	0	0.075706	0	-5.88746	3.94528e-05	DOWN		ENSDARG00000056984	1.7096	4.0719	1.9674	0	0	0	-5.88746	3.94528e-05	DOWN		ENSDARG00000094171	5.89721	6.20837	5.94861	0.873707	1.3715	0.83326	-2.6322	0.00027069	DOWN
	ENSDARG00000101542	0.858421	1.21326	0.828477	7.8606	4.8593	5.63221	2.65391	1.33206e-05	UP		ENSDARG00000002549	24.2584	24.8303	20.3215	44.8839	54.2055	44.7618	1.0604	3.96175e-05	UP		ENSDARG00000101542	2.11186	1.85086	2.36088	14.481	10.3975	7.03584	1.0604	3.96175e-05	UP		ENSDARG00000021483	223.747	249.111	236.906	152.899	185.152	168.735	-0.4883	0.00027069	DOWN
	ENSDARG00000112898	15.0462	19.2302	16.9838	4.85015	5.41465	7.09724	-1.53953	1.37275e-05	DOWN		ENSDARG00000002305	177.895	182.352	179.997	133.056	127.64	132.841	-0.457539	4.13891e-05	DOWN		ENSDARG00000069833	7.1401	7.28005	7.86959	0.665794	0.704913	0.29316	-0.457539	4.13891e-05	DOWN		ENSDARG00000104899	6.591	5.82035	9.15898	1.74741	0.685749	0.624945	-2.8986	0.000282014	DOWN
	ENSDARG00000102076	69.9374	94.9982	79.3497	228.961	198.676	216.238	1.39962	1.3921e-05	UP		ENSDARG00000007130	105.12	99.1631	97.9753	52.6638	47.4676	48.9331	-1.02128	4.13891e-05	DOWN		ENSDARG00000090721	4.92768	3.33155	7.08263	15.3133	16.9179	16.7101	-1.02128	4.13891e-05	DOWN		ENSDARG00000042341	89.152	95.0657	91.873	67.2754	63.7747	69.5772	-0.454723	0.000283014	DOWN
	ENSDARG00000056984	3.3383	5.09569	2.99172	0	0.138837	0.0976684	-5.23091	1.3921e-05	DOWN		ENSDARG00000074747	39.1623	73.7001	77.8377	3.39123	7.34348	9.46576	-3.21335	4.13891e-05	DOWN		ENSDARG00000002609	7.54236	3.70172	5.50872	17.81	19.3851	18.4691	-3.21335	4.13891e-05	DOWN		ENSDARG00000105012	50.9935	41.1305	50.6104	31.0166	31.5445	29.9974	-0.635265	0.000283014	DOWN
	ENSDARG00000010207	0.619971	0.60663	0.368212	5.85363	3.60977	3.28817	2.94212	1.3921e-05	UP		ENSDARG00000037192	2.85393	3.47941	3.21833	0	0	0	-8.01801	4.16702e-05	DOWN		ENSDARG00000016830	46.0587	33.6857	42.4958	84.8887	81.065	72.1173	-8.01801	4.16702e-05	DOWN		ENSDARG00000102453	2.08137	2.32814	3.21036	9.17392	12.3435	7.91597	1.85835	0.000285658	UP
	ENSDARG00000104047	0.023845	0	0	3.67943	3.60977	1.82314	6.9402	1.3921e-05	UP		ENSDARG00000002696	0.158552	0.632619	0.0459762	6.58297	6.58642	12.5141	5.29626	4.26193e-05	UP		ENSDARG00000076302	84.7761	101.797	113.716	55.0944	65.7332	50.7167	5.29626	4.26193e-05	UP		ENSDARG00000058502	15.2634	13.9688	9.15898	0.436853	1.3715	0.41663	-4.34573	0.000285658	DOWN
	ENSDARG00000010267	63.4754	34.3959	47.5454	7.19161	8.74674	7.84603	-2.61116	1.39849e-05	DOWN		ENSDARG00000089572	5.23221	5.06095	5.10336	0	0.227118	0	-5.34132	4.26193e-05	DOWN		ENSDARG00000104047	0	0	0	3.99476	5.28685	3.51792	-5.34132	4.26193e-05	DOWN		ENSDARG00000090634	8.67237	10.0886	10.4809	17.911	15.7722	19.5816	0.868037	0.000287243	UP
	ENSDARG00000079328	4.98361	17.2283	17.2139	0.167247	0.277674	0.293005	-5.56207	1.48474e-05	DOWN		ENSDARG00000045525	6.50062	7.43328	5.70105	1.1969	1.13559	0.802183	-2.61992	4.29014e-05	DOWN		ENSDARG00000036791	32.7841	20.6063	15.3457	3.82831	1.93851	2.34528	-2.61992	4.29014e-05	DOWN		ENSDARG00000076673	19.0792	32.2059	22.6614	55.4804	52.1169	59.3698	1.18859	0.000292766	UP
	ENSDARG00000102693	7.65425	7.27955	6.39768	25.087	17.4935	21.4219	1.58125	1.48474e-05	UP		ENSDARG00000008541	1256.68	1162.12	1027.57	541.799	598.759	506.177	-1.06508	4.29014e-05	DOWN		ENSDARG00000098284	2.41356	2.83799	5.50872	11.3185	9.69256	15.5375	-1.06508	4.29014e-05	DOWN		ENSDARG00000060016	224.094	195.176	188.184	111.398	128.235	133.53	-0.699296	0.000301305	DOWN
	ENSDARG00000037192	2.62295	3.03315	3.17583	0	0	0	-7.90243	1.59325e-05	DOWN		ENSDARG00000013921	23.4657	23.0906	17.7008	0.797936	4.46665	5.45484	-2.52895	4.29014e-05	DOWN		ENSDARG00000061256	6.43615	6.29293	4.32828	0.332897	0.528685	0	-2.52895	4.29014e-05	DOWN		ENSDARG00000040190	9.36616	12.8048	10.292	27.9586	36.3447	34.372	1.6106	0.000302283	UP
	ENSDARG00000035132	9.44263	7.94685	11.0003	22.4111	28.0451	24.0264	1.38854	1.67775e-05	UP		ENSDARG00000051986	122.402	126.84	113.653	44.4849	59.6563	70.913	-1.04634	4.41557e-05	DOWN		ENSDARG00000002305	159.898	170.156	168.409	118.345	118.073	135.733	-1.04634	4.41557e-05	DOWN		ENSDARG00000031819	183.507	170.342	168.827	246.822	262.642	247.686	0.534347	0.00030711	UP
	ENSDARG00000095459	9.39494	16.0757	15.8791	3.34493	3.7486	2.8975	-2.05709	1.7113e-05	DOWN		ENSDARG00000074581	0.158552	0.31631	0.0919524	3.7902	2.64971	2.72742	4.15602	4.55771e-05	UP		ENSDARG00000060010	11.6655	26.0355	16.9196	3.82831	2.4672	3.81108	4.15602	4.55771e-05	UP		ENSDARG00000103813	31.9143	31.0419	31.065	20.969	19.8867	16.8735	-0.715109	0.000308482	DOWN
	ENSDARG00000028336	10.1818	8.43215	8.83709	23.5818	28.1839	25.5566	1.49109	1.7113e-05	UP		ENSDARG00000055412	8.40324	9.64744	10.4826	1.59587	1.96836	3.20873	-2.07472	4.56583e-05	DOWN		ENSDARG00000102076	55.8135	86.8671	51.1524	140.815	154.024	161.531	-2.07472	4.56583e-05	DOWN		ENSDARG00000007989	37.4646	44.6227	42.4901	23.1532	27.43	24.5812	-0.738583	0.000312597	DOWN
	ENSDARG00000113131	182.82	98.8199	159.068	14.3832	11.94	24.1892	-3.07538	1.72607e-05	DOWN		ENSDARG00000011196	1.90262	3.63756	4.09188	25.135	24.9073	26.6325	2.95115	4.59513e-05	UP		ENSDARG00000089877	5.93332	7.52684	4.32828	0.665794	1.40983	1.17264	2.95115	4.59513e-05	UP		ENSDARG00000056213	35.0364	38.0263	25.9662	18.7847	15.0865	16.4569	-0.954535	0.000313191	DOWN
	ENSDARG00000093457	0.04769	0	0.184106	2.34145	3.7486	2.60449	5.02297	1.72607e-05	UP		ENSDARG00000062335	2.53683	3.1631	2.29881	0	0.075706	0	-5.67822	4.77627e-05	DOWN		ENSDARG00000055100	3.92203	2.34442	3.14784	0	0	0	-5.67822	4.77627e-05	DOWN		ENSDARG00000001442	6.591	8.53651	9.15898	24.4638	15.0865	19.9982	1.28772	0.000313191	UP
	ENSDARG00000102087	40.8942	39.1883	33.3692	89.477	93.4374	79.9253	1.20911	1.89535e-05	UP		ENSDARG00000096304	9.5131	9.8056	7.35619	0.797936	0.529942	0.160437	-4.14403	4.99809e-05	DOWN		ENSDARG00000104100	73.8146	65.0269	71.6133	37.6173	33.4834	44.2672	-4.14403	4.99809e-05	DOWN		ENSDARG00000073999	17.3447	12.0287	22.2837	5.24224	6.17174	6.04113	-1.58459	0.000324813	DOWN
	ENSDARG00000034270	157.663	155.6	169.562	116.236	111.625	118.635	-0.478059	1.94702e-05	DOWN		ENSDARG00000101750	29.4906	29.5749	27.6777	51.0679	57.158	52.3023	0.891423	5.90054e-05	UP		ENSDARG00000037192	3.11751	2.09764	4.32828	0	0	0	0.891423	5.90054e-05	UP		ENSDARG00000045935	9.71306	9.31256	11.7084	3.49483	5.48599	2.49978	-1.53176	0.000329042	DOWN
	ENSDARG00000075859	112.262	113.44	129.703	63.2193	59.0058	73.9024	-0.852335	1.9802e-05	DOWN		ENSDARG00000010169	38.3695	45.5486	35.5856	11.969	16.9581	10.1075	-1.59484	6.13704e-05	DOWN		ENSDARG00000030239	48.2711	53.3048	46.8241	77.0656	81.4175	78.2737	-1.59484	6.13704e-05	DOWN		ENSDARG00000074747	54.4625	76.0526	63.7351	6.98965	5.48599	10.8324	-2.95339	0.000334294	DOWN
	ENSDARG00000045555	20.2921	22.2633	19.9295	8.19509	9.16325	6.86934	-1.37441	1.9802e-05	DOWN		ENSDARG00000035132	13.1598	11.5453	14.5745	27.7283	34.9005	33.0499	1.28005	6.23455e-05	UP		ENSDARG00000061941	61.5457	83.2888	70.4329	41.6121	38.2416	36.645	1.28005	6.23455e-05	UP		ENSDARG00000021124	838.792	740.349	737.439	562.667	559.571	569.95	-0.452798	0.00033724	DOWN
	ENSDARG00000003035	158.903	157.966	168.319	252.208	256.155	231.702	0.608472	1.98452e-05	UP		ENSDARG00000105134	16.965	16.7644	17.8847	34.7102	34.2948	25.9907	0.878533	6.75282e-05	UP		ENSDARG00000021483	216.013	238.885	217.988	165.117	155.962	156.547	0.878533	6.75282e-05	UP		ENSDARG00000043416	72.1541	63.6358	72.5164	10.4845	11.6577	20.8315	-2.23849	0.000344859	DOWN
	ENSDARG00000019213	2.69449	3.39713	2.9457	0	0.277674	0.0976684	-4.52904	2.06319e-05	DOWN		ENSDARG00000060016	182.334	187.413	154.342	97.3482	105.988	107.011	-0.753209	6.78327e-05	DOWN		ENSDARG00000095796	70.1942	67.0012	63.7437	38.616	29.2539	32.5408	-0.753209	6.78327e-05	DOWN		ENSDARG00000076139	0	0	0	0.436853	4.11449	3.33304	7.72641	0.000346956	UP
	ENSDARG00000070625	2.6468	2.1232	1.79503	11.3728	10.2739	7.68325	2.13564	2.17908e-05	UP		ENSDARG00000079199	2.85393	2.68863	2.80455	0.199484	0.151412	0	-4.39187	6.82948e-05	DOWN		ENSDARG00000097581	3.7209	9.13092	9.44351	0	0	0	-4.39187	6.82948e-05	DOWN		ENSDARG00000062152	32.2612	53.9352	69.5893	3.05797	4.80024	3.33304	-3.8793	0.000346956	DOWN
	ENSDARG00000103409	722.886	743.121	707.657	976.386	971.305	922.25	0.400827	2.29032e-05	UP		ENSDARG00000019213	4.2809	3.1631	3.21833	0.199484	0.302824	0	-4.10812	6.82948e-05	DOWN		ENSDARG00000060838	6.43615	4.56546	2.75436	0.166448	0.176228	0	-4.10812	6.82948e-05	DOWN		ENSDARG00000099885	32.2612	36.4742	38.1467	54.1698	63.7747	53.9536	0.670698	0.000357865	UP
	ENSDARG00000034453	2.31297	2.30519	1.28874	8.69683	7.08069	10.5807	2.15613	2.45227e-05	UP		ENSDARG00000036791	33.613	18.6623	17.333	3.39123	3.25536	1.12306	-3.13366	6.90854e-05	DOWN		ENSDARG00000026028	53.2993	54.1685	53.1198	30.9594	33.4834	24.0391	-3.13366	6.90854e-05	DOWN		ENSDARG00000026149	35.0364	37.2502	39.9407	61.5963	52.8027	58.5365	0.622482	0.000364792	UP
	ENSDARG00000007130	101.27	97.6674	99.2792	51.0102	46.5104	47.8575	-1.03754	2.45227e-05	DOWN		ENSDARG00000031427	20.7703	17.0807	15.54	54.2597	44.8179	39.307	1.37874	6.96534e-05	UP		ENSDARG00000035132	14.8836	15.4238	20.8544	39.4483	40.1801	35.1792	1.37874	6.96534e-05	UP		ENSDARG00000036445	9.71306	10.8647	12.747	22.7164	22.6297	19.3733	0.929756	0.000372484	UP
	ENSDARG00000033443	17.0015	24.1439	15.7411	5.85363	7.35837	6.57634	-1.51859	2.55237e-05	DOWN		ENSDARG00000099913	41.2234	45.8649	40.9648	17.5546	20.1378	19.5733	-1.15574	6.96534e-05	DOWN		ENSDARG00000034434	9.1514	9.99465	11.8044	27.464	21.8523	24.0391	-1.15574	6.96534e-05	DOWN		ENSDARG00000010169	35.3833	37.2502	31.5371	8.73707	15.7722	12.0823	-1.52892	0.000372484	DOWN
	ENSDARG00000020024	32.7869	32.6973	29.3189	8.69683	12.4953	13.3155	-1.44466	2.67999e-05	DOWN		ENSDARG00000102159	0	0	0.275857	9.17626	14.687	7.70095	5.98374	6.99612e-05	UP		ENSDARG00000077352	0	0.370172	0	3.49542	3.17211	6.44952	5.98374	6.99612e-05	UP		ENSDARG00000044492	33.3019	41.1305	31.3482	16.1636	21.944	19.3733	-0.880537	0.000373139	DOWN
	ENSDARG00000056932	99.4099	102.702	107.104	137.477	147.445	143.019	0.469138	2.76816e-05	UP		ENSDARG00000008808	137.306	143.13	131.584	198.088	203.725	176.962	0.491418	7.09185e-05	UP		ENSDARG00000101750	31.5774	30.3541	29.511	58.9227	57.4504	45.4398	0.491418	7.09185e-05	UP		ENSDARG00000055797	9.71306	7.37244	8.49802	17.911	22.6297	16.6652	1.14187	0.000373139	UP
	ENSDARG00000044752	7.94039	5.88431	7.87053	0.334493	0.138837	0.358117	-4.53925	2.81611e-05	DOWN		ENSDARG00000063180	3.80524	8.22405	5.14933	0.398968	0.832766	0.641746	-3.08788	7.29937e-05	DOWN		ENSDARG00000007657	128.12	114.136	100.731	71.7393	66.2619	74.7558	-3.08788	7.29937e-05	DOWN		ENSDARG00000069833	6.24411	10.4766	6.98726	1.31056	0.685749	0	-3.90265	0.000376254	DOWN
	ENSDARG00000098284	3.24292	3.63978	4.37252	14.885	11.5235	15.3339	1.89235	2.88835e-05	UP		ENSDARG00000068103	13.3183	10.9127	10.5285	1.59587	3.33106	2.88786	-2.11117	7.3323e-05	DOWN		ENSDARG00000006683	45.757	49.9733	63.3502	26.1324	21.4999	24.3323	-2.11117	7.3323e-05	DOWN		ENSDARG00000090195	1.04068	4.65628	5.4765	14.853	21.944	15.4153	2.1214	0.000376254	UP
	ENSDARG00000069453	7.32042	7.70419	2.99172	0.167247	0	0	-7.32643	2.88835e-05	DOWN		ENSDARG00000037421	1.74407	2.53048	3.03443	0	0.075706	0.160437	-4.72657	7.3323e-05	DOWN		ENSDARG00000102159	0.100565	0	0	6.99083	9.3401	6.74268	-4.72657	7.3323e-05	DOWN		ENSDARG00000020024	30.5267	37.2502	23.0391	11.795	11.6577	12.7072	-1.305	0.000376708	DOWN
	ENSDARG00000019660	8.56036	25.7818	8.92914	0	0	0.0651123	-8.02108	3.07175e-05	DOWN		ENSDARG00000095459	10.4644	15.8155	15.54	4.18916	4.23953	3.04829	-1.86031	7.44353e-05	DOWN		ENSDARG00000102087	43.6451	33.0687	25.1827	67.4116	75.9544	72.9968	-1.86031	7.44353e-05	DOWN		ENSDARG00000036791	40.2398	19.0131	18.5068	3.49483	2.743	3.12472	-3.02386	0.000382184	DOWN
	ENSDARG00000078572	85.9851	85.1708	76.358	48.3343	46.3716	49.4202	-0.778888	3.09578e-05	DOWN		ENSDARG00000073952	111.938	121.937	119.814	185.321	174.427	165.41	0.569552	7.45914e-05	UP		ENSDARG00000022550	0.402259	0.493563	0.39348	4.32766	2.64343	4.3974	0.569552	7.45914e-05	UP		ENSDARG00000031427	18.3854	11.2527	16.996	48.0539	30.8587	36.4551	1.2963	0.000383949	UP
	ENSDARG00000013921	20.6975	27.4197	17.8583	3.51218	4.02628	3.93929	-2.51284	3.18797e-05	DOWN		ENSDARG00000101334	318.213	304.448	199.123	99.343	104.323	79.5765	-1.53269	8.02927e-05	DOWN		ENSDARG00000057737	2.11186	1.72747	0	10.4862	9.69256	12.6059	-1.53269	8.02927e-05	DOWN		ENSDARG00000038094	87.7644	81.8729	95.0834	56.7909	63.0889	60.6197	-0.559896	0.000386767	DOWN
	ENSDARG00000040861	82.1938	82.6836	79.2116	42.1462	41.3735	49.7458	-0.866777	3.21728e-05	DOWN		ENSDARG00000036875	14.7453	22.7743	24.9651	3.59071	3.10395	1.7648	-2.88343	8.38615e-05	DOWN		ENSDARG00000040190	7.34123	15.3005	14.1653	41.1128	33.3072	31.6613	-2.88343	8.38615e-05	DOWN		ENSDARG00000076302	71.1134	73.3364	74.216	38.88	50.7454	39.3715	-0.784232	0.000391891	DOWN
	ENSDARG00000099913	43.9702	47.0745	44.2775	16.8919	20.8256	21.4219	-1.1871	3.52148e-05	DOWN		ENSDARG00000076667	52.4806	29.2586	51.2175	3.59071	3.55818	2.72742	-3.74172	8.41998e-05	DOWN		ENSDARG00000031819	173.374	151.647	169.983	255.998	231.74	227.492	-3.74172	8.41998e-05	DOWN		ENSDARG00000112145	21.1606	17.8491	18.7901	29.706	37.7162	39.9965	0.898579	0.000391891	UP
	ENSDARG00000077920	16.2861	13.2245	17.8123	5.85363	4.72046	5.37176	-1.56883	3.62912e-05	DOWN		ENSDARG00000095288	4.9151	9.96375	7.63205	61.6406	73.2077	48.6123	3.02522	8.69404e-05	UP		ENSDARG00000032627	93.6258	106.856	111.748	70.2412	72.9585	68.5994	3.02522	8.69404e-05	UP		ENSDARG00000073845	19.4261	29.8778	37.108	11.795	6.17174	6.24945	-1.85618	0.000400431	DOWN
	ENSDARG00000079199	2.05067	2.42652	2.07119	0.167247	0	0.0976684	-4.4243	3.64602e-05	DOWN		ENSDARG00000034270	161.406	142.972	158.158	120.089	110.909	112.145	-0.432075	8.77963e-05	DOWN		ENSDARG00000031751	14.2802	17.5215	12.9848	4.66056	4.22948	4.3974	-0.432075	8.77963e-05	DOWN		ENSDARG00000055389	26.364	34.1461	30.1208	12.2319	18.5152	8.3326	-1.29836	0.000400431	DOWN
	ENSDARG00000101562	75.6364	54.1114	69.2239	31.7769	36.2365	31.2213	-1.00741	3.6641e-05	DOWN		ENSDARG00000100560	13.0012	19.1367	14.0227	88.7704	48.9061	68.0251	2.15577	8.81827e-05	UP		ENSDARG00000060771	13.8779	34.0559	18.887	1.66448	0.881142	0.58632	2.15577	8.81827e-05	UP		ENSDARG00000070452	39.546	38.8023	46.1726	27.5218	16.458	23.3313	-0.873268	0.000400431	DOWN
	ENSDARG00000010169	38.8674	46.6498	38.7083	12.209	17.7712	10.711	-1.62022	3.69072e-05	DOWN		ENSDARG00000062749	45.5043	50.6095	46.436	25.3345	28.4654	29.5203	-0.771795	8.82546e-05	DOWN		ENSDARG00000097451	0	0	0.39348	3.82831	2.81965	3.81108	-0.771795	8.82546e-05	DOWN		ENSDARG00000103127	33.6488	36.0862	34.2753	21.4058	24.0012	21.6648	-0.640004	0.000427906	DOWN
	ENSDARG00000077352	0.23845	0.121326	0.322185	3.84667	3.47093	5.59965	4.15613	3.69072e-05	UP		ENSDARG00000059657	0.95131	1.42339	0.36781	7.38091	15.2926	8.82401	3.68059	9.57263e-05	UP		ENSDARG00000060845	2.91638	1.85086	4.32828	0	0	0	3.68059	9.57263e-05	UP		ENSDARG00000052700	11.4475	12.0287	12.6526	3.05797	5.48599	3.95798	-1.56897	0.000453988	DOWN
	ENSDARG00000058229	13.0671	14.0131	15.649	4.85015	6.52535	5.46943	-1.34021	3.69072e-05	DOWN		ENSDARG00000075697	12.5256	10.4382	12.6435	4.78762	4.46665	3.5296	-1.47741	9.57263e-05	DOWN		ENSDARG00000098800	8.04518	5.05902	7.86959	19.6409	16.3892	17.0033	-1.47741	9.57263e-05	DOWN		ENSDARG00000089331	0	0	0	3.05797	7.54324	1.4582	8.19873	0.000458474	UP
	ENSDARG00000034434	5.69896	5.88431	5.70729	16.3902	14.4391	14.227	1.37761	3.69072e-05	UP		ENSDARG00000030239	41.2234	47.7627	38.62	61.6406	70.7851	71.0734	0.679566	9.57263e-05	UP		ENSDARG00000078423	11.0621	13.9432	7.08263	3.66186	2.29097	2.63844	0.679566	9.57263e-05	UP		ENSDARG00000006683	50.2998	64.0238	55.9925	27.0849	22.6297	28.5391	-1.10397	0.000461971	DOWN
	ENSDARG00000102974	682.921	670.629	711.57	868.512	939.927	907.925	0.395465	3.97267e-05	UP		ENSDARG00000031819	175.834	158.155	170.158	264.915	258.763	221.563	0.563744	9.57895e-05	UP		ENSDARG00000001442	7.4418	8.88413	8.65655	21.6383	18.8564	17.8828	0.563744	9.57895e-05	UP		ENSDARG00000104114	69.7259	83.037	60.808	27.9586	27.43	21.0398	-1.50039	0.000461971	DOWN
	ENSDARG00000089877	6.36662	5.64165	7.68642	0.668987	1.66605	1.20458	-2.44669	3.98891e-05	DOWN		ENSDARG00000005372	1.10986	0.948929	0.735619	5.38607	12.7186	7.86139	3.26609	9.58408e-05	UP		ENSDARG00000011026	19.0067	19.1256	26.3631	9.65401	12.6884	8.50164	3.26609	9.58408e-05	UP		ENSDARG00000020730	236.582	230.874	220.571	175.615	180.352	178.526	-0.363672	0.000461971	DOWN
	ENSDARG00000052700	8.94188	9.16011	9.52748	2.34145	2.77674	3.35328	-1.6758	4.1179e-05	DOWN		ENSDARG00000028336	9.196	8.54036	7.63205	22.1427	24.6044	17.1667	1.34054	9.64923e-05	UP		ENSDARG00000060016	195.096	201.991	178.246	120.675	123.007	117.557	1.34054	9.64923e-05	UP		ENSDARG00000094860	3.12205	3.88023	5.28766	0	0	0	-8.41838	0.000484795	DOWN
	ENSDARG00000022550	0.28614	0.545967	0.644371	3.51218	2.77674	4.68808	2.92195	4.1179e-05	UP		ENSDARG00000062148	92.7528	98.5304	81.8836	46.2803	47.7705	51.821	-0.90212	9.66402e-05	DOWN		ENSDARG00000010267	42.6395	27.8863	40.5284	5.65925	11.9835	7.62216	-0.90212	9.66402e-05	DOWN		ENSDARG00000116649	76.6638	73.3364	79.8814	99.1657	108.348	108.949	0.457992	0.000493047	UP
	ENSDARG00000033444	5.41282	5.94497	7.87053	16.3902	16.5216	17.1896	1.38247	4.1228e-05	UP		ENSDARG00000086569	0.158552	0.474464	0.597691	2.79278	9.00901	6.89877	3.76845	0.000102386	UP		ENSDARG00000008541	743.275	864.722	691.737	385.162	419.247	420.391	3.76845	0.000102386	UP		ENSDARG00000057737	1.73447	0.776047	0.472112	7.42651	10.972	5.6245	3.16867	0.000516531	UP
	ENSDARG00000013333	80.5962	78.1945	78.5672	50.0068	58.7281	54.0757	-0.543313	4.13531e-05	DOWN		ENSDARG00000037073	31.0761	29.2586	28.965	44.6844	47.4676	61.9285	0.78757	0.000102738	UP		ENSDARG00000043416	19.6101	7.40345	6.68915	2.66317	1.58606	1.75896	0.78757	0.000102738	UP		ENSDARG00000058820	41.9743	36.4742	42.8678	74.2651	65.8319	73.5352	0.814194	0.000516823	UP
	ENSDARG00000078423	10.6826	14.3165	13.2556	3.84667	1.80488	3.38584	-2.06773	4.13799e-05	DOWN		ENSDARG00000070914	0	0.158155	0.229881	5.18658	3.02824	4.01091	4.52403	0.000104398	UP		ENSDARG00000086207	10.0565	8.88413	9.44351	1.49804	2.29097	1.17264	4.52403	0.000104398	UP		ENSDARG00000036442	20.1199	14.7449	16.0518	2.62112	0.685749	1.04157	-3.5425	0.000516823	DOWN
	ENSDARG00000105713	46.1878	43.738	43.0348	22.4111	17.3546	22.2684	-1.09682	4.26985e-05	DOWN		ENSDARG00000060645	53.2734	61.6804	56.8726	44.086	34.6733	37.863	-0.56417	0.000106946	DOWN		ENSDARG00000078069	310.544	627.319	296.29	31.7916	17.9753	18.7622	-0.56417	0.000106946	DOWN		ENSDARG00000033999	18.0385	19.0131	19.3566	69.0228	58.2887	38.7466	1.53684	0.00053345	UP
	ENSDARG00000062335	2.43219	3.09381	1.47285	0.167247	0	0.0651123	-4.8402	4.32812e-05	DOWN		ENSDARG00000093044	0	0.158155	0.183905	6.58297	13.1728	4.33179	5.75831	0.000109655	UP		ENSDARG00000100573	36.7062	63.1761	43.2828	16.4784	16.5655	17.5896	5.75831	0.000109655	UP		ENSDARG00000055100	3.46895	3.10419	3.96574	0	0	0	-8.17741	0.00053345	DOWN
	ENSDARG00000099258	57.1804	53.4441	56.9348	36.9615	32.3491	30.4074	-0.753228	4.34844e-05	DOWN		ENSDARG00000078069	410.649	713.278	341.787	20.9458	20.9706	19.8941	-4.56474	0.000111817	DOWN		ENSDARG00000096304	7.64293	8.26718	4.72176	0.832242	0.352457	0.29316	-4.56474	0.000111817	DOWN		ENSDARG00000098206	12.4882	13.9688	29.1765	55.4804	69.9464	62.7028	1.67468	0.000534618	UP
	ENSDARG00000078752	57.228	66.9112	56.4285	32.4459	36.7918	39.0999	-0.730075	4.44992e-05	DOWN		ENSDARG00000027403	84.9837	48.7117	83.1709	28.7257	26.7999	26.472	-1.40845	0.000116736	DOWN		ENSDARG00000077084	0.301694	0.123391	0	4.99345	4.93439	5.27688	-1.40845	0.000116736	DOWN		ENSDARG00000036386	62.4411	61.3077	57.4088	88.2444	103.548	96.4498	0.671076	0.000540358	UP
	ENSDARG00000004094	99.7914	94.5129	104.48	131.289	167.16	142.14	0.559988	4.64058e-05	UP		ENSDARG00000040303	93.5455	105.489	106.941	47.6767	31.9479	30.3225	-1.48924	0.000117198	DOWN		ENSDARG00000073841	180.916	185.21	187.69	120.342	146.446	124.886	-1.48924	0.000117198	DOWN		ENSDARG00000060010	15.2634	22.8934	12.6526	5.24224	1.3715	2.70809	-2.38432	0.000543431	DOWN
	ENSDARG00000093006	0.166915	0.242652	0	3.01044	3.05442	4.68808	4.6303	4.66904e-05	UP		ENSDARG00000055342	3.01248	4.9028	3.12638	11.3706	10.4474	13.6371	1.69108	0.000118587	UP		ENSDARG00000100883	5.32993	4.93563	3.9348	0.665794	0.881142	0.87948	1.69108	0.000118587	UP		ENSDARG00000007808	4.16274	2.71616	5.38208	22.7164	11.6577	24.5812	2.22653	0.000551214	UP
	ENSDARG00000026842	486.486	474.445	491.977	301.88	304.47	322.306	-0.645448	4.80684e-05	DOWN		ENSDARG00000077084	0	0.158155	0.505738	7.18142	5.22371	6.73833	4.3588	0.000119945	UP		ENSDARG00000009488	51.1875	46.0248	41.7088	68.9096	63.7947	64.7883	4.3588	0.000119945	UP		ENSDARG00000069453	7.28479	8.14849	4.90997	0	0	0	-9.0769	0.000551342	DOWN
	ENSDARG00000027403	84.316	56.2952	87.2662	27.9302	26.3791	27.8029	-1.47286	4.9401e-05	DOWN		ENSDARG00000098284	3.48814	3.1631	4.50567	13.5649	11.9615	12.5141	1.74387	0.000123347	UP		ENSDARG00000061138	30.3706	11.1052	23.2153	0.665794	1.76228	0.29316	1.74387	0.000123347	UP		ENSDARG00000022550	0.346895	0.776047	0.188845	3.49483	4.11449	3.12472	3.30141	0.000552167	UP
	ENSDARG00000030239	37.6513	40.5229	36.9593	64.2227	63.1709	59.2522	0.695613	4.9491e-05	UP		ENSDARG00000029370	5.39076	4.58649	8.55157	0.398968	0.529942	0.160437	-3.96181	0.000123575	DOWN		ENSDARG00000063580	29.4655	24.8015	30.2979	53.4299	67.3192	45.4398	-3.96181	0.000123575	DOWN		ENSDARG00000102118	20.1199	24.0574	23.5112	11.795	13.715	15.207	-0.725037	0.000555006	DOWN
	ENSDARG00000101334	313.657	319.39	205.462	97.8393	98.5744	87.0551	-1.56663	4.95262e-05	DOWN		ENSDARG00000103840	16.4894	14.0758	15.5859	4.78762	7.26777	5.29441	-1.39225	0.000123575	DOWN		ENSDARG00000033443	15.8892	19.249	16.1327	6.82438	6.16799	8.20848	-1.39225	0.000123575	DOWN		ENSDARG00000105713	39.1991	46.9508	37.2969	17.911	18.5152	24.5812	-0.984322	0.00057267	DOWN
	ENSDARG00000089331	0.0953801	0.121326	0.230132	3.34493	5.41465	3.54862	4.7161	4.98193e-05	UP		ENSDARG00000103337	102.266	101.061	108.826	52.2648	60.6405	65.6185	-0.804955	0.000124025	DOWN		ENSDARG00000051986	93.5253	107.967	100.731	40.9463	60.7988	60.9773	-0.804955	0.000124025	DOWN		ENSDARG00000043734	27.4047	28.3257	29.4598	17.4741	17.1437	16.8735	-0.729362	0.000588148	DOWN
	ENSDARG00000040303	90.9926	100.822	98.3586	49.505	24.0188	26.2402	-1.56138	5.20973e-05	DOWN		ENSDARG00000036442	16.0137	13.285	13.7929	0.797936	0.75706	2.40655	-3.47921	0.000126736	DOWN		ENSDARG00000040861	77.9377	78.1064	76.7285	47.1049	45.1145	46.9056	-3.47921	0.000126736	DOWN		ENSDARG00000087363	125.229	137.36	90.2678	322.398	425.85	228.105	1.47004	0.000588148	UP
	ENSDARG00000008808	147.791	154.994	151.013	202.369	218.669	217.019	0.49209	5.24585e-05	UP		ENSDARG00000045935	11.8914	10.7545	11.3101	3.98968	4.61806	4.01091	-1.41794	0.000127615	DOWN		ENSDARG00000013921	16.5932	24.1846	18.4935	4.66056	4.58194	4.10424	-1.41794	0.000127615	DOWN		ENSDARG00000103149	30.5267	37.6383	33.1423	15.2899	17.8295	14.7904	-1.09241	0.000588148	DOWN
	ENSDARG00000030789	460.543	445.691	472.646	604.764	630.043	598.284	0.410705	5.35007e-05	UP		ENSDARG00000033444	5.86641	8.06589	7.35619	17.7541	16.4282	18.2898	1.29625	0.000127615	UP		ENSDARG00000025567	36.2033	33.5623	35.0197	62.5846	58.8603	53.3551	1.29625	0.000127615	UP		ENSDARG00000095796	80.4796	69.8442	53.9152	38.0062	30.8587	35.2052	-0.947905	0.000610834	DOWN
	ENSDARG00000105816	0.0953801	0	0	3.17769	1.94372	3.15794	5.59725	5.40711e-05	UP		ENSDARG00000016903	235.449	254.946	262.984	163.776	179.726	170.704	-0.550745	0.000130225	DOWN		ENSDARG00000030547	84.6756	17.2747	27.9371	6.15859	6.52045	7.329	-0.550745	0.000130225	DOWN		ENSDARG00000102061	8.32548	4.26826	7.08168	0.436853	0.685749	0	-4.66038	0.000656384	DOWN
	ENSDARG00000101419	3.14754	3.7611	3.68212	0.50174	0.694186	0.813903	-2.31145	5.53555e-05	DOWN		ENSDARG00000003035	175.517	152.303	153.928	230.803	227.799	236.323	0.529036	0.0001315	UP		ENSDARG00000036386	62.1491	60.5849	51.1524	81.3933	100.098	94.6907	0.529036	0.0001315	UP		ENSDARG00000103827	2.42826	2.32814	1.98287	12.2319	8.22899	9.37417	2.17301	0.000658954	UP
	ENSDARG00000095294	2.19374	2.18387	3.35993	0	0	0.0325561	-6.24841	5.53555e-05	DOWN		ENSDARG00000087327	38.8452	56.7776	45.7003	22.1427	23.8474	20.215	-1.09027	0.000131871	DOWN		ENSDARG00000014790	137.271	153.868	152.277	113.851	118.073	113.746	-1.09027	0.000131871	DOWN		ENSDARG00000030479	22.5482	31.4299	28.3267	41.5011	40.4592	48.7457	0.675488	0.000723687	UP
	ENSDARG00000059657	1.45455	1.21326	0.322185	9.03132	17.6323	7.39024	3.46489	5.59336e-05	UP		ENSDARG00000071819	6.65917	4.9028	5.10336	0.598452	0.529942	0.962619	-3.00532	0.000132759	DOWN		ENSDARG00000052304	17.9005	20.9764	18.4935	7.32373	6.87291	6.44952	-3.00532	0.000132759	DOWN		ENSDARG00000032218	9.36616	8.92454	9.81993	16.6004	18.5152	16.6652	0.867745	0.000726788	UP
	ENSDARG00000095288	3.69598	10.7373	6.35166	58.2019	71.5011	34.8351	3.00151	5.70628e-05	UP		ENSDARG00000052741	3.01248	4.58649	2.94248	15.3603	10.6745	15.8832	1.99849	0.000135066	UP		ENSDARG00000023587	0	0.246782	0.39348	2.99607	4.93439	4.10424	1.99849	0.000135066	UP		ENSDARG00000037517	51.3404	58.2035	48.5331	81.6916	74.0609	91.6586	0.665761	0.000726788	UP
	ENSDARG00000008305	0.166915	0.363978	0	12.0418	7.91372	8.49715	5.72548	5.87086e-05	UP		ENSDARG00000036161	199.458	162.741	175.629	312.591	332.425	297.61	0.81006	0.000138319	UP		ENSDARG00000059657	0.905083	1.23391	1.18044	7.82308	13.3934	10.2606	0.81006	0.000138319	UP		ENSDARG00000096304	6.24411	9.70058	2.64383	0	0	0.41663	-4.64281	0.000735552	DOWN
	ENSDARG00000009499	0.28614	0.242652	0.230132	2.84319	2.91558	3.32073	3.5074	5.96294e-05	UP		ENSDARG00000044167	7.61048	9.33113	10.3446	17.7541	21.122	18.7711	1.07289	0.000151259	UP		ENSDARG00000045127	53.601	66.0141	53.1198	33.2897	38.0653	39.2834	1.07289	0.000151259	UP		ENSDARG00000089877	4.85653	5.82035	5.09881	0.436853	1.3715	1.04157	-2.47918	0.000735552	DOWN
	ENSDARG00000037421	2.43219	2.18387	1.10464	0.167247	0.138837	0.0325561	-4.44565	6.03133e-05	DOWN		ENSDARG00000076302	97.3508	112.764	107.262	59.4462	60.4134	68.346	-0.754527	0.000151259	DOWN		ENSDARG00000062152	40.5276	59.7211	91.2873	14.3146	3.52457	3.22476	-0.754527	0.000151259	DOWN		ENSDARG00000088690	4.50963	5.0443	2.36056	0	0	0	-8.27079	0.000737249	DOWN
	ENSDARG00000062152	49.0015	63.6354	85.0109	5.68639	5.69232	5.37176	-3.56398	6.20996e-05	DOWN		ENSDARG00000079328	4.9151	18.9786	16.4135	0.797936	0.75706	0.48131	-4.27417	0.000157993	DOWN		ENSDARG00000103298	11.565	15.3005	9.44351	23.3028	22.0285	24.6254	-4.27417	0.000157993	DOWN		ENSDARG00000095288	6.9379	14.7449	9.91435	74.7019	80.9184	42.2879	2.64429	0.000742512	UP
	ENSDARG00000017312	25.1088	30.2708	28.4904	13.8815	13.7449	14.3898	-0.993491	6.20996e-05	DOWN		ENSDARG00000059832	9.03745	11.5453	9.93086	21.5443	23.3174	25.9907	1.21616	0.000161504	UP		ENSDARG00000043317	6.93897	5.3058	7.08263	0.99869	1.05737	2.34528	1.21616	0.000161504	UP		ENSDARG00000071014	5.20342	8.53651	9.53667	24.9006	21.2582	20.2066	1.47956	0.000744255	UP
	ENSDARG00000029795	54.4382	57.9331	56.0603	36.2925	34.7093	34.4444	-0.67641	6.33442e-05	DOWN		ENSDARG00000099651	45.8214	40.3295	46.8038	23.3396	22.6361	27.5951	-0.857245	0.000162738	DOWN		ENSDARG00000007808	6.13445	3.45494	2.75436	16.6448	20.09	20.8144	-0.857245	0.000162738	DOWN		ENSDARG00000087327	33.9957	34.1461	27.949	16.6004	17.1437	12.9155	-1.0593	0.000744255	DOWN
	ENSDARG00000061363	0.763041	0.60663	0.368212	3.84667	3.33209	4.32997	2.68801	6.43662e-05	UP		ENSDARG00000077943	123.512	119.249	122.94	152.605	158.074	157.87	0.357604	0.000163158	UP		ENSDARG00000087363	123.192	112.039	122.766	231.197	334.834	419.805	0.357604	0.000163158	UP		ENSDARG00000039682	0.346895	0	0.0944224	2.62112	6.17174	9.37417	5.4701	0.000761465	UP
	ENSDARG00000069331	13.3294	14.4984	13.7159	23.08	24.9907	26.5332	0.846972	6.50118e-05	UP		ENSDARG00000099885	29.9663	33.687	36.3672	54.2597	52.1614	52.1419	0.659795	0.000163661	UP		ENSDARG00000099651	55.4112	40.8423	49.185	30.1272	27.6679	25.7981	0.659795	0.000163661	UP		ENSDARG00000094709	192.874	190.519	166.844	133.677	120.006	140.196	-0.4739	0.000782414	DOWN
	ENSDARG00000074747	33.0969	59.389	70.6967	5.85363	11.2458	4.2323	-2.98667	6.50226e-05	DOWN		ENSDARG00000104114	83.3982	79.3937	64.4126	29.5236	32.7807	19.7337	-1.45697	0.00016585	DOWN		ENSDARG00000028336	7.03954	9.62448	5.50872	16.1455	17.9753	18.1759	-1.45697	0.00016585	DOWN		ENSDARG00000005372	2.08137	1.55209	1.03865	10.0476	13.715	9.58249	2.90898	0.000828056	UP
	ENSDARG00000029370	5.41282	3.70044	6.90397	0.334493	0.416511	0.227893	-4.11583	6.57369e-05	DOWN		ENSDARG00000097591	106.388	93.944	95.3546	55.4566	63.4416	69.7899	-0.645402	0.000169379	DOWN		ENSDARG00000100559	8.14575	6.41632	10.624	20.3067	16.0368	23.746	-0.645402	0.000169379	DOWN		ENSDARG00000070131	66.2569	81.0969	66.7567	32.764	42.5164	42.2879	-0.857388	0.000854914	DOWN
	ENSDARG00000105184	38.8674	36.1551	38.294	60.5433	60.8107	66.8052	0.733047	7.03062e-05	UP		ENSDARG00000062721	0.95131	0.790774	0.873548	5.18658	4.39095	5.45484	2.49974	0.000169972	UP		ENSDARG00000015343	7.03954	11.2286	10.624	21.3054	22.7335	19.3486	2.49974	0.000169972	UP		ENSDARG00000056932	80.8265	87.3052	92.1563	121.008	111.091	108.532	0.382935	0.000859594	UP
	ENSDARG00000038505	36.2683	35.0632	37.6497	21.4076	19.9925	18.557	-0.865808	7.07067e-05	DOWN		ENSDARG00000044596	43.2846	46.4975	41.3326	28.3267	29.2225	29.6808	-0.58561	0.000170606	DOWN		ENSDARG00000007976	165.127	196.808	158.572	117.346	112.257	119.316	-0.58561	0.000170606	DOWN		ENSDARG00000099730	343.773	326.328	300.735	493.644	503.34	401.423	0.525624	0.000865387	UP
	ENSDARG00000044167	5.7228	8.79613	6.71987	14.3832	14.9944	16.2781	1.11112	7.353e-05	UP		ENSDARG00000109368	13.9526	14.7084	14.1607	29.3242	29.6767	28.7181	1.03461	0.000170606	UP		ENSDARG00000011196	2.91638	4.0719	6.68915	20.8061	29.4301	19.3486	1.03461	0.000170606	UP		ENSDARG00000052741	3.81584	5.0443	3.21036	13.5425	16.458	12.9155	1.85716	0.000865387	UP
	ENSDARG00000089983	1.14456	1.75923	1.74901	0	0	0	-6.97489	7.47683e-05	DOWN		ENSDARG00000012140	165.211	183.143	183.767	120.887	132.485	122.413	-0.501225	0.000170644	DOWN		ENSDARG00000089331	0.100565	0	0	3.49542	3.87702	1.17264	-0.501225	0.000170644	DOWN		ENSDARG00000040982	6.24411	9.70058	9.2534	3.05797	4.11449	2.91641	-1.36911	0.00087965	DOWN
	ENSDARG00000078970	0.882266	0.363978	0.460265	4.18117	4.58163	2.60449	2.63342	7.47683e-05	UP		ENSDARG00000008305	0.158552	0.158155	0	8.7773	6.66213	7.05921	6.60189	0.00017751	UP		ENSDARG00000028448	33.0858	31.2179	33.8393	16.4784	21.1474	23.1596	6.60189	0.00017751	UP		ENSDARG00000038901	33.6488	38.0263	33.6144	21.8427	22.6297	21.0398	-0.686308	0.000885317	DOWN
	ENSDARG00000079340	1.74069	3.21514	3.8202	0.167247	0.416511	0.293005	-3.24239	7.52119e-05	DOWN		ENSDARG00000102076	59.4569	92.5206	60.6426	152.605	161.254	157.067	1.15299	0.000182052	UP		ENSDARG00000060469	62.0485	64.6568	77.122	38.2831	44.0571	43.3877	1.15299	0.000182052	UP		ENSDARG00000086207	7.97858	8.14849	10.3865	0.873707	0.685749	2.49978	-2.47877	0.000902392	DOWN
	ENSDARG00000090986	65.0015	58.7217	65.5878	96.5014	100.518	97.0498	0.634524	7.52346e-05	UP		ENSDARG00000013333	76.1048	79.2356	70.1137	50.6689	54.8868	54.388	-0.491587	0.000183228	DOWN		ENSDARG00000030743	47.4666	48.4926	55.0872	71.7393	74.5446	66.8405	-0.491587	0.000183228	DOWN		ENSDARG00000079382	23.5888	24.4455	24.6443	44.1222	39.0877	42.0796	0.787212	0.000903989	UP
	ENSDARG00000024229	13.8063	11.7079	12.5192	30.9406	21.2421	24.8403	1.0133	7.54339e-05	UP		ENSDARG00000011769	5.39076	5.53542	4.96543	16.9561	13.7028	18.6106	1.63132	0.000190374	UP		ENSDARG00000030479	28.3593	26.6524	26.7566	44.7746	42.9997	41.3356	1.63132	0.000190374	UP		ENSDARG00000099099	0	0.388023	0	7.42651	4.11449	8.74923	6.46592	0.000925419	UP
	ENSDARG00000005372	0.405365	0.970607	0.460265	3.67943	7.63604	4.75319	3.15642	7.63208e-05	UP		ENSDARG00000054378	0.95131	1.7397	1.10343	8.37833	7.41919	13.1558	2.93957	0.0001911	UP		ENSDARG00000044492	36.8067	38.7447	34.6262	20.4732	20.7949	22.8665	2.93957	0.0001911	UP		ENSDARG00000097489	9.71306	18.2371	16.0518	6.11595	2.743	3.74967	-1.78696	0.000928046	DOWN
	ENSDARG00000036791	31.5231	16.5003	18.1344	2.84319	4.02628	1.88826	-2.96888	8.05792e-05	DOWN		ENSDARG00000079340	2.06117	3.47941	2.80455	0.199484	0.302824	0.320873	-3.24373	0.000194195	DOWN		ENSDARG00000101057	9.65422	6.29293	5.11524	1.66448	1.76228	2.9316	-3.24373	0.000194195	DOWN		ENSDARG00000077352	0.346895	0	0.0944224	2.18427	3.42875	4.99956	4.70944	0.000955279	UP
	ENSDARG00000097591	108.471	94.3916	108.346	60.5433	66.9195	68.4981	-0.665315	8.64219e-05	DOWN		ENSDARG00000033443	19.3433	14.3921	20.5054	6.58297	9.00901	6.25703	-1.30082	0.000194715	DOWN		ENSDARG00000059832	9.65422	10.6116	11.8044	18.9751	26.9629	23.1596	-1.30082	0.000194715	DOWN		ENSDARG00000009123	4.85653	3.10419	5.28766	19.6584	15.7722	17.0818	1.95081	0.000955789	UP
	ENSDARG00000002549	27.3741	24.7505	28.7205	53.3517	54.0076	49.2574	0.951625	8.70954e-05	UP		ENSDARG00000104047	0.158552	0	0	3.39123	3.7853	1.92524	6.13496	0.000197035	UP		ENSDARG00000017312	39.3208	43.0634	39.7414	19.9738	23.9671	24.0391	6.13496	0.000197035	UP		ENSDARG00000062148	96.0899	100.11	78.0873	55.0435	57.6029	45.8293	-0.799001	0.000972948	DOWN
	ENSDARG00000025033	11.3264	8.43215	7.50232	2.84319	2.22139	2.70216	-1.80608	8.72987e-05	DOWN		ENSDARG00000058984	52.6392	58.6754	58.2978	33.7128	30.131	32.4082	-0.820496	0.00020303	DOWN		ENSDARG00000055342	2.81581	3.9485	4.32828	11.8178	10.045	9.38112	-0.820496	0.00020303	DOWN		ENSDARG00000061363	1.04068	1.16407	0.660957	3.49483	6.85749	6.04113	2.61313	0.000972948	UP
	ENSDARG00000059760	75.9941	74.4334	79.7179	58.3691	56.9232	55.9965	-0.427089	8.78765e-05	DOWN		ENSDARG00000099258	50.8951	41.5947	47.1256	27.3293	31.1152	28.5577	-0.679115	0.00020303	DOWN		ENSDARG00000102453	3.4192	4.93563	2.75436	12.1507	9.16387	12.3127	-0.679115	0.00020303	DOWN		ENSDARG00000099913	41.2805	29.4898	44.9451	16.1636	27.43	16.4569	-1.0041	0.000984181	DOWN
	ENSDARG00000036489	220.614	220.267	217.797	140.654	133.561	146.307	-0.646673	8.80314e-05	DOWN		ENSDARG00000089331	0.158552	0	0.275857	4.18916	5.37512	3.85048	4.51721	0.00020303	UP		ENSDARG00000102636	108.61	114.013	103.485	151.135	139.397	143.062	4.51721	0.00020303	UP		ENSDARG00000079949	280.638	426.05	282.417	700.713	687.121	632.236	1.03198	0.000984181	UP
	ENSDARG00000027907	0.0953801	0.181989	0.092053	1.50522	1.66605	1.82314	3.71751	9.24472e-05	UP		ENSDARG00000038505	33.7715	32.738	35.7695	21.7438	20.9706	15.5623	-0.811437	0.00020303	DOWN		ENSDARG00000006397	97.4473	98.9594	97.1895	73.2373	77.5405	79.7395	-0.811437	0.00020303	DOWN		ENSDARG00000058943	80.8265	78.3807	91.2121	45.8696	60.3459	41.8713	-0.792436	0.000986312	DOWN
	ENSDARG00000105424	144.978	142.133	142.268	238.996	208.256	200.253	0.591478	9.33179e-05	UP		ENSDARG00000061138	35.1985	8.85667	25.5168	2.39381	0.832766	0.320873	-4.39737	0.000205756	DOWN		ENSDARG00000068103	6.63728	5.3058	7.08263	0.99869	2.4672	1.4658	-4.39737	0.000205756	DOWN		ENSDARG00000044167	11.7944	10.0886	12.8414	25.3375	21.944	21.2481	0.966041	0.000992668	UP
	ENSDARG00000021483	256.525	247.99	276.665	193.504	193.261	167.306	-0.496828	9.34907e-05	DOWN		ENSDARG00000078970	1.10986	0.632619	0.689643	4.18916	6.43501	3.5296	2.57386	0.000206857	UP		ENSDARG00000026149	38.0135	33.0687	36.9871	52.5977	52.8685	53.9414	2.57386	0.000206857	UP		ENSDARG00000097581	3.12205	8.14849	7.27053	0	0	0	-8.98633	0.000994684	DOWN
	ENSDARG00000005560	95.3562	99.5479	98.7268	130.452	143.974	138.852	0.493666	9.84538e-05	UP		ENSDARG00000093457	0.158552	0	0.0919524	2.99226	2.72542	1.7648	4.66536	0.000207649	UP		ENSDARG00000101377	14.5819	21.9636	15.7392	4.16121	5.99176	8.7948	4.66536	0.000207649	UP		ENSDARG00000097591	91.5802	87.3052	95.4611	64.6543	53.4884	62.4945	-0.596122	0.00100911	DOWN
	ENSDARG00000078069	446.76	759.985	441.854	23.08	24.2965	26.11	-4.48075	9.84538e-05	DOWN		ENSDARG00000020024	32.3446	34.7941	26.3444	15.1608	11.7344	12.8349	-1.23696	0.000207649	DOWN		ENSDARG00000058358	21.8226	11.4753	11.4109	55.7602	42.8235	46.9056	-1.23696	0.000207649	DOWN		ENSDARG00000010052	11.7944	9.70058	13.8801	21.4058	22.6297	22.2897	0.883233	0.00101864	UP
	ENSDARG00000104344	3.43368	5.76298	5.43113	0.50174	0.416511	0.0325561	-4.40951	9.84538e-05	DOWN		ENSDARG00000039667	59.774	47.1301	58.4357	31.9174	35.8089	28.5577	-0.777398	0.000208962	DOWN		ENSDARG00000010721	28.9627	34.6728	30.6914	61.5859	52.8685	58.9252	-0.777398	0.000208962	DOWN		ENSDARG00000042322	35.0364	34.9221	35.7861	62.9069	58.9744	57.9116	0.762621	0.00101864	UP
	ENSDARG00000003699	77.4248	89.1139	72.3997	50.843	50.5367	54.1408	-0.616387	9.93146e-05	DOWN		ENSDARG00000042341	90.0574	89.1993	90.2513	71.6148	66.0913	63.212	-0.424971	0.000208962	DOWN		ENSDARG00000056381	36.4045	32.3284	29.511	20.8061	17.4466	19.3486	-0.424971	0.000208962	DOWN		ENSDARG00000062688	2.08137	0.388023	0.283267	19.2215	11.6577	6.04113	4.02257	0.00102683	UP
	ENSDARG00000098206	18.9568	11.7079	20.804	63.2193	54.9795	55.7035	1.74965	9.97091e-05	UP		ENSDARG00000101562	79.9101	59.6244	66.6195	37.7025	38.2315	35.7773	-0.882067	0.000213895	DOWN		ENSDARG00000101419	2.31299	3.57833	2.36088	0.499345	0.704913	0.58632	-0.882067	0.000213895	DOWN		ENSDARG00000093192	33.9957	34.1461	34.0865	62.0332	51.4312	53.1203	0.705496	0.00102998	UP
	ENSDARG00000037073	32.2862	30.5741	32.2185	51.8465	47.8988	60.7823	0.758743	0.000102442	UP		ENSDARG00000075919	4.43945	12.3361	4.96543	0	0	0	-9.18785	0.000214656	DOWN		ENSDARG00000030804	27.5548	39.7318	30.6914	17.9764	15.6843	17.5896	-9.18785	0.000214656	DOWN		ENSDARG00000079199	2.08137	2.32814	1.41634	0	0	0	-7.24227	0.00103142	DOWN
	ENSDARG00000095796	109.997	83.8362	101.58	57.1984	50.3979	45.2205	-0.957429	0.00010602	DOWN		ENSDARG00000034453	2.69538	3.1631	2.43674	12.767	7.26777	9.94707	1.85194	0.000216634	UP		ENSDARG00000098206	20.9175	11.2286	22.8218	53.7628	48.639	57.4594	1.85194	0.000216634	UP		ENSDARG00000061140	2.42826	0.388023	3.87132	15.2899	13.715	20.6232	2.71286	0.00104622	UP
	ENSDARG00000074581	0.166915	0.303315	0.0460265	2.17421	1.94372	1.26969	3.30613	0.00011292	UP		ENSDARG00000014587	31.8689	45.0741	46.2521	18.153	13.4757	17.9689	-1.32617	0.000217417	DOWN		ENSDARG00000092483	45.9581	45.5312	44.4632	30.6265	29.7826	29.0228	-1.32617	0.000217417	DOWN		ENSDARG00000040640	5.55032	8.92454	6.13746	22.2795	15.0865	17.7068	1.43776	0.00105179	UP
	ENSDARG00000031427	24.5842	16.197	20.2056	47.9998	47.2046	51.7968	1.26655	0.00011292	UP		ENSDARG00000005945	205.166	193.581	200.87	159.388	145.885	151.131	-0.394497	0.000219585	DOWN		ENSDARG00000035905	76.027	79.9572	76.7285	54.4286	50.4013	55.7004	-0.394497	0.000219585	DOWN		ENSDARG00000010347	6.9379	1.94012	5.28766	13.5425	18.5152	11.874	1.57151	0.00106099	UP
	ENSDARG00000060771	12.7809	30.6955	13.2096	1.33797	1.1107	0.651123	-4.30247	0.00011292	DOWN		ENSDARG00000016255	55.3346	53.2982	51.1255	35.9071	34.0677	35.9378	-0.593059	0.000219857	DOWN		ENSDARG00000012460	2.11186	2.96138	1.18044	6.82438	7.22536	6.74268	-0.593059	0.000219857	DOWN		ENSDARG00000060469	58.2783	69.8442	77.8985	51.1118	43.2022	36.0385	-0.682887	0.00107553	DOWN
	ENSDARG00000101726	4.0775	9.34209	3.22185	32.4459	27.9063	30.4074	2.45886	0.000113137	UP		ENSDARG00000043734	24.7341	27.6771	25.149	14.7618	13.7785	18.2898	-0.729965	0.000224031	DOWN		ENSDARG00000045544	1.40791	1.48069	1.57392	7.49018	7.04913	8.20848	-0.729965	0.000224031	DOWN		ENSDARG00000053918	18.3854	12.0287	16.7128	29.2692	30.173	24.9978	0.821118	0.00107553	UP
	ENSDARG00000099651	40.0119	35.0632	41.0096	22.9128	21.2421	19.9569	-0.861497	0.000113889	DOWN		ENSDARG00000102974	697.31	655.393	678.793	843.219	845.409	884.166	0.340772	0.000247812	UP		ENSDARG00000031435	87.7931	99.3296	76.7285	140.982	149.089	155.082	0.340772	0.000247812	UP		ENSDARG00000030417	15.2634	13.5808	18.5068	30.1429	34.9732	32.7054	1.02754	0.00110459	UP
	ENSDARG00000036386	77.1386	67.4572	64.9894	101.184	123.149	113.035	0.686424	0.000113889	UP		ENSDARG00000093659	3.64669	3.47941	3.17236	10.7721	8.63048	11.8723	1.60152	0.000252752	UP		ENSDARG00000036587	51.0869	70.8263	53.1198	112.852	97.1018	116.678	1.60152	0.000252752	UP		ENSDARG00000062721	3.81584	2.32814	3.7769	14.853	15.0865	12.2906	2.04902	0.00112201	UP
	ENSDARG00000104374	91.7318	103.552	107.104	163.567	135.505	159.883	0.602886	0.000122312	UP		ENSDARG00000008936	7.76903	6.95881	5.01141	0	0	0	-9.0508	0.000258773	DOWN		ENSDARG00000044484	72.0044	75.7619	76.3351	51.599	55.1595	55.7004	-9.0508	0.000258773	DOWN		ENSDARG00000001912	2.08137	4.65628	2.64383	0	0	0.41663	-3.70703	0.00115479	DOWN
	ENSDARG00000036875	16.8346	26.9344	34.9341	5.0174	3.88744	3.90674	-2.62606	0.000125293	DOWN		ENSDARG00000062688	1.90262	0.790774	0.597691	22.1427	11.3559	9.46576	3.79911	0.0002632	UP		ENSDARG00000060645	58.3276	55.7726	61.3828	44.2753	41.0612	39.8698	3.79911	0.0002632	UP		ENSDARG00000040861	85.3361	77.9927	72.8941	41.5011	40.4592	59.7864	-0.701456	0.00116617	DOWN
	ENSDARG00000071819	6.31893	4.61038	5.70729	0.50174	0.694186	1.0418	-2.77206	0.000125711	DOWN		ENSDARG00000099336	25.8439	24.3558	24.1835	7.38091	6.05648	11.7119	-1.5746	0.000264038	DOWN		ENSDARG00000055389	31.879	43.8037	49.5784	17.9764	18.1515	23.1596	-1.5746	0.000264038	DOWN		ENSDARG00000079934	188.017	182.371	201.309	242.017	226.297	244.978	0.319069	0.00116969	UP
	ENSDARG00000060845	6.96275	3.39713	9.06722	0.334493	0.138837	0.651123	-3.839	0.000125711	DOWN		ENSDARG00000036329	9.98876	14.5502	4.50567	0.199484	0.302824	0.641746	-4.62665	0.000267468	DOWN		ENSDARG00000033999	22.3254	23.5676	19.2805	70.5741	55.8644	43.6808	-4.62665	0.000267468	DOWN		ENSDARG00000100149	76.6638	74.1125	92.3451	138.483	144.007	133.738	0.7624	0.00118733	UP
	ENSDARG00000011196	1.83607	4.48906	6.99603	23.749	26.7956	25.8821	2.53185	0.000129174	UP		ENSDARG00000076919	3.01248	5.06095	4.6436	13.7644	9.53895	16.8458	1.64057	0.00027366	UP		ENSDARG00000004939	26.0463	23.9378	18.4935	46.6056	43.5284	35.7655	1.64057	0.00027366	UP		ENSDARG00000077084	1.04068	0	0	6.5528	4.11449	5.41619	4.55611	0.00118733	UP
	ENSDARG00000109368	13.2578	13.0425	13.3477	33.6166	23.1858	24.2543	1.02623	0.000130336	UP		ENSDARG00000102453	2.53683	3.1631	3.58614	8.17884	11.0531	9.62619	1.62196	0.000276676	UP		ENSDARG00000093457	0.20113	0	0	2.66317	2.4672	2.05212	1.62196	0.000276676	UP		ENSDARG00000093129	28.4454	35.6981	20.7729	13.5425	9.60049	16.0403	-1.05449	0.00121371	DOWN
	ENSDARG00000073721	26.3487	24.5685	27.8	49.6723	38.7356	46.0995	0.772301	0.000130473	UP		ENSDARG00000104279	77.0561	81.1334	86.1134	34.9097	29.0711	23.905	-1.48151	0.000276839	DOWN		ENSDARG00000100114	173.072	183.482	165.655	234.692	243.371	212.834	-1.48151	0.000276839	DOWN		ENSDARG00000104267	4.85653	3.49221	4.34343	21.8427	10.2862	23.9562	2.15818	0.0012461	UP
	ENSDARG00000016789	53.5321	36.3978	61.2152	15.2195	13.1895	9.53895	-2.01144	0.000131712	DOWN		ENSDARG00000105184	39.0037	45.0741	46.6199	64.8323	65.1071	78.1326	0.666851	0.000278079	UP		ENSDARG00000063051	71.401	74.0345	73.5807	58.2569	49.5202	51.5962	0.666851	0.000278079	UP		ENSDARG00000044753	4.50963	4.65628	4.90997	0	0	0.208315	-5.22274	0.00125192	DOWN
	ENSDARG00000045935	14.9985	11.2833	13.0715	6.02088	4.99814	4.5253	-1.35104	0.000136685	DOWN		ENSDARG00000098175	28.6979	27.5189	29.1029	17.1556	17.0338	14.1184	-0.819681	0.00027942	DOWN		ENSDARG00000032256	21.9231	28.5033	29.511	16.8113	14.4507	15.5375	-0.819681	0.00027942	DOWN		ENSDARG00000061138	28.0985	12.4167	25.6829	0.873707	0.685749	1.4582	-4.28573	0.00126024	DOWN
	ENSDARG00000002952	4.19672	4.00375	1.61093	13.0452	11.3846	10.2552	1.80824	0.000136946	UP		ENSDARG00000040640	2.85393	2.84679	3.12638	8.97678	8.93331	8.50314	1.57047	0.000280346	UP		ENSDARG00000078284	25.8452	32.9453	31.4784	19.6409	20.09	20.228	1.57047	0.000280346	UP		ENSDARG00000036893	42.6681	62.8598	36.8247	91.3024	110.406	80.6179	1.00183	0.00126024	UP
	ENSDARG00000016255	49.0254	50.0469	47.4993	33.2821	31.516	31.8073	-0.602211	0.000136946	DOWN		ENSDARG00000040815	13.0012	15.4992	16.5514	3.59071	2.42259	1.44393	-2.61127	0.000281109	DOWN		ENSDARG00000077115	6.63728	5.18241	3.54132	17.3106	11.6311	13.4854	-2.61127	0.000281109	DOWN		ENSDARG00000041533	27.0578	25.9976	22.0948	13.1056	14.4007	11.874	-0.93997	0.00127139	DOWN
	ENSDARG00000059738	5.86587	5.64165	4.55662	20.0696	16.1051	28.7796	2.02342	0.000136946	UP		ENSDARG00000093129	29.3321	31.631	29.9305	13.1659	14.8384	14.4393	-1.09456	0.000281257	DOWN		ENSDARG00000105713	40.5276	40.3488	31.4784	25.1337	18.504	17.2964	-1.09456	0.000281257	DOWN		ENSDARG00000011196	1.73447	5.0443	4.72112	25.7744	18.5152	16.6652	2.3539	0.00127336	UP
	ENSDARG00000055436	1.09687	0.788618	0.506291	7.02436	6.94186	3.12539	2.76968	0.000142466	UP		ENSDARG00000069331	12.6841	14.0758	14.3905	19.9484	26.7242	23.2633	0.766798	0.000281572	UP		ENSDARG00000060113	254.228	253.198	267.173	325.407	330.252	367.623	0.766798	0.000281572	UP		ENSDARG00000039999	0	0	0	6.11595	0.685749	1.87483	7.90146	0.00127392	UP
	ENSDARG00000103298	13.544	13.6492	14.4523	24.7525	25.6849	29.9516	0.951672	0.000142877	UP		ENSDARG00000020898	57.0786	54.4053	63.815	35.1092	33.5377	24.2259	-0.91781	0.000285794	DOWN		ENSDARG00000099479	5.53106	4.56546	3.54132	14.1481	29.4301	18.1759	-0.91781	0.000285794	DOWN		ENSDARG00000060113	276.822	257.647	271.842	338.998	357.275	364.551	0.395696	0.00127967	UP
	ENSDARG00000039667	73.0611	58.9037	68.9937	37.1288	40.1239	39.8813	-0.778096	0.00014413	DOWN		ENSDARG00000104840	10.3059	9.33113	10.8044	20.3474	19.0779	16.3645	0.869199	0.000286003	UP		ENSDARG00000033444	7.03954	7.03327	6.68915	12.3172	15.8606	17.2964	0.869199	0.000286003	UP		ENSDARG00000037073	31.5674	26.7736	34.653	50.2381	48.6882	50.4122	0.672105	0.00129014	UP
	ENSDARG00000103149	26.8256	28.8756	22.3689	8.52958	15.5498	12.0132	-1.10812	0.000145319	DOWN		ENSDARG00000102087	43.9188	37.6408	32.3213	75.405	87.5161	60.8054	0.985206	0.000286777	UP		ENSDARG00000105335	389.588	326.862	440.304	141.814	172.351	119.902	0.985206	0.000286777	UP		ENSDARG00000054032	65.5631	69.4562	56.1813	46.3065	34.2875	42.9129	-0.605132	0.00129014	DOWN
	ENSDARG00000057857	14.8316	11.6473	12.105	24.418	25.6849	26.1426	0.98066	0.00015187	UP		ENSDARG00000034956	105.754	106.28	110.987	79.3946	72.5263	76.3678	-0.503145	0.000295662	DOWN		ENSDARG00000069278	94.9332	92.4197	88.5329	69.2425	66.7905	66.8405	-0.503145	0.000295662	DOWN		ENSDARG00000071872	42.3212	40.3544	37.0136	50.2381	67.8892	58.5365	0.560364	0.00129014	UP
	ENSDARG00000015343	10.7779	11.7079	10.1719	18.7316	29.2946	26.11	1.1853	0.000153277	UP		ENSDARG00000009499	0	0.632619	0.689643	4.18916	4.08812	5.13397	3.14621	0.000296692	UP		ENSDARG00000104836	3.21807	4.68885	5.50872	0.166448	0.176228	0.29316	3.14621	0.000296692	UP		ENSDARG00000060838	4.50963	8.92454	4.53228	0	0	0.624945	-4.11912	0.00129014	DOWN
	ENSDARG00000055412	6.67661	6.73359	6.2596	2.00696	2.08256	1.59525	-1.80958	0.000156854	DOWN		ENSDARG00000103827	0.475655	2.21417	1.47124	5.58555	6.81354	6.25703	2.14919	0.000299422	UP		ENSDARG00000045493	12.47	10.4882	14.1653	4.16121	5.28685	3.51792	2.14919	0.000299422	UP		ENSDARG00000019213	2.08137	3.10419	3.11594	0	0	0.208315	-4.48246	0.00129956	DOWN
	ENSDARG00000045525	5.46051	7.82552	5.3851	1.67247	1.24953	1.26969	-2.1654	0.000157433	DOWN		ENSDARG00000010347	6.18352	6.16804	6.34471	18.7515	19.0779	17.4876	1.56232	0.000314096	UP		ENSDARG00000095459	10.0565	15.4238	14.5587	5.1599	4.40571	4.3974	1.56232	0.000314096	UP		ENSDARG00000095912	127.31	125.72	130.869	104.845	95.3191	94.3667	-0.384094	0.00129956	DOWN
	ENSDARG00000104256	2.71833	6.36961	2.62351	34.2856	20.1314	31.026	2.88558	0.000159146	UP		ENSDARG00000090537	0.475655	0.474464	0.183905	7.58039	3.93671	7.54052	4.2088	0.000323492	UP		ENSDARG00000018681	9.05083	8.0204	9.05003	22.637	20.7949	13.7785	4.2088	0.000323492	UP		ENSDARG00000109368	15.9572	21.7293	19.7343	33.2009	34.9732	39.1632	0.905931	0.00129956	UP
	ENSDARG00000069192	121.896	127.453	135.364	74.0903	76.9158	75.693	-0.762518	0.000161842	DOWN		ENSDARG00000099099	0	0	0.36781	8.17884	4.01242	8.3427	5.00992	0.00032504	UP		ENSDARG00000103337	88.2959	86.8671	93.2547	45.9398	53.0447	68.5994	5.00992	0.00032504	UP		ENSDARG00000060515	38.8522	45.0107	57.0311	19.6584	17.8295	23.3313	-1.20011	0.00130668	DOWN
	ENSDARG00000062688	2.90909	1.51657	1.51887	38.4667	15.1332	17.1571	3.53612	0.000168057	UP		ENSDARG00000093006	0.158552	0.31631	0.0459762	1.99484	4.31524	3.69004	4.56761	0.000325818	UP		ENSDARG00000099511	25.8452	34.0559	22.8218	63.7497	42.2948	47.4919	4.56761	0.000325818	UP		ENSDARG00000103298	11.7944	13.5808	12.1805	27.0849	22.6297	19.3733	0.874798	0.00131013	UP
	ENSDARG00000002791	549.365	538.141	521.204	685.377	664.475	697.027	0.347549	0.000174147	UP		ENSDARG00000075123	3.01248	2.68863	2.48271	9.77472	10.9017	7.05921	1.77052	0.000328905	UP		ENSDARG00000010347	4.42485	6.6631	5.11524	14.9804	18.3277	11.4332	1.77052	0.000328905	UP		ENSDARG00000075269	28.0985	49.667	43.151	15.7267	15.7722	16.8735	-1.31589	0.00132642	DOWN
	ENSDARG00000076667	48.6915	22.3846	51.1815	4.34841	3.19325	4.85086	-3.27414	0.000175986	DOWN		ENSDARG00000061363	1.42697	0.948929	0.505738	3.98968	5.22371	5.77572	2.47392	0.000328905	UP		ENSDARG00000073845	24.2361	26.4056	36.5936	11.152	10.045	8.20848	2.47392	0.000328905	UP		ENSDARG00000075859	100.253	84.2011	102.637	67.2754	60.3459	56.245	-0.653181	0.001344	DOWN
	ENSDARG00000061951	196.769	221.177	203.667	138.815	169.659	138.819	-0.475301	0.000179179	DOWN		ENSDARG00000032079	1.10986	1.10708	0.9655	5.78504	5.75365	4.17135	2.31113	0.000336046	UP		ENSDARG00000114549	43.6451	43.9271	41.7088	29.9607	30.3113	19.6417	2.31113	0.000336046	UP		ENSDARG00000042630	43.3619	63.6358	35.5028	19.6584	18.5152	21.4564	-1.22602	0.00136438	DOWN
	ENSDARG00000075123	2.74218	2.30519	1.88709	9.86756	9.02441	5.59965	1.79484	0.000179566	UP		ENSDARG00000101419	3.64669	3.47941	4.73555	1.1969	1.2113	0.48131	-2.01058	0.000339409	DOWN		ENSDARG00000037291	27.0519	23.0741	25.1827	37.9502	43.5284	44.2672	-2.01058	0.000339409	DOWN		ENSDARG00000037677	1.38758	1.16407	1.51076	0	0	0	-6.82508	0.00141123	DOWN
	ENSDARG00000011769	7.58272	5.82364	7.22616	23.5818	16.9381	20.4452	1.55811	0.000184148	UP		ENSDARG00000069192	122.878	118.932	115.354	68.024	78.3557	68.6668	-0.728197	0.000345515	DOWN		ENSDARG00000025206	0.703954	0.370172	0	3.32897	6.34422	9.38112	-0.728197	0.000345515	DOWN		ENSDARG00000010267	37.1177	21.3413	32.9534	4.80539	12.3435	7.08271	-1.99551	0.00141123	DOWN
	ENSDARG00000053262	0.119225	0.424641	0.460265	3.67943	2.36023	3.38584	3.2741	0.000186228	UP		ENSDARG00000021579	32.5031	23.5651	27.8156	12.9665	15.8225	16.3645	-0.888869	0.000355168	DOWN		ENSDARG00000104676	21.9231	15.6706	18.4935	9.48756	7.04913	7.62216	-0.888869	0.000355168	DOWN		ENSDARG00000002791	489.816	459.42	451.15	594.557	567.114	558.284	0.296708	0.00143437	UP
	ENSDARG00000008541	1315.43	1265.98	1319.3	670.827	746.805	644.286	-0.919876	0.000186228	DOWN		ENSDARG00000030789	429.358	398.55	393.096	510.081	524.037	522.863	0.35087	0.000361123	UP		ENSDARG00000041040	46.6621	44.9142	38.9545	26.4653	29.0777	28.1434	0.35087	0.000361123	UP		ENSDARG00000002305	155.409	184.699	169.016	135.861	130.292	133.738	-0.346934	0.00146773	DOWN
	ENSDARG00000077084	0.357675	0.60663	0.552318	7.02436	5.13697	6.77167	3.64663	0.000188447	UP		ENSDARG00000093822	0	0	0	3.39123	1.51412	2.24611	7.56444	0.000363902	UP		ENSDARG00000101334	264.284	274.544	183.755	121.674	106.442	86.189	7.56444	0.000363902	UP		ENSDARG00000036040	76.6638	84.2011	85.4523	59.4121	69.2607	56.0367	-0.431742	0.00147274	DOWN
	ENSDARG00000099439	293.27	248.536	287.988	423.803	476.489	443.121	0.694887	0.000189754	UP		ENSDARG00000104374	99.0948	107.545	116.917	172.354	146.567	157.87	0.555888	0.000369031	UP		ENSDARG00000040303	94.4304	113.273	105.453	55.5938	43.3522	34.2997	0.555888	0.000369031	UP		ENSDARG00000099651	52.728	50.443	59.7694	26.2112	32.916	37.9133	-0.741821	0.00147274	DOWN
	ENSDARG00000061138	29.1625	9.09944	26.097	1.50522	0.555349	1.39991	-4.16112	0.000190288	DOWN		ENSDARG00000021975	80.5443	80.8171	76.5963	53.2622	58.1422	50.5375	-0.551531	0.000369031	DOWN		ENSDARG00000079949	285.403	417.925	306.127	644.322	681.299	687.753	-0.551531	0.000369031	DOWN		ENSDARG00000022650	7.28479	12.4167	10.1976	1.74741	2.743	3.33304	-1.88894	0.00149494	DOWN
	ENSDARG00000101706	1.81222	1.39525	2.02517	0	0	0	-7.15785	0.000191531	DOWN		ENSDARG00000061951	236.084	240.079	234.065	172.354	182.451	164.608	-0.450706	0.000369318	DOWN		ENSDARG00000017675	175.988	179.04	168.409	215.551	213.06	231.01	-0.450706	0.000369318	DOWN		ENSDARG00000088929	19.4261	16.685	19.7343	12.2319	8.91474	10.2074	-0.828536	0.00149799	DOWN
	ENSDARG00000037675	29.544	22.3846	26.097	12.3763	11.5235	13.8038	-1.04356	0.000193332	DOWN		ENSDARG00000075340	9.5131	10.2801	12.3676	27.9278	21.2734	21.3381	1.11847	0.000378364	UP		ENSDARG00000102974	608.92	636.696	692.524	745.855	799.901	836.972	1.11847	0.000378364	UP		ENSDARG00000045525	9.36616	12.8048	7.74264	4.36853	1.3715	1.66652	-1.99973	0.00150811	DOWN
	ENSDARG00000101791	0.4769	0.242652	1.38079	46.1601	44.9832	45.4809	6.00331	0.000193332	UP		ENSDARG00000042980	0.317103	0.474464	0.137929	4.58813	3.02824	4.97353	3.92116	0.000384518	UP		ENSDARG00000007783	0.402259	0.740345	0.39348	2.16383	5.28685	4.69056	3.92116	0.000384518	UP		ENSDARG00000033413	8.67237	5.0443	5.38208	0	0.685749	0.83326	-3.46427	0.0015232	DOWN
	ENSDARG00000070416	55.4874	63.8174	68.8096	34.7873	42.3453	40.2719	-0.676772	0.000201817	DOWN		ENSDARG00000058503	0.158552	0	0	1.1969	3.40677	1.28349	5.56297	0.000386313	UP		ENSDARG00000098175	23.5322	25.0483	29.511	16.8113	16.213	13.1922	5.56297	0.000386313	UP		ENSDARG00000112541	1.04068	1.16407	1.41634	10.9213	8.22899	11.4573	3.02941	0.00152385	UP
	ENSDARG00000088929	19.0283	20.4434	19.5152	9.70031	11.8012	10.4505	-0.883267	0.000205371	DOWN		ENSDARG00000078572	84.9837	97.4234	76.3665	55.0576	50.723	60.645	-0.636126	0.000389104	DOWN		ENSDARG00000032277	45.9581	60.5849	44.4632	18.6422	21.6761	23.1596	-0.636126	0.000389104	DOWN		ENSDARG00000057234	427.721	427.214	435.665	313.224	324.359	347.886	-0.388455	0.00154688	DOWN
	ENSDARG00000012140	174.927	191.574	207.303	139.985	130.646	140.382	-0.480778	0.000212746	DOWN		ENSDARG00000073845	24.5755	26.7282	41.7004	10.7721	8.40336	11.0701	-1.63611	0.000391819	DOWN		ENSDARG00000056672	56.8191	53.9218	47.2176	36.6186	39.1227	37.2313	-1.63611	0.000391819	DOWN		ENSDARG00000098831	15.9572	17.8491	18.1291	7.42651	6.85749	8.95754	-1.13597	0.0015501	DOWN
	ENSDARG00000043242	5.17437	3.51845	4.41854	0.167247	0.416511	0.293005	-3.83132	0.000212746	DOWN		ENSDARG00000105012	59.6154	57.8847	54.5278	34.7102	40.0485	43.1574	-0.541074	0.00039875	DOWN		ENSDARG00000041019	1.40791	0.863735	0.39348	8.82177	7.93028	6.74268	-0.541074	0.00039875	DOWN		ENSDARG00000074531	21.1606	22.8934	25.9662	36.2588	38.4019	43.3295	0.749106	0.00166414	UP
	ENSDARG00000068894	136.036	149.231	128	217.922	205.895	221.935	0.644393	0.00021384	UP		ENSDARG00000062152	54.0661	62.6293	81.6997	16.1582	5.45083	4.97353	-2.96529	0.000419332	DOWN		ENSDARG00000002696	0.20113	0.493563	0	2.66317	3.87702	7.91532	-2.96529	0.000419332	DOWN		ENSDARG00000040815	9.01927	25.9976	21.6227	4.36853	5.48599	1.66652	-2.44893	0.00166414	DOWN
	ENSDARG00000079731	80	76.3747	64.253	51.6792	46.2328	41.9323	-0.664825	0.000214446	DOWN		ENSDARG00000114549	46.9313	41.1202	40.9648	24.9355	28.314	24.5468	-0.724242	0.000420995	DOWN		ENSDARG00000029370	4.62598	4.0719	8.65655	0.499345	1.05737	0	-0.724242	0.000420995	DOWN		ENSDARG00000010721	40.9336	43.4586	26.5327	69.8965	52.8027	69.3689	0.835066	0.00167102	UP
	ENSDARG00000038094	73.1088	75.7074	73.5043	45.6584	56.6456	51.8294	-0.526623	0.000214446	DOWN		ENSDARG00000036489	210.081	227.11	204.502	162.579	132.183	137.815	-0.570106	0.000423825	DOWN		ENSDARG00000105714	9.25196	14.8069	11.8044	0.832242	0.881142	2.34528	-0.570106	0.000423825	DOWN		ENSDARG00000100740	0.346895	0.388023	0	3.05797	3.42875	1.66652	4.06321	0.00169227	UP
	ENSDARG00000007217	34.933	32.3334	34.3818	18.2299	21.1032	22.2684	-0.718086	0.000214446	DOWN		ENSDARG00000031435	79.7515	111.657	83.033	152.406	179.423	133.162	0.765418	0.000423825	UP		ENSDARG00000100149	72.6078	81.8081	95.6156	141.481	137.282	130.456	0.765418	0.000423825	UP		ENSDARG00000069538	6.24411	14.3569	11.9916	0.436853	0	0.208315	-5.46855	0.00169395	DOWN
	ENSDARG00000051809	32.7631	25.3571	30.5616	13.0452	16.2439	17.971	-0.898432	0.000214514	DOWN		ENSDARG00000056381	44.2359	33.2125	34.9419	18.951	22.1819	24.0655	-0.781009	0.000424741	DOWN		ENSDARG00000088929	21.018	17.7683	20.8544	9.82046	11.9835	12.899	-0.781009	0.000424741	DOWN		ENSDARG00000104344	3.81584	3.49221	4.90997	0	0	0.208315	-5.0454	0.00169718	DOWN
	ENSDARG00000039501	0.57228	0.181989	0.092053	4.01392	5.13697	7.35768	4.11538	0.000216673	UP		ENSDARG00000069427	4.598	4.9028	6.39069	0.598452	1.287	1.28349	-2.27571	0.000433151	DOWN		ENSDARG00000015460	185.14	191.379	186.903	238.188	235.617	254.756	-2.27571	0.000433151	DOWN		ENSDARG00000044752	5.55032	6.20837	3.7769	0	0	0.41663	-4.42568	0.00169718	DOWN
	ENSDARG00000020397	6.00894	6.73359	6.58179	19.7351	11.8012	15.0735	1.26721	0.000216673	UP		ENSDARG00000088036	12.0499	18.5041	16.8273	6.38349	7.49489	6.25703	-1.22829	0.000433767	DOWN		ENSDARG00000058322	33.6892	40.102	62.5633	99.2032	129.352	108.469	-1.22829	0.000433767	DOWN		ENSDARG00000036489	227.216	240.186	239.55	162.946	135.778	191.441	-0.519269	0.00170923	DOWN
	ENSDARG00000054378	1.07303	2.24453	0.552318	6.02088	8.33023	10.1901	2.69245	0.000217892	UP		ENSDARG00000099930	2.37828	1.42339	2.94248	9.17626	7.11636	6.41746	1.70389	0.000433767	UP		ENSDARG00000074071	28.0576	29.367	27.5436	43.1101	45.6431	44.2672	1.70389	0.000433767	UP		ENSDARG00000042057	34.6895	38.4143	37.108	17.4741	16.458	23.9562	-0.897384	0.00172631	DOWN
	ENSDARG00000041040	42.1818	41.6148	36.2689	25.2543	22.6305	25.1984	-0.714903	0.000218867	DOWN		ENSDARG00000086150	72.4581	65.4761	66.0678	45.8813	47.0134	46.8475	-0.544296	0.000433767	DOWN		ENSDARG00000088825	0.703954	1.11052	0.786959	4.66056	5.46308	5.27688	-0.544296	0.000433767	DOWN		ENSDARG00000062335	4.16274	3.10419	2.36056	0	0	0.208315	-4.63739	0.00174343	DOWN
	ENSDARG00000002305	189.568	202.311	202.194	155.372	146.751	152.916	-0.38445	0.000222241	DOWN		ENSDARG00000016260	9.83021	14.2339	14.6664	1.59587	1.96836	1.44393	-2.9208	0.000435853	DOWN		ENSDARG00000036893	52.3943	57.8703	36.9871	84.2229	97.6305	103.779	-2.9208	0.000435853	DOWN		ENSDARG00000062909	97.8243	71.7843	72.0443	122.756	130.292	131.863	0.678468	0.00174531	UP
	ENSDARG00000093129	41.228	32.1514	38.6623	17.3937	20.2702	15.4967	-1.08103	0.000222876	DOWN		ENSDARG00000105713	46.1386	42.3855	39.3096	23.9381	19.6836	24.5468	-0.91024	0.00043741	DOWN		ENSDARG00000099099	0.301694	0	0.39348	5.65925	6.69668	5.57004	-0.91024	0.00043741	DOWN		ENSDARG00000086591	98.5181	102.826	100.654	60.2858	40.4592	58.1199	-0.902191	0.0017473	DOWN
	ENSDARG00000094343	0.262295	0.485304	0.598344	3.51218	3.05442	2.27893	2.70291	0.000222876	UP		ENSDARG00000001442	9.03745	9.64744	12.3676	26.5314	20.4406	20.8568	1.11236	0.000437636	UP		ENSDARG00000069189	0	0	0	4.49411	3.52457	2.63844	1.11236	0.000437636	UP		ENSDARG00000104047	0	0.388023	0	1.74741	7.54324	2.91641	5.57703	0.001764	UP
	ENSDARG00000073841	176.119	188.722	174.993	119.749	129.674	133.741	-0.493208	0.000227464	DOWN		ENSDARG00000069278	112.572	105.806	105.837	75.2055	81.9896	78.1326	-0.46014	0.000447914	DOWN		ENSDARG00000105424	132.444	162.135	134.57	209.559	186.097	201.987	-0.46014	0.000447914	DOWN		ENSDARG00000060259	6.591	3.88023	6.23188	16.6004	14.4007	12.9155	1.36562	0.0018492	UP
	ENSDARG00000079967	24.465	28.0869	26.2351	13.7142	14.4391	17.1571	-0.787388	0.0002299	DOWN		ENSDARG00000019660	5.23221	15.8155	6.11483	0	0.302824	0	-5.77376	0.000450191	DOWN		ENSDARG00000087555	66.6745	84.5227	77.909	46.1062	53.7496	45.4398	-5.77376	0.000450191	DOWN		ENSDARG00000100573	41.2805	31.8179	18.5068	11.795	11.6577	9.58249	-1.45943	0.00188171	DOWN
	ENSDARG00000104114	100.483	89.1745	79.1195	42.8152	39.1521	24.1892	-1.35973	0.000230317	DOWN		ENSDARG00000077745	4.9151	2.21417	4.68957	0.598452	0.908472	0.48131	-2.49355	0.000450191	DOWN		ENSDARG00000055250	814.072	837.33	893.592	1057.95	1055.08	1074.43	-2.49355	0.000450191	DOWN		ENSDARG00000102636	114.128	124.944	120.2	146.346	165.951	154.778	0.376417	0.00189859	UP
	ENSDARG00000062577	192.668	190.846	186.131	140.654	149.389	137.843	-0.413306	0.000230317	DOWN		ENSDARG00000043317	4.9151	3.63756	5.47117	0.99742	0.75706	1.60437	-2.10072	0.00045068	DOWN		ENSDARG00000078133	405.377	417.061	382.069	307.763	311.396	319.544	-2.10072	0.00045068	DOWN		ENSDARG00000090820	22.5482	24.8335	25.1164	10.4845	8.22899	16.0403	-1.00588	0.00193257	DOWN
	ENSDARG00000036329	5.93741	9.09944	6.90397	0.334493	0	0.488342	-4.39963	0.000234407	DOWN		ENSDARG00000029415	25.0512	23.7232	16.3675	10.1737	12.3401	10.4284	-0.969726	0.000451021	DOWN		ENSDARG00000020024	27.8565	28.1331	23.6088	10.8191	10.9262	17.0033	-0.969726	0.000451021	DOWN		ENSDARG00000019924	111.006	97.7819	127.376	79.9442	89.8331	68.3273	-0.521528	0.00194003	DOWN
	ENSDARG00000012378	65.3115	44.7086	59.6964	23.2473	25.2684	24.9054	-1.20836	0.000234407	DOWN		ENSDARG00000105424	144.599	149.298	130.159	217.438	192.217	198.3	0.520254	0.000454698	UP		ENSDARG00000010207	3.31864	1.72747	1.18044	6.49149	8.98765	10.2606	0.520254	0.000454698	UP		ENSDARG00000104042	9.71306	8.53651	7.74264	23.1532	14.4007	15.8319	1.05335	0.00194003	UP
	ENSDARG00000101057	9.65723	9.09944	9.25133	2.5087	3.05442	2.8975	-1.71775	0.000238165	DOWN		ENSDARG00000088825	0.158552	0.474464	0.551714	3.39123	2.72542	3.36917	2.83685	0.000458134	UP		ENSDARG00000097973	51.2881	28.75	27.9371	111.687	122.831	115.798	2.83685	0.000458134	UP		ENSDARG00000102615	12.4882	12.8048	12.2749	7.86336	7.54324	5.83282	-0.844284	0.00194574	DOWN
	ENSDARG00000100375	2.19374	2.24453	2.71556	0.167247	0	0.0651123	-4.87403	0.000240036	DOWN		ENSDARG00000008022	124.939	111.657	122.435	80.9905	80.3998	84.3896	-0.547512	0.000459331	DOWN		ENSDARG00000061541	11.4644	15.4238	14.5587	29.6278	28.0203	22.8665	-0.547512	0.000459331	DOWN		ENSDARG00000032627	102.334	101.662	109.813	64.6543	78.1754	83.5343	-0.469309	0.00194574	DOWN
	ENSDARG00000096603	505.395	437.259	515.957	696.917	672.388	722.876	0.520414	0.00024108	UP		ENSDARG00000103862	2.06117	1.7397	2.8965	0	0.227118	0.160437	-3.765	0.000459331	DOWN		ENSDARG00000078970	0.905083	0.616954	1.18044	5.4928	3.87702	2.9316	-3.765	0.000459331	DOWN		ENSDARG00000104277	0.69379	1.16407	2.17172	6.5528	6.17174	6.66608	2.08858	0.00195307	UP
	ENSDARG00000103337	105.085	116.109	113.639	59.5398	65.1146	76.1488	-0.731382	0.000244939	DOWN		ENSDARG00000103298	13.794	15.6573	14.0687	25.534	25.6643	28.7181	0.877261	0.000460096	UP		ENSDARG00000073952	127.818	141.406	125.913	183.925	176.405	175.016	0.877261	0.000460096	UP		ENSDARG00000028336	9.36616	6.98442	5.57092	13.5425	15.7722	17.0818	1.12008	0.00195605	UP
	ENSDARG00000058943	88.4173	77.8912	105.769	57.7001	55.1183	45.0902	-0.792265	0.000245253	DOWN		ENSDARG00000074071	29.8077	29.1005	28.7351	43.288	49.5117	48.131	0.687642	0.0004678	UP		ENSDARG00000015611	63.6575	69.5924	51.5458	22.3041	20.4425	29.6092	0.687642	0.0004678	UP		ENSDARG00000093597	41.2805	35.3101	37.6745	25.7744	20.5725	27.0809	-0.615905	0.0019581	DOWN
	ENSDARG00000008936	9.51416	8.55348	5.47715	0.50174	0	0	-6.34138	0.00024997	DOWN		ENSDARG00000098206	20.1361	15.341	21.4249	55.8555	56.0224	56.4737	1.55574	0.000470915	UP		ENSDARG00000032079	1.7096	3.70172	1.57392	10.3198	9.3401	7.91532	1.55574	0.000470915	UP		ENSDARG00000088087	287.229	322.835	339.732	483.597	424.479	396.215	0.456004	0.0019581	UP
	ENSDARG00000101457	0.0715351	0.121326	0.230132	2.17421	2.77674	1.8557	3.95419	0.00024997	UP		ENSDARG00000104039	12.6841	16.2899	16.9652	35.5082	27.4056	40.9113	1.1644	0.000475526	UP		ENSDARG00000093822	0	0	0	2.33028	2.81965	0.87948	1.1644	0.000475526	UP		ENSDARG00000016789	34.3426	22.1173	27.5713	9.17392	10.2862	5.41619	-1.8334	0.00200645	DOWN
	ENSDARG00000071014	6.70045	5.88431	7.77848	20.4041	23.1858	12.5667	1.45094	0.000253095	UP		ENSDARG00000073999	19.1848	15.0247	24.3214	8.37833	6.13218	9.14488	-1.32346	0.000476928	DOWN		ENSDARG00000016541	5.83276	3.33155	4.32828	0.665794	1.2336	0.58632	-1.32346	0.000476928	DOWN		ENSDARG00000101057	6.591	5.43233	7.27053	2.62112	0.685749	2.08315	-1.74882	0.00201681	DOWN
	ENSDARG00000052741	3.17139	4.85304	3.54404	14.3832	9.57976	15.4316	1.77625	0.000255501	UP		ENSDARG00000102878	6.02497	5.53542	3.63212	11.3706	14.8384	10.9097	1.31645	0.000487122	UP		ENSDARG00000017853	7.84406	9.13092	7.08263	2.49673	3.87702	3.22476	1.31645	0.000487122	UP		ENSDARG00000013025	193.914	168.014	209.335	311.04	306.53	289.349	0.66315	0.00205845	UP
	ENSDARG00000040190	9.82415	11.2833	18.1805	37.7978	36.653	29.9516	1.4075	0.00026221	UP		ENSDARG00000057644	4.598	4.74464	4.27579	10.5727	15.5197	16.3645	1.64973	0.000497205	UP		ENSDARG00000097217	27.4542	25.7887	25.5762	15.4797	12.336	17.2964	1.64973	0.000497205	UP		ENSDARG00000070674	145.002	151.329	143.805	111.398	104.92	106.866	-0.44389	0.00206705	DOWN
	ENSDARG00000075437	35.4099	38.5816	39.3527	17.3937	24.5742	19.6965	-0.877688	0.000263744	DOWN		ENSDARG00000096310	102.424	100.112	108.412	72.4127	71.5422	76.2074	-0.499683	0.000502977	DOWN		ENSDARG00000103840	18.3028	16.9045	23.6088	11.152	7.75405	8.20848	-0.499683	0.000502977	DOWN		ENSDARG00000063580	29.4861	26.3856	32.2925	55.4804	56.9172	49.1623	0.857179	0.00209549	UP
	ENSDARG00000102636	127.165	121.326	139.921	192.668	164.939	162.52	0.419838	0.000264118	UP		ENSDARG00000074531	14.1111	13.7595	17.8388	27.5288	23.166	29.3599	0.796012	0.000505932	UP		ENSDARG00000042341	84.3739	94.2705	86.5655	65.9136	71.02	70.0652	0.796012	0.000505932	UP		ENSDARG00000075323	169.285	144.733	156.741	124.94	112.463	103.116	-0.471139	0.002106	DOWN
	ENSDARG00000032849	227.648	234.644	230.317	360.918	318.909	311.432	0.516738	0.000264246	UP		ENSDARG00000060845	5.23221	2.37232	5.01141	0.398968	0.227118	0.320873	-3.78628	0.000512134	DOWN		ENSDARG00000077943	113.94	124.131	129.061	143.312	145.917	160.065	-3.78628	0.000512134	DOWN		ENSDARG00000078133	417.661	421.781	368.342	343.367	311.33	291.016	-0.352679	0.00212347	DOWN
	ENSDARG00000035147	16.1669	7.0369	12.3351	1.17073	2.08256	1.98592	-2.72696	0.000264313	DOWN		ENSDARG00000100573	80.8614	105.489	65.5621	32.7154	33.3106	34.173	-1.32564	0.000516308	DOWN		ENSDARG00000101457	0.301694	0.246782	0.39348	3.66186	5.11062	3.22476	-1.32564	0.000516308	DOWN		ENSDARG00000061062	60.3597	70.2322	73.3662	40.1905	50.0597	48.7457	-0.558873	0.00212487	DOWN
	ENSDARG00000099883	13.2578	14.6804	15.557	3.51218	5.55349	4.26485	-1.70235	0.000266325	DOWN		ENSDARG00000015611	118.597	105.173	91.1708	33.5133	38.5343	44.12	-1.43389	0.000520079	DOWN		ENSDARG00000062148	89.1004	102.414	70.8263	52.9306	51.1062	58.632	-1.43389	0.000520079	DOWN		ENSDARG00000053992	128.004	103.99	125.11	78.6336	81.6041	83.5343	-0.552651	0.00219154	DOWN
	ENSDARG00000102453	1.693	2.72983	2.89967	6.85712	7.08069	7.58558	1.5644	0.000268314	UP		ENSDARG00000020397	5.07366	6.6425	6.52862	14.7618	15.3683	12.1932	1.20884	0.000520079	UP		ENSDARG00000060065	45.3547	56.513	58.6285	18.3093	21.3236	27.8502	1.20884	0.000520079	UP		ENSDARG00000030614	22.2013	19.7892	22.1893	9.61077	14.4007	11.6656	-0.869583	0.0021941	DOWN
	ENSDARG00000075919	4.48286	10.9193	2.89967	0	0	0.0976684	-6.33657	0.000270513	DOWN		ENSDARG00000090552	97.1922	94.1021	107.998	74.607	76.463	73.4799	-0.416029	0.000528667	DOWN		ENSDARG00000089572	3.7209	3.45494	5.50872	0.166448	0.704913	0	-0.416029	0.000528667	DOWN		ENSDARG00000062577	209.178	208.757	188.75	156.83	161.837	155.611	-0.354462	0.0021941	DOWN
	ENSDARG00000010721	31.69	32.8187	37.5576	67.5677	61.2272	59.7405	0.88372	0.00027219	UP		ENSDARG00000000631	39.7965	28.1516	29.7926	17.3551	19.4564	16.6854	-0.862951	0.000528667	DOWN		ENSDARG00000089715	3.51977	2.96138	3.14784	0.332897	0.528685	0.58632	-0.862951	0.000528667	DOWN		ENSDARG00000039666	5.89721	5.43233	7.55379	15.7267	9.60049	17.4985	1.18044	0.00220387	UP
	ENSDARG00000041729	12.6379	12.7999	12.7493	24.7525	22.4916	23.766	0.894211	0.00027219	UP		ENSDARG00000004094	100.839	99.3212	106.205	138.442	140.662	141.986	0.457898	0.000528667	UP		ENSDARG00000020397	7.74349	6.6631	5.11524	12.983	13.5696	16.7101	0.457898	0.000528667	UP		ENSDARG00000104374	122.454	140.852	132.758	174.741	173.495	205.19	0.487474	0.00222135	UP
	ENSDARG00000014891	4.93592	4.30707	4.97086	1.00348	1.52721	1.36736	-1.84053	0.000279616	DOWN		ENSDARG00000104285	135.403	151.196	125.653	93.558	86.6076	86.1544	-0.629682	0.000528667	DOWN		ENSDARG00000042853	33.6892	49.9733	33.0523	19.6409	18.8564	16.417	-0.629682	0.000528667	DOWN		ENSDARG00000056795	106.15	157.537	134.552	556.988	274.985	524.537	1.77472	0.00222135	UP
	ENSDARG00000011262	79.3085	97.7887	96.1494	66.2297	59.4223	61.7264	-0.544167	0.000281776	DOWN		ENSDARG00000099439	276.831	217.779	232.318	347.701	422.212	360.501	0.637913	0.000528667	UP		ENSDARG00000062721	2.41356	1.60408	1.57392	7.65663	7.22536	7.329	0.637913	0.000528667	UP		ENSDARG00000042816	22.8951	14.7449	23.8889	58.9752	44.5737	46.6625	1.26755	0.00224653	UP
	ENSDARG00000101377	24.3696	23.4766	21.2642	7.19161	7.91372	9.5715	-1.47318	0.000292667	DOWN		ENSDARG00000101726	4.12234	10.4382	4.59762	30.92	29.601	25.1885	2.18328	0.000531472	UP		ENSDARG00000098786	33.287	34.426	35.4132	54.7615	52.6923	57.4594	2.18328	0.000531472	UP		ENSDARG00000032849	207.443	196.34	165.523	277.839	263.328	232.896	0.444575	0.00224653	UP
	ENSDARG00000077178	358.677	389.214	398.267	480.5	473.157	480.138	0.323105	0.000300524	UP		ENSDARG00000104222	37.8939	36.5338	41.9303	59.6457	54.584	65.2977	0.619923	0.000533078	UP		ENSDARG00000076673	20.8169	26.7758	20.0675	50.101	41.2374	39.8698	0.619923	0.000533078	UP		ENSDARG00000007657	131.82	115.631	99.7101	74.2651	78.8611	79.5763	-0.569304	0.00241882	DOWN
	ENSDARG00000042630	43.1356	62.3009	45.3361	21.5748	18.8819	22.9521	-1.24335	0.000300524	DOWN		ENSDARG00000089715	3.17103	1.7397	2.75857	0.398968	0.37853	0.160437	-2.95584	0.000543105	DOWN		ENSDARG00000010789	57.0202	69.0988	73.9742	44.4417	44.2333	42.8014	-2.95584	0.000543105	DOWN		ENSDARG00000090986	86.7237	76.4406	69.967	104.408	98.0621	123.322	0.49991	0.00246365	UP
	ENSDARG00000114549	47.7616	44.102	43.9093	26.425	28.4616	27.3797	-0.722666	0.000304743	DOWN		ENSDARG00000017338	5.86641	3.47941	5.70105	20.5469	23.8474	15.4019	1.97926	0.000564288	UP		ENSDARG00000008936	7.4418	7.65023	1.18044	0.166448	0	0	1.97926	0.000564288	UP		ENSDARG00000105142	219.584	225.442	215.378	250.317	283.214	260.602	0.265154	0.00249281	UP
	ENSDARG00000038567	33.8599	38.2783	39.951	18.2299	22.9081	22.4312	-0.813436	0.000304743	DOWN		ENSDARG00000104256	3.48814	9.01482	2.57467	36.7051	22.6361	30.9643	2.63047	0.000589393	UP		ENSDARG00000063568	8.74914	4.44207	6.29567	0.99869	1.2336	1.75896	2.63047	0.000589393	UP		ENSDARG00000028721	124.188	127.272	111.135	75.5756	78.1754	89.1588	-0.56573	0.00251186	DOWN
	ENSDARG00000007989	59.4456	52.7768	61.0772	39.303	32.7656	39.8813	-0.628634	0.000305262	DOWN		ENSDARG00000022493	44.2359	32.2636	36.643	20.3474	21.122	19.5733	-0.887854	0.000594119	DOWN		ENSDARG00000031427	18.3028	13.8198	16.5261	33.1232	28.0203	39.8698	-0.887854	0.000594119	DOWN		ENSDARG00000042853	40.5867	49.279	31.065	15.2899	13.0292	24.7895	-1.11241	0.00251186	DOWN
	ENSDARG00000102878	5.41282	5.27768	4.05033	12.0418	13.7449	11.0691	1.31561	0.000306049	UP		ENSDARG00000045127	65.799	73.0675	68.8264	46.8787	44.9694	45.2431	-0.599878	0.000597053	DOWN		ENSDARG00000062749	36.1028	47.0119	38.1675	26.1324	31.0162	22.8665	-0.599878	0.000597053	DOWN		ENSDARG00000095459	9.36616	14.7449	15.6741	4.80539	3.42875	5.83282	-1.45273	0.00251186	DOWN
	ENSDARG00000032737	1.78838	0.970607	0.460265	11.0383	10.9681	6.93446	3.10636	0.000310473	UP		ENSDARG00000017675	175.358	179.664	166.112	212.052	232.872	216.429	0.344894	0.000597053	UP		ENSDARG00000003287	105.191	109.694	110.568	135.156	133.581	141.01	0.344894	0.000597053	UP		ENSDARG00000096382	10.06	23.6694	16.7128	5.24224	4.11449	3.95798	-1.92364	0.00253029	DOWN
	ENSDARG00000061806	2.95678	4.48906	2.62351	0.668987	0.138837	0.42323	-3.00484	0.000313068	DOWN		ENSDARG00000007065	99.8876	95.2092	89.1019	59.6457	64.0473	62.2494	-0.608962	0.000610639	DOWN		ENSDARG00000062335	4.22372	2.22103	1.57392	0.499345	0.176228	0	-0.608962	0.000610639	DOWN		ENSDARG00000075083	95.743	96.6178	88.285	70.3334	82.2899	67.494	-0.358954	0.00254836	DOWN
	ENSDARG00000079438	12.9002	18.1382	12.4732	5.35189	4.99814	6.28333	-1.37103	0.000314564	DOWN		ENSDARG00000007671	4.2809	5.53542	5.93093	16.3577	18.1694	12.3536	1.56389	0.000621329	UP		ENSDARG00000044167	11.9672	13.3262	11.4109	22.9699	23.7908	19.9349	1.56389	0.000621329	UP		ENSDARG00000055342	2.42826	3.10419	3.7769	10.9213	8.22899	6.66608	1.41093	0.00255467	UP
	ENSDARG00000093659	5.46051	4.54972	4.37252	14.0487	11.5235	14.3247	1.46862	0.000317105	UP		ENSDARG00000027907	0.158552	0.158155	0.321833	2.99226	1.81694	2.56698	3.25222	0.000622262	UP		ENSDARG00000075919	4.62598	11.7221	5.90219	0	0	0.58632	3.25222	0.000622262	UP		ENSDARG00000069427	3.46895	3.88023	3.02152	0.436853	0	0.83326	-2.60257	0.00257175	DOWN
	ENSDARG00000013704	116.292	121.508	111.66	84.4596	74.4167	86.1435	-0.510586	0.000317105	DOWN		ENSDARG00000025033	10.3059	6.95881	6.98838	3.39123	2.34689	2.56698	-1.55553	0.000629106	DOWN		ENSDARG00000073821	3.21807	2.96138	4.72176	0	0.352457	0.29316	-1.55553	0.000629106	DOWN		ENSDARG00000009499	0.69379	1.16407	0.944224	4.80539	3.42875	9.58249	2.72853	0.00257902	UP
	ENSDARG00000011026	25.1803	23.3552	26.7874	11.7073	13.8837	13.4457	-0.945316	0.000317315	DOWN		ENSDARG00000113399	102.583	106.913	94.573	212.65	204.633	181.454	0.978984	0.000652638	UP		ENSDARG00000055493	37.7118	35.5365	40.9219	63.5833	70.1389	49.2509	0.978984	0.000652638	UP		ENSDARG00000013921	23.5888	25.2215	18.6012	5.67909	7.54324	5.83282	-1.83864	0.00261789	DOWN
	ENSDARG00000078216	65.3115	70.4297	64.1149	94.9961	94.9646	94.7383	0.510796	0.000317315	UP		ENSDARG00000100375	2.37828	3.1631	2.48271	0	0	0.320873	-4.75789	0.000652638	DOWN		ENSDARG00000029356	2.81581	14.1899	17.7066	0	0.528685	0.58632	-4.75789	0.000652638	DOWN		ENSDARG00000055250	845.73	847.443	890.592	1111.79	1068.4	1020.95	0.308819	0.00262854	UP
	ENSDARG00000051986	131.291	139.767	132.188	67.7349	71.9176	84.1901	-0.843916	0.000317315	DOWN		ENSDARG00000077531	67.7016	63.8945	69.562	92.9596	91.9828	103.482	0.517801	0.000654249	UP		ENSDARG00000031929	44.4496	45.0376	45.6436	60.7537	64.1471	65.3747	0.517801	0.000654249	UP		ENSDARG00000075798	124.188	117.183	127.659	96.5446	100.119	107.074	-0.279613	0.00263565	DOWN
	ENSDARG00000086150	60.7571	64.0601	60.2487	44.9894	40.1239	41.8672	-0.544227	0.000320026	DOWN		ENSDARG00000058943	92.7528	77.9703	91.7225	53.2622	56.8552	47.0079	-0.738684	0.000654249	DOWN		ENSDARG00000060252	95.2349	99.453	99.9438	65.2478	73.1348	76.5147	-0.738684	0.000654249	DOWN		ENSDARG00000097973	47.1777	20.9533	27.3825	97.8552	118.635	87.284	1.66965	0.00267293	UP
	ENSDARG00000017338	5.62742	2.91182	3.22185	16.0557	21.7974	10.7435	2.01877	0.000327525	UP		ENSDARG00000068562	9.35455	12.0198	10.7584	22.1427	20.7434	22.9424	1.03238	0.000661813	UP		ENSDARG00000101726	5.22937	9.13092	3.9348	24.8008	25.9056	24.0391	1.03238	0.000661813	UP		ENSDARG00000078118	135.983	145.121	141.162	161.199	181.723	172.485	0.286133	0.00267293	UP
	ENSDARG00000090472	4.50671	3.45779	3.54404	0.836234	0.416511	0.716235	-2.51523	0.000327525	DOWN		ENSDARG00000023299	215.63	198.01	202.525	155.199	174.275	147.922	-0.366776	0.000661813	DOWN		ENSDARG00000073721	23.8339	21.0998	24.7892	36.4522	39.1227	32.2476	-0.366776	0.000661813	DOWN		ENSDARG00000037192	2.42826	0.776047	1.98287	0	0	0	-7.18601	0.00273553	DOWN
	ENSDARG00000029356	3.71982	10.9193	14.1301	0.167247	0.138837	0.227893	-5.51664	0.000327525	DOWN		ENSDARG00000102636	118.597	117.825	116.136	156.994	154.364	151.452	0.392693	0.000663961	UP		ENSDARG00000077567	7.54236	5.67598	1.9674	1.33159	0.352457	0	0.392693	0.000663961	UP		ENSDARG00000098284	4.16274	3.88023	6.04304	12.2319	14.4007	11.874	1.3906	0.00273697	UP
	ENSDARG00000099099	0.166915	0	0.552318	5.0174	4.8593	5.95777	4.38096	0.000331687	UP		ENSDARG00000077115	4.2809	5.06095	4.41371	13.3654	10.4474	12.8349	1.40966	0.000677205	UP		ENSDARG00000056498	25.4429	23.5676	22.8218	35.1206	48.2866	44.2672	1.40966	0.000677205	UP		ENSDARG00000093235	42.3212	29.1017	35.5973	22.7164	21.2582	14.1654	-0.918789	0.00280169	DOWN
	ENSDARG00000014962	2.78987	3.63978	2.71556	8.69683	11.3846	10.125	1.72608	0.000337269	UP		ENSDARG00000010052	12.367	14.5502	13.8848	23.7386	26.8756	21.8194	0.828956	0.000680183	UP		ENSDARG00000038094	81.6586	87.3607	91.6808	61.9188	66.0856	62.7362	0.828956	0.000680183	UP		ENSDARG00000032324	49.9529	68.6801	53.5375	33.6377	37.7162	36.0385	-0.677401	0.00280573	DOWN
	ENSDARG00000057184	142.784	141.951	159.528	208.389	189.235	200.123	0.42803	0.000343675	UP		ENSDARG00000033999	19.3433	21.0346	20.2295	64.2339	55.5682	34.8147	1.34994	0.000682361	UP		ENSDARG00000062577	206.962	198.906	214.446	157.127	173.409	156.547	1.34994	0.000682361	UP		ENSDARG00000015611	73.5417	55.4873	26.5327	22.2795	21.2582	13.5405	-1.46141	0.0028178	DOWN
	ENSDARG00000036445	16.2146	17.8956	18.5487	34.6201	27.0732	30.2121	0.802727	0.000343797	UP		ENSDARG00000101706	1.58552	1.58155	1.70112	0	0	0	-7.05625	0.000695037	DOWN		ENSDARG00000010169	31.1751	43.0634	30.2979	19.1416	14.9794	12.3127	-7.05625	0.000695037	DOWN		ENSDARG00000098786	28.0985	35.6981	39.6574	48.9276	54.8599	62.2862	0.675626	0.00283168	UP
	ENSDARG00000069538	3.57675	9.70607	12.0129	0.167247	0.277674	0.455786	-4.53769	0.000353451	DOWN		ENSDARG00000073721	23.9413	26.4119	24.6432	38.5004	40.7298	40.5904	0.677031	0.000705064	UP		ENSDARG00000094616	127.617	234.813	107.42	421.947	458.37	529.447	0.677031	0.000705064	UP		ENSDARG00000101726	2.77516	6.98442	4.24901	20.5321	16.458	20.6232	2.07878	0.00283209	UP
	ENSDARG00000027552	0.739196	0.970607	0.690397	6.68987	5.69232	5.27409	2.86542	0.00035603	UP		ENSDARG00000079934	152.051	165.588	170.112	202.277	199.864	206.482	0.318601	0.000709131	UP		ENSDARG00000069461	29.2644	25.5419	24.7892	39.9476	42.1186	46.6124	0.318601	0.000709131	UP		ENSDARG00000022564	25.6702	21.7293	28.2323	11.795	18.5152	15.6236	-0.742911	0.00283941	DOWN
	ENSDARG00000018328	13.0432	8.00751	13.5778	30.1044	30.8218	25.5891	1.31354	0.000358801	UP		ENSDARG00000055100	0.95131	0.632619	1.19538	0	0	0	-6.30273	0.000719815	DOWN		ENSDARG00000013025	201.733	155.596	224.677	292.283	301.527	316.613	-6.30273	0.000719815	DOWN		ENSDARG00000004055	75.97	84.2011	85.0746	58.5384	62.4032	61.2446	-0.431785	0.0028562	DOWN
	ENSDARG00000013434	151.821	138.494	156.214	195.846	208.256	204.973	0.447836	0.000358801	UP		ENSDARG00000042630	46.7728	58.5173	41.1947	24.9355	18.3208	21.9798	-1.17143	0.000737385	DOWN		ENSDARG00000073961	57.4225	51.3306	52.3328	72.5715	75.2495	79.7395	-1.17143	0.000737385	DOWN		ENSDARG00000060645	56.197	57.0394	55.0483	39.3168	40.4592	43.3295	-0.44436	0.0028562	DOWN
	ENSDARG00000005945	210.098	195.82	206.153	166.41	148.972	158.939	-0.368059	0.000358801	DOWN		ENSDARG00000089525	20.9288	3.79572	18.8043	0	0.529942	0	-5.74929	0.000755384	DOWN		ENSDARG00000089525	14.5819	2.59121	12.5913	0.166448	0	0	-5.74929	0.000755384	DOWN		ENSDARG00000077078	59.6659	55.8754	56.0869	79.5073	84.3471	97.6997	0.61725	0.00287456	UP
	ENSDARG00000068562	9.94337	8.91745	8.79106	16.8919	22.3528	18.5895	1.06213	0.000358801	UP		ENSDARG00000071014	5.86641	5.85173	7.76998	18.7515	19.4564	12.0327	1.35248	0.000755384	UP		ENSDARG00000004794	8.74914	7.03327	7.08263	13.3159	13.7458	17.0033	1.35248	0.000755384	UP		ENSDARG00000020850	1148.22	1246.72	1131.56	1598.88	1490.13	1426.12	0.356583	0.00287456	UP
	ENSDARG00000097674	3.07601	0.849281	2.89967	0	0	0.0325561	-6.08465	0.00036228	DOWN		ENSDARG00000032277	41.5406	67.0576	44.0452	17.5546	24.9073	20.215	-1.26902	0.000755384	DOWN		ENSDARG00000061140	4.12316	2.22103	3.9348	19.6409	13.922	18.4691	-1.26902	0.000755384	DOWN		ENSDARG00000008936	8.32548	8.92454	4.43785	0	0	0	-9.1598	0.00289026	DOWN
	ENSDARG00000038348	12.7094	19.1088	12.5192	3.51218	3.05442	4.36252	-1.99284	0.000365447	DOWN		ENSDARG00000022020	75.1535	73.0675	72.3206	92.1616	101.295	97.0641	0.399401	0.000770036	UP		ENSDARG00000026630	138.277	134.866	162.507	104.862	111.376	115.798	0.399401	0.000770036	UP		ENSDARG00000057184	122.107	123.003	126.715	174.741	142.636	163.527	0.373894	0.00289026	UP
	ENSDARG00000095704	21.7228	20.5647	22.1848	9.53306	10.9681	11.0365	-1.02706	0.000365779	DOWN		ENSDARG00000063414	16.1723	23.4069	13.1952	5.58555	6.13218	6.09659	-1.55481	0.000790775	DOWN		ENSDARG00000077078	52.0926	51.8241	58.235	82.392	72.2536	92.6385	-1.55481	0.000790775	DOWN		ENSDARG00000063050	3.81584	1.16407	6.13746	12.6687	13.715	20.6232	1.97312	0.00292821	UP
	ENSDARG00000056498	41.5142	41.4328	43.9093	69.7419	86.7732	77.5161	0.883742	0.000365779	UP		ENSDARG00000104344	3.48814	3.32125	5.793	0.398968	0.37853	0.320873	-3.49711	0.000790775	DOWN		ENSDARG00000071409	25.7446	34.0559	29.1175	18.6422	16.7417	16.417	-3.49711	0.000790775	DOWN		ENSDARG00000102379	58.9721	59.7556	75.8212	39.7537	44.5737	44.3711	-0.606874	0.00295574	DOWN
	ENSDARG00000098175	34.4322	33.0613	35.7626	21.4076	19.7149	19.5988	-0.767469	0.000365779	DOWN		ENSDARG00000075269	45.1872	68.1647	59.0794	21.9432	25.74	27.4346	-1.196	0.000807915	DOWN		ENSDARG00000078942	4.02259	1.48069	3.14784	8.82177	11.4548	8.50164	-1.196	0.000807915	DOWN		ENSDARG00000019791	45.0963	48.8909	48.1554	62.47	56.9172	77.0765	0.484015	0.00301634	UP
	ENSDARG00000097489	18.3845	29.3002	29.457	9.36582	8.33023	8.13903	-1.57947	0.000370917	DOWN		ENSDARG00000105557	7.76903	6.6425	3.90798	1.1969	1.89265	1.92524	-1.82085	0.000813457	DOWN		ENSDARG00000043781	11.565	14.9303	16.1327	27.6304	32.6022	27.557	-1.82085	0.000813457	DOWN		ENSDARG00000098176	2.77516	2.71616	1.79403	7.42651	10.2862	7.70765	1.83993	0.00301634	UP
	ENSDARG00000006545	70.5574	65.88	68.9477	49.505	48.3153	51.4712	-0.459035	0.000370991	DOWN		ENSDARG00000087180	35.5156	40.0132	35.2178	58.0498	52.54	48.131	0.519953	0.000813457	UP		ENSDARG00000109368	15.487	17.5215	19.2805	38.616	28.3728	24.6254	0.519953	0.000813457	UP		ENSDARG00000101334	265.028	258.812	185.918	134.114	104.234	89.9921	-1.11249	0.0030362	DOWN
	ENSDARG00000010052	15.4754	14.8018	14.9586	27.9302	31.7937	22.0731	0.848997	0.000371268	UP		ENSDARG00000060771	13.4769	35.743	11.8159	3.19174	1.287	1.44393	-3.42302	0.000813457	DOWN		ENSDARG00000074121	234.417	232.838	248.679	196.076	174.995	197.59	-3.42302	0.000813457	DOWN		ENSDARG00000094616	123.148	218.069	101.882	392.731	473.853	411.005	1.53701	0.00305287	UP
	ENSDARG00000104285	110.808	140.859	123.397	86.2993	78.7207	76.4743	-0.636359	0.000373712	DOWN		ENSDARG00000056695	14.9039	9.64744	9.60902	34.9097	40.6541	36.9004	1.73091	0.000818852	UP		ENSDARG00000007065	72.4067	77.4894	60.5959	49.1023	51.9874	42.215	1.73091	0.000818852	UP		ENSDARG00000071669	50.9935	59.3676	45.8893	77.3231	72.6894	72.9102	0.525051	0.00305287	UP
	ENSDARG00000056381	39.6066	33.3646	39.2606	22.7456	21.9363	21.4545	-0.764785	0.000375082	DOWN		ENSDARG00000030614	33.1373	36.5338	33.6086	18.153	18.4723	21.3381	-0.832948	0.000855882	DOWN		ENSDARG00000005372	1.91073	2.09764	1.18044	7.49018	15.5081	4.3974	-0.832948	0.000855882	DOWN		ENSDARG00000093822	0	0	0	3.49483	0.685749	2.49978	7.58689	0.0030774	UP
	ENSDARG00000093201	3.02832	3.88243	3.35993	11.54	7.49721	14.9107	1.73762	0.000383331	UP		ENSDARG00000068192	29.3321	30.5239	33.7006	45.0834	43.9852	50.3771	0.571228	0.000879736	UP		ENSDARG00000036473	26.4485	24.308	20.4609	12.983	16.7417	15.5375	0.571228	0.000879736	UP		ENSDARG00000100515	308.043	382.979	348.23	535.582	487.568	472.25	0.524884	0.0030774	UP
	ENSDARG00000007377	312.894	221.298	298.528	132.125	156.608	130.322	-0.991861	0.000388275	DOWN		ENSDARG00000052343	6.18352	6.32619	9.655	0.99742	0.75706	0.48131	-3.31537	0.000880343	DOWN		ENSDARG00000030614	22.2248	29.6138	33.8393	15.6462	17.4466	16.1238	-3.31537	0.000880343	DOWN		ENSDARG00000024229	17.6916	16.685	21.7172	36.6957	31.5445	28.9558	0.774291	0.0030774	UP
	ENSDARG00000063180	4.84054	8.37149	5.84537	1.33797	0.833023	1.46503	-2.34024	0.00039133	DOWN		ENSDARG00000079530	44.553	45.7067	50.8497	33.1143	28.0112	33.8521	-0.578234	0.000898372	DOWN		ENSDARG00000016687	125.706	112.162	105.453	162.62	148.737	156.254	-0.578234	0.000898372	DOWN		ENSDARG00000077584	34.6895	36.4742	27.8546	19.6584	20.5725	16.4569	-0.811447	0.00311603	DOWN
	ENSDARG00000058358	8.58421	5.94497	3.95828	18.5644	24.8518	16.6036	1.67408	0.00039205	UP		ENSDARG00000097674	2.37828	1.10708	2.39076	0	0	0	-7.34341	0.000916315	DOWN		ENSDARG00000029415	20.8169	23.8144	18.4935	12.6501	10.045	12.6059	-7.34341	0.000916315	DOWN		ENSDARG00000040303	105.456	115.243	111.23	60.2858	49.3739	41.8713	-1.14416	0.00314517	DOWN
	ENSDARG00000079860	2.36066	3.57911	2.71556	9.19857	6.66418	8.88782	1.52357	0.000394581	UP		ENSDARG00000073821	3.01248	2.84679	2.85052	0	0.151412	0.320873	-4.05054	0.000916315	DOWN		ENSDARG00000053990	151.048	136.84	147.161	176.102	178.519	171.499	-4.05054	0.000916315	DOWN		ENSDARG00000036235	54.4625	48.5029	60.808	69.8965	78.8611	85.6174	0.510508	0.00314643	UP
	ENSDARG00000079934	142.236	151.9	151.151	184.975	187.014	187.881	0.330619	0.000394581	UP		ENSDARG00000095294	2.37828	1.7397	2.1149	0	0.075706	0.160437	-4.47478	0.000940446	DOWN		ENSDARG00000075269	28.0576	57.0065	45.2502	16.8113	20.2663	22.5733	-4.47478	0.000940446	DOWN		ENSDARG00000105011	15.9572	14.3569	19.451	8.30021	11.6577	8.54091	-0.847834	0.00315235	DOWN
	ENSDARG00000013845	57.7765	45.4972	48.3278	69.0729	91.7714	77.451	0.650702	0.000397028	UP		ENSDARG00000052019	1.58552	1.26524	1.42526	6.184	4.54236	4.8131	1.84456	0.000940446	UP		ENSDARG00000030608	9.25196	11.352	7.47611	22.4705	16.0368	17.2964	1.84456	0.000940446	UP		ENSDARG00000020397	6.591	6.98442	5.09881	12.6687	10.972	15.4153	1.11108	0.00315698	UP
	ENSDARG00000020898	53.8182	49.3796	64.6672	33.7838	33.4598	25.8821	-0.859903	0.000397028	DOWN		ENSDARG00000103149	32.0274	30.5239	28.7811	13.9639	18.6994	14.5997	-0.940088	0.000942064	DOWN		ENSDARG00000101706	2.11186	1.3573	1.18044	0	0	0	-0.940088	0.000942064	DOWN		ENSDARG00000040255	20.1199	15.5209	16.4295	41.9379	27.43	36.2468	1.03371	0.00316112	UP
	ENSDARG00000035458	2.47988	3.09381	3.86623	0.167247	0.277674	0.358117	-3.35342	0.000397028	DOWN		ENSDARG00000088929	20.2946	20.0857	17.2411	10.1737	11.2045	12.0327	-0.780948	0.00094234	DOWN		ENSDARG00000013613	13.3751	12.7092	14.9522	4.99345	5.28685	5.57004	-0.780948	0.00094234	DOWN		ENSDARG00000102586	125.923	96.2298	98.2937	38.0062	59.6602	51.8704	-1.10617	0.00316112	DOWN
	ENSDARG00000060252	123.493	117.261	113.962	71.9161	87.3286	91.1572	-0.498797	0.000397327	DOWN		ENSDARG00000019438	41.382	66.2669	40.7349	20.3474	22.1061	18.4502	-1.27479	0.000969764	DOWN		ENSDARG00000099336	14.783	23.9378	21.6414	7.82308	5.63931	11.1401	-1.27479	0.000969764	DOWN		ENSDARG00000022020	69.7259	60.5316	64.6794	85.6233	80.2326	86.4507	0.375582	0.00318681	UP
	ENSDARG00000071261	4.79285	1.6379	2.76159	0.167247	0	0.130225	-4.67482	0.00039873	DOWN		ENSDARG00000075215	61.0424	59.1499	60.0909	37.503	44.6665	43.7992	-0.513466	0.00098007	DOWN		ENSDARG00000079382	21.5209	30.3541	22.4283	36.1193	42.6473	39.8698	-0.513466	0.00098007	DOWN		ENSDARG00000034956	107.884	112.139	102.826	74.2651	90.5189	76.6599	-0.425958	0.00319008	DOWN
	ENSDARG00000040982	8.48883	10.9193	7.91656	3.34493	4.58163	3.90674	-1.20121	0.00039873	DOWN		ENSDARG00000099715	26.161	30.3657	29.5627	13.1659	13.0214	16.8458	-1.00256	0.00098007	DOWN		ENSDARG00000021611	3.11751	2.83799	3.14784	7.32373	12.5122	6.44952	-1.00256	0.00098007	DOWN		ENSDARG00000027403	73.1948	46.1748	74.877	31.4534	30.173	29.5807	-1.10443	0.00321043	DOWN
	ENSDARG00000027418	39.6781	42.5247	44.7838	26.9267	26.1014	25.8496	-0.687359	0.000404035	DOWN		ENSDARG00000014790	166.955	157.522	155.124	126.074	127.867	130.916	-0.316924	0.000981213	DOWN		ENSDARG00000022493	28.8621	29.367	24.0023	16.8113	14.4507	16.1238	-0.316924	0.000981213	DOWN		ENSDARG00000055436	1.04068	1.94012	0.849802	9.17392	4.80024	5.41619	2.45762	0.00322169	UP
	ENSDARG00000013025	205.496	171.13	247.899	345.197	347.926	344.769	0.732567	0.000404035	UP		ENSDARG00000097035	1.58552	1.89786	2.62064	0	0.227118	0	-4.04987	0.00098841	DOWN		ENSDARG00000021579	33.1864	25.7887	25.9697	17.6435	16.9179	16.1238	-4.04987	0.00098841	DOWN		ENSDARG00000011175	41.9743	43.0706	36.2582	24.4638	30.173	27.2893	-0.565439	0.00322357	DOWN
	ENSDARG00000101569	24.2265	49.5616	24.6702	5.18465	9.7186	6.93446	-2.16723	0.000404701	DOWN		ENSDARG00000055389	42.1748	44.5997	47.3095	21.3448	20.3649	25.349	-1.00297	0.00098841	DOWN		ENSDARG00000032156	460.386	558.467	414.334	663.13	778.224	819.089	-1.00297	0.00098841	DOWN		ENSDARG00000093659	2.42826	4.26826	2.73825	7.42651	5.48599	10.6241	1.39815	0.00322357	UP
	ENSDARG00000099885	31.4754	30.7561	33.4613	47.9998	50.8144	44.7321	0.582651	0.000404701	UP		ENSDARG00000058229	13.6354	11.8616	11.8159	4.78762	7.26777	6.25703	-1.00982	0.00098841	DOWN		ENSDARG00000004823	1.60904	0	1.57392	13.8152	8.81142	10.5538	-1.00982	0.00098841	DOWN		ENSDARG00000076754	88.4582	82.2609	78.7483	111.398	102.862	98.7413	0.328789	0.00327886	UP
	ENSDARG00000089525	22.9866	3.45779	29.2729	0.334493	0.277674	0.42323	-5.60873	0.000404701	DOWN		ENSDARG00000105816	0.158552	0.158155	0.229881	4.58813	1.51412	5.61528	4.19797	0.00098841	UP		ENSDARG00000019660	2.71525	12.5859	3.54132	0	0.352457	0	4.19797	0.00098841	UP		ENSDARG00000041137	18.3854	19.0131	18.0347	37.5694	26.0585	26.456	0.702615	0.00329033	UP
	ENSDARG00000019438	36.5067	61.3302	36.9593	17.0592	15.6886	19.729	-1.34791	0.000407685	DOWN		ENSDARG00000012378	67.8601	42.7018	57.7001	23.9381	29.7525	25.9907	-1.07248	0.000992551	DOWN		ENSDARG00000099175	13.7774	9.50109	15.7392	2.99607	2.4672	4.10424	-1.07248	0.000992551	DOWN		ENSDARG00000075837	85.3361	47.7269	43.3399	129.745	98.7479	137.488	1.08595	0.00330016	UP
	ENSDARG00000018319	51.5291	44.7693	53.5748	70.7454	75.2497	67.9121	0.510748	0.000408651	UP		ENSDARG00000100149	75.6292	87.4596	100.504	155.398	133.848	145.676	0.716491	0.00100219	UP		ENSDARG00000060515	60.9423	45.0376	70.8263	32.7903	26.6105	26.3844	0.716491	0.00100219	UP		ENSDARG00000069966	11.7944	9.31256	13.6913	36.2588	32.916	24.1645	1.37694	0.00331647	UP
	ENSDARG00000060113	305.24	287.36	346.902	426.981	399.712	425.346	0.414319	0.000422826	UP		ENSDARG00000099511	26.161	31.1565	29.2409	54.6586	45.2722	55.8319	0.843484	0.00100219	UP		ENSDARG00000103149	30.6723	32.4518	28.3305	14.9804	19.2089	15.8306	0.843484	0.00100219	UP		ENSDARG00000008305	0.346895	0.388023	0	8.73707	5.48599	4.99956	5.39321	0.00331647	UP
	ENSDARG00000063433	3.57675	7.64353	4.14238	0	0.416511	0.488342	-3.77351	0.000425315	DOWN		ENSDARG00000052649	162.991	143.763	155.951	119.491	119.161	108.455	-0.414596	0.00100219	DOWN		ENSDARG00000028322	27.4542	30.6009	39.7414	46.4391	59.389	58.9252	-0.414596	0.00100219	DOWN		ENSDARG00000012968	0.69379	1.94012	0.660957	11.795	2.743	5.6245	2.78592	0.0033593	UP
	ENSDARG00000022020	70.7243	75.5254	71.6172	89.477	101.768	97.9939	0.409984	0.000426818	UP		ENSDARG00000041019	1.90262	0.632619	1.97698	12.767	11.0531	7.21964	2.71999	0.00100219	UP		ENSDARG00000079328	7.74349	19.9893	20.0675	3.16252	1.58606	0.87948	2.71999	0.00100219	UP		ENSDARG00000075215	55.5032	63.2478	67.8897	48.0539	43.2022	42.2879	-0.490686	0.00342474	DOWN
	ENSDARG00000099563	15.0224	13.8312	12.3811	5.85363	8.33023	5.92522	-1.0419	0.000427306	DOWN		ENSDARG00000056795	27.1123	31.1565	41.0108	177.74	115.3	82.4644	1.89949	0.00106706	UP		ENSDARG00000019791	51.0869	55.896	49.185	72.0722	64.4996	79.7395	1.89949	0.00106706	UP		ENSDARG00000060771	13.182	33.37	15.1076	2.18427	0	2.91641	-3.30558	0.00342646	DOWN
	ENSDARG00000009886	21.8659	20.6861	18.2725	37.965	61.9214	67.1633	1.46247	0.000427406	UP		ENSDARG00000043242	4.43945	3.32125	3.31029	0	0.529942	0.320873	-3.39598	0.00107413	DOWN		ENSDARG00000079530	45.053	52.9346	52.7263	37.7838	29.9588	36.3518	-3.39598	0.00107413	DOWN		ENSDARG00000089572	3.46895	5.43233	3.58805	0	0	0.41663	-4.12633	0.00343555	DOWN
	ENSDARG00000093058	122.087	93.7243	129.427	77.268	65.1146	63.2891	-0.751491	0.000434723	DOWN		ENSDARG00000099479	5.23221	7.59143	3.58614	14.7618	28.4654	20.6963	1.99685	0.0010757	UP		ENSDARG00000069538	3.51977	11.1052	11.8044	1.16514	0	0.29316	1.99685	0.0010757	UP		ENSDARG00000099563	26.0171	25.6095	20.3008	10.0476	10.972	16.0403	-0.917723	0.00344115	DOWN
	ENSDARG00000035578	1.52608	2.54784	3.03775	0.167247	0	0.0976684	-4.5348	0.000434723	DOWN		ENSDARG00000069538	1.90262	9.01482	9.51707	0.398968	0.151412	0.48131	-4.44703	0.00108495	DOWN		ENSDARG00000033614	4.52542	6.6631	3.54132	16.8113	8.63519	10.8469	-4.44703	0.00108495	DOWN		ENSDARG00000105784	23.9357	28.3257	34.0865	56.3541	41.8307	41.8713	0.680598	0.00344115	UP
	ENSDARG00000058203	276.268	230.58	241.501	344.863	360.421	343.955	0.487225	0.00044269	UP		ENSDARG00000054446	98.3021	127.156	96.9178	47.8762	49.8145	54.5484	-1.07976	0.00108495	DOWN		ENSDARG00000105123	58.931	60.3381	57.8415	47.6042	41.4137	44.8535	-1.07976	0.00108495	DOWN		ENSDARG00000025206	0.69379	0	1.03865	6.11595	6.17174	8.95754	3.31326	0.00344115	UP
	ENSDARG00000010347	7.77348	7.94685	8.00861	22.0766	21.3809	20.7383	1.43381	0.00044269	UP		ENSDARG00000028618	1.58552	0.790774	1.83905	6.184	7.04066	6.25703	2.14913	0.00110297	UP		ENSDARG00000005945	189.665	176.202	198.707	155.962	152.261	145.994	2.14913	0.00110297	UP		ENSDARG00000088825	0.346895	0.776047	0.566535	3.93168	4.80024	2.70809	2.68601	0.00344115	UP
	ENSDARG00000055129	279.845	266.492	299.863	373.964	352.924	342.946	0.337983	0.000444412	UP		ENSDARG00000033320	11.0986	15.1829	13.9768	27.1298	23.3174	21.6589	0.83652	0.00113814	UP		ENSDARG00000094343	0.603389	0.616954	1.18044	5.1599	2.64343	3.51792	0.83652	0.00113814	UP		ENSDARG00000002696	0.346895	1.16407	0.283267	3.93168	7.54324	7.08271	3.64686	0.00344115	UP
	ENSDARG00000015611	130.194	123.995	108.3	46.6618	42.7618	47.5645	-1.40227	0.000452309	DOWN		ENSDARG00000036445	15.3795	16.6063	15.6779	29.5236	23.3174	26.7929	0.737198	0.00114344	UP		ENSDARG00000061348	9.05083	8.26718	8.26307	19.308	16.213	19.0554	0.737198	0.00114344	UP		ENSDARG00000076560	33.9957	37.2502	38.2411	54.6067	51.4312	56.87	0.574042	0.00350163	UP
	ENSDARG00000075215	58.1342	54.718	54.4033	32.7804	41.2346	40.9231	-0.536657	0.000452309	DOWN		ENSDARG00000101791	0.475655	0.158155	2.62064	40.0963	43.8338	44.7618	4.91884	0.00114451	UP		ENSDARG00000090634	11.2633	12.2157	10.624	16.9777	17.6228	18.7622	4.91884	0.00114451	UP		ENSDARG00000079125	0.69379	0.776047	0.188845	3.05797	2.05725	4.1663	2.88063	0.00356137	UP
	ENSDARG00000020218	75.398	51.2602	56.7046	102.689	111.486	128.727	0.903401	0.000452309	UP		ENSDARG00000070463	113.047	105.489	103.125	71.2158	69.0439	80.3787	-0.544091	0.00114451	DOWN		ENSDARG00000054446	83.8711	122.404	84.5981	44.7746	41.2374	60.391	-0.544091	0.00114451	DOWN		ENSDARG00000061541	13.182	13.1928	14.6355	21.4058	28.8015	27.4976	0.912807	0.00358138	UP
	ENSDARG00000069427	3.93443	3.70044	3.63609	0.668987	0.833023	0.879015	-2.19555	0.000454845	DOWN		ENSDARG00000090986	72.4581	71.3278	65.1023	111.512	91.6799	92.8928	0.503066	0.00114451	UP		ENSDARG00000000631	38.2146	26.4056	36.2001	20.6396	18.8564	20.5212	0.503066	0.00114451	UP		ENSDARG00000003403	5.20342	9.70058	11.5195	22.7164	21.944	29.789	1.4721	0.00360222	UP
	ENSDARG00000018797	19.8152	12.4966	18.1344	0.50174	2.22139	1.95337	-3.35604	0.000456912	DOWN		ENSDARG00000070131	68.4943	82.5568	97.6994	50.4695	49.5117	50.3771	-0.731616	0.00114465	DOWN		ENSDARG00000053159	2.41356	1.48069	3.9348	0.332897	0.176228	0	-0.731616	0.00114465	DOWN		ENSDARG00000018891	37.1177	36.8622	36.8247	46.7433	48.6882	49.579	0.389443	0.00361477	UP
	ENSDARG00000052343	5.77049	6.36961	16.6616	0.836234	1.24953	0.879015	-3.28232	0.00045835	DOWN		ENSDARG00000061140	3.32959	1.89786	3.17236	16.1582	11.583	17.648	2.40663	0.00114465	UP		ENSDARG00000089478	538.625	535.886	547.724	970.228	1184.08	1091.73	2.40663	0.00114465	UP		ENSDARG00000093457	0	0	0	1.31056	1.3715	1.24989	6.72931	0.00365281	UP
	ENSDARG00000099715	31.7616	28.6329	38.5242	12.3763	15.8274	19.4686	-1.04138	0.000460059	DOWN		ENSDARG00000018319	51.6879	49.1861	57.1484	68.6225	77.5986	73.8008	0.47577	0.00116729	UP		ENSDARG00000026369	34.7954	30.8477	31.4784	20.9725	16.0368	15.5375	0.47577	0.00116729	UP		ENSDARG00000044619	14.9165	14.7449	12.2749	0	2.05725	0.624945	-4.24383	0.00366058	DOWN
	ENSDARG00000032010	5.46051	5.76298	10.2179	59.7071	25.8237	39.1976	2.53773	0.000461587	UP		ENSDARG00000060298	415.881	402.82	437.004	533.62	511.167	579.336	0.370844	0.00118625	UP		ENSDARG00000040815	11.3638	18.2618	21.2479	4.32766	4.22948	3.51792	0.370844	0.00118625	UP		ENSDARG00000052019	0.69379	1.55209	0.944224	3.93168	5.48599	3.12472	1.95751	0.00368081	UP
	ENSDARG00000034667	6.62892	3.88243	6.2596	0.836234	0.833023	0.683679	-2.85335	0.000461913	DOWN		ENSDARG00000061543	4.43945	4.27018	3.862	17.9536	28.6926	16.3645	2.33782	0.00121672	UP		ENSDARG00000105011	19.409	21.3466	21.2479	10.4862	13.0409	12.6059	2.33782	0.00121672	UP		ENSDARG00000045542	42.3212	38.4143	43.812	54.1698	52.1169	54.5785	0.365939	0.00368081	UP
	ENSDARG00000013613	30.9508	20.8074	44.9679	13.0452	13.606	9.40872	-1.43391	0.000465606	DOWN		ENSDARG00000097489	15.221	25.9374	21.333	8.57781	7.19207	7.21964	-1.4471	0.00122005	DOWN		ENSDARG00000002791	491.762	473.944	435.189	559.932	540.316	587.199	-1.4471	0.00122005	DOWN		ENSDARG00000035181	32.2612	35.3101	36.5415	22.2795	23.3155	19.5816	-0.695839	0.00368849	DOWN
	ENSDARG00000040640	1.97914	1.1526	1.65695	5.68639	3.7486	3.97185	1.44767	0.000478138	UP		ENSDARG00000017312	27.9051	36.0593	32.5511	18.3525	19.6078	18.9315	-0.76072	0.0012379	DOWN		ENSDARG00000105184	42.3378	46.6417	52.7263	66.2465	71.7249	66.2541	-0.76072	0.0012379	DOWN		ENSDARG00000052386	28.0985	35.6981	32.9534	44.1222	53.4884	52.0787	0.62782	0.00374533	UP
	ENSDARG00000097372	1.2161	0.667292	0.966556	9.36582	4.8593	8.72504	2.97226	0.000478969	UP		ENSDARG00000079949	324.238	485.693	326.753	745.671	713.983	755.014	0.962799	0.00124452	UP		ENSDARG00000079934	171.765	171.02	190.444	216.05	217.113	212.541	0.962799	0.00124452	UP		ENSDARG00000025500	74.9293	87.3052	84.9802	61.1595	63.0889	56.245	-0.46248	0.00377474	DOWN
	ENSDARG00000069326	13.1863	15.9544	10.6321	0.836234	0.694186	0.455786	-4.41957	0.000481422	DOWN		ENSDARG00000056498	33.613	29.5749	31.0799	53.2622	61.3218	50.6979	0.813015	0.00124574	UP		ENSDARG00000075149	12.1683	12.4625	7.08263	54.0957	58.5078	23.4528	0.813015	0.00124574	UP		ENSDARG00000076624	18.7323	21.3413	18.8845	12.2319	8.22899	11.4573	-0.859405	0.00377474	DOWN
	ENSDARG00000021975	86.6051	88.4466	98.6808	67.5677	62.0602	61.9543	-0.516078	0.000481422	DOWN		ENSDARG00000028661	0	0.31631	0.413786	4.78762	2.87683	1.60437	3.35378	0.00127554	UP		ENSDARG00000102878	6.63728	8.76074	4.72176	15.6462	14.4507	14.0717	3.35378	0.00127554	UP		ENSDARG00000068590	13.182	16.685	13.5968	7.86336	5.48599	7.49934	-1.0261	0.00377474	DOWN
	ENSDARG00000102586	189.234	113.864	157.549	67.0659	66.3642	70.3538	-1.17646	0.000481422	DOWN		ENSDARG00000040557	0.792759	0.31631	0.781595	0.99742	7.11636	7.21964	2.96351	0.00127554	UP		ENSDARG00000027403	75.2225	48.1224	67.285	31.7916	28.0203	33.1271	2.96351	0.00127554	UP		ENSDARG00000035607	134.248	146.673	127.187	90.4287	76.1181	105.824	-0.563215	0.00377474	DOWN
	ENSDARG00000036415	14.8554	13.0425	14.0841	5.0174	6.38651	6.96701	-1.17938	0.000481686	DOWN		ENSDARG00000018797	21.4045	10.9127	14.3446	0.797936	1.96836	2.40655	-3.12316	0.00128366	DOWN		ENSDARG00000068562	10.861	9.50109	15.3457	20.8061	20.09	24.9186	-3.12316	0.00128366	DOWN		ENSDARG00000027907	0	0	0.188845	0.436853	0.685749	3.33304	3.79123	0.00377873	UP
	ENSDARG00000068192	30.164	30.6955	30.4235	45.8256	44.4279	46.5227	0.58389	0.000481756	UP		ENSDARG00000044484	85.4594	78.1285	75.9527	54.2597	63.5173	60.645	-0.420352	0.00130762	DOWN		ENSDARG00000010052	15.1853	14.4367	13.3783	25.3002	25.5531	20.5212	-0.420352	0.00130762	DOWN		ENSDARG00000009886	18.3854	17.461	21.6227	29.706	63.7747	52.7037	1.31885	0.00377873	UP
	ENSDARG00000103813	30.5693	31.4234	30.4235	20.2369	19.4372	21.487	-0.592875	0.000481756	DOWN		ENSDARG00000040982	11.2572	11.3871	9.56305	4.38865	4.99659	5.61528	-1.09421	0.00131049	DOWN		ENSDARG00000077531	73.0101	66.631	77.909	93.7105	94.8109	108.469	-1.09421	0.00131049	DOWN		ENSDARG00000057857	13.8758	14.7449	17.1849	24.9006	31.5445	23.9562	0.78572	0.0037877	UP
	ENSDARG00000070914	0.04769	0.121326	0.092053	1.67247	0.694186	1.30225	3.76746	0.000481756	UP		ENSDARG00000052496	6.97628	7.27512	10.8044	19.3499	16.731	18.7711	1.10613	0.00131877	UP		ENSDARG00000036329	10.6599	2.59121	4.72176	0.665794	0.528685	0	1.10613	0.00131877	UP		ENSDARG00000043727	38.8522	37.2502	37.8634	47.617	48.0024	66.8691	0.531165	0.00383523	UP
	ENSDARG00000102769	2.02683	5.21701	2.11722	13.8815	11.8012	15.1712	2.1415	0.000485484	UP		ENSDARG00000043806	19.5019	28.9423	12.1837	4.18916	5.75365	6.5779	-1.85473	0.00132106	DOWN		ENSDARG00000089853	3.4192	1.72747	1.57392	0.166448	0.352457	0	-1.85473	0.00132106	DOWN		ENSDARG00000078970	1.38758	0.776047	0.849802	5.67909	3.42875	4.1663	2.18307	0.00384451	UP
	ENSDARG00000001969	181.89	161.727	200.169	134.466	135.505	136.703	-0.419153	0.000485484	DOWN		ENSDARG00000030417	9.67166	10.2801	13.7929	18.153	25.8914	21.0172	0.939925	0.00132529	UP		ENSDARG00000005775	17.6994	19.4957	14.5587	5.99214	9.16387	9.67428	0.939925	0.00132529	UP		ENSDARG00000109358	4.50963	4.26826	3.87132	0.873707	0.685749	1.4582	-1.90336	0.00387498	DOWN
	ENSDARG00000093815	2.76602	2.60851	3.40596	0	0.277674	0	-5.47098	0.000490948	DOWN		ENSDARG00000026630	139.208	150.405	153.79	108.32	112.499	116.798	-0.393649	0.00132808	DOWN		ENSDARG00000058943	76.8315	72.5538	86.5655	53.9293	48.639	47.1988	-0.393649	0.00132808	DOWN		ENSDARG00000017675	179.692	174.999	165.617	220.174	194.067	222.48	0.295489	0.00392077	UP
	ENSDARG00000097659	0.023845	0.121326	0	0.668987	4.02628	4.94853	6.00952	0.000493404	UP		ENSDARG00000008494	10.7815	6.6425	8.32169	21.3448	20.1378	15.5623	1.1486	0.0013345	UP		ENSDARG00000090472	1.7096	2.22103	1.18044	0.332897	0.352457	0	1.1486	0.0013345	UP		ENSDARG00000001953	24.9764	15.5209	19.9231	43.6853	28.8015	45.8293	0.986097	0.00397635	UP
	ENSDARG00000105142	219.684	207.953	224.379	264.417	271.843	261.849	0.291477	0.000497704	UP		ENSDARG00000075567	4.9151	4.58649	6.25276	10.3732	12.113	9.14488	0.993919	0.00134079	UP		ENSDARG00000074531	22.7276	20.9764	27.9371	33.2897	37.5366	41.9219	0.993919	0.00134079	UP		ENSDARG00000014386	120.719	123.003	111.135	93.9235	98.0621	97.2831	-0.291837	0.00400305	DOWN
	ENSDARG00000052496	5.93741	5.64165	3.91225	14.5505	8.19139	12.6318	1.18788	0.000498192	UP		ENSDARG00000101377	23.4657	24.9885	21.0111	6.98194	8.63048	12.6745	-1.292	0.00134673	DOWN		ENSDARG00000005479	31.6779	28.5033	30.6914	16.6448	13.0409	19.0554	-1.292	0.00134673	DOWN		ENSDARG00000018328	14.9165	10.0886	10.953	25.3375	34.2875	21.0398	1.14939	0.00400305	UP
	ENSDARG00000055459	1.93145	6.73359	2.53146	0	0.277674	0.0651123	-5.07254	0.000498366	DOWN		ENSDARG00000098317	80.0686	90.3064	83.9066	66.0292	64.6529	68.1855	-0.354904	0.00135931	DOWN		ENSDARG00000017365	39.522	33.5623	26.3631	21.4718	15.8606	12.899	-0.354904	0.00135931	DOWN		ENSDARG00000030743	54.4625	51.2191	49.6662	77.3231	73.3751	59.5781	0.428691	0.00405207	UP
	ENSDARG00000086569	0.38152	0.485304	0.414238	1.67247	4.02628	3.90674	2.91504	0.000508261	UP		ENSDARG00000089877	4.9151	3.95387	4.96543	1.59587	0.832766	1.60437	-1.83053	0.00135931	DOWN		ENSDARG00000093044	0.301694	0.493563	0	3.66186	7.93028	4.3974	-1.83053	0.00135931	DOWN		ENSDARG00000056498	26.0171	22.1173	17.7514	46.3065	41.1449	28.1225	0.812644	0.00407733	UP
	ENSDARG00000062268	73.2996	83.0476	82.1573	113.728	101.629	109.714	0.447403	0.000520334	UP		ENSDARG00000026149	31.2347	31.631	33.0569	46.2803	51.4044	37.863	0.500296	0.00137467	UP		ENSDARG00000026236	4.12316	5.92276	4.32828	0.332897	1.76228	1.4658	0.500296	0.00137467	UP		ENSDARG00000076779	15.6103	9.31256	16.6183	27.9586	24.687	24.9978	0.879862	0.00410499	UP
	ENSDARG00000095787	2.09836	1.75923	4.55662	0.167247	0	0.0976684	-4.78684	0.000520334	DOWN		ENSDARG00000053387	1.58552	1.10708	0.643667	6.38349	8.32766	5.93615	2.71535	0.00138084	UP		ENSDARG00000032849	200.426	212.849	182.575	268.481	249.892	274.984	2.71535	0.00138084	UP		ENSDARG00000058322	40.5867	41.9065	52.0268	97.4183	139.893	87.0756	1.22881	0.00423175	UP
	ENSDARG00000069430	12.4709	13.7705	12.105	23.9163	22.0751	23.5381	0.859001	0.000520939	UP		ENSDARG00000006797	7.13483	6.95881	7.26424	16.5572	14.8384	18.6106	1.22229	0.00138943	UP		ENSDARG00000114019	8.8497	13.2028	13.7718	27.464	28.1965	21.987	1.22229	0.00138943	UP		ENSDARG00000079340	2.08137	1.94012	3.68247	0.436853	0	0.41663	-2.93918	0.00426462	DOWN
	ENSDARG00000003142	0.0715351	0.121326	0.184106	2.00696	3.19325	2.08359	4.20966	0.000525726	UP		ENSDARG00000036386	70.5555	63.1038	56.9645	84.3817	102.43	91.7697	0.554252	0.00139628	UP		ENSDARG00000017338	9.55366	4.0719	5.11524	22.1376	24.1433	14.3648	0.554252	0.00139628	UP		ENSDARG00000011026	15.2634	14.7449	12.1805	8.73707	7.54324	6.87439	-0.863523	0.00426462	DOWN
	ENSDARG00000100515	264.251	319.026	310.817	483.176	443.585	424.532	0.595718	0.000535311	UP		ENSDARG00000054856	12.8427	12.4942	11.9998	3.59071	4.01242	4.8131	-1.58304	0.0014088	DOWN		ENSDARG00000060259	6.03389	7.28005	6.68915	20.1403	14.8032	10.2606	-1.58304	0.0014088	DOWN		ENSDARG00000078572	89.8458	80.3208	73.4606	53.2961	58.9744	55.2035	-0.539091	0.0042731	DOWN
	ENSDARG00000028618	1.14456	0.424641	1.28874	4.85015	5.83116	3.12539	2.20455	0.00053558	UP		ENSDARG00000028448	37.7353	34.4777	37.1488	20.7463	26.4214	24.8677	-0.597635	0.00141434	DOWN		ENSDARG00000034270	128.421	126.599	134.964	105.861	104.68	104.365	-0.597635	0.00141434	DOWN		ENSDARG00000073721	21.8544	16.297	20.3008	34.5114	29.4872	26.6643	0.619616	0.00430171	UP
	ENSDARG00000079717	76.3994	81.6523	90.6262	118.411	131.062	122.932	0.583007	0.000544661	UP		ENSDARG00000105335	600.911	447.262	495.669	222.624	226.512	175.197	-1.30555	0.00142937	DOWN		ENSDARG00000010445	106.9	97.4787	121.585	77.2321	71.3725	82.6711	-1.30555	0.00142937	DOWN		ENSDARG00000034453	3.46895	3.10419	4.24901	12.2319	7.54324	10.4157	1.46018	0.00438891	UP
	ENSDARG00000087596	185.705	194.849	193.772	267.093	242.687	233.948	0.372344	0.000551701	UP		ENSDARG00000011026	23.1486	24.9885	25.3329	12.368	13.7785	15.081	-0.832398	0.00143357	DOWN		ENSDARG00000039999	0.100565	0.123391	0	2.82962	1.76228	2.34528	-0.832398	0.00143357	DOWN		ENSDARG00000044625	12.4882	15.5209	15.0132	0.873707	0	0.41663	-4.90444	0.00445503	DOWN
	ENSDARG00000044267	40.4173	32.3334	37.5576	20.9058	25.2684	18.4268	-0.779211	0.000551701	DOWN		ENSDARG00000077818	59.1398	59.4662	57.6541	28.9252	27.557	38.8256	-0.889464	0.00144011	DOWN		ENSDARG00000062206	68.3841	73.4175	70.0394	50.101	57.4504	53.9414	-0.889464	0.00144011	DOWN		ENSDARG00000018797	16.651	4.65628	7.55379	0	0.685749	1.24989	-3.60633	0.00447311	DOWN
	ENSDARG00000076609	0.262295	0.181989	0.184106	2.5087	2.49907	3.45095	3.65269	0.000558825	UP		ENSDARG00000079382	22.99	30.3657	23.6777	39.0989	41.1841	42.6761	0.678405	0.00145113	UP		ENSDARG00000113399	103.481	90.4454	87.3525	135.489	171.47	196.417	0.678405	0.00145113	UP		ENSDARG00000013613	16.9978	11.2527	18.1291	7.42651	6.85749	4.58293	-1.35889	0.00448339	DOWN
	ENSDARG00000058503	0.14307	0.060663	0.276159	2.17421	2.49907	1.95337	3.65465	0.000560106	UP		ENSDARG00000074768	2.53683	2.68863	4.45969	10.9716	10.3717	7.70095	1.54448	0.00145278	UP		ENSDARG00000045606	17.6994	17.1513	15.7392	11.6514	7.57782	6.74268	1.54448	0.00145278	UP		ENSDARG00000063568	6.24411	3.49221	6.79841	1.31056	0.685749	1.04157	-2.41373	0.00448339	DOWN
	ENSDARG00000030756	1727.67	1818.55	1957.46	2436.78	2330.24	2517.6	0.404485	0.000561507	UP		ENSDARG00000038567	29.015	32.1054	35.7235	18.951	18.4723	21.8194	-0.71349	0.00150791	DOWN		ENSDARG00000042737	3.01694	0.740345	1.9674	0	0	0	-0.71349	0.00150791	DOWN		ENSDARG00000034270	130.086	128.436	118.878	110.524	96.6906	96.4498	-0.311239	0.00448339	DOWN
	ENSDARG00000055342	3.02832	3.94309	3.91225	9.53306	7.49721	10.9714	1.37111	0.000564449	UP		ENSDARG00000101569	21.4045	39.5387	21.5169	7.38091	7.41919	6.41746	-1.94967	0.00150791	DOWN		ENSDARG00000032010	4.92768	4.31868	11.8044	32.9568	16.0368	42.5082	-1.94967	0.00150791	DOWN		ENSDARG00000100594	12.4882	6.98442	13.408	26.2112	21.944	36.8717	1.3615	0.00448339	UP
	ENSDARG00000062674	42.6587	42.3427	43.1268	27.763	25.6849	21.5196	-0.780945	0.000576339	DOWN		ENSDARG00000030176	0.475655	1.10708	0.9655	3.7902	5.52654	4.65266	2.41901	0.00150791	UP		ENSDARG00000074634	23.4316	24.0612	22.4283	36.4522	47.4054	32.2476	2.41901	0.00150791	UP		ENSDARG00000099149	2.77516	1.94012	2.54941	0.436853	0.685749	0.41663	-2.33126	0.00448339	DOWN
	ENSDARG00000032218	11.994	12.0719	12.5652	21.2403	20.4091	20.2825	0.75644	0.000578425	UP		ENSDARG00000012460	2.85393	2.05601	3.17236	6.184	8.17625	7.54052	1.42163	0.00150791	UP		ENSDARG00000095294	1.10621	1.85086	0	0	0	0	1.42163	0.00150791	UP		ENSDARG00000032079	3.46895	5.0443	2.45498	11.3582	12.3435	12.0823	1.76255	0.00448339	UP
	ENSDARG00000000631	30.4024	27.4803	26.7874	16.2229	14.5779	16.8641	-0.826088	0.000592392	DOWN		ENSDARG00000114695	1.26841	7.27512	3.12638	0.199484	0	0	-6.13165	0.00152429	DOWN		ENSDARG00000032737	2.0113	0.493563	0.786959	10.9856	6.34422	5.27688	-6.13165	0.00152429	DOWN		ENSDARG00000075916	184.548	174.61	170.999	146.783	139.893	140.196	-0.311639	0.00448682	DOWN
	ENSDARG00000058690	82.8376	81.6523	79.856	125.101	115.929	113.067	0.533798	0.000599936	UP		ENSDARG00000001969	175.992	164.639	184.089	136.048	132.788	133.965	-0.382448	0.00153637	DOWN		ENSDARG00000096603	418.45	384.732	432.828	514.326	542.255	575.473	-0.382448	0.00153637	DOWN		ENSDARG00000056984	2.08137	3.49221	1.88845	0	0	0.208315	-4.25731	0.00450769	DOWN
	ENSDARG00000060298	426.754	445.205	468.366	576.165	572.148	606.163	0.388597	0.000606948	UP		ENSDARG00000073841	183.92	175.71	173.422	121.885	135.514	142.307	-0.414203	0.00154936	DOWN		ENSDARG00000018797	11.8666	9.00753	9.05003	0.332897	0.704913	2.9316	-0.414203	0.00154936	DOWN		ENSDARG00000015653	54.8094	62.0837	48.722	123.63	86.4044	109.365	0.965215	0.00454637	UP
	ENSDARG00000021046	39.5827	32.0907	37.6497	18.2299	16.7993	23.6032	-0.889783	0.00060696	DOWN		ENSDARG00000009886	23.1486	21.0346	18.7583	33.9123	56.0981	67.0625	1.32917	0.00155961	UP		ENSDARG00000071872	37.5107	44.4207	38.561	57.2583	52.8685	56.873	1.32917	0.00155961	UP		ENSDARG00000012987	156.103	141.24	167.033	221.485	217.382	207.69	0.47363	0.00454637	UP
	ENSDARG00000062721	1.28763	0.303315	0.460265	3.34493	3.33209	2.3766	2.02156	0.000608192	UP		ENSDARG00000077920	17.1236	11.0708	16.2296	7.58039	5.75365	7.38008	-1.11183	0.00157299	DOWN		ENSDARG00000053992	120.074	119.566	137.324	84.3893	86.5281	97.3291	-1.11183	0.00157299	DOWN		ENSDARG00000057854	38.5053	27.9377	26.4383	6.5528	12.3435	9.7908	-1.7092	0.00454637	DOWN
	ENSDARG00000056695	19.5529	9.16011	9.80364	42.6479	40.5404	42.4857	1.6962	0.000610565	UP		ENSDARG00000100163	0.95131	2.05601	1.70112	6.184	5.0723	4.65266	1.73127	0.00158476	UP		ENSDARG00000079876	5.12881	5.05902	5.11524	9.82046	10.7499	9.38112	1.73127	0.00158476	UP		ENSDARG00000024693	98.1712	103.99	110.663	118.387	139.893	137.488	0.335292	0.00455007	UP
	ENSDARG00000016687	131.553	135.946	131.406	184.473	188.124	182.803	0.47739	0.00061366	UP		ENSDARG00000021389	9.196	6.48435	2.62064	0	0.151412	0	-6.05352	0.00159823	DOWN		ENSDARG00000098831	15.3864	19.9893	17.3131	10.3198	7.40159	9.67428	-6.05352	0.00159823	DOWN		ENSDARG00000011049	148.818	145.121	143.805	120.572	108.348	121.864	-0.314301	0.00455007	DOWN
	ENSDARG00000052019	1.14456	1.81989	1.70298	5.35189	5.27581	5.33921	1.77906	0.00061366	UP		ENSDARG00000070435	19.5019	19.1367	18.7583	7.97936	9.61466	11.2306	-0.989488	0.00160045	DOWN		ENSDARG00000000540	46.4609	40.5956	35.0197	24.8008	23.2621	23.4528	-0.989488	0.00160045	DOWN		ENSDARG00000036587	49.2591	69.4562	51.8379	91.7392	85.7186	108.115	0.765051	0.00459774	UP
	ENSDARG00000055899	40.3935	35.7911	41.5619	26.425	25.546	26.1426	-0.592243	0.000616221	DOWN		ENSDARG00000077584	44.2359	37.799	32.781	21.5443	24.2259	20.8568	-0.777615	0.00160045	DOWN		ENSDARG00000093129	29.0632	24.5548	23.6088	15.3133	12.8647	14.658	-0.777615	0.00160045	DOWN		ENSDARG00000104295	3.46895	3.88023	3.11594	6.98965	6.85749	9.99912	1.23372	0.00460304	UP
	ENSDARG00000044492	31.2847	35.9731	37.4656	19.7351	24.5742	19.3383	-0.72051	0.000626598	DOWN		ENSDARG00000100114	189.469	172.231	175.261	232	241.426	218.194	0.36573	0.00160148	UP		ENSDARG00000052019	1.7096	1.97425	0.39348	4.66056	4.40571	5.27688	0.36573	0.00160148	UP		ENSDARG00000022493	30.5267	20.5652	24.2666	11.795	18.5152	13.5405	-0.809342	0.00460663	DOWN
	ENSDARG00000036281	45.9255	33.9106	45.4742	93.9927	82.7469	65.2099	0.940659	0.00063317	UP		ENSDARG00000110812	12.367	14.8666	16.2296	50.8684	49.5117	37.0608	1.65138	0.00160736	UP		ENSDARG00000114823	108.61	95.5044	75.9416	145.309	155.081	143.648	1.65138	0.00160736	UP		ENSDARG00000052917	2.08137	1.55209	1.51076	13.1056	30.173	11.6656	3.39414	0.00460663	UP
	ENSDARG00000061543	2.8614	3.39713	1.88709	7.35886	25.8237	10.3528	2.4106	0.000634932	UP		ENSDARG00000043740	96.3994	108.652	90.1133	15.1608	7.11636	19.5733	-2.86113	0.00160736	DOWN		ENSDARG00000032369	5.93332	8.0204	6.29567	2.82962	2.11474	1.17264	-2.86113	0.00160736	DOWN		ENSDARG00000077549	13.182	15.5209	18.0347	26.6481	25.3727	22.7063	0.656273	0.00469431	UP
	ENSDARG00000105012	64.4769	64.4847	66.2321	47.8326	43.3172	47.3366	-0.494443	0.000643159	DOWN		ENSDARG00000032932	0.95131	2.68863	2.25283	8.37833	7.19207	4.97353	1.77372	0.00160818	UP		ENSDARG00000004177	8.8497	9.62448	10.624	0.499345	0.176228	0	1.77372	0.00160818	UP		ENSDARG00000013333	68.3383	72.5604	68.5507	52.4224	53.4884	54.3702	-0.383015	0.00469431	DOWN
	ENSDARG00000023104	29.4724	22.7486	27.4318	44.3204	41.3735	45.253	0.715861	0.000644682	UP		ENSDARG00000036375	1.42697	1.26524	2.43674	4.18916	8.55478	6.25703	1.83948	0.0016433	UP		ENSDARG00000069331	15.1853	18.3852	17.7066	24.4679	27.1392	25.5049	1.83948	0.0016433	UP		ENSDARG00000105335	367.015	265.408	230.013	184.352	126.864	68.119	-1.1959	0.00479602	DOWN
	ENSDARG00000077531	66.5753	61.7549	67.8891	86.1321	92.4655	98.5148	0.499709	0.000644815	UP		ENSDARG00000056619	5.23221	12.4942	12.3676	0.598452	1.66553	0.48131	-3.30272	0.00166445	DOWN		ENSDARG00000002304	64.7637	59.5977	53.9067	82.8913	77.5405	70.0652	-3.30272	0.00166445	DOWN		ENSDARG00000104285	139.799	147.837	125.204	83.8759	91.2046	108.115	-0.530033	0.0048539	DOWN
	ENSDARG00000069269	30.1163	31.848	19.6993	9.86756	14.3002	13.6736	-1.10022	0.000644815	DOWN		ENSDARG00000090721	5.39076	4.9028	8.09181	15.3603	12.7943	16.0437	1.23892	0.00167229	UP		ENSDARG00000101791	0.905083	0.123391	7.47611	37.6173	44.762	45.733	1.23892	0.00167229	UP		ENSDARG00000093044	0	0.388023	0.472112	4.36853	10.972	4.58293	4.11729	0.00489201	UP
	ENSDARG00000077584	43.8271	38.4603	36.1768	18.8989	24.8518	22.9846	-0.825304	0.000644815	DOWN		ENSDARG00000074544	397.965	332.441	356.683	269.503	233.553	279.801	-0.474241	0.0016789	DOWN		ENSDARG00000041113	60.9423	68.3585	60.5959	85.0551	86.1757	75.3421	-0.474241	0.0016789	DOWN		ENSDARG00000022795	11.4475	15.5209	10.5753	4.36853	5.48599	7.29102	-1.07972	0.00498004	DOWN
	ENSDARG00000105011	22.2951	27.177	24.6242	13.8815	11.94	15.2688	-0.844449	0.000657455	DOWN		ENSDARG00000089853	3.80524	2.05601	2.66662	0.199484	0.37853	0.320873	-3.10825	0.00170216	DOWN		ENSDARG00000100558	162.01	178.423	160.146	223.207	205.482	215.179	-3.10825	0.00170216	DOWN		ENSDARG00000100559	11.7944	9.31256	10.5753	17.4741	19.8867	26.2477	1.0171	0.00498004	UP
	ENSDARG00000036235	67.8868	63.3321	76.5421	100.181	105.516	94.25	0.528101	0.000657565	UP		ENSDARG00000115457	2486.73	1811.03	1751.23	1002.01	1125.67	1067.06	-0.92079	0.00174563	DOWN		ENSDARG00000017917	16.1909	8.14379	8.65655	2.49673	1.58606	3.51792	-0.92079	0.00174563	DOWN		ENSDARG00000070357	2.08137	5.43233	4.24901	21.4058	8.91474	20.6232	2.12845	0.00498933	UP
	ENSDARG00000114695	1.66915	6.30895	2.48543	0	0	0.0651123	-5.98222	0.000657565	DOWN		ENSDARG00000009488	47.5655	43.6507	44.8728	60.6431	61.3218	58.3989	0.407141	0.00174692	UP		ENSDARG00000000001	25.5435	23.4442	18.4935	13.1494	16.0368	13.7785	0.407141	0.00174692	UP		ENSDARG00000074071	32.6081	25.9976	25.7773	31.4534	49.3739	45.4127	0.583884	0.00498933	UP
	ENSDARG00000040815	13.234	13.9525	17.2139	5.18465	2.22139	2.21382	-2.25572	0.000658266	DOWN		ENSDARG00000104508	38.211	33.8451	34.804	48.6741	51.2529	51.821	0.507513	0.00174768	UP		ENSDARG00000004377	10.6599	7.77362	8.65655	20.3067	24.672	20.5212	0.507513	0.00174768	UP		ENSDARG00000012397	1.04068	0.388023	0.755379	5.24224	3.42875	3.33304	2.40473	0.00501443	UP
	ENSDARG00000063079	79.7854	86.2021	91.4546	126.773	113.985	129.248	0.52456	0.000659453	UP		ENSDARG00000016687	120.975	121.147	118.527	170.958	168.294	150.008	0.440391	0.00176905	UP		ENSDARG00000104058	20.9175	32.5752	33.4458	13.6488	14.9794	13.4854	0.440391	0.00176905	UP		ENSDARG00000099175	10.4068	8.53651	23.1335	4.36853	1.3715	4.58293	-1.95964	0.00504585	DOWN
	ENSDARG00000092246	3.3383	2.54784	2.99172	0.50174	0.416511	0.813903	-2.22375	0.000661906	DOWN		ENSDARG00000078942	2.37828	1.7397	3.54017	9.37575	9.08472	6.89877	1.68022	0.0017819	UP		ENSDARG00000012987	161.306	149.426	186.903	215.384	235.265	232.769	1.68022	0.0017819	UP		ENSDARG00000095135	32.6081	12.4167	16.2407	3.49483	2.743	2.91641	-2.72726	0.00504761	DOWN
	ENSDARG00000099336	32.3338	25.7818	33.4152	12.3763	9.44093	13.8038	-1.35379	0.000676918	DOWN		ENSDARG00000038094	73.7266	78.7611	85.5157	52.2648	61.549	62.2494	-0.434312	0.00179292	DOWN		ENSDARG00000042630	38.0135	55.0323	33.0523	22.3041	22.381	19.0554	-0.434312	0.00179292	DOWN		ENSDARG00000044484	72.8479	78.7687	62.7909	51.1118	51.4312	57.4949	-0.403739	0.00504761	DOWN
	ENSDARG00000008494	9.1088	6.18762	7.68642	17.8954	21.2421	13.4457	1.18142	0.000683768	UP		ENSDARG00000076560	17.2821	22.7743	19.8617	30.7205	29.6767	29.8412	0.590124	0.00179292	UP		ENSDARG00000104039	18.1017	23.0741	18.1001	46.6056	29.9588	37.2313	0.590124	0.00179292	UP		ENSDARG00000053405	50.6466	53.1592	53.0654	39.7537	39.0877	36.0385	-0.456965	0.00510973	DOWN
	ENSDARG00000043185	150.867	161.909	169.516	208.891	204.646	202.467	0.352999	0.000685084	UP		ENSDARG00000028119	344.216	307.453	294.34	255.34	240.064	229.103	-0.384603	0.00179292	DOWN		ENSDARG00000079834	166.033	166.824	168.409	132.826	114.196	137.199	-0.384603	0.00179292	DOWN		ENSDARG00000075123	4.50963	3.49221	2.07729	8.30021	11.6577	7.29102	1.47454	0.0051293	UP
	ENSDARG00000075470	20.1729	14.1345	19.2851	4.51566	1.80488	5.17642	-2.18575	0.000690422	DOWN		ENSDARG00000036778	26.0025	31.4728	31.4477	18.951	17.5638	18.1293	-0.705351	0.00179481	DOWN		ENSDARG00000053387	2.0113	0.246782	0.786959	5.4928	6.34422	6.74268	-0.705351	0.00179481	DOWN		ENSDARG00000103337	83.6017	77.2166	83.9415	49.3644	48.0024	62.2862	-0.598438	0.00528557	DOWN
	ENSDARG00000098377	1.57377	1.6379	2.48543	4.18117	12.3565	6.67401	2.02143	0.000696642	UP		ENSDARG00000069269	32.8202	35.2685	27.5397	14.3628	14.7627	17.9689	-1.01843	0.00179609	DOWN		ENSDARG00000079125	0.20113	0.740345	1.18044	3.99476	2.11474	3.51792	-1.01843	0.00179609	DOWN		ENSDARG00000054856	11.1006	6.20837	9.81993	5.67909	1.3715	1.87483	-1.61937	0.00528557	DOWN
	ENSDARG00000068103	7.6781	9.16011	8.69901	2.84319	3.33209	2.21382	-1.62336	0.000702321	DOWN		ENSDARG00000007989	56.1273	44.2833	51.1255	34.1118	32.3265	38.0235	-0.538799	0.00184581	DOWN		ENSDARG00000100375	2.11186	2.59121	2.36088	0.332897	0	0	-0.538799	0.00184581	DOWN		ENSDARG00000061941	69.0321	74.1125	70.0614	48.4907	39.0877	48.1208	-0.63691	0.00534146	DOWN
	ENSDARG00000061345	272.93	134.914	257.886	87.1355	63.8651	65.6006	-1.62544	0.000702958	DOWN		ENSDARG00000042032	10.7815	12.6524	13.6549	28.9252	22.0304	20.6963	0.941033	0.00189588	UP		ENSDARG00000036489	211.588	235.676	218.775	170.943	145.917	171.499	0.941033	0.00189588	UP		ENSDARG00000075748	3.81584	2.32814	2.64383	9.61077	7.54324	4.99956	1.31714	0.00544523	UP
	ENSDARG00000059933	16.4054	17.1676	18.8709	41.4772	28.1839	36.7884	1.02151	0.000705082	UP		ENSDARG00000100559	8.08614	6.80066	10.3906	17.3551	15.2926	20.5359	1.05527	0.00191533	UP		ENSDARG00000105648	33.1864	36.6471	29.9045	19.4745	22.381	25.7981	1.05527	0.00191533	UP		ENSDARG00000078399	15.9572	11.2527	14.6355	24.9006	23.3155	19.7899	0.684382	0.00547369	UP
	ENSDARG00000052215	0.214605	0.424641	0.414238	3.67943	3.33209	7.61813	3.8315	0.000712209	UP		ENSDARG00000097973	69.1286	38.4316	31.9535	136.447	141.419	122.734	1.53927	0.00191674	UP		ENSDARG00000052917	1.50847	2.34442	2.75436	10.1534	30.3113	12.6059	1.53927	0.00191674	UP		ENSDARG00000057328	787.798	800.88	862.077	1116.16	1030.68	1012.41	0.366048	0.00549069	UP
	ENSDARG00000071714	7.08197	8.1895	6.30563	0.50174	0.97186	1.56269	-2.68194	0.000712209	DOWN		ENSDARG00000089983	1.74407	3.1631	1.65514	0	0.37853	0	-3.46409	0.00194639	DOWN		ENSDARG00000037002	232.405	214.083	194.772	143.146	124.065	153.616	-3.46409	0.00194639	DOWN		ENSDARG00000015460	194.608	221.173	198.476	224.543	260.585	280.809	0.320786	0.00551159	UP
	ENSDARG00000053387	2.33681	1.1526	1.28874	10.0348	10.5516	8.98549	2.59494	0.000712209	UP		ENSDARG00000042853	38.3695	48.2372	39.1257	19.3499	22.8632	19.2524	-1.02504	0.00195651	DOWN		ENSDARG00000094709	180.112	180.397	149.916	141.315	127.766	126.352	-1.02504	0.00195651	DOWN		ENSDARG00000022000	50.9935	57.0394	49.9495	43.6853	30.8587	31.2472	-0.575399	0.0055153	DOWN
	ENSDARG00000017675	185.92	193.272	180.93	236.487	241.577	225.874	0.329387	0.000712209	UP		ENSDARG00000040190	14.1111	17.5552	17.2411	35.3087	39.8213	35.1356	1.17114	0.0019662	UP		ENSDARG00000112541	1.20678	1.97425	0.786959	11.4849	3.52457	8.20848	1.17114	0.0019662	UP		ENSDARG00000105424	153.674	167.626	137.29	201.826	194.753	212.69	0.415891	0.00553805	UP
	ENSDARG00000097035	2.52757	3.09381	4.09636	0.50174	0.277674	0.227893	-3.37393	0.000712209	DOWN		ENSDARG00000059738	8.08614	9.64744	14.6664	28.3267	22.7875	46.3662	1.55898	0.00196704	UP		ENSDARG00000041533	25.9457	20.853	25.1827	16.1455	14.0983	12.3127	1.55898	0.00196704	UP		ENSDARG00000090942	46.4839	39.5784	44.0009	34.5114	34.2875	26.8726	-0.464089	0.00554725	DOWN
	ENSDARG00000063649	25.8242	28.5116	25.8669	44.3204	39.8463	39.0022	0.616985	0.000712209	UP		ENSDARG00000024693	97.6679	102.326	97.5155	121.486	134.605	121.45	0.345478	0.00196735	UP		ENSDARG00000044752	5.63163	4.56546	4.32828	1.49804	0.352457	0	0.345478	0.00196735	UP		ENSDARG00000003151	130.432	129.6	128.226	115.329	93.9476	97.6997	-0.337071	0.00562706	DOWN
	ENSDARG00000014790	148.531	138.736	150.461	115.066	120.233	116.03	-0.317465	0.000715554	DOWN		ENSDARG00000011545	20.4532	17.2389	15.2641	34.7102	36.036	43.7992	1.1178	0.00196735	UP		ENSDARG00000101037	133.349	137.457	141.259	173.273	173.937	163.29	1.1178	0.00196735	UP		ENSDARG00000014804	9.71306	11.2527	10.0088	3.49483	4.11449	3.33304	-1.51966	0.00566534	DOWN
	ENSDARG00000103375	1.81222	1.6379	1.70298	9.03132	3.88744	11.8504	2.27018	0.000726049	UP		ENSDARG00000044492	38.211	33.0544	31.1719	20.3474	23.4689	20.6963	-0.660458	0.00196735	DOWN		ENSDARG00000002937	8.04518	8.88413	6.29567	1.33159	1.05737	2.63844	-0.660458	0.00196735	DOWN		ENSDARG00000012467	110.659	115.631	135.213	90.4287	94.6334	85.8258	-0.42755	0.00566534	DOWN
	ENSDARG00000103862	2.67064	1.88055	2.71556	0.334493	0.416511	0.195337	-3.06052	0.000733313	DOWN		ENSDARG00000044625	7.76903	11.0708	15.1721	1.39639	0.454236	0	-4.32545	0.00199597	DOWN		ENSDARG00000112954	190.47	168.922	160.146	225.87	230.507	247.134	-4.32545	0.00199597	DOWN		ENSDARG00000001169	21.5075	25.2215	23.6056	13.1056	8.91474	16.8735	-0.80275	0.0056698	DOWN
	ENSDARG00000101161	59.4218	58.9644	62.458	35.4563	37.7637	38.4162	-0.693932	0.000733313	DOWN		ENSDARG00000105231	220.863	195.321	194.571	164.574	157.847	144.714	-0.386338	0.00203231	DOWN		ENSDARG00000014891	10.2576	5.79937	10.624	2.33028	4.22948	3.51792	-0.386338	0.00203231	DOWN		ENSDARG00000079015	458.595	477.269	438.781	362.151	376.476	405.589	-0.263509	0.0056698	DOWN
	ENSDARG00000099479	3.69598	6.0663	4.00431	10.5365	25.9625	16.9943	1.96514	0.000795083	UP		ENSDARG00000017853	7.45193	9.8056	8.87341	3.59071	4.08812	3.5296	-1.21228	0.00204803	DOWN		ENSDARG00000097591	94.8326	85.5098	87.746	60.2543	59.0365	75.6353	-1.21228	0.00204803	DOWN		ENSDARG00000105056	18.0385	21.3413	23.0391	9.17392	8.91474	9.7908	-1.15932	0.0056698	DOWN
	ENSDARG00000103827	1.50224	1.27392	0.966556	4.68291	5.13697	3.64629	1.81579	0.000795083	UP		ENSDARG00000076867	6.81772	7.90774	7.40217	15.1608	12.6429	17.4876	1.02751	0.00205657	UP		ENSDARG00000030107	344.736	439.518	319.112	190.916	226.453	224.561	1.02751	0.00205657	UP		ENSDARG00000098592	47.1777	61.6957	57.6921	40.6274	34.9732	41.4547	-0.498729	0.0056698	DOWN
	ENSDARG00000090634	13.1148	12.6179	11.8748	17.2264	21.2421	21.3894	0.672479	0.000808716	UP		ENSDARG00000014962	2.53683	3.79572	5.51714	11.3706	12.6429	9.62619	1.47167	0.00205657	UP		ENSDARG00000099295	1.7096	1.23391	1.57392	3.66186	5.28685	2.9316	1.47167	0.00205657	UP		ENSDARG00000032340	18.0385	18.2371	20.5841	10.9213	10.972	11.874	-0.750471	0.0056698	DOWN
	ENSDARG00000095135	32.7631	10.1307	14.2222	3.17769	1.52721	3.1905	-2.82935	0.000814264	DOWN		ENSDARG00000014386	126.841	122.57	126.021	107.921	103.49	95.4597	-0.291279	0.00205657	DOWN		ENSDARG00000043806	15.0847	21.47	12.5913	3.66186	3.87702	8.50164	-0.291279	0.00205657	DOWN		ENSDARG00000078186	122.454	126.884	116.895	176.926	170.752	183.317	0.539698	0.0056698	UP
	ENSDARG00000042032	11.1833	12.7999	13.2556	27.094	28.3228	18.8826	0.990748	0.000815786	UP		ENSDARG00000074996	73.0923	77.654	69.0103	45.6818	48.9818	56.7945	-0.534829	0.00213367	DOWN		ENSDARG00000100560	24.4372	32.205	27.5436	81.8926	69.2577	71.2379	-0.534829	0.00213367	DOWN		ENSDARG00000061243	18.7323	21.7293	22.3781	51.1118	44.5737	28.9558	0.962853	0.0056698	UP
	ENSDARG00000100677	25.9195	27.9656	15.2348	8.36234	6.10883	5.63221	-1.7989	0.000817586	DOWN		ENSDARG00000006545	72.2996	64.0527	60.9644	47.8762	49.8902	51.9814	-0.395058	0.00215072	DOWN		ENSDARG00000058984	36.8067	45.5312	56.6611	31.7916	32.0736	26.0912	-0.395058	0.00215072	DOWN		ENSDARG00000069331	16.651	13.9688	14.4466	24.0269	23.3155	21.2481	0.603269	0.00574649	UP
	ENSDARG00000074071	28.6856	31.848	31.5282	45.9928	48.0377	47.6947	0.623442	0.000825296	UP		ENSDARG00000062915	14.2697	10.7545	12.5055	2.79278	4.69377	5.93615	-1.46868	0.00215399	DOWN		ENSDARG00000069326	11.565	11.4753	3.9348	1.83093	0	0	-1.46868	0.00215399	DOWN		ENSDARG00000061951	245.948	237.858	213.961	192.215	177.609	177.276	-0.349145	0.00587365	DOWN
	ENSDARG00000052341	1.62146	1.75923	1.51887	4.51566	4.8593	4.65553	1.51275	0.000827752	UP		ENSDARG00000110809	95.131	82.0823	66.8034	45.4824	36.4903	35.296	-1.05746	0.00218053	DOWN		ENSDARG00000021975	60.8417	74.6514	66.4981	49.2687	45.9956	54.8209	-1.05746	0.00218053	DOWN		ENSDARG00000018174	141.533	135.808	126.243	176.489	154.979	183.317	0.358415	0.00587996	UP
	ENSDARG00000103840	11.851	8.25016	9.94172	5.0174	5.27581	3.7114	-1.12171	0.000839527	DOWN		ENSDARG00000039501	0.317103	0.632619	0.183905	2.59329	4.31524	5.93615	3.65977	0.00218235	UP		ENSDARG00000105056	18.6045	18.8788	19.2805	10.8191	10.045	4.98372	3.65977	0.00218235	UP		ENSDARG00000032277	35.7302	58.5915	38.9965	21.8427	14.4007	23.123	-1.11736	0.0059337	DOWN
	ENSDARG00000111498	6.58123	3.2758	5.61523	0.167247	0.555349	0.358117	-3.77938	0.000849963	DOWN		ENSDARG00000038348	16.0137	22.458	11.8619	6.78246	3.861	5.13397	-1.68622	0.00218789	DOWN		ENSDARG00000114695	1.20678	5.05902	5.50872	0.166448	0	0	-1.68622	0.00218789	DOWN		ENSDARG00000002952	8.32548	7.37244	5.38208	19.6584	15.0865	17.4985	1.34615	0.0059494	UP
	ENSDARG00000030107	312.298	369.073	269.255	139.149	180.349	182.835	-0.918464	0.00085896	DOWN		ENSDARG00000069189	0	0	0	2.19432	1.51412	1.44393	7.11166	0.00219615	UP		ENSDARG00000042261	95.7377	112.162	118.044	66.2465	52.6923	75.9284	7.11166	0.00219615	UP		ENSDARG00000005945	191.139	176.939	182.707	155.52	157.037	138.321	-0.292591	0.00595988	DOWN
	ENSDARG00000100149	68.0775	85.0495	105.907	149.853	131.618	139.731	0.702157	0.000890409	UP		ENSDARG00000039872	63.1036	48.2372	54.2519	24.736	28.4654	34.6543	-0.912305	0.00221194	DOWN		ENSDARG00000062688	1.10621	0.863735	0.39348	6.82438	4.93439	9.08796	-0.912305	0.00221194	DOWN		ENSDARG00000017809	77.3576	79.9328	87.7184	51.1118	63.7747	51.2455	-0.580906	0.00602026	DOWN
	ENSDARG00000009315	45.9494	41.0082	54.6795	27.763	19.4372	26.5007	-0.939739	0.000895627	DOWN		ENSDARG00000095787	0.634207	1.58155	2.8965	0	0.075706	0	-5.12893	0.00226533	DOWN		ENSDARG00000063180	2.41356	6.29293	5.11524	1.49804	0.881142	0.87948	-5.12893	0.00226533	DOWN		ENSDARG00000036493	118.291	110.199	112.268	97.4183	93.2619	88.3255	-0.290907	0.00602026	DOWN
	ENSDARG00000098831	16.5484	16.8036	14.1301	5.51914	6.94186	10.3203	-1.03313	0.000913381	DOWN		ENSDARG00000028322	32.6617	31.4728	35.7695	52.2648	54.8868	61.1263	0.748856	0.00228437	UP		ENSDARG00000015997	46.5615	48.3692	60.9893	36.2858	28.549	32.8339	0.748856	0.00228437	UP		ENSDARG00000060109	66.6038	68.2921	62.6021	48.4907	53.4884	48.5374	-0.394927	0.00602026	DOWN
	ENSDARG00000099175	6.70045	5.03503	9.75762	1.83971	1.24953	1.69292	-2.15455	0.000919865	DOWN		ENSDARG00000071714	7.76903	10.1219	8.36767	0.99742	2.19547	1.44393	-2.42736	0.00228931	DOWN		ENSDARG00000104374	128.522	127.833	125.52	184.092	155.786	173.258	-2.42736	0.00228931	DOWN		ENSDARG00000076564	158.878	169.954	175.626	385.305	236.583	368.926	0.978896	0.00602616	UP
	ENSDARG00000091932	32.0477	29.8462	23.5656	8.69683	12.9119	14.3898	-1.23261	0.000926042	DOWN		ENSDARG00000007377	288.247	211.611	269.696	145.025	167.84	117.76	-0.836057	0.00232076	DOWN		ENSDARG00000020730	232.908	226.299	216.414	181.762	176.581	203.16	-0.836057	0.00232076	DOWN		ENSDARG00000098852	7.97858	9.31256	5.38208	18.7847	15.0865	17.4985	1.22821	0.00603997	UP
	ENSDARG00000087327	33.693	42.5854	41.0096	19.5679	24.5742	20.0546	-0.869962	0.000926042	DOWN		ENSDARG00000062674	40.1136	44.4415	43.5395	29.3242	26.7242	23.1029	-0.69604	0.002332	DOWN		ENSDARG00000105816	0.100565	0.493563	0	3.82831	2.11474	4.10424	-0.69604	0.002332	DOWN		ENSDARG00000025567	31.5674	40.3544	46.6447	58.1015	53.4884	64.3693	0.564177	0.00604056	UP
	ENSDARG00000079854	105.085	103.248	102.915	72.2506	81.9139	89.6921	-0.348025	0.000926042	DOWN		ENSDARG00000102474	11.7328	15.8155	11.9538	44.8839	46.7863	35.1356	1.68846	0.002332	UP		ENSDARG00000041137	18.1017	20.1127	20.4609	31.4587	30.135	28.7297	1.68846	0.002332	UP		ENSDARG00000036875	7.63169	17.8491	10.953	3.05797	3.42875	2.08315	-2.15009	0.0062425	DOWN
	ENSDARG00000073821	3.55291	2.66917	2.4394	0	0.277674	0.358117	-3.40579	0.000926042	DOWN		ENSDARG00000093058	90.0574	73.2257	82.1135	51.2674	54.0541	50.3771	-0.654779	0.00233589	DOWN		ENSDARG00000009886	20.6158	21.5934	21.2479	36.7851	48.4628	60.9773	-0.654779	0.00233589	DOWN		ENSDARG00000019861	2.77516	3.10419	2.07729	30.5797	8.22899	8.3326	2.60901	0.00624769	UP
	ENSDARG00000030614	28.5425	37.6717	32.4947	20.5713	16.6605	19.5011	-0.797061	0.000935487	DOWN		ENSDARG00000041729	13.4769	17.2389	11.8159	26.3319	21.6519	22.782	0.738608	0.00233589	UP		ENSDARG00000042272	23.0293	21.5934	25.5762	29.1285	33.1309	35.1792	0.738608	0.00233589	UP		ENSDARG00000017917	15.6103	6.20837	9.72551	2.18427	2.05725	1.87483	-2.37734	0.00624769	DOWN
	ENSDARG00000073845	19.2668	21.6567	31.0679	10.202	7.77488	8.56226	-1.44228	0.000964705	DOWN		ENSDARG00000028721	101.315	104.066	111.216	72.6122	62.0032	86.1544	-0.525425	0.0023559	DOWN		ENSDARG00000060298	387.878	395.221	421.023	450.576	516.525	532.965	-0.525425	0.0023559	DOWN		ENSDARG00000090472	2.08137	2.32814	1.03865	0	0	0.208315	-3.74679	0.00624865	DOWN
	ENSDARG00000104222	39.9643	34.3352	34.704	49.0033	51.5086	59.9684	0.561016	0.000990632	UP		ENSDARG00000112145	23.7828	18.5041	20.2755	35.5082	33.2349	31.2851	0.677285	0.00238115	UP		ENSDARG00000100740	0.502824	0.616954	0	2.16383	2.81965	3.22476	0.677285	0.00238115	UP		ENSDARG00000038812	65.91	62.4718	51.177	79.0705	80.2326	77.4932	0.410786	0.00630746	UP
	ENSDARG00000079886	47.1893	47.4991	53.897	36.7943	33.3209	38.4813	-0.449257	0.000991614	DOWN		ENSDARG00000087363	266.208	179.664	170.342	361.465	474.828	557.036	1.17901	0.00243115	UP		ENSDARG00000015905	21.4203	27.6395	83.4177	2.49673	1.2336	0.87948	1.17901	0.00243115	UP		ENSDARG00000087647	113.435	103.602	114.251	89.5549	82.9756	93.1168	-0.314817	0.00632166	DOWN
	ENSDARG00000009657	41.7049	37.793	42.5285	29.9372	27.0732	26.8588	-0.543431	0.000992891	DOWN		ENSDARG00000034667	6.34207	2.37232	4.04591	0.598452	1.2113	0.160437	-2.5231	0.00243115	DOWN		ENSDARG00000008305	0	0.987126	0	7.82308	3.7008	6.44952	-2.5231	0.00243115	DOWN		ENSDARG00000038398	3.12205	3.49221	3.11594	11.795	6.17174	12.2906	1.67372	0.00632166	UP
	ENSDARG00000058984	46.7362	50.9569	53.1146	34.4528	29.85	30.2446	-0.675552	0.000996826	DOWN		ENSDARG00000062096	2.21972	3.1631	3.90798	9.17626	7.72201	7.86139	1.38176	0.00243115	UP		ENSDARG00000036239	3.92203	4.56546	1.9674	14.1481	37.3604	17.8828	1.38176	0.00243115	UP		ENSDARG00000103002	38.1584	29.4898	44.3785	67.7123	85.7186	61.8695	0.900228	0.00632166	UP
	ENSDARG00000004574	84.6021	79.9538	87.4964	60.0416	49.7037	59.9358	-0.569111	0.00100671	DOWN		ENSDARG00000036893	77.6903	74.9654	67.539	125.874	145.053	117.6	0.824034	0.00243115	UP		ENSDARG00000097674	2.61469	0.863735	0.786959	0	0	0	0.824034	0.00243115	UP		ENSDARG00000053387	2.42826	0.776047	0.566535	9.61077	5.48599	5.6245	2.63333	0.00635596	UP
	ENSDARG00000105335	791.225	693.742	813.104	293.183	320.158	304.725	-1.32372	0.00100986	DOWN		ENSDARG00000059798	8.56179	4.74464	5.42519	0.99742	1.66553	0.962619	-2.29618	0.00245798	DOWN		ENSDARG00000074808	4.02259	2.83799	2.75436	0.332897	0.528685	0.87948	-2.29618	0.00245798	DOWN		ENSDARG00000011094	831.16	855.979	790.221	1007.38	982.678	993.037	0.268257	0.00638928	UP
	ENSDARG00000090751	50.2176	53.5654	47.6835	29.7699	32.0714	38.4162	-0.588008	0.00101834	DOWN		ENSDARG00000030804	37.4182	36.3756	29.2868	21.1453	16.5796	22.3007	-0.782395	0.00245798	DOWN		ENSDARG00000030700	61.244	75.7619	59.0219	86.5532	82.6511	89.4138	-0.782395	0.00245798	DOWN		ENSDARG00000077847	37.1177	29.4898	22.3781	13.1056	17.1437	10.2074	-1.17256	0.006646	DOWN
	ENSDARG00000090552	96.93	104.462	118.058	83.6234	82.0528	80.5764	-0.375712	0.00101923	DOWN		ENSDARG00000013302	76.5805	52.6655	53.5163	102.335	106.594	98.3476	0.755148	0.00248316	UP		ENSDARG00000044619	18.8056	17.3981	21.6414	0.832242	0.176228	7.329	0.755148	0.00248316	UP		ENSDARG00000077818	36.7709	45.0107	30.7817	20.969	19.201	21.0398	-0.853396	0.00667014	DOWN
	ENSDARG00000069189	0	0	0	2.17421	0.555349	0.520898	6.33696	0.00101948	UP		ENSDARG00000015997	58.347	52.9819	52.7807	36.9045	29.8282	35.1356	-0.692254	0.00251796	DOWN		ENSDARG00000093006	0.402259	0.246782	0	1.83093	2.99588	3.81108	-0.692254	0.00251796	DOWN		ENSDARG00000019660	4.50963	14.3569	3.68247	0	0	0.208315	-5.83183	0.00667141	DOWN
	ENSDARG00000039999	0.023845	0.060663	0	1.00348	0.694186	0.879015	4.53146	0.00101948	UP		ENSDARG00000099563	13.9526	17.2389	16.0917	8.17884	8.8576	8.50314	-0.885806	0.00253284	DOWN		ENSDARG00000056619	4.52542	15.6706	14.9522	1.16514	1.58606	1.75896	-0.885806	0.00253284	DOWN		ENSDARG00000105544	0.69379	1.16407	0.37769	3.49483	4.11449	2.49978	2.33351	0.00667329	UP
	ENSDARG00000061411	2.76602	4.85304	2.85364	0.167247	0	0.162781	-4.63211	0.00104176	DOWN		ENSDARG00000037002	331.056	261.114	263.168	198.886	170.036	180.812	-0.63813	0.00256775	DOWN		ENSDARG00000111498	3.62033	1.23391	3.9348	0.332897	0	0	-0.63813	0.00256775	DOWN		ENSDARG00000051809	41.9743	34.9221	40.6016	24.0269	19.8867	28.3308	-0.680861	0.00693597	DOWN
	ENSDARG00000093822	0.0953801	0	0.092053	1.83971	1.80488	0.976684	4.15947	0.00106007	UP		ENSDARG00000020730	254.793	238.656	235.858	208.66	198.652	190.759	-0.286121	0.00256775	DOWN		ENSDARG00000007751	193.788	194.464	210.905	242.848	251.302	260.619	-0.286121	0.00256775	DOWN		ENSDARG00000099479	4.50963	5.0443	6.23188	11.795	24.687	18.7483	1.75843	0.00698741	UP
	ENSDARG00000031435	106.897	137.826	113.731	189.658	197.565	182.933	0.669935	0.00108522	UP		ENSDARG00000100515	238.62	308.718	286.386	420.113	391.93	379.753	0.515128	0.00258461	UP		ENSDARG00000079731	155.272	148.933	148.735	123.005	102.917	98.5017	0.515128	0.00258461	UP		ENSDARG00000012929	35.0364	38.4143	34.1809	17.911	22.6297	24.3728	-0.716999	0.00699172	DOWN
	ENSDARG00000075798	114.861	113.076	107.794	90.6477	93.1597	93.371	-0.276132	0.00111634	DOWN		ENSDARG00000061541	8.8789	11.229	11.0343	20.3474	19.7593	17.4876	0.882848	0.00258966	UP		ENSDARG00000063631	13.0734	10.3648	8.65655	1.83093	1.76228	2.05212	0.882848	0.00258966	UP		ENSDARG00000044267	46.137	45.0107	42.9622	24.4638	28.8015	31.4556	-0.653421	0.00704154	DOWN
	ENSDARG00000073999	14.6885	12.3752	17.1679	5.85363	7.49721	6.25078	-1.1747	0.00112646	DOWN		ENSDARG00000086842	145.392	178.873	163.261	120.089	108.865	114.07	-0.508396	0.00265856	DOWN		ENSDARG00000042522	93.7264	74.528	95.2221	115.016	117.192	121.661	-0.508396	0.00265856	DOWN		ENSDARG00000034982	172.754	180.043	162.407	135.425	146.75	145.404	-0.2673	0.00708602	DOWN
	ENSDARG00000040046	12.0894	12.6786	13.4397	27.763	22.6305	24.8403	0.976316	0.00113236	UP		ENSDARG00000075470	19.6604	17.5552	17.379	5.78504	2.19547	6.41746	-1.96213	0.00265856	DOWN		ENSDARG00000040640	6.83841	5.67598	5.50872	16.4784	13.5696	9.38112	-1.96213	0.00265856	DOWN		ENSDARG00000101135	8.67237	1.16407	1.03865	19.2215	37.0304	47.7041	3.40213	0.00711057	UP
	ENSDARG00000079949	347.16	528.617	372.538	795.593	799.008	817.419	0.950565	0.00113236	UP		ENSDARG00000039999	0	0.158155	0	2.39381	0.984178	0.802183	4.9462	0.00266609	UP		ENSDARG00000056695	20.2135	7.77362	9.83699	32.9568	34.3645	36.3518	4.9462	0.00266609	UP		ENSDARG00000010601	28.0985	24.4455	35.6917	51.5487	36.3447	44.1628	0.568965	0.00713822	UP
	ENSDARG00000044319	0.309985	0.181989	0.230132	0.836234	2.49907	1.36736	2.5894	0.00113236	UP		ENSDARG00000102586	158.235	97.7397	106.113	65.6302	60.7162	53.1045	-1.01075	0.00269938	DOWN		ENSDARG00000009315	59.0315	42.323	58.235	31.9581	27.6679	31.075	-1.01075	0.00269938	DOWN		ENSDARG00000007943	84.9892	86.1412	91.0232	111.834	107.663	108.532	0.320859	0.00718372	UP
	ENSDARG00000087555	84.0775	85.7774	86.7599	52.5155	62.6156	52.6107	-0.614888	0.00114751	DOWN		ENSDARG00000090634	10.7815	10.9127	11.2642	16.1582	17.5638	16.8458	0.617243	0.00270966	UP		ENSDARG00000032324	63.557	66.8778	55.0872	39.4483	41.9423	44.2672	0.617243	0.00270966	UP		ENSDARG00000063341	20.4668	18.6251	18.1291	13.9793	10.2862	11.6656	-0.65945	0.00723246	DOWN
	ENSDARG00000057062	2.93294	1.69856	1.97914	0	0.277674	0.293005	-3.21352	0.00114943	DOWN		ENSDARG00000022772	7.13483	11.5453	6.02288	1.39639	1.43841	1.12306	-2.61133	0.00270966	DOWN		ENSDARG00000068192	33.3875	29.1202	36.2001	45.1075	43.5284	48.0782	-2.61133	0.00270966	DOWN		ENSDARG00000016903	217.85	229.71	239.361	162.946	197.496	170.402	-0.376617	0.00724583	DOWN
	ENSDARG00000100915	0.548435	0.545967	0.322185	2.00696	1.24953	1.56269	1.72332	0.00114943	UP		ENSDARG00000073665	99.4119	99.0049	98.2052	75.405	78.6585	78.7743	-0.34844	0.00270966	DOWN		ENSDARG00000012827	57.4225	57.6235	56.6611	69.9083	78.4216	68.3063	-0.34844	0.00270966	DOWN		ENSDARG00000014587	39.546	54.3233	46.6447	17.4741	20.5725	31.8722	-0.967555	0.0072954	DOWN
	ENSDARG00000099730	458.039	486.517	463.763	611.119	712.373	634.747	0.475582	0.0011634	UP		ENSDARG00000091932	35.1985	32.4217	23.218	10.7721	16.0497	14.2789	-1.12814	0.00276832	DOWN		ENSDARG00000073665	91.9162	79.8338	94.4351	69.5754	66.4381	75.6353	-1.12814	0.00276832	DOWN		ENSDARG00000036144	95.0492	93.9016	86.9631	52.8593	72.0036	61.8695	-0.569889	0.0072954	DOWN
	ENSDARG00000096310	93.091	97.546	89.5676	67.7349	72.473	66.0238	-0.443241	0.00119805	DOWN		ENSDARG00000078752	60.5668	65.7924	67.0793	41.8916	41.4112	53.9067	-0.498775	0.00276832	DOWN		ENSDARG00000060029	0.703954	0.370172	1.57392	4.827	4.93439	4.3974	-0.498775	0.00276832	DOWN		ENSDARG00000114837	1.73447	1.16407	152.964	0.436853	0	0.41663	-7.22056	0.00731823	DOWN
	ENSDARG00000099511	25.0134	27.9656	28.1222	52.0137	46.7881	42.3555	0.796546	0.00120719	UP		ENSDARG00000079286	3.96379	1.42339	1.97698	13.3654	9.53895	13.6371	2.3248	0.00279679	UP		ENSDARG00000042833	24.4372	25.9121	31.4784	15.8126	12.8647	18.4691	2.3248	0.00279679	UP		ENSDARG00000006065	1.04068	0.388023	0.566535	3.49483	4.11449	3.12472	2.42568	0.00731823	UP
	ENSDARG00000043734	23.6543	24.7505	24.4401	17.3937	16.1051	14.8782	-0.594122	0.00120738	DOWN		ENSDARG00000030107	376.719	421.957	307.581	166.17	207.586	250.602	-0.823633	0.00280805	DOWN		ENSDARG00000044544	11.565	8.0204	13.7718	3.66186	4.93439	2.05212	-0.823633	0.00280805	DOWN		ENSDARG00000067824	7.28479	12.4167	5.4765	20.969	19.201	19.9982	1.31026	0.00746272	UP
	ENSDARG00000022772	5.74665	8.6748	4.78676	1.00348	1.1107	0.683679	-2.82831	0.00121674	DOWN		ENSDARG00000032849	204.373	214.458	201.376	297.431	266.258	261.191	0.411276	0.00280805	UP		ENSDARG00000078572	72.105	89.0881	73.5807	50.6003	54.807	63.3225	0.411276	0.00280805	UP		ENSDARG00000090340	4.85653	5.0443	4.72112	12.6687	13.0292	8.54091	1.20854	0.00746272	UP
	ENSDARG00000025972	64	54.354	57.8553	36.9615	38.3191	41.2161	-0.594898	0.00122596	DOWN		ENSDARG00000103800	5.23221	4.42833	4.50567	9.57523	11.5073	9.30532	1.10698	0.00280805	UP		ENSDARG00000075798	120.477	123.761	118.831	100.535	105.913	101.14	1.10698	0.00280805	UP		ENSDARG00000104103	88.1113	77.9927	82.5252	97.8552	98.7479	109.99	0.307138	0.00746272	UP
	ENSDARG00000094417	1.97914	2.48718	1.74901	0.334493	0.138837	0.553454	-2.35524	0.00125895	DOWN		ENSDARG00000087555	72.141	77.3377	76.7802	41.2932	55.0382	54.7089	-0.577867	0.00280805	DOWN		ENSDARG00000090986	84.3739	73.7877	76.7285	109.523	99.7453	106.417	-0.577867	0.00280805	DOWN		ENSDARG00000076919	3.46895	6.5964	6.51515	14.853	11.6577	12.9155	1.23119	0.00746272	UP
	ENSDARG00000105612	0.691506	1.81989	3.54404	0	0	0.0325561	-5.88367	0.00125895	DOWN		ENSDARG00000074084	137.623	126.682	124.044	86.3766	102.052	107.653	-0.388651	0.00282093	DOWN		ENSDARG00000053459	77.9377	76.7491	74.3677	61.7524	56.3931	51.8893	-0.388651	0.00282093	DOWN		ENSDARG00000032010	3.81584	4.65628	8.12033	30.1429	21.2582	25.4144	2.12219	0.00746272	UP
	ENSDARG00000054446	102.987	131.153	101.12	47.3308	52.4804	64.103	-1.02261	0.00125895	DOWN		ENSDARG00000101457	0.158552	0.948929	0.0459762	2.59329	2.4983	3.85048	3.26298	0.0028491	UP		ENSDARG00000042825	25.644	34.1792	28.724	18.9751	14.8032	12.899	3.26298	0.0028491	UP		ENSDARG00000028119	295.554	278.601	242.854	204.884	228.354	212.273	-0.339437	0.0075085	DOWN
	ENSDARG00000035388	0.28614	0.363978	0.506291	4.51566	5.55349	1.75803	3.30006	0.00125961	UP		ENSDARG00000007976	146.977	166.537	154.94	118.095	108.108	112.145	-0.470302	0.00286108	DOWN		ENSDARG00000043242	2.21243	3.33155	1.9674	0	0.704913	0	-0.470302	0.00286108	DOWN		ENSDARG00000054076	4.16274	4.65628	6.23188	1.31056	2.05725	2.08315	-1.47499	0.00754144	DOWN
	ENSDARG00000023299	259.863	227.183	262.673	189.825	199.37	205.625	-0.333525	0.0012753	DOWN		ENSDARG00000079731	90.533	110.392	110.711	79.9931	71.845	66.902	-0.513783	0.00286108	DOWN		ENSDARG00000016903	205.152	230.247	219.562	162.454	175.523	167.981	-0.513783	0.00286108	DOWN		ENSDARG00000087752	108.925	101.662	117.934	158.578	114.52	157.694	0.396739	0.00767066	UP
	ENSDARG00000070463	106.444	116.17	100.522	72.0833	71.9176	80.902	-0.519625	0.0012753	DOWN		ENSDARG00000021555	6.50062	7.11697	4.59762	1.39639	1.36271	0.962619	-2.26066	0.00289688	DOWN		ENSDARG00000110812	13.9785	11.1052	14.5587	31.7916	37.3604	40.7492	-2.26066	0.00289688	DOWN		ENSDARG00000053204	1.73447	0.776047	1.03865	6.98965	3.42875	3.12472	1.93714	0.00773115	UP
	ENSDARG00000014013	222.021	217.477	220.237	165.909	162.439	159.655	-0.435319	0.00128832	DOWN		ENSDARG00000015889	376.877	331.334	364.683	297.032	290.56	289.588	-0.29073	0.00290572	DOWN		ENSDARG00000074590	14.1796	16.7811	15.7392	27.7969	28.7252	20.8144	-0.29073	0.00290572	DOWN		ENSDARG00000069326	8.32548	11.6407	12.9359	0	0.685749	1.04157	-4.02383	0.00774531	DOWN
	ENSDARG00000030804	34.2176	41.9181	33.1391	18.3971	19.9925	23.6357	-0.808636	0.00129012	DOWN		ENSDARG00000032737	2.37828	1.42339	0.873548	12.368	7.26777	7.21964	2.57929	0.00293086	UP		ENSDARG00000104765	64.1603	78.1064	72.7937	50.7668	56.3931	54.5278	2.57929	0.00293086	UP		ENSDARG00000075919	4.85653	12.8048	3.49363	0	0.685749	0	-5.6558	0.00780879	DOWN
	ENSDARG00000016903	230.677	275.774	294.201	194.675	208.672	192.049	-0.427332	0.0012926	DOWN		ENSDARG00000025972	53.749	49.8188	48.4589	30.7205	33.992	38.1839	-0.560555	0.00295707	DOWN		ENSDARG00000041450	20.7164	5.67598	29.1175	108.524	108.909	105.244	-0.560555	0.00295707	DOWN		ENSDARG00000010445	109.966	86.5292	103.77	75.1388	68.5749	73.3269	-0.467554	0.00790678	DOWN
	ENSDARG00000104543	0.262295	0.545967	0.322185	3.01044	1.94372	1.88826	2.58776	0.00131055	UP		ENSDARG00000103795	13.9526	12.6524	10.7125	19.7489	20.4406	23.905	0.786335	0.00297881	UP		ENSDARG00000058940	2.81581	2.34442	2.36088	7.32373	6.34422	7.62216	0.786335	0.00297881	UP		ENSDARG00000055075	208.831	168.014	166.656	219.3	231.097	233.938	0.334541	0.00794094	UP
	ENSDARG00000104818	1.2161	2.30519	1.19669	7.69335	10.2739	8.20414	2.48066	0.00131055	UP		ENSDARG00000032010	5.23221	7.43328	10.6205	49.2726	21.7276	33.8521	2.13112	0.00297881	UP		ENSDARG00000103848	10.4587	14.8069	5.90219	33.789	44.9382	31.075	2.13112	0.00297881	UP		ENSDARG00000013031	212.3	213.801	229.069	255.559	292.129	270.809	0.318714	0.00796499	UP
	ENSDARG00000104039	16.2385	18.5629	19.6993	34.4528	31.516	42.5509	0.999348	0.0013118	UP		ENSDARG00000040046	12.6841	14.0758	16.9652	31.718	21.3491	30.0016	0.909687	0.00297881	UP		ENSDARG00000087327	27.8565	37.7576	33.0523	23.1363	19.0327	16.1238	0.909687	0.00297881	UP		ENSDARG00000043806	16.9978	21.7293	14.0689	5.24224	5.48599	5.41619	-1.69328	0.00800188	DOWN
	ENSDARG00000061610	22.8674	22.0207	23.5195	10.3693	15.6886	12.469	-0.827087	0.00133885	DOWN		ENSDARG00000017047	6.81772	4.58649	4.96543	2.19432	1.58983	1.12306	-1.74139	0.0029973	DOWN		ENSDARG00000045790	37.6112	33.1921	36.9871	26.6317	26.4343	26.0912	-1.74139	0.0029973	DOWN		ENSDARG00000074340	10.06	10.4766	11.5195	12.2319	22.6297	20.6232	0.77776	0.00801967	UP
	ENSDARG00000060102	202.54	224.332	237.543	306.396	274.898	278.387	0.371553	0.00136791	UP		ENSDARG00000030265	0.158552	0.31631	0.36781	1.79536	1.96836	1.60437	2.52294	0.00303306	UP		ENSDARG00000075323	138.88	177.436	158.966	106.693	128.999	126.645	2.52294	0.00303306	UP		ENSDARG00000020469	211.259	224.666	260.417	180.857	176.923	193.941	-0.336339	0.00810451	DOWN
	ENSDARG00000097973	83.243	44.8299	46.6248	176.278	167.299	161.706	1.52611	0.00137592	UP		ENSDARG00000100677	30.1248	31.1565	14.3905	8.57781	8.93331	7.21964	-1.59659	0.00303387	DOWN		ENSDARG00000042980	1.20678	0.246782	0.39348	4.49411	3.7008	5.27688	-1.59659	0.00303387	DOWN		ENSDARG00000055118	1.73447	1.55209	1.51076	3.05797	6.17174	3.74967	1.39305	0.00810451	UP
	ENSDARG00000099930	1.12072	1.27392	1.01258	3.17769	3.19325	3.1905	1.48301	0.00138845	UP		ENSDARG00000060113	296.809	262.853	302.339	376.426	343.478	373.657	0.342613	0.00303463	UP		ENSDARG00000069966	15.8892	13.3262	13.3783	37.7838	23.7908	35.4724	0.342613	0.00303463	UP		ENSDARG00000017312	40.2398	53.5472	46.4558	24.9006	25.3727	37.705	-0.646051	0.00810451	DOWN
	ENSDARG00000071833	16.4769	19.6548	19.8834	9.36582	4.8593	6.381	-1.4506	0.00139251	DOWN		ENSDARG00000005150	3.32959	2.84679	4.09188	0	0.302824	0.48131	-3.56627	0.00307185	DOWN		ENSDARG00000040717	228.684	275.902	268.353	199.905	193.851	189.674	-3.56627	0.00307185	DOWN		ENSDARG00000056127	106.844	130.376	122.844	75.1388	96.0049	97.0748	-0.424136	0.0081292	DOWN
	ENSDARG00000100007	0.23845	0.242652	0.414238	2.00696	2.22139	2.31149	2.83927	0.00139251	UP		ENSDARG00000022000	46.6142	52.8237	47.1256	31.718	34.2191	33.0499	-0.563176	0.00307185	DOWN		ENSDARG00000018328	13.2746	7.40345	11.8044	19.4745	22.9097	23.746	-0.563176	0.00307185	DOWN		ENSDARG00000098647	83.9486	81.8729	77.5208	53.2961	65.1462	61.2446	-0.438179	0.0081292	DOWN
	ENSDARG00000074544	396.09	353.604	380.823	289.839	239.772	284.638	-0.473303	0.00139612	DOWN		ENSDARG00000086591	115.743	117.667	95.8604	67.6251	67.5297	58.7198	-0.760199	0.00311554	DOWN		ENSDARG00000103490	4.92768	4.19529	10.624	1.16514	1.76228	0.87948	-0.760199	0.00311554	DOWN		ENSDARG00000073961	61.4004	57.0394	51.5546	77.7599	82.2899	70.2021	0.43692	0.00841216	UP
	ENSDARG00000062812	9.13264	12.7392	9.38941	5.35189	3.7486	4.59041	-1.18936	0.00140677	DOWN		ENSDARG00000091869	173.614	161.634	161.193	113.905	125.445	131.237	-0.420584	0.00314103	DOWN		ENSDARG00000104285	119.069	153.375	121.979	98.371	90.9338	92.6385	-0.420584	0.00314103	DOWN		ENSDARG00000061249	1.38758	1.94012	1.41634	6.5528	8.22899	9.16586	2.37525	0.00846953	UP
	ENSDARG00000092483	45.1148	45.3152	46.3947	31.1079	31.3772	32.6864	-0.522114	0.00140811	DOWN		ENSDARG00000098831	15.0624	16.7644	14.6204	7.97936	8.93331	7.21964	-0.936692	0.00317979	DOWN		ENSDARG00000001829	17.6994	15.9174	24.0023	45.7733	37.3604	39.2834	-0.936692	0.00317979	DOWN		ENSDARG00000069780	58.2783	50.8311	52.971	42.3748	32.916	39.5798	-0.482911	0.00846953	DOWN
	ENSDARG00000043317	3.98212	3.09381	3.8202	0.836234	1.38837	1.00924	-1.74921	0.00140811	DOWN		ENSDARG00000040070	145.868	117.035	126.664	81.589	88.7274	97.7059	-0.538256	0.00318899	DOWN		ENSDARG00000099510	54.6067	34.5494	36.5936	94.7091	99.3928	143.062	-0.538256	0.00318899	DOWN		ENSDARG00000068562	9.71306	11.6407	11.8028	19.6584	25.3727	15.8319	0.844375	0.00852545	UP
	ENSDARG00000105557	7.01044	6.12696	4.92484	1.50522	1.94372	2.34404	-1.60426	0.00142296	DOWN		ENSDARG00000016056	25.5268	21.1927	22.9881	13.1659	14.5355	13.4767	-0.756059	0.00318899	DOWN		ENSDARG00000044038	73.2112	75.5151	73.1872	98.5375	90.5814	108.762	-0.756059	0.00318899	DOWN		ENSDARG00000002685	76.3169	54.3233	74.4993	88.2444	116.577	91.4503	0.508759	0.00853749	UP
	ENSDARG00000090600	10.2534	8.12884	11.1844	24.0835	21.1032	16.9292	1.06147	0.00142296	UP		ENSDARG00000070085	58.5056	75.2817	67.631	43.687	44.1366	39.9487	-0.655825	0.00324845	DOWN		ENSDARG00000006797	10.2576	7.77362	6.68915	18.1429	17.9753	15.5375	-0.655825	0.00324845	DOWN		ENSDARG00000090721	7.97858	6.98442	6.89284	15.7267	20.5725	11.874	1.11704	0.00853749	UP
	ENSDARG00000069278	121.371	108.951	126.389	97.1703	90.383	84.5157	-0.393463	0.00143946	DOWN		ENSDARG00000095908	127.951	97.2652	79.8147	38.8994	58.975	30.0016	-1.23142	0.00326908	DOWN		ENSDARG00000008022	97.9501	106.116	118.044	72.738	77.5405	90.2933	-1.23142	0.00326908	DOWN		ENSDARG00000086529	305.267	317.403	213.961	449.085	510.197	336.429	0.631238	0.00853749	UP
	ENSDARG00000044001	7.34427	8.06817	7.31821	3.84667	3.88744	1.98592	-1.26601	0.00145386	DOWN		ENSDARG00000002952	7.76903	6.16804	5.19531	19.3499	15.3683	12.8349	1.32202	0.00329711	UP		ENSDARG00000097489	9.55366	17.6449	12.9848	5.32635	6.16799	5.27688	1.32202	0.00329711	UP		ENSDARG00000069278	91.5802	104.766	90.9288	74.7019	65.1462	81.4511	-0.359381	0.00853749	DOWN
	ENSDARG00000076624	14.1163	14.8018	15.0046	10.202	6.94186	7.39024	-0.848251	0.0014553	DOWN		ENSDARG00000025522	10.4644	5.37726	4.13786	23.5391	33.9163	30.3225	2.17352	0.00329711	UP		ENSDARG00000103665	112.532	108.831	110.174	79.3959	95.3395	91.7591	2.17352	0.00329711	UP		ENSDARG00000076563	4.85653	1.94012	2.07729	6.98965	10.2862	18.1234	2.07172	0.00853749	UP
	ENSDARG00000086842	164.793	195.759	196.671	132.459	121.899	132.015	-0.527453	0.0014553	DOWN		ENSDARG00000063433	3.64669	8.3822	4.96543	0.199484	0.681354	1.12306	-3.01576	0.00329711	DOWN		ENSDARG00000105524	0.100565	0.246782	0.39348	2.33028	2.11474	3.22476	-3.01576	0.00329711	DOWN		ENSDARG00000099240	81.5203	89.2454	96.9718	115.329	100.805	116.656	0.314449	0.00855782	UP
	ENSDARG00000070131	87.4158	98.6986	122.477	59.7071	71.64	60.8148	-0.683865	0.00146311	DOWN		ENSDARG00000015905	27.1123	23.5651	86.6192	1.59587	0.984178	3.04829	-4.70196	0.00329711	DOWN		ENSDARG00000062634	7.03954	7.03327	5.90219	16.6448	11.9835	16.7101	-4.70196	0.00329711	DOWN		ENSDARG00000033973	47.8715	58.5915	45.606	32.764	42.5164	34.7886	-0.472311	0.00855782	DOWN
	ENSDARG00000100573	63.547	81.4703	54.4954	30.9406	28.8781	29.8865	-1.15243	0.00146374	DOWN		ENSDARG00000037196	6.65917	3.79572	5.19531	1.39639	1.66553	2.08568	-1.59334	0.00330404	DOWN		ENSDARG00000003699	117.661	124.254	125.127	94.3762	88.2904	93.518	-1.59334	0.00330404	DOWN		ENSDARG00000101975	41.9743	53.5472	46.1726	36.2588	37.0304	29.789	-0.473003	0.00855782	DOWN
	ENSDARG00000090537	0.33383	1.57724	0.276159	7.69335	3.05442	5.8601	2.982	0.00152395	UP		ENSDARG00000076609	0	0.474464	0.229881	1.59587	3.10395	3.20873	3.45007	0.00330964	UP		ENSDARG00000003487	56.3163	67.1246	60.9893	40.9463	39.8276	52.1825	3.45007	0.00330964	UP		ENSDARG00000104058	19.4261	25.9976	24.8331	14.853	13.715	7.08271	-1.04847	0.00864215	DOWN
	ENSDARG00000069244	2.67064	2.54784	3.86623	12.3763	7.77488	8.59482	1.65061	0.00154959	UP		ENSDARG00000005989	5.86641	8.06589	5.6091	2.99226	2.34689	2.08568	-1.39578	0.00335419	DOWN		ENSDARG00000069430	15.487	22.9507	16.5261	27.9633	30.6637	29.9023	-1.39578	0.00335419	DOWN		ENSDARG00000001634	2.42826	2.32814	1.88845	10.4845	6.17174	4.79124	1.70303	0.0086614	UP
	ENSDARG00000003642	36.006	37.0044	34.2437	21.7421	23.1858	26.11	-0.588762	0.00159149	DOWN		ENSDARG00000076923	4.43945	2.21417	4.55164	13.3654	11.8858	11.0701	1.67145	0.00335815	UP		ENSDARG00000095704	20.2135	22.7039	20.0675	11.8178	14.627	9.96744	1.67145	0.00335815	UP		ENSDARG00000100400	53.0749	32.594	33.6144	57.6646	67.2034	66.2442	0.68967	0.00867638	UP
	ENSDARG00000061688	27.8748	23.3552	20.7579	42.1462	49.2872	36.9186	0.828163	0.00159204	UP		ENSDARG00000032838	0	0.31631	0.0919524	4.18916	0.529942	3.04829	4.21213	0.00335815	UP		ENSDARG00000031150	20.4147	18.632	7.86959	2.82962	2.99588	6.15636	4.21213	0.00335815	UP		ENSDARG00000074255	3.12205	0.776047	3.58805	6.11595	8.91474	10.4157	1.67142	0.00873744	UP
	ENSDARG00000112145	21.6751	21.6567	24.4861	35.958	31.7937	40.7277	0.680632	0.00159369	UP		ENSDARG00000005179	0.634207	1.10708	1.01148	3.19174	8.47907	2.88786	2.40151	0.00338757	UP		ENSDARG00000074075	1.91073	2.59121	2.75436	0.499345	0.881142	0.29316	2.40151	0.00338757	UP		ENSDARG00000042833	22.2013	34.9221	30.404	16.6004	20.5725	14.1654	-0.796696	0.0087704	DOWN
	ENSDARG00000007671	4.41133	4.73171	4.92484	12.0418	14.0226	10.0924	1.35446	0.00159816	UP		ENSDARG00000105011	21.7216	24.3558	20.9192	12.5675	15.3683	12.1932	-0.731282	0.00339462	DOWN		ENSDARG00000017809	70.7976	85.1396	77.909	46.4391	57.4504	57.7525	-0.731282	0.00339462	DOWN		ENSDARG00000041450	27.0578	6.98442	26.3439	125.814	118.635	131.447	2.57099	0.00883886	UP
	ENSDARG00000056184	83.1714	92.8143	92.099	120.418	131.062	121.369	0.476097	0.00163111	UP		ENSDARG00000060323	75.4706	91.0972	82.2054	63.8349	63.593	68.8273	-0.342285	0.00340961	DOWN		ENSDARG00000101769	0.402259	0.616954	0.786959	1.49804	3.34834	1.75896	-0.342285	0.00340961	DOWN		ENSDARG00000103507	15.2634	12.4167	11.614	6.11595	9.60049	6.45776	-0.85737	0.00888217	DOWN
	ENSDARG00000036967	14.6647	24.6292	14.0381	7.8606	7.21953	5.46943	-1.38983	0.0016556	DOWN		ENSDARG00000079717	72.141	78.6029	86.2973	110.115	119.615	104.444	0.493762	0.00345921	UP		ENSDARG00000102705	23.4316	34.426	30.6914	18.1429	20.7949	14.3648	0.493762	0.00345921	UP		ENSDARG00000061348	7.63169	6.98442	9.15898	20.0953	15.7722	12.9155	1.00006	0.00903891	UP
	ENSDARG00000028721	96.6916	99.9725	112.443	76.9335	64.4204	72.7629	-0.529394	0.00165743	DOWN		ENSDARG00000097085	0.158552	0	0.551714	2.79278	2.04406	1.7648	2.74518	0.00346971	UP		ENSDARG00000055436	2.61469	1.48069	1.18044	8.82177	7.04913	4.98372	2.74518	0.00346971	UP		ENSDARG00000076826	0.346895	3.88023	1.60518	0	0	0.208315	-3.89608	0.00907571	DOWN
	ENSDARG00000041750	2.12221	3.57911	2.11722	0.50174	0.833023	0.651123	-1.94419	0.00167706	DOWN		ENSDARG00000039093	71.6654	76.3888	73.1481	58.8478	60.8676	53.7462	-0.349062	0.00346971	DOWN		ENSDARG00000090820	23.8339	23.1975	20.8544	15.6462	10.5737	12.899	-0.349062	0.00346971	DOWN		ENSDARG00000073952	129.739	150.165	145.222	202.7	178.295	165.819	0.360637	0.00907571	UP
	ENSDARG00000041019	3.43368	1.03127	2.07119	14.0487	11.3846	9.21338	2.3666	0.00167706	UP		ENSDARG00000052148	11.8914	8.54036	7.49412	1.1969	2.4983	0.802183	-2.53463	0.00346971	DOWN		ENSDARG00000057365	20.0124	12.8326	18.887	31.6252	36.4793	27.557	-2.53463	0.00346971	DOWN		ENSDARG00000077531	71.8072	76.8286	82.8085	87.3707	106.977	113.74	0.410788	0.00910023	UP
	ENSDARG00000039098	2.62295	2.36586	2.11722	4.68291	9.02441	5.99033	1.46045	0.00174834	UP		ENSDARG00000013434	160.296	138.86	156.411	193.3	190.098	201.027	0.358658	0.00349677	UP		ENSDARG00000077920	11.3638	12.3391	12.9848	7.98952	5.81554	4.69056	0.358658	0.00349677	UP		ENSDARG00000060716	15.2634	22.8934	8.68686	4.80539	5.48599	4.79124	-1.61709	0.00913297	DOWN
	ENSDARG00000036893	102.486	121.326	90.5341	170.09	195.483	190.16	0.823266	0.00174834	UP		ENSDARG00000079244	41.382	50.4514	41.9763	27.7283	20.9706	22.6216	-0.912693	0.00350266	DOWN		ENSDARG00000036144	87.0891	85.5098	102.698	59.4221	62.7373	67.1336	-0.912693	0.00350266	DOWN		ENSDARG00000079860	4.85653	9.31256	8.68686	17.0373	15.0865	19.165	1.16325	0.00913297	UP
	ENSDARG00000055100	0.28614	0.545967	0.322185	0	0	0	-4.96353	0.00174834	DOWN		ENSDARG00000074023	2.21972	3.00494	2.43674	6.184	7.79772	5.93615	1.38708	0.00351723	UP		ENSDARG00000061372	81.5581	85.7566	83.8112	60.0879	68.0241	55.7004	1.38708	0.00351723	UP		ENSDARG00000098466	68.6852	78.7687	67.7953	44.9959	56.2314	57.4949	-0.431731	0.00913297	DOWN
	ENSDARG00000014239	18.5991	52.1095	15.0507	2.00696	1.80488	1.82314	-3.92428	0.00175427	DOWN		ENSDARG00000007181	1.26841	2.68863	1.19538	9.37575	8.63048	8.18226	2.38584	0.00352069	UP		ENSDARG00000077818	41.0304	46.2715	34.6262	20.3067	21.1474	31.3681	2.38584	0.00352069	UP		ENSDARG00000019596	156.45	146.285	146.071	116.64	128.921	110.824	-0.337756	0.00919013	DOWN
	ENSDARG00000076302	74.9211	94.9982	79.5798	55.3587	55.6737	56.6802	-0.571135	0.00176955	DOWN		ENSDARG00000029356	3.96379	11.7035	11.1262	1.39639	0.302824	0.160437	-4.03061	0.00354849	DOWN		ENSDARG00000038348	10.7604	21.3466	10.624	5.99214	3.7008	5.57004	-4.03061	0.00354849	DOWN		ENSDARG00000114038	129.045	138.136	128.603	101.35	93.2619	110.615	-0.365466	0.00921491	DOWN
	ENSDARG00000013302	80.0239	57.6298	58.3616	117.574	113.43	100.891	0.755064	0.00178713	UP		ENSDARG00000000540	44.553	36.5338	32.781	20.3474	22.7118	23.7446	-0.762936	0.0035794	DOWN		ENSDARG00000005560	91.9162	104.635	115.683	126.334	134.815	128.99	-0.762936	0.0035794	DOWN		ENSDARG00000036281	47.1777	35.3101	48.9108	82.5653	81.6041	65.8275	0.782677	0.00924931	UP
	ENSDARG00000022493	45.8063	38.7636	47.9136	27.4285	27.4898	23.5055	-0.760531	0.00178713	DOWN		ENSDARG00000062206	76.4219	71.3278	70.2057	54.4591	56.401	56.7945	-0.376832	0.00358752	DOWN		ENSDARG00000039682	0.301694	0.246782	0	1.83093	2.64343	4.3974	-0.376832	0.00358752	DOWN		ENSDARG00000089478	498.835	426.05	319.903	1011.75	811.927	458.293	0.874367	0.00940995	UP
	ENSDARG00000061140	3.88674	1.09193	3.22185	16.2229	8.6079	12.3713	2.15142	0.00181123	UP		ENSDARG00000009657	39.1623	39.0642	36.4131	25.7334	26.27	29.6808	-0.487731	0.00360014	DOWN		ENSDARG00000103002	33.6892	35.2898	51.5458	58.9227	79.8314	71.531	-0.487731	0.00360014	DOWN		ENSDARG00000012827	56.197	60.1436	59.4861	81.6916	66.5177	72.7019	0.33253	0.00940995	UP
	ENSDARG00000033999	22.0328	19.4121	27.1096	65.5607	53.0358	36.0396	1.16317	0.00182605	UP		ENSDARG00000011262	80.7028	101.535	97.5615	71.6148	67.1512	69.9503	-0.425345	0.0036153	DOWN		ENSDARG00000057854	39.7231	19.249	19.2805	8.32242	8.63519	11.7264	-0.425345	0.0036153	DOWN		ENSDARG00000032156	449.923	522.279	352.951	660.522	733.066	564.117	0.56355	0.00941036	UP
	ENSDARG00000114823	117.723	90.3878	84.6427	159.219	157.302	151.256	0.674073	0.00185545	UP		ENSDARG00000013613	20.4532	15.0247	25.2869	8.7773	9.53895	8.3427	-1.19088	0.0036153	DOWN		ENSDARG00000052741	4.72655	6.29293	3.14784	11.8178	8.1065	16.7101	-1.19088	0.0036153	DOWN		ENSDARG00000028618	2.77516	6.5964	6.04304	15.7267	13.715	19.5816	1.66297	0.00947159	UP
	ENSDARG00000056587	30.7601	31.9694	26.2351	10.202	14.0226	17.2547	-1.08396	0.00186587	DOWN		ENSDARG00000037675	32.3446	24.0395	30.2064	18.7515	16.5039	15.2415	-0.781511	0.00362577	DOWN		ENSDARG00000024229	18.5039	18.632	18.4935	29.9607	25.7293	32.2476	-0.781511	0.00362577	DOWN		ENSDARG00000071468	6.591	3.10419	3.87132	13.9793	14.4007	8.12428	1.41137	0.00954397	UP
	ENSDARG00000018174	121.8	120.659	122.43	164.905	152.304	156.953	0.377582	0.00187007	UP		ENSDARG00000074552	10.1473	11.3871	8.5056	3.7902	3.17965	4.65266	-1.37272	0.00363088	DOWN		ENSDARG00000090600	14.6825	15.1771	9.83699	31.2923	20.7949	24.3323	-1.37272	0.00363088	DOWN		ENSDARG00000012588	67.2976	56.2634	80.0702	51.1118	51.4312	50.8288	-0.423496	0.00954985	DOWN
	ENSDARG00000025522	12.3994	4.67105	4.00431	30.4389	39.5686	28.2262	2.19814	0.00187748	UP		ENSDARG00000105115	6.02497	6.32619	6.06886	2.19432	3.17965	3.36917	-1.05808	0.00363954	DOWN		ENSDARG00000102586	131.941	81.8081	86.5655	53.9293	52.5161	53.6483	-1.05808	0.00363954	DOWN		ENSDARG00000045790	35.3833	35.6981	36.0694	26.2112	24.0012	27.9142	-0.445982	0.00960039	DOWN
	ENSDARG00000087363	344.727	279.353	294.8	638.213	676.692	775.129	1.18567	0.00189019	UP		ENSDARG00000004377	11.8914	6.32619	7.03436	18.153	25.6643	15.7228	1.25272	0.00365985	UP		ENSDARG00000059908	101.068	108.214	90.5003	118.345	125.475	131.629	1.25272	0.00365985	UP		ENSDARG00000005775	19.773	15.5209	11.3307	7.86336	6.85749	7.70765	-1.02247	0.00965767	DOWN
	ENSDARG00000056656	1.09687	1.09193	2.02517	7.35886	3.7486	5.11131	1.93105	0.00191107	UP		ENSDARG00000105612	0.634207	1.58155	2.25283	0	0	0	-6.99316	0.00365985	DOWN		ENSDARG00000013150	138.981	150.907	149.522	121.84	128.294	118.437	-6.99316	0.00365985	DOWN		ENSDARG00000041019	2.77516	0.388023	0.660957	8.73707	4.11449	6.66608	2.52429	0.00969808	UP
	ENSDARG00000042980	0.691506	0.485304	0.276159	2.5087	3.47093	3.77651	2.69704	0.00191107	UP		ENSDARG00000071636	0.792759	0.948929	1.47124	4.18916	3.40677	3.5296	1.70499	0.00366019	UP		ENSDARG00000039240	1.91073	1.23391	2.36088	4.827	3.7008	5.57004	1.70499	0.00366019	UP		ENSDARG00000016541	3.46895	3.88023	6.23188	0.436853	2.05725	1.04157	-2.09894	0.00976307	DOWN
	ENSDARG00000007065	112.358	101.974	130.899	84.9613	77.8876	78.2324	-0.519384	0.00192039	DOWN		ENSDARG00000036293	20.7703	23.7232	20.1835	40.0963	39.3671	27.1138	0.724303	0.00366787	UP		ENSDARG00000061363	1.91073	0.987126	1.18044	3.99476	6.52045	3.51792	0.724303	0.00366787	UP		ENSDARG00000063433	3.12205	6.98442	3.96574	0	0.685749	0.41663	-3.67564	0.00980584	DOWN
	ENSDARG00000077489	1.76453	0.788618	0.966556	0.334493	0.138837	0.130225	-2.70819	0.0019396	DOWN		ENSDARG00000030938	1.26841	2.05601	2.1149	4.9871	5.22371	6.25703	1.56902	0.00366787	UP		ENSDARG00000057328	807.033	839.057	900.281	962.571	1046.09	1218.37	1.56902	0.00366787	UP		ENSDARG00000099336	24.2826	24.0574	18.5068	7.86336	10.2862	11.4573	-1.14919	0.00983107	DOWN
	ENSDARG00000088036	10.1103	12.7999	11.3225	6.85712	5.13697	5.01364	-1.01849	0.00195031	DOWN		ENSDARG00000000001	28.3808	26.2537	24.6432	16.1582	16.4282	17.9689	-0.647101	0.00370557	DOWN		ENSDARG00000079015	424.886	470.983	437.943	394.816	358.801	371.14	-0.647101	0.00370557	DOWN		ENSDARG00000103619	9.36616	11.6407	9.34782	19.2215	17.1437	28.7475	1.13744	0.00984223	UP
	ENSDARG00000098324	3.67213	2.06254	2.07119	0.836234	0.694186	0.42323	-2.10096	0.00195031	DOWN		ENSDARG00000052917	4.2809	1.89786	4.68957	14.9613	44.5151	18.6106	2.8191	0.0037277	UP		ENSDARG00000036235	53.7016	54.9089	59.4154	68.2438	74.0159	83.5506	2.8191	0.0037277	UP		ENSDARG00000020771	3.12205	3.49221	6.89284	9.61077	12.3435	19.7899	1.56731	0.00987027	UP
	ENSDARG00000099226	59.851	69.1558	63.2864	85.9648	81.2197	99.5566	0.476401	0.00195713	UP		ENSDARG00000069244	2.69538	2.37232	3.81602	9.9742	9.46325	7.86139	1.57917	0.00373632	UP		ENSDARG00000105784	32.0802	29.7372	29.1175	50.2674	43.7046	41.9219	1.57917	0.00373632	UP		ENSDARG00000098377	1.38758	2.32814	3.21036	7.42651	8.22899	8.95754	1.74604	0.00990118	UP
	ENSDARG00000102705	28.924	36.8224	34.4738	18.0626	22.2139	17.8082	-0.788114	0.00196562	DOWN		ENSDARG00000061348	9.5131	8.22405	14.6204	18.7515	24.3773	21.6589	0.986199	0.00376194	UP		ENSDARG00000076667	31.6779	31.4646	42.8893	16.3119	4.05325	2.34528	0.986199	0.00376194	UP		ENSDARG00000045515	33.9957	38.8023	39.8463	20.0953	21.944	27.9142	-0.670419	0.010055	DOWN
	ENSDARG00000030265	0.453055	0.424641	0.414238	2.84319	1.94372	1.66036	2.2506	0.00196728	UP		ENSDARG00000105043	614.071	578.53	575.254	379.219	422.818	309.803	-0.668486	0.00377034	DOWN		ENSDARG00000012222	136.969	200.387	157.392	114.517	111.553	116.385	-0.668486	0.00377034	DOWN		ENSDARG00000099930	3.46895	4.26826	5.4765	13.1056	11.6577	8.12428	1.26025	0.0100632	UP
	ENSDARG00000018853	42.8018	39.3703	40.8255	63.052	67.8914	56.55	0.604179	0.00196728	UP		ENSDARG00000055493	40.1136	44.916	37.7005	66.2287	60.4134	60.3241	0.609165	0.00379498	UP		ENSDARG00000076919	4.72655	6.90988	5.90219	13.4823	11.8073	13.4854	0.609165	0.00379498	UP		ENSDARG00000025693	72.501	82.2609	72.0443	59.8489	50.7454	55.6201	-0.43872	0.0103748	DOWN
	ENSDARG00000037291	37.2221	24.8718	34.8881	53.1845	50.259	47.1738	0.630568	0.00196728	UP		ENSDARG00000071872	35.8327	38.1153	35.5396	54.8581	46.862	48.2914	0.452756	0.00379498	UP		ENSDARG00000041511	21.1186	25.9121	21.6414	15.8126	13.922	8.7948	0.452756	0.00379498	UP		ENSDARG00000005989	10.06	9.31256	16.1462	5.67909	3.42875	5.41619	-1.27532	0.0105133	DOWN
	ENSDARG00000068401	4.0775	6.36961	3.72815	10.7038	9.44093	10.8412	1.13441	0.00197159	UP		ENSDARG00000045544	1.42697	1.89786	2.34479	6.38349	7.72201	5.77572	1.77708	0.00388283	UP		ENSDARG00000025386	312.254	309.711	367.903	392.152	434.579	413.356	1.77708	0.00388283	UP		ENSDARG00000074552	5.20342	12.0287	8.97013	2.62112	4.80024	2.91641	-1.4016	0.0105513	DOWN
	ENSDARG00000017853	9.49032	10.3127	9.84967	2.84319	5.13697	5.14387	-1.15485	0.00198767	DOWN		ENSDARG00000054334	1.90262	3.79572	7.40217	0.398968	0.75706	0.962619	-2.61494	0.00390047	DOWN		ENSDARG00000044143	182.022	198.042	184.935	165.283	151.38	133.974	-2.61494	0.00390047	DOWN		ENSDARG00000096971	2.08137	1.55209	1.60518	3.49483	6.85749	3.74967	1.38061	0.0105978	UP
	ENSDARG00000079382	27.0164	32.6367	25.3606	40.9754	45.2609	44.9275	0.627734	0.0020358	UP		ENSDARG00000036967	13.6354	22.6161	12.4595	7.38091	6.58642	5.61528	-1.30721	0.00390572	DOWN		ENSDARG00000032838	0.20113	0.246782	0	3.82831	1.76228	2.9316	-1.30721	0.00390572	DOWN		ENSDARG00000010978	45.0963	48.1149	52.7821	36.2588	39.0877	38.33	-0.368356	0.0106387	DOWN
	ENSDARG00000075340	6.08048	7.70419	6.95	16.5574	12.3565	10.4505	0.91379	0.00204687	UP		ENSDARG00000042308	16.6479	12.1779	17.9767	24.337	24.2259	24.3864	0.631369	0.00392191	UP		ENSDARG00000111753	278.263	242.216	255.762	311.758	341.707	360.88	0.631369	0.00392191	UP		ENSDARG00000039872	57.5845	51.2191	44.3785	22.7164	24.687	36.2468	-0.828775	0.0106487	DOWN
	ENSDARG00000076923	3.48137	2.1232	3.45199	10.5365	6.94186	11.9481	1.69525	0.00204687	UP		ENSDARG00000035507	12.0499	6.32619	6.98838	19.9484	24.0745	18.7711	1.32007	0.00392191	UP		ENSDARG00000035056	3.21807	4.81224	2.75436	0.166448	0	0.87948	1.32007	0.00392191	UP		ENSDARG00000069189	0	0	0.188845	6.98965	0.685749	2.29146	4.72041	0.0108189	UP
	ENSDARG00000095908	145.335	119.567	114.146	44.8221	72.0565	42.8439	-1.25433	0.00204687	DOWN		ENSDARG00000057062	2.85393	1.89786	1.88502	0.199484	0.227118	0.320873	-3.08444	0.00394412	DOWN		ENSDARG00000104543	0.301694	0.246782	0.39348	2.66317	2.11474	0.87948	-3.08444	0.00394412	DOWN		ENSDARG00000033443	15.9572	14.3569	14.7299	6.11595	8.22899	9.16586	-0.921989	0.0111487	DOWN
	ENSDARG00000062040	0.858421	0.849281	0.552318	3.01044	4.72046	2.83238	2.18978	0.00206477	UP		ENSDARG00000086906	25.5268	29.2586	28.5972	16.9561	14.687	20.5359	-0.681492	0.00397472	DOWN		ENSDARG00000022378	116.353	124.995	107.42	94.2098	84.5896	99.9675	-0.681492	0.00397472	DOWN		ENSDARG00000015905	22.2013	22.8934	81.7698	1.31056	3.42875	0.83326	-4.85928	0.011149	DOWN
	ENSDARG00000002937	8.75112	5.15635	5.15497	0.836234	0.555349	2.21382	-2.24068	0.00207095	DOWN		ENSDARG00000093997	56.9201	73.3838	49.9761	33.9123	34.2948	25.349	-0.939298	0.0040062	DOWN		ENSDARG00000044625	8.95027	13.6964	14.5587	2.49673	0.176228	0.29316	-0.939298	0.0040062	DOWN		ENSDARG00000100883	5.20342	4.26826	4.34343	0.436853	2.05725	1.4582	-1.83327	0.0113431	DOWN
	ENSDARG00000094109	0.548435	0.667292	0.368212	0.836234	2.36023	3.06028	2.02444	0.00207603	UP		ENSDARG00000013031	211.508	225.371	218.847	286.459	266.409	272.421	0.331484	0.00401844	UP		ENSDARG00000086150	73.3117	66.8778	72.4003	53.7628	50.7538	56.873	0.331484	0.00401844	UP		ENSDARG00000010021	72.8479	69.4562	59.675	51.9856	44.5737	53.3286	-0.40944	0.0113431	DOWN
	ENSDARG00000006683	28.4948	34.8205	30.6076	19.7351	13.606	18.9802	-0.838704	0.00209567	DOWN		ENSDARG00000035458	1.58552	1.26524	2.1149	0.199484	0.302824	0	-3.05303	0.00402014	DOWN		ENSDARG00000078752	76.027	79.587	75.5481	57.4247	56.7455	55.9936	-3.05303	0.00402014	DOWN		ENSDARG00000058940	2.42826	1.16407	4.24901	10.9213	5.48599	6.87439	1.4413	0.0113431	UP
	ENSDARG00000042623	210.265	185.75	209.559	257.393	275.592	262.598	0.393472	0.00213633	UP		ENSDARG00000038537	22.3558	21.3509	18.2985	42.0911	45.4236	40.9113	1.05732	0.00403746	UP		ENSDARG00000077377	4.12316	8.76074	5.11524	1.49804	2.11474	0.87948	1.05732	0.00403746	UP		ENSDARG00000100560	25.6702	32.594	32.6702	81.2547	63.7747	79.7846	1.30666	0.0113431	UP
	ENSDARG00000074765	14.5693	12.0113	13.7159	8.19509	3.7486	4.65553	-1.29877	0.00213633	DOWN		ENSDARG00000092483	42.0162	45.3904	42.8038	31.718	34.0677	27.4346	-0.478763	0.0040395	DOWN		ENSDARG00000095787	0.502824	1.11052	3.14784	0	0	0	-0.478763	0.0040395	DOWN		ENSDARG00000099727	0.346895	1.16407	0.566535	2.62112	2.743	2.91641	2.07557	0.0113576	UP
	ENSDARG00000102379	46.1878	51.9882	46.4407	29.9372	29.4335	38.2209	-0.556261	0.00213633	DOWN		ENSDARG00000071333	5.86641	2.84679	5.10336	1.1969	1.05988	0.962619	-2.10197	0.00404038	DOWN		ENSDARG00000078381	340.11	331.304	350.984	290.286	304.523	257.394	-2.10197	0.00404038	DOWN		ENSDARG00000092810	29.4861	45.0107	36.5415	72.5177	91.2046	59.1614	0.985041	0.0114	UP
	ENSDARG00000102433	80.8823	86.2021	81.4209	126.773	102.878	107.305	0.43779	0.00214605	UP		ENSDARG00000079854	100.839	109.285	102.849	82.9854	86.2291	84.0687	-0.304217	0.00406375	DOWN		ENSDARG00000005423	78.1389	64.5334	74.3677	96.2072	92.8723	86.7753	-0.304217	0.00406375	DOWN		ENSDARG00000105562	0.346895	1.55209	0.944224	3.49483	4.11449	6.24945	2.32838	0.0114	UP
	ENSDARG00000045289	82.5038	91.0551	87.7725	118.243	113.846	113.881	0.404811	0.00214605	UP		ENSDARG00000038095	65.3233	82.0823	78.5733	29.7231	47.2405	37.3817	-0.971471	0.0041074	DOWN		ENSDARG00000053344	5.02824	10.8584	7.86959	2.33028	2.4672	0.58632	-0.971471	0.0041074	DOWN		ENSDARG00000025074	37.1177	51.9951	35.6917	60.2858	65.1462	89.9921	0.818066	0.0114	UP
	ENSDARG00000071868	55.2966	64.6667	57.1189	84.1251	84.9683	73.8699	0.454457	0.00216263	UP		ENSDARG00000002659	295.858	309.351	286.937	233.995	251.117	216.108	-0.346659	0.0041074	DOWN		ENSDARG00000056753	1.7096	1.97425	1.18044	4.827	7.75405	4.10424	-0.346659	0.0041074	DOWN		ENSDARG00000027143	21.8544	17.8491	15.863	10.4845	10.2862	9.16586	-0.892475	0.0114092	DOWN
	ENSDARG00000026028	32.1431	36.1551	30.4695	20.0696	20.5479	23.1149	-0.625301	0.00216814	DOWN		ENSDARG00000070670	24.0999	27.9934	28.6891	36.9045	37.3988	41.5531	0.516853	0.0041074	UP		ENSDARG00000079438	26.4485	20.3595	18.1001	12.1507	9.16387	12.0196	0.516853	0.0041074	UP		ENSDARG00000043485	16.651	21.3413	22.9446	13.5425	13.715	13.3322	-0.596757	0.0114444	DOWN
	ENSDARG00000088810	0.643816	0.909944	0.736424	4.18117	1.80488	2.3766	1.84546	0.00220249	UP		ENSDARG00000068261	113.364	112.923	105.148	84.5812	90.9229	86.3149	-0.337695	0.00411741	DOWN		ENSDARG00000058503	0.301694	0.123391	0	1.66448	2.99588	1.4658	-0.337695	0.00411741	DOWN		ENSDARG00000045428	35.3833	27.5497	31.4427	23.5901	24.687	21.8731	-0.439368	0.0115569	DOWN
	ENSDARG00000078284	28.5425	30.3315	30.2854	20.5713	21.2421	21.6173	-0.489517	0.00225482	DOWN		ENSDARG00000102705	27.588	36.3756	32.5511	18.153	22.1061	17.1667	-0.743479	0.00411741	DOWN		ENSDARG00000100007	0.502824	0.246782	1.18044	2.99607	2.81965	4.3974	-0.743479	0.00411741	DOWN		ENSDARG00000056407	3.46895	3.10419	2.45498	10.4845	7.54324	4.58293	1.32578	0.0115969	UP
	ENSDARG00000004588	26.4918	19.3515	16.5235	6.18813	9.44093	4.2323	-1.67759	0.00225553	DOWN		ENSDARG00000005210	15.8552	15.0247	17.8847	27.7283	24.1502	25.0281	0.649683	0.0041498	UP		ENSDARG00000099692	25.8452	26.2822	32.2653	10.4862	11.8073	19.6417	0.649683	0.0041498	UP		ENSDARG00000096603	448.882	375.607	405.072	565.725	477.967	526.829	0.353743	0.0116886	UP
	ENSDARG00000063414	16.93	28.3903	15.9712	7.02436	6.94186	10.3203	-1.3156	0.00225553	DOWN		ENSDARG00000062049	112.255	119.249	109.607	94.5554	91.9071	91.6093	-0.294271	0.0041598	DOWN		ENSDARG00000012718	6.23502	1.11052	8.26307	36.7851	35.5981	40.4561	-0.294271	0.0041598	DOWN		ENSDARG00000070463	74.5824	80.7089	74.1216	54.6067	66.5177	48.1208	-0.459794	0.0116886	DOWN
	ENSDARG00000028448	45.0909	39.8556	44.5076	29.9372	28.4616	30.2446	-0.545949	0.00225553	DOWN		ENSDARG00000015869	0	0.632619	0.413786	2.79278	2.04406	2.40655	2.67343	0.0041598	UP		ENSDARG00000008287	15.487	14.5601	17.7066	7.65663	8.1065	7.03584	2.67343	0.0041598	UP		ENSDARG00000089517	53.7687	56.6514	62.3188	48.0539	48.0024	42.9129	-0.328202	0.0116886	DOWN
	ENSDARG00000113399	217.49	155.904	199.709	348.709	287.671	379.311	0.825669	0.00226358	UP		ENSDARG00000045493	9.67166	13.1268	10.7584	6.184	4.69377	3.85048	-1.19288	0.00416097	DOWN		ENSDARG00000092810	32.7841	48.1224	47.2176	60.0879	104.856	78.86	-1.19288	0.00416097	DOWN		ENSDARG00000045544	4.16274	0.776047	1.41634	10.0476	6.17174	4.99956	1.78564	0.0116886	UP
	ENSDARG00000115457	2540.19	2306.59	2339.8	1236.29	1364.49	1314.58	-0.876139	0.00226358	DOWN		ENSDARG00000094616	185.347	296.54	159.537	500.306	576.425	609.819	1.39708	0.00416097	UP		ENSDARG00000018891	34.192	37.0172	36.2001	44.7746	48.8153	40.7492	1.39708	0.00416097	UP		ENSDARG00000009488	49.2591	52.7712	51.9323	58.9752	67.2034	69.7855	0.349775	0.0116886	UP
	ENSDARG00000057353	3.00447	3.51845	3.1298	8.86408	7.35837	7.9437	1.32178	0.00228108	UP		ENSDARG00000043236	1410.32	1345.26	1400.3	1173.56	1183.51	1134.13	-0.251426	0.00416097	DOWN		ENSDARG00000016260	19.7107	13.8198	24.3957	6.65794	3.52457	4.3974	-0.251426	0.00416097	DOWN		ENSDARG00000031929	36.0771	46.5628	52.2156	55.0435	65.1462	61.6612	0.413686	0.0118175	UP
	ENSDARG00000016541	2.6468	2.24453	1.38079	0.334493	0.833023	0.325561	-2.15183	0.00228108	DOWN		ENSDARG00000099730	423.175	432.712	398.338	553.967	593.005	529.28	0.418793	0.00416972	UP		ENSDARG00000035605	20.9175	21.8402	23.6088	33.2897	34.0121	27.8502	0.418793	0.00416972	UP		ENSDARG00000053190	0.69379	0.776047	0.37769	2.18427	6.17174	4.58293	2.93646	0.0118992	UP
	ENSDARG00000005210	13.1863	14.4378	13.2096	24.5853	17.2158	23.2776	0.674266	0.0023088	UP		ENSDARG00000016375	80.8614	71.1697	67.585	49.2726	55.4168	56.3132	-0.443384	0.00420127	DOWN		ENSDARG00000001912	3.21807	4.81224	4.72176	0.665794	1.05737	1.75896	-0.443384	0.00420127	DOWN		ENSDARG00000019907	75.97	60.9197	59.2973	100.039	85.7186	76.6599	0.420582	0.0119539	UP
	ENSDARG00000012987	198.677	198.792	250.154	275.79	310.44	312.799	0.473706	0.00235969	UP		ENSDARG00000099163	2.06117	1.10708	2.8965	0	0	0	-7.41028	0.00420676	DOWN		ENSDARG00000038095	52.5954	62.4357	66.1046	21.3054	41.2374	32.8339	-7.41028	0.00420676	DOWN		ENSDARG00000058102	32.955	21.7293	20.112	0.873707	6.85749	7.08271	-2.29246	0.0119539	DOWN
	ENSDARG00000036778	26.8018	31.4234	31.9424	20.2369	17.6323	19.1104	-0.66147	0.00235969	DOWN		ENSDARG00000060469	66.1161	72.2767	72.0447	50.27	47.2405	49.254	-0.522017	0.00421501	DOWN		ENSDARG00000061379	1.91073	2.7146	1.18044	14.6475	4.05325	11.1401	-0.522017	0.00421501	DOWN		ENSDARG00000014013	239.357	215.741	214.056	150.714	176.923	193.316	-0.357883	0.0119553	DOWN
	ENSDARG00000077009	55.4397	51.2602	55.4619	31.6096	35.6811	39.751	-0.593501	0.00238946	DOWN		ENSDARG00000035578	1.90262	3.00494	2.02295	0	0.302824	0.160437	-3.48967	0.00425462	DOWN		ENSDARG00000070625	5.22937	8.0204	3.14784	16.9777	11.8073	9.67428	-3.48967	0.00425462	DOWN		ENSDARG00000075281	65.91	68.2921	59.4861	50.675	37.7162	39.9965	-0.583864	0.0121255	DOWN
	ENSDARG00000007135	112.191	105.432	109.267	85.1286	79.1372	90.3433	-0.358841	0.00240768	DOWN		ENSDARG00000004823	1.10986	0.158155	1.97698	10.1737	9.91748	7.54052	2.91944	0.00428462	UP		ENSDARG00000100163	3.01694	2.34442	5.11524	6.99083	11.2786	7.91532	2.91944	0.00428462	UP		ENSDARG00000078752	82.9079	80.3208	83.4694	60.7226	51.4312	67.2857	-0.444245	0.0121375	DOWN
	ENSDARG00000043740	97.1446	110.285	101.949	20.0696	5.41465	25.3938	-2.56105	0.00240768	DOWN		ENSDARG00000041533	28.3808	20.8764	19.6778	16.3577	12.2644	12.9954	-0.730079	0.00428462	DOWN		ENSDARG00000099730	337.294	398.305	324.621	422.446	492.558	469.349	-0.730079	0.00428462	DOWN		ENSDARG00000059404	63.1349	64.0238	89.7957	38.0062	38.4019	37.0801	-0.954477	0.0121794	DOWN
	ENSDARG00000073688	0.906111	0.849281	0.644371	3.34493	4.30395	2.63705	2.04558	0.00243873	UP		ENSDARG00000063568	8.40324	2.84679	5.70105	0.99742	1.89265	1.44393	-1.91117	0.00428865	DOWN		ENSDARG00000071014	12.2689	10.6116	9.44351	24.135	20.09	21.6938	-1.91117	0.00428865	DOWN		ENSDARG00000079328	7.28479	17.8491	18.1291	3.05797	0.685749	2.70809	-2.62779	0.0121794	DOWN
	ENSDARG00000036473	34.2414	27.9656	33.047	20.9058	22.0751	19.7941	-0.603998	0.00244857	DOWN		ENSDARG00000078600	0.634207	0.31631	0.36781	1.39639	1.287	3.04829	2.12115	0.00428865	UP		ENSDARG00000075697	8.64857	11.5987	9.44351	4.827	5.28685	5.57004	2.12115	0.00428865	UP		ENSDARG00000102474	5.55032	13.9688	8.4036	32.764	33.6017	16.2486	1.55363	0.0121794	UP
	ENSDARG00000070674	176	193.03	165.419	129.616	133.284	143.963	-0.391957	0.00246056	DOWN		ENSDARG00000058203	287.137	251.466	264.271	347.302	344.916	357.453	0.386723	0.00430268	UP		ENSDARG00000051809	41.2316	32.6986	43.6762	23.1363	26.4343	26.9707	0.386723	0.00430268	UP		ENSDARG00000104765	70.0728	74.1125	75.1603	55.9172	60.3459	51.6621	-0.39725	0.0122722	DOWN
	ENSDARG00000052917	3.76751	2.66917	8.79106	19.0661	64.2816	24.0915	2.81198	0.00247753	UP		ENSDARG00000092246	2.37828	4.27018	4.18383	1.1969	1.13559	0.641746	-1.85167	0.00430268	DOWN		ENSDARG00000013704	128.924	125.365	125.127	106.028	91.1101	97.6223	-1.85167	0.00430268	DOWN		ENSDARG00000086842	129.739	149.777	126.337	98.7289	100.119	97.4914	-0.451453	0.0123009	DOWN
	ENSDARG00000007289	1.02534	2.42652	1.79503	14.3832	9.7186	7.45535	2.59199	0.00249076	UP		ENSDARG00000112767	3.48814	4.11202	2.85052	7.97936	8.02483	10.1075	1.33335	0.00430418	UP		ENSDARG00000095135	26.4485	8.63735	15.3457	4.16121	4.05325	2.34528	1.33335	0.00430418	UP		ENSDARG00000093201	4.16274	7.37244	9.15898	13.5425	17.8295	20.2066	1.28448	0.0123093	UP
	ENSDARG00000058322	55.4397	59.389	88.9692	133.296	175.768	140.642	1.14194	0.00249076	UP		ENSDARG00000070986	2.53683	2.05601	2.52869	7.18142	5.37512	5.77572	1.34486	0.0043111	UP		ENSDARG00000022020	68.5852	72.6772	73.9742	82.392	98.1592	85.0164	1.34486	0.0043111	UP		ENSDARG00000059887	26.0171	31.4299	27.6658	8.30021	8.91474	20.4149	-1.10104	0.0123669	DOWN
	ENSDARG00000079244	43.2787	49.9863	49.0642	31.4424	17.6323	26.3379	-0.915932	0.00250651	DOWN		ENSDARG00000017917	20.6117	9.33113	19.7238	5.18658	2.4983	5.29441	-1.97304	0.0043111	DOWN		ENSDARG00000002847	1.10621	5.42919	1.57392	0	0.352457	0.29316	-1.97304	0.0043111	DOWN		ENSDARG00000095821	22.5482	16.297	15.2964	13.1056	7.54324	11.4573	-0.714729	0.0123702	DOWN
	ENSDARG00000020730	267.517	250.538	268.795	207.386	221.862	218.712	-0.280028	0.00251347	DOWN		ENSDARG00000090942	54.2247	50.7677	51.9531	40.6947	39.9728	36.2587	-0.424129	0.00435147	DOWN		ENSDARG00000007377	299.884	205.816	290.781	170.277	167.593	148.632	-0.424129	0.00435147	DOWN		ENSDARG00000077178	364.933	394.232	361.071	446.901	412.821	446.419	0.222634	0.0124668	UP
	ENSDARG00000003811	157.091	187.388	189.721	112.39	98.019	121.988	-0.681899	0.00251567	DOWN		ENSDARG00000091678	166.796	154.834	146.296	119.092	133.697	126.584	-0.300307	0.00435223	DOWN		ENSDARG00000070386	50.8858	50.837	55.0872	63.9162	71.5487	73.8763	-0.300307	0.00435223	DOWN		ENSDARG00000098589	31.5674	37.2502	24.4554	74.2651	74.0609	47.9124	1.07918	0.0125419	UP
	ENSDARG00000022763	11.3741	8.37149	10.2639	20.0696	17.4935	18.6221	0.90034	0.00251567	UP		ENSDARG00000002791	521.635	506.254	483.762	588.877	588.841	619.285	0.249581	0.00437758	UP		ENSDARG00000028721	108.107	108.337	110.568	75.9005	72.9585	90.8796	0.249581	0.00437758	UP		ENSDARG00000054942	0.69379	0	0	8.73707	4.11449	1.24989	4.87626	0.0127572	UP
	ENSDARG00000061654	11.6125	14.7411	9.94172	23.9163	19.1595	23.7985	0.884588	0.00252117	UP		ENSDARG00000074968	8.72034	8.3822	10.6205	2.99226	2.72542	3.85048	-1.54515	0.00437758	DOWN		ENSDARG00000062915	15.6881	8.63735	14.1653	5.82569	5.46308	4.69056	-1.54515	0.00437758	DOWN		ENSDARG00000020447	30.8736	34.9221	35.5973	53.2961	41.8307	46.6625	0.484293	0.0128939	UP
	ENSDARG00000038901	40.0358	40.1589	41.1477	29.7699	26.3791	28.1285	-0.526116	0.0025322	DOWN		ENSDARG00000035618	30.759	26.4119	21.7927	15.1608	16.1254	16.6854	-0.712943	0.00441551	DOWN		ENSDARG00000044114	11.565	8.76074	9.83699	4.16121	3.17211	7.03584	-0.712943	0.00441551	DOWN		ENSDARG00000005772	88.8051	84.2011	78.7483	110.961	102.862	115.406	0.396288	0.0129748	UP
	ENSDARG00000061994	57.0611	43.738	50.5371	13.2125	14.3002	30.44	-1.34175	0.00254739	DOWN		ENSDARG00000055459	1.42697	5.37726	2.57467	0.199484	0.302824	0	-3.9169	0.0044313	DOWN		ENSDARG00000008494	11.0621	8.0204	9.05003	19.9738	18.1515	15.5375	-3.9169	0.0044313	DOWN		ENSDARG00000071819	4.50963	7.37244	4.43785	2.18427	0.685749	1.04157	-2.01471	0.0130155	DOWN
	ENSDARG00000073848	117.27	141.527	124.594	160.055	164.106	157.214	0.328626	0.00258566	UP		ENSDARG00000044544	16.0137	11.8616	20.5054	3.59071	6.13218	7.05921	-1.52005	0.00444398	DOWN		ENSDARG00000070674	132.746	161.519	133.39	108.025	113.491	115.212	-1.52005	0.00444398	DOWN		ENSDARG00000058893	45.0963	43.8466	44.473	50.2381	63.7747	70.8271	0.477191	0.0130964	UP
	ENSDARG00000104508	35.4337	33.7286	34.5199	43.8186	52.2028	47.3692	0.467629	0.00259658	UP		ENSDARG00000060252	115.743	108.336	108.32	86.3766	79.2642	87.5984	-0.393482	0.00445491	DOWN		ENSDARG00000040990	307.527	323.654	315.177	366.186	427.354	361.759	-0.393482	0.00445491	DOWN		ENSDARG00000057562	63.1349	69.8442	63.8296	80.381	78.1754	80.2013	0.282759	0.0131031	UP
	ENSDARG00000074153	72.0358	18.1989	55.8762	3.34493	7.91372	7.09724	-2.9633	0.00259658	DOWN		ENSDARG00000053262	0.475655	0.474464	0.551714	3.39123	2.80112	2.40655	2.45459	0.00445491	UP		ENSDARG00000079745	48.07	65.1503	59.8089	18.9751	31.1924	12.0196	2.45459	0.00445491	UP		ENSDARG00000059982	64.8693	67.5161	60.6192	46.3065	48.0024	44.7877	-0.473012	0.0131226	DOWN
	ENSDARG00000041450	23.7258	5.15635	24.5781	117.073	119.261	105.807	2.65687	0.00259658	UP		ENSDARG00000098734	24.8926	14.2339	21.287	47.2777	41.2598	47.0079	1.15966	0.00445491	UP		ENSDARG00000104733	12.1683	13.6964	10.2305	17.81	20.4425	20.5212	1.15966	0.00445491	UP		ENSDARG00000089525	11.7944	3.49221	8.78129	0	0	0.208315	-5.99984	0.0131465	DOWN
	ENSDARG00000013224	36.8644	43.3133	44.0474	72.7523	60.533	55.4756	0.600167	0.00260866	UP		ENSDARG00000036144	120.816	107.862	120.825	70.2184	71.5422	98.3476	-0.543709	0.00445491	DOWN		ENSDARG00000093659	3.01694	4.0719	4.72176	6.65794	7.57782	10.8469	-0.543709	0.00445491	DOWN		ENSDARG00000056695	17.6916	11.2527	9.81993	31.4534	39.0877	27.7059	1.35355	0.0131596	UP
	ENSDARG00000077818	62.9509	66.4866	61.7215	32.6131	31.516	44.96	-0.799218	0.0026344	DOWN		ENSDARG00000093983	9.83021	10.1219	10.7584	3.7902	6.13218	4.49222	-1.07134	0.00450562	DOWN		ENSDARG00000094977	125.505	145.724	131.816	161.621	185.568	179.414	-1.07134	0.00450562	DOWN		ENSDARG00000102076	66.9507	83.425	83.1862	111.834	148.122	137.071	0.758097	0.0131596	UP
	ENSDARG00000103737	9.89568	12.0719	12.3351	6.85712	5.13697	7.22746	-0.825585	0.00264663	DOWN		ENSDARG00000044551	24.8926	27.6771	17.379	7.97936	12.113	11.2306	-1.14098	0.00450562	DOWN		ENSDARG00000086529	301.896	396.084	317.145	466.555	525.513	548.795	-1.14098	0.00450562	DOWN		ENSDARG00000007181	2.08137	2.32814	1.22749	7.42651	8.91474	9.37417	2.29314	0.0131596	UP
	ENSDARG00000032614	54.5574	56.5985	57.2109	75.261	70.1128	73.3815	0.37787	0.00266251	UP		ENSDARG00000104682	59.6154	62.6293	67.3092	47.2777	43.7581	45.564	-0.477083	0.0045299	DOWN		ENSDARG00000020850	1143.52	1095.34	1125.35	1230.55	1438.73	1465.51	-0.477083	0.0045299	DOWN		ENSDARG00000025468	10.4068	5.0443	8.12033	10.9213	18.5152	18.54	1.01617	0.0131596	UP
	ENSDARG00000078942	2.8614	1.88055	2.80762	8.19509	7.21953	6.54378	1.522	0.00266251	UP		ENSDARG00000060029	0.317103	0.158155	0.735619	1.79536	3.48248	3.36917	2.59709	0.00456216	UP		ENSDARG00000093192	36.2033	37.0172	42.1023	57.7576	50.0489	54.2346	2.59709	0.00456216	UP		ENSDARG00000044420	5.55032	5.43233	2.45498	10.0476	7.54324	12.0823	1.25837	0.0131596	UP
	ENSDARG00000024431	7.17735	7.34022	7.18013	17.0592	13.8837	12.762	1.00346	0.00266251	UP		ENSDARG00000025206	1.10986	0.158155	0.413786	3.19174	3.861	5.13397	2.9089	0.00457183	UP		ENSDARG00000063451	2.21243	3.70172	0.786959	0.665794	0.528685	0.58632	2.9089	0.00457183	UP		ENSDARG00000028475	94.3554	91.1855	85.2635	100.476	120.692	115.823	0.317344	0.0131722	UP
	ENSDARG00000075253	3.09985	11.6473	11.5527	0.836234	1.1107	0.944128	-3.1618	0.00269475	DOWN		ENSDARG00000014013	231.803	215.565	211.261	187.914	160.572	156.586	-0.38356	0.00457733	DOWN		ENSDARG00000015921	49.1762	40.4722	43.6762	28.1298	29.9588	34.5929	-0.38356	0.00457733	DOWN		ENSDARG00000006545	71.4603	64.7999	62.6965	51.9856	56.9172	48.5374	-0.344699	0.0131722	DOWN
	ENSDARG00000068590	16.2623	19.5941	21.3103	8.69683	11.107	10.6784	-0.901552	0.00271629	DOWN		ENSDARG00000096603	492.779	407.881	460.268	612.615	600.954	561.849	0.383503	0.00457733	UP		ENSDARG00000094811	3.4192	5.05902	6.29567	0.99869	1.76228	2.05212	0.383503	0.00457733	UP		ENSDARG00000076733	49.9529	40.3544	41.8291	24.4638	26.7442	25.4144	-0.78717	0.0131722	DOWN
	ENSDARG00000076919	4.19672	3.63978	2.85364	8.19509	6.94186	9.83195	1.22577	0.00272984	UP		ENSDARG00000063634	0.317103	0.158155	0.459762	2.99226	1.51412	2.56698	2.68753	0.00457733	UP		ENSDARG00000074471	121.382	111.915	130.635	86.2203	88.8191	86.189	2.68753	0.00457733	UP		ENSDARG00000042147	58.2783	58.5915	75.0658	42.3748	52.1169	39.1632	-0.555634	0.0131863	DOWN
	ENSDARG00000098317	71.6304	79.4685	80.0401	62.5503	60.6718	62.1822	-0.317323	0.00276154	DOWN		ENSDARG00000052700	9.196	8.85667	9.4711	4.18916	3.55818	5.61528	-1.05237	0.00458905	DOWN		ENSDARG00000062612	229.087	237.28	217.988	190.583	192.97	200.815	-1.05237	0.00458905	DOWN		ENSDARG00000090685	15.2634	11.2527	10.0088	4.36853	8.22899	6.87439	-0.908703	0.0132029	DOWN
	ENSDARG00000089853	3.1237	1.57724	2.53146	0.334493	0.277674	0.455786	-2.63195	0.00276154	DOWN		ENSDARG00000057234	386.391	403.453	415.395	313.589	359.679	288.144	-0.325657	0.00465954	DOWN		ENSDARG00000060248	108.811	109.201	114.503	141.481	136.225	136.319	-0.325657	0.00465954	DOWN		ENSDARG00000097137	2.08137	1.55209	1.6996	9.61077	9.60049	11.249	2.52384	0.0134133	UP
	ENSDARG00000100559	9.01342	7.40088	7.87053	17.5609	15.8274	14.4875	0.9722	0.00276448	UP		ENSDARG00000020447	37.1011	44.2833	37.3786	60.6431	51.0258	56.1528	0.498239	0.00465954	UP		ENSDARG00000102474	6.63728	17.3981	9.83699	30.1272	35.0694	28.1434	0.498239	0.00465954	UP		ENSDARG00000099715	23.5888	20.1772	17.1849	10.4845	14.4007	9.99912	-0.826236	0.0134578	DOWN
	ENSDARG00000060065	64.5723	70.8543	69.9142	29.6027	31.0995	36.528	-1.07097	0.00277233	DOWN		ENSDARG00000095135	31.3932	9.17298	16.2756	4.18916	3.02824	4.01091	-2.35182	0.00467102	DOWN		ENSDARG00000001634	3.11751	2.96138	1.18044	8.48887	7.57782	5.57004	-2.35182	0.00467102	DOWN		ENSDARG00000043006	35.7302	33.37	33.52	27.0849	28.1157	23.3313	-0.397839	0.0134914	DOWN
	ENSDARG00000030053	61.544	62.6042	58.9139	78.2715	74.9721	79.8602	0.349369	0.00277494	UP		ENSDARG00000098874	5.54931	4.9028	4.22981	12.5675	11.0531	10.1075	1.207	0.00471813	UP		ENSDARG00000042091	7.1401	5.05902	6.68915	13.8152	11.9835	10.8469	1.207	0.00471813	UP		ENSDARG00000013655	115.516	113.691	101.599	80.381	85.7186	95.1999	-0.329736	0.0134914	DOWN
	ENSDARG00000092282	4.17288	0.909944	1.10464	12.0418	10.5516	12.3062	2.44876	0.00278059	UP		ENSDARG00000006683	32.5031	44.4415	42.7579	23.1401	18.6994	28.3973	-0.778337	0.00472046	DOWN		ENSDARG00000089055	9.85535	11.7221	14.5587	17.6435	20.6187	17.5896	-0.778337	0.00472046	DOWN		ENSDARG00000095704	18.0385	25.9976	20.4897	8.73707	13.0292	15.6236	-0.763134	0.0134964	DOWN
	ENSDARG00000004823	1.66915	0.60663	1.74901	8.86408	9.99627	11.2319	2.87084	0.002791	UP		ENSDARG00000092282	3.64669	1.26524	0.919524	10.9716	9.61466	10.4284	2.48303	0.00476959	UP		ENSDARG00000098647	79.0439	84.6461	83.8112	72.5715	56.7455	58.0457	2.48303	0.00476959	UP		ENSDARG00000032737	2.08137	1.94012	0.660957	10.0476	6.85749	6.04113	2.47269	0.0135019	UP
	ENSDARG00000093192	49.4784	46.4072	56.6586	81.9509	60.6718	79.0463	0.539901	0.00280578	UP		ENSDARG00000074808	3.01248	3.1631	2.8965	1.1969	0.37853	0.320873	-2.36165	0.00476974	DOWN		ENSDARG00000033320	12.7717	13.573	14.1653	21.1389	20.2663	22.5733	-2.36165	0.00476974	DOWN		ENSDARG00000031150	17.3447	17.461	8.49802	3.05797	2.05725	4.1663	-2.08708	0.0135019	DOWN
	ENSDARG00000032838	0.262295	0.303315	0.230132	4.51566	0.833023	2.99516	3.33557	0.00280578	UP		ENSDARG00000039131	1.74407	2.21417	3.90798	0.598452	0.151412	0	-3.57718	0.00486108	DOWN		ENSDARG00000036375	2.21243	1.72747	3.14784	4.49411	9.3401	5.8632	-3.57718	0.00486108	DOWN		ENSDARG00000002937	6.9379	9.31256	5.28766	0.436853	1.3715	2.29146	-2.21029	0.0135019	DOWN
	ENSDARG00000005775	25.1565	25.2358	20.896	10.7038	14.0226	10.9714	-0.99961	0.00281599	DOWN		ENSDARG00000070674	156.808	177.133	142.158	122.483	126.959	118.402	-0.369859	0.00486108	DOWN		ENSDARG00000044551	18.0011	30.1073	15.3457	8.15597	12.336	10.2606	-0.369859	0.00486108	DOWN		ENSDARG00000023958	26.0171	28.3257	30.0263	15.7267	18.5152	21.8731	-0.577048	0.0135163	DOWN
	ENSDARG00000103917	7.2012	13.2852	27.0176	2.34145	2.08256	2.50682	-2.75718	0.00284957	DOWN		ENSDARG00000058992	1.42697	1.42339	4.18383	9.57523	10.0689	4.65266	1.68957	0.00491319	UP		ENSDARG00000069425	2.31299	3.20816	4.32828	1.33159	0.881142	0.87948	1.68957	0.00491319	UP		ENSDARG00000063097	3.46895	3.10419	3.7769	10.4845	4.80024	11.0407	1.36966	0.0135163	UP
	ENSDARG00000032369	4.62593	4.67105	3.22185	1.17073	1.52721	1.30225	-1.63772	0.00284957	DOWN		ENSDARG00000020218	77.2147	66.1087	59.4932	99.1436	108.032	124.499	0.714528	0.0049408	UP		ENSDARG00000044655	6.93897	2.22103	3.9348	16.4784	14.0983	13.1922	0.714528	0.0049408	UP		ENSDARG00000089983	0.69379	1.55209	1.32191	0	0	0	-6.62965	0.0135163	DOWN
	ENSDARG00000060537	176.167	174.467	172.323	218.09	212.976	232.158	0.343291	0.00284957	UP		ENSDARG00000112541	1.10986	1.26524	1.24136	7.58039	3.02824	8.02183	2.32674	0.00495855	UP		ENSDARG00000052148	7.1401	3.45494	7.86959	0.665794	1.93851	0.58632	2.32674	0.00495855	UP		ENSDARG00000063180	4.16274	6.5964	3.7769	1.74741	0.685749	1.04157	-1.99545	0.0135163	DOWN
	ENSDARG00000062148	97.5023	98.7593	83.6762	72.2506	57.3397	54.3687	-0.611572	0.00293955	DOWN		ENSDARG00000015460	182.652	185.041	183.031	230.604	221.894	229.745	0.308746	0.00496838	UP		ENSDARG00000053575	81.9603	82.9186	83.4177	54.0957	64.1471	64.7883	0.308746	0.00496838	UP		ENSDARG00000043465	2.77516	3.10419	1.98287	0.436853	0	0.83326	-2.18393	0.0135163	DOWN
	ENSDARG00000019156	98.9091	111.013	99.8315	82.9544	88.9946	87.2179	-0.256167	0.00294274	DOWN		ENSDARG00000100883	6.34207	3.32125	4.6436	1.99484	1.05988	1.60437	-1.65619	0.00504111	DOWN		ENSDARG00000087647	127.315	116.111	111.748	95.8743	99.0403	98.7949	-1.65619	0.00504111	DOWN		ENSDARG00000020871	49.606	50.8311	53.8208	36.2588	36.3447	38.1216	-0.478006	0.0135163	DOWN
	ENSDARG00000022000	49.6215	44.7693	41.1937	31.2751	33.7374	28.0634	-0.547706	0.00294315	DOWN		ENSDARG00000005775	26.6367	19.2949	18.5284	10.3732	9.53895	13.1558	-0.962623	0.00504111	DOWN		ENSDARG00000037514	30.1694	34.1792	30.6914	50.9332	40.7088	46.3193	-0.962623	0.00504111	DOWN		ENSDARG00000054446	83.6017	118.735	80.0702	39.3168	46.6309	64.7859	-0.865646	0.0135163	DOWN
	ENSDARG00000013973	45.4009	49.501	53.5288	34.6201	37.6249	34.9978	-0.46879	0.00295973	DOWN		ENSDARG00000114823	118.597	92.3624	91.0788	157.991	159.74	143.43	0.613382	0.00506897	UP		ENSDARG00000090537	1.10621	0.493563	0.39348	6.49149	2.4672	5.57004	0.613382	0.00506897	UP		ENSDARG00000075754	6.24411	14.3569	17.5626	34.5114	28.1157	31.0389	1.26169	0.0136582	UP
	ENSDARG00000024693	95.547	97.728	88.3248	113.226	124.676	113.719	0.319918	0.00295973	UP		ENSDARG00000103375	2.06117	1.58155	2.80455	10.3732	4.23953	10.7492	1.91138	0.0050918	UP		ENSDARG00000053488	2.51412	2.83799	1.9674	0.499345	0.176228	0.29316	1.91138	0.0050918	UP		ENSDARG00000075380	154.021	150.941	133.702	181.294	166.637	174.776	0.257522	0.0139153	UP
	ENSDARG00000075083	109.282	108.526	111.936	83.6234	92.049	90.4084	-0.308504	0.00295973	DOWN		ENSDARG00000062268	80.8614	93.3113	88.7341	111.911	110.455	114.552	0.357145	0.0050918	UP		ENSDARG00000001969	152.959	147.699	156.605	127.999	114.901	126.352	0.357145	0.0050918	UP		ENSDARG00000074393	30.5267	19.0131	23.1335	13.9793	8.91474	10.6241	-1.10438	0.0140346	DOWN
	ENSDARG00000056450	13.997	6.49094	11.3225	26.0905	27.7674	22.9521	1.26317	0.00296082	UP		ENSDARG00000013025	229.9	181.404	235.306	325.558	313.801	316.702	0.56317	0.0050918	UP		ENSDARG00000097372	2.21243	2.09764	0	7.32373	6.52045	9.67428	0.56317	0.0050918	UP		ENSDARG00000020785	9.36616	5.82035	6.13746	19.2215	13.715	17.7068	1.27017	0.0140346	UP
	ENSDARG00000057854	53.6036	24.6292	33.2311	13.547	11.6623	13.4131	-1.52927	0.00296621	DOWN		ENSDARG00000061994	60.7253	49.6606	56.7806	17.7541	18.9265	32.7291	-1.2722	0.0051007	DOWN		ENSDARG00000011094	775.958	884.588	764.137	925.287	966.613	981.206	-1.2722	0.0051007	DOWN		ENSDARG00000023724	9.01927	10.0886	6.98726	24.9006	20.5725	14.582	1.21174	0.0140346	UP
	ENSDARG00000032929	0.57228	0.303315	1.05861	4.01392	2.63791	4.88342	2.55801	0.00296621	UP		ENSDARG00000058322	45.0287	52.6655	72.7343	116.299	145.734	99.952	1.07789	0.00510611	UP		ENSDARG00000086842	131.036	163.986	145.981	95.8743	103.622	127.818	1.07789	0.00510611	UP		ENSDARG00000029356	3.12205	10.8647	13.3136	0.436853	1.3715	0.208315	-4.18693	0.0140671	DOWN
	ENSDARG00000062220	2.59911	2.72983	4.14238	0.836234	1.38837	0.781347	-1.68206	0.00297023	DOWN		ENSDARG00000004796	80.0686	94.4184	84.3663	63.6354	62.7603	58.5593	-0.4841	0.00510805	DOWN		ENSDARG00000027249	73.3117	133.385	88.5329	227.868	130.409	198.762	-0.4841	0.00510805	DOWN		ENSDARG00000025189	2.42826	1.55209	0.849802	3.49483	4.11449	4.37461	1.45452	0.0140671	UP
	ENSDARG00000074996	67.7437	76.3747	70.5586	50.0068	45.1221	56.6802	-0.494219	0.00307873	DOWN		ENSDARG00000041450	25.0512	5.37726	23.4479	114.504	108.184	96.9037	2.53453	0.00519596	UP		ENSDARG00000097137	3.11751	6.6631	0.786959	19.308	13.3934	21.4007	2.53453	0.00519596	UP		ENSDARG00000057000	6.9379	12.4167	10.4809	3.05797	2.05725	5.20787	-1.41483	0.0141571	DOWN
	ENSDARG00000000540	43.6841	37.7324	30.0553	19.2334	23.3246	23.6032	-0.748543	0.00310521	DOWN		ENSDARG00000004906	413.661	412.942	415.487	361.665	358.846	329.537	-0.242283	0.00519596	DOWN		ENSDARG00000039093	83.8711	77.1192	73.1872	63.4168	61.8562	64.4952	-0.242283	0.00519596	DOWN		ENSDARG00000061629	14.9165	12.0287	13.6913	7.86336	10.2862	4.99956	-0.880422	0.0142374	DOWN
	ENSDARG00000025386	446.522	461.16	542.422	621.656	607.829	626.054	0.355739	0.00313177	UP		ENSDARG00000042993	4.2809	3.1631	4.68957	1.59587	1.13559	0.802183	-1.79923	0.00519596	DOWN		ENSDARG00000018600	45.8576	39.1149	37.774	30.793	29.6064	26.6776	-1.79923	0.00519596	DOWN		ENSDARG00000056619	5.20342	8.92454	11.614	1.74741	1.3715	0.41663	-3.08932	0.0142374	DOWN
	ENSDARG00000013997	39.4397	43.3133	35.9007	22.2438	21.2421	26.696	-0.747668	0.00314075	DOWN		ENSDARG00000002937	10.1473	6.95881	6.16081	1.1969	1.51412	2.72742	-2.08607	0.00519596	DOWN		ENSDARG00000061621	27.0519	32.8219	35.8066	21.3054	20.4425	19.0554	-2.08607	0.00519596	DOWN		ENSDARG00000105727	17.3447	12.4167	20.112	4.80539	5.48599	8.74923	-1.3465	0.0142374	DOWN
	ENSDARG00000089715	2.74218	2.60851	2.53146	1.00348	0.138837	0.683679	-2.08071	0.00314418	DOWN		ENSDARG00000061345	285.235	138.227	249.375	97.3482	84.1093	91.6093	-1.30427	0.00520691	DOWN		ENSDARG00000020898	58.0259	56.7598	64.9241	45.4404	37.5366	33.1271	-1.30427	0.00520691	DOWN		ENSDARG00000040926	19.4261	26.3856	17.8458	11.795	14.4007	9.58249	-0.853847	0.0142728	DOWN
	ENSDARG00000093359	0.643816	0.485304	0.690397	2.84319	1.66605	2.57193	1.93192	0.00314418	UP		ENSDARG00000054867	14.9039	20.7183	13.1952	9.37575	8.25195	5.45484	-1.07424	0.00524084	DOWN		ENSDARG00000037073	30.3706	31.588	30.6914	40.9463	41.2374	48.0782	-1.07424	0.00524084	DOWN		ENSDARG00000020948	132.167	138.912	126.809	103.971	104.92	117.49	-0.278221	0.0142728	DOWN
	ENSDARG00000038095	66.8137	89.2959	99.9696	35.7908	50.3979	44.2438	-0.969354	0.00315745	DOWN		ENSDARG00000018984	3.96379	6.80066	3.99993	1.79536	2.11977	1.7648	-1.34795	0.00527052	DOWN		ENSDARG00000032704	57.4225	67.1246	58.235	44.2753	49.6964	42.5082	-1.34795	0.00527052	DOWN		ENSDARG00000004823	2.42826	0.776047	1.03865	13.1056	8.22899	8.3326	2.86945	0.0142891	UP
	ENSDARG00000102003	1.74069	2.48718	0.828477	0	0	0	-7.09738	0.0032019	DOWN		ENSDARG00000063050	2.85393	2.84679	5.05738	10.9716	9.46325	14.9206	1.66925	0.00527888	UP		ENSDARG00000037628	8.74914	9.25431	7.86959	15.8126	19.0327	18.7622	1.66925	0.00527888	UP		ENSDARG00000029058	313.593	291.406	274.297	241.143	242.069	249.978	-0.260657	0.0142891	DOWN
	ENSDARG00000012932	79.6901	79.8931	73.1821	61.3795	59.2835	63.2566	-0.338656	0.00321115	DOWN		ENSDARG00000057011	11.7328	7.43328	7.724	18.552	19.1536	18.4502	1.06956	0.00529058	UP		ENSDARG00000061062	57.1208	70.8263	73.5807	49.6016	48.8153	51.303	1.06956	0.00529058	UP		ENSDARG00000102556	13.8758	16.685	12.1805	5.67909	4.80024	9.37417	-1.02874	0.014367	DOWN
	ENSDARG00000007783	0.500745	0.849281	1.38079	2.67595	4.30395	4.16718	2.04829	0.00321115	UP		ENSDARG00000029058	340.411	334.339	357.143	279.078	287.834	280.764	-0.28379	0.00529105	DOWN		ENSDARG00000079501	7.84406	5.05902	11.4109	2.16383	1.76228	3.22476	-0.28379	0.00529105	DOWN		ENSDARG00000104840	15.9572	20.5652	20.2064	27.0849	28.8015	29.1641	0.580713	0.0144433	UP
	ENSDARG00000043806	22.4382	27.4197	12.8874	6.02088	5.83116	8.69249	-1.58871	0.00321115	DOWN		ENSDARG00000097372	1.74407	1.42339	0.505738	7.58039	4.46665	6.73833	2.44845	0.00532153	UP		ENSDARG00000011175	47.2655	40.2254	38.9545	30.793	32.7785	29.6092	2.44845	0.00532153	UP		ENSDARG00000033949	24.2826	22.5054	16.9016	27.0849	33.6017	36.2468	0.631375	0.0144911	UP
	ENSDARG00000059961	45.1386	48.6517	45.244	31.4424	35.6811	29.8865	-0.522208	0.00321115	DOWN		ENSDARG00000114352	1.90262	1.42339	1.10343	2.79278	177.228	2.72742	5.4275	0.00532153	UP		ENSDARG00000052343	3.62033	3.33155	8.26307	0.166448	1.05737	1.17264	5.4275	0.00532153	UP		ENSDARG00000009764	1.04068	2.32814	0.944224	8.73707	14.4007	7.70765	2.92144	0.0144911	UP
	ENSDARG00000018907	286.045	303.072	294.063	353.894	360.699	356.424	0.278257	0.00321115	UP		ENSDARG00000070625	5.07366	4.27018	4.78152	13.9639	9.84178	9.78663	1.24045	0.00532153	UP		ENSDARG00000010070	45.4553	46.2715	42.8893	62.751	54.1021	54.5278	1.24045	0.00532153	UP		ENSDARG00000032369	5.55032	8.53651	3.58805	2.18427	1.3715	1.87483	-1.61405	0.0145059	DOWN
	ENSDARG00000016656	37.5798	37.0044	38.4321	28.9337	27.6286	26.4356	-0.447194	0.00321975	DOWN		ENSDARG00000027143	28.6979	16.6063	22.8961	12.767	11.1288	13.6371	-0.865457	0.00535068	DOWN		ENSDARG00000054874	25.3423	23.3209	18.887	31.1259	34.0121	34.2997	-0.865457	0.00535068	DOWN		ENSDARG00000054980	159.225	129.212	139.651	181.294	181.038	178.318	0.336633	0.0145354	UP
	ENSDARG00000029415	24.0596	23.9619	24.302	15.5539	11.6623	15.6921	-0.74965	0.00321975	DOWN		ENSDARG00000104543	0.158552	0.632619	0.275857	2.99226	1.13559	2.08568	2.52838	0.00537551	UP		ENSDARG00000016918	2.0113	1.97425	1.18044	8.82177	3.7008	6.15636	2.52838	0.00537551	UP		ENSDARG00000003287	119.332	108.259	110.852	147.22	127.549	131.238	0.264046	0.0145354	UP
	ENSDARG00000052148	11.0641	6.97624	6.99603	0.668987	2.77674	1.13946	-2.46916	0.00324186	DOWN		ENSDARG00000035630	1.90262	2.37232	6.16081	0.398968	0.151412	0.320873	-3.73607	0.00537764	DOWN		ENSDARG00000031317	185.944	180.521	174.311	215.884	202.663	216.938	-3.73607	0.00537764	DOWN		ENSDARG00000029600	1.04068	1.55209	1.60518	5.24224	4.80024	8.3326	2.1263	0.0145354	UP
	ENSDARG00000019693	37.842	37.429	39.7669	57.3656	54.0076	53.1316	0.514237	0.00325308	UP		ENSDARG00000111498	4.598	1.26524	4.41371	0	0.681354	0.160437	-3.22673	0.00538323	DOWN		ENSDARG00000100718	17.3977	16.7811	9.44351	2.49673	3.87702	3.51792	-3.22673	0.00538323	DOWN		ENSDARG00000110654	125.576	150.165	119.539	88.6812	76.8039	108.949	-0.503215	0.0145954	DOWN
	ENSDARG00000040255	12.7571	10.1914	18.2265	28.9337	23.7412	25.1333	0.914684	0.00330845	UP		ENSDARG00000007217	31.8689	29.8913	29.7926	20.1479	20.3649	23.4237	-0.517672	0.00546924	DOWN		ENSDARG00000074084	118.264	119.442	125.913	97.2059	93.7535	97.3291	-0.517672	0.00546924	DOWN		ENSDARG00000062268	90.8864	99.722	102.732	134.988	117.263	117.906	0.332782	0.0146225	UP
	ENSDARG00000105341	0.643816	0.424641	0.414238	4.18117	4.44279	4.72064	3.11298	0.00337271	UP		ENSDARG00000057854	45.6629	19.6112	26.3444	9.77472	10.7502	12.5141	-1.46605	0.00552889	DOWN		ENSDARG00000025808	136.969	146.958	144.014	172.441	203.191	174.43	-1.46605	0.00552889	DOWN		ENSDARG00000012932	72.1541	71.3963	66.0957	60.7226	48.6882	57.2866	-0.316706	0.0146225	DOWN
	ENSDARG00000004796	79.3324	85.7168	79.3037	61.8813	51.0921	60.2288	-0.494968	0.00339197	DOWN		ENSDARG00000021046	39.3208	28.626	29.8386	16.7567	21.1977	21.3381	-0.714663	0.00556724	DOWN		ENSDARG00000004796	96.4417	103.525	83.8112	73.5702	65.0283	70.6515	-0.714663	0.00556724	DOWN		ENSDARG00000104256	11.7944	10.8647	4.72112	32.764	25.3727	35.6219	1.85957	0.0148617	UP
	ENSDARG00000036375	2.52757	1.94121	2.11722	4.01392	8.19139	7.4228	1.57423	0.00339197	UP		ENSDARG00000055436	1.90262	1.7397	1.01148	5.78504	7.41919	3.69004	1.91825	0.00556884	UP		ENSDARG00000115457	1488.86	1475.88	1485.78	777.314	941.236	964.789	1.91825	0.00556884	UP		ENSDARG00000021135	1.38758	2.32814	1.88845	8.30021	3.42875	4.99956	1.59151	0.0148729	UP
	ENSDARG00000056795	21.6751	20.5041	14.3603	71.4143	60.2553	43.0392	1.61257	0.00340485	UP		ENSDARG00000011723	25.8439	23.0906	25.057	10.9716	15.1412	16.3645	-0.794852	0.00557812	DOWN		ENSDARG00000021444	1.00565	0.493563	0.39348	4.49411	2.29097	3.22476	-0.794852	0.00557812	DOWN		ENSDARG00000092282	2.08137	1.16407	1.51076	6.98965	10.2862	8.95754	2.45272	0.0149043	UP
	ENSDARG00000060837	100.721	64.5454	78.4291	30.6061	35.6811	44.7972	-1.12318	0.0034249	DOWN		ENSDARG00000005560	112.73	103.275	115.446	142.831	136.952	137.013	0.329025	0.00560684	UP		ENSDARG00000051981	0.603389	0.987126	0.39348	3.49542	4.22948	2.05212	0.329025	0.00560684	UP		ENSDARG00000074996	61.0535	79.1568	71.9499	55.0435	44.5737	53.7453	-0.45631	0.0149043	DOWN
	ENSDARG00000025206	0.548435	0.121326	0.368212	1.67247	2.36023	3.41839	2.75166	0.00342661	UP		ENSDARG00000076904	3.80524	1.26524	5.10336	0.199484	0.37853	0.320873	-3.40142	0.00562044	DOWN		ENSDARG00000034956	103.481	110.682	99.1569	85.8874	73.8397	88.8275	-3.40142	0.00562044	DOWN		ENSDARG00000044551	19.0792	20.1772	16.5239	7.86336	8.91474	8.95754	-1.10449	0.0149043	DOWN
	ENSDARG00000034105	3.71982	4.24641	2.99172	10.0348	8.19139	9.40872	1.33322	0.00342955	UP		ENSDARG00000018174	124.463	128.896	118.481	168.564	157.62	143.751	0.338315	0.00563122	UP		ENSDARG00000031020	124.399	114.507	121.192	152.134	141.864	150.098	0.338315	0.00563122	UP		ENSDARG00000092499	12.1413	13.9688	11.8028	23.5901	14.4007	32.7054	0.939745	0.0149978	UP
	ENSDARG00000026875	34.8376	32.6367	32.2185	18.7316	23.3246	25.9147	-0.543858	0.00348118	DOWN		ENSDARG00000057857	16.8065	15.1829	15.356	23.5391	26.1186	26.1512	0.681213	0.00564565	UP		ENSDARG00000102154	2.11186	4.0719	0.39348	0.332897	0.176228	0	0.681213	0.00564565	UP		ENSDARG00000114067	45.4432	49.279	44.3785	28.3955	30.173	31.0389	-0.629947	0.0149986	DOWN
	ENSDARG00000088835	2.88525	3.2758	4.37252	0.836234	0.555349	1.43247	-1.7781	0.00350049	DOWN		ENSDARG00000103848	8.40324	18.1878	9.05731	34.5107	47.3919	33.8521	1.71885	0.00567912	UP		ENSDARG00000075030	34.4937	33.5623	33.4458	28.1298	19.3851	21.987	1.71885	0.00567912	UP		ENSDARG00000009978	2.77516	1.55209	1.79403	9.61077	12.3435	8.95754	2.33503	0.0149986	UP
	ENSDARG00000056672	45.6632	45.9825	41.3778	34.9546	33.7374	31.8399	-0.406545	0.0035179	DOWN		ENSDARG00000016457	0.475655	0.474464	0.781595	2.99226	2.4983	2.40655	2.07126	0.00570217	UP		ENSDARG00000104256	8.44744	10.9818	4.32828	33.6226	24.1433	28.7297	2.07126	0.00570217	UP		ENSDARG00000097618	2.77516	5.43233	3.02152	8.73707	7.54324	6.87439	1.08159	0.0149986	UP
	ENSDARG00000031150	27.2072	27.2983	13.9	4.34841	4.02628	8.20414	-2.00195	0.00352639	DOWN		ENSDARG00000041040	41.8577	41.5947	34.3902	27.5288	24.8316	30.1621	-0.513117	0.00574751	DOWN		ENSDARG00000019907	82.0609	82.9186	70.8263	103.364	107.852	99.3812	-0.513117	0.00574751	DOWN		ENSDARG00000054334	4.16274	4.65628	8.78129	1.31056	0.685749	1.04157	-2.52393	0.0149986	DOWN
	ENSDARG00000109358	4.38748	4.30707	3.03775	0.836234	1.80488	1.53014	-1.45756	0.00352639	DOWN		ENSDARG00000063314	1.26841	1.42339	2.29881	3.98968	7.11636	5.13397	1.65509	0.00575602	UP		ENSDARG00000001870	0.603389	5.55258	4.72176	0	0.352457	0	1.65509	0.00575602	UP		ENSDARG00000063663	56.5439	65.5759	54.9539	75.1388	68.5749	89.1588	0.414823	0.0150828	UP
	ENSDARG00000076659	160.763	199.702	182.679	247.525	228.804	226.656	0.372146	0.00353163	UP		ENSDARG00000003699	94.4968	108.652	101.607	76.8013	73.132	80.0578	-0.407233	0.00577343	DOWN		ENSDARG00000003383	80.9547	86.9905	91.2873	68.5767	72.0774	76.8079	-0.407233	0.00577343	DOWN		ENSDARG00000101259	13.182	18.6251	20.0176	6.5528	12.3435	5.83282	-1.1611	0.0151375	DOWN
	ENSDARG00000116608	0.715351	0.970607	0.92053	3.67943	3.19325	3.1905	1.94157	0.0035748	UP		ENSDARG00000095704	20.7703	24.514	21.4249	12.368	12.5672	14.1184	-0.771327	0.00578138	DOWN		ENSDARG00000013302	63.1547	60.955	49.185	89.3828	92.6961	89.7069	-0.771327	0.00578138	DOWN		ENSDARG00000103856	92.6209	76.0526	76.7654	97.8552	104.92	94.3667	0.274199	0.0151957	UP
	ENSDARG00000025693	81.5977	84.9281	94.7225	65.2262	68.8632	58.9591	-0.439213	0.0035748	DOWN		ENSDARG00000067824	9.67166	10.1219	6.11483	18.951	21.2734	19.2524	1.21711	0.00578138	UP		ENSDARG00000089213	5.73219	3.08477	4.32828	8.82177	14.0983	9.08796	1.21711	0.00578138	UP		ENSDARG00000004574	107.191	111.751	118.783	78.6336	67.8892	97.908	-0.449005	0.0153122	DOWN
	ENSDARG00000105727	20.2683	18.1382	21.8166	8.52958	3.88744	10.2877	-1.38615	0.0035748	DOWN		ENSDARG00000114742	13.4769	14.8666	16.3675	24.5365	21.3491	26.3116	0.683605	0.00578138	UP		ENSDARG00000016749	16.3921	20.4829	14.9522	26.2988	24.1433	27.2639	0.683605	0.00578138	UP		ENSDARG00000018961	237.623	238.246	229.069	292.692	270.185	263.31	0.229122	0.0154403	UP
	ENSDARG00000062634	4.88823	4.18574	3.63609	10.7038	8.46907	9.76684	1.18094	0.00357834	UP		ENSDARG00000091538	76.5805	65.7924	62.5276	50.8684	50.8744	54.388	-0.389889	0.00581149	DOWN		ENSDARG00000006545	64.1603	57.5001	58.6285	44.9411	48.639	50.4235	-0.389889	0.00581149	DOWN		ENSDARG00000105524	0	0	0.0944224	3.93168	0	0.83326	4.48688	0.0154457	UP
	ENSDARG00000056165	91.1118	86.8087	94.3543	65.5607	72.6118	70.6468	-0.381943	0.00359622	DOWN		ENSDARG00000068894	139.208	166.221	146.25	199.085	186.464	234.237	0.456177	0.00581457	UP		ENSDARG00000054856	9.95592	9.99465	7.86959	4.32766	4.22948	2.9316	0.456177	0.00581457	UP		ENSDARG00000030053	54.8094	55.8754	58.0698	66.8386	63.0889	78.7431	0.316307	0.0155991	UP
	ENSDARG00000074084	122.373	124.42	128.092	94.3271	94.4093	101.803	-0.36607	0.00362052	DOWN		ENSDARG00000042045	4.598	2.68863	15.2181	0.797936	0.151412	0.320873	-4.38162	0.00585684	DOWN		ENSDARG00000074210	2.31299	4.93563	1.9674	0.166448	0	0.58632	-4.38162	0.00585684	DOWN		ENSDARG00000101131	2.42826	2.32814	2.07729	8.30021	6.85749	6.04113	1.63788	0.0156091	UP
	ENSDARG00000063230	2.83756	6.73359	6.2596	1.33797	1.24953	2.05104	-1.70101	0.00362866	DOWN		ENSDARG00000095536	1.90262	0.790774	1.60917	6.184	3.48248	4.65266	1.69096	0.00594136	UP		ENSDARG00000041904	34.6949	39.1149	33.4458	25.3002	26.6105	25.7981	1.69096	0.00594136	UP		ENSDARG00000103848	9.01927	25.2215	8.21475	34.9483	60.3459	32.9138	1.63379	0.0156935	UP
	ENSDARG00000104676	6.98659	8.6748	8.56093	4.85015	2.91558	4.2323	-1.00781	0.00365023	DOWN		ENSDARG00000099149	4.598	2.53048	2.48271	0.797936	0.832766	1.60437	-1.56182	0.00600111	DOWN		ENSDARG00000105612	1.10621	1.60408	1.9674	0	0	0	-1.56182	0.00600111	DOWN		ENSDARG00000104125	1.04068	0.388023	0.472112	2.18427	2.743	3.33304	2.22203	0.0157329	UP
	ENSDARG00000001870	1.64531	6.00563	6.2596	0.167247	0.555349	0.162781	-4.09147	0.00366241	DOWN		ENSDARG00000017571	205.8	183.776	220.134	107.123	111.288	148.083	-0.7358	0.00600111	DOWN		ENSDARG00000060716	16.5932	16.6578	6.68915	5.32635	5.99176	3.81108	-0.7358	0.00600111	DOWN		ENSDARG00000075730	14.9165	9.31256	9.34782	1.74741	4.11449	1.24989	-2.42126	0.0157329	DOWN
	ENSDARG00000063634	0.14307	0.424641	0.598344	2.17421	1.94372	2.11615	2.45104	0.00366989	UP		ENSDARG00000074121	210.398	209.713	214.479	183.924	157.771	179.528	-0.285223	0.00600545	DOWN		ENSDARG00000102379	65.87	61.4486	72.0068	41.6121	52.8685	48.9577	-0.285223	0.00600545	DOWN		ENSDARG00000070625	4.50963	5.43233	6.23188	10.9213	11.6577	14.1654	1.17269	0.0157329	UP
	ENSDARG00000092624	5.69896	6.24828	5.66126	2.34145	3.05442	2.63705	-1.12675	0.003671	DOWN		ENSDARG00000036335	33.613	40.4876	33.2408	21.7438	20.8191	23.1029	-0.708268	0.00605032	DOWN		ENSDARG00000100515	288.621	342.78	265.205	415.622	377.834	413.062	-0.708268	0.00605032	DOWN		ENSDARG00000079286	4.16274	0.388023	2.73825	9.17392	9.60049	12.2906	2.05411	0.0157339	UP
	ENSDARG00000038858	22.7005	25.1751	25.3146	7.69335	15.1332	12.2411	-1.05384	0.003671	DOWN		ENSDARG00000079860	4.598	6.6425	4.6436	11.969	10.0689	12.9954	1.1445	0.00605788	UP		ENSDARG00000096457	21.722	30.3541	23.6088	17.3106	17.0942	15.2443	1.1445	0.00605788	UP		ENSDARG00000009557	40.5867	30.2658	40.0351	29.706	22.6297	26.2477	-0.495118	0.0158343	DOWN
	ENSDARG00000070435	19.1952	18.0776	18.8709	8.19509	10.6905	11.7528	-0.863964	0.003671	DOWN		ENSDARG00000099175	8.24469	5.37726	11.632	2.19432	2.64971	2.72742	-1.74044	0.00610143	DOWN		ENSDARG00000098813	64.3615	65.0269	70.0394	80.8939	82.8273	82.9643	-1.74044	0.00610143	DOWN		ENSDARG00000038566	32.2612	34.5341	31.065	22.2795	23.3155	25.6227	-0.447766	0.0159538	DOWN
	ENSDARG00000032704	65.3354	77.4059	63.1023	51.6792	48.3153	50.2341	-0.453683	0.003671	DOWN		ENSDARG00000109358	2.69538	4.58649	4.13786	1.1969	1.51412	1.44393	-1.44069	0.00610221	DOWN		ENSDARG00000104344	2.91638	5.92276	3.14784	1.33159	0.176228	0.58632	-1.44069	0.00610221	DOWN		ENSDARG00000027461	38.8522	29.1017	38.902	14.853	16.458	25.2061	-0.888489	0.0159603	DOWN
	ENSDARG00000030153	35.1952	31.9087	37.8798	58.7036	50.5367	44.7321	0.545978	0.003671	UP		ENSDARG00000075798	116.06	117.351	112.09	93.7575	101.37	98.6685	-0.232127	0.00610298	DOWN		ENSDARG00000074996	67.9818	66.631	74.7611	54.928	47.4054	51.303	-0.232127	0.00610298	DOWN		ENSDARG00000003750	74.5824	79.1568	79.6925	112.708	100.119	98.7413	0.414079	0.0159603	UP
	ENSDARG00000078022	11.0641	10.616	11.0464	7.02436	5.97	6.54378	-0.74441	0.00367347	DOWN		ENSDARG00000001829	19.1848	17.7133	33.9764	56.2545	39.2914	55.1902	1.06111	0.00610298	UP		ENSDARG00000098820	51.8914	26.1588	68.4655	12.8165	14.627	9.38112	1.06111	0.00610298	UP		ENSDARG00000102482	27.0578	19.7892	27.0048	15.7267	11.6577	18.1234	-0.672955	0.0159657	DOWN
	ENSDARG00000110809	135.249	103.855	101.719	69.9091	38.8744	67.9772	-0.944214	0.00367463	DOWN		ENSDARG00000009315	47.0899	41.911	61.7001	34.5107	24.8316	29.8412	-0.771877	0.00613125	DOWN		ENSDARG00000092282	2.81581	1.11052	0.39348	7.98952	9.51633	6.44952	-0.771877	0.00613125	DOWN		ENSDARG00000079834	193.914	172.67	173.36	130.182	153.608	144.987	-0.333549	0.0159669	DOWN
	ENSDARG00000075972	3.74367	2.42652	1.5649	0.668987	0.833023	0.390674	-2.13576	0.00369041	DOWN		ENSDARG00000036298	20.7703	11.8616	5.05738	1.99484	2.80112	2.88786	-2.25436	0.00613333	DOWN		ENSDARG00000101220	72.9095	71.4433	69.6459	50.4339	61.3275	53.6483	-2.25436	0.00613333	DOWN		ENSDARG00000020015	28.7923	21.7293	27.0992	15.7267	19.8867	16.0403	-0.609388	0.0162195	DOWN
	ENSDARG00000052522	72.6796	77.4666	71.3411	48.6688	56.0902	48.7691	-0.529897	0.00369864	DOWN		ENSDARG00000059582	2.69538	3.63756	3.77005	10.5727	14.9141	7.05921	1.68219	0.00614909	UP		ENSDARG00000110809	72.9095	69.2222	46.4306	35.4535	32.426	36.3518	1.68219	0.00614909	UP		ENSDARG00000114019	7.63169	15.5209	15.4853	27.5218	19.8867	27.9142	0.959118	0.0164041	UP
	ENSDARG00000055493	32.31	32.3334	30.1013	51.0102	49.8425	42.4857	0.592674	0.00370113	UP		ENSDARG00000024478	42.809	42.2273	41.1487	32.1169	31.1152	29.6808	-0.441113	0.00615303	DOWN		ENSDARG00000002285	97.3467	92.9132	95.6156	66.7458	65.0283	63.0294	-0.441113	0.00615303	DOWN		ENSDARG00000100114	203.627	201.384	180.347	218.864	248.927	244.562	0.284959	0.0164474	UP
	ENSDARG00000105784	22.8435	28.0869	25.3606	36.627	38.7356	39.8813	0.598071	0.00370113	UP		ENSDARG00000097137	0.475655	1.7397	1.01148	9.77472	6.88924	2.72742	2.58056	0.00617745	UP		ENSDARG00000061411	2.51412	1.97425	3.9348	0.332897	0	0	2.58056	0.00617745	UP		ENSDARG00000019732	106.844	109.811	108.303	85.1864	102.177	85.4091	-0.261889	0.0164474	DOWN
	ENSDARG00000057644	5.46051	4.61038	3.1298	7.35886	13.1895	10.8412	1.24742	0.00370113	UP		ENSDARG00000001870	1.42697	3.47941	7.31022	0.199484	0.302824	0.160437	-4.07693	0.0061835	DOWN		ENSDARG00000016360	31.9796	33.4389	44.0697	21.9712	27.6679	17.2964	-4.07693	0.0061835	DOWN		ENSDARG00000074617	26.0171	25.9976	22.6614	36.6957	35.6589	31.6639	0.480004	0.0166261	UP
	ENSDARG00000007943	86.4859	81.9556	87.1282	108.376	111.347	98.0265	0.311954	0.00370113	UP		ENSDARG00000104818	1.42697	3.00494	1.19538	11.5701	8.17625	4.97353	2.17569	0.00620028	UP		ENSDARG00000096310	89.4021	99.453	99.5504	77.565	75.4257	72.4105	2.17569	0.00620028	UP		ENSDARG00000070127	88.1113	84.2011	94.6113	115.766	122.749	111.448	0.382132	0.0167117	UP
	ENSDARG00000008022	118.772	112.105	136.377	82.9544	91.4937	99.2311	-0.421299	0.00370113	DOWN		ENSDARG00000063419	57.7128	57.252	57.7461	48.6741	45.3479	46.0453	-0.303681	0.00620421	DOWN		ENSDARG00000103163	94.3298	85.0162	83.4177	107.193	108.028	122.834	-0.303681	0.00620421	DOWN		ENSDARG00000068894	138.064	162.97	126.526	184.352	213.954	173.735	0.419662	0.01672	UP
	ENSDARG00000079745	55.082	80.9244	67.3368	18.5644	36.9307	15.5944	-1.53206	0.00370113	DOWN		ENSDARG00000033539	193.909	162.425	161.009	132.657	132.258	124.017	-0.410411	0.00623934	DOWN		ENSDARG00000097649	9.85535	13.6964	11.0174	19.1416	19.7376	24.9186	-0.410411	0.00623934	DOWN		ENSDARG00000004721	5.20342	14.3569	7.1761	3.93168	1.3715	1.04157	-2.1088	0.0167457	DOWN
	ENSDARG00000071409	25.2757	32.758	32.1265	21.2403	18.0488	17.4826	-0.670252	0.00376845	DOWN		ENSDARG00000074393	26.0025	23.4069	28.5052	14.3628	8.8576	13.4767	-1.10197	0.00626673	DOWN		ENSDARG00000097085	0.301694	0.123391	0	1.49804	1.40983	1.4658	-1.10197	0.00626673	DOWN		ENSDARG00000103735	54.4625	45.3987	48.722	76.4493	65.8319	71.8687	0.531901	0.0168687	UP
	ENSDARG00000057649	3.79136	4.48906	4.23444	8.69683	7.49721	7.97625	0.948871	0.00376965	UP		ENSDARG00000075323	160.296	176.026	170.894	127.47	130.517	131.558	-0.380747	0.00628809	DOWN		ENSDARG00000019438	46.1592	67.8649	51.5458	32.4574	27.3154	26.3844	-0.380747	0.00628809	DOWN		ENSDARG00000098777	6.24411	3.10419	4.90997	1.74741	2.743	0.624945	-1.74514	0.0168809	DOWN
	ENSDARG00000104573	241.693	279.899	317.583	172.097	186.736	208.848	-0.562287	0.00376965	DOWN		ENSDARG00000042816	23.1486	15.1829	24.8731	46.8787	41.4869	40.5904	1.018	0.00633481	UP		ENSDARG00000012378	62.7524	37.5108	50.3654	29.1285	27.6679	29.316	1.018	0.00633481	UP		ENSDARG00000001873	101.293	105.542	110.474	128.435	127.549	129.989	0.280863	0.0168809	UP
	ENSDARG00000071669	55.0582	60.2383	57.349	81.6164	76.0828	77.4836	0.445867	0.00377314	UP		ENSDARG00000077549	16.1723	18.1878	14.8503	23.5391	26.7999	22.6216	0.574378	0.00634375	UP		ENSDARG00000068820	144.411	164.727	159.753	223.374	207.773	218.697	0.574378	0.00634375	UP		ENSDARG00000056753	0.346895	0.388023	1.60518	3.49483	4.11449	3.12472	1.83308	0.0168834	UP
	ENSDARG00000032277	43.1356	70.551	47.3152	23.5818	27.9063	27.9332	-1.01345	0.00377314	DOWN		ENSDARG00000098681	45.5043	61.8385	58.8495	20.1479	21.6519	26.1512	-1.29094	0.00636172	DOWN		ENSDARG00000003109	2.81581	2.46782	4.32828	0.99869	0.704913	0.58632	-1.29094	0.00636172	DOWN		ENSDARG00000074968	3.81584	5.43233	4.53228	1.74741	2.05725	0.83326	-1.71704	0.0168834	DOWN
	ENSDARG00000069780	60.9002	75.404	66.6003	53.3517	48.1765	46.2297	-0.45955	0.00377978	DOWN		ENSDARG00000018907	302.992	318.682	321.603	360.468	370.656	398.043	0.25937	0.00638176	UP		ENSDARG00000109337	0.603389	0.740345	0	1.99738	2.64343	3.22476	0.25937	0.00638176	UP		ENSDARG00000039910	55.5032	62.4718	67.8897	30.5797	45.2594	45.621	-0.617201	0.0170091	DOWN
	ENSDARG00000114067	17.4546	20.7467	15.0046	10.3693	13.1895	9.37616	-0.700762	0.00379519	DOWN		ENSDARG00000053990	161.406	157.522	159.032	188.313	187.524	186.427	0.234355	0.00639077	UP		ENSDARG00000025522	14.8836	5.55258	4.72176	22.1376	41.7661	29.316	0.234355	0.00639077	UP		ENSDARG00000099850	12.4882	7.76047	9.81993	4.36853	2.05725	4.1663	-1.43395	0.0170091	DOWN
	ENSDARG00000016056	25.6572	18.3809	21.5864	11.7073	14.8556	13.4457	-0.713372	0.00382132	DOWN		ENSDARG00000060838	0.792759	0.790774	1.51721	0.199484	0.075706	0	-3.53948	0.00645529	DOWN		ENSDARG00000112145	20.113	16.411	16.9196	27.9633	22.7335	29.0228	-3.53948	0.00645529	DOWN		ENSDARG00000017047	5.55032	3.88023	3.7769	1.31056	0.685749	1.66652	-1.69331	0.0170091	DOWN
	ENSDARG00000040607	63.2608	64.9094	65.1735	47.1636	40.2628	47.4994	-0.516911	0.0038931	DOWN		ENSDARG00000098664	9.03745	9.8056	9.33317	17.5546	12.9457	15.5623	0.703399	0.00667063	UP		ENSDARG00000042069	26.6497	31.7114	25.1827	10.3198	13.2171	14.9512	0.703399	0.00667063	UP		ENSDARG00000014340	56.8908	61.6957	59.2029	88.6812	94.6334	74.5768	0.525149	0.0170091	UP
	ENSDARG00000098228	140.686	142.315	152.256	181.63	174.379	174.403	0.285013	0.00390311	UP		ENSDARG00000090685	10.4644	12.6524	9.19524	6.184	6.05648	5.13397	-0.886993	0.00667063	DOWN		ENSDARG00000032218	11.4644	12.3391	12.9848	15.3133	18.504	20.5212	-0.886993	0.00667063	DOWN		ENSDARG00000105418	66.9507	55.0993	46.5503	29.706	24.0012	36.2468	-0.857519	0.0170091	DOWN
	ENSDARG00000089245	4.45902	5.76298	4.00431	1.17073	1.66605	1.07435	-1.87738	0.00391106	DOWN		ENSDARG00000094417	2.37828	2.84679	1.70112	0.598452	0.302824	0.802183	-2.07055	0.00670235	DOWN		ENSDARG00000100392	143.607	130.424	121.585	167.114	169.708	152.15	-2.07055	0.00670235	DOWN		ENSDARG00000057296	4.16274	4.26826	5.57092	9.17392	13.715	8.3326	1.08247	0.0170091	UP
	ENSDARG00000040717	191.142	236.525	223.551	160.557	169.104	159.492	-0.412692	0.00391942	DOWN		ENSDARG00000110654	117.487	153.41	122.205	91.9621	92.5884	89.684	-0.517825	0.00672489	DOWN		ENSDARG00000014962	5.4305	3.70172	5.90219	13.8152	12.1598	7.91532	-0.517825	0.00672489	DOWN		ENSDARG00000091234	82.2141	138.912	128.131	205.758	133.721	233.104	0.723519	0.0170287	UP
	ENSDARG00000027461	39.535	25.4178	36.1308	16.7247	15.8274	19.5988	-0.949408	0.00392222	DOWN		ENSDARG00000007219	6.02497	9.48929	9.33317	17.7541	22.5604	13.4767	1.1109	0.00672489	UP		ENSDARG00000017320	28.2587	19.7425	20.8544	53.097	45.8194	40.7492	1.1109	0.00672489	UP		ENSDARG00000034105	6.9379	5.43233	3.96574	7.86336	19.201	11.249	1.23293	0.0171601	UP
	ENSDARG00000057328	1177.37	1229.52	1395.94	1613.93	1508.88	1761.58	0.361195	0.00392222	UP		ENSDARG00000020469	223.399	236.6	247.996	186.917	192.747	185.465	-0.325387	0.00673848	DOWN		ENSDARG00000003811	155.071	187.554	216.807	121.008	121.774	131.336	-0.325387	0.00673848	DOWN		ENSDARG00000102705	20.4668	22.1173	23.5112	13.9793	13.715	13.3322	-0.695426	0.0173026	DOWN
	ENSDARG00000041243	401.908	410.688	420.36	466.451	516.197	530.73	0.295906	0.00392518	UP		ENSDARG00000069910	33.2959	39.5387	35.2178	54.0602	48.2247	43.7992	0.434497	0.00674898	UP		ENSDARG00000013058	77.2338	76.5023	72.7937	62.9175	60.6226	51.8893	0.434497	0.00674898	UP		ENSDARG00000053939	71.8072	54.3233	56.7479	35.3851	29.4872	46.2459	-0.683407	0.0173351	DOWN
	ENSDARG00000003250	16.5008	15.7117	10.9543	6.35538	6.66418	6.99957	-1.10119	0.00392535	DOWN		ENSDARG00000075759	1.90262	4.58649	1.24136	9.37575	11.5073	15.5623	2.30868	0.00678699	UP		ENSDARG00000099163	4.12316	0.370172	4.72176	0	0.176228	0	2.30868	0.00678699	UP		ENSDARG00000026701	55.8501	60.5316	74.3104	50.2381	48.6882	44.7877	-0.427254	0.0174378	DOWN
	ENSDARG00000086450	3.71982	4.67105	5.01689	21.7421	14.7167	7.39024	1.68863	0.00393769	UP		ENSDARG00000062634	4.43945	6.48435	5.74702	13.5649	11.8858	11.0701	1.12525	0.00681983	UP		ENSDARG00000026682	2.71525	1.97425	1.9674	7.32373	4.75817	4.3974	1.12525	0.00681983	UP		ENSDARG00000062612	230.685	230.098	223.403	207.069	201.61	180.192	-0.218381	0.0174891	DOWN
	ENSDARG00000009252	11.5887	12.9212	13.3477	5.85363	7.35837	7.1949	-0.884359	0.00398817	DOWN		ENSDARG00000059236	6.65917	4.27018	5.19531	1.79536	1.89265	1.92524	-1.512	0.00690626	DOWN		ENSDARG00000079244	38.5163	48.9861	32.2653	30.2936	18.504	20.8144	-1.512	0.00690626	DOWN		ENSDARG00000062206	62.4411	68.2921	64.8682	57.6646	44.5737	51.6621	-0.336174	0.0175409	DOWN
	ENSDARG00000060515	26.1341	30.4528	29.595	20.4041	13.3284	12.0132	-0.932314	0.00401262	DOWN		ENSDARG00000096382	8.40324	15.341	13.7469	3.98968	4.46665	4.97353	-1.47944	0.00690626	DOWN		ENSDARG00000043740	51.2881	92.5431	57.448	14.8139	5.11062	24.9186	-1.47944	0.00690626	DOWN		ENSDARG00000036764	45.0963	43.0706	41.4514	37.5694	29.4872	29.1641	-0.428925	0.0175476	DOWN
	ENSDARG00000044551	22.0328	30.8774	19.101	9.03132	12.9119	11.1342	-1.11747	0.00403905	DOWN		ENSDARG00000063079	78.4831	96.1581	95.8604	125.874	111.591	123.376	0.412226	0.00694428	UP		ENSDARG00000014587	53.9027	54.5387	51.9393	26.4653	23.9671	40.7492	0.412226	0.00694428	UP		ENSDARG00000099309	4.16274	4.26826	5.57092	13.1056	6.85749	9.58249	1.05887	0.0175664	UP
	ENSDARG00000054867	12.6379	14.0131	12.0129	4.85015	7.91372	5.53454	-1.08066	0.00403905	DOWN		ENSDARG00000040255	15.0624	15.0247	18.7583	35.9071	25.8157	27.4346	0.855858	0.00705345	UP		ENSDARG00000063419	58.8304	53.1814	58.6285	49.4352	45.8194	44.5603	0.855858	0.00705345	UP		ENSDARG00000055737	165.469	152.493	167.222	137.172	146.065	115.406	-0.292911	0.0176298	DOWN
	ENSDARG00000102312	20.006	28.2083	25.6828	11.2055	9.85744	12.5341	-1.12714	0.00403905	DOWN		ENSDARG00000060102	220.387	234.227	240.042	295.037	267.166	300.016	0.310956	0.00705345	UP		ENSDARG00000043004	162.211	156.706	160.146	121.174	130.938	136.319	0.310956	0.00705345	UP		ENSDARG00000005560	92.6209	101.274	102.92	112.708	121.378	131.863	0.303539	0.0176298	UP
	ENSDARG00000056619	2.09836	10.7373	8.97517	0.50174	1.24953	1.17202	-2.81055	0.00410992	DOWN		ENSDARG00000116353	14.9039	13.285	20.4134	31.5185	26.1186	27.916	0.798425	0.00709207	UP		ENSDARG00000058828	16.4926	16.411	20.8544	9.65401	9.16387	12.0196	0.798425	0.00709207	UP		ENSDARG00000019564	9.01927	4.65628	5.09881	18.3478	13.715	20.8315	1.52187	0.0176416	UP
	ENSDARG00000021611	3.93443	3.33646	3.26788	7.02436	8.46907	10.0924	1.28239	0.00414317	UP		ENSDARG00000039356	16.965	13.7595	16.3675	27.7283	24.2259	22.6216	0.659322	0.00710384	UP		ENSDARG00000035630	2.81581	2.59121	7.08263	0	0.704913	0.29316	0.659322	0.00710384	UP		ENSDARG00000044655	5.55032	1.55209	4.15459	14.4162	10.972	12.2906	1.71445	0.0176416	UP
	ENSDARG00000011094	1035.4	1065	1054.42	1288.3	1284.94	1226.26	0.268212	0.00419608	UP		ENSDARG00000063250	30.6005	31.7891	32.6891	23.7386	17.8666	19.7337	-0.639601	0.00712967	DOWN		ENSDARG00000024693	104.185	112.409	107.813	131.328	127.942	133.681	-0.639601	0.00712967	DOWN		ENSDARG00000061385	32.6081	29.1017	26.7215	22.2795	15.7722	21.4564	-0.546812	0.0176416	DOWN
	ENSDARG00000058828	21.8182	21.96	23.7036	12.0418	13.0507	12.1109	-0.859087	0.00421204	DOWN		ENSDARG00000060637	0.95131	0.948929	1.60917	4.38865	2.574	5.13397	1.69106	0.0071311	UP		ENSDARG00000055349	13.5762	15.794	11.8044	7.98952	7.57782	7.91532	1.69106	0.0071311	UP		ENSDARG00000102433	97.1306	105.154	104.337	128.872	116.577	147.279	0.365063	0.0176416	UP
	ENSDARG00000012368	30.5216	28.3296	25.1765	20.5713	18.6042	21.9428	-0.456414	0.00422444	DOWN		ENSDARG00000087110	15.0624	15.0247	14.7584	28.1272	23.5446	22.3007	0.71977	0.0071311	UP		ENSDARG00000005476	32.9853	32.4518	37.3806	22.8034	25.2007	23.4528	0.71977	0.0071311	UP		ENSDARG00000031317	182.814	185.475	177.797	217.553	214.639	205.815	0.224272	0.0176429	UP
	ENSDARG00000017931	1.4307	4.12508	1.5649	0	0	0.0651123	-5.42793	0.0042344	DOWN		ENSDARG00000061590	21.563	22.7743	22.9881	35.9071	36.2632	26.9533	0.558124	0.0071311	UP		ENSDARG00000035507	11.1627	6.90988	7.47611	19.8074	19.7376	17.8828	0.558124	0.0071311	UP		ENSDARG00000111498	3.81584	2.71616	5.75977	0	0.685749	0.41663	-3.56216	0.0177218	DOWN
	ENSDARG00000039131	1.54993	4.00375	4.64868	0.50174	0.277674	0.390674	-3.08612	0.00424969	DOWN		ENSDARG00000075437	41.6991	42.5436	51.2175	30.7205	29.0711	28.8786	-0.617502	0.0071311	DOWN		ENSDARG00000095705	48.8745	46.6417	49.9719	63.7497	67.143	70.6515	-0.617502	0.0071311	DOWN		ENSDARG00000037675	40.9336	33.758	45.9837	23.1532	21.944	30.2057	-0.668203	0.0181445	DOWN
	ENSDARG00000077567	10.1818	4.12508	5.3851	0.836234	1.66605	1.56269	-2.23653	0.00425322	DOWN		ENSDARG00000094242	0.475655	0.31631	0.597691	2.39381	2.80112	1.7648	2.22728	0.00724601	UP		ENSDARG00000028086	14.3808	12.956	32.6588	53.2635	50.7538	57.4594	2.22728	0.00724601	UP		ENSDARG00000013224	37.4646	40.7424	42.018	52.4224	63.0889	58.9531	0.528936	0.0182483	UP
	ENSDARG00000015460	181.961	198.065	180.516	223.776	227.554	242.12	0.307622	0.00427263	UP		ENSDARG00000070607	71.9825	77.654	74.9412	48.4746	45.8021	60.3241	-0.541183	0.00728718	DOWN		ENSDARG00000077009	47.5672	51.2072	58.6285	32.6239	39.2989	38.404	-0.541183	0.00728718	DOWN		ENSDARG00000070607	47.5246	49.667	55.6148	34.0746	40.4592	32.2888	-0.544284	0.0182721	DOWN
	ENSDARG00000011545	17.8122	15.1051	11.2305	26.9267	29.4335	30.9283	0.982893	0.00431916	UP		ENSDARG00000036281	48.9925	39.5387	47.9072	89.9673	81.2325	55.8319	0.731859	0.00740752	UP		ENSDARG00000092846	51.1875	59.9679	60.5959	76.8992	72.7823	66.2541	0.731859	0.00740752	UP		ENSDARG00000110698	24.6295	15.909	15.7685	34.5114	27.43	25.8311	0.651486	0.0182721	UP
	ENSDARG00000060029	0.953801	0.424641	0.78245	2.67595	3.7486	4.36252	2.28517	0.00435732	UP		ENSDARG00000015807	7.92759	11.229	8.59755	4.9871	3.55818	4.8131	-1.06399	0.00742917	DOWN		ENSDARG00000036055	51.4892	52.1943	57.0546	64.2491	65.0283	73.5831	-1.06399	0.00742917	DOWN		ENSDARG00000034227	79.7858	81.8729	83.6583	57.2278	70.6321	65.8275	-0.346314	0.0182721	DOWN
	ENSDARG00000104225	87.2489	82.3803	86.6679	135.47	130.368	98.4172	0.502175	0.00436949	UP		ENSDARG00000100973	3.32959	6.16804	6.20679	13.5649	9.84178	12.6745	1.1769	0.00746276	UP		ENSDARG00000103954	13.7774	11.2286	9.83699	18.8087	19.0327	18.7622	1.1769	0.00746276	UP		ENSDARG00000099329	10.06	12.0287	12.5582	18.7847	16.458	24.7895	0.804394	0.018283	UP
	ENSDARG00000097217	29.3055	27.359	27.0636	14.3832	15.8274	22.2358	-0.662373	0.0043798	DOWN		ENSDARG00000095339	7.45193	8.06589	3.81602	0.99742	0.908472	2.24611	-2.22182	0.00748431	DOWN		ENSDARG00000105305	1.60904	0.616954	0.39348	4.66056	2.99588	3.51792	-2.22182	0.00748431	DOWN		ENSDARG00000012140	153.328	173.058	185.729	143.288	143.322	128.53	-0.309306	0.018392	DOWN
	ENSDARG00000035507	11.3502	6.5516	6.44371	21.4076	22.4916	14.52	1.24767	0.00438974	UP		ENSDARG00000025325	0.317103	1.42339	0.505738	1.79536	5.0723	5.13397	2.50186	0.00754603	UP		ENSDARG00000054076	5.4305	5.18241	3.14784	2.49673	2.11474	1.4658	2.50186	0.00754603	UP		ENSDARG00000069111	11.7944	8.92454	10.4809	19.2215	17.1437	19.165	0.833767	0.0184227	UP
	ENSDARG00000068967	17.6692	20.3221	15.557	7.35886	8.6079	10.6459	-0.994887	0.00440032	DOWN		ENSDARG00000036587	44.553	68.9555	53.6542	98.3456	86.002	79.2557	0.657033	0.00754871	UP		ENSDARG00000097810	0.905083	3.33155	1.57392	0.499345	0	0.58632	0.657033	0.00754871	UP		ENSDARG00000029250	42.3212	30.6538	40.8849	27.9586	21.2582	26.2477	-0.585808	0.0185881	DOWN
	ENSDARG00000105714	8.91804	9.52408	5.98344	0.836234	0.694186	2.63705	-2.38025	0.00441205	DOWN		ENSDARG00000061952	8.56179	4.9028	8.59755	16.7567	29.3739	25.1885	1.68498	0.00756679	UP		ENSDARG00000058102	26.8508	23.691	18.4935	3.32897	2.81965	11.7264	1.68498	0.00756679	UP		ENSDARG00000037514	35.7302	34.9221	33.2367	48.0539	54.8599	46.6625	0.520632	0.0185881	UP
	ENSDARG00000015869	0.52459	0.667292	0.78245	3.84667	2.49907	3.06028	2.23929	0.00441365	UP		ENSDARG00000012796	19.3433	17.0807	18.8962	22.7412	30.5852	37.0608	0.709327	0.00764068	UP		ENSDARG00000101161	51.6903	47.3821	48.0045	32.1245	42.2948	27.557	0.709327	0.00764068	UP		ENSDARG00000044114	10.7537	9.31256	7.64822	3.93168	3.42875	4.99956	-1.10055	0.0186416	DOWN
	ENSDARG00000079286	4.02981	1.75923	1.93311	12.3763	10.1351	9.89706	2.03936	0.00441617	UP		ENSDARG00000096249	170.443	177.924	167.261	144.825	146.34	144.874	-0.241356	0.00764472	DOWN		ENSDARG00000113827	28.1581	5.42919	12.1979	3.16252	4.40571	1.17264	-0.241356	0.00764472	DOWN		ENSDARG00000044544	8.32548	5.0443	8.87571	2.18427	4.11449	1.87483	-1.59504	0.0187061	DOWN
	ENSDARG00000026985	28.0179	17.2283	18.0884	9.70031	9.02441	9.99473	-1.14041	0.00441617	DOWN		ENSDARG00000087474	1.26841	3.95387	2.48271	7.38091	14.9141	16.6854	2.34465	0.00764472	UP		ENSDARG00000070607	50.9864	50.9604	52.3328	27.9633	35.5981	44.5603	2.34465	0.00764472	UP		ENSDARG00000098114	206.402	218.845	184.501	159.888	175.552	150.612	-0.328717	0.0187584	DOWN
	ENSDARG00000055389	37.8182	41.7968	38.4782	22.9128	21.7974	22.4312	-0.814032	0.00445378	DOWN		ENSDARG00000027418	37.4182	48.0791	42.1602	30.92	27.8598	31.2851	-0.505454	0.00764472	DOWN		ENSDARG00000042032	10.4587	10.9818	12.5913	21.4718	18.6802	16.7101	-0.505454	0.00764472	DOWN		ENSDARG00000031435	87.7644	107.094	85.0746	135.425	130.978	132.905	0.519565	0.0187682	UP
	ENSDARG00000025953	27.4456	30.3921	32.6328	48.5015	43.456	40.5975	0.548759	0.00447201	UP		ENSDARG00000037706	2.53683	3.47941	2.94248	7.58039	7.34348	6.25703	1.23971	0.00764472	UP		ENSDARG00000087474	1.7096	2.7146	1.57392	5.32635	13.922	11.4332	1.23971	0.00764472	UP		ENSDARG00000062919	28.4454	25.2215	23.5112	13.9793	17.8295	18.54	-0.606164	0.018821	DOWN
	ENSDARG00000094977	153.562	151.111	162.335	197.518	206.729	214.024	0.4053	0.00447201	UP		ENSDARG00000035147	13.6354	3.95387	8.82743	2.79278	2.574	1.7648	-1.88194	0.00777071	DOWN		ENSDARG00000060637	1.81017	2.59121	1.9674	4.827	7.04913	7.03584	-1.88194	0.00777071	DOWN		ENSDARG00000062457	55.8501	50.8311	59.7694	38.4431	41.1449	43.9545	-0.430893	0.018821	DOWN
	ENSDARG00000097085	0.357675	0.363978	0.552318	1.33797	2.77674	2.24637	2.30828	0.00447201	UP		ENSDARG00000051809	34.7228	29.4168	34.5281	21.9432	21.5762	21.0172	-0.613854	0.00777071	DOWN		ENSDARG00000105418	63.8587	48.3692	53.5132	28.7956	29.0777	36.9382	-0.613854	0.00777071	DOWN		ENSDARG00000061621	26.7109	41.5185	31.5371	19.2215	24.687	20.8315	-0.630174	0.018821	DOWN
	ENSDARG00000079725	63.9285	61.3302	62.1818	43.8186	50.5367	49.5179	-0.379829	0.00449731	DOWN		ENSDARG00000079438	13.3183	19.453	14.6204	7.58039	8.78189	7.70095	-0.968559	0.00777071	DOWN		ENSDARG00000008904	25.644	25.1717	38.9545	1.66448	4.05325	10.8469	-0.968559	0.00777071	DOWN		ENSDARG00000044102	0.346895	2.32814	0.566535	11.795	9.60049	18.7483	3.87335	0.018821	UP
	ENSDARG00000044143	169.61	180.776	191.102	153.532	139.254	136.768	-0.33491	0.00450326	DOWN		ENSDARG00000091161	0.634207	0.158155	0.597691	3.39123	5.0723	2.24611	2.8526	0.00777071	UP		ENSDARG00000009557	36.9073	38.8681	45.6436	28.6291	29.0777	29.6092	2.8526	0.00777071	UP		ENSDARG00000040046	21.8544	19.0131	18.9789	40.6274	24.0012	35.4135	0.759576	0.018821	UP
	ENSDARG00000038398	1.74069	1.09193	0.828477	5.0174	2.63791	3.45095	1.55738	0.00450326	UP		ENSDARG00000094977	145.392	154.517	153.009	185.321	187.069	219.798	0.386328	0.00777071	UP		ENSDARG00000013976	13.174	12.5859	9.44351	24.4679	19.3851	17.5896	0.386328	0.00777071	UP		ENSDARG00000060510	329.55	319.731	312.538	233.717	304.473	251.853	-0.286479	0.018821	DOWN
	ENSDARG00000030938	2.1699	1.57724	2.99172	6.18813	6.66418	5.33921	1.41819	0.00453731	UP		ENSDARG00000037291	30.9176	27.8352	32.3672	49.472	41.0326	43.4783	0.550454	0.0077938	UP		ENSDARG00000098377	3.01694	2.34442	5.50872	8.48887	12.1598	8.50164	0.550454	0.0077938	UP		ENSDARG00000086906	23.242	26.7736	29.6486	18.3478	16.458	17.7068	-0.603413	0.0188909	DOWN
	ENSDARG00000111588	1.04918	0.727955	1.15066	3.34493	4.72046	3.67884	1.97859	0.00454026	UP		ENSDARG00000090472	4.75655	3.00494	2.7126	1.1969	0.984178	0.802183	-1.79377	0.00781747	DOWN		ENSDARG00000014498	158.792	175.708	163.294	208.393	189.622	196.71	-1.79377	0.00781747	DOWN		ENSDARG00000099445	80.4796	62.8598	71.6666	103.097	87.7759	94.9916	0.413089	0.0188909	UP
	ENSDARG00000061764	452.292	491.067	475.638	653.433	622.546	553.91	0.366634	0.00454477	UP		ENSDARG00000103813	26.9538	27.3608	31.0799	19.5494	22.7875	20.3754	-0.444383	0.00782906	DOWN		ENSDARG00000061629	14.2802	11.8455	17.3131	8.15597	9.16387	7.329	-0.444383	0.00782906	DOWN		ENSDARG00000061411	6.591	1.55209	2.45498	0	0	0.208315	-4.78097	0.0188909	DOWN
	ENSDARG00000087110	12.4471	18.1382	11.3685	28.9337	20.1314	20.9661	0.736961	0.00454704	UP		ENSDARG00000062577	214.838	197.377	204.088	154.201	164.736	187.39	-0.283319	0.00783535	DOWN		ENSDARG00000076659	138.88	171.02	163.294	196.243	198.609	195.831	-0.283319	0.00783535	DOWN		ENSDARG00000077115	9.36616	6.5964	7.08168	14.853	12.3435	17.9151	0.992555	0.0188914	UP
	ENSDARG00000105524	0.52459	0.181989	0.644371	4.68291	1.52721	2.86494	2.66336	0.00454956	UP		ENSDARG00000054804	388.293	394.754	367.534	329.348	334.545	308.359	-0.242637	0.00784704	DOWN		ENSDARG00000004875	59.4338	56.6364	57.448	45.6069	49.8726	47.4919	-0.242637	0.00784704	DOWN		ENSDARG00000114370	214.034	193.236	181.763	122.756	44.5737	45.4127	-1.46969	0.0189081	DOWN
	ENSDARG00000021086	13.7586	17.2283	7.87053	28.2647	29.017	21.3894	1.0116	0.00455761	UP		ENSDARG00000007396	1.42697	0.474464	1.60917	5.38607	8.10054	5.77572	2.38681	0.00788927	UP		ENSDARG00000063433	3.01694	6.6631	4.32828	0.166448	1.2336	0.87948	2.38681	0.00788927	UP		ENSDARG00000099084	17.3447	26.3856	20.6785	10.9213	13.715	10.4157	-0.901042	0.0189081	DOWN
	ENSDARG00000024219	114.313	121.144	108.945	134.466	137.31	138.982	0.254721	0.00457233	UP		ENSDARG00000027461	39.4794	28.4679	36.3212	14.9613	20.4406	20.5359	-0.892765	0.0079052	DOWN		ENSDARG00000111588	1.10621	0.616954	0.39348	2.82962	3.52457	3.22476	-0.892765	0.0079052	DOWN		ENSDARG00000008287	14.5696	11.6407	15.7685	5.24224	3.42875	10.8324	-1.00937	0.0189081	DOWN
	ENSDARG00000070452	29.6632	29.7248	34.2897	21.4076	19.576	21.2917	-0.587778	0.00457507	DOWN		ENSDARG00000043281	38.3695	27.9934	43.0797	23.1401	20.4406	17.648	-0.844574	0.00797041	DOWN		ENSDARG00000104818	1.60904	1.97425	1.18044	7.32373	7.75405	5.27688	-0.844574	0.00797041	DOWN		ENSDARG00000100011	85.683	83.425	102.92	103.097	113.149	121.031	0.304358	0.018928	UP
	ENSDARG00000017320	37.9613	21.1107	27.9841	68.2367	68.0302	48.0203	1.07137	0.00457571	UP		ENSDARG00000007247	1.90262	2.05601	2.1149	0.598452	0.454236	0.802183	-1.74398	0.00798089	DOWN		ENSDARG00000017115	85.4801	83.4122	80.6633	107.193	104.327	107.883	-1.74398	0.00798089	DOWN		ENSDARG00000075765	7.97858	8.14849	8.59244	1.74741	3.42875	5.20787	-1.18069	0.0189682	DOWN
	ENSDARG00000036293	17.9791	22.8093	18.9169	31.9441	35.82	27.9006	0.677908	0.00462336	UP		ENSDARG00000093470	1.42697	4.42833	2.20686	11.5701	11.9615	14.1184	2.23993	0.00799817	UP		ENSDARG00000074428	15.8892	19.7425	23.2153	12.3172	12.336	7.329	2.23993	0.00799817	UP		ENSDARG00000035507	7.28479	4.65628	5.28766	11.795	18.5152	10.6241	1.21889	0.019039	UP
	ENSDARG00000040764	6.55738	10.6767	4.46457	29.1009	18.4653	24.4171	1.73466	0.00462336	UP		ENSDARG00000003877	45.5043	29.4168	37.0568	21.7438	22.9389	20.3754	-0.780981	0.00805963	DOWN		ENSDARG00000022730	14.3808	15.794	15.7392	9.32111	11.6311	7.329	-0.780981	0.00805963	DOWN		ENSDARG00000100718	14.2227	13.1928	10.8586	0	3.42875	4.1663	-2.23799	0.0191766	DOWN
	ENSDARG00000054271	49.7169	55.8099	64.6672	107.205	78.5818	101.575	0.757252	0.00462336	UP		ENSDARG00000019791	57.3957	61.9967	57.7921	79.3946	74.8732	76.6887	0.382202	0.00805963	UP		ENSDARG00000101569	18.9062	33.1921	12.5913	8.65532	6.87291	7.91532	0.382202	0.00805963	UP		ENSDARG00000039325	6.9379	10.0886	10.292	21.8427	13.0292	18.9567	0.980362	0.0192214	UP
	ENSDARG00000008287	11.5887	11.7079	9.61954	5.18465	4.72046	5.5671	-1.08122	0.00464779	DOWN		ENSDARG00000088254	176.151	150.089	168.641	36.7051	4.54236	0.641746	-3.7151	0.00806371	DOWN		ENSDARG00000027112	42.5389	38.3745	46.4306	14.9804	7.57782	20.8144	-3.7151	0.00806371	DOWN		ENSDARG00000041040	43.015	46.5628	34.8419	27.9586	31.5445	29.5807	-0.474624	0.019404	DOWN
	ENSDARG00000015889	400.549	366.162	388.74	317.936	319.187	322.696	-0.267625	0.00465456	DOWN		ENSDARG00000111588	0.634207	0.632619	0.689643	2.39381	2.72542	3.36917	2.08384	0.00806371	UP		ENSDARG00000075567	9.45309	7.77362	9.05003	16.1455	15.5081	12.0196	2.08384	0.00806371	UP		ENSDARG00000007135	104.068	90.7975	87.5296	79.0705	77.4896	71.8687	-0.30657	0.0194897	DOWN
	ENSDARG00000044544	18.8137	12.6786	24.8083	5.68639	7.63604	7.22746	-1.44784	0.00467687	DOWN		ENSDARG00000030743	56.1273	55.8286	53.7002	77.0008	68.6653	66.0999	0.353733	0.00811621	UP		ENSDARG00000076923	4.72655	2.7146	7.47611	12.3172	11.6311	14.0717	0.353733	0.00811621	UP		ENSDARG00000055678	5.89721	5.43233	9.91435	27.5218	15.7722	34.372	1.84333	0.0194897	UP
	ENSDARG00000032079	0.596125	1.33458	0.506291	2.17421	1.94372	3.06028	1.61641	0.00474367	UP		ENSDARG00000079123	0.634207	1.26524	1.33331	3.7902	3.17965	2.24611	1.454	0.00811621	UP		ENSDARG00000028661	0.301694	0.616954	0.39348	1.83093	3.34834	2.9316	1.454	0.00811621	UP		ENSDARG00000006603	32.2612	39.5784	32.6702	55.9172	45.9452	45.8293	0.505482	0.0194961	UP
	ENSDARG00000020771	3.19523	3.39713	3.1298	7.02436	9.85744	10.7761	1.51556	0.00475253	UP		ENSDARG00000062612	257.012	242.768	239.582	205.469	220.229	204.236	-0.230358	0.00813022	DOWN		ENSDARG00000039265	57.7242	65.8907	65.7111	38.9489	36.1268	40.1629	-0.230358	0.00813022	DOWN		ENSDARG00000105816	0.69379	0	0.0944224	3.05797	0.685749	3.54135	3.62954	0.0196036	UP
	ENSDARG00000017781	76.0656	91.1764	83.1699	116.069	105.794	102.747	0.373719	0.00481222	UP		ENSDARG00000089874	0.158552	0.158155	0.321833	4.78762	3.48248	1.7648	3.71053	0.00815533	UP		ENSDARG00000079725	52.5954	49.1095	43.6762	39.6147	39.8276	35.1792	3.71053	0.00815533	UP		ENSDARG00000007601	4.16274	6.98442	3.87132	37.1325	24.0012	9.7908	2.2611	0.0196246	UP
	ENSDARG00000074031	75.4456	79.9538	82.5715	65.8952	59.9776	65.6983	-0.311759	0.00482757	DOWN		ENSDARG00000029250	54.5418	46.1812	56.7806	34.9097	37.0202	33.3708	-0.581205	0.00818074	DOWN		ENSDARG00000105012	52.2937	47.5054	46.4306	36.1193	36.8317	41.3356	-0.581205	0.00818074	DOWN		ENSDARG00000038835	57.5845	50.8311	44.2841	33.6377	43.2022	31.8722	-0.504811	0.0196653	DOWN
	ENSDARG00000039872	61.4009	49.0763	59.006	28.4319	28.8781	39.6534	-0.795174	0.00482881	DOWN		ENSDARG00000061688	30.1248	28.7842	27.034	46.8787	51.8586	40.1091	0.696688	0.00821806	UP		ENSDARG00000012140	148.132	170.279	157.785	127.832	127.766	129.87	0.696688	0.00821806	UP		ENSDARG00000054378	1.04068	2.71616	1.51076	6.11595	7.54324	5.83282	1.91271	0.0196653	UP
	ENSDARG00000115903	0.28614	0	0	5.85363	2.22139	1.30225	4.45457	0.00482881	UP		ENSDARG00000071518	0.475655	0.474464	0.735619	4.58813	6.3593	1.12306	2.75832	0.00822706	UP		ENSDARG00000036721	13.0734	18.3852	12.5913	22.8034	22.9097	19.3486	2.75832	0.00822706	UP		ENSDARG00000054829	37.4646	34.5341	43.0566	34.5114	18.5152	21.0398	-0.640099	0.0196653	DOWN
	ENSDARG00000096411	58.1342	54.172	46.0265	40.641	35.6811	38.1558	-0.469038	0.00485806	DOWN		ENSDARG00000070127	86.4107	82.3987	91.8145	107.921	117.42	116.316	0.389759	0.00822706	UP		ENSDARG00000002402	39.1197	42.0762	29.511	59.0892	52.5161	65.3747	0.389759	0.00822706	UP		ENSDARG00000010610	13.182	15.5209	15.202	7.42651	5.48599	8.3326	-1.01197	0.0197625	DOWN
	ENSDARG00000019529	64.0477	80.5604	77.3705	100.181	102.739	98.6776	0.443065	0.00486319	UP		ENSDARG00000100718	11.7328	11.7035	8.55157	1.1969	3.25536	2.08568	-2.21101	0.00824998	DOWN		ENSDARG00000007989	39.7231	40.4722	42.4958	27.9633	31.8973	31.3681	-2.21101	0.00824998	DOWN		ENSDARG00000071868	65.91	67.5161	66.379	71.2071	97.3764	91.8669	0.380114	0.0197749	UP
	ENSDARG00000078882	56.9419	61.3302	66.094	77.4352	75.6662	75.8558	0.312719	0.00489584	UP		ENSDARG00000105714	10.4644	10.7545	8.78145	2.59329	0.454236	3.36917	-2.30719	0.00824998	DOWN		ENSDARG00000105557	3.11751	4.68885	3.54132	1.49804	1.40983	1.4658	-2.30719	0.00824998	DOWN		ENSDARG00000020218	98.865	81.8729	67.3232	115.329	133.721	131.863	0.630943	0.0197975	UP
	ENSDARG00000058818	74.778	78.3159	84.8729	103.86	110.237	110.007	0.446603	0.00489584	UP		ENSDARG00000039958	6.02497	6.6425	6.20679	1.79536	0.984178	1.60437	-2.14901	0.00826666	DOWN		ENSDARG00000040046	27.8565	19.7425	22.0349	46.1062	32.0736	38.1108	-2.14901	0.00826666	DOWN		ENSDARG00000090537	0.346895	0	0.472112	2.62112	2.743	3.54135	3.0804	0.0198894	UP
	ENSDARG00000036279	142.784	165.974	170.942	218.926	220.335	247.329	0.518476	0.00491994	UP		ENSDARG00000035388	0	0.158155	0.459762	2.59329	2.72542	1.44393	3.00074	0.00826666	UP		ENSDARG00000012929	42.1367	32.5752	39.348	20.8061	26.9629	28.1434	3.00074	0.00826666	UP		ENSDARG00000040990	325.387	320.507	318.959	390.11	406.649	363.301	0.264791	0.01994	UP
	ENSDARG00000024112	17.1446	23.2339	15.2808	10.3693	8.6079	9.92962	-0.942051	0.00492764	DOWN		ENSDARG00000098377	2.69538	2.53048	2.62064	6.184	10.5231	6.41746	1.56892	0.00826666	UP		ENSDARG00000115919	80.1502	107.35	92.0742	209.891	225.572	210.782	1.56892	0.00826666	UP		ENSDARG00000030804	29.1392	38.0263	29.9319	22.2795	19.8867	19.5816	-0.648211	0.01994	DOWN
	ENSDARG00000036764	52.8883	46.8925	49.8007	35.7908	35.82	38.3186	-0.44289	0.00494776	DOWN		ENSDARG00000078216	71.3483	85.8781	82.0675	99.1436	106.064	102.198	0.361309	0.00826666	UP		ENSDARG00000062674	41.7344	44.9142	46.0371	31.6252	31.0162	27.2639	0.361309	0.00826666	UP		ENSDARG00000028699	181.079	170.342	194.699	141.977	159.78	135.196	-0.329143	0.01994	DOWN
	ENSDARG00000006797	7.79732	6.5516	5.3851	12.7108	10.8293	15.9525	1.00441	0.00494776	UP		ENSDARG00000054874	18.392	20.2438	21.0571	30.92	26.4214	30.4829	0.551766	0.00826666	UP		ENSDARG00000100677	31.3762	35.5365	18.4935	11.9843	10.5737	12.899	0.551766	0.00826666	UP		ENSDARG00000100677	37.8115	46.9508	19.5454	11.3582	12.3435	16.8735	-1.3131	0.0199586	DOWN
	ENSDARG00000017163	276.03	238.83	321.771	218.759	186.181	223.205	-0.413027	0.00497476	DOWN		ENSDARG00000016656	37.8939	38.7479	36.5051	28.3267	26.8756	30.1621	-0.406887	0.00829157	DOWN		ENSDARG00000013031	213.097	227.162	234.514	257.329	266.457	294.919	-0.406887	0.00829157	DOWN		ENSDARG00000017571	193.567	182.371	189.128	120.135	93.2619	140.821	-0.658761	0.0200503	DOWN
	ENSDARG00000073970	90.5395	106.221	104.894	133.965	129.119	126.448	0.368856	0.00502762	UP		ENSDARG00000027552	2.37828	0.790774	0.827572	4.58813	4.92089	6.73833	2.07903	0.00830254	UP		ENSDARG00000099930	5.22937	4.31868	4.72176	14.3146	7.75405	8.50164	2.07903	0.00830254	UP		ENSDARG00000019961	57.2376	49.667	73.1774	36.2588	47.3167	29.9974	-0.720183	0.0200503	DOWN
	ENSDARG00000068261	119.893	129.091	122.338	88.808	103.295	105.287	-0.317766	0.00503931	DOWN		ENSDARG00000043006	36.1498	32.1054	35.4017	26.7309	27.6327	25.1885	-0.381275	0.00836615	DOWN		ENSDARG00000105341	0.301694	0	0	0.99869	2.11474	3.22476	-0.381275	0.00836615	DOWN		ENSDARG00000028086	16.3041	13.1928	30.0263	60.2858	56.2314	55.6201	1.46258	0.0200923	UP
	ENSDARG00000074715	26.9687	24.2652	28.1682	34.1183	42.4842	37.3744	0.520901	0.00503951	UP		ENSDARG00000092810	44.3945	61.2059	54.9875	90.5657	123.022	85.3522	0.900146	0.00839556	UP		ENSDARG00000096971	2.0113	2.34442	1.9674	3.99476	4.93439	5.27688	0.900146	0.00839556	UP		ENSDARG00000046133	17.3447	13.5808	12.2749	11.3582	4.80024	7.08271	-0.857788	0.0200923	DOWN
	ENSDARG00000042045	3.05216	3.21514	15.0507	0.668987	0.277674	0.325561	-4.14458	0.00503951	DOWN		ENSDARG00000102129	6.18352	8.06589	5.793	11.969	14.0056	11.391	0.908833	0.00848578	UP		ENSDARG00000071714	7.94462	12.2157	7.86959	0.499345	3.7008	3.51792	0.908833	0.00848578	UP		ENSDARG00000094332	9.36616	10.4766	13.0303	4.36853	2.743	2.49978	-1.80264	0.0200923	DOWN
	ENSDARG00000044484	86.3667	84.7461	86.898	64.7245	67.7525	70.5166	-0.344253	0.00503951	DOWN		ENSDARG00000099850	15.5381	7.43328	14.4365	3.7902	6.13218	4.65266	-1.34263	0.00849686	DOWN		ENSDARG00000052680	78.34	97.6021	81.8438	72.2386	57.098	60.0978	-1.34263	0.00849686	DOWN		ENSDARG00000011545	14.9165	12.0287	8.49802	24.0269	24.687	17.9151	0.927197	0.0200923	UP
	ENSDARG00000092722	3.29061	12.3146	5.56921	1.00348	0.833023	1.39991	-2.6286	0.00504145	DOWN		ENSDARG00000042623	217.374	198.484	223.812	265.713	268.681	273.223	0.33585	0.00867905	UP		ENSDARG00000008377	90.3072	77.8596	73.9742	67.0787	56.5693	48.3714	0.33585	0.00867905	UP		ENSDARG00000021239	142.574	143.957	103.015	104.845	80.2326	76.8682	-0.565734	0.0204221	DOWN
	ENSDARG00000029250	56.7511	44.284	58.6378	33.1148	36.2365	35.942	-0.600042	0.0050592	DOWN		ENSDARG00000004721	5.07366	11.7035	5.93093	2.19432	2.11977	1.44393	-1.95743	0.00868804	DOWN		ENSDARG00000018757	0.703954	0.863735	0.39348	4.827	1.58606	2.34528	-1.95743	0.00868804	DOWN		ENSDARG00000042946	75.6231	81.0969	69.0228	42.3748	65.1462	44.1628	-0.596662	0.0205083	DOWN
	ENSDARG00000045556	4.53055	4.61038	3.86623	8.52958	9.85744	10.9714	1.17851	0.00508099	UP		ENSDARG00000077847	45.6629	39.3805	37.7924	19.7489	26.3457	16.3645	-0.963532	0.00869373	DOWN		ENSDARG00000096382	8.64857	20.1127	13.3783	5.32635	4.58194	6.74268	-0.963532	0.00869373	DOWN		ENSDARG00000033551	16.3041	25.6095	18.5068	12.6687	13.0292	13.7488	-0.601995	0.0205702	DOWN
	ENSDARG00000032932	1.45455	1.81989	0.78245	4.01392	4.02628	3.38584	1.48118	0.00508628	UP		ENSDARG00000117034	0.792759	2.68863	1.83905	0.199484	0.075706	0.320873	-3.27245	0.00869373	DOWN		ENSDARG00000077442	134.053	148.562	103.092	89.5492	84.0609	74.7558	-3.27245	0.00869373	DOWN		ENSDARG00000074121	245.948	246.007	246.065	211.437	191.324	216.231	-0.251092	0.0206567	DOWN
	ENSDARG00000030176	1.693	1.39525	0.644371	4.01392	6.10883	3.80907	1.86917	0.00511824	UP		ENSDARG00000039098	3.32959	2.68863	2.06893	4.9871	8.32766	5.61528	1.27941	0.00869485	UP		ENSDARG00000015930	58.227	57.5001	53.5132	33.789	28.9015	46.0261	1.27941	0.00869485	UP		ENSDARG00000111648	131.82	157.149	188.656	110.524	111.091	89.3671	-0.63342	0.0208931	DOWN
	ENSDARG00000023323	27.1595	51.3815	22.4149	9.53306	10.4128	11.8504	-1.64544	0.0051279	DOWN		ENSDARG00000010721	41.6991	43.1763	32.4132	58.6483	59.3535	60.645	0.614603	0.00870057	UP		ENSDARG00000023104	37.3095	29.367	27.5436	41.945	47.2292	46.6124	0.614603	0.00870057	UP		ENSDARG00000004377	6.24411	7.37244	8.78129	15.2899	19.201	14.582	1.09108	0.0208931	UP
	ENSDARG00000079876	7.01044	6.24828	6.44371	10.871	12.4953	11.9481	0.840588	0.00514309	UP		ENSDARG00000004574	90.2159	95.3673	101.332	63.4359	66.167	80.6996	-0.450125	0.00870057	DOWN		ENSDARG00000104222	39.0191	42.4464	42.8893	54.4286	53.221	58.9252	-0.450125	0.00870057	DOWN		ENSDARG00000013302	65.5631	53.9352	45.9837	72.0808	98.7479	82.9094	0.622569	0.0211419	UP
	ENSDARG00000094811	7.01044	8.55348	5.84537	2.5087	2.63791	2.44171	-1.49407	0.00516261	DOWN		ENSDARG00000007135	112.572	100.428	102.343	88.5709	77.3715	88.2401	-0.312821	0.0088148	DOWN		ENSDARG00000019747	15.0847	16.9045	21.2479	35.2871	30.6637	55.4072	-0.312821	0.0088148	DOWN		ENSDARG00000073837	290.698	252.215	294.22	336.814	315.445	340.595	0.245952	0.0212166	UP
	ENSDARG00000075567	5.7228	5.82364	4.37252	10.202	9.02441	8.72504	0.806502	0.00517892	UP		ENSDARG00000075730	19.819	8.54036	10.7584	3.59071	4.31524	0.802183	-2.12423	0.00882298	DOWN		ENSDARG00000057062	2.31299	1.72747	0.39348	0.166448	0.176228	0.29316	-2.12423	0.00882298	DOWN		ENSDARG00000063731	38.8522	46.1748	53.4431	62.47	58.9744	77.2848	0.521953	0.0213061	UP
	ENSDARG00000088072	7.86886	3.2758	7.91656	1.33797	1.38837	1.62781	-2.1042	0.00520843	DOWN		ENSDARG00000042856	0.792759	1.42339	1.56319	0	0.302824	0	-3.01195	0.00884246	DOWN		ENSDARG00000039667	45.053	38.3745	42.4958	30.1272	29.7826	29.9023	-3.01195	0.00884246	DOWN		ENSDARG00000093054	2.42826	6.20837	4.06016	0	0	0.41663	-4.16589	0.0213902	DOWN
	ENSDARG00000038667	26.1341	24.2652	27.4778	15.7212	13.4672	19.436	-0.67099	0.0052176	DOWN		ENSDARG00000012718	7.76903	1.26524	7.67802	38.1014	43.9095	33.2104	2.74124	0.00885992	UP		ENSDARG00000103409	726.983	790.565	725.183	879.846	822.634	880.946	2.74124	0.00885992	UP		ENSDARG00000100558	171.713	190.131	196.021	230.659	220.125	234.354	0.296333	0.0213902	UP
	ENSDARG00000098820	47.4277	25.7211	65.3576	13.0452	12.2177	8.43204	-2.06445	0.00524952	DOWN		ENSDARG00000104874	15.0624	29.5749	15.3101	7.58039	8.32766	5.77572	-1.45219	0.00889983	DOWN		ENSDARG00000069780	57.3219	63.5462	56.6611	47.9371	45.4669	40.7492	-1.45219	0.00889983	DOWN		ENSDARG00000017338	10.4068	6.98442	8.78129	26.2112	23.3155	17.2901	1.33538	0.0213902	UP
	ENSDARG00000036587	44.6856	56.3559	49.8007	79.2749	81.2197	78.5579	0.665631	0.00525828	UP		ENSDARG00000097659	0	0.158155	0	0.199484	2.42259	2.56698	5.37684	0.00889983	UP		ENSDARG00000070119	30.8734	29.367	30.6914	39.1154	43.3522	37.2313	5.37684	0.00889983	UP		ENSDARG00000008904	26.7109	27.9377	32.6702	1.31056	1.3715	10.2074	-2.48877	0.0213902	DOWN
	ENSDARG00000061249	2.12221	5.58099	3.03775	11.54	20.2702	9.5715	1.95062	0.00529177	UP		ENSDARG00000069780	68.8114	71.0115	62.8495	55.4566	45.4993	50.3771	-0.423369	0.00896325	DOWN		ENSDARG00000042291	4.62598	12.2157	7.08263	13.1494	25.2007	16.417	-0.423369	0.00896325	DOWN		ENSDARG00000077227	21.8544	25.9976	24.6443	17.4741	17.1437	17.4985	-0.475107	0.0213902	DOWN
	ENSDARG00000103318	80.8823	83.9575	85.7934	61.045	72.0565	63.0287	-0.354205	0.00531471	DOWN		ENSDARG00000070452	32.0274	33.0544	35.8614	23.7386	22.7118	22.4611	-0.553334	0.00905565	DOWN		ENSDARG00000027907	0.402259	0.493563	0.39348	2.82962	1.40983	2.05212	-0.553334	0.00905565	DOWN		ENSDARG00000036293	27.7516	24.8335	26.0606	46.3065	34.9732	38.5383	0.610811	0.0213902	UP
	ENSDARG00000092158	44.8763	31.848	38.5702	58.8708	60.8107	50.7224	0.557828	0.00534112	UP		ENSDARG00000071833	11.2572	20.2438	17.333	9.37575	6.51071	5.77572	-1.1841	0.00909711	DOWN		ENSDARG00000071669	53.1988	57.3767	46.0371	72.9044	67.6717	65.961	-1.1841	0.00909711	DOWN		ENSDARG00000101419	3.46895	3.10419	4.06016	0.873707	2.05725	1.24989	-1.44244	0.0214268	DOWN
	ENSDARG00000094447	2.21759	3.09381	3.1298	0.668987	1.1107	0.520898	-1.92783	0.00536756	DOWN		ENSDARG00000012222	162.357	212.086	176.135	127.271	130.669	129.312	-0.506817	0.00915653	DOWN		ENSDARG00000109939	2.91638	2.22103	2.36088	5.82569	5.11062	5.57004	-0.506817	0.00915653	DOWN		ENSDARG00000009315	56.5439	49.667	70.9112	38.0062	34.2875	37.2884	-0.699496	0.0214299	DOWN
	ENSDARG00000070981	95.6424	84.8068	98.8649	42.6479	62.6156	49.0946	-0.85613	0.00540134	DOWN		ENSDARG00000020785	5.07366	3.32125	3.99993	10.3732	10.5988	8.66357	1.25966	0.00915653	UP		ENSDARG00000079717	70.3954	80.204	85.7786	95.8743	113.667	102.899	1.25966	0.00915653	UP		ENSDARG00000002945	0.346895	1.94012	0.566535	2.62112	2.05725	3.33304	1.71995	0.0214316	UP
	ENSDARG00000008153	58.0149	61.5122	54.1272	77.7697	72.7507	75.6604	0.381381	0.00542178	UP		ENSDARG00000010445	130.805	107.862	138.25	98.3456	88.7274	96.9037	-0.412229	0.00937459	DOWN		ENSDARG00000030716	26.4485	28.5033	20.8544	34.1219	34.1883	34.886	-0.412229	0.00937459	DOWN		ENSDARG00000114695	2.08137	4.65628	1.6996	0	0	0	-7.75563	0.0214316	DOWN
	ENSDARG00000110812	34.4799	20.9287	46.2106	92.9892	79.6925	83.3762	1.33037	0.00543234	UP		ENSDARG00000036239	3.64669	10.1219	3.03443	18.153	39.2914	21.3381	2.27995	0.00937973	UP		ENSDARG00000045305	85.4801	88.5946	86.5655	74.0695	70.1389	77.3942	2.27995	0.00937973	UP		ENSDARG00000105311	12.4882	15.1329	14.0689	7.42651	10.2862	8.3326	-0.696814	0.0214963	DOWN
	ENSDARG00000075528	33.4307	30.7561	38.202	20.5713	18.8819	21.1615	-0.754673	0.00543234	DOWN		ENSDARG00000013976	8.08614	7.90774	5.42519	12.368	11.9615	13.4767	0.833948	0.0094926	UP		ENSDARG00000074393	24.8395	21.47	27.5436	11.4849	16.213	9.08796	0.833948	0.0094926	UP		ENSDARG00000069878	52.728	55.0993	39.3742	29.706	37.7162	33.3304	-0.541281	0.0215142	DOWN
	ENSDARG00000089213	1.95529	1.33458	0.736424	4.18117	3.88744	2.76727	1.37674	0.00545415	UP		ENSDARG00000093201	4.9151	5.21911	5.74702	10.9716	10.9774	15.5623	1.22965	0.0094926	UP		ENSDARG00000044513	80.2507	78.7233	60.2024	102.699	111.024	97.9154	1.22965	0.0094926	UP		ENSDARG00000115457	1485.06	1235.85	774.453	774.104	847.586	566.408	-0.676438	0.0215142	DOWN
	ENSDARG00000074121	185.729	189.572	190.274	164.905	145.779	154.414	-0.282402	0.00545415	DOWN		ENSDARG00000014239	15.8552	49.3443	12.3676	2.59329	2.574	3.69004	-3.12317	0.0094926	DOWN		ENSDARG00000114125	62.9536	54.5387	79.4829	85.2216	147.503	151.271	-3.12317	0.0094926	DOWN		ENSDARG00000098820	50.2998	22.8934	76.3877	20.5321	12.3435	8.54091	-1.91902	0.0215142	DOWN
	ENSDARG00000074552	8.32191	10.0094	11.0003	4.34841	3.88744	4.16718	-1.23829	0.00546472	DOWN		ENSDARG00000060813	0.317103	1.10708	0.9655	2.99226	3.48248	5.77572	2.27957	0.00953726	UP		ENSDARG00000040926	20.3141	34.7962	29.511	18.8087	15.6843	15.8306	2.27957	0.00953726	UP		ENSDARG00000074125	14.9165	13.5808	14.1634	23.5901	21.2582	24.5812	0.708691	0.0215142	UP
	ENSDARG00000101214	2.45604	2.06254	2.2553	8.02784	4.58163	9.44128	1.70387	0.00548023	UP		ENSDARG00000060397	0.475655	0.31631	0.137929	1.59587	2.64971	2.24611	3.00197	0.00953726	UP		ENSDARG00000044061	4.12316	3.45494	7.47611	14.1481	11.2786	11.4332	3.00197	0.00953726	UP		ENSDARG00000036038	28.7923	22.8934	29.6486	17.0373	20.5725	20.6232	-0.488835	0.0215427	DOWN
	ENSDARG00000005425	27.541	33.0006	31.8503	20.9058	19.7149	20.4778	-0.595379	0.00548023	DOWN		ENSDARG00000077103	0.634207	0.158155	0.183905	1.39639	3.17965	1.28349	2.7625	0.00954055	UP		ENSDARG00000036293	22.3254	26.2822	21.2479	40.1141	35.5981	30.4886	2.7625	0.00954055	UP		ENSDARG00000031768	7.28479	5.43233	6.42072	13.1056	14.4007	9.58249	0.924866	0.0216069	UP
	ENSDARG00000028322	28.1133	33.9713	34.0136	43.6514	52.6193	53.6525	0.646093	0.00548523	UP		ENSDARG00000008153	57.7128	60.5733	60.6886	81.7884	69.8766	79.5765	0.366007	0.00958332	UP		ENSDARG00000063250	36.505	34.6728	29.511	24.9673	20.2663	22.5733	0.366007	0.00958332	UP		ENSDARG00000074544	304.227	280.929	264.572	237.211	210.525	216.439	-0.353897	0.0216069	DOWN
	ENSDARG00000035569	2.07452	2.24453	1.10464	5.18465	9.85744	6.088	1.95135	0.00550257	UP		ENSDARG00000090929	370.694	403.295	397.832	208.66	265.501	251.244	-0.690937	0.00958525	DOWN		ENSDARG00000011262	90.9106	100.934	98.3699	76.5663	74.5446	76.2216	-0.690937	0.00958525	DOWN		ENSDARG00000025808	149.859	152.881	134.552	212.748	158.408	180.401	0.340967	0.0216124	UP
	ENSDARG00000001769	2.98063	2.85116	2.99172	0.167247	0.416511	0.0651123	-4.07984	0.00552957	DOWN		ENSDARG00000031150	22.8314	27.5189	10.7584	4.9871	4.31524	8.02183	-1.81651	0.0096632	DOWN		ENSDARG00000061654	18.6045	17.5215	16.5261	26.4653	29.0777	31.6613	-1.81651	0.0096632	DOWN		ENSDARG00000079123	2.42826	2.32814	3.68247	6.5528	6.17174	8.54091	1.29657	0.0216124	UP
	ENSDARG00000044596	43.3264	39.9162	46.855	35.2891	32.9044	31.5469	-0.385969	0.00554152	DOWN		ENSDARG00000053165	3.17103	2.37232	4.73555	7.18142	8.02483	5.93615	1.00781	0.00969292	UP		ENSDARG00000075470	15.5875	13.3262	17.3131	7.15728	2.64343	5.8632	1.00781	0.00969292	UP		ENSDARG00000030340	9.71306	10.4766	12.747	13.1056	23.3155	17.2901	0.670176	0.0216292	UP
	ENSDARG00000010779	25.0134	37.975	26.4192	53.8534	59.5611	50.755	0.878036	0.00555967	UP		ENSDARG00000058940	4.2809	3.32125	3.6781	9.57523	8.10054	9.78663	1.27891	0.00977225	UP		ENSDARG00000116608	0.402259	0.987126	0.786959	2.49673	2.81965	2.63844	1.27891	0.00977225	UP		ENSDARG00000089302	3.12205	3.49221	3.58805	8.30021	9.60049	4.58293	1.07877	0.0216292	UP
	ENSDARG00000103848	9.56185	14.5591	9.2053	31.4424	41.2346	31.8724	1.65204	0.00555969	UP		ENSDARG00000089478	793.551	765.786	734.838	1302.43	1611.93	1166.53	0.831167	0.00980283	UP		ENSDARG00000013575	75.4236	85.1396	71.2198	92.5453	100.45	109.935	0.831167	0.00980283	UP		ENSDARG00000016360	26.364	24.8335	29.271	20.969	17.8295	12.2906	-0.694909	0.0216292	DOWN
	ENSDARG00000062915	9.87184	8.49281	14.6825	3.84667	5.13697	4.85086	-1.24724	0.00556061	DOWN		ENSDARG00000102003	1.74407	2.53048	0.643667	0	0	0	-6.98285	0.00989937	DOWN		ENSDARG00000074149	66.8756	76.3789	83.0242	48.6029	59.0365	46.0261	-6.98285	0.00989937	DOWN		ENSDARG00000021242	128.351	140.852	113.024	269.975	139.207	252.061	0.808849	0.0216292	UP
	ENSDARG00000003313	0.33383	0.363978	0.230132	2.67595	0.416511	1.49758	2.23815	0.00556061	UP		ENSDARG00000043727	39.3208	37.799	39.3556	50.6689	49.5874	56.4737	0.426617	0.00990115	UP		ENSDARG00000059798	6.63728	4.0719	4.32828	1.16514	2.29097	0.58632	0.426617	0.00990115	UP		ENSDARG00000042116	46.8308	38.8023	30.1208	12.2319	19.201	22.9146	-1.03755	0.0217367	DOWN
	ENSDARG00000076826	3.52906	3.39713	3.08378	0.334493	0.694186	1.10691	-2.07286	0.00559871	DOWN		ENSDARG00000062893	19.1848	9.96375	18.2985	34.9097	36.7174	40.1091	1.22699	0.0100253	UP		ENSDARG00000100594	10.2576	10.118	12.5913	24.8008	17.0942	26.9707	1.22699	0.0100253	UP		ENSDARG00000104222	45.4432	44.2347	40.0351	64.6543	47.3167	60.203	0.426735	0.0217936	UP
	ENSDARG00000063250	31.1893	31.0594	31.252	23.2473	19.576	17.6129	-0.636574	0.00570079	DOWN		ENSDARG00000043635	24.0999	22.6161	19.402	14.5623	15.8983	14.7602	-0.541901	0.010119	DOWN		ENSDARG00000093997	42.74	59.351	32.2653	29.2949	25.7293	23.1596	-0.541901	0.010119	DOWN		ENSDARG00000007065	74.5824	76.4406	59.4861	50.675	54.8599	49.579	-0.435735	0.0218156	DOWN
	ENSDARG00000079900	80.3339	94.2096	84.4586	112.055	109.82	107.5	0.346926	0.00571801	UP		ENSDARG00000012987	197.08	181.562	223.352	251.549	279.204	264.399	0.400695	0.0101824	UP		ENSDARG00000056587	26.6497	26.8992	33.0523	11.4849	17.2704	19.0554	0.400695	0.0101824	UP		ENSDARG00000045127	53.7687	59.7556	53.0654	45.8696	42.5164	36.2468	-0.426863	0.0219859	DOWN
	ENSDARG00000079835	82.003	72.2496	69.7762	50.0068	49.2872	56.8104	-0.517852	0.00571999	DOWN		ENSDARG00000079834	175.041	162.267	161.055	140.038	120.827	134.927	-0.333557	0.0103458	DOWN		ENSDARG00000030417	23.2305	14.8069	16.9196	29.1285	31.8973	27.2639	-0.333557	0.0103458	DOWN		ENSDARG00000095339	10.4068	4.26826	3.11594	0.436853	1.3715	1.4582	-2.33259	0.0219952	DOWN
	ENSDARG00000015997	66.5991	55.7493	59.8344	46.9963	36.653	37.1465	-0.598047	0.00572819	DOWN		ENSDARG00000059933	21.563	25.6211	26.0685	48.8736	33.3863	43.3179	0.765977	0.0104773	UP		ENSDARG00000008433	7.4418	1.3573	4.32828	0	1.2336	0	0.765977	0.0104773	UP		ENSDARG00000043821	32.2612	32.594	23.4168	45.4328	44.5737	50.4122	0.692847	0.0220282	UP
	ENSDARG00000061629	18.5037	17.7742	16.9378	10.202	11.107	8.69249	-0.832665	0.00582619	DOWN		ENSDARG00000070620	23.9413	18.9786	23.3099	9.77472	12.4158	12.5141	-0.928031	0.0104773	DOWN		ENSDARG00000077178	360.022	376.465	352.164	405.135	433.346	415.701	-0.928031	0.0104773	DOWN		ENSDARG00000011723	27.4047	16.685	21.6227	11.795	15.0865	13.1238	-0.727517	0.0220906	DOWN
	ENSDARG00000043019	67.9106	74.3121	57.0729	44.8221	39.9851	41.9323	-0.653574	0.00583662	DOWN		ENSDARG00000003977	6.65917	5.06095	5.10336	1.79536	2.64971	2.72742	-1.20454	0.0104976	DOWN		ENSDARG00000026895	0.603389	2.96138	1.9674	0	0	0	-1.20454	0.0104976	DOWN		ENSDARG00000100196	1.73447	1.94012	1.03865	7.86336	2.743	4.58293	1.7992	0.0221457	UP
	ENSDARG00000091111	23.6781	20.6861	25.1305	8.52958	11.2458	6.77167	-1.40002	0.00583751	DOWN		ENSDARG00000013973	50.1023	53.2982	51.6313	35.1092	41.6383	39.7883	-0.408489	0.0105918	DOWN		ENSDARG00000063414	9.95592	14.9303	11.8044	6.82438	6.34422	3.81108	-0.408489	0.0105918	DOWN		ENSDARG00000007196	6.591	15.1329	8.12033	2.18427	6.17174	2.70809	-1.52405	0.0222733	DOWN
	ENSDARG00000045127	66.2653	80.4997	75.8517	57.7001	57.6174	48.704	-0.443988	0.00587706	DOWN		ENSDARG00000036279	137.781	173.654	194.157	231.601	213.339	260.87	0.478703	0.0105962	UP		ENSDARG00000071868	60.6406	67.9883	60.9893	88.5506	77.188	78.5669	0.478703	0.0105962	UP		ENSDARG00000053209	0.69379	0.776047	0.944224	1.74741	5.48599	3.54135	2.03498	0.022419	UP
	ENSDARG00000041533	27.5648	24.4472	22.7831	16.7247	15.4109	14.9107	-0.671784	0.00593243	DOWN		ENSDARG00000027112	36.784	34.9522	36.781	13.3654	5.67795	17.1667	-1.61261	0.0106137	DOWN		ENSDARG00000053190	0.804518	0.987126	0	2.82962	4.93439	3.22476	-1.61261	0.0106137	DOWN		ENSDARG00000030905	48.9122	56.2634	54.9539	67.2754	92.5761	76.4516	0.548873	0.0226612	UP
	ENSDARG00000105043	851.935	780.368	980.963	547.566	590.197	567.551	-0.615801	0.00594886	DOWN		ENSDARG00000030053	53.5905	59.308	57.4243	69.4204	72.1478	68.6668	0.304029	0.0107192	UP		ENSDARG00000007601	3.62033	7.77362	3.54132	29.4614	25.9056	10.5538	0.304029	0.0107192	UP		ENSDARG00000075191	4.50963	2.32814	3.11594	0.436853	0.685749	0.83326	-2.25315	0.0226612	DOWN
	ENSDARG00000094616	218.921	373.805	238.555	656.276	684.328	701.324	1.29718	0.00595581	UP		ENSDARG00000001781	0	1.26524	0.275857	4.58813	4.84518	3.69004	3.21175	0.010727	UP		ENSDARG00000001769	6.73784	5.79937	5.90219	0.832242	0	1.17264	3.21175	0.010727	UP		ENSDARG00000062008	1.73447	2.71616	4.6267	10.4845	4.11449	14.1654	1.62383	0.022737	UP
	ENSDARG00000100718	13.4486	13.1639	7.87053	0.836234	2.36023	3.87418	-2.18335	0.00599745	DOWN		ENSDARG00000102221	3.17103	3.79572	3.72407	1.39639	1.51412	1.28349	-1.336	0.0108035	DOWN		ENSDARG00000034093	7.64293	8.88413	9.83699	3.66186	1.40983	2.63844	-1.336	0.0108035	DOWN		ENSDARG00000005179	1.04068	0.388023	1.03865	2.62112	7.54324	3.12472	2.21553	0.0227498	UP
	ENSDARG00000039196	13.8778	18.0776	10.8623	6.85712	8.88558	6.86934	-0.92783	0.00602412	DOWN		ENSDARG00000074153	73.7266	19.1367	58.9875	6.38349	8.25195	12.9954	-2.45883	0.0108281	DOWN		ENSDARG00000007217	29.6666	27.0226	30.2979	24.135	17.9753	21.4007	-2.45883	0.0108281	DOWN		ENSDARG00000021389	11.4475	7.37244	4.15459	0.873707	0	0.208315	-4.33285	0.0227498	DOWN
	ENSDARG00000092810	55.6066	68.1852	74.9311	112.223	146.196	114.174	0.906986	0.00602412	UP		ENSDARG00000091367	185.823	153.568	168.273	131.26	127.867	123.055	-0.409631	0.0108281	DOWN		ENSDARG00000044267	42.1367	32.205	38.9545	27.2975	25.7293	24.9186	-0.409631	0.0108281	DOWN		ENSDARG00000092369	1.04068	2.71616	1.41634	5.67909	5.48599	4.79124	1.66391	0.0227547	UP
	ENSDARG00000075269	52.0537	69.6411	67.2907	33.1148	33.7374	33.9886	-0.904311	0.00602412	DOWN		ENSDARG00000036473	28.8564	24.1977	28.2294	18.153	18.0937	20.6963	-0.515223	0.0108281	DOWN		ENSDARG00000068231	144.009	159.421	145.194	193.08	175.7	175.896	-0.515223	0.0108281	DOWN		ENSDARG00000074428	17.3447	12.8048	22.8502	10.9213	6.85749	11.249	-0.852887	0.0227547	DOWN
	ENSDARG00000105123	45.8778	51.0175	44.7838	34.2856	39.4297	37.9279	-0.341248	0.00602445	DOWN		ENSDARG00000026109	22.6729	22.6161	25.057	32.3164	30.7366	30.1621	0.40232	0.0108596	UP		ENSDARG00000032072	48.2711	38.9915	40.9219	30.793	28.1965	33.1271	0.40232	0.0108596	UP		ENSDARG00000019747	15.2634	22.5054	17.0905	44.559	27.43	50.6205	1.20041	0.0227971	UP
	ENSDARG00000012796	19.5291	18.6235	20.2056	23.9163	36.3753	34.6072	0.704608	0.00602561	UP		ENSDARG00000079745	58.6641	71.9604	62.4357	20.3474	36.4146	17.4876	-1.35396	0.0108622	DOWN		ENSDARG00000025500	74.1163	79.0935	72.4003	65.5807	56.2168	55.4072	-1.35396	0.0108622	DOWN		ENSDARG00000010779	23.9357	34.1461	27.4769	48.0539	52.8027	49.7873	0.819392	0.0228797	UP
	ENSDARG00000104874	14.8316	33.4253	14.1301	7.69335	8.46907	6.28333	-1.48082	0.00602613	DOWN		ENSDARG00000006487	91.1672	86.6688	84.6882	61.2416	66.2427	62.2494	-0.465747	0.0108622	DOWN		ENSDARG00000075281	73.3117	92.0495	64.1372	56.426	55.6882	51.5962	-0.465747	0.0108622	DOWN		ENSDARG00000060845	1.73447	1.16407	3.21036	0	0	0.41663	-3.24582	0.0229108	DOWN
	ENSDARG00000043727	43.3741	41.6754	42.9887	57.1984	53.8688	62.1822	0.438163	0.00602613	UP		ENSDARG00000019529	76.739	80.9753	91.8604	110.714	110.076	111.343	0.408923	0.0109587	UP		ENSDARG00000026875	40.3265	41.4593	34.6262	29.7943	28.9015	26.3844	0.408923	0.0109587	UP		ENSDARG00000079725	52.728	54.3233	50.7993	47.1802	37.7162	38.9549	-0.345928	0.0232549	DOWN
	ENSDARG00000020447	37.0552	42.5247	33.5993	54.8569	52.3416	49.1598	0.464897	0.00603762	UP		ENSDARG00000056450	10.9401	5.53542	8.36767	17.3551	20.5163	15.7228	1.11099	0.0109753	UP		ENSDARG00000062123	35.0971	32.8219	36.5936	52.4312	46.1718	48.9577	1.11099	0.0109753	UP		ENSDARG00000029783	132.514	139.688	136.063	155.52	150.865	166.444	0.215078	0.0232549	UP
	ENSDARG00000093983	9.18033	9.28143	9.61954	4.68291	4.02628	5.30665	-0.990366	0.00612443	DOWN		ENSDARG00000075970	0.634207	0.31631	0.551714	2.79278	1.66553	1.7648	1.97046	0.0109759	UP		ENSDARG00000075340	22.0237	19.1256	27.1501	40.6134	38.7702	29.9023	1.97046	0.0109759	UP		ENSDARG00000007257	27.7516	29.4898	27.0048	37.1325	41.1449	43.5378	0.537283	0.0234082	UP
	ENSDARG00000053344	7.15351	17.3496	12.5192	3.34493	4.58163	2.24637	-1.88779	0.00612497	DOWN		ENSDARG00000013575	79.593	91.0972	70.8953	107.322	105.534	103.802	0.394083	0.011018	UP		ENSDARG00000099238	5.22937	3.20816	1.18044	0.332897	0.528685	0.29316	0.394083	0.011018	UP		ENSDARG00000099163	6.591	1.16407	5.00439	0.436853	0	0	-5.03479	0.0234345	DOWN
	ENSDARG00000086591	198.772	146.804	171.541	125.435	84.2741	116.486	-0.664717	0.00618584	DOWN		ENSDARG00000003487	66.5917	69.2718	60.4587	48.4746	46.3321	50.8584	-0.4295	0.011018	DOWN		ENSDARG00000015889	332.367	325.011	313.997	260.325	277.031	292.574	-0.4295	0.011018	DOWN		ENSDARG00000089720	10.4068	10.0886	10.5753	14.4162	15.0865	15.6236	0.537715	0.0234382	UP
	ENSDARG00000014498	170.182	183.991	168.917	222.94	208.256	202.206	0.275603	0.00618798	UP		ENSDARG00000022260	61.3595	68.3229	64.9644	47.4772	46.862	51.9814	-0.412596	0.011033	DOWN		ENSDARG00000056165	80.1502	80.3274	86.172	62.751	73.1348	60.391	-0.412596	0.011033	DOWN		ENSDARG00000114825	0.69379	0.776047	0.37769	4.80539	0.685749	2.49978	2.3305	0.0234387	UP
	ENSDARG00000003091	96.4293	97.4247	102.593	176.78	130.646	118.732	0.519489	0.00623692	UP		ENSDARG00000040717	232.12	281.832	265.834	197.689	195.776	211.455	-0.366682	0.011033	DOWN		ENSDARG00000023591	30.974	29.7372	33.8393	22.8034	24.3195	24.0391	-0.366682	0.011033	DOWN		ENSDARG00000068814	63.4818	5.82035	53.4431	3.05797	4.11449	3.12472	-3.64012	0.023553	DOWN
	ENSDARG00000104277	2.71833	3.2758	3.1298	8.36234	9.30209	6.80423	1.41618	0.00623704	UP		ENSDARG00000018328	16.0137	12.1779	13.3791	28.3267	25.1344	24.3864	0.904735	0.0110921	UP		ENSDARG00000113525	2.61469	6.04615	3.54132	0.99869	0.352457	0	0.904735	0.0110921	UP		ENSDARG00000042989	134.942	124.167	125.015	96.5446	117.263	100.824	-0.294125	0.0235637	DOWN
	ENSDARG00000036144	149.985	122.782	138.079	88.4735	97.4637	104.017	-0.500822	0.00643418	DOWN		ENSDARG00000044179	5.23221	5.85173	6.34471	14.7618	9.38754	10.4284	0.968865	0.0111888	UP		ENSDARG00000079860	5.53106	10.4882	6.29567	15.4797	15.8606	13.1922	0.968865	0.0111888	UP		ENSDARG00000038068	659.447	655.371	622.999	727.798	722.779	849.3	0.248088	0.0235637	UP
	ENSDARG00000057011	10.921	10.8587	12.151	20.5713	25.1295	21.9428	0.994559	0.00649677	UP		ENSDARG00000099304	13.6354	16.1318	12.8733	5.98452	8.78189	8.18226	-0.879396	0.0112041	DOWN		ENSDARG00000103737	12.5706	13.9432	14.9522	8.48887	8.63519	8.7948	-0.879396	0.0112041	DOWN		ENSDARG00000017320	30.5267	29.4898	20.2064	53.2961	55.5457	46.4542	0.971909	0.023586	UP
	ENSDARG00000070085	57.0134	72.3102	73.7344	51.512	39.1521	45.4809	-0.576664	0.00655537	DOWN		ENSDARG00000071699	153.32	204.178	167.307	116.499	123.174	129.151	-0.507761	0.0112702	DOWN		ENSDARG00000054937	2.31299	2.22103	3.14784	4.99345	5.28685	7.03584	-0.507761	0.0112702	DOWN		ENSDARG00000105714	10.4068	10.0886	8.4036	1.31056	0.685749	3.12472	-2.25719	0.0237385	DOWN
	ENSDARG00000017917	20.9836	11.2833	26.6493	7.5261	3.33209	6.44611	-1.76354	0.006577	DOWN		ENSDARG00000003811	144.441	185.674	190.617	110.714	99.8562	140.061	-0.573931	0.0112702	DOWN		ENSDARG00000086591	110.521	92.9132	78.6959	51.9319	65.7332	69.1857	-0.573931	0.0112702	DOWN		ENSDARG00000052343	3.81584	5.0443	4.06016	0	0	1.24989	-2.73356	0.0239608	DOWN
	ENSDARG00000099850	18.456	10.0701	18.5027	5.51914	5.97	7.09724	-1.32925	0.00660934	DOWN		ENSDARG00000011932	46.1386	58.6754	56.045	81.19	67.984	74.9239	0.473593	0.0113185	UP		ENSDARG00000088073	38.1141	32.6986	27.5436	41.7785	44.0571	47.4919	0.473593	0.0113185	UP		ENSDARG00000025522	11.4475	10.8647	6.23188	28.3955	34.2875	30.6223	1.75438	0.0240913	UP
	ENSDARG00000038812	101.317	95.3015	113.041	137.142	136.616	121.955	0.351939	0.00665649	UP		ENSDARG00000032704	63.7378	71.3278	58.3438	46.0808	49.7388	49.8958	-0.404037	0.0113185	DOWN		ENSDARG00000061197	5.12881	7.89701	5.11524	13.1494	11.6311	13.1922	-0.404037	0.0113185	DOWN		ENSDARG00000098766	433.965	370.95	328.779	482.723	466.995	419.755	0.273086	0.0241374	UP
	ENSDARG00000059582	4.57824	4.18574	5.15497	14.0487	17.91	9.70173	1.56996	0.00665649	UP		ENSDARG00000026028	41.2234	42.7018	42.7579	23.5391	30.131	34.6543	-0.517063	0.0113185	DOWN		ENSDARG00000069244	4.02259	3.45494	4.72176	11.152	6.34422	12.3127	-0.517063	0.0113185	DOWN		ENSDARG00000098664	12.1413	9.70058	11.1418	18.7847	14.4007	17.7068	0.632147	0.0242162	UP
	ENSDARG00000075754	5.77049	9.88806	8.74503	23.5818	17.2158	17.4501	1.25568	0.0066655	UP		ENSDARG00000075754	6.34207	12.6524	11.0803	26.7309	24.6801	18.2898	1.20505	0.0113415	UP		ENSDARG00000018174	135.159	132.892	120.011	174.271	154.729	145.994	1.20505	0.0113415	UP		ENSDARG00000013990	196.342	188.579	181.291	217.553	224.24	213.523	0.210863	0.0242877	UP
	ENSDARG00000030743	58.3011	60.4203	60.3868	77.6025	75.5274	75.1721	0.349803	0.00669924	UP		ENSDARG00000059897	0.475655	0.948929	0.735619	2.79278	2.04406	2.56698	1.73945	0.011376	UP		ENSDARG00000055459	1.91073	4.31868	2.36088	0	0.528685	0.29316	1.73945	0.011376	UP		ENSDARG00000036335	27.7516	22.1173	25.3052	19.6584	19.201	10.4157	-0.660708	0.0242877	DOWN
	ENSDARG00000062909	112.167	92.2684	100.936	145.672	146.612	143.312	0.511259	0.00671612	UP		ENSDARG00000068157	140.477	133.166	131.814	166.37	161.481	156.265	0.25609	0.0113784	UP		ENSDARG00000029439	147.126	147.082	166.048	172.94	238.613	211.368	0.25609	0.0113784	UP		ENSDARG00000039667	48.9122	33.37	44.473	29.2692	30.173	31.0389	-0.489841	0.0243065	DOWN
	ENSDARG00000105295	87.0582	75.586	103.79	137.644	155.22	112.97	0.603363	0.00673617	UP		ENSDARG00000062797	0.792759	0.31631	0.873548	2.19432	3.7853	2.88786	2.08885	0.0114652	UP		ENSDARG00000063187	76.3287	78.4765	79.0894	96.2072	87.0568	95.277	2.08885	0.0114652	UP		ENSDARG00000036546	3.46895	3.88023	2.9271	8.73707	7.54324	6.45776	1.15876	0.0244409	UP
	ENSDARG00000098734	34.8853	16.6823	25.2685	50.3413	48.8707	59.7731	1.04607	0.00675588	UP		ENSDARG00000052331	8.72034	9.48929	9.655	20.1479	12.87	17.0063	0.833883	0.011528	UP		ENSDARG00000041729	11.4644	13.6964	11.8044	20.3067	17.7991	17.0033	0.833883	0.011528	UP		ENSDARG00000015889	337.876	292.57	304.984	264.296	266.071	269.56	-0.225388	0.0245057	DOWN
	ENSDARG00000016200	52.7213	54.9606	57.257	75.7628	84.2741	74.3908	0.506251	0.00676059	UP		ENSDARG00000035963	15.5381	15.6573	15.2181	6.78246	10.1446	9.78663	-0.78633	0.0115509	DOWN		ENSDARG00000105043	404.974	429.523	388.364	235.857	289.015	318.665	-0.78633	0.0115509	DOWN		ENSDARG00000020289	597.7	556.425	500.628	793.763	591.116	847.425	0.434207	0.0246069	UP
	ENSDARG00000029234	17.1684	20.0188	15.0967	25.4215	26.6567	26.5332	0.590114	0.00678294	UP		ENSDARG00000024219	111.62	122.886	114.159	133.255	132.41	143.591	0.231255	0.0115621	UP		ENSDARG00000035148	1.20678	1.11052	0.786959	4.66056	3.17211	2.34528	0.231255	0.0115621	UP		ENSDARG00000103409	754.843	755.869	699.576	794.199	877.073	859.299	0.195405	0.0246069	UP
	ENSDARG00000091161	0.596125	0.363978	0.78245	4.34841	4.58163	2.1487	2.59472	0.00678294	UP		ENSDARG00000005479	21.8801	26.7282	28.4593	15.5598	13.2485	17.648	-0.737554	0.0115825	DOWN		ENSDARG00000037675	40.7287	29.367	29.511	20.9725	23.7908	19.9349	-0.737554	0.0115825	DOWN		ENSDARG00000015902	0	0	0.0944224	2.62112	2.05725	2.70809	5.12631	0.0246069	UP
	ENSDARG00000028661	0.28614	0.909944	0.460265	3.67943	2.63791	1.95337	2.3275	0.00682672	UP		ENSDARG00000094811	5.86641	7.90774	4.13786	1.99484	2.19547	2.40655	-1.4176	0.0115825	DOWN		ENSDARG00000038567	27.0519	35.043	31.8719	19.1416	24.4957	21.6938	-1.4176	0.0115825	DOWN		ENSDARG00000098378	28.4454	29.4898	26.5327	9.17392	18.5152	11.4573	-1.15385	0.0246069	DOWN
	ENSDARG00000012563	35.5291	33.3646	36.453	24.0835	26.5179	25.2961	-0.472624	0.00685117	DOWN		ENSDARG00000079280	5.39076	9.17298	7.58607	2.99226	2.574	4.49222	-1.14963	0.0115825	DOWN		ENSDARG00000070463	81.8598	92.6665	83.0242	58.4234	64.1471	75.0489	-1.14963	0.0115825	DOWN		ENSDARG00000038537	32.955	17.073	13.5968	38.0062	48.0024	31.6639	0.901625	0.0246069	UP
	ENSDARG00000029587	15.4993	60.5416	14.4983	4.01392	3.60977	4.36252	-2.8983	0.0069506	DOWN		ENSDARG00000069484	0.475655	1.26524	1.47124	3.98968	3.70959	2.72742	1.61804	0.0116923	UP		ENSDARG00000045935	7.74349	7.89701	9.05003	4.16121	4.22948	5.57004	1.61804	0.0116923	UP		ENSDARG00000070435	12.4882	15.5209	14.6355	6.5528	10.972	7.91597	-0.775738	0.0246069	DOWN
	ENSDARG00000073665	100.435	98.8806	114.468	84.9613	84.413	85.7528	-0.298245	0.00696499	DOWN		ENSDARG00000008904	29.3321	31.1565	33.7006	2.39381	4.61806	10.4284	-2.4311	0.0118104	DOWN		ENSDARG00000069829	39.522	26.6524	33.4458	21.1389	13.7458	18.1759	-2.4311	0.0118104	DOWN		ENSDARG00000103795	16.651	13.5808	15.3909	23.5901	21.2582	25.4144	0.62885	0.0248702	UP
	ENSDARG00000013150	162.313	157.36	166.202	139.651	140.087	131.592	-0.24114	0.00700384	DOWN		ENSDARG00000098176	3.17103	1.26524	2.43674	3.7902	7.11636	6.41746	1.33625	0.0119288	UP		ENSDARG00000042946	72.9095	73.1707	73.1872	48.6029	54.9832	45.1466	1.33625	0.0119288	UP		ENSDARG00000103746	14.9165	20.1772	19.2622	27.9586	34.9732	25.4144	0.681462	0.0248702	UP
	ENSDARG00000112767	2.71833	2.7905	2.80762	6.35538	7.35837	5.46943	1.19542	0.00701099	UP		ENSDARG00000039682	0	0.158155	0.183905	0.797936	1.2113	2.40655	3.31134	0.0120219	UP		ENSDARG00000110654	115.851	145.848	132.603	100.868	89.8765	97.3291	3.31134	0.0120219	UP		ENSDARG00000014731	56.5439	53.9352	51.5546	33.2009	37.7162	49.1623	-0.406675	0.024989	DOWN
	ENSDARG00000077847	50.9807	53.808	47.6374	24.5853	29.85	24.1241	-0.958098	0.00704334	DOWN		ENSDARG00000094343	1.10986	0.790774	0.643667	4.18916	2.27118	2.24611	1.78894	0.0120219	UP		ENSDARG00000091161	1.40791	0.123391	0.39348	3.32897	6.87291	2.34528	1.78894	0.0120219	UP		ENSDARG00000101457	0.346895	0	0.37769	3.05797	3.42875	1.24989	2.96111	0.0251088	UP
	ENSDARG00000015860	25.1565	26.8737	20.896	17.8954	17.91	16.6362	-0.478212	0.0070655	DOWN		ENSDARG00000069966	20.4532	10.9127	22.8961	41.4927	37.1716	32.5686	1.02103	0.0120219	UP		ENSDARG00000093201	9.35253	4.68885	7.86959	12.983	14.627	20.228	1.02103	0.0120219	UP		ENSDARG00000042272	23.5888	20.1772	23.4168	30.5797	28.8015	29.789	0.404276	0.0251088	UP
	ENSDARG00000074808	2.95678	3.70044	3.45199	1.67247	0.416511	0.58601	-2.0124	0.00707991	DOWN		ENSDARG00000079110	17.1236	13.6013	15.54	20.9458	22.7118	24.3864	0.556621	0.0120219	UP		ENSDARG00000035458	1.20678	1.97425	1.9674	0.166448	0.528685	0	0.556621	0.0120219	UP		ENSDARG00000102473	17.3447	11.2527	22.3781	31.4534	29.4872	29.3724	0.794743	0.0251088	UP
	ENSDARG00000099445	84.1729	66.062	85.057	107.372	105.516	102.324	0.419888	0.00726129	UP		ENSDARG00000012368	28.8564	30.682	27.4018	23.1401	20.2135	22.1402	-0.40982	0.0120219	DOWN		ENSDARG00000078186	124.901	140.295	153.457	160.456	183.806	218.99	-0.40982	0.0120219	DOWN		ENSDARG00000013845	60.0128	50.443	45.1339	67.2754	71.3179	71.2437	0.442827	0.0251088	UP
	ENSDARG00000044625	8.98957	12.0113	17.6281	3.84667	0.277674	0.651123	-3.18042	0.00728593	DOWN		ENSDARG00000061629	15.0624	16.7644	14.8503	8.17884	10.4474	8.3427	-0.781241	0.0121559	DOWN		ENSDARG00000021753	21.9231	30.8477	25.1827	13.4823	17.2704	18.1759	-0.781241	0.0121559	DOWN		ENSDARG00000076730	0.346895	0.776047	0.472112	3.93168	1.3715	1.4582	2.10363	0.0251758	UP
	ENSDARG00000094410	25.0611	21.1107	25.2685	16.0557	16.1051	17.8733	-0.511156	0.00728931	DOWN		ENSDARG00000090820	23.3071	24.514	24.1835	15.7592	16.2768	11.8723	-0.710694	0.0121661	DOWN		ENSDARG00000031774	54.1039	52.1943	48.0045	41.1128	46.5243	39.2834	-0.710694	0.0121661	DOWN		ENSDARG00000114549	47.5246	42.6826	40.3184	29.2692	30.173	33.747	-0.473315	0.0252463	DOWN
	ENSDARG00000044136	110.832	107.252	109.451	66.5642	85.5237	91.2223	-0.423661	0.00738441	DOWN		ENSDARG00000060861	27.2709	27.6771	27.2179	17.3551	18.6994	14.1184	-0.707927	0.0121691	DOWN		ENSDARG00000052462	1.00565	0.493563	1.18044	2.82962	2.29097	2.05212	-0.707927	0.0121691	DOWN		ENSDARG00000103670	5.20342	8.53651	7.93148	3.05797	4.80024	3.33304	-1.00036	0.0253562	DOWN
	ENSDARG00000071872	33.9553	35.0632	34.1517	42.1462	46.3716	47.4017	0.400022	0.00738889	UP		ENSDARG00000004588	23.4657	18.346	13.517	7.77988	8.55478	4.65266	-1.37911	0.0121726	DOWN		ENSDARG00000043281	39.4214	26.529	36.2001	24.4679	17.7991	17.5896	-1.37911	0.0121726	DOWN		ENSDARG00000099511	32.955	40.7424	32.6702	58.1015	45.2594	55.6201	0.597338	0.0255025	UP
	ENSDARG00000055589	0.786886	4.54972	4.14238	0.167247	0.277674	0.325561	-3.42568	0.00738889	DOWN		ENSDARG00000026137	3.48814	6.32619	4.96543	9.57523	10.4474	9.94707	1.01928	0.0121867	UP		ENSDARG00000096249	148.735	159.791	160.54	140.316	129.528	134.267	1.01928	0.0121867	UP		ENSDARG00000101377	13.5289	11.6407	10.292	3.93168	6.85749	6.45776	-1.0272	0.0255469	DOWN
	ENSDARG00000061348	11.3741	14.0738	18.8248	24.7525	28.1839	27.5425	0.864262	0.00744868	UP		ENSDARG00000019976	6.50062	14.2339	6.25276	24.736	25.2101	20.3754	1.40618	0.0121867	UP		ENSDARG00000098462	0.703954	0.616954	0.39348	2.82962	2.81965	2.34528	1.40618	0.0121867	UP		ENSDARG00000007219	19.773	17.461	20.9618	41.5011	37.7162	33.9553	0.948841	0.0255594	UP
	ENSDARG00000078770	0.0715351	0.121326	0.0460265	0.334493	0.694186	0.293005	2.25251	0.00744868	UP		ENSDARG00000020610	1.42697	0.790774	1.60917	4.38865	4.54236	4.01091	1.70869	0.0121888	UP		ENSDARG00000112256	0.20113	0.493563	0	1.99738	3.17211	0.87948	1.70869	0.0121888	UP		ENSDARG00000093797	8.32548	8.14849	10.4809	4.80539	2.05725	5.6245	-1.03062	0.0255594	DOWN
	ENSDARG00000076560	12.5425	15.7724	12.5652	19.5679	17.2158	20.0871	0.481382	0.00744868	UP		ENSDARG00000063341	24.0999	22.9324	20.5054	14.1634	16.9581	15.081	-0.540366	0.0122001	DOWN		ENSDARG00000088140	2.71525	6.16954	1.57392	1.33159	0.528685	0.58632	-0.540366	0.0122001	DOWN		ENSDARG00000074471	131.126	114.079	142.106	87.8075	87.0901	111.657	-0.427048	0.0255594	DOWN
	ENSDARG00000100394	77.9017	81.8343	72.0315	97.1703	117.04	92.4268	0.401911	0.00746803	UP		ENSDARG00000099890	7.45193	5.06095	4.8275	1.99484	1.81694	1.7648	-1.62665	0.0122001	DOWN		ENSDARG00000016056	21.5209	18.1384	16.5261	14.481	11.9835	10.5538	-1.62665	0.0122001	DOWN		ENSDARG00000002506	92.6209	85.3651	81.2977	70.3334	69.9464	68.7439	-0.308256	0.0257306	DOWN
	ENSDARG00000026895	0.38152	4.24641	2.02517	0	0.138837	0.0976684	-4.42812	0.00746803	DOWN		ENSDARG00000042522	101.632	90.939	106.159	123.082	137.179	126.264	0.371236	0.0122001	UP		ENSDARG00000078606	15.9898	21.9636	15.3457	12.8165	10.2212	9.67428	0.371236	0.0122001	UP		ENSDARG00000030376	15.6103	16.297	20.5841	8.73707	10.972	7.29102	-1.01657	0.025933	DOWN
	ENSDARG00000090820	21.7943	24.9931	21.4023	12.3763	14.5779	13.8689	-0.737164	0.007556	DOWN		ENSDARG00000105311	20.9288	16.7644	15.9537	9.17626	13.1728	11.2306	-0.663164	0.0122612	DOWN		ENSDARG00000017590	22.5265	22.9507	18.887	15.8126	15.1556	15.8306	-0.663164	0.0122612	DOWN		ENSDARG00000057245	19.773	25.2215	16.3351	11.795	12.3435	13.9571	-0.662312	0.0260179	DOWN
	ENSDARG00000100114	196.817	188.055	205.877	249.699	248.241	227.046	0.294713	0.00758362	UP		ENSDARG00000004176	34.5643	30.5239	24.6432	22.5417	19.6836	19.8941	-0.527929	0.0123319	DOWN		ENSDARG00000089586	35.7005	49.8499	55.0872	13.3159	6.34422	24.9186	-0.527929	0.0123319	DOWN		ENSDARG00000000906	16.9978	12.4167	15.0132	20.0953	26.7442	22.7063	0.634946	0.0261123	UP
	ENSDARG00000062893	18.3607	9.58475	18.6868	36.2925	34.7093	38.6767	1.22979	0.00758362	UP		ENSDARG00000100558	162.991	191.684	167.353	233.795	214.778	196.535	0.305566	0.012425	UP		ENSDARG00000095901	2.21243	2.09764	1.18044	0.166448	0.528685	0.29316	0.305566	0.012425	UP		ENSDARG00000068840	100.6	98.9459	66.7567	137.172	161.151	101.658	0.586771	0.0261123	UP
	ENSDARG00000059891	3.17139	2.54784	4.23444	1.00348	0	1.10691	-2.09768	0.00761767	DOWN		ENSDARG00000103002	45.3458	40.8039	57.1024	78.5967	85.0178	75.726	0.733219	0.0124672	UP		ENSDARG00000104874	14.6825	28.0097	18.1001	8.82177	10.3975	4.98372	0.733219	0.0124672	UP		ENSDARG00000010207	2.77516	2.32814	2.36056	5.24224	7.54324	7.08271	1.41354	0.0261123	UP
	ENSDARG00000009488	49.8599	43.8593	46.0265	59.3726	55.5349	60.2939	0.326121	0.00767947	UP		ENSDARG00000100007	0.95131	0.790774	0.183905	3.39123	1.58983	3.69004	2.3225	0.0124686	UP		ENSDARG00000057184	121.583	133.632	136.931	165.783	154.2	152.443	2.3225	0.0124686	UP		ENSDARG00000061688	32.2612	23.6694	30.404	44.559	54.1742	38.33	0.641564	0.0262397	UP
	ENSDARG00000019945	1.52608	4.85304	1.93311	11.8745	12.6342	14.1619	2.23941	0.00770523	UP		ENSDARG00000074328	3.01248	2.37232	4.32176	0.598452	0.605648	2.08568	-1.61688	0.0124686	DOWN		ENSDARG00000026109	24.2361	27.146	23.2153	34.7877	30.84	31.3681	-1.61688	0.0124686	DOWN		ENSDARG00000062995	1.73447	1.55209	1.22749	0	0	0.208315	-3.54134	0.0262498	DOWN
	ENSDARG00000012718	8.87035	1.69856	11.0464	40.641	48.8707	47.6622	2.65016	0.00770523	UP		ENSDARG00000043004	191.848	166.221	170.112	140.836	135.665	153.056	-0.298264	0.0124686	DOWN		ENSDARG00000042539	273.637	277.012	253.401	309.095	325.494	311.629	-0.298264	0.0124686	DOWN		ENSDARG00000007976	168.591	170.73	137.196	117.514	116.577	132.697	-0.366962	0.0262622	DOWN
	ENSDARG00000021555	5.57973	6.24828	5.43113	2.00696	0.833023	1.88826	-1.83719	0.00775784	DOWN		ENSDARG00000040990	334.703	346.043	326.983	405.95	429.556	381.197	0.272214	0.0124686	UP		ENSDARG00000079286	6.13445	2.22103	1.9674	10.8191	12.6884	13.4854	0.272214	0.0124686	UP		ENSDARG00000068214	94.7023	97.7819	88.9459	142.414	97.3764	159.361	0.523903	0.0263535	UP
	ENSDARG00000100499	108.876	115.078	105.677	132.125	140.781	137.192	0.315479	0.00775784	UP		ENSDARG00000045515	42.9675	37.4827	32.0914	25.135	21.5762	28.2368	-0.586492	0.0124686	DOWN		ENSDARG00000042045	2.61469	4.93563	17.7066	0.665794	1.05737	0	-0.586492	0.0124686	DOWN		ENSDARG00000068261	99.5588	115.243	98.4826	82.5653	89.8331	85.2008	-0.281124	0.0264401	DOWN
	ENSDARG00000101478	5.9851	6.36961	0.690397	0	0.138837	0.325561	-4.25688	0.00778699	DOWN		ENSDARG00000075857	56.603	52.6655	36.3672	31.319	31.9479	31.606	-0.610128	0.0125375	DOWN		ENSDARG00000016656	27.0519	30.1073	31.4784	20.8061	25.2007	22.2802	-0.610128	0.0125375	DOWN		ENSDARG00000061981	41.6274	37.2502	36.0694	24.9006	28.8015	32.0805	-0.408822	0.0264906	DOWN
	ENSDARG00000058102	32.6915	23.5372	26.2351	3.51218	4.99814	11.1993	-2.00151	0.00779667	DOWN		ENSDARG00000061249	2.21972	4.74464	1.83905	8.57781	14.7627	7.05921	1.83907	0.0125829	UP		ENSDARG00000063314	6.03389	3.33155	4.72176	8.48887	16.3892	10.8469	1.83907	0.0125829	UP		ENSDARG00000079745	45.7901	67.9041	52.7821	24.9006	26.7442	16.2486	-1.33662	0.0267283	DOWN
	ENSDARG00000079125	0.643816	1.03127	1.24272	2.67595	4.02628	3.15794	1.7622	0.0078357	UP		ENSDARG00000032929	0.317103	0.632619	0.413786	3.19174	1.2113	3.36917	2.46369	0.0125829	UP		ENSDARG00000034105	3.51977	3.57833	7.08263	9.48756	10.045	9.96744	2.46369	0.0125829	UP		ENSDARG00000062674	35.7302	46.9508	50.0439	29.706	39.0877	24.7895	-0.543013	0.0267283	DOWN
	ENSDARG00000042975	37.0075	13.8312	39.3066	11.54	10.5516	12.5341	-1.37763	0.00787247	DOWN		ENSDARG00000069326	16.0137	13.6013	14.7584	4.58813	2.04406	0.320873	-2.71472	0.0125922	DOWN		ENSDARG00000020610	1.00565	0.616954	1.57392	1.49804	4.05325	4.69056	-2.71472	0.0125922	DOWN		ENSDARG00000077950	114.822	132.316	109.152	146.783	140.579	161.861	0.343826	0.0267283	UP
	ENSDARG00000039958	8.05962	7.58287	7.50232	2.84319	1.1107	1.88826	-1.99662	0.00798575	DOWN		ENSDARG00000061806	3.01248	4.42833	3.58614	0.99742	0.75706	1.28349	-1.88151	0.0126342	DOWN		ENSDARG00000051957	26.0463	17.5215	26.7566	32.1245	52.3398	62.7362	-1.88151	0.0126342	DOWN		ENSDARG00000001769	6.591	4.26826	8.68686	0.436853	1.3715	0.208315	-3.68993	0.0267301	DOWN
	ENSDARG00000004405	274.051	254.056	299.356	237.323	225.749	212.233	-0.293897	0.00804787	DOWN		ENSDARG00000023868	2.21972	4.11202	5.6091	9.77472	8.32766	7.70095	1.07194	0.0126662	UP		ENSDARG00000025468	8.54801	5.55258	7.86959	15.979	11.2786	13.1922	1.07194	0.0126662	UP		ENSDARG00000009733	29.833	39.9664	35.8805	21.4058	27.43	18.3317	-0.67957	0.0269022	DOWN
	ENSDARG00000087474	1.31148	4.48906	3.54404	8.19509	15.1332	18.4593	2.18811	0.00806685	UP		ENSDARG00000023645	22.3558	26.7282	25.195	3.98968	3.40677	11.5514	-1.98822	0.0128295	DOWN		ENSDARG00000100719	1.10621	0.370172	0.39348	0	0	0	-1.98822	0.0128295	DOWN		ENSDARG00000012222	147.43	183.923	146.26	117.514	109.72	118.115	-0.461213	0.0271358	DOWN
	ENSDARG00000100872	18.456	22.0813	22.0927	33.4493	34.4316	28.8447	0.625177	0.00806685	UP		ENSDARG00000032373	250.036	244.982	249.973	205.668	213.945	207.605	-0.248058	0.0129499	DOWN		ENSDARG00000095455	2.61469	3.08477	2.36088	12.4836	4.58194	6.15636	-0.248058	0.0129499	DOWN		ENSDARG00000071065	0	0	0.188845	1.74741	4.80024	0.41663	3.89365	0.0273417	UP
	ENSDARG00000099163	3.24292	0.788618	2.89967	0.167247	0	0.162781	-4.06349	0.00811686	DOWN		ENSDARG00000017809	74.5193	84.9291	85.8835	52.8633	66.9241	56.955	-0.469113	0.0131563	DOWN		ENSDARG00000098540	75.4236	74.0345	77.5155	59.4221	57.2742	58.0457	-0.469113	0.0131563	DOWN		ENSDARG00000012972	233.113	184.311	164.484	144.162	147.436	151.237	-0.389414	0.0273417	DOWN
	ENSDARG00000004034	50.6468	51.1995	52.0099	100.683	77.4711	64.0379	0.647713	0.00814833	UP		ENSDARG00000060584	130.012	127.947	120.412	103.732	102.052	112.145	-0.25063	0.0131563	DOWN		ENSDARG00000039356	15.1853	19.9893	19.2805	30.2936	24.8482	25.5049	-0.25063	0.0131563	DOWN		ENSDARG00000023267	43.015	43.4586	47.0224	31.0166	38.4019	33.9553	-0.381654	0.0273417	DOWN
	ENSDARG00000029353	75.7556	72.9775	92.3292	112.892	98.9909	109.486	0.414952	0.00814988	UP		ENSDARG00000053344	5.70786	14.5502	7.21826	3.59071	2.19547	2.24611	-1.78771	0.0133342	DOWN		ENSDARG00000004581	225.667	235.923	223.496	257.329	314.568	306.059	-1.78771	0.0133342	DOWN		ENSDARG00000020077	98.1712	88.0813	105.281	116.64	120.006	123.322	0.299654	0.0273417	UP
	ENSDARG00000007976	131.863	160.393	137.941	118.578	100.102	107.435	-0.399788	0.0081513	DOWN		ENSDARG00000114019	11.4157	12.9687	16.9192	23.3396	28.7683	25.349	0.898597	0.0133342	UP		ENSDARG00000037551	25.1412	44.7908	38.561	17.81	24.1433	14.9512	0.898597	0.0133342	UP		ENSDARG00000055349	12.1413	9.70058	12.5582	5.67909	6.17174	7.70765	-0.79846	0.0273417	DOWN
	ENSDARG00000014804	5.07899	6.0663	4.78676	2.34145	1.80488	2.50682	-1.238	0.0081513	DOWN		ENSDARG00000077178	357.376	378.148	382.568	434.277	430.616	429.007	0.210535	0.0133342	UP		ENSDARG00000101104	1.10621	0.740345	1.18044	1.83093	4.22948	4.10424	0.210535	0.0133342	UP		ENSDARG00000024546	7.28479	10.4766	13.3136	36.2588	12.3435	29.789	1.33123	0.0273417	UP
	ENSDARG00000078606	18.9806	21.96	17.0298	12.3763	9.85744	11.9481	-0.759548	0.0081513	DOWN		ENSDARG00000056914	27.7466	22.458	29.7466	11.969	15.444	18.6106	-0.796012	0.0133342	DOWN		ENSDARG00000103582	0.905083	0.740345	0.39348	3.16252	3.17211	1.75896	-0.796012	0.0133342	DOWN		ENSDARG00000038095	55.5032	65.5759	56.9367	30.1429	43.2022	28.7475	-0.834482	0.0273417	DOWN
	ENSDARG00000014138	3.91058	3.21514	3.35993	9.53306	8.19139	7.12979	1.23223	0.0081617	UP		ENSDARG00000043019	74.0437	80.5008	60.3667	44.8839	47.0891	49.0936	-0.601825	0.0133342	DOWN		ENSDARG00000032606	118.566	122.404	121.585	141.481	137.106	135.44	-0.601825	0.0133342	DOWN		ENSDARG00000075340	19.4261	23.6694	23.9833	32.3272	34.9732	40.4131	0.684439	0.0273417	UP
	ENSDARG00000010789	41.848	45.4366	43.6331	28.9337	37.6249	28.6819	-0.462303	0.00818931	DOWN		ENSDARG00000101161	55.4931	56.145	49.7003	38.8994	39.9728	34.4939	-0.505175	0.0133352	DOWN		ENSDARG00000026985	66.6745	35.9067	39.7414	22.1376	28.0203	25.2118	-0.505175	0.0133352	DOWN		ENSDARG00000042291	5.55032	5.82035	9.72551	17.0373	19.201	14.1654	1.17728	0.0273417	UP
	ENSDARG00000020289	577.336	611.119	567.829	888.916	713.901	855.575	0.485248	0.00818976	UP		ENSDARG00000019156	100.363	100.745	101.332	88.7704	85.6235	86.1544	-0.21574	0.0133401	DOWN		ENSDARG00000074876	5.02824	5.42919	3.54132	14.6475	10.3975	7.62216	-0.21574	0.0133401	DOWN		ENSDARG00000094417	1.73447	2.32814	2.83267	0.436853	0	0.83326	-2.08658	0.0273779	DOWN
	ENSDARG00000023766	20.7213	16.3183	18.7788	9.19857	10.5516	12.5992	-0.777469	0.0082071	DOWN		ENSDARG00000060515	34.0886	37.799	45.8842	28.1272	18.7751	21.1776	-0.805347	0.0133401	DOWN		ENSDARG00000025325	0.502824	1.60408	1.9674	2.82962	5.63931	8.50164	-0.805347	0.0133401	DOWN		ENSDARG00000098734	26.364	23.6694	26.6271	50.675	50.7454	48.7457	0.962539	0.0273779	UP
	ENSDARG00000008859	669.234	774.727	795.338	952.805	907.162	933.775	0.319198	0.00823488	UP		ENSDARG00000060109	94.1797	90.4645	94.3432	78.1977	74.3433	72.5173	-0.310918	0.0133634	DOWN		ENSDARG00000108937	13.8779	20.6063	11.0174	25.1337	21.8523	31.9544	-0.310918	0.0133634	DOWN		ENSDARG00000020898	65.91	56.6514	62.4132	48.0539	41.1449	36.4551	-0.567921	0.0273813	DOWN
	ENSDARG00000097551	6.19971	4.61038	3.8202	2.67595	0.833023	1.3348	-1.64172	0.00826928	DOWN		ENSDARG00000069430	14.2697	18.346	19.31	26.7309	24.983	27.2742	0.598762	0.013439	UP		ENSDARG00000098670	78.4406	64.41	82.2372	88.717	99.569	103.192	0.598762	0.013439	UP		ENSDARG00000053535	11.1006	14.3569	14.2578	30.1429	17.1437	21.4564	0.792891	0.0274012	UP
	ENSDARG00000062846	82.1938	82.441	78.3371	104.195	97.7414	98.0916	0.303492	0.00829003	UP		ENSDARG00000092873	74.995	50.6095	59.4012	35.9071	40.8055	44.6014	-0.60575	0.0134416	DOWN		ENSDARG00000057353	4.72655	6.53971	1.9674	9.82046	10.3975	8.20848	-0.60575	0.0134416	DOWN		ENSDARG00000000588	34.3426	40.7424	37.2024	41.0642	55.5457	51.2455	0.394341	0.0274232	UP
	ENSDARG00000106873	1.62146	1.6379	1.51887	0.167247	0.277674	0.0651123	-3.48915	0.00835382	DOWN		ENSDARG00000009169	115.584	105.015	100.872	86.3766	89.7873	89.0423	-0.27553	0.0134416	DOWN		ENSDARG00000042322	37.6112	43.4335	52.7263	58.7563	58.8603	66.2541	-0.27553	0.0134416	DOWN		ENSDARG00000052341	2.08137	2.71616	2.9271	4.36853	5.48599	7.08271	1.12844	0.0274256	UP
	ENSDARG00000004581	292.531	283.357	293.925	347.204	416.65	381.167	0.396665	0.00838593	UP		ENSDARG00000062954	32.3446	35.9011	33.7465	20.1479	20.6677	25.1885	-0.628195	0.0136169	DOWN		ENSDARG00000062797	0.502824	0.740345	0	2.82962	2.64343	1.17264	-0.628195	0.0136169	DOWN		ENSDARG00000076659	140.839	159.09	149.093	185.226	177.609	189.567	0.300984	0.0274359	UP
	ENSDARG00000017571	216.131	212.32	230.317	108.543	126.897	172.71	-0.685177	0.00838713	DOWN		ENSDARG00000098338	63.7378	58.9917	56.5047	42.6896	49.6631	43.3179	-0.396199	0.0136648	DOWN		ENSDARG00000060303	0.402259	0	0.39348	1.16514	1.58606	2.05212	-0.396199	0.0136648	DOWN		ENSDARG00000053868	2.08137	1.94012	1.32191	3.49483	4.80024	6.24945	1.53225	0.0274359	UP
	ENSDARG00000076945	18.1222	22.2633	17.9503	8.86408	6.80302	1.43247	-1.84588	0.00842801	DOWN		ENSDARG00000056753	1.10986	0.474464	1.1494	2.99226	2.87683	2.88786	1.61479	0.0137062	UP		ENSDARG00000017571	180.514	186.814	202.642	97.3723	123.184	151.271	1.61479	0.0137062	UP		ENSDARG00000074275	21.5075	21.7293	32.9534	13.5425	8.22899	14.7904	-1.03496	0.0274432	DOWN
	ENSDARG00000109270	5.34128	0.545967	4.23444	0	0	0	-8.11686	0.00846846	DOWN		ENSDARG00000115903	0.317103	0	0	4.18916	2.27118	1.44393	5.05735	0.0137062	UP		ENSDARG00000053021	36.2033	35.4131	28.3305	45.1075	49.3439	43.0945	5.05735	0.0137062	UP		ENSDARG00000037815	2.42826	1.94012	3.49363	7.86336	6.85749	11.874	1.72128	0.0274531	UP
	ENSDARG00000001781	0.214605	0.970607	0.322185	3.34493	3.88744	3.97185	2.96376	0.00847314	UP		ENSDARG00000009764	0.634207	3.1631	0.229881	3.7902	10.3717	7.21964	2.59076	0.0137062	UP		ENSDARG00000021555	4.22372	5.42919	5.90219	1.16514	0.881142	2.63844	2.59076	0.0137062	UP		ENSDARG00000073821	4.16274	4.65628	3.11594	0	0	1.24989	-2.62016	0.0276305	DOWN
	ENSDARG00000053159	1.66915	2.66917	1.65695	0.668987	0.416511	0.227893	-2.353	0.00851823	DOWN		ENSDARG00000101135	1.10986	0.790774	0.505738	8.37833	6.43501	5.45484	3.16499	0.0137062	UP		ENSDARG00000069269	40.3265	44.0505	30.2979	24.6344	19.9138	25.2118	3.16499	0.0137062	UP		ENSDARG00000024940	37.1177	36.8622	45.0395	25.3375	26.7442	31.2472	-0.511529	0.0276543	DOWN
	ENSDARG00000036427	0.906111	0.727955	0.598344	1.83971	1.80488	1.72547	1.23378	0.00855282	UP		ENSDARG00000114125	83.2397	74.6491	90.3892	144.027	173.442	169.261	0.969658	0.0137062	UP		ENSDARG00000022772	6.03389	11.352	0.786959	2.16383	0.881142	1.75896	0.969658	0.0137062	UP		ENSDARG00000097674	1.38758	0.776047	1.60518	0	0	0	-6.76579	0.0277342	DOWN
	ENSDARG00000009549	22.2712	28.6329	16.6156	35.4563	47.76	54.1734	1.03124	0.00858666	UP		ENSDARG00000103490	7.29338	5.69357	7.76998	0.99742	1.66553	3.20873	-1.81858	0.0137062	DOWN		ENSDARG00000009252	11.8666	9.74787	9.44351	4.99345	7.93028	5.57004	-1.81858	0.0137062	DOWN		ENSDARG00000099919	1.73447	5.0443	7.1761	13.1056	15.0865	12.2906	1.44626	0.0277643	UP
	ENSDARG00000068231	137.109	142.801	153.821	179.121	187.569	167.273	0.299261	0.00858666	UP		ENSDARG00000011555	109.559	116.718	111.216	94.9544	91.8314	80.6996	-0.335048	0.0137062	DOWN		ENSDARG00000031216	30.0689	27.0226	33.8393	18.1429	23.0859	24.3323	-0.335048	0.0137062	DOWN		ENSDARG00000114289	0	0	0.37769	3.93168	0.685749	3.54135	3.63763	0.0277897	UP
	ENSDARG00000034093	4.67362	3.45779	5.66126	2.00696	0.694186	1.10691	-1.89445	0.00859596	DOWN		ENSDARG00000070704	52.1635	52.5074	52.3669	41.6922	40.8812	41.2322	-0.34338	0.0137062	DOWN		ENSDARG00000030905	43.6451	49.1095	53.1198	55.4273	83.1798	69.1857	-0.34338	0.0137062	DOWN		ENSDARG00000007217	22.8951	27.9377	23.4168	17.4741	17.1437	18.54	-0.470326	0.027865	DOWN
	ENSDARG00000055250	1098.06	1145.5	1298.64	1450.53	1377.82	1385.46	0.250467	0.00860233	UP		ENSDARG00000093120	0.317103	0.31631	0.137929	2.99226	1.96836	2.40655	3.36956	0.0137433	UP		ENSDARG00000114289	0.20113	0.246782	0	3.66186	1.40983	1.75896	3.36956	0.0137433	UP		ENSDARG00000078520	17.3447	14.7449	19.2622	30.1429	28.1157	23.3313	0.644118	0.0278804	UP
	ENSDARG00000056648	30.0447	36.5798	32.3106	51.1775	43.8725	44.1461	0.491521	0.00861459	UP		ENSDARG00000076659	153.954	179.031	165.928	214.645	205.39	201.348	0.31649	0.0138223	UP		ENSDARG00000079645	29.8677	29.1202	27.5436	77.8979	36.303	66.5473	0.31649	0.0138223	UP		ENSDARG00000060316	64.5224	60.1436	57.0311	43.6853	45.9452	40.6214	-0.48508	0.0278804	DOWN
	ENSDARG00000042322	32.5961	47.9237	36.6831	55.8604	54.7018	56.0617	0.510723	0.00861928	UP		ENSDARG00000102009	160.771	172.072	146.02	121.486	120.902	137.655	-0.332465	0.0138796	DOWN		ENSDARG00000100116	23.2305	20.6063	23.2153	29.6278	29.0777	32.8339	-0.332465	0.0138796	DOWN		ENSDARG00000100773	185.936	171.506	182.141	153.772	150.865	156.861	-0.224918	0.0278804	DOWN
	ENSDARG00000063583	24.6319	26.7524	24.9003	15.7212	18.0488	20.9661	-0.470952	0.00864052	DOWN		ENSDARG00000044267	34.8814	30.0494	31.4477	24.736	23.2417	17.9689	-0.546241	0.0138796	DOWN		ENSDARG00000020642	22.3254	25.1717	27.1501	16.4784	20.2663	14.9512	-0.546241	0.0138796	DOWN		ENSDARG00000092887	155.409	156.761	115.384	292.692	325.731	146.029	0.833554	0.0278805	UP
	ENSDARG00000069425	4.02981	4.18574	4.5106	1.83971	1.38837	1.72547	-1.35101	0.00872478	DOWN		ENSDARG00000060197	173.138	135.064	127.998	200.681	210.16	194.289	0.474599	0.0139244	UP		ENSDARG00000040255	17.5988	19.0022	20.0675	37.9502	28.3728	27.557	0.474599	0.0139244	UP		ENSDARG00000012460	1.38758	2.71616	2.45498	5.67909	5.48599	3.95798	1.14733	0.028018	UP
	ENSDARG00000062109	19.7198	10.98	37.5576	4.51566	7.35837	6.9019	-1.84864	0.00872478	DOWN		ENSDARG00000021239	200.568	217.621	185.1	136.248	138.693	137.334	-0.548052	0.0139699	DOWN		ENSDARG00000057857	19.0067	13.6964	15.3457	21.9712	20.7949	29.316	-0.548052	0.0139699	DOWN		ENSDARG00000036375	2.77516	1.94012	3.39921	6.5528	7.54324	7.70765	1.36981	0.0281027	UP
	ENSDARG00000015015	2.78987	2.06254	4.46457	16.3902	4.16511	13.4782	1.8649	0.00872478	UP		ENSDARG00000076733	47.7241	53.14	34.2063	24.337	30.2067	28.0764	-0.697107	0.0139703	DOWN		ENSDARG00000055899	30.27	27.146	27.9371	21.4718	20.09	23.1596	-0.697107	0.0139703	DOWN		ENSDARG00000044061	4.50963	5.0443	4.6267	18.3478	8.91474	8.95754	1.35269	0.0282005	UP
	ENSDARG00000017047	6.60507	4.12508	4.87881	2.00696	0.97186	2.73471	-1.39596	0.00886084	DOWN		ENSDARG00000028213	16.6479	57.252	44.413	127.67	124.991	124.017	1.66269	0.0140671	UP		ENSDARG00000091234	54.9084	59.7211	44.4632	102.865	77.8929	76.5147	1.66269	0.0140671	UP		ENSDARG00000070461	33.6488	54.3233	39.7518	24.4638	23.3155	33.1221	-0.624492	0.0282005	DOWN
	ENSDARG00000033949	27.3264	26.8737	24.9924	36.4598	42.0677	40.337	0.586399	0.00897685	UP		ENSDARG00000058690	96.3994	94.2603	96.8259	138.043	112.196	123.055	0.374095	0.0142169	UP		ENSDARG00000070416	54.6067	52.6879	60.9893	39.4483	49.6964	36.9382	0.374095	0.0142169	UP		ENSDARG00000089853	2.77516	2.71616	3.87132	0.873707	1.3715	0	-2.55959	0.0282005	DOWN
	ENSDARG00000097244	8.03577	3.82177	9.25133	3.17769	1.1107	1.69292	-1.86183	0.00897685	DOWN		ENSDARG00000029587	15.221	50.2932	12.8733	3.59071	4.01242	4.33179	-2.69675	0.0142831	DOWN		ENSDARG00000099226	69.5908	66.8778	65.3176	84.8887	91.9912	82.6711	-2.69675	0.0142831	DOWN		ENSDARG00000060457	18.0385	17.461	26.2494	39.3168	28.8015	34.372	0.718076	0.0282714	UP
	ENSDARG00000006288	3.43368	2.24453	3.03775	1.17073	0.833023	1.3348	-1.34528	0.00903088	DOWN		ENSDARG00000006791	146.977	135.064	133.147	119.69	107.881	114.873	-0.278474	0.0143463	DOWN		ENSDARG00000086906	26.5491	35.043	27.5436	20.6396	19.2089	21.6938	-0.278474	0.0143463	DOWN		ENSDARG00000100145	1.04068	1.94012	1.03865	6.5528	3.42875	2.91641	1.73722	0.0282714	UP
	ENSDARG00000019116	58.778	45.5579	54.1732	39.4702	35.1258	28.8447	-0.624789	0.00903452	DOWN		ENSDARG00000070416	59.2983	55.8286	62.2518	45.6818	46.5592	40.1091	-0.422765	0.0144428	DOWN		ENSDARG00000054271	41.835	56.0194	56.2676	87.219	59.389	93.518	-0.422765	0.0144428	DOWN		ENSDARG00000095476	1.73447	1.16407	2.17172	5.67909	6.85749	3.74967	1.55354	0.0283067	UP
	ENSDARG00000043635	24.6796	24.2652	24.256	16.2229	18.1877	16.2781	-0.530947	0.00906295	DOWN		ENSDARG00000102965	14.2697	19.9275	13.8848	10.7721	7.72201	10.5888	-0.729904	0.0144603	DOWN		ENSDARG00000042975	22.9288	15.794	25.1827	8.82177	7.93028	9.67428	-0.729904	0.0144603	DOWN		ENSDARG00000058229	11.1006	12.4167	12.5582	7.42651	5.48599	8.54091	-0.714957	0.0283781	DOWN
	ENSDARG00000042853	40.155	48.8943	41.5619	28.9337	22.2139	23.4404	-0.811158	0.00906295	DOWN		ENSDARG00000010586	0.792759	0.948929	1.1494	2.59329	3.25536	1.92524	1.39628	0.0144725	UP		ENSDARG00000016038	4.02259	0	1.9674	18.8087	17.9753	17.0033	1.39628	0.0144725	UP		ENSDARG00000100007	0.69379	1.16407	0.472112	6.11595	1.3715	2.91641	2.34575	0.0283904	UP
	ENSDARG00000062460	51.5768	55.9919	46.3947	72.4178	72.8895	62.2473	0.427654	0.00913867	UP		ENSDARG00000045929	4.2809	4.9028	5.05738	13.5649	10.7502	8.3427	1.18631	0.0145169	UP		ENSDARG00000062919	28.0576	22.4571	25.9697	20.4732	14.627	17.2964	1.18631	0.0145169	UP		ENSDARG00000008732	154.715	159.866	141.822	182.605	168.694	173.11	0.203595	0.028411	UP
	ENSDARG00000055538	41.2996	45.9825	43.8172	31.4424	33.3209	30.7981	-0.456677	0.00919418	DOWN		ENSDARG00000045556	6.18352	3.95387	7.90791	12.767	10.9017	14.4393	1.05197	0.014548	UP		ENSDARG00000114444	1.10621	0.493563	0.786959	2.66317	2.29097	3.81108	1.05197	0.014548	UP		ENSDARG00000075014	79.092	62.4718	66.0957	110.087	86.4044	124.572	0.646545	0.0284705	UP
	ENSDARG00000008235	43.231	38.2783	37.7417	49.3378	54.7018	51.6015	0.383393	0.00920392	UP		ENSDARG00000020840	90.8501	96.4744	89.7455	76.4024	79.8698	82.3039	-0.214485	0.014607	DOWN		ENSDARG00000021521	81.3569	85.5098	87.3525	53.4299	68.5528	63.9089	-0.214485	0.014607	DOWN		ENSDARG00000002385	78.3982	83.425	81.8642	107.466	93.2619	98.1163	0.296155	0.0284705	UP
	ENSDARG00000068157	131.529	135.096	122.43	157.714	162.301	145.363	0.257405	0.00920392	UP		ENSDARG00000095458	0.95131	0.474464	0.321833	2.99226	1.74124	1.7648	1.97553	0.014607	UP		ENSDARG00000088810	1.00565	0.616954	1.57392	2.49673	2.4672	3.81108	1.97553	0.014607	UP		ENSDARG00000076867	11.4475	17.073	15.4853	20.5321	30.8587	23.3313	0.748637	0.0284705	UP
	ENSDARG00000087394	34.313	35.1238	29.3189	70.5781	55.5349	47.3366	0.804756	0.00920392	UP		ENSDARG00000028699	203.58	209.239	235.352	162.181	181.619	174.234	-0.323476	0.0146289	DOWN		ENSDARG00000062909	96.5422	84.5227	77.909	117.013	123.184	115.212	-0.323476	0.0146289	DOWN		ENSDARG00000074876	3.81584	6.98442	4.81554	16.1636	7.54324	11.874	1.21908	0.0284705	UP
	ENSDARG00000041113	72.465	82.6836	73.8725	99.1773	92.6044	93.078	0.314638	0.00920964	UP		ENSDARG00000062553	3.48814	5.53542	6.20679	9.57523	13.4757	11.391	1.16407	0.0146289	UP		ENSDARG00000063050	3.92203	4.31868	6.68915	10.8191	12.6884	14.3648	1.16407	0.0146289	UP		ENSDARG00000104573	250.458	282.093	311.972	182.605	218.068	218.939	-0.44849	0.0288027	DOWN
	ENSDARG00000019791	61.9971	65.88	64.3911	81.6164	77.8876	87.2504	0.36194	0.00920964	UP		ENSDARG00000089236	16.965	22.2998	15.2641	7.97936	12.0373	8.98445	-0.892893	0.0148979	DOWN		ENSDARG00000099222	6.53671	6.78649	7.47611	14.3146	10.9262	12.6059	-0.892893	0.0148979	DOWN		ENSDARG00000028322	23.9357	37.2502	35.8805	44.1222	48.6882	52.2871	0.575695	0.0288035	UP
	ENSDARG00000103690	58.7541	51.9275	52.7464	35.1218	41.2346	43.2671	-0.446138	0.00921556	DOWN		ENSDARG00000092919	653.867	549.904	523.715	398.968	394.731	298.893	-0.660463	0.0150018	DOWN		ENSDARG00000023299	184.738	180.521	171.951	150.469	156.491	149.218	-0.660463	0.0150018	DOWN		ENSDARG00000062198	56.8908	82.2609	62.7909	123.63	126.864	132.28	0.932118	0.0288089	UP
	ENSDARG00000045814	41.4426	43.4953	39.2146	25.2543	32.4879	34.1839	-0.426582	0.00921556	DOWN		ENSDARG00000088899	39.7965	44.2833	49.6543	61.0421	61.1704	66.902	0.494204	0.0150891	UP		ENSDARG00000020041	75.2225	69.469	72.4003	61.5859	60.0939	55.1141	0.494204	0.0150891	UP		ENSDARG00000036329	1.73447	6.20837	2.26614	0.436853	0	0.208315	-3.72031	0.0288408	DOWN
	ENSDARG00000002666	4.95976	7.15823	7.8245	3.01044	2.91558	3.93929	-0.989093	0.00925134	DOWN		ENSDARG00000052567	3.96379	2.37232	3.72407	0.398968	0.529942	1.44393	-2.10467	0.0152939	DOWN		ENSDARG00000077219	0.100565	0.123391	0.39348	2.49673	13.7458	1.17264	-2.10467	0.0152939	DOWN		ENSDARG00000075436	4.85653	3.49221	2.73825	8.30021	8.91474	13.9571	1.55285	0.0288408	UP
	ENSDARG00000056085	63.7139	56.2346	59.9265	47.6653	47.6211	49.5179	-0.312419	0.00929763	DOWN		ENSDARG00000014565	208.654	166.063	171.951	138.841	158.225	137.975	-0.327292	0.0152939	DOWN		ENSDARG00000086744	1.50847	1.48069	1.18044	5.1599	5.63931	2.34528	-0.327292	0.0152939	DOWN		ENSDARG00000098338	40.9336	49.279	43.151	28.3955	36.3447	36.0385	-0.399208	0.0288408	DOWN
	ENSDARG00000054288	1.62146	6.91558	11.2765	0.167247	0.416511	1.20458	-3.17018	0.009341	DOWN		ENSDARG00000075765	6.81772	8.69851	8.45962	2.99226	3.48248	4.97353	-1.06684	0.0152939	DOWN		ENSDARG00000102003	1.60904	2.22103	0	0	0	0	-1.06684	0.0152939	DOWN		ENSDARG00000089225	20.4668	20.5652	21.8116	13.9793	14.4007	12.9155	-0.618234	0.0288408	DOWN
	ENSDARG00000099519	55.0582	59.1464	57.0729	83.7906	65.67	77.2882	0.405013	0.00937829	UP		ENSDARG00000100400	33.9301	31.3147	28.1834	46.4798	46.2564	47.3288	0.588218	0.0153426	UP		ENSDARG00000078221	1.91073	0.246782	0	4.32766	6.69668	2.9316	0.588218	0.0153426	UP		ENSDARG00000101437	5.20342	6.20837	6.23188	11.795	8.22899	9.37417	0.734803	0.0290981	UP
	ENSDARG00000103523	9.96722	12.0719	8.37682	6.35538	4.72046	4.62297	-0.96273	0.00947406	DOWN		ENSDARG00000088810	0.95131	0.790774	1.47124	3.7902	2.4983	3.36917	1.49624	0.0154326	UP		ENSDARG00000060036	56.7186	52.9346	47.611	39.2818	37.3604	29.316	1.49624	0.0154326	UP		ENSDARG00000060036	54.4625	46.9508	52.5933	40.1905	35.6589	27.7059	-0.595535	0.029146	DOWN
	ENSDARG00000044532	1.54993	1.94121	1.65695	4.68291	5.55349	3.09283	1.35319	0.00951853	UP		ENSDARG00000021611	5.70786	3.1631	3.44821	8.7773	7.6463	10.2679	1.12193	0.0154353	UP		ENSDARG00000003977	4.72655	5.3058	5.90219	2.66317	2.4672	2.05212	1.12193	0.0154353	UP		ENSDARG00000041729	15.2634	12.4167	13.0303	20.0953	16.458	22.9146	0.566825	0.0291795	UP
	ENSDARG00000033539	191.309	182.474	193.818	147.01	138.837	150.963	-0.377355	0.0096285	DOWN		ENSDARG00000062109	20.2946	12.4942	31.5397	7.38091	6.3593	5.45484	-1.75812	0.0154354	DOWN		ENSDARG00000115504	1.91073	1.72747	1.18044	0.499345	0.352457	0.58632	-1.75812	0.0154354	DOWN		ENSDARG00000089715	3.12205	1.55209	2.64383	0.873707	0	0.624945	-2.09304	0.0294046	DOWN
	ENSDARG00000090721	5.19821	4.73171	6.02947	11.7073	8.74674	10.5807	0.956727	0.00969001	UP		ENSDARG00000044655	4.75655	2.53048	4.59762	14.3628	12.9457	8.18226	1.56148	0.0154831	UP		ENSDARG00000104508	41.4327	32.8219	37.3806	45.7733	50.4013	47.7851	1.56148	0.0154831	UP		ENSDARG00000005536	117.944	108.259	123.788	167.315	139.207	127.28	0.303338	0.0294046	UP
	ENSDARG00000094332	4.31595	4.73171	4.41854	2.17421	0.833023	1.00924	-1.80601	0.00969001	DOWN		ENSDARG00000011175	42.1748	40.3295	37.8844	26.7309	33.7649	29.6808	-0.409755	0.0155119	DOWN		ENSDARG00000060323	86.184	87.3607	85.7786	70.907	73.1348	71.8242	-0.409755	0.0155119	DOWN		ENSDARG00000091962	62.4411	71.0083	65.2459	50.675	50.0597	49.1623	-0.406152	0.0294311	DOWN
	ENSDARG00000098438	21.9136	34.6385	14.5444	7.8606	10.5516	4.36252	-1.67909	0.00981056	DOWN		ENSDARG00000011049	160.613	157.68	156.135	138.641	138.845	122.253	-0.24655	0.0155128	DOWN		ENSDARG00000097209	1.60904	1.48069	0.786959	3.49542	3.34834	3.22476	-0.24655	0.0155128	DOWN		ENSDARG00000040717	233.113	276.273	229.824	188.284	210.525	189.358	-0.330429	0.0294513	DOWN
	ENSDARG00000104090	9.56185	6.5516	8.5149	13.547	15.1332	17.4501	0.905948	0.00981056	UP		ENSDARG00000020298	483.424	446.313	482.934	404.155	393.747	358.415	-0.28898	0.0155495	DOWN		ENSDARG00000075837	81.8598	50.837	55.8741	117.18	96.3969	109.935	-0.28898	0.0155495	DOWN		ENSDARG00000004115	65.91	73.7244	63.8296	112.708	84.3471	87.9089	0.493005	0.0295364	UP
	ENSDARG00000017115	107.589	94.2096	102.915	138.982	127.453	122.704	0.350798	0.0098848	UP		ENSDARG00000114038	151.258	150.563	150.204	119.89	113.71	130.756	-0.311922	0.0155495	DOWN		ENSDARG00000069661	6.73784	5.92276	6.29567	11.6514	10.2212	9.67428	-0.311922	0.0155495	DOWN		ENSDARG00000008022	105.109	94.2897	109.341	83.0021	84.3471	76.4516	-0.350396	0.0298649	DOWN
	ENSDARG00000019223	80.7154	84.0789	84.6427	103.693	98.852	99.166	0.274149	0.00989095	UP		ENSDARG00000003865	0.634207	1.42339	1.33331	3.39123	2.19547	4.01091	1.43998	0.0155495	UP		ENSDARG00000069766	2.11186	3.9485	2.36088	1.16514	0.881142	0.29316	1.43998	0.0155495	UP		ENSDARG00000039354	47.8715	59.7556	52.5933	46.7433	39.7734	39.1632	-0.34981	0.0298649	DOWN
	ENSDARG00000026369	40.0119	35.2452	30.8838	22.2438	17.91	25.1984	-0.694211	0.00989165	DOWN		ENSDARG00000042261	95.7652	99.1631	113.699	68.423	49.5117	85.6731	-0.610298	0.0155495	DOWN		ENSDARG00000041926	6.13445	6.41632	3.14784	12.983	12.5122	11.1401	-0.610298	0.0155495	DOWN		ENSDARG00000026369	30.8736	20.5652	23.3223	16.6004	11.6577	17.2901	-0.680908	0.0299257	DOWN
	ENSDARG00000042091	6.65276	7.70419	10.448	17.7282	14.5779	13.4457	0.87936	0.0100005	UP		ENSDARG00000074590	13.9526	17.5552	15.8618	27.3293	25.4372	20.0546	0.619651	0.0156601	UP		ENSDARG00000095376	1.30734	8.63735	1.57392	0	0.352457	0.29316	0.619651	0.0156601	UP		ENSDARG00000099295	1.38758	2.32814	1.6996	4.80539	4.11449	3.33304	1.17135	0.0299393	UP
	ENSDARG00000005179	1.88376	1.21326	1.28874	3.84667	8.6079	3.93929	1.86957	0.0100005	UP		ENSDARG00000035056	3.01248	3.32125	3.12638	0	0.681354	0.48131	-2.78346	0.0156685	DOWN		ENSDARG00000089207	18.1017	18.632	12.5913	23.1363	32.2498	36.0587	-2.78346	0.0156685	DOWN		ENSDARG00000036291	46.4839	33.37	49.2885	61.5963	70.6321	55.8284	0.50791	0.0299786	UP
	ENSDARG00000023645	20.5544	22.2633	25.6368	2.84319	2.63791	10.8737	-1.97355	0.0100454	DOWN		ENSDARG00000100764	0	0.790774	0.275857	4.18916	2.95253	4.33179	3.44765	0.0156834	UP		ENSDARG00000005772	76.731	95.0109	75.9416	98.2046	107.499	108.469	3.44765	0.0156834	UP		ENSDARG00000100374	470.736	414.797	425.279	539.951	502.654	478.083	0.214089	0.0300082	UP
	ENSDARG00000041926	2.00298	2.91182	1.38079	5.18465	5.97	4.46019	1.30533	0.010076	UP		ENSDARG00000079900	101.949	110.076	111.86	131.46	129.533	140.542	0.308738	0.0158137	UP		ENSDARG00000103917	5.02824	10.4882	11.0174	1.66448	1.93851	1.75896	0.308738	0.0158137	UP		ENSDARG00000074671	2.77516	1.94012	0.660957	6.11595	5.48599	5.41619	1.84364	0.0301209	UP
	ENSDARG00000037196	4.67362	3.70044	3.8202	2.00696	1.52721	1.46503	-1.30742	0.010076	DOWN		ENSDARG00000053159	1.90262	3.32125	2.29881	0.398968	0.908472	0.160437	-2.1585	0.0159074	DOWN		ENSDARG00000062198	39.4214	82.6718	63.7437	110.522	113.139	125.472	-2.1585	0.0159074	DOWN		ENSDARG00000068103	4.50963	6.98442	3.96574	2.62112	2.05725	1.66652	-1.28308	0.0301463	DOWN
	ENSDARG00000044142	16.2385	24.9325	18.8248	12.209	5.27581	10.9063	-1.06954	0.0101049	DOWN		ENSDARG00000099883	14.1111	14.5502	13.2871	5.38607	6.3593	8.3427	-1.05805	0.0159832	DOWN		ENSDARG00000074255	2.31299	3.57833	2.75436	9.32111	6.16799	6.15636	-1.05805	0.0159832	DOWN		ENSDARG00000044513	95.3961	70.2322	69.5893	111.834	116.577	98.533	0.474544	0.0305063	UP
	ENSDARG00000020469	224.93	229.003	255.539	189.658	203.396	182.868	-0.301295	0.0101701	DOWN		ENSDARG00000025189	2.85393	2.53048	3.12638	4.9871	6.51071	7.05921	1.11633	0.0160668	UP		ENSDARG00000105562	0.703954	0.863735	1.18044	4.66056	2.4672	2.63844	1.11633	0.0160668	UP		ENSDARG00000070085	52.3811	70.6202	57.7865	44.559	36.3447	43.3295	-0.524487	0.0305063	DOWN
	ENSDARG00000060197	173.401	146.258	134.996	199.191	229.775	207.676	0.485087	0.0101885	UP		ENSDARG00000075528	30.6005	23.2488	25.6087	14.3628	15.8225	19.5733	-0.673582	0.0160896	DOWN		ENSDARG00000036967	17.9005	23.4442	16.1327	8.65532	8.28273	12.0196	-0.673582	0.0160896	DOWN		ENSDARG00000006797	9.71306	6.98442	8.4036	13.1056	23.3155	11.249	0.880023	0.0305934	UP
	ENSDARG00000052649	182.057	155.904	193.726	150.02	140.503	140.642	-0.303192	0.0102159	DOWN		ENSDARG00000059982	62.945	56.3031	53.0106	40.6947	40.7298	47.6497	-0.4147	0.0161264	DOWN		ENSDARG00000057234	370.38	393.493	395.841	317.417	327.256	324.528	-0.4147	0.0161264	DOWN		ENSDARG00000024431	10.06	7.76047	14.4466	20.5321	19.201	17.7068	0.790319	0.0308372	UP
	ENSDARG00000073822	2.05067	2.06254	2.07119	0.167247	0.97186	0.390674	-2.03331	0.0102343	DOWN		ENSDARG00000009252	11.0986	11.3871	13.0572	5.78504	8.10054	7.05921	-0.755549	0.0161295	DOWN		ENSDARG00000058893	42.74	47.999	46.0371	60.0879	57.098	63.6157	-0.755549	0.0161295	DOWN		ENSDARG00000032326	13.182	13.5808	10.292	6.98965	6.85749	7.70765	-0.75554	0.0310193	DOWN
	ENSDARG00000115082	13.3771	15.651	14.5444	23.4145	19.4372	20.7383	0.54476	0.0102543	UP		ENSDARG00000033949	26.4781	22.458	20.4134	28.7257	33.9163	39.1465	0.559792	0.0161408	UP		ENSDARG00000036875	7.1401	9.87126	19.2805	5.99214	4.05325	2.05212	0.559792	0.0161408	UP		ENSDARG00000032932	4.16274	5.0443	5.85419	11.795	10.972	12.7072	1.22052	0.0310337	UP
	ENSDARG00000075126	2.40835	3.03315	2.11722	0	0.138837	0.618566	-2.78306	0.0102666	DOWN		ENSDARG00000074611	2.69538	3.79572	3.72407	6.78246	6.20789	7.05921	0.955461	0.0161727	UP		ENSDARG00000029058	297.873	309.464	315.571	278.801	267.338	240.684	0.955461	0.0161727	UP		ENSDARG00000037334	24.9764	27.5497	35.4084	22.2795	23.3155	17.4985	-0.51809	0.0310337	DOWN
	ENSDARG00000070229	11.8033	0.121326	14.5444	0	0	0.0325561	-8.01398	0.0102828	DOWN		ENSDARG00000067913	32.186	39.2224	30.4822	17.9536	21.122	25.0281	-0.663522	0.0161727	DOWN		ENSDARG00000056504	42.3378	42.5698	29.511	30.9594	27.4916	25.5049	-0.663522	0.0161727	DOWN		ENSDARG00000044038	76.3169	67.9041	76.671	100.476	85.0329	95.6166	0.34936	0.0311045	UP
	ENSDARG00000054856	12.2802	11.4653	14.0841	6.85712	4.30395	5.69732	-1.16686	0.0102927	DOWN		ENSDARG00000073710	590.13	586.438	568.955	505.891	523.28	513.076	-0.17849	0.0161727	DOWN		ENSDARG00000103811	36.2033	33.5623	36.2001	27.2975	27.3154	24.9186	-0.17849	0.0161727	DOWN		ENSDARG00000009743	4.50963	6.5964	6.98726	1.74741	2.05725	2.91641	-1.37729	0.031133	DOWN
	ENSDARG00000063187	80.2623	74.4941	82.5255	91.9857	97.3248	95.0639	0.261074	0.0103973	UP		ENSDARG00000098075	123.512	111.341	115.952	95.1539	95.1624	87.9192	-0.333807	0.0161727	DOWN		ENSDARG00000013333	72.9095	72.307	59.8089	53.9293	57.6267	58.632	-0.333807	0.0161727	DOWN		ENSDARG00000041926	3.46895	6.5964	4.6267	13.5425	11.6577	9.16586	1.22458	0.031133	UP
	ENSDARG00000037002	351.738	296.824	329.32	238.159	225.333	219.493	-0.518419	0.0104063	DOWN		ENSDARG00000071409	22.6729	28.626	31.5856	20.5469	19.6836	15.8832	-0.566534	0.0161727	DOWN		ENSDARG00000093058	67.5796	61.4486	57.0546	43.1101	43.3522	46.9056	-0.566534	0.0161727	DOWN		ENSDARG00000034093	7.97858	7.76047	11.0474	2.62112	0.685749	3.95798	-1.72876	0.0311813	DOWN
	ENSDARG00000104058	37.3651	49.0763	51.2275	26.425	24.8518	26.0775	-0.830206	0.0104481	DOWN		ENSDARG00000074471	102.424	102.168	120.412	73.0111	82.3681	86.3149	-0.428421	0.0161727	DOWN		ENSDARG00000037748	1.81017	2.09764	2.75436	0.665794	0.352457	0.29316	-0.428421	0.0161727	DOWN		ENSDARG00000027529	9.36616	4.65628	4.24901	28.3955	11.6577	26.8726	1.92331	0.0312018	UP
	ENSDARG00000035618	33.8838	28.7542	28.3523	17.8954	20.9644	20.6406	-0.611038	0.0104744	DOWN		ENSDARG00000102118	24.7341	23.7232	22.5283	18.552	17.9423	16.2041	-0.42817	0.0161732	DOWN		ENSDARG00000074552	10.861	7.89701	5.50872	4.99345	3.7008	2.9316	-0.42817	0.0161732	DOWN		ENSDARG00000024479	4.16274	3.10419	6.89284	10.4845	9.60049	9.7908	1.00977	0.0312667	UP
	ENSDARG00000076602	41.5142	45.6185	42.5285	30.4389	33.0432	34.3467	-0.403298	0.0105186	DOWN		ENSDARG00000030700	74.5193	73.0675	72.9642	100.34	91.6042	83.7479	0.321264	0.0162152	UP		ENSDARG00000019924	124.198	125.118	116.863	90.7144	105.032	93.8112	0.321264	0.0162152	UP		ENSDARG00000011665	189.058	184.311	200.459	223.669	218.754	213.939	0.192035	0.0312667	UP
	ENSDARG00000029501	21.699	25.0538	21.1262	31.9441	33.4598	31.3516	0.511383	0.0105569	UP		ENSDARG00000090847	2.21972	0.474464	1.56319	6.58297	4.46665	3.69004	1.7565	0.0162634	UP		ENSDARG00000097035	1.10621	2.83799	0.786959	0.499345	0.176228	0	1.7565	0.0162634	UP		ENSDARG00000044251	1.04068	1.16407	2.45498	8.30021	2.743	4.58293	1.62088	0.0312918	UP
	ENSDARG00000101044	16.2385	20.6861	17.9964	9.70031	9.7186	11.5249	-0.818202	0.0105863	DOWN		ENSDARG00000035309	6.81772	9.8056	5.05738	2.79278	1.36271	1.12306	-2.06475	0.0163974	DOWN		ENSDARG00000043727	37.0079	40.5956	39.7414	48.4365	47.9341	56.5799	-2.06475	0.0163974	DOWN		ENSDARG00000105184	40.5867	47.3388	50.7048	68.1491	51.4312	63.5361	0.403787	0.0313097	UP
	ENSDARG00000005423	88.2027	81.0457	91.9149	110.55	109.265	105.514	0.315826	0.0105863	UP		ENSDARG00000042833	26.161	23.5651	22.9421	14.7618	16.6553	14.4393	-0.658522	0.0164341	DOWN		ENSDARG00000016936	28.4598	53.5516	33.8393	3.66186	14.9794	7.91532	-0.658522	0.0164341	DOWN		ENSDARG00000092846	59.319	51.9951	59.675	78.6336	70.6321	64.7859	0.313476	0.0313407	UP
	ENSDARG00000100420	32.7631	32.3334	44.6457	65.3935	47.4823	62.8008	0.680283	0.0106945	UP		ENSDARG00000061197	4.2809	6.80066	9.05731	10.9716	15.8983	14.4393	1.019	0.0164509	UP		ENSDARG00000057055	4.92768	9.3777	10.2305	18.4758	25.3769	17.8828	1.019	0.0164509	UP		ENSDARG00000053021	32.955	37.6383	35.0307	42.3748	58.2887	45.2043	0.450935	0.0313443	UP
	ENSDARG00000035056	1.59762	3.70044	1.42682	0	0.277674	0.42323	-2.86053	0.0107828	DOWN		ENSDARG00000078221	0.95131	0.158155	0.827572	3.59071	4.16383	3.69004	2.47767	0.0164509	UP		ENSDARG00000076419	3.31864	4.93563	5.11524	2.33028	1.93851	2.34528	2.47767	0.0164509	UP		ENSDARG00000088440	151.593	177.327	173.454	217.116	223.554	207.065	0.364203	0.0313651	UP
	ENSDARG00000032072	26.5157	21.8387	24.4401	18.0626	16.3828	17.0594	-0.501347	0.0107913	DOWN		ENSDARG00000012642	14.7453	7.27512	11.8619	21.3448	19.1536	23.7446	0.916953	0.0165932	UP		ENSDARG00000060584	120.477	121.91	110.568	98.0381	104.856	98.5017	0.916953	0.0165932	UP		ENSDARG00000116344	5.20342	3.49221	3.7769	1.31056	2.05725	1.87483	-1.2389	0.0314461	DOWN
	ENSDARG00000008732	181.961	179.866	184.704	210.396	214.642	210.736	0.218139	0.0107996	UP		ENSDARG00000032072	26.3196	25.7792	31.9075	18.552	21.0463	20.5359	-0.484271	0.016616	DOWN		ENSDARG00000116649	75.323	77.983	66.4981	88.717	86.8806	89.4138	-0.484271	0.016616	DOWN		ENSDARG00000100375	2.77516	1.94012	2.64383	0.873707	0	0	-3.26755	0.031498	DOWN
	ENSDARG00000036291	79.1416	59.207	79.6719	105.7	99.6851	105.417	0.510338	0.0108925	UP		ENSDARG00000026787	18.8677	12.4942	19.6318	8.37833	9.69037	7.70095	-0.98249	0.016616	DOWN		ENSDARG00000032932	3.82146	2.7146	4.32828	10.9856	7.57782	6.15636	-0.98249	0.016616	DOWN		ENSDARG00000025972	48.2184	40.7424	46.4558	30.1429	35.6589	34.372	-0.43979	0.0315857	DOWN
	ENSDARG00000086345	15.3323	12.7999	13.1636	22.0766	18.4653	22.8544	0.618535	0.0109528	UP		ENSDARG00000078362	3.48814	2.05601	4.22981	0.797936	1.74124	0.802183	-1.47986	0.016616	DOWN		ENSDARG00000039130	49.8801	46.3949	44.4632	36.6186	38.2416	33.7134	-1.47986	0.016616	DOWN		ENSDARG00000042329	2.77516	2.32814	2.83267	6.98965	5.48599	4.99956	1.10954	0.0316433	UP
	ENSDARG00000012397	1.40686	1.33458	1.19669	4.85015	4.02628	3.1905	1.58806	0.0110291	UP		ENSDARG00000071468	5.70786	6.6425	6.62057	14.7618	15.0655	11.5514	1.12199	0.016616	UP		ENSDARG00000019223	69.5908	77.1192	74.3677	84.0564	87.938	91.1727	1.12199	0.016616	UP		ENSDARG00000100553	192.527	189.743	190.072	172.12	147.436	174.151	-0.208511	0.0317079	DOWN
	ENSDARG00000036239	3.86289	12.6179	3.54404	21.9093	34.987	28.3889	2.10617	0.0112163	UP		ENSDARG00000017931	1.42697	4.9028	1.60917	0	0.227118	0	-4.3619	0.0166291	DOWN		ENSDARG00000024954	13.174	11.4753	16.9196	4.99345	6.69668	8.7948	-4.3619	0.0166291	DOWN		ENSDARG00000016260	10.06	13.9688	9.53667	1.31056	6.85749	2.08315	-1.88396	0.0317435	DOWN
	ENSDARG00000098695	15.2131	21.232	13.9921	39.4702	24.9907	27.5099	0.863196	0.0112959	UP		ENSDARG00000074030	1.90262	4.58649	3.21833	1.1969	0.984178	0.802183	-1.69989	0.0166425	DOWN		ENSDARG00000039937	6.43615	6.90988	7.86959	4.49411	2.81965	3.51792	-1.69989	0.0166425	DOWN		ENSDARG00000069356	83.6017	58.2035	86.1133	45.8696	49.3739	41.663	-0.761388	0.0317623	DOWN
	ENSDARG00000079220	92.1848	95.8475	98.7268	119.247	109.543	134.327	0.343152	0.0113011	UP		ENSDARG00000105924	1.26841	3.32125	3.40224	0.598452	0.908472	0.320873	-2.04525	0.0166811	DOWN		ENSDARG00000099715	18.7051	21.0998	19.2805	9.9869	12.8647	14.3648	-2.04525	0.0166811	DOWN		ENSDARG00000004745	82.2141	93.9016	87.2463	62.9069	62.4032	76.6599	-0.369194	0.0317623	DOWN
	ENSDARG00000034117	9.27571	13.4672	9.29735	22.0766	15.9663	16.9292	0.777477	0.0113281	UP		ENSDARG00000063001	39.4794	47.6046	46.5279	53.8607	55.7953	54.388	0.294779	0.0167534	UP		ENSDARG00000057011	9.55366	6.29293	7.47611	11.152	16.0368	16.1238	0.294779	0.0167534	UP		ENSDARG00000094214	76.3169	88.8573	87.2463	70.7703	52.8027	74.3684	-0.332785	0.0317623	DOWN
	ENSDARG00000044061	11.1118	6.61226	10.2179	31.6096	20.8256	16.7013	1.29455	0.0114234	UP		ENSDARG00000061794	2.69538	4.9028	5.42519	12.368	12.2644	10.7492	1.39626	0.0167862	UP		ENSDARG00000060207	136.567	162.999	140.866	119.177	126.18	108.762	1.39626	0.0167862	UP		ENSDARG00000033832	0.69379	1.94012	0.944224	2.18427	4.11449	3.54135	1.51996	0.0317623	UP
	ENSDARG00000036428	2.69449	2.18387	2.20927	0.668987	0.694186	0.58601	-1.87335	0.0114756	DOWN		ENSDARG00000113827	4.43945	5.37726	9.4711	1.39639	1.287	1.12306	-2.35594	0.0168431	DOWN		ENSDARG00000068894	139.584	156.83	152.277	176.602	195.261	208.437	-2.35594	0.0168431	DOWN		ENSDARG00000006010	195.302	200.22	190.45	164.257	164.58	154.986	-0.277243	0.0322062	DOWN
	ENSDARG00000063631	12.924	10.0094	6.02947	3.17769	0.416511	3.35328	-2.00936	0.011518	DOWN		ENSDARG00000032256	29.3321	30.3657	28.2294	20.1479	20.7434	21.3381	-0.497144	0.0168431	DOWN		ENSDARG00000098734	32.4824	14.5601	25.1827	42.6108	38.7702	55.4072	-0.497144	0.0168431	DOWN		ENSDARG00000043781	10.4068	15.5209	19.1678	29.2692	20.5725	27.0809	0.754	0.0322062	UP
	ENSDARG00000087018	1.71684	2.48718	2.11722	0.50174	0.694186	0.455786	-1.95291	0.0115336	DOWN		ENSDARG00000098652	24.2584	21.5091	25.7467	16.9561	17.8666	14.4393	-0.537431	0.0169109	DOWN		ENSDARG00000070131	57.1208	65.0269	72.7937	45.1075	43.3522	48.6646	-0.537431	0.0169109	DOWN		ENSDARG00000018907	311.165	297.226	321.225	376.131	341.503	358.718	0.21138	0.0322745	UP
	ENSDARG00000102965	16.1192	19.1695	12.6573	9.70031	8.6079	10.5156	-0.728089	0.0115586	DOWN		ENSDARG00000045484	16.8065	15.4992	17.471	8.17884	10.3717	11.5514	-0.722329	0.0169883	DOWN		ENSDARG00000042816	20.7164	14.5601	33.0523	42.2779	43.5284	33.4202	-0.722329	0.0169883	DOWN		ENSDARG00000015930	54.1156	57.4275	62.9798	36.6957	29.4872	44.996	-0.62177	0.0323263	DOWN
	ENSDARG00000033967	46.8555	41.8574	50.0308	37.965	28.4616	31.4492	-0.506054	0.0115823	DOWN		ENSDARG00000100872	17.1236	20.402	19.4479	26.1324	34.0677	24.7072	0.579309	0.0173029	UP		ENSDARG00000061147	41.835	49.7265	51.9393	30.6265	29.9588	43.3877	0.579309	0.0173029	UP		ENSDARG00000077299	28.4454	32.594	33.8977	24.4638	23.3155	25.6227	-0.369078	0.0323461	DOWN
	ENSDARG00000074125	13.9016	9.16011	11.9209	20.4041	19.1595	17.3199	0.69417	0.0115864	UP		ENSDARG00000094952	0.95131	1.26524	2.20686	3.98968	5.0723	3.04829	1.37773	0.0173319	UP		ENSDARG00000060068	1.20678	1.60408	1.18044	2.66317	3.7008	3.81108	1.37773	0.0173319	UP		ENSDARG00000012248	2.42826	0.776047	0.944224	5.24224	2.05725	6.45776	1.88209	0.0324013	UP
	ENSDARG00000061590	22.1043	24.3865	21.3103	33.2821	29.2946	33.5003	0.504388	0.0115958	UP		ENSDARG00000102068	3.80524	4.58649	4.91945	1.1969	1.13559	0.48131	-2.21471	0.0174611	DOWN		ENSDARG00000074328	1.91073	1.85086	1.57392	0.499345	0.528685	0.58632	-2.21471	0.0174611	DOWN		ENSDARG00000061543	5.55032	6.20837	7.1761	9.17392	29.4872	19.9982	1.58791	0.0324013	UP
	ENSDARG00000033614	4.41133	5.82364	4.60265	10.3693	10.1351	8.36692	0.956122	0.0115958	UP		ENSDARG00000004336	22.3558	22.6161	22.8502	30.92	30.3581	30.6434	0.437653	0.0174696	UP		ENSDARG00000020771	5.32993	4.44207	9.44351	10.8191	14.627	18.7622	0.437653	0.0174696	UP		ENSDARG00000013434	153.674	122.615	145.883	180.857	170.752	160.403	0.274518	0.0324013	UP
	ENSDARG00000007172	62.8555	89.8418	71.203	105.031	101.629	123.778	0.566701	0.0116086	UP		ENSDARG00000011065	52.4806	47.6046	49.6083	34.5107	33.7649	38.0235	-0.494631	0.0174803	DOWN		ENSDARG00000059725	61.1434	56.513	53.5132	69.0761	75.0733	75.6353	-0.494631	0.0174803	DOWN		ENSDARG00000103404	38.1584	29.8778	27.3825	43.2485	38.4019	42.0796	0.390649	0.0324013	UP
	ENSDARG00000086906	22.5335	25.8424	24.5781	17.7282	13.3284	17.9059	-0.570792	0.0116086	DOWN		ENSDARG00000016774	8.56179	9.33113	8.96536	18.153	18.7751	12.8349	0.891301	0.0175037	UP		ENSDARG00000077745	2.11186	3.57833	3.54132	1.33159	1.05737	0.58632	0.891301	0.0175037	UP		ENSDARG00000031954	12.1413	12.0287	11.0474	5.24224	6.85749	5.20787	-1.04685	0.0324031	DOWN
	ENSDARG00000016918	2.21759	3.45779	1.70298	10.3693	4.16511	7.12979	1.55292	0.0116164	UP		ENSDARG00000102154	2.06117	1.26524	1.42526	0.199484	0.151412	0.160437	-3.15597	0.0175037	DOWN		ENSDARG00000094214	82.966	77.4894	80.6633	62.4182	66.4381	63.9089	-3.15597	0.0175037	DOWN		ENSDARG00000067517	44.0556	39.1904	40.3184	33.2009	30.8587	28.9558	-0.413553	0.0324063	DOWN
	ENSDARG00000040990	356.221	386.241	354.22	431.162	475.656	415.807	0.270109	0.0116342	UP		ENSDARG00000040644	7.13483	5.69357	8.82743	12.1685	13.0971	13.4767	0.825673	0.0175354	UP		ENSDARG00000008639	27.5548	27.8863	28.3305	20.6396	20.7949	19.3486	0.825673	0.0175354	UP		ENSDARG00000027916	57.9314	52.3831	62.9798	83.0021	63.0889	73.5352	0.340617	0.032451	UP
	ENSDARG00000069654	18.1461	18.1382	15.3268	7.19161	9.02441	11.5249	-0.876809	0.0116615	DOWN		ENSDARG00000013150	155.381	159.578	151.17	129.864	138.088	132.841	-0.216738	0.0175568	DOWN		ENSDARG00000038398	4.12316	3.82511	2.75436	7.82308	10.3975	7.62216	-0.216738	0.0175568	DOWN		ENSDARG00000069829	35.7302	29.4898	30.3096	21.4058	11.6577	17.2901	-0.896089	0.0325859	DOWN
	ENSDARG00000018984	4.43517	4.12508	3.68212	2.00696	1.80488	1.72547	-1.15183	0.0116617	DOWN		ENSDARG00000075253	2.53683	15.341	13.2871	2.79278	1.81694	1.44393	-2.39239	0.0175769	DOWN		ENSDARG00000102050	82.0609	79.4637	76.3351	69.9083	53.3972	62.7362	-2.39239	0.0175769	DOWN		ENSDARG00000039131	0.69379	1.16407	3.49363	0	0	0.208315	-4.02689	0.0327684	DOWN
	ENSDARG00000057000	8.39345	12.6179	10.9543	4.51566	3.60977	5.5671	-1.20086	0.0116846	DOWN		ENSDARG00000103670	5.07366	6.48435	6.48264	3.7902	2.87683	2.88786	-0.930461	0.0175769	DOWN		ENSDARG00000105924	1.60904	2.59121	3.14784	0.499345	0.704913	0.29316	-0.930461	0.0175769	DOWN		ENSDARG00000008660	13.182	12.8048	15.863	10.0476	8.22899	6.04113	-0.818356	0.0327801	DOWN
	ENSDARG00000093890	4.67362	5.15635	6.53576	2.5087	2.08256	1.75803	-1.38384	0.0117113	DOWN		ENSDARG00000077205	7.29338	13.1268	15.7239	24.337	25.74	26.3116	1.06295	0.0175769	UP		ENSDARG00000041304	56.0146	59.8445	57.8415	42.4443	32.6022	42.215	1.06295	0.0175769	UP		ENSDARG00000017365	33.3019	48.5029	37.8634	25.7744	17.8295	27.4976	-0.725314	0.0328303	DOWN
	ENSDARG00000006900	196.698	202.554	222.768	264.417	233.941	249.575	0.265886	0.0117113	UP		ENSDARG00000090512	23.4657	21.6672	21.6548	33.9123	26.8756	31.7664	0.467661	0.0176724	UP		ENSDARG00000074183	3.51977	5.92276	9.05003	0.832242	1.76228	1.17264	0.467661	0.0176724	UP		ENSDARG00000060298	399.276	415.185	451.245	494.081	475.91	529.12	0.244265	0.0328942	UP
	ENSDARG00000060584	133.604	132.063	117.322	112.892	103.711	106.068	-0.247945	0.0117144	DOWN		ENSDARG00000075837	64.6891	49.8188	47.0796	97.1487	87.5161	94.4971	0.792771	0.0176932	UP		ENSDARG00000005150	6.83841	5.3058	2.36088	0.332897	0.528685	2.34528	0.792771	0.0176932	UP		ENSDARG00000069521	33.9957	37.6383	34.4642	32.3272	26.0585	19.3733	-0.46903	0.0328942	DOWN
	ENSDARG00000114019	12.8286	16.2577	16.6616	33.6166	26.6567	24.3194	0.88371	0.0117308	UP		ENSDARG00000105056	12.367	12.1779	15.402	6.184	7.79772	7.38008	-0.90047	0.0177802	DOWN		ENSDARG00000018272	194.794	182.495	210.512	157.793	152.261	179.414	-0.90047	0.0177802	DOWN		ENSDARG00000062552	0.69379	0	0.37769	3.05797	2.05725	1.04157	2.34104	0.0329367	UP
	ENSDARG00000091869	175.619	159.119	190.78	145.003	133.284	136.182	-0.343114	0.0117308	DOWN		ENSDARG00000007449	153.161	164.165	169.56	140.836	106.443	118.883	-0.414865	0.0178216	DOWN		ENSDARG00000107385	16.7943	14.4367	21.6414	11.8178	12.1598	7.62216	-0.414865	0.0178216	DOWN		ENSDARG00000092073	1.04068	0.776047	2.73825	5.67909	4.11449	3.95798	1.39538	0.0329367	UP
	ENSDARG00000029856	172.328	154.023	174.625	237.156	185.764	208.489	0.333102	0.0117434	UP		ENSDARG00000062123	33.613	32.5799	31.9994	41.0937	42.0168	54.8693	0.490628	0.0178216	UP		ENSDARG00000092667	1.40791	2.83799	1.9674	0.499345	0	0.29316	0.490628	0.0178216	UP		ENSDARG00000036427	4.16274	3.88023	3.11594	10.0476	5.48599	7.29102	1.06549	0.0329367	UP
	ENSDARG00000042291	11.2072	13.4065	14.3142	23.5818	30.9607	31.026	1.13963	0.0117434	UP		ENSDARG00000004712	4.9151	2.53048	3.99993	1.1969	1.58983	1.28349	-1.46254	0.0178338	DOWN		ENSDARG00000070435	12.7717	14.4367	11.8044	7.32373	6.52045	10.5538	-1.46254	0.0178338	DOWN		ENSDARG00000090118	25.3233	8.14849	6.79841	0	0	0	-10.0626	0.0329367	DOWN
[truncated: 12,756 more rows]
