# Supplementary material for: Zebrafish Ski7 tunes RNA levels during the oocyte-to-embryo transition
Source: PLoS Genet. 2021 Feb 18;17(2):e1009390. doi: 10.1371/journal.pgen.1009390 (PMC7924785; doi:10.1371/journal.pgen.1009390)
Supplement: S11 Table — List of differentially expressed genes during embryogensis based on Ribo- RNA-seq. The list shows the gene name (Gene), counts per million (cpm) per replicate for WT and ski7-/- mutants, the calculated log2FC, and FDR (false discovery rate). The last column provides the classification of genes as either significantly upregulated (UP) or downregulated (DOWN) (all other genes are listed as FALSE) according to EdgeR. (XLSX) [file pgen.1009390.s025.xlsx]

## Sheet: S11 Table
	E1											E2											E3											E4
	Genes	WT_E1_R1_RiboC_CPM	WT_E1_R2_RiboC_CPM	WT_E1_R3_RiboC_CPM	Ski7_E1_R1_RiboC_CPM	Ski7_E1_R2_RiboC_CPM	Ski7_E1_R3_RiboC_CPM	log2FC	FDR	significant		Genes	WT_E2_R1_RiboC_CPM	WT_E2_R2_RiboC_CPM	WT_E2_R3_RiboC_CPM	Ski7_E2_R1_RiboC_CPM	Ski7_E2_R2_RiboC_CPM	Ski7_E2_R3_RiboC_CPM	log2FC	FDR	significant		Genes	WT_E3_R1_RiboC_CPM	WT_E3_R2_RiboC_CPM	WT_E3_R3_RiboC_CPM	Ski7_E3_R1_RiboC_CPM	Ski7_E3_R2_RiboC_CPM	Ski7_E3_R3_RiboC_CPM	log2FC	FDR	significant		Genes	WT_E4_R1_RiboC_CPM	WT_E4_R2_RiboC_CPM	WT_E4_R3_RiboC_CPM	Ski7_E4_R1_RiboC_CPM	Ski7_E4_R2_RiboC_CPM	Ski7_E4_R3_RiboC_CPM	log2FC	FDR	significant
	ENSDARG00000097414	2.115	1.64744	3.54625	275.749	254.21	276.634	6.76047	1.2994e-12	UP		ENSDARG00000097414	4.00567	1.09931	2.56088	253.248	210.459	234.246	6.73039	4.15061e-12	UP		ENSDARG00000097414	1.64696	3.49805	1.08592	205.729	194.024	236.72	6.73039	4.15061e-12	UP		ENSDARG00000097414	1.49608	0.883361	1.12889	146.715	93.2126	128.428	6.73045	3.96936e-11	UP
	ENSDARG00000022430	104.844	106.535	101.205	3.91689	2.80976	3.34189	-4.98971	9.43045e-12	DOWN		ENSDARG00000022430	84.119	71.6751	110.484	2.21931	2.22387	4.08569	-4.92776	1.37449e-11	DOWN		ENSDARG00000022430	92.5041	109.106	86.8737	1.9272	1.56723	2.9197	-4.92776	1.37449e-11	DOWN		ENSDARG00000022430	94.2533	93.0473	95.9556	4.05808	4.9782	2.72671	-4.5434	3.96936e-11	DOWN
	ENSDARG00000092310	255.311	277.32	260.786	95.572	102.187	98.2144	-1.42043	6.3633e-11	DOWN		ENSDARG00000092310	252.357	265.594	260.844	105.54	98.2547	107.006	-1.32608	2.37824e-10	DOWN		ENSDARG00000092310	245.397	272.848	242.16	94.9147	107.199	112.521	-1.32608	2.37824e-10	DOWN		ENSDARG00000092310	249.846	285.62	287.491	114.875	121.365	119.703	-1.20956	1.32595e-09	DOWN
	ENSDARG00000010420	58.9178	52.7182	52.921	0	0.147882	0	-9.1011	9.30517e-10	DOWN		ENSDARG00000010420	40.6289	116.307	57.437	0.24659	0	0.194557	-8.69897	4.36922e-10	DOWN		ENSDARG00000010420	54.8985	54.9693	60.8116	0.2409	0.626894	0.224592	-8.69897	4.36922e-10	DOWN		ENSDARG00000010420	61.8381	52.7072	54.9393	0.31216	0.343324	0	-7.72291	2.28675e-09	DOWN
	ENSDARG00000097973	141.705	108.731	136.667	0.391689	0	0	-10.3181	1.33919e-08	DOWN		ENSDARG00000097973	133.904	55.4053	130.605	0	0	0	-11.6676	1.9105e-08	DOWN		ENSDARG00000027602	37.0565	32.9816	35.8354	2.1681	1.88068	2.02133	-11.6676	1.9105e-08	DOWN		ENSDARG00000097973	149.11	131.915	162.184	0	0	0	-12.1531	1.05709e-08	DOWN
	ENSDARG00000108812	27.7971	21.4168	31.3707	154.717	156.903	138.503	2.48011	1.34401e-08	UP		ENSDARG00000039974	50.3569	35.178	36.584	130.939	125.143	140.275	1.72058	3.74314e-08	UP		ENSDARG00000039974	38.978	38.312	37.4643	128.641	135.409	137.226	1.72058	3.74314e-08	UP		ENSDARG00000059125	478.747	466.709	445.535	214.142	224.534	196.323	-1.13014	2.45398e-08	DOWN
	ENSDARG00000039974	35.955	39.5387	40.9183	117.898	128.658	133.676	1.70803	2.75945e-08	UP		ENSDARG00000018787	32.6176	81.1292	60.3637	2.4659	1.61736	2.52924	-4.71967	5.40536e-08	DOWN		ENSDARG00000097973	125.169	114.936	140.084	0	0.313447	0	-4.71967	5.40536e-08	DOWN		ENSDARG00000039974	44.3838	31.801	44.0267	117.372	144.54	136.336	1.73959	2.55176e-08	UP
	ENSDARG00000027602	34.1421	35.42	29.4612	1.56675	3.10553	3.15623	-3.57396	3.00717e-08	DOWN		ENSDARG00000020084	38.9122	36.0574	33.6573	0	0	0	-10.1246	5.76402e-08	DOWN		ENSDARG00000108812	29.9197	22.9872	27.148	144.54	155.156	126.67	-10.1246	5.76402e-08	DOWN		ENSDARG00000021220	70.8147	69.1966	69.2386	21.539	19.5695	15.5423	-1.88342	2.55176e-08	DOWN
	ENSDARG00000071347	52.5728	45.0301	59.1951	0.391689	0.295765	0	-7.78506	5.25671e-08	DOWN		ENSDARG00000027602	36.6232	19.3479	31.4623	2.71249	2.62821	2.72379	-3.40783	6.88677e-08	DOWN		ENSDARG00000059125	428.209	440.754	440.341	210.065	212.517	217.181	-3.40783	6.88677e-08	DOWN		ENSDARG00000007294	98.7416	103.059	87.6771	191.978	211.66	208.048	1.07913	4.13681e-08	UP
	ENSDARG00000059226	62.8457	65.074	62.7414	148.842	179.973	147.971	1.3242	5.25671e-08	UP		ENSDARG00000007294	88.1246	86.8456	82.3141	172.366	166.386	187.164	1.03215	8.96843e-08	UP		ENSDARG00000007294	83.4458	87.6178	78.7293	171.521	174.59	163.728	1.03215	8.96843e-08	UP		ENSDARG00000027602	32.4152	27.9731	41.0163	4.05808	2.23161	3.27205	-3.42917	5.56578e-08	DOWN
	ENSDARG00000020084	25.38	41.4607	30.5523	0	0	0	-9.96986	5.88463e-08	DOWN		ENSDARG00000071347	39.4844	53.2067	64.7538	0.739769	1.01085	0	-6.45462	1.17586e-07	DOWN		ENSDARG00000018787	41.7229	62.9649	66.7841	2.8908	3.76136	1.57215	-6.45462	1.17586e-07	DOWN		ENSDARG00000020084	41.8904	34.4511	38.006	0	0	0.272671	-8.41076	8.48328e-08	DOWN
	ENSDARG00000114370	283.41	320.977	359.808	93.2219	84.4408	108.611	-1.75198	7.43547e-08	DOWN		ENSDARG00000059125	442.34	333.971	422.546	190.614	203.787	222.184	-0.955158	2.47932e-07	DOWN		ENSDARG00000061963	85.6417	76.7905	88.5026	180.916	162.992	174.957	-0.955158	2.47932e-07	DOWN		ENSDARG00000000189	90.2637	95.9918	101.976	39.02	37.4224	41.7187	-1.28868	2.50285e-07	DOWN
	ENSDARG00000059125	428.74	432.179	420.64	228.354	206.592	202.556	-1.00952	7.76836e-08	DOWN		ENSDARG00000108812	29.7564	43.5327	37.3157	153.872	145.765	131.131	1.93757	3.96719e-07	UP		ENSDARG00000020084	27.1748	36.8128	27.148	0.481801	0	0	1.93757	3.96719e-07	UP		ENSDARG00000018787	31.4178	36.5122	58.326	1.87296	2.23161	2.45404	-4.24126	2.50285e-07	DOWN
	ENSDARG00000007294	81.5785	98.8466	86.474	171.168	192.691	172.664	1.0081	7.76836e-08	UP		ENSDARG00000110809	84.119	86.8456	95.8502	36.2487	41.0405	35.993	-1.23579	4.24298e-07	DOWN		ENSDARG00000114370	298.648	349.472	333.921	125.027	96.5416	96.5747	-1.23579	4.24298e-07	DOWN		ENSDARG00000100192	11.47	16.4894	15.0519	0	0.171662	0	-7.04335	3.40908e-07	DOWN
	ENSDARG00000018787	44.415	74.9587	58.9223	3.13351	3.54918	2.97057	-4.18422	1.0485e-07	DOWN		ENSDARG00000061963	85.2634	82.2285	85.9725	184.202	150.01	161.482	0.968102	6.47863e-07	UP		ENSDARG00000071347	49.9577	49.9721	62.4405	0	1.25379	2.02133	0.968102	6.47863e-07	UP		ENSDARG00000071347	44.8825	46.5237	48.9186	0.936479	0.686649	0.818014	-5.82575	3.44567e-07	DOWN
	ENSDARG00000000887	107.261	98.5721	112.389	237.755	218.422	240.802	1.13004	2.59066e-07	UP		ENSDARG00000114370	277.535	313.084	357.06	92.4711	112.204	128.213	-1.50906	6.69063e-07	DOWN		ENSDARG00000077788	18.1165	16.3242	21.1755	68.8975	58.928	56.8218	-1.50906	6.69063e-07	DOWN		ENSDARG00000010779	82.2846	79.208	78.2697	2.80944	2.40327	1.09068	-5.21891	4.02968e-07	DOWN
	ENSDARG00000100192	12.9921	14.5524	11.4571	0	0.147882	0	-7.03926	2.59066e-07	DOWN		ENSDARG00000059226	71.5297	78.9306	72.0706	158.311	170.632	154.478	1.11481	6.76563e-07	UP		ENSDARG00000059226	66.4272	71.7933	83.0729	154.658	168.321	157.888	1.11481	6.76563e-07	UP		ENSDARG00000114370	319.663	377.195	345.817	124.552	101.109	133.609	-1.54251	4.50995e-07	DOWN
	ENSDARG00000092546	86.4128	88.1382	70.925	182.527	178.642	177.491	1.13348	3.12016e-07	UP		ENSDARG00000015905	147.637	134.116	107.191	1.97272	2.62821	3.11291	-5.61841	9.23891e-07	DOWN		ENSDARG00000058943	102.386	129.928	111.85	51.3118	48.2708	47.8381	-5.61841	9.23891e-07	DOWN		ENSDARG00000061963	92.7572	92.4584	94.4505	187.296	172.692	184.053	0.95899	6.07631e-07	UP
	ENSDARG00000077040	0.302143	0	1.09115	36.0354	20.9993	23.3932	5.72825	3.46443e-07	UP		ENSDARG00000077788	16.5949	20.8869	15.7311	62.6338	54.1816	53.8922	1.66357	9.8453e-07	UP		ENSDARG00000010779	63.9568	65.6301	91.2174	2.6499	4.07481	2.9197	1.66357	9.8453e-07	UP		ENSDARG00000059226	65.329	78.6191	57.9497	150.461	150.376	138.79	1.11775	6.84901e-07	UP
	ENSDARG00000061963	90.6428	90.0603	85.9284	200.153	167.255	157.626	0.973309	3.53831e-07	UP		ENSDARG00000017772	98.4249	93.8812	87.4359	218.972	230.07	224.129	1.269	1.34073e-06	UP		ENSDARG00000077040	0.823478	0.999442	0.54296	25.7763	21.0009	27.4003	1.269	1.34073e-06	UP		ENSDARG00000000887	132.653	113.365	149.013	271.267	276.719	269.399	1.0515	7.50382e-07	UP
	ENSDARG00000010779	81.8807	62.3283	69.8339	3.13351	2.95765	2.59925	-4.62114	1.02842e-06	DOWN		ENSDARG00000067950	36.6232	46.6108	34.389	6.16474	7.27812	5.64215	-2.62287	1.54475e-06	DOWN		ENSDARG00000092546	77.1325	82.7872	82.53	183.566	138.23	171.139	-2.62287	1.54475e-06	DOWN		ENSDARG00000013150	135.146	120.431	149.39	230.374	289.937	260.674	0.950865	7.50382e-07	UP
	ENSDARG00000018820	108.771	99.1212	70.925	1.56675	1.33094	0.556981	-6.36809	1.08117e-06	DOWN		ENSDARG00000010779	85.8357	19.7876	72.4364	1.23295	4.24557	2.14012	-4.47597	1.88062e-06	DOWN		ENSDARG00000100192	8.78377	13.9922	10.3162	0.2409	0.313447	0	-4.47597	1.88062e-06	DOWN		ENSDARG00000077788	14.9608	18.845	19.1911	64.3049	53.7303	49.6262	1.64944	1.09791e-06	UP
	ENSDARG00000000189	113.606	109.83	108.57	53.2697	42.4422	58.6687	-1.10822	1.19652e-06	DOWN		ENSDARG00000077040	0.572238	1.09931	0.731681	30.0839	22.0365	23.5414	4.81067	2.3289e-06	UP		ENSDARG00000104153	2.47043	1.83231	3.25776	38.785	27.5833	22.6838	4.81067	2.3289e-06	UP		ENSDARG00000015905	137.64	34.4511	148.637	2.49728	2.05995	1.63603	-5.67138	1.36071e-06	DOWN
	ENSDARG00000005274	23.8693	16.1999	24.551	0.783377	0	0.556981	-5.77916	1.40244e-06	DOWN		ENSDARG00000000887	115.02	117.187	124.386	227.849	223.802	245.725	0.9668	2.66936e-06	UP		ENSDARG00000112528	289.864	303.664	265.508	180.916	168.007	172.487	0.9668	2.66936e-06	UP		ENSDARG00000097580	39.8956	33.5677	53.0578	8.42831	8.06812	5.7261	-2.50011	1.63608e-06	DOWN
	ENSDARG00000017772	104.844	83.4705	98.4767	213.862	234.246	211.653	1.20329	2.1465e-06	UP		ENSDARG00000097580	25.7507	40.0149	41.7058	5.91815	7.48029	6.80949	-2.41256	2.66936e-06	DOWN		ENSDARG00000018820	124.62	103.775	79.8152	0.963601	4.7017	0.449184	-2.41256	2.66936e-06	DOWN		ENSDARG00000018820	117.692	111.598	71.8727	1.24864	1.88828	2.18137	-5.77242	1.94415e-06	DOWN
	ENSDARG00000044622	18.7328	17.5727	18.8224	62.2785	55.1601	54.0272	1.63257	2.34737e-06	UP		ENSDARG00000100192	14.8782	10.3335	16.4628	0.24659	0.80868	0.389114	-4.72372	2.7634e-06	DOWN		ENSDARG00000034497	21.6849	20.6551	26.6051	0.722701	0.313447	0.224592	-4.72372	2.7634e-06	DOWN		ENSDARG00000108812	18.4517	32.3899	21.4489	94.5844	81.8829	73.6212	1.76166	2.08798e-06	UP
	ENSDARG00000008105	15.1071	25.81	16.6401	0.391689	0.739412	0	-5.47824	2.38231e-06	DOWN		ENSDARG00000104153	2.28895	3.5178	2.19504	37.235	27.6973	27.2379	3.45075	2.99983e-06	UP		ENSDARG00000000887	124.894	110.272	154.201	242.105	260.788	254.238	3.45075	2.99983e-06	UP		ENSDARG00000078890	171.052	181.383	178.741	91.7749	88.921	103.615	-0.903485	2.16458e-06	DOWN
	ENSDARG00000104153	3.32357	1.37287	3.27346	36.0354	27.654	23.0219	3.4254	2.44564e-06	UP		ENSDARG00000021220	90.4136	91.4627	77.1923	32.5498	35.5819	39.6896	-1.26221	3.15035e-06	DOWN		ENSDARG00000021220	94.7	80.6217	98.8188	37.0987	37.3002	37.7315	-1.26221	3.15035e-06	DOWN		ENSDARG00000044622	15.9582	21.4951	18.4385	53.0671	57.1635	64.3504	1.63106	2.92008e-06	UP
	ENSDARG00000015905	133.245	56.0131	112.662	3.5252	2.36612	3.52755	-5.03321	2.55585e-06	DOWN		ENSDARG00000018820	121.887	35.6177	74.2656	1.97272	2.42604	0.389114	-5.56901	3.15035e-06	DOWN		ENSDARG00000097580	27.4493	48.1398	38.5502	6.98611	9.08996	5.8394	-5.56901	3.15035e-06	DOWN		ENSDARG00000008105	20.9452	20.0228	24.4593	0.624319	0.686649	0.272671	-5.24247	3.08045e-06	DOWN
	ENSDARG00000009886	22.9628	22.5151	19.6408	57.9699	66.3992	56.4408	1.47459	3.49876e-06	UP		ENSDARG00000000189	101.858	96.9593	111.216	45.6191	52.1599	55.2541	-1.01554	4.27088e-06	DOWN		ENSDARG00000006990	11.5287	12.8262	14.6599	0.2409	0	0	-1.01554	4.27088e-06	DOWN		ENSDARG00000034497	19.9478	25.9119	25.5882	0.624319	0.514987	0.818014	-5.15784	3.08045e-06	DOWN
	ENSDARG00000058943	109.98	120.538	95.7488	56.7948	42.738	53.0989	-1.10414	3.49876e-06	DOWN		ENSDARG00000098984	3.43343	4.17738	5.48761	20.2204	21.6322	16.9264	2.1423	6.31723e-06	UP		ENSDARG00000015905	120.228	60.6328	115.651	2.409	3.76136	2.9197	2.1423	6.31723e-06	UP		ENSDARG00000058943	99.2403	94.814	105.363	48.0726	44.8038	44.7181	-1.12199	3.35423e-06	DOWN
	ENSDARG00000077788	22.6607	22.2405	17.4585	57.5782	50.1321	62.9389	1.45081	3.88943e-06	UP		ENSDARG00000034497	16.0227	8.57463	28.1697	0.739769	1.01085	0	-4.85786	7.39608e-06	DOWN		ENSDARG00000044760	51.8791	46.9738	40.1791	2.1681	2.50757	2.02133	-4.85786	7.39608e-06	DOWN		ENSDARG00000062168	24.436	30.3287	25.5882	0.624319	0	0.272671	-6.60084	3.35423e-06	DOWN
	ENSDARG00000074289	101.218	104.887	102.841	197.803	177.459	178.977	0.841057	4.18246e-06	UP		ENSDARG00000014674	149.926	135.875	138.654	71.0178	84.5071	76.0717	-0.870359	7.90703e-06	DOWN		ENSDARG00000008105	20.3125	35.3136	17.9177	1.4454	0.313447	0.673777	-0.870359	7.90703e-06	DOWN		ENSDARG00000017772	115.697	77.4413	115.899	247.23	235.521	204.231	1.16026	3.56432e-06	UP
	ENSDARG00000021589	14.805	16.749	14.185	0	0	0	-8.88039	4.39855e-06	DOWN		ENSDARG00000058734	42.3456	32.9793	22.6821	91.2382	86.9331	99.6131	1.52056	1.251e-05	UP		ENSDARG00000017772	109.248	85.9521	105.877	214.401	226.622	215.833	1.52056	1.251e-05	UP		ENSDARG00000074289	59.8434	59.1852	64.723	123.303	102.826	111.523	0.875242	4.3235e-06	UP
	ENSDARG00000034497	25.6821	15.9253	16.0945	0.783377	0.591529	0.556981	-4.88472	5.37286e-06	DOWN		ENSDARG00000008105	19.4561	19.128	16.8287	0.24659	0.80868	1.3619	-4.41577	1.251e-05	DOWN		ENSDARG00000005274	21.6849	13.9922	15.2029	0.481801	0.313447	0.449184	-4.41577	1.251e-05	DOWN		ENSDARG00000005274	16.9556	21.7896	16.5571	0.624319	0.514987	0.545342	-4.98024	5.394e-06	DOWN
	ENSDARG00000112528	236.578	246.018	257.785	150.408	159.269	157.44	-0.663072	5.38341e-06	DOWN		ENSDARG00000062168	17.7394	13.4116	31.0964	0.739769	0.20217	0.389114	-5.49169	1.251e-05	DOWN		ENSDARG00000044622	20.3125	15.8245	17.3747	52.9981	47.9574	55.0251	-5.49169	1.251e-05	DOWN		ENSDARG00000092546	87.2716	77.1468	79.3986	163.884	158.101	142.88	0.933878	5.45868e-06	UP
	ENSDARG00000097580	32.9336	37.8912	32.1891	6.65871	8.57718	6.86944	-2.20145	6.9805e-06	DOWN		ENSDARG00000013150	148.21	121.364	142.678	219.465	237.55	244.558	0.773618	1.251e-05	UP		ENSDARG00000103954	17.5675	15.4914	14.117	2.6499	3.13447	2.02133	0.773618	1.251e-05	UP		ENSDARG00000077737	6.98173	4.71126	5.26815	27.7822	25.921	28.9032	2.2975	7.50028e-06	UP
	ENSDARG00000078890	167.387	154.86	162.036	85.7798	88.4336	99.6997	-0.819206	6.9805e-06	DOWN		ENSDARG00000092546	87.5524	90.5833	95.1185	179.764	171.642	150.003	0.873499	1.251e-05	UP		ENSDARG00000062168	26.9003	29.4836	33.1206	0.722701	0	0.898369	0.873499	1.251e-05	UP		ENSDARG00000095135	44.3838	45.0514	48.5423	0.624319	1.71662	2.45404	-4.78636	7.5165e-06	DOWN
	ENSDARG00000042477	49.2493	62.0537	48.5564	21.9346	16.4149	19.4943	-1.47731	7.33638e-06	DOWN		ENSDARG00000112528	276.391	265.814	249.137	150.42	182.56	178.992	-0.626224	1.251e-05	DOWN		ENSDARG00000097102	26.9003	32.4819	30.4058	102.624	94.9744	70.9711	-0.626224	1.251e-05	DOWN		ENSDARG00000104153	1.99478	3.53344	2.63408	37.147	24.7194	16.9056	3.2124	7.5165e-06	UP
	ENSDARG00000101791	0	0.549148	0	41.9107	33.8651	33.2332	7.36186	8.78057e-06	UP		ENSDARG00000005274	21.1728	6.81573	19.7554	0.986359	0.60651	0.389114	-4.53217	1.251e-05	DOWN		ENSDARG00000000189	101.288	106.607	102.62	47.4574	55.1666	56.8218	-4.53217	1.251e-05	DOWN		ENSDARG00000006990	9.97389	10.8948	16.5571	0.31216	0	0.545342	-5.49266	9.84324e-06	DOWN
	ENSDARG00000020326	11.7836	14.827	12.8211	38.7772	37.5621	38.9887	1.54443	9.55281e-06	UP		ENSDARG00000078890	172.816	153.684	155.482	101.102	86.5288	92.609	-0.779989	1.53273e-05	DOWN		ENSDARG00000058734	34.3116	33.6479	27.148	96.1192	87.7651	93.655	-0.779989	1.53273e-05	DOWN		ENSDARG00000058734	41.3917	32.6843	28.5985	103.637	94.2426	91.8902	1.50447	1.24458e-05	UP
	ENSDARG00000062168	23.8693	23.6134	27.0061	1.95844	0.147882	0.18566	-5.4716	9.81574e-06	DOWN		ENSDARG00000021589	10.3003	5.49656	9.14601	0	0	0	-7.9843	1.68971e-05	DOWN		ENSDARG00000017427	133.952	115.935	123.795	64.0795	59.2414	59.7415	-7.9843	1.68971e-05	DOWN		ENSDARG00000103015	161.577	176.967	144.122	282.505	264.875	257.674	0.736261	1.36193e-05	UP
	ENSDARG00000006990	10.8771	16.1999	16.6401	0	0.443647	0.742642	-4.88946	9.86187e-06	DOWN		ENSDARG00000006990	8.01133	17.1493	13.5361	0.493179	0.60651	0.389114	-4.63682	2.03835e-05	DOWN		ENSDARG00000095135	45.8403	43.8089	34.7495	1.2045	1.56723	2.24592	-4.63682	2.03835e-05	DOWN		ENSDARG00000104076	155.593	152.527	171.591	88.6533	92.5259	79.3473	-0.879019	2.39676e-05	DOWN
	ENSDARG00000095135	49.2493	33.7726	33.553	0.391689	1.77459	2.22793	-4.54855	1.10484e-05	DOWN		ENSDARG00000103954	13.1615	10.7733	19.7554	2.4659	2.42604	3.69658	-2.32363	2.10811e-05	DOWN		ENSDARG00000021589	9.60725	10.161	11.4022	0	0	0	-2.32363	2.10811e-05	DOWN		ENSDARG00000063466	89.2664	92.7529	75.6356	143.593	134.24	142.607	0.704876	2.67195e-05	UP
	ENSDARG00000060282	20.8478	22.2405	21.8231	0.391689	0.887294	1.67094	-4.30748	1.19318e-05	DOWN		ENSDARG00000075525	6.86685	7.25546	10.6094	31.0703	35.1776	33.4638	2.00374	2.10811e-05	UP		ENSDARG00000078890	175.95	156.746	158.001	107.923	94.9744	84.6713	2.00374	2.10811e-05	UP		ENSDARG00000014674	147.614	156.649	142.616	84.2831	92.6976	81.8014	-0.786688	2.84684e-05	DOWN
	ENSDARG00000013150	137.777	152.389	151.125	237.755	254.801	250.27	0.751894	1.33814e-05	UP		ENSDARG00000017427	135.62	144.23	110.85	59.6747	65.5031	74.5152	-0.967629	2.36683e-05	DOWN		ENSDARG00000110809	93.053	76.9571	87.4166	47.4574	43.5691	46.266	-0.967629	2.36683e-05	DOWN		ENSDARG00000036494	66.3264	68.6077	73.7541	35.5862	37.4224	37.6286	-0.914776	2.84684e-05	DOWN
	ENSDARG00000044760	42.6021	48.8742	54.0121	5.48364	2.80976	3.89887	-3.63595	1.64279e-05	DOWN		ENSDARG00000040303	104.72	89.484	99.8744	42.1668	44.4774	52.3358	-1.07532	2.44385e-05	DOWN		ENSDARG00000097406	8.23478	6.82952	8.68737	0	0	0	-1.07532	2.44385e-05	DOWN		ENSDARG00000021589	6.48303	9.42251	4.89186	0	0	0	-7.75727	3.23188e-05	DOWN
	ENSDARG00000098984	5.13643	5.21691	4.91019	18.4094	20.9993	17.6377	1.89749	1.66334e-05	UP		ENSDARG00000074289	82.9745	96.7394	72.4364	146.967	145.158	132.299	0.74492	2.69856e-05	UP		ENSDARG00000018397	3.01942	2.33203	1.62888	17.5857	10.9706	15.946	0.74492	2.69856e-05	UP		ENSDARG00000102471	34.4099	38.279	31.9852	85.5318	109.349	110.705	1.54341	3.32969e-05	UP
	ENSDARG00000075525	6.345	11.5321	5.72856	34.4686	33.5693	25.4355	1.97576	1.93515e-05	UP		ENSDARG00000058943	93.2748	87.7251	111.947	51.5372	50.3404	50.1956	-0.944565	2.91689e-05	DOWN		ENSDARG00000098984	4.66638	5.16379	4.88664	23.1264	15.3589	15.2723	-0.944565	2.91689e-05	DOWN		ENSDARG00000061421	44.3838	64.1909	32.3615	9.98911	6.00818	9.54349	-2.48601	3.37049e-05	DOWN
	ENSDARG00000069356	77.3485	76.3316	68.1971	24.2847	37.4142	25.8068	-1.32465	2.10081e-05	DOWN		ENSDARG00000031782	139.626	93.0018	126.947	9.12382	17.3866	17.121	-3.02024	2.91689e-05	DOWN		ENSDARG00000075525	6.86232	7.32924	8.68737	30.1125	31.6581	26.0527	-3.02024	2.91689e-05	DOWN		ENSDARG00000097406	6.48303	5.59462	7.90223	0	0	0	-7.68659	3.37049e-05	DOWN
	ENSDARG00000105727	20.8478	15.6507	21.0047	1.17507	2.66188	3.52755	-2.87266	2.1684e-05	DOWN		ENSDARG00000101791	0.572238	0	0.731681	29.5908	33.3581	37.3549	6.47716	2.96397e-05	UP		ENSDARG00000042477	54.6241	48.8061	56.4679	23.6082	21.6278	17.9674	6.47716	2.96397e-05	UP		ENSDARG00000020326	10.9713	11.7781	16.5571	33.4011	40.6839	31.9025	1.42846	3.63081e-05	UP
	ENSDARG00000058734	38.07	38.9895	25.6421	84.9964	95.9756	89.8597	1.40158	2.1815e-05	UP		ENSDARG00000093353	19.4561	14.5109	22.3163	53.0168	74.3986	77.239	1.87975	2.96397e-05	UP		ENSDARG00000062972	78.7794	59.3003	86.8737	15.8994	23.822	20.8871	1.87975	2.96397e-05	UP		ENSDARG00000078322	6.48303	2.65008	9.40742	164.82	160.333	178.6	4.81204	4.17055e-05	UP
	ENSDARG00000097406	5.74071	9.06094	4.63741	0	0	0	-7.65069	2.26193e-05	DOWN		ENSDARG00000038695	331.898	355.298	316.452	250.535	231.08	240.083	-0.476941	2.96397e-05	DOWN		ENSDARG00000103511	180.616	179.233	150.943	96.3601	101.557	105.783	-0.476941	2.96397e-05	DOWN		ENSDARG00000105727	18.4517	20.6117	24.8356	2.18512	4.63488	2.45404	-2.72842	4.17055e-05	DOWN
	ENSDARG00000063466	105.75	95.8263	98.7495	160.984	153.502	164.866	0.674285	3.06594e-05	UP		ENSDARG00000095135	47.4957	8.57463	34.7548	1.47954	2.42604	0.778227	-4.21605	3.38925e-05	DOWN		ENSDARG00000105727	16.1951	22.654	22.8043	2.409	2.50757	4.04266	-4.21605	3.38925e-05	DOWN		ENSDARG00000103954	13.9635	11.4837	15.4282	3.43376	2.91826	2.45404	-2.20353	4.7862e-05	DOWN
	ENSDARG00000074656	807.325	781.987	757.807	1473.14	1429.28	1277.16	0.832255	3.06594e-05	UP		ENSDARG00000060282	19.4561	35.6177	23.4138	0.739769	1.61736	3.50202	-3.70276	3.39955e-05	DOWN		ENSDARG00000075899	23.6064	17.99	14.6599	70.8247	73.66	65.5809	-3.70276	3.39955e-05	DOWN		ENSDARG00000044760	45.3812	44.4625	49.6712	4.6824	4.9782	4.36274	-3.29981	4.86608e-05	DOWN
	ENSDARG00000062972	83.6935	53.5419	79.1087	13.7091	22.0345	22.0936	-1.8729	3.12974e-05	DOWN		ENSDARG00000062972	77.2521	92.7819	82.6799	21.6999	23.0474	25.6815	-1.84422	3.5283e-05	DOWN		ENSDARG00000102879	22.2339	21.9877	11.9451	0.963601	2.19413	0.673777	-1.84422	3.5283e-05	DOWN		ENSDARG00000005544	61.3395	58.5962	48.9186	103.325	114.67	114.249	0.978803	4.89755e-05	UP
	ENSDARG00000031782	133.245	113.399	110.207	9.00884	15.9713	19.68	-2.9471	3.31486e-05	DOWN		ENSDARG00000019706	53.2181	25.0643	29.2672	96.4166	108.768	92.4145	1.51651	3.59067e-05	UP		ENSDARG00000031782	116.934	98.9448	126.51	6.26341	15.9858	22.6838	1.51651	3.59067e-05	UP		ENSDARG00000075899	21.9426	18.2561	24.083	81.1615	83.2562	69.5312	1.86906	5.11771e-05	UP
	ENSDARG00000014674	146.237	133.443	121.664	72.8541	77.4903	85.5895	-0.76238	3.408e-05	DOWN		ENSDARG00000097406	7.43909	7.69518	6.21929	0	0	0.194557	-6.12415	4.08643e-05	DOWN		ENSDARG00000062987	187.204	165.241	180.263	116.837	113.154	111.847	-6.12415	4.08643e-05	DOWN		ENSDARG00000097102	39.8956	36.5122	37.2534	109.256	106.259	73.0759	1.34711	5.21432e-05	UP
	ENSDARG00000012726	22.9628	16.1999	22.3687	4.70026	3.54918	2.41359	-2.55742	3.42643e-05	DOWN		ENSDARG00000055885	169.382	202.053	168.287	272.728	263.428	269.656	0.573349	4.18774e-05	UP		ENSDARG00000070297	49.4087	60.2997	84.1589	329.552	354.195	220.999	0.573349	4.18774e-05	UP		ENSDARG00000110809	86.2742	95.9918	76.3882	48.0726	46.5205	50.9895	-0.831359	6.139e-05	DOWN
	ENSDARG00000039069	88.8299	88.962	93.2937	39.9522	39.0409	47.3434	-1.09884	3.42643e-05	DOWN		ENSDARG00000063466	97.2804	98.0586	100.606	165.708	146.169	154.673	0.655742	4.98438e-05	UP		ENSDARG00000069356	70.5446	79.2891	92.8462	33.4852	40.1212	28.9724	0.655742	4.98438e-05	UP		ENSDARG00000055885	172.548	159.299	160.679	247.23	241.014	238.86	0.563143	6.139e-05	UP
	ENSDARG00000044328	3.32357	3.02031	3.81904	17.2343	17.598	15.2242	2.28796	3.6572e-05	UP		ENSDARG00000044622	17.7394	29.6814	19.0237	59.1815	47.3078	57.3942	1.27195	5.07888e-05	UP		ENSDARG00000104076	118.032	143.92	166.689	86.0014	78.3617	77.0351	1.27195	5.07888e-05	UP		ENSDARG00000031782	97.2455	50.646	94.8267	6.86751	9.44142	14.9969	-2.941	6.60834e-05	DOWN
	ENSDARG00000110809	76.7442	74.6841	85.6556	48.1777	38.3015	45.3012	-0.85426	3.71169e-05	DOWN		ENSDARG00000022832	8.01133	7.91504	7.31681	0	0	0	-7.90594	5.35253e-05	DOWN		ENSDARG00000100075	16.4696	12.6596	15.7459	39.5077	44.5094	37.0577	-7.90594	5.35253e-05	DOWN		ENSDARG00000038768	77.7964	101.881	100.095	55.8766	56.1335	56.9883	-0.731868	7.23402e-05	DOWN
	ENSDARG00000075899	17.8264	17.0236	21.8231	67.3704	71.7229	66.0951	1.85438	4.30874e-05	UP		ENSDARG00000028721	135.048	182.266	136.458	73.9769	84.7093	80.5465	-0.929489	5.97992e-05	DOWN		ENSDARG00000014966	208.34	205.719	205.239	135.627	150.141	137.9	-0.929489	5.97992e-05	DOWN		ENSDARG00000044267	51.3656	47.9959	47.4134	23.0998	27.1226	26.9945	-0.921968	7.23402e-05	DOWN
	ENSDARG00000017427	145.331	118.891	126.028	62.2785	72.0187	73.3359	-0.904143	4.43962e-05	DOWN		ENSDARG00000020326	11.4448	19.128	17.9262	44.8793	40.2318	39.1059	1.32836	5.97992e-05	UP		ENSDARG00000063466	93.602	103.109	102.62	165.98	137.29	164.851	1.32836	5.97992e-05	UP		ENSDARG00000102474	4.48825	3.53344	4.51556	32.4646	24.0327	19.087	2.59288	7.66287e-05	UP
	ENSDARG00000057101	0	1.0983	0.272789	33.6852	40.5198	35.8325	6.19658	4.62846e-05	UP		ENSDARG00000086075	290.697	238.99	281.697	186.915	176.697	152.338	-0.650302	6.31805e-05	DOWN		ENSDARG00000078322	5.76435	8.66183	8.14441	151.767	163.619	151.151	-0.650302	6.31805e-05	DOWN		ENSDARG00000062972	82.7833	45.0514	83.1616	17.4809	19.5695	24.8131	-1.76064	8.01388e-05	DOWN
	ENSDARG00000021220	97.8942	91.7077	90.293	36.427	49.0969	54.3985	-0.987384	5.0165e-05	DOWN		ENSDARG00000055930	34.3343	32.0999	38.7791	67.8122	85.7201	67.5112	1.07372	6.33814e-05	UP		ENSDARG00000098595	167.441	184.73	141.17	86.965	77.1079	73.6663	1.07372	6.33814e-05	UP		ENSDARG00000026941	14.4621	12.0726	10.16	33.7132	28.6676	37.6286	1.44924	8.01388e-05	UP
	ENSDARG00000097102	33.84	34.5963	31.0979	92.0468	89.9125	67.9517	1.3246	5.13357e-05	UP		ENSDARG00000042477	36.051	36.9369	51.9493	17.2613	16.5779	18.6774	-1.24984	6.70165e-05	DOWN		ENSDARG00000069957	31.8412	43.3092	46.6946	113.946	83.0634	95.2271	-1.24984	6.70165e-05	DOWN		ENSDARG00000013892	235.384	230.852	226.154	160.45	162.907	161.421	-0.513709	8.81277e-05	DOWN
	ENSDARG00000062003	20.5457	15.3761	24.0054	51.3112	54.4207	62.5676	1.49112	5.62845e-05	UP		ENSDARG00000103015	141.343	144.45	160.97	225.876	251.5	221.211	0.644019	6.81215e-05	UP		ENSDARG00000039034	0.548985	0.166574	0	18.0675	22.2547	8.53451	0.644019	6.81215e-05	UP		ENSDARG00000044090	5.98434	8.2447	5.64445	0	0.171662	0.272671	-5.14845	8.94401e-05	DOWN
	ENSDARG00000074894	93.0599	82.9213	69.0155	24.2847	30.3159	36.3894	-1.41275	5.62845e-05	DOWN		ENSDARG00000007818	123.603	141.371	127.678	82.1144	88.5505	80.1574	-0.649655	6.81215e-05	DOWN		ENSDARG00000038695	330.489	329.983	365.955	256.559	248.25	246.827	-0.649655	6.81215e-05	DOWN		ENSDARG00000078139	30.4204	28.8564	33.1141	13.735	9.95641	8.18014	-1.53959	8.94401e-05	DOWN
	ENSDARG00000069957	35.6528	45.3047	37.9176	106.148	91.5392	88.9314	1.26442	5.62845e-05	UP		ENSDARG00000026941	12.5892	9.23422	10.6094	29.5908	25.2713	33.4638	1.46334	7.31153e-05	UP		ENSDARG00000074894	84.8183	89.7832	79.8152	24.8127	37.6136	33.4642	1.46334	7.31153e-05	UP		ENSDARG00000091869	91.7598	101.586	116.652	51.1942	44.9755	54.8069	-1.04344	9.15948e-05	DOWN
	ENSDARG00000039034	0.302143	0	0.545577	16.4509	22.4781	9.65434	5.68951	5.7301e-05	UP		ENSDARG00000098800	10.3003	8.13491	12.4386	0	0	0	-8.30851	7.48458e-05	DOWN		ENSDARG00000093353	17.293	20.1554	20.6325	49.3846	67.3911	75.6876	-8.30851	7.48458e-05	DOWN		ENSDARG00000103511	156.59	156.06	156.163	98.6425	97.1608	92.4355	-0.701473	9.34581e-05	DOWN
	ENSDARG00000098800	11.7836	5.21691	16.9129	0	0	0	-8.44974	5.90908e-05	DOWN		ENSDARG00000067713	10.8725	10.5534	11.3411	31.8101	28.7082	34.6311	1.53708	7.48458e-05	UP		ENSDARG00000102471	36.233	35.9799	27.691	77.8108	98.4223	95.9009	1.53708	7.48458e-05	UP		ENSDARG00000074894	98.2429	103.942	88.0534	34.3376	38.9673	40.3553	-1.35027	0.000102948	DOWN
	ENSDARG00000013921	15.7114	15.9253	11.1843	58.3616	62.85	55.6981	2.04621	6.4674e-05	UP		ENSDARG00000008384	0.572238	2.41849	2.19504	16.5215	10.9172	20.0393	3.04422	8.13137e-05	UP		ENSDARG00000035650	71.0936	75.4579	78.7293	41.194	31.6581	38.8545	3.04422	8.13137e-05	UP		ENSDARG00000077040	1.99478	6.18352	1.88148	31.216	25.5777	24.5404	2.92898	0.000102948	UP
	ENSDARG00000074843	106.959	88.1382	78.5631	198.978	228.922	229.476	1.2677	6.46987e-05	UP		ENSDARG00000097102	25.1785	37.5965	33.6573	89.2655	80.6659	67.1221	1.27303	0.000101389	UP		ENSDARG00000013150	148.775	143.42	134.111	224.037	225.995	224.143	1.27303	0.000101389	UP		ENSDARG00000035650	62.8355	82.1525	62.8415	35.5862	31.5858	38.4466	-0.984111	0.000102948	DOWN
	ENSDARG00000029461	5.43857	6.3152	9.00202	0	0	0	-7.74573	6.54061e-05	DOWN		ENSDARG00000061421	56.6515	44.1923	27.438	6.41133	10.715	10.3115	-2.20515	0.000101389	DOWN		ENSDARG00000022832	6.86232	6.49638	10.3162	0	0	0	-2.20515	0.000101389	DOWN		ENSDARG00000057101	0.997389	0.883361	0.376297	36.2105	38.624	45.8088	5.69476	0.000106022	UP
	ENSDARG00000078322	5.43857	10.4338	10.6388	157.851	147.143	155.398	4.10225	7.36912e-05	UP		ENSDARG00000069356	67.5241	83.7675	73.8998	32.3032	40.434	28.5998	-1.15693	0.000104136	DOWN		ENSDARG00000086075	299.746	272.015	256.277	183.807	172.082	177.428	-1.15693	0.000104136	DOWN		ENSDARG00000042477	54.3577	41.8124	53.8104	20.9147	20.5995	23.9951	-1.19156	0.000107598	DOWN
	ENSDARG00000040303	91.8514	92.2569	77.472	34.8603	45.8435	52.3562	-0.961202	7.87708e-05	DOWN		ENSDARG00000000540	49.2125	61.5615	48.2909	20.2204	18.5996	21.0121	-1.41535	0.000107252	DOWN		ENSDARG00000056138	148.501	132.759	152.029	258.486	290.879	261.425	-1.41535	0.000107252	DOWN		ENSDARG00000014208	366.541	299.754	327.754	538.163	683.731	684.677	0.941922	0.000107598	UP
	ENSDARG00000098032	6.345	4.11861	3.54625	30.5517	19.0768	20.0513	2.30074	7.90525e-05	UP		ENSDARG00000013921	21.1728	9.23422	15.3653	65.8394	59.2358	51.1684	1.99823	0.000116749	UP		ENSDARG00000102226	11.2542	7.66239	13.0311	33.4852	31.0312	28.9724	1.99823	0.000116749	UP		ENSDARG00000036214	150.107	193.456	167.828	113.314	101.109	106.614	-0.677567	0.000107598	DOWN
	ENSDARG00000086075	295.193	294.618	272.516	192.319	178.346	189.002	-0.624755	8.48105e-05	DOWN		ENSDARG00000102474	7.43909	3.07807	4.75593	30.0839	26.8886	21.5958	2.43587	0.000122734	UP		ENSDARG00000103015	148.226	155.913	157.459	257.763	236.339	218.079	2.43587	0.000122734	UP		ENSDARG00000007818	112.206	110.126	120.791	68.9873	73.1281	79.62	-0.629157	0.000116432	DOWN
	ENSDARG00000026941	12.9921	12.905	10.6388	30.9434	31.0553	34.1615	1.39544	8.48105e-05	UP		ENSDARG00000074581	0.572238	0	0.731681	5.17838	6.26727	7.78227	4.05986	0.000144737	UP		ENSDARG00000014674	142.736	125.763	128.682	74.6791	77.1079	91.409	4.05986	0.000144737	UP		ENSDARG00000096859	6.98173	8.2447	6.77334	0.31216	0	0	-6.02304	0.000119921	DOWN
	ENSDARG00000029356	9.06428	11.8067	19.9136	0.391689	0.443647	0.18566	-5.20083	8.48105e-05	DOWN		ENSDARG00000038414	80.6855	54.0861	68.4122	134.638	110.789	126.656	0.888666	0.000144737	UP		ENSDARG00000040303	104.033	96.7793	98.8188	52.0345	51.7187	51.6562	0.888666	0.000144737	UP		ENSDARG00000060282	14.9608	17.6672	17.6859	0.936479	0.858311	2.72671	-3.4915	0.000124059	DOWN
	ENSDARG00000067950	31.4228	31.3014	38.4632	5.48364	11.9785	10.7683	-1.79693	8.68578e-05	DOWN		ENSDARG00000105573	11.4448	16.4897	19.7554	37.9748	50.1382	45.9154	1.47065	0.000144737	UP		ENSDARG00000074843	102.935	88.4507	78.1863	205.97	228.189	201.235	1.47065	0.000144737	UP		ENSDARG00000055930	41.8904	34.1566	38.7586	78.0399	79.4796	72.8032	1.00993	0.000124059	UP
	ENSDARG00000102471	27.7971	38.7149	34.3714	79.5128	95.6799	86.1465	1.37416	8.70033e-05	UP		ENSDARG00000102226	10.8725	8.13491	12.0727	35.0157	23.2496	30.5454	1.52745	0.000146485	UP		ENSDARG00000101791	3.56841	0.499721	0	39.0259	34.1657	28.5232	1.52745	0.000146485	UP		ENSDARG00000075525	10.9713	6.77243	8.65482	31.216	24.7194	29.7212	1.71154	0.000128884	UP
	ENSDARG00000014208	331.753	327.841	292.157	514.679	644.323	673.205	0.94663	8.70033e-05	UP		ENSDARG00000102879	23.4618	20.0075	14.2678	2.21931	2.22387	1.3619	-3.29525	0.000146485	DOWN		ENSDARG00000107086	19.489	21.9877	27.691	58.7797	47.6439	50.3087	-3.29525	0.000146485	DOWN		ENSDARG00000011196	6.98173	2.94454	4.13926	30.9038	29.5259	30.2665	2.73048	0.000128884	UP
	ENSDARG00000058094	200.018	190.554	226.142	136.699	141.671	133.49	-0.582046	9.66067e-05	DOWN		ENSDARG00000058094	189.411	212.607	221.333	144.502	136.465	142.416	-0.560812	0.000172746	DOWN		ENSDARG00000057101	0	0.333147	3.25776	35.1715	34.1657	35.0364	-0.560812	0.000172746	DOWN		ENSDARG00000025386	427.88	368.067	386.08	627.753	569.232	560.612	0.573161	0.000129313	UP
	ENSDARG00000028581	38.07	48.8742	50.4659	20.3678	8.87294	12.6249	-1.75937	0.000106059	DOWN		ENSDARG00000039034	0	1.09931	0.731681	20.9601	26.8886	11.2843	4.67496	0.000172746	UP		ENSDARG00000098800	9.05826	7.32924	11.4022	0	0	0	4.67496	0.000172746	UP		ENSDARG00000030949	179.031	145.754	157.668	103.637	91.6676	101.161	-0.701448	0.000135838	DOWN
	ENSDARG00000104076	136.871	144.7	144.851	88.5216	79.7086	86.7034	-0.744632	0.000133498	DOWN		ENSDARG00000040614	366.804	372.447	357.06	268.29	270.706	286.582	-0.409158	0.000187243	DOWN		ENSDARG00000075249	0	0	0.54296	26.499	15.6723	18.8657	-0.409158	0.000187243	DOWN		ENSDARG00000062109	28.9243	37.69	52.3052	4.6824	2.7466	4.90808	-3.29381	0.000135941	DOWN
	ENSDARG00000055885	180.681	199.615	170.493	251.464	247.111	284.246	0.507662	0.000156632	UP		ENSDARG00000077737	9.15581	9.8938	4.75593	24.9056	28.506	23.5414	1.6828	0.000188776	UP		ENSDARG00000061421	53.5261	38.312	39.0932	10.3587	6.58238	12.3526	1.6828	0.000188776	UP		ENSDARG00000074012	33.9112	35.9233	32.3615	18.1053	11.3297	13.0882	-1.2742	0.000140335	DOWN
	ENSDARG00000077737	8.45999	9.33552	6.00135	28.985	20.9993	26.1781	1.66911	0.000169016	UP		ENSDARG00000015887	8.58357	9.01436	7.31681	0	0.20217	0.194557	-5.59609	0.000194367	DOWN		ENSDARG00000022000	64.7803	69.7944	70.0419	35.6533	39.4943	31.4429	-5.59609	0.000194367	DOWN		ENSDARG00000013921	12.4674	19.1395	9.03112	64.9292	52.5286	41.7187	1.94638	0.000154073	UP
	ENSDARG00000060320	132.338	102.416	90.5658	32.9018	45.8435	41.2166	-1.42331	0.000169682	DOWN		ENSDARG00000058372	155.649	180.727	136.093	72.9905	74.6008	85.9941	-1.01816	0.000194367	DOWN		ENSDARG00000060320	125.992	102.276	105.877	33.2443	52.9725	37.5069	-1.01816	0.000194367	DOWN		ENSDARG00000074843	115.697	87.1582	66.6045	189.481	210.115	213.229	1.19477	0.00015908	UP
	ENSDARG00000013453	87.9235	93.0806	87.0196	131.607	120.08	141.473	0.551842	0.000169682	UP		ENSDARG00000070297	58.3683	74.3135	89.9968	263.111	388.167	213.623	1.94555	0.000202501	UP		ENSDARG00000009886	29.9197	25.8189	27.148	52.7572	62.3759	57.0464	1.94555	0.000202501	UP		ENSDARG00000038695	372.026	366.3	359.363	268.769	269.853	287.395	-0.410148	0.000163451	DOWN
	ENSDARG00000028259	107.865	118.891	70.1067	38.3855	45.6956	42.3306	-1.22385	0.000173492	DOWN		ENSDARG00000062987	187.122	181.167	172.311	128.72	112.609	125.489	-0.558899	0.000202501	DOWN		ENSDARG00000060282	18.6655	24.1532	17.9177	1.9272	0.94034	3.59348	-0.558899	0.000202501	DOWN		ENSDARG00000069356	77.7964	80.9747	72.249	33.0889	37.7657	36.2653	-1.10578	0.000173348	DOWN
	ENSDARG00000036494	56.1985	65.074	64.6509	34.0769	36.8227	38.2461	-0.764626	0.000180986	DOWN		ENSDARG00000062195	12.017	6.81573	9.87769	0.24659	0.40434	0	-5.2686	0.000204824	DOWN		ENSDARG00000057497	334.058	289.005	302.429	213.92	229.13	219.651	-5.2686	0.000204824	DOWN		ENSDARG00000036863	74.8042	76.2635	74.883	148.276	159.131	141.789	0.991522	0.000173348	UP
	ENSDARG00000014966	188.839	207.029	219.049	137.483	141.08	159.297	-0.488298	0.000187057	DOWN		ENSDARG00000104034	485.258	441.044	444.13	327.718	306.288	287.749	-0.571321	0.00020937	DOWN		ENSDARG00000023609	4.94087	2.33203	5.97256	44.0848	78.9886	85.3451	-0.571321	0.00020937	DOWN		ENSDARG00000017427	125.671	123.965	118.91	61.8076	66.09	82.3467	-0.809574	0.00018037	DOWN
	ENSDARG00000014790	203.946	212.52	169.674	121.423	98.6375	108.054	-0.84247	0.000188036	DOWN		ENSDARG00000062335	6.86685	8.35477	5.85345	0	0.20217	0	-6.10875	0.000217159	DOWN		ENSDARG00000062003	24.7043	15.3248	32.5776	53.9617	59.5549	64.2334	-6.10875	0.000217159	DOWN		ENSDARG00000062335	6.98173	2.94454	9.03112	0	0	0	-7.59829	0.00018037	DOWN
	ENSDARG00000040614	351.694	370.126	346.714	273.399	272.104	262.524	-0.403437	0.000201264	DOWN		ENSDARG00000025206	0	0.439725	0.731681	21.9465	14.7584	8.5605	5.00513	0.000231522	UP		ENSDARG00000038768	121.6	110.605	115.108	77.5699	65.8238	77.9335	5.00513	0.000231522	UP		ENSDARG00000042946	83.7807	68.0188	78.646	43.7024	37.594	38.7193	-0.94025	0.00018037	DOWN
	ENSDARG00000103511	166.481	171.883	176.494	103.014	110.468	116.78	-0.637845	0.0002148	DOWN		ENSDARG00000089954	54.9348	60.4621	56.3394	131.432	125.75	100.78	1.05395	0.000233944	UP		ENSDARG00000102657	6.31333	7.32924	9.23033	0.963601	0	0.449184	1.05395	0.000233944	UP		ENSDARG00000069957	37.4021	42.4013	39.8874	103.949	86.5178	77.4386	1.15637	0.000189236	UP
	ENSDARG00000112087	0.302143	1.0983	0.545577	11.7507	14.6404	11.8823	4.21932	0.0002148	UP		ENSDARG00000009886	34.9065	29.0218	20.8529	54.0031	65.0988	53.5031	1.03698	0.000240108	UP		ENSDARG00000042946	77.1325	85.7855	92.3033	45.0484	37.3002	52.7792	1.03698	0.000240108	UP		ENSDARG00000039069	78.7938	81.5636	86.1719	43.7024	42.5722	40.628	-0.958362	0.000189236	DOWN
	ENSDARG00000070432	132.943	135.09	124.119	90.4801	84.8845	86.7034	-0.583056	0.0002148	DOWN		ENSDARG00000014565	45.779	36.0574	40.2425	84.0871	67.9291	72.5697	0.889423	0.000242734	UP		ENSDARG00000004925	6.03884	4.83064	3.80072	0	0	0.224592	0.889423	0.000242734	UP		ENSDARG00000086075	232.89	264.714	240.83	163.572	176.64	150.515	-0.589493	0.000189236	DOWN
	ENSDARG00000102755	7.85571	6.04063	5.45577	27.4182	25.5836	27.2921	2.04954	0.00022146	UP		ENSDARG00000012726	20.0283	16.05	17.9262	6.90451	2.0217	3.50202	-2.12306	0.000253198	DOWN		ENSDARG00000028581	46.6638	38.9783	66.2412	15.4176	14.732	18.6412	-2.12306	0.000253198	DOWN		ENSDARG00000095796	39.8956	38.5734	33.1141	13.4229	11.673	10.0888	-1.664	0.000191581	DOWN
	ENSDARG00000092722	5.13643	1.64744	4.36462	14.1008	17.0065	23.0219	2.284	0.000227119	UP		ENSDARG00000063159	10.3003	14.9506	10.9752	0.493179	0.80868	0.972784	-3.92713	0.000270506	DOWN		ENSDARG00000055885	176.773	180.066	163.974	244.032	242.921	244.581	-3.92713	0.000270506	DOWN		ENSDARG00000016775	50.3682	47.1126	58.7023	88.9655	100.937	83.9827	0.812965	0.00020219	UP
	ENSDARG00000013892	204.551	193.575	206.228	143.358	152.171	141.659	-0.466074	0.00022716	DOWN		ENSDARG00000087417	29.1841	36.0574	32.5598	15.7817	14.5562	12.2571	-1.20574	0.000270557	DOWN		ENSDARG00000061761	42.8209	51.3047	42.3509	17.8266	20.0606	18.8657	-1.20574	0.000270557	DOWN		ENSDARG00000102226	8.47781	9.42251	10.16	29.343	23.1744	26.7218	1.48682	0.00020567	UP
	ENSDARG00000098595	152.884	140.856	178.404	83.8214	86.6591	77.4204	-0.929555	0.000231621	DOWN		ENSDARG00000100285	2.28895	4.17738	4.02425	0	0	0	-6.80228	0.000271492	DOWN		ENSDARG00000005544	60.6629	57.3014	54.839	97.3238	113.781	96.5747	-6.80228	0.000271492	DOWN		ENSDARG00000006420	81.2872	113.365	93.3216	195.724	213.033	201.231	1.07581	0.00023062	UP
	ENSDARG00000097096	12.69	25.2608	24.8238	1.56675	1.47882	4.45585	-3.0138	0.000231621	DOWN		ENSDARG00000002385	98.4249	120.265	117.801	71.7576	68.94	58.1725	-0.764948	0.000276792	DOWN		ENSDARG00000035957	373.036	361.632	362.698	601.769	468.603	526.669	-0.764948	0.000276792	DOWN		ENSDARG00000089331	25.9321	19.4339	13.5467	0	0	0	-9.23965	0.00023062	DOWN
	ENSDARG00000070297	64.0542	42.8335	85.6556	241.672	281.568	195.872	1.90085	0.000231621	UP		ENSDARG00000104693	63.5184	102.236	54.8761	34.5226	27.293	21.7904	-1.41492	0.000284216	DOWN		ENSDARG00000115799	383.466	343.308	342.065	187.661	204.681	215.159	-1.41492	0.000284216	DOWN		ENSDARG00000040717	192.995	201.406	165.194	96.4573	110.379	109.614	-0.820561	0.00023062	DOWN
	ENSDARG00000102879	23.265	25.2608	13.9122	3.13351	1.47882	2.97057	-3.07565	0.000234403	DOWN		ENSDARG00000069957	32.0453	41.9937	47.9251	104.061	87.3375	74.5152	1.10916	0.000284216	UP		ENSDARG00000060758	27.7238	36.1465	31.4917	10.8405	11.5975	10.1067	1.10916	0.000284216	UP		ENSDARG00000012726	16.4569	18.5506	18.8148	3.43376	4.29156	4.36274	-2.14044	0.00023689	DOWN
	ENSDARG00000025386	388.555	366.556	386.814	616.91	553.967	489.772	0.539042	0.000234403	UP		ENSDARG00000042866	0.572238	0.439725	0	19.234	8.28897	14.9809	5.28873	0.000322335	UP		ENSDARG00000062195	19.2145	11.1604	11.9451	0.722701	0	0.898369	5.28873	0.000322335	UP		ENSDARG00000074656	670.246	635.136	692.762	1136.57	1087.82	1004.25	0.692404	0.000247318	UP
	ENSDARG00000102976	18.7328	9.88466	16.0945	0.783377	0	0.556981	-5.23575	0.000240098	DOWN		ENSDARG00000013892	202.572	222.94	208.895	155.105	155.671	153.894	-0.451237	0.000345993	DOWN		ENSDARG00000105573	12.3522	17.99	19.5466	40.7122	42.0019	44.4693	-0.451237	0.000345993	DOWN		ENSDARG00000101791	1.49608	2.65008	0	28.7187	35.8774	25.3584	4.33917	0.000247318	UP
	ENSDARG00000103954	13.8986	18.1219	13.3666	5.09195	3.99282	4.08453	-1.79595	0.000240098	DOWN		ENSDARG00000060320	140.771	78.7107	100.24	42.1668	41.2427	41.8297	-1.33632	0.000365485	DOWN		ENSDARG00000061789	6.31333	10.3276	11.9451	0.722701	2.19413	1.34755	-1.33632	0.000365485	DOWN		ENSDARG00000098800	5.98434	4.12235	8.65482	0	0	0	-7.59211	0.000247694	DOWN
	ENSDARG00000035957	353.507	333.058	355.989	548.756	501.913	468.05	0.541712	0.00024859	UP		ENSDARG00000044090	4.00567	7.25546	9.87769	0.24659	0.60651	0.58367	-3.78209	0.000378413	DOWN		ENSDARG00000004836	69.7212	83.4534	68.956	132.495	125.692	132.509	-3.78209	0.000378413	DOWN		ENSDARG00000074691	60.3421	63.602	54.9393	90.2141	98.3624	102.797	0.703179	0.000247979	UP
	ENSDARG00000059404	84.9021	103.24	103.932	52.878	34.6045	50.314	-1.09626	0.00024859	DOWN		ENSDARG00000069807	363.943	265.594	378.279	224.15	215.513	194.751	-0.663776	0.000386874	DOWN		ENSDARG00000074289	76.309	81.1214	74.3856	119.727	113.781	117.237	-0.663776	0.000386874	DOWN		ENSDARG00000035771	256.828	191.1	297.274	535.978	534.899	428.367	1.01138	0.000251844	UP
	ENSDARG00000038695	307.883	338.001	330.62	257.339	252.287	235.789	-0.390479	0.000258388	DOWN		ENSDARG00000039069	83.5467	58.4834	96.5819	40.4407	41.647	45.1372	-0.897394	0.000391584	DOWN		ENSDARG00000039069	88.3867	77.6234	78.7293	37.5805	51.0918	42.4479	-0.897394	0.000391584	DOWN		ENSDARG00000014966	195.987	196.4	211.479	139.535	144.883	150.242	-0.474137	0.000270354	DOWN
	ENSDARG00000056138	166.178	120.813	184.132	261.256	278.462	281.461	0.802776	0.000278097	UP		ENSDARG00000060639	25.7507	5.93628	14.9995	1.72613	1.21302	3.30746	-2.83201	0.000448574	DOWN		ENSDARG00000040614	363.977	335.979	371.385	278.722	260.788	280.067	-2.83201	0.000448574	DOWN		ENSDARG00000101043	33.9112	28.562	26.7171	114.875	160.504	98.4343	2.07818	0.000271669	UP
	ENSDARG00000076362	15.7114	26.0845	20.4591	3.5252	5.32376	3.89887	-2.25379	0.000278097	DOWN		ENSDARG00000020009	13.1615	9.01436	11.3411	63.3735	45.0839	44.9426	2.2197	0.000458012	UP		ENSDARG00000087417	33.7626	28.151	47.7805	17.8266	14.732	15.4969	2.2197	0.000458012	UP		ENSDARG00000067950	32.4152	33.8622	43.2741	9.98911	12.5313	13.0882	-1.61506	0.00028722	DOWN
	ENSDARG00000023609	6.04285	4.94233	4.36462	39.1689	72.0187	96.3578	3.76446	0.000278097	UP		ENSDARG00000019660	12.017	2.41849	6.95097	54.2497	33.3581	36.1876	2.66365	0.000468694	UP		ENSDARG00000105532	36.233	30.483	27.691	14.6949	12.8513	9.88206	2.66365	0.000468694	UP		ENSDARG00000062003	24.436	22.6729	31.6089	59.3103	60.2534	71.9852	1.28265	0.000299647	UP
	ENSDARG00000030087	4.23	1.92202	4.09183	20.3678	24.5485	14.8528	2.53841	0.000298072	UP		ENSDARG00000035650	68.6685	61.3416	83.0458	42.9066	39.4232	35.993	-0.846862	0.000468694	DOWN		ENSDARG00000031814	5.48985	3.99777	14.117	0.2409	0.626894	0.224592	-0.846862	0.000468694	DOWN		ENSDARG00000060320	143.624	113.659	100.471	38.0835	54.4169	47.1721	-1.34489	0.000299647	DOWN
	ENSDARG00000060639	21.7543	15.9253	13.9122	2.74182	1.92247	2.41359	-2.87741	0.000300587	DOWN		ENSDARG00000062109	26.8952	14.5109	42.0717	6.41133	2.22387	2.33468	-2.93646	0.000484381	DOWN		ENSDARG00000013095	213.006	204.553	200.895	154.417	149.514	169.567	-2.93646	0.000484381	DOWN		ENSDARG00000100285	3.98956	4.12235	7.52593	0	0.171662	0	-5.59291	0.000300212	DOWN
	ENSDARG00000055930	30.5164	34.3217	39.8271	68.5455	69.0611	60.154	0.915065	0.000300587	UP		ENSDARG00000014208	368.521	303.63	299.989	503.783	565.065	640.092	0.817334	0.000511043	UP		ENSDARG00000027087	8.50928	8.66183	10.3162	1.4454	0.94034	0.898369	0.817334	0.000511043	UP		ENSDARG00000099900	118.191	107.77	121.168	77.7278	82.7412	75.8026	-0.551932	0.000300212	DOWN
	ENSDARG00000062987	153.186	164.744	162.855	112.023	114.313	106.012	-0.532957	0.000305942	DOWN		ENSDARG00000004836	76.6799	67.9375	69.5097	133.405	109.981	123.933	0.782839	0.000527714	UP		ENSDARG00000007867	36.5075	39.1448	44.5228	83.8333	71.7793	80.1794	0.782839	0.000527714	UP		ENSDARG00000019706	46.3786	37.3956	37.6297	95.2087	93.5559	93.7989	1.22521	0.000325433	UP
	ENSDARG00000089331	21.15	9.88466	12.8211	0	0	0	-8.81757	0.00030941	DOWN		ENSDARG00000028699	223.745	228.877	249.137	154.119	144.349	175.49	-0.5664	0.000527714	DOWN		ENSDARG00000058372	158.382	140.255	118.908	71.5474	68.3314	76.1368	-0.5664	0.000527714	DOWN		ENSDARG00000112528	306.697	271.486	286.738	207.898	215.608	202.049	-0.465552	0.000334597	DOWN
	ENSDARG00000071662	3.62571	5.76605	5.45577	0	0	0	-7.26596	0.000322508	DOWN		ENSDARG00000036569	220.884	207.99	203.041	161.27	151.83	132.688	-0.502664	0.000537437	DOWN		ENSDARG00000101043	25.2533	37.8122	26.0621	113.946	152.649	90.7353	-0.502664	0.000537437	DOWN		ENSDARG00000107086	19.9478	23.2618	32.7378	55.5644	52.0137	54.5342	1.08714	0.000334597	UP
	ENSDARG00000091768	82.7871	91.7077	81.0182	146.492	132.798	139.431	0.710439	0.000334712	UP		ENSDARG00000074012	30.9008	27.0431	26.3405	10.3568	13.1411	14.7863	-1.12872	0.000548005	DOWN		ENSDARG00000044267	47.7617	43.6423	41.265	27.2217	24.7623	25.3789	-1.12872	0.000548005	DOWN		ENSDARG00000035957	407.434	363.061	370.652	575.31	542.624	526.528	0.52786	0.00033557	UP
	ENSDARG00000062893	30.2143	27.4574	28.0972	73.6375	73.4975	55.5125	1.23768	0.000342783	UP		ENSDARG00000004925	6.29462	4.39725	6.21929	0.24659	0.40434	0.194557	-4.15294	0.000586351	DOWN		ENSDARG00000028721	129.561	141.921	165.06	79.4971	89.0189	84.8959	-4.15294	0.000586351	DOWN		ENSDARG00000097096	14.4621	17.6672	19.9437	1.87296	1.88828	2.72671	-2.99811	0.00033557	DOWN
	ENSDARG00000061761	49.2493	50.5216	41.4639	20.3678	19.5205	20.9796	-1.21357	0.00036282	DOWN		ENSDARG00000018397	2.28895	3.73766	4.02425	15.5351	12.7367	11.0897	1.91966	0.000617291	UP		ENSDARG00000028699	228.103	220.71	237.274	144.058	143.872	170.69	1.91966	0.000617291	UP		ENSDARG00000013453	93.7546	91.575	98.2134	132.98	139.39	133.609	0.518613	0.000341584	UP
	ENSDARG00000062195	11.4814	14.0033	12.5483	0.391689	0.295765	1.11396	-4.29452	0.000371874	DOWN		ENSDARG00000096859	5.72238	7.91504	2.92672	0.24659	0	0.389114	-4.52469	0.000617291	DOWN		ENSDARG00000100285	1.92145	3.99777	4.88664	0	0	0	-4.52469	0.000617291	DOWN		ENSDARG00000117011	7.48042	5.30016	5.64445	0	0	0	-7.5633	0.000350166	DOWN
	ENSDARG00000006420	84.2978	99.1212	83.4733	174.693	191.064	174.15	1.01699	0.000372072	UP		ENSDARG00000044760	40.6289	27.2629	48.6568	2.4659	3.23472	14.7863	-2.47079	0.00062268	DOWN		ENSDARG00000013892	204.223	191.893	228.043	159.717	162.365	136.327	-2.47079	0.00062268	DOWN		ENSDARG00000112073	0.498695	0.294454	0	7.17967	7.38148	7.08945	4.68418	0.000350166	UP
	ENSDARG00000030789	287.036	249.588	233.78	343.119	394.55	364.823	0.518779	0.00038158	UP		ENSDARG00000042946	75.5354	98.0586	68.0463	47.5918	43.6687	45.5263	-0.828512	0.000631344	DOWN		ENSDARG00000078640	83.1713	74.7916	67.8701	43.603	38.2405	42.2233	-0.828512	0.000631344	DOWN		ENSDARG00000069807	393.969	358.939	373.286	234.432	267.793	209.412	-0.659654	0.000358893	DOWN
	ENSDARG00000004836	61.6371	88.962	68.4699	126.124	117.714	134.604	0.787011	0.000386179	UP		ENSDARG00000101082	48.068	43.7526	55.9736	81.6212	86.1245	77.8227	0.735614	0.000633927	UP		ENSDARG00000070432	130.11	118.767	130.311	81.1834	88.392	88.9385	0.735614	0.000633927	UP		ENSDARG00000029356	6.98173	12.6615	11.6652	0.624319	0	0.818014	-4.55039	0.000367378	DOWN
	ENSDARG00000036863	73.1185	79.0773	65.742	129.649	139.601	137.76	0.902461	0.000394837	UP		ENSDARG00000027600	57.2238	56.2848	58.1686	78.6621	90.1679	92.8036	0.60903	0.000641623	UP		ENSDARG00000045155	11.5287	12.3265	11.9451	26.9808	26.0161	25.1543	0.60903	0.000641623	UP		ENSDARG00000022000	61.8381	62.7186	77.8934	37.147	41.7139	31.9025	-0.866217	0.000368017	DOWN
	ENSDARG00000059657	0	0.549148	0.545577	9.79222	15.084	21.1653	5.25244	0.000398897	UP		ENSDARG00000031814	4.00567	7.47532	12.0727	0.739769	0.40434	0.58367	-3.73085	0.00064435	DOWN		ENSDARG00000028688	46.9383	44.8083	39.6361	69.3793	74.9138	66.0301	-3.73085	0.00064435	DOWN		ENSDARG00000018397	2.49347	2.06117	2.63408	11.5499	7.89646	11.4522	2.0923	0.00039315	UP
	ENSDARG00000005544	60.7307	62.8774	57.8312	103.406	105.736	102.67	0.781195	0.000416119	UP		ENSDARG00000045155	15.4504	12.3123	12.8044	23.1794	33.9646	28.0162	1.0823	0.00064435	UP		ENSDARG00000067596	56.82	62.6317	48.8664	29.3898	26.643	35.4856	1.0823	0.00064435	UP		ENSDARG00000025206	0	0.294454	0.376297	13.1107	13.9046	4.36274	5.24239	0.00039315	UP
	ENSDARG00000101308	8.45999	8.78637	9.82039	49.7445	29.8722	25.6211	1.93925	0.000428522	UP		ENSDARG00000014292	48.068	49.9087	54.5102	78.1689	101.894	84.4376	0.79311	0.00064435	UP		ENSDARG00000055930	29.0962	38.8117	41.808	68.1748	59.5549	74.7892	0.79311	0.00064435	UP		ENSDARG00000028699	179.53	170.783	205.458	116.123	119.305	135.245	-0.584073	0.00039315	DOWN
	ENSDARG00000079645	31.725	28.8303	28.9156	0.783377	0.295765	0	-6.57725	0.000428522	DOWN		ENSDARG00000043317	5.15014	11.6527	9.14601	0.986359	1.01085	1.3619	-2.93436	0.00064435	DOWN		ENSDARG00000036569	217.947	223.375	215.555	165.739	136.036	159.46	-2.93436	0.00064435	DOWN		ENSDARG00000028721	130.159	153.41	147.885	74.294	84.2861	93.5262	-0.776203	0.000405836	DOWN
	ENSDARG00000060469	110.282	101.043	85.11	54.8364	58.2656	48.4574	-0.874748	0.000428522	DOWN		ENSDARG00000076362	20.0283	27.2629	15.3653	6.16474	5.66076	3.11291	-2.07846	0.000647694	DOWN		ENSDARG00000013921	19.2145	16.1577	9.23033	50.1073	57.0473	44.4693	-2.07846	0.000647694	DOWN		ENSDARG00000079645	29.423	28.562	23.3304	0	0.343324	0	-7.18889	0.000405836	DOWN
	ENSDARG00000004785	64.6585	71.9384	88.1107	31.7268	39.4846	41.2166	-0.989138	0.00043192	DOWN		ENSDARG00000103137	32.6176	31.0006	32.194	17.5079	14.7584	17.7047	-0.936858	0.000679082	DOWN		ENSDARG00000011196	1.92145	7.99554	5.97256	31.7988	23.5085	26.0527	-0.936858	0.000679082	DOWN		ENSDARG00000079608	12.9661	14.7227	10.9126	30.2795	31.2425	33.2659	1.28996	0.000405836	UP
	ENSDARG00000028327	76.7442	77.7044	70.925	42.6941	52.794	44.9298	-0.675936	0.00045162	DOWN		ENSDARG00000052746	16.0227	9.23422	17.1945	51.7838	33.1559	41.4406	1.60041	0.000684026	UP		ENSDARG00000102474	4.66638	6.82952	6.51553	32.2807	26.643	16.8444	1.60041	0.000684026	UP		ENSDARG00000023609	6.48303	2.06117	5.26815	39.9564	62.1417	83.7101	3.81939	0.00041715	UP
	ENSDARG00000107086	23.5671	23.3388	21.0047	54.8364	44.6605	41.4023	1.04576	0.00045162	UP		ENSDARG00000030789	278.68	241.629	247.674	332.649	395.445	351.175	0.494101	0.000733442	UP		ENSDARG00000100715	291.786	261.354	283.425	203.802	210.636	199.887	0.494101	0.000733442	UP		ENSDARG00000009886	34.9086	30.6232	30.1037	54.6279	72.7848	58.6243	0.966813	0.000417395	UP
	ENSDARG00000079608	12.9921	15.3761	9.27481	25.4598	31.7947	32.3049	1.25467	0.000454776	UP		ENSDARG00000105507	129.326	166.436	194.627	287.03	404.138	340.474	1.06595	0.000788421	UP		ENSDARG00000078139	33.2136	30.9827	29.8628	15.8994	12.2244	10.3312	1.06595	0.000788421	UP		ENSDARG00000046124	131.157	152.527	107.245	88.029	79.9946	87.2548	-0.618832	0.000421985	DOWN
	ENSDARG00000105366	184.911	156.782	219.322	76.3793	84.2929	67.3947	-1.29726	0.000474906	DOWN		ENSDARG00000029461	8.01133	4.39725	5.85345	0.24659	0	0.389114	-4.61683	0.000797669	DOWN		ENSDARG00000074656	782.304	764.407	730.825	1247.14	1166.34	1160.47	-4.61683	0.000797669	DOWN		ENSDARG00000040614	375.018	329.493	359.74	281.568	283.414	255.22	-0.374388	0.000421985	DOWN
	ENSDARG00000020718	4.53214	9.61009	7.0925	0.783377	0.295765	0.371321	-3.95465	0.000474906	DOWN		ENSDARG00000103369	49.7847	30.7807	39.5108	87.5393	76.6225	70.235	0.988405	0.000831676	UP		ENSDARG00000076919	2.74493	0.499721	1.62888	18.7902	18.4934	7.41154	0.988405	0.000831676	UP		ENSDARG00000054864	421.896	421.952	410.54	336.196	322.038	301.847	-0.38582	0.00042853	DOWN
	ENSDARG00000076919	1.51071	2.19659	2.18231	22.7179	16.8586	11.5109	3.07813	0.000503995	UP		ENSDARG00000061994	50.9292	59.143	47.5593	25.6453	31.9429	25.0978	-0.933398	0.000831676	DOWN		ENSDARG00000002385	111.993	110.272	125.424	68.1748	75.8541	66.2547	-0.933398	0.000831676	DOWN		ENSDARG00000099236	33.4125	29.7398	33.1141	50.5699	61.7984	58.6243	0.833359	0.000436137	UP
	ENSDARG00000005789	45.6235	36.2438	30.8251	10.1839	7.24623	8.16906	-2.15525	0.000520338	DOWN		ENSDARG00000067975	45.2068	50.1286	50.1201	89.0189	95.8286	77.239	0.844071	0.000831676	UP		ENSDARG00000040249	5.76435	4.49749	4.34368	21.681	26.643	40.4266	0.844071	0.000831676	UP		ENSDARG00000014565	41.8904	34.7455	39.8874	75.8548	58.0218	73.6212	0.833334	0.00046202	UP
	ENSDARG00000008384	4.83428	2.74574	1.09115	14.4925	14.4925	15.9668	2.37579	0.000520338	UP		ENSDARG00000079608	10.3003	17.1493	12.0727	28.1112	28.3038	36.3821	1.20095	0.000853536	UP		ENSDARG00000058094	200.929	191.06	213.926	145.745	139.17	141.269	1.20095	0.000853536	UP		ENSDARG00000089954	51.8643	61.2463	51.9289	129.546	108.662	88.6182	0.979614	0.000478026	UP
	ENSDARG00000022832	6.345	7.4135	7.36529	0.391689	0	0.556981	-4.48472	0.000525922	DOWN		ENSDARG00000036494	61.8017	55.845	65.8513	39.9475	37.4015	38.3277	-0.662911	0.000877956	DOWN		ENSDARG00000099099	0	0	0	5.29981	5.32859	6.51317	-0.662911	0.000877956	DOWN		ENSDARG00000098915	0	0.294454	0.376297	12.1742	14.248	18.269	5.74545	0.000478026	UP
	ENSDARG00000010407	19.035	24.7117	27.8244	52.878	47.766	44.0015	1.00901	0.000530704	UP		ENSDARG00000014790	214.589	157.641	202.676	122.308	100.276	122.765	-0.728966	0.000910441	DOWN		ENSDARG00000097096	10.4307	28.3175	16.8318	3.37261	2.19413	2.24592	-0.728966	0.000910441	DOWN		ENSDARG00000098984	6.48303	8.53915	5.64445	20.9147	16.1362	17.7236	1.38773	0.000507475	UP
	ENSDARG00000092919	115.721	95.8263	104.478	211.904	173.614	180.276	0.836967	0.000530704	UP		ENSDARG00000078992	30.9008	19.128	41.34	3.20567	3.03255	1.75101	-3.50245	0.000910441	DOWN		ENSDARG00000028259	99.9154	104.941	79.8152	42.8803	41.6884	48.0627	-3.50245	0.000910441	DOWN		ENSDARG00000028259	110.71	102.764	85.4193	47.4483	44.8038	46.8995	-1.10222	0.000507475	DOWN
	ENSDARG00000100075	19.3371	14.2778	17.4585	30.16	44.3647	36.7608	1.13107	0.000539256	UP		ENSDARG00000019205	298.708	284.502	306.574	205.902	205.607	231.328	-0.467828	0.000944107	DOWN		ENSDARG00000061719	45.2913	46.1409	46.6946	81.6652	61.749	71.4203	-0.467828	0.000944107	DOWN		ENSDARG00000112087	0	1.17781	0.752593	14.0472	12.188	8.99815	3.96847	0.000507703	UP
	ENSDARG00000052182	215.126	262.767	223.687	174.301	182.635	170.251	-0.411967	0.000542562	DOWN		ENSDARG00000088639	94.9915	87.5052	99.8744	44.8793	47.9143	43.7753	-1.04542	0.00095151	DOWN		ENSDARG00000030789	256.102	245.197	251.934	366.409	350.12	353.508	-1.04542	0.00095151	DOWN		ENSDARG00000052746	8.47781	8.53915	15.8045	39.9564	25.2343	39.5373	1.66227	0.000515667	UP
	ENSDARG00000057121	0	0	0	11.359	10.9433	6.31246	8.19904	0.000547055	UP		ENSDARG00000028688	49.7847	44.6321	45.7301	66.3326	67.3226	80.9356	0.620021	0.00101152	UP		ENSDARG00000112073	0.274493	0	0.54296	6.26341	6.26894	3.14429	0.620021	0.00101152	UP		ENSDARG00000062987	191.997	160.183	170.086	112.69	136.986	116.703	-0.505672	0.000531122	DOWN
	ENSDARG00000093353	28.7036	29.654	28.37	58.3616	69.8005	93.5729	1.35853	0.000550852	UP		ENSDARG00000097096	10.3003	19.5677	21.9504	2.21931	2.0217	4.28025	-2.5973	0.00101152	DOWN		ENSDARG00000068562	0.823478	2.49861	0.54296	42.8803	19.1203	18.192	-2.5973	0.00101152	DOWN		ENSDARG00000068596	18.4517	20.9062	20.6963	51.5063	48.5804	38.4466	1.20067	0.000534537	UP
	ENSDARG00000000540	50.4578	60.4063	50.1931	16.0592	23.8091	30.077	-1.18205	0.000550852	DOWN		ENSDARG00000097261	4.5779	5.71642	6.21929	0.24659	0	0.389114	-4.51239	0.0010346	DOWN		ENSDARG00000092722	3.01942	4.16434	4.88664	14.9358	16.6127	19.9887	-4.51239	0.0010346	DOWN		ENSDARG00000020311	174.543	161.066	161.431	98.0181	119.649	127.883	-0.521224	0.000535551	DOWN
	ENSDARG00000011196	4.23	3.29489	7.63808	28.2016	25.2879	19.4943	2.25107	0.000553449	UP		ENSDARG00000089331	25.1785	3.73766	10.9752	0	0	0.389114	-6.21698	0.00104484	DOWN		ENSDARG00000008384	3.56841	3.1649	4.88664	23.8491	16.6127	17.069	-6.21698	0.00104484	DOWN		ENSDARG00000093353	14.4621	20.6117	9.40742	37.7713	41.3706	44.9908	1.4625	0.000535551	UP
	ENSDARG00000102226	11.1793	10.7084	14.4578	35.252	25.4358	28.7774	1.2892	0.000557015	UP		ENSDARG00000102798	355.36	330.013	324.5	440.656	434.464	418.686	0.35855	0.00105803	UP		ENSDARG00000014208	338.999	369.461	316.546	489.991	622.192	679.841	0.35855	0.00105803	UP		ENSDARG00000030789	286.749	247.046	258.892	359.608	397.57	363.471	0.501841	0.000539063	UP
	ENSDARG00000075249	0.604285	0.274574	0.272789	19.9761	15.084	12.8106	5.27385	0.000557015	UP		ENSDARG00000016454	6.86685	5.49656	4.75593	13.0693	16.7801	19.6502	1.54689	0.00111108	UP		ENSDARG00000073845	24.1554	44.8083	42.3509	10.8405	13.1648	10.3312	1.54689	0.00111108	UP		ENSDARG00000031240	45.3812	53.885	19.1911	9.05263	3.08992	2.45404	-3.0632	0.000555228	DOWN
	ENSDARG00000036773	0	0	0	5.87533	6.21106	2.59925	7.23811	0.000575138	UP		ENSDARG00000078822	193.989	200.954	154.751	101.348	90.5722	75.2935	-1.04263	0.00120036	DOWN		ENSDARG00000041306	29.6452	37.3125	28.2339	10.5996	7.83617	14.1493	-1.04263	0.00120036	DOWN		ENSDARG00000105573	11.47	9.12806	14.6756	31.216	32.9591	23.7224	1.32453	0.000555228	UP
	ENSDARG00000098949	4.53214	7.68807	2.72789	0	0	0	-7.27367	0.000575138	DOWN		ENSDARG00000069833	5.15014	3.95752	6.95097	0.493179	0	0.389114	-4.07189	0.00120036	DOWN		ENSDARG00000014565	46.6638	43.1426	39.6361	83.3515	65.1969	77.9335	-4.07189	0.00120036	DOWN		ENSDARG00000008384	3.98956	2.35563	2.63408	18.1053	13.9046	15.5423	2.42251	0.000563789	UP
	ENSDARG00000098915	0.302143	0.823722	0	9.40053	15.084	15.2242	5.03269	0.000582601	UP		ENSDARG00000074894	97.8527	51.2279	73.8998	35.2623	36.3906	33.2692	-1.0681	0.00126327	DOWN		ENSDARG00000060298	488.597	460.91	567.937	810.63	703.061	736.213	-1.0681	0.00126327	DOWN		ENSDARG00000036569	206.46	194.928	206.211	152.022	141.965	137.699	-0.492987	0.000577728	DOWN
	ENSDARG00000078822	194.882	219.11	144.305	98.3138	88.7294	74.4498	-1.10006	0.000583531	DOWN		ENSDARG00000057497	314.159	293.076	285.721	215.519	225.622	233.468	-0.402836	0.00127287	DOWN		ENSDARG00000006639	36.5075	33.1482	35.8354	78.2926	64.57	77.7089	-0.402836	0.00127287	DOWN		ENSDARG00000105258	18.4517	11.7781	11.6652	44.6388	35.0191	33.8112	1.45114	0.000583588	UP
	ENSDARG00000025206	0.604285	1.37287	0.818366	22.7179	14.0488	7.9834	3.92596	0.000589461	UP		ENSDARG00000079742	15.4504	15.6102	25.9747	5.67156	1.61736	3.50202	-2.41065	0.0012806	DOWN		ENSDARG00000071662	3.56841	5.66351	4.34368	0	0	0	-2.41065	0.0012806	DOWN		ENSDARG00000028581	38.3995	38.8679	52.6815	15.2958	13.0463	18.269	-1.48454	0.000583588	DOWN
	ENSDARG00000062109	28.4014	23.6134	40.6455	5.48364	4.14071	4.27019	-2.75657	0.00059774	DOWN		ENSDARG00000103511	191.7	141.811	141.946	105.787	104.522	114.399	-0.541408	0.00131651	DOWN		ENSDARG00000029356	12.3522	12.493	14.117	0.2409	1.56723	0.673777	-0.541408	0.00131651	DOWN		ENSDARG00000010756	0.997389	0.294454	0	3.74592	11.3297	5.99877	4.11266	0.000588564	UP
	ENSDARG00000034989	265.583	307.248	272.789	415.973	435.218	423.492	0.592217	0.00060865	UP		ENSDARG00000010965	45.779	49.6889	53.7785	82.1144	72.3769	85.605	0.681724	0.00131651	UP		ENSDARG00000040553	1.92145	2.66518	1.62888	21.4401	18.1799	23.5822	0.681724	0.00131651	UP		ENSDARG00000002506	81.7859	78.0302	70.7438	50.5699	43.0872	36.8106	-0.822127	0.000588564	DOWN
	ENSDARG00000061579	42.6021	40.0878	46.6468	77.946	94.6447	100.257	1.08133	0.00062284	UP		ENSDARG00000101670	80.1133	88.8244	87.4359	157.324	148.393	152.533	0.833307	0.00131913	UP		ENSDARG00000112087	0.548985	1.16602	0	14.2131	8.77651	6.73777	0.833307	0.00131913	UP		ENSDARG00000005789	51.8643	29.7398	32.7378	11.8621	9.95641	4.09007	-2.12774	0.000588564	DOWN
	ENSDARG00000069361	6.94928	4.11861	3.54625	0	0	0	-7.23666	0.000642389	DOWN		ENSDARG00000036773	0	0	0	3.69885	4.44774	5.05848	7.09866	0.00131913	UP		ENSDARG00000014790	200.929	204.886	183.521	111.296	108.766	132.285	7.09866	0.00131913	UP		ENSDARG00000078401	45.8799	53.0016	47.4134	24.0363	24.7194	22.6317	-1.03531	0.000596865	DOWN
	ENSDARG00000061421	46.8321	29.9286	38.4632	12.1423	11.2391	9.84	-1.79847	0.000643154	DOWN		ENSDARG00000100196	6.29462	3.07807	3.29256	0	0	0.194557	-5.32693	0.00131913	DOWN		ENSDARG00000005789	43.9188	37.8122	31.4917	13.9722	5.01515	7.18695	-5.32693	0.00131913	DOWN		ENSDARG00000076919	1.49608	0.883361	2.25778	13.735	15.1063	14.4516	3.22763	0.000616954	UP
	ENSDARG00000078640	83.6935	81.5485	83.2005	46.6109	50.28	45.1155	-0.80501	0.000699497	DOWN		ENSDARG00000028259	99.5694	91.9025	71.3389	32.5498	47.51	49.612	-1.01163	0.00133592	DOWN		ENSDARG00000115976	569.023	500.388	498.981	355.328	222.861	241.212	-1.01163	0.00133592	DOWN		ENSDARG00000074226	10.4726	10.0114	13.1704	3.43376	0.343324	1.63603	-2.732	0.000650402	DOWN
	ENSDARG00000054864	374.053	385.776	400.181	309.826	297.244	293.901	-0.365299	0.000719424	DOWN		ENSDARG00000030278	77.8243	85.9662	77.1923	111.212	126.154	114.983	0.544717	0.00133592	UP		ENSDARG00000028327	77.9559	70.1275	68.956	39.7486	49.838	48.7365	0.544717	0.00133592	UP		ENSDARG00000101308	14.4621	8.53915	6.39704	43.7024	28.3243	34.9019	1.88263	0.000661884	UP
	ENSDARG00000104034	465.904	452.498	432.37	353.695	316.616	286.845	-0.498898	0.000719424	DOWN		ENSDARG00000104217	9.15581	3.95752	9.51185	51.2907	43.6687	21.7904	2.4239	0.00135207	UP		ENSDARG00000093192	16.7441	12.3265	13.574	42.3985	45.4498	30.9937	2.4239	0.00135207	UP		ENSDARG00000059404	103.23	109.537	101.976	52.755	44.6322	61.6237	-0.989892	0.000664396	DOWN
	ENSDARG00000098507	27.1928	22.5151	26.4605	45.0442	48.6533	52.9132	0.947085	0.000719424	UP		ENSDARG00000099298	99.5694	96.9593	93.2893	61.1542	70.5574	62.0636	-0.579142	0.0014632	DOWN		ENSDARG00000098915	0.274493	0.333147	0.54296	11.0814	9.4034	17.7428	-0.579142	0.0014632	DOWN		ENSDARG00000099038	0.498695	0.294454	0.376297	11.5499	4.63488	8.72548	4.3382	0.000699286	UP
	ENSDARG00000015460	301.841	336.902	321.072	434.383	413.331	407.339	0.386156	0.000719424	UP		ENSDARG00000029356	10.8725	5.2767	20.1212	0.493179	1.81953	0.778227	-3.47598	0.0014717	DOWN		ENSDARG00000062269	3.56841	1.83231	5.97256	0	0	0	-3.47598	0.0014717	DOWN		ENSDARG00000057497	358.063	290.92	346.945	240.363	257.665	245.404	-0.419329	0.000699286	DOWN
	ENSDARG00000035954	52.875	51.6199	60.5591	102.231	83.1099	116.966	0.87073	0.000739444	UP		ENSDARG00000074843	113.303	134.776	78.2899	202.204	210.257	219.265	0.946616	0.00150146	UP		ENSDARG00000063159	9.60725	7.66239	15.7459	0.481801	1.88068	0.449184	0.946616	0.00150146	UP		ENSDARG00000056138	132.154	154.883	143.745	211.956	255.948	251.676	0.738466	0.000699286	UP
	ENSDARG00000087417	33.84	34.3217	30.5523	16.8426	17.3022	12.9962	-1.06781	0.000739444	DOWN		ENSDARG00000035957	356.504	415.54	353.768	543.484	504.212	499.816	0.456822	0.00156324	UP		ENSDARG00000069118	178.146	186.229	211.212	126.714	105.632	112.072	0.456822	0.00156324	UP		ENSDARG00000079402	2.99217	3.23899	5.64445	14.0472	20.2561	23.1771	2.2634	0.000699286	UP
	ENSDARG00000020311	149.258	152.938	148.67	104.973	106.771	106.94	-0.499924	0.000765497	DOWN		ENSDARG00000098949	2.28895	5.71642	2.19504	0	0	0	-6.79228	0.00156324	DOWN		ENSDARG00000069807	365.075	338.644	352.381	233.192	243.548	213.812	-6.79228	0.00156324	DOWN		ENSDARG00000010965	38.8982	46.8181	44.0267	79.6007	66.9483	68.7132	0.722587	0.000704471	UP
	ENSDARG00000044090	7.55357	6.86435	7.63808	0	1.33094	0.556981	-3.25038	0.000803166	DOWN		ENSDARG00000028327	71.5297	76.5121	63.6562	44.1396	44.0731	50.7793	-0.607775	0.00157006	DOWN		ENSDARG00000004789	26.3513	29.9833	27.148	9.39511	13.1648	15.4969	-0.607775	0.00157006	DOWN		ENSDARG00000052917	5.98434	5.88907	1.88148	0	0	0	-7.15068	0.000704471	DOWN
	ENSDARG00000011157	163.459	176.002	153.58	53.6613	34.3087	35.4611	-2.0236	0.00081221	DOWN		ENSDARG00000107086	22.8895	30.1211	27.8039	56.9622	52.1599	46.4991	0.930752	0.00157006	UP		ENSDARG00000020326	15.9206	18.8228	16.2888	35.4124	33.8522	35.7102	0.930752	0.00157006	UP		ENSDARG00000022832	5.98434	7.65579	5.26815	0.31216	0	0.545342	-4.50545	0.000715379	DOWN
	ENSDARG00000102987	103.635	116.694	94.9304	56.7948	46.8787	49.3857	-1.04945	0.000817992	DOWN		ENSDARG00000005364	11.4448	7.03559	7.31681	0.986359	0.80868	0.778227	-3.26355	0.00158279	DOWN		ENSDARG00000026348	13.9991	9.16156	23.3473	50.3482	41.0615	52.7792	-3.26355	0.00158279	DOWN		ENSDARG00000061761	59.8434	45.0514	43.2741	18.7296	24.0327	24.5404	-1.12853	0.000715379	DOWN
	ENSDARG00000005364	12.9921	17.2982	6.00135	1.56675	0.887294	1.29962	-3.2982	0.000820295	DOWN		ENSDARG00000101043	29.1841	52.3272	23.0479	115.651	146.371	88.1342	1.70334	0.00158919	UP		ENSDARG00000075400	122.973	123.265	133.025	177.784	168.634	168.22	1.70334	0.00158919	UP		ENSDARG00000098595	148.112	192.867	164.442	84.9074	96.4742	104.706	-0.82305	0.000722232	DOWN
	ENSDARG00000052917	7.85571	5.49148	2.18231	0	0.147882	0	-5.71693	0.000820631	DOWN		ENSDARG00000104076	121.887	116.527	145.605	83.1007	90.1679	81.7138	-0.58972	0.00165741	DOWN		ENSDARG00000007818	124.894	131.26	120.537	92.0239	89.9592	82.4254	-0.58972	0.00165741	DOWN		ENSDARG00000011233	97.2455	103.353	61.3363	34.0254	34.3324	29.9938	-1.41132	0.000731054	DOWN
	ENSDARG00000014565	36.8614	42.0098	40.0999	71.679	60.0402	71.6649	0.769514	0.000821486	UP		ENSDARG00000052917	6.86685	3.73766	2.92672	0	0	0.194557	-5.42669	0.00169386	DOWN		ENSDARG00000067713	12.9012	8.82841	16.8318	31.7988	24.7623	30.0954	-5.42669	0.00169386	DOWN		ENSDARG00000004785	73.8068	68.3132	84.2904	35.8984	38.109	43.9001	-0.939817	0.000739986	DOWN
	ENSDARG00000105532	39.2785	26.6337	32.4618	15.6675	14.1967	12.9962	-1.20223	0.000822561	DOWN		ENSDARG00000076401	0	0	0	9.617	7.88463	10.7006	8.1846	0.00169445	UP		ENSDARG00000011157	180.067	158.578	158.001	46.012	37.9271	36.3839	8.1846	0.00169445	UP		ENSDARG00000063433	3.98956	3.53344	6.39704	19.3539	21.4578	15.5423	2.01557	0.000771634	UP
	ENSDARG00000101043	28.0993	47.2267	24.551	119.857	134.721	89.3027	1.78085	0.000843489	UP		ENSDARG00000075754	35.4787	42.8732	42.4375	16.0283	7.68246	11.2843	-1.79677	0.00170774	DOWN		ENSDARG00000105355	124.894	133.092	129.768	64.8022	65.5104	47.389	-1.79677	0.00170774	DOWN		ENSDARG00000076362	20.4465	22.9674	22.9541	6.55535	5.32153	4.63541	-2.00807	0.000771634	DOWN
	ENSDARG00000020387	12.69	12.3558	7.63808	35.6437	24.1048	29.1487	1.435	0.000844288	UP		ENSDARG00000006773	0.572238	0.439725	0	14.0556	12.3324	5.25303	4.8642	0.00170952	UP		ENSDARG00000078768	74.3875	66.7961	88.5026	39.5077	35.106	45.3676	4.8642	0.00170952	UP		ENSDARG00000076836	26.4308	23.5563	54.563	110.192	90.1227	87.8001	1.46006	0.000771634	UP
	ENSDARG00000023988	87.9235	74.6841	81.0182	46.2193	49.3927	30.634	-0.951218	0.000850598	DOWN		ENSDARG00000103827	8.01133	8.13491	5.12177	0.493179	0	0.389114	-4.48558	0.00178635	DOWN		ENSDARG00000079742	10.7052	16.3242	21.1755	3.37261	0.94034	3.36888	-4.48558	0.00178635	DOWN		ENSDARG00000000540	56.3525	56.5351	50.8	24.3485	23.861	25.6311	-1.1482	0.000771634	DOWN
	ENSDARG00000104641	157.718	147.721	151.67	111.631	105.588	112.325	-0.472806	0.00085295	DOWN		ENSDARG00000025386	373.671	412.682	373.523	566.663	503.606	509.933	0.444668	0.00179826	UP		ENSDARG00000104034	501.773	430.926	434.911	338.465	329.746	302.526	0.444668	0.00179826	UP		ENSDARG00000103770	9.4752	11.1892	12.7941	32.7768	30.7275	26.9945	1.42632	0.000773312	UP
	ENSDARG00000087554	12.3878	6.86435	2.72789	26.6348	37.8579	33.0476	2.1589	0.000876024	UP		ENSDARG00000103845	343.343	381.241	342.793	282.838	285.869	285.415	-0.322966	0.00179838	DOWN		ENSDARG00000078313	245.122	253.192	257.363	331.72	324.417	325.883	-0.322966	0.00179838	DOWN		ENSDARG00000100186	48.3734	63.8964	61.7126	32.7768	30.8992	33.5386	-0.846858	0.000775903	DOWN
	ENSDARG00000103015	153.791	146.348	172.948	234.621	225.521	206.64	0.493502	0.000911768	UP		ENSDARG00000034989	268.38	248.664	230.114	330.677	361.278	394.756	0.542658	0.0018018	UP		ENSDARG00000035954	54.0751	67.7955	45.6087	107.682	83.3768	117.237	0.542658	0.0018018	UP		ENSDARG00000020718	6.98173	6.77243	10.9126	0.624319	0.343324	1.09068	-3.58793	0.000783478	DOWN
	ENSDARG00000035650	70.3992	71.1147	75.8352	39.5606	40.3719	47.3434	-0.768632	0.000922854	DOWN		ENSDARG00000035823	420.023	408.064	412.302	350.651	294.562	346.116	-0.323176	0.00182536	DOWN		ENSDARG00000020311	153.441	161.91	155.287	100.696	124.438	108.703	-0.323176	0.00182536	DOWN		ENSDARG00000025073	92.2585	88.925	74.1304	128.61	138.531	131.973	0.646502	0.000783478	UP
	ENSDARG00000038414	81.2764	68.0943	74.1985	131.607	111.503	125.135	0.717539	0.00092325	UP		ENSDARG00000079645	29.7564	0.659587	25.9747	0.739769	0.40434	0	-5.53996	0.00185377	DOWN		ENSDARG00000067950	31.8412	34.9805	25.5191	7.46791	13.4782	13.2509	-5.53996	0.00185377	DOWN		ENSDARG00000078313	282.261	255.88	247.979	311.223	349.848	358.835	0.377393	0.000802873	UP
	ENSDARG00000001558	251.987	297.364	267.606	359.57	372.811	365.937	0.42706	0.00092325	UP		ENSDARG00000011196	7.43909	4.39725	8.41433	28.6044	25.2713	26.0706	2.01157	0.00185377	UP		ENSDARG00000030236	41.1739	34.4808	42.3509	23.1264	16.9261	18.4166	2.01157	0.00185377	UP		ENSDARG00000040249	2.99217	7.95024	3.01037	18.4174	30.8992	30.8118	2.46147	0.000810819	UP
	ENSDARG00000074581	1.20857	1.37287	1.63673	9.00884	9.16871	8.35472	2.62168	0.000934018	UP		ENSDARG00000036776	2.28895	0.439725	1.09752	6.41133	9.29982	11.4788	3.01584	0.00185377	UP		ENSDARG00000030087	2.74493	3.99777	3.25776	23.1264	12.8513	13.9247	3.01584	0.00185377	UP		ENSDARG00000056621	85.7755	97.1697	89.5586	8.42831	7.38148	7.08945	-3.57442	0.000810819	DOWN
	ENSDARG00000075445	21.15	14.827	6.81971	0	0.147882	0.371321	-5.93256	0.000936197	DOWN		ENSDARG00000103288	38.9122	55.6252	57.0711	81.6212	77.229	73.737	0.601702	0.00186655	UP		ENSDARG00000025386	388.133	386.285	393.646	590.688	528.158	500.392	0.601702	0.00186655	UP		ENSDARG00000029461	5.98434	4.12235	3.38667	0.31216	0	0	-5.30199	0.000810819	DOWN
	ENSDARG00000100285	3.32357	3.56946	2.18231	0	0.147882	0	-4.95185	0.000937997	DOWN		ENSDARG00000098032	5.72238	7.91504	7.68265	30.5771	18.8018	19.4557	1.66289	0.00186655	UP		ENSDARG00000000540	51.3301	55.8022	55.382	19.5129	34.4791	20.4379	1.66289	0.00186655	UP		ENSDARG00000070297	67.8225	111.598	69.2386	262.214	258.523	261.219	1.63866	0.000813497	UP
	ENSDARG00000089914	23.5671	37.3421	25.9149	7.44208	12.8658	14.1102	-1.30583	0.000937997	DOWN		ENSDARG00000103148	70.9575	83.9874	75.3631	121.569	107.352	108.174	0.542405	0.00186655	UP		ENSDARG00000079645	31.5667	28.6507	32.5776	0.963601	0.94034	0	0.542405	0.00186655	UP		ENSDARG00000058094	207.457	193.162	244.969	155.768	154.496	155.15	-0.471587	0.00082757	DOWN
	ENSDARG00000100419	249.872	247.391	245.51	185.66	166.811	168.951	-0.512923	0.000977338	DOWN		ENSDARG00000004785	64.6629	79.1504	78.2899	33.7828	44.4774	44.3589	-0.859871	0.00186655	DOWN		ENSDARG00000044090	5.21536	7.49582	3.25776	0.2409	0.626894	0.449184	-0.859871	0.00186655	DOWN		ENSDARG00000039677	5.98434	5.88907	7.14964	18.4174	23.5177	20.4503	1.7119	0.000831125	UP
	ENSDARG00000022000	69.4928	64.7995	72.5618	40.7356	48.2096	32.3049	-0.768371	0.000977338	DOWN		ENSDARG00000014599	7.43909	5.93628	8.41433	20.4669	16.3758	15.37	1.2693	0.00187621	UP		ENSDARG00000063333	234.691	191.393	212.84	131.773	153.589	141.942	1.2693	0.00187621	UP		ENSDARG00000095086	5.98434	4.71126	5.26815	0	0	0	-7.36013	0.000831125	DOWN
	ENSDARG00000002385	96.9878	116.969	100.659	70.504	71.5751	57.3691	-0.659877	0.00102024	DOWN		ENSDARG00000061761	41.7734	25.9438	46.4617	14.5488	20.217	19.8448	-1.04662	0.00187831	DOWN		ENSDARG00000102997	112.542	100.444	110.221	76.3654	69.8986	82.6499	-1.04662	0.00187831	DOWN		ENSDARG00000089967	192.496	207.884	247.979	162.011	145.226	147.788	-0.513309	0.000864165	DOWN
	ENSDARG00000079276	0.604285	0.823722	0.818366	2.74182	8.28141	7.42642	3.01472	0.00102095	UP		ENSDARG00000060469	106.436	85.7463	105.728	53.51	69.7487	52.1412	-0.757568	0.00191455	DOWN		ENSDARG00000012796	9.88174	7.99554	8.68737	23.8491	18.4934	20.8871	-0.757568	0.00191455	DOWN		ENSDARG00000102755	6.48303	7.65579	7.90223	33.4011	20.0845	23.1771	1.7799	0.000885254	UP
	ENSDARG00000096808	15.4093	14.827	11.7299	3.5252	6.35894	3.89887	-1.56825	0.00102095	DOWN		ENSDARG00000003811	215.161	172.152	242.552	296.647	311.544	269.656	0.483328	0.00193334	UP		ENSDARG00000039913	77.1325	86.7849	83.0729	63.5977	49.2111	52.5546	0.483328	0.00193334	UP		ENSDARG00000031814	6.98173	6.18352	7.52593	0.936479	0.171662	0.545342	-3.7015	0.000886285	DOWN
	ENSDARG00000097261	4.53214	3.56946	4.63741	0	0.295765	0	-4.71235	0.00102434	DOWN		ENSDARG00000045606	22.8895	12.752	16.097	5.67156	5.25642	8.94961	-1.35093	0.0019392	DOWN		ENSDARG00000019961	70.5446	53.8033	58.0968	22.4037	30.7178	28.074	-1.35093	0.0019392	DOWN		ENSDARG00000041306	51.8643	33.2732	28.2222	12.1742	14.248	14.9969	-1.4402	0.000889441	DOWN
	ENSDARG00000102657	7.55357	7.13892	6.54693	0.783377	0.887294	0.928302	-2.96558	0.00102434	DOWN		ENSDARG00000069361	5.15014	6.15615	2.19504	0.24659	0	0	-5.45375	0.0019392	DOWN		ENSDARG00000032277	42.5464	33.6479	45.6087	9.63601	7.20928	8.7591	-5.45375	0.0019392	DOWN		ENSDARG00000007383	179.031	167.25	180.999	117.684	131.493	118.612	-0.516989	0.000889441	DOWN
	ENSDARG00000036569	222.075	216.639	205.955	169.601	157.495	143.144	-0.457745	0.00102434	DOWN		ENSDARG00000071662	5.15014	7.03559	5.12177	0	0.40434	0.389114	-4.23708	0.00198595	DOWN		ENSDARG00000069361	3.29391	7.32924	3.25776	0	0	0	-4.23708	0.00198595	DOWN		ENSDARG00000033444	40.3943	34.1566	34.9956	10.9256	8.58311	10.0888	-1.88996	0.000889441	DOWN
	ENSDARG00000068562	1.20857	2.47117	4.09183	49.3528	21.7387	22.4649	3.54116	0.00102751	UP		ENSDARG00000014966	179.683	180.507	189.871	146.228	129.187	144.945	-0.388418	0.00201827	DOWN		ENSDARG00000059404	86.4652	110.105	91.7603	56.6116	38.8674	53.2284	-0.388418	0.00201827	DOWN		ENSDARG00000040161	240.87	225.846	241.959	190.73	182.134	155.695	-0.422175	0.000952579	DOWN
	ENSDARG00000008407	27.495	23.0642	30.5523	68.9372	56.6389	54.3985	1.1432	0.00102826	UP		ENSDARG00000041689	68.0963	63.9799	56.3394	39.7009	38.008	34.242	-0.749271	0.00210871	DOWN		ENSDARG00000062893	32.6646	29.6501	31.4917	67.9339	81.1827	54.1267	-0.749271	0.00210871	DOWN		ENSDARG00000032277	40.3943	45.9347	28.5985	6.86751	7.7248	10.0888	-2.21663	0.000992262	DOWN
	ENSDARG00000054606	1.20857	2.19659	0.818366	18.0177	14.0488	12.8106	3.36925	0.00102826	UP		ENSDARG00000061946	26.8952	24.1849	30.3648	10.6034	12.1302	13.619	-1.15677	0.00210871	DOWN		ENSDARG00000063433	3.29391	7.49582	5.4296	16.863	24.7623	20.6625	-1.15677	0.00210871	DOWN		ENSDARG00000060758	23.9373	31.801	34.243	12.7985	13.9046	8.72548	-1.34102	0.000997542	DOWN
	ENSDARG00000096859	9.97071	8.51179	7.0925	1.17507	0.295765	0.742642	-3.63208	0.00102826	DOWN		ENSDARG00000038768	116.164	96.0798	111.216	75.703	78.2398	71.7914	-0.513788	0.00213563	DOWN		ENSDARG00000105507	165.794	132.26	219.356	355.087	367.046	319.146	-0.513788	0.00213563	DOWN		ENSDARG00000030236	47.376	39.4568	43.2741	22.7877	21.4578	21.8137	-0.97512	0.000997542	DOWN
	ENSDARG00000103827	3.32357	7.4135	3.54625	0	0	0.18566	-5.57749	0.00102826	DOWN		ENSDARG00000103770	12.5892	10.5534	14.6336	32.0567	24.6648	35.0202	1.28682	0.00214983	UP		ENSDARG00000091902	178.695	180.233	179.177	103.587	113.468	136.103	1.28682	0.00214983	UP		ENSDARG00000103827	1.99478	7.65579	6.77334	0.31216	0	0	-5.62983	0.00100546	DOWN
	ENSDARG00000007818	115.721	144.151	134.758	95.9637	89.7646	95.6151	-0.489829	0.00102826	DOWN		ENSDARG00000025012	99.5694	71.6751	90.7284	120.829	136.263	130.937	0.578528	0.00215383	UP		ENSDARG00000015937	0.548985	0.166574	1.08592	21.681	11.5975	8.08532	0.578528	0.00215383	UP		ENSDARG00000104641	146.616	161.066	148.637	104.886	101.281	124.611	-0.466827	0.00100546	DOWN
	ENSDARG00000073845	29.3078	39.2641	35.1897	11.7507	13.3094	10.0257	-1.56034	0.00102992	DOWN		ENSDARG00000003941	93.2748	89.7038	92.9235	64.8531	69.5465	70.235	-0.42926	0.00216187	DOWN		ENSDARG00000029461	7.6858	8.66183	4.34368	0.722701	0.313447	0	-0.42926	0.00216187	DOWN		ENSDARG00000073837	317.669	301.815	330.012	241.924	239.469	219.228	-0.437917	0.00102211	DOWN
	ENSDARG00000038720	165.272	171.06	188.497	323.143	293.546	302.255	0.806503	0.00105568	UP		ENSDARG00000086529	124.748	32.7595	91.0943	227.109	232.091	251.756	1.56992	0.00217888	UP		ENSDARG00000062335	6.31333	6.16323	4.34368	0	0	0.449184	1.56992	0.00217888	UP		ENSDARG00000038312	51.8643	49.7626	53.0578	74.6062	84.8011	82.074	0.644632	0.00102832	UP
	ENSDARG00000100196	2.41714	3.02031	2.72789	0	0	0	-6.41001	0.001097	DOWN		ENSDARG00000025285	69.2408	58.0437	56.3394	16.0283	12.7367	28.7944	-1.66224	0.00220613	DOWN		ENSDARG00000102889	49.1342	45.1415	42.8939	19.9947	13.1648	18.192	-1.66224	0.00220613	DOWN		ENSDARG00000101057	5.48564	6.77243	6.02075	0.624319	1.71662	1.09068	-2.31948	0.0010464	DOWN
	ENSDARG00000037514	41.9978	36.5183	33.2802	7.83377	10.6475	13.7389	-1.77073	0.001097	DOWN		ENSDARG00000102601	8.58357	12.5322	14.9995	28.851	31.1342	31.9073	1.3245	0.00225167	UP		ENSDARG00000006420	92.2296	102.609	97.7329	171.762	185.874	195.844	1.3245	0.00225167	UP		ENSDARG00000097473	38.8982	39.7512	36.8771	62.1198	74.3297	62.7144	0.787476	0.00107552	UP
	ENSDARG00000042796	12.0857	14.5524	10.9115	2.74182	4.88012	3.89887	-1.66232	0.00112121	DOWN		ENSDARG00000002002	38.3399	26.1636	24.8772	11.5897	12.9389	16.1482	-1.11896	0.00225167	DOWN		ENSDARG00000052917	5.21536	2.66518	4.88664	0	0	0	-1.11896	0.00225167	DOWN		ENSDARG00000037397	38.8982	29.7398	41.3926	65.5535	72.7848	74.4392	0.957734	0.0010787	UP
	ENSDARG00000045155	11.7836	14.827	11.1843	26.2431	24.6964	24.3215	0.989373	0.00112121	UP		ENSDARG00000027087	8.01133	11.8726	14.2678	3.94543	2.22387	0.972784	-2.27967	0.00225167	DOWN		ENSDARG00000012726	13.1757	15.8245	19.0036	4.33621	4.07481	4.94103	-2.27967	0.00225167	DOWN		ENSDARG00000061579	49.8695	40.929	51.9289	84.9074	101.796	102.524	1.02502	0.00109632	UP
	ENSDARG00000102474	8.45999	3.29489	6.54693	24.2847	22.4781	18.3804	1.82731	0.00112151	UP		ENSDARG00000100075	17.1671	18.0287	21.9504	38.9612	38.008	36.5767	0.986301	0.00227749	UP		ENSDARG00000060639	18.94	15.8245	14.6599	2.409	2.19413	4.04266	0.986301	0.00227749	UP		ENSDARG00000025567	47.8747	50.9405	45.9082	73.0454	75.3597	83.1647	0.676301	0.00109632	UP
	ENSDARG00000028699	217.543	253.157	234.871	160.592	159.861	175.263	-0.50872	0.00112151	DOWN		ENSDARG00000100825	39.4844	31.2205	38.7791	74.4701	79.655	68.6785	1.03552	0.0022951	UP		ENSDARG00000068596	24.1554	21.9877	20.0895	41.4349	63.3162	38.6299	1.03552	0.0022951	UP		ENSDARG00000078640	69.8173	64.7798	62.0889	39.9564	32.4442	42.264	-0.781946	0.00110807	DOWN
	ENSDARG00000014017	357.435	343.767	376.448	533.088	552.932	621.777	0.664796	0.00115117	UP		ENSDARG00000040666	16.5949	16.9294	17.5603	6.65792	5.66076	9.33872	-1.23268	0.00233394	DOWN		ENSDARG00000053380	20.3125	14.6585	22.2614	37.3396	49.2111	46.266	-1.23268	0.00233394	DOWN		ENSDARG00000101744	66.8251	95.4029	70.3675	43.7024	37.9373	48.5355	-0.847246	0.0011268	DOWN
	ENSDARG00000070657	4.23	4.94233	3.54625	63.4536	53.6813	30.634	3.52088	0.00115565	UP		ENSDARG00000069006	371.955	349.141	351.939	296.647	291.327	297.283	-0.276556	0.00234676	DOWN		ENSDARG00000004785	66.1528	63.7977	81.987	30.1125	43.2557	39.079	-0.276556	0.00234676	DOWN		ENSDARG00000041689	47.8747	59.7741	50.8	38.0835	30.0409	23.4497	-0.798186	0.00114644	DOWN
	ENSDARG00000067713	11.4814	13.1796	15.2762	30.16	29.7244	27.6634	1.12794	0.00115565	UP		ENSDARG00000076836	31.4731	42.6533	41.34	106.28	84.1028	96.3056	1.29455	0.00234676	UP		ENSDARG00000016775	46.1148	50.805	48.3235	74.92	88.0785	70.7466	1.29455	0.00234676	UP		ENSDARG00000003941	84.2794	77.7357	79.7749	55.8766	62.8284	56.9883	-0.456452	0.0011552	DOWN
	ENSDARG00000062335	3.62571	6.58978	6.00135	0.391689	0	0.371321	-4.46833	0.00115969	DOWN		ENSDARG00000063333	220.312	175.67	204.505	129.706	128.58	156.229	-0.528778	0.00234676	DOWN		ENSDARG00000052746	15.0971	18.4897	17.3747	49.1437	41.6884	49.6349	-0.528778	0.00234676	DOWN		ENSDARG00000034189	204.964	188.45	177.236	91.4628	67.9782	88.3455	-1.20788	0.0011552	DOWN
	ENSDARG00000031814	5.74071	4.39318	12.0027	0.783377	0.443647	0.928302	-3.34623	0.00118581	DOWN		ENSDARG00000079276	0.572238	0.659587	0.731681	3.45226	6.67161	6.03126	2.96798	0.00234676	UP		ENSDARG00000041959	1.64696	0.333147	0.54296	12.045	7.20928	13.2509	2.96798	0.00234676	UP		ENSDARG00000092722	4.48825	5.30016	5.64445	14.6715	17.8529	25.3584	1.89292	0.00116431	UP
	ENSDARG00000038768	127.202	124.657	125.21	88.9133	86.9548	85.7751	-0.527822	0.00120666	DOWN		ENSDARG00000014081	22.8895	13.4116	20.4871	8.87723	7.48029	8.5605	-1.17029	0.00243118	DOWN		ENSDARG00000038882	444.953	524.041	457.173	658.863	671.09	619.875	-1.17029	0.00243118	DOWN		ENSDARG00000074161	28.9243	37.3956	31.9852	57.1252	62.1417	58.6243	0.848936	0.001179	UP
	ENSDARG00000016889	37.7678	42.2844	35.1897	69.3289	56.4911	65.9095	0.730007	0.00122249	UP		ENSDARG00000039872	41.2011	31.88	27.8039	13.0693	19.6105	15.1754	-1.063	0.00243118	DOWN		ENSDARG00000075445	17.0186	19.3226	3.80072	0.2409	0	0.224592	-1.063	0.00243118	DOWN		ENSDARG00000095946	8.47781	12.0726	5.26815	1.5608	1.20164	1.36336	-2.64368	0.00117985	DOWN
	ENSDARG00000028976	163.761	178.199	179.495	260.081	240.309	212.024	0.447527	0.00122399	UP		ENSDARG00000020107	12.5892	8.79449	8.78017	1.97272	3.84123	3.89114	-1.59962	0.00244233	DOWN		ENSDARG00000109708	9.05826	11.4936	10.3162	24.8127	41.6884	31.4429	-1.59962	0.00244233	DOWN		ENSDARG00000069361	5.48564	4.71126	1.88148	0	0	0	-6.95839	0.00128569	DOWN
	ENSDARG00000019810	142.007	196.046	150.034	70.504	86.0675	95.9865	-0.942537	0.00122399	DOWN		ENSDARG00000055481	12.5892	1.97876	11.3411	69.5383	26.8886	49.612	2.60983	0.00246602	UP		ENSDARG00000078822	196.811	191.893	144.97	102.864	90.5861	70.522	2.60983	0.00246602	UP		ENSDARG00000102976	10.9713	8.2447	11.6652	0.624319	0	1.09068	-4.26002	0.00135221	DOWN
	ENSDARG00000012422	0.604285	0	0.545577	10.5756	4.73223	2.97057	3.85146	0.00122915	UP		ENSDARG00000092722	4.5779	4.83697	8.04849	18.001	15.7693	25.0978	1.74482	0.002499	UP		ENSDARG00000098032	6.31333	4.83064	5.4296	23.6082	16.9261	15.0477	1.74482	0.002499	UP		ENSDARG00000062893	25.4334	23.5563	27.4697	58.0617	54.0736	50.7168	1.09141	0.00140821	UP
	ENSDARG00000004925	3.32357	4.39318	6.00135	1.17507	0.147882	0	-3.77329	0.00126367	DOWN		ENSDARG00000112073	0.572238	0.879449	0	6.90451	6.87378	3.69658	3.37877	0.0025148	UP		ENSDARG00000089331	19.7635	9.4947	16.8318	0	0.94034	0	3.37877	0.0025148	UP		ENSDARG00000063049	7.48042	11.7781	9.03112	2.18512	2.40327	2.99938	-1.89794	0.00147493	DOWN
	ENSDARG00000088923	2.41714	0.823722	0.272789	14.8842	18.0416	10.7683	3.62986	0.00126563	UP		ENSDARG00000060901	18.3116	26.3835	28.1697	45.6191	43.4666	39.1059	0.797726	0.0025148	UP		ENSDARG00000098909	10.4307	7.66239	11.9451	0.2409	0.626894	0.449184	0.797726	0.0025148	UP		ENSDARG00000096829	22.4413	31.801	34.6193	55.2523	61.2834	60.8057	0.98744	0.00148059	UP
	ENSDARG00000038505	13.5964	16.4744	14.185	39.5606	25.2879	36.5751	1.1869	0.00126563	UP		ENSDARG00000074367	130.47	150.826	139.751	102.335	105.735	108.563	-0.414564	0.0025148	DOWN		ENSDARG00000036773	0	0	0	4.81801	3.13447	2.47051	-0.414564	0.0025148	DOWN		ENSDARG00000006773	0.498695	0	0.376297	10.9256	10.2997	8.45281	5.11599	0.00148059	UP
	ENSDARG00000063159	8.15785	7.13892	14.7306	0.783377	1.62671	0.742642	-3.14229	0.00126563	DOWN		ENSDARG00000060758	31.4731	28.802	44.6325	17.2613	16.5779	11.6734	-1.20451	0.00255873	DOWN		ENSDARG00000073837	392.25	382.953	311.116	268.363	260.161	280.516	-1.20451	0.00255873	DOWN		ENSDARG00000075249	1.99478	0.294454	1.12889	28.4065	15.4496	19.3597	4.30219	0.00149944	UP
	ENSDARG00000026348	16.3157	9.61009	23.7326	52.878	47.9139	45.3012	1.55163	0.00128972	UP		ENSDARG00000026862	10.3003	33.6389	12.4386	1.23295	2.0217	1.3619	-3.6062	0.00257012	DOWN		ENSDARG00000058050	22.2339	27.9844	22.8043	8.43151	12.2244	9.88206	-3.6062	0.00257012	DOWN		ENSDARG00000020387	9.4752	8.2447	6.77334	19.3539	22.4878	22.9044	1.40778	0.00150287	UP
	ENSDARG00000060758	25.0778	42.559	32.4618	11.359	14.6404	15.2242	-1.26623	0.00137182	DOWN		ENSDARG00000105532	33.762	20.2273	28.5356	12.3295	13.5454	12.4516	-1.08868	0.00257012	DOWN		ENSDARG00000014954	10.7052	10.3276	10.3162	29.8716	31.0312	29.8708	-1.08868	0.00257012	DOWN		ENSDARG00000011157	182.522	137.804	172.72	50.882	45.3188	37.9013	-1.87595	0.00150287	DOWN
	ENSDARG00000099099	0.604285	0	0	4.70026	7.68988	6.31246	4.8312	0.00140762	UP		ENSDARG00000104641	170.527	143.79	162.067	122.062	117.663	114.01	-0.425512	0.00257448	DOWN		ENSDARG00000036863	88.3867	82.7872	73.8426	145.022	144.186	138.124	-0.425512	0.00257448	DOWN		ENSDARG00000060101	35.4073	50.9405	39.1348	76.7913	66.4333	79.0747	0.812482	0.00156072	UP
	ENSDARG00000020009	12.69	11.8067	12.8211	54.8364	48.0618	33.2332	1.85809	0.00143358	UP		ENSDARG00000011405	100.142	99.3778	91.826	151.899	164.769	127.629	0.608771	0.00258504	UP		ENSDARG00000074161	31.8412	30.483	28.2339	52.7572	54.5397	56.1481	0.608771	0.00258504	UP		ENSDARG00000069118	186.013	189.923	202.824	132.356	117.417	113.159	-0.674839	0.00156072	DOWN
	ENSDARG00000036776	1.20857	0.549148	1.63673	7.83377	9.46447	7.9834	2.86759	0.00151835	UP		ENSDARG00000043406	21.1728	18.0287	18.292	6.16474	9.09765	10.117	-1.16543	0.00263864	DOWN		ENSDARG00000044328	4.66638	7.16267	6.51553	17.5857	19.1203	17.5182	-1.16543	0.00263864	DOWN		ENSDARG00000115976	663.264	558.284	595.301	358.047	347.273	304.028	-0.847007	0.00156215	DOWN
	ENSDARG00000046010	41.0914	34.3217	39.2816	14.1008	19.6684	23.2076	-0.991872	0.0015223	DOWN		ENSDARG00000016706	123.603	133.896	144.141	186.422	221.376	183.078	0.554376	0.00263864	UP		ENSDARG00000101308	10.1562	11.9933	9.23033	42.1576	26.9564	34.8118	0.554376	0.00263864	UP		ENSDARG00000014790	227.405	174.316	194.169	122.367	119.992	130.882	-0.671941	0.00159372	DOWN
	ENSDARG00000063921	797.052	696.32	596.043	343.903	404.606	484.202	-0.758773	0.00152598	DOWN		ENSDARG00000062003	27.4674	27.4828	28.5356	55.2361	56.4055	57.1997	1.01527	0.00265102	UP		ENSDARG00000025285	62.8588	64.6306	66.7841	15.1767	14.1051	28.074	1.01527	0.00265102	UP		ENSDARG00000061719	48.3734	56.8295	51.9289	83.971	77.5913	70.8945	0.560419	0.00159372	UP
	ENSDARG00000096417	0.302143	0.549148	0	9.79222	4.14071	4.27019	4.23209	0.00155137	UP		ENSDARG00000068465	57.2238	34.0787	43.535	97.8961	84.3049	92.609	1.05131	0.00268756	UP		ENSDARG00000100419	264.611	264.686	226.957	183.566	174.59	178.326	1.05131	0.00268756	UP		ENSDARG00000019810	141.131	190.806	156.916	75.8548	85.1445	96.7983	-0.92606	0.00159489	DOWN
	ENSDARG00000099038	0.906428	1.64744	0.272789	14.1008	6.06318	8.9117	3.29479	0.00155137	UP		ENSDARG00000078322	5.72238	62.221	9.14601	173.846	153.447	155.84	2.48948	0.00274879	UP		ENSDARG00000077737	9.05826	10.4941	8.68737	28.908	18.4934	24.256	2.48948	0.00274879	UP		ENSDARG00000036773	0	0.294454	0	5.93103	8.58311	2.45404	5.22136	0.00160225	UP
	ENSDARG00000103148	79.1614	89.2365	71.7434	120.248	107.806	120.494	0.535692	0.00155802	UP		ENSDARG00000058869	1.71671	1.09931	1.8292	6.90451	5.66076	4.47481	1.89917	0.00274879	UP		ENSDARG00000058454	9.88174	7.49582	14.6599	37.5805	28.8371	26.0527	1.89917	0.00274879	UP		ENSDARG00000035954	52.8616	50.9405	67.3571	95.833	99.7357	103.888	0.807076	0.00162747	UP
	ENSDARG00000096829	26.5886	29.654	30.2795	67.7621	51.4631	50.871	0.966152	0.00157701	UP		ENSDARG00000100633	80.1133	89.9237	81.2166	114.911	108.565	119.652	0.445262	0.00280544	UP		ENSDARG00000067981	46.9383	49.3058	42.3509	31.7988	29.1505	26.9511	0.445262	0.00280544	UP		ENSDARG00000098032	4.48825	5.00571	4.51556	23.0998	10.8147	13.3609	1.73056	0.00173428	UP
	ENSDARG00000112723	11.1793	6.04063	5.45577	19.1927	18.4853	19.4943	1.33561	0.00162703	UP		ENSDARG00000096222	1.14448	0	0.731681	4.43861	9.29982	11.6734	4.04282	0.00282653	UP		ENSDARG00000036629	73.8385	77.1236	82.53	122.377	123.185	127.793	4.04282	0.00282653	UP		ENSDARG00000088639	63.8329	78.0302	86.1719	37.4592	37.2507	41.7187	-0.974047	0.00177481	DOWN
	ENSDARG00000102889	28.4014	46.403	44.7373	16.0592	17.1544	14.4815	-1.32465	0.00162703	DOWN		ENSDARG00000087394	94.4192	64.4197	67.3146	38.2214	30.5277	19.8448	-1.3461	0.00285832	DOWN		ENSDARG00000074012	26.3513	24.1532	32.5776	14.9358	13.7917	12.3526	-1.3461	0.00285832	DOWN		ENSDARG00000068967	9.4752	9.42251	8.65482	23.0998	23.5177	20.9957	1.29324	0.00177899	UP
	ENSDARG00000095086	9.06428	7.13892	7.36529	0.391689	0.443647	0	-4.70213	0.00162924	DOWN		ENSDARG00000061992	88.1246	86.8456	110.85	136.118	134.443	137.552	0.51362	0.00289591	UP		ENSDARG00000035771	263.239	244.197	261.164	464.938	516.874	389.443	0.51362	0.00289591	UP		ENSDARG00000044328	4.48825	3.53344	6.39704	15.9201	18.0245	8.18014	1.55375	0.00177899	UP
	ENSDARG00000098175	38.07	42.8335	44.4645	22.7179	19.5205	18.0091	-1.06477	0.00163518	DOWN		ENSDARG00000074161	38.3399	32.0999	40.2425	55.7293	72.5791	59.9235	0.773705	0.00290776	UP		ENSDARG00000096417	0.274493	0.666295	0	10.8405	3.13447	7.18695	0.773705	0.00290776	UP		ENSDARG00000028976	169.058	151.938	172.344	239.426	229.169	198.232	0.436296	0.00177899	UP
	ENSDARG00000069833	3.62571	5.76605	6.00135	0	0.591529	0.371321	-3.62795	0.00166966	DOWN		ENSDARG00000026166	82.9745	97.399	68.0463	52.7702	46.297	50.7793	-0.734213	0.00290776	DOWN		ENSDARG00000023988	82.8968	85.1192	94.4751	46.4938	47.6439	46.266	-0.734213	0.00290776	DOWN		ENSDARG00000056678	24.436	14.1338	18.8148	4.6824	7.55314	4.36274	-1.75208	0.0017865	DOWN
	ENSDARG00000025073	92.4557	77.4299	104.751	129.257	142.854	139.431	0.585354	0.00167247	UP		ENSDARG00000039910	97.2804	105.974	93.6552	63.3735	72.9834	78.4064	-0.468087	0.00297417	DOWN		ENSDARG00000091768	87.2887	91.1158	90.1314	129.364	137.917	141.942	-0.468087	0.00297417	DOWN		ENSDARG00000019660	8.47781	10.0114	7.90223	47.4483	43.6022	28.0851	2.16302	0.00179531	UP
	ENSDARG00000024964	238.995	260.022	241.145	199.37	185.444	193.458	-0.357428	0.0016804	DOWN		ENSDARG00000053380	16.0227	31.6602	21.9504	49.0713	46.297	56.4215	1.09161	0.0029842	UP		ENSDARG00000093931	4.39188	21.488	2.17184	0	0	0	1.09161	0.0029842	UP		ENSDARG00000021149	19.9478	21.7896	23.7067	42.4537	39.4823	36.8106	0.854994	0.00179531	UP
	ENSDARG00000015937	1.81286	0.274574	1.09115	18.8011	12.57	18.1947	3.93574	0.00170236	UP		ENSDARG00000020232	96.7082	87.2853	95.1185	130.693	133.432	120.82	0.466929	0.0030164	UP		ENSDARG00000102987	102.111	120.1	98.2758	53.4799	57.0473	52.5546	0.466929	0.0030164	UP		ENSDARG00000075445	15.4595	10.0114	6.39704	0	0.343324	0	-5.84429	0.00179531	DOWN
	ENSDARG00000097451	0	0	0	7.83377	8.42929	7.0551	7.91174	0.00174605	UP		ENSDARG00000054378	2.86119	2.41849	2.92672	5.67156	13.3432	8.94961	1.7774	0.00305719	UP		ENSDARG00000042159	4.94087	6.3298	4.34368	1.2045	0.313447	0.898369	1.7774	0.00305719	UP		ENSDARG00000034989	171.052	154.588	167.828	216.639	235.349	264.491	0.539816	0.00179531	UP
	ENSDARG00000019706	61.335	54.6402	37.6448	96.7471	104.701	101.742	0.983534	0.00174778	UP		ENSDARG00000098909	12.5892	3.5178	12.4386	1.23295	0.80868	0	-3.76506	0.00307461	DOWN		ENSDARG00000091869	129.012	150.416	108.049	84.0742	68.9583	77.4843	-3.76506	0.00307461	DOWN		ENSDARG00000005364	13.4648	7.06688	9.78371	2.49728	0.171662	1.09068	-3.10353	0.00179531	DOWN
	ENSDARG00000069807	347.464	334.157	320.527	235.405	234.689	214.067	-0.551221	0.00176082	DOWN		ENSDARG00000035821	424.028	421.256	555.712	880.325	805.85	725.502	0.783125	0.00310448	UP		ENSDARG00000079324	43.6443	41.9766	35.8354	81.9061	80.5558	79.9548	0.783125	0.00310448	UP		ENSDARG00000041376	44.8825	54.4739	57.9497	27.4701	24.891	30.5392	-0.931408	0.00179531	DOWN
	ENSDARG00000013526	0	0.823722	1.63673	43.4774	45.1041	72.0363	5.93911	0.00176082	UP		ENSDARG00000021584	29.1841	16.2698	19.3895	74.9633	76.4203	42.0243	1.61618	0.00315176	UP		ENSDARG00000079402	8.23478	3.8312	4.88664	17.5857	23.1951	25.8281	1.61618	0.00315176	UP		ENSDARG00000068562	3.49086	1.76672	1.12889	38.3956	15.4496	19.905	3.56644	0.00179531	UP
	ENSDARG00000103770	12.69	9.33552	15.8217	28.985	29.2807	32.6762	1.26378	0.00177958	UP		ENSDARG00000010756	0.572238	0.659587	0.36584	4.19202	6.0651	6.03126	3.24289	0.00318783	UP		ENSDARG00000099412	4.39188	4.99721	2.17184	0	0	0	3.24289	0.00318783	UP		ENSDARG00000075164	74.8042	51.2349	59.8312	111.753	112.439	108.25	0.848044	0.00179531	UP
	ENSDARG00000002609	8.15785	3.56946	3.81904	17.626	19.0768	28.406	2.07463	0.00177958	UP		ENSDARG00000093931	8.58357	3.73766	5.85345	0	0	0	-7.51297	0.00318783	DOWN		ENSDARG00000089954	58.1925	62.7983	68.413	136.35	106.572	96.7993	-7.51297	0.00318783	DOWN		ENSDARG00000103522	222.917	236.446	214.489	176.058	180.589	165.239	-0.36874	0.00179531	DOWN
	ENSDARG00000040538	87.9235	90.0603	99.295	133.566	146.404	154.655	0.650354	0.00181326	UP		ENSDARG00000054864	399.422	361.893	386.693	311.196	322.663	289.111	-0.313538	0.00318783	DOWN		ENSDARG00000074226	14.8226	18.3231	21.7184	2.8908	3.76136	4.71644	-0.313538	0.00318783	DOWN		ENSDARG00000067596	52.8616	47.9959	52.3052	29.6552	27.466	33.8112	-0.752583	0.00179531	DOWN
	ENSDARG00000023648	0.302143	1.0983	0.545577	47.3943	38.1536	20.6083	5.67259	0.00184735	UP		ENSDARG00000042032	18.8838	36.717	32.9256	4.93179	8.0868	9.33872	-1.9874	0.00318783	DOWN		ENSDARG00000006773	0	0	1.08592	8.67241	13.1648	1.79674	-1.9874	0.00318783	DOWN		ENSDARG00000039910	106.222	107.77	101.224	77.4156	74.6731	72.8032	-0.487429	0.00181626	DOWN
	ENSDARG00000103606	368.916	366.831	384.359	320.01	311.736	296.314	-0.271995	0.00185125	DOWN		ENSDARG00000055344	18.8838	50.5683	16.4628	11.0965	8.28897	9.33872	-1.60707	0.00318783	DOWN		ENSDARG00000026941	13.7246	9.32813	15.2029	28.1853	26.3295	23.133	-1.60707	0.00318783	DOWN		ENSDARG00000103137	25.9321	32.3899	34.6193	16.2323	18.1962	17.9963	-0.826811	0.00181626	DOWN
	ENSDARG00000093192	20.5457	14.827	16.3673	41.9107	50.28	33.7902	1.28549	0.00186199	UP		ENSDARG00000001767	18.3116	10.7733	34.389	1.97272	2.0217	2.52924	-3.25007	0.00320572	DOWN		ENSDARG00000002002	31.2922	30.483	25.5191	17.8266	9.4034	12.3526	-3.25007	0.00320572	DOWN		ENSDARG00000063159	11.9687	3.8279	17.6859	0.624319	1.88828	1.36336	-3.00354	0.00183497	DOWN
	ENSDARG00000074012	23.5671	24.4371	24.8238	11.7507	11.5348	13.9245	-0.964521	0.00187526	DOWN		ENSDARG00000098595	145.348	151.705	173.774	82.8541	120.898	85.4104	-0.703226	0.00325398	DOWN		ENSDARG00000097451	0	0	0	9.87692	6.89583	7.63614	-0.703226	0.00325398	DOWN		ENSDARG00000078992	27.4282	32.3899	35.3719	3.43376	2.57493	5.45342	-3.07134	0.00192189	DOWN
	ENSDARG00000053386	14.5028	17.5727	19.368	31.3351	34.3087	39.5457	1.03268	0.00188691	UP		ENSDARG00000016889	40.0567	28.3622	35.8524	58.9349	54.3838	51.7521	0.677977	0.00327257	UP		ENSDARG00000039697	0.548985	0.499721	0.54296	4.57711	3.44791	5.39021	0.677977	0.00327257	UP		ENSDARG00000020443	3.49086	2.35563	3.38667	0	0	0	-6.56837	0.00194904	DOWN
	ENSDARG00000063912	1500.44	1308.07	1061.69	552.281	651.865	750.811	-0.983796	0.00193327	DOWN		ENSDARG00000031150	1.14448	2.85821	2.19504	8.38405	9.29982	8.36594	1.97197	0.00330068	UP		ENSDARG00000015887	8.50928	2.99833	4.88664	0.2409	0	0.449184	1.97197	0.00330068	UP		ENSDARG00000069833	6.48303	3.53344	5.64445	0	0.686649	0.272671	-3.68183	0.00199742	DOWN
	ENSDARG00000002002	29.9121	27.1828	29.1884	14.1008	13.1615	12.8106	-1.10829	0.00193327	DOWN		ENSDARG00000035630	8.01133	5.93628	5.85345	0.493179	0.40434	0.778227	-3.46306	0.00337006	DOWN		ENSDARG00000062573	212.183	229.372	217.727	126.954	145.753	164.626	-3.46306	0.00337006	DOWN		ENSDARG00000078133	438.851	465.237	449.298	597.786	620.387	583.244	0.412334	0.00202701	UP
	ENSDARG00000092112	96.9878	119.44	100.386	70.1123	72.0187	73.7072	-0.55263	0.00193327	DOWN		ENSDARG00000113332	9.15581	6.81573	12.8044	36.0021	32.7516	20.2339	1.63856	0.0034332	UP		ENSDARG00000031015	0.274493	0.499721	0.54296	4.57711	3.44791	6.96236	1.63856	0.0034332	UP		ENSDARG00000105728	11.47	11.4837	10.9126	3.43376	3.43324	2.99938	-1.76724	0.0020421	DOWN
	ENSDARG00000105573	21.4521	28.0065	19.9136	47.3943	51.9067	46.2295	1.06842	0.00193327	UP		ENSDARG00000060298	499.564	591.43	589.003	824.596	755.712	748.654	0.469561	0.00348726	UP		ENSDARG00000058561	55.4475	55.4691	52.1242	88.1695	120.05	129.141	0.469561	0.00348726	UP		ENSDARG00000100060	22.94	28.562	34.9956	60.8711	52.872	60.8057	1.00364	0.00204728	UP
	ENSDARG00000028721	123.878	135.64	149.488	84.9964	79.5607	97.1004	-0.644321	0.00193327	DOWN		ENSDARG00000105258	22.3173	14.5109	14.9995	39.2078	44.4774	31.9073	1.18053	0.00349544	UP		ENSDARG00000029500	25.5278	18.9894	23.8903	50.5891	41.0615	42.4479	1.18053	0.00349544	UP		ENSDARG00000018658	34.4099	37.3956	36.1245	58.3739	62.485	54.5342	0.699047	0.00206083	UP
	ENSDARG00000067596	55.2921	59.0334	46.6468	32.9018	31.4989	32.4906	-0.732914	0.00193327	DOWN		ENSDARG00000028581	44.6346	43.3129	45.3642	22.9328	16.1736	18.6774	-1.20689	0.00350234	DOWN		ENSDARG00000068601	32.9391	35.3136	27.691	12.2859	11.911	11.2296	-1.20689	0.00350234	DOWN		ENSDARG00000043680	98.2429	124.259	68.1097	139.535	228.654	237.497	1.0572	0.00212163	UP
	ENSDARG00000062269	9.36642	6.04063	7.63808	0.783377	0.739412	0.371321	-3.57254	0.00193327	DOWN		ENSDARG00000061970	0	0	0	4.43861	1.81953	6.22582	7.01547	0.00355622	UP		ENSDARG00000104693	63.1333	56.9682	59.1827	30.3534	26.0161	23.5822	7.01547	0.00355622	UP		ENSDARG00000028688	48.3734	38.5734	44.0267	66.49	63.3434	62.9871	0.563072	0.00214235	UP
	ENSDARG00000025554	19.6393	30.4777	23.4598	61.4951	56.6389	37.6891	1.07464	0.00193327	UP		ENSDARG00000099412	4.5779	2.19862	4.75593	0	0	0.194557	-5.20002	0.00366238	DOWN		ENSDARG00000003269	16.1951	14.6585	11.9451	50.5891	53.9128	48.7365	-5.20002	0.00366238	DOWN		ENSDARG00000105366	175.541	243.513	165.947	84.2831	93.8992	97.6163	-1.08715	0.00217464	DOWN
	ENSDARG00000063433	3.62571	7.4135	5.72856	13.3174	20.7035	21.5366	1.7293	0.00193327	UP		ENSDARG00000052377	77.2521	84.647	76.0948	110.719	112.002	102.531	0.446976	0.00369784	UP		ENSDARG00000099900	139.442	142.254	142.799	101.66	106.572	103.312	0.446976	0.00369784	UP		ENSDARG00000012422	0.498695	0.294454	0	4.6824	5.83652	3.8174	4.1005	0.00221768	UP
	ENSDARG00000073961	39.5807	37.3421	28.6428	70.1123	85.9196	61.8249	1.04776	0.00193327	UP		ENSDARG00000022176	0.572238	2.41849	7.31681	14.3022	42.2535	22.9577	2.88836	0.00370649	UP		ENSDARG00000035715	3.8429	4.16434	6.51553	16.6221	21.9413	28.2986	2.88836	0.00370649	UP		ENSDARG00000030087	1.99478	8.83361	5.26815	25.5971	24.891	15.2696	1.96866	0.0023088	UP
	ENSDARG00000079891	13.2943	15.6507	13.9122	5.48364	6.65471	7.24076	-1.12832	0.00194979	DOWN		ENSDARG00000054208	143.632	183.805	139.751	115.157	109.374	116.929	-0.458282	0.00371308	DOWN		ENSDARG00000019706	49.4087	49.8055	42.3509	93.2284	97.4819	92.3074	-0.458282	0.00371308	DOWN		ENSDARG00000053380	17.953	20.3173	16.9333	38.7078	34.8474	48.5355	1.13734	0.00232119	UP
	ENSDARG00000088639	85.5064	98.8466	94.9304	52.0946	47.6181	47.1578	-0.930956	0.00200051	DOWN		ENSDARG00000112337	5.72238	6.81573	7.68265	2.4659	1.61736	1.3619	-1.89577	0.0037328	DOWN		ENSDARG00000071906	115.012	124.764	139.541	195.37	192.77	171.813	-1.89577	0.0037328	DOWN		ENSDARG00000099298	102.232	92.1639	88.806	70.2359	63.6867	60.8057	-0.539417	0.00232119	DOWN
	ENSDARG00000098909	6.94928	10.4338	9.82039	1.56675	0.295765	0.18566	-4.01405	0.00200051	DOWN		ENSDARG00000008155	119.025	124.002	118.166	70.5246	84.3049	80.3519	-0.61874	0.00374337	DOWN		ENSDARG00000013526	0.548985	0.832869	1.62888	42.6394	45.1363	81.0778	-0.61874	0.00374337	DOWN		ENSDARG00000004836	87.2716	75.3801	62.8415	124.24	111.924	117.794	0.653289	0.00232401	UP
	ENSDARG00000008333	23.8693	29.3794	12.5483	2.74182	3.10553	3.34189	-2.81216	0.00200169	DOWN		ENSDARG00000070432	123.603	136.754	115.971	87.2927	91.1787	100.78	-0.432171	0.00376113	DOWN		ENSDARG00000038414	87.5632	65.4635	70.5849	128.4	114.722	111.847	-0.432171	0.00376113	DOWN		ENSDARG00000101670	81.2872	109.831	91.0638	168.878	140.42	171.238	0.759402	0.00237179	UP
	ENSDARG00000040640	15.4093	10.7084	9.82039	0	0	0	-8.53177	0.00204541	DOWN		ENSDARG00000099900	148.21	114.988	145.97	100.855	103.309	101.17	-0.41594	0.00376113	DOWN		ENSDARG00000075826	0.548985	0	0	5.29981	9.08996	4.71644	-0.41594	0.00376113	DOWN		ENSDARG00000012949	0.997389	2.06117	0.752593	13.735	6.3515	9.81616	2.86815	0.00237179	UP
	ENSDARG00000013082	27.7971	31.576	28.6428	8.61715	7.68988	7.0551	-1.91933	0.00211417	DOWN		ENSDARG00000068596	20.6006	30.1211	19.3895	48.5782	44.4774	44.9426	0.956319	0.00386519	UP		ENSDARG00000061579	45.2913	49.1393	46.1516	91.0603	94.6609	88.4893	0.956319	0.00386519	UP		ENSDARG00000089914	24.436	29.4454	31.9852	12.4864	12.0164	13.3609	-1.1842	0.00245007	DOWN
	ENSDARG00000074226	12.9921	20.8676	13.3666	4.70026	3.25341	2.78491	-2.16557	0.00211417	DOWN		ENSDARG00000100419	264.946	197.217	252.43	187.901	168.206	166.346	-0.446477	0.00386519	DOWN		ENSDARG00000100196	3.01942	2.83175	1.62888	0	0	0	-0.446477	0.00386519	DOWN		ENSDARG00000073845	37.4021	24.4396	35.3719	14.3593	9.61308	11.9975	-1.4368	0.00245007	DOWN
	ENSDARG00000081299	0	0	0	2.35013	2.21824	4.64151	6.59553	0.0021189	UP		ENSDARG00000075509	30.3286	36.9369	58.5345	14.0556	16.1736	19.2611	-1.34673	0.00386519	DOWN		ENSDARG00000089967	218.496	240.532	230.758	171.762	159.544	166.872	-1.34673	0.00386519	DOWN		ENSDARG00000062831	294.729	278.847	314.96	239.739	239.812	254.402	-0.275427	0.00245325	DOWN
	ENSDARG00000078992	42.6021	32.9489	37.0992	10.5756	2.514	2.78491	-2.96515	0.00212283	DOWN		ENSDARG00000075730	5.72238	1.31917	5.48761	15.7817	12.1302	17.8992	1.96133	0.00386519	UP		ENSDARG00000010756	0.823478	0.499721	1.08592	6.26341	6.26894	8.08532	1.96133	0.00386519	UP		ENSDARG00000057707	226.906	229.968	263.408	183.862	196.897	174.51	-0.37463	0.00246825	DOWN
	ENSDARG00000035771	233.556	261.12	261.877	466.893	449.119	392.672	0.789373	0.0021236	UP		ENSDARG00000099099	0.572238	0	0	3.45226	6.26727	4.28025	4.98333	0.00386519	UP		ENSDARG00000057691	27.7238	30.3164	40.1791	53.4799	60.4952	68.276	4.98333	0.00386519	UP		ENSDARG00000011405	112.705	87.7471	90.6875	156.08	137.501	147.788	0.604441	0.00248017	UP
	ENSDARG00000078401	50.76	43.3827	57.5584	23.893	27.5061	30.634	-0.878985	0.0021236	DOWN		ENSDARG00000105727	9.72804	14.0712	19.3895	4.19202	5.66076	3.89114	-1.65565	0.00386519	DOWN		ENSDARG00000036482	125.169	132.426	84.1589	44.8075	48.5842	42.6725	-1.65565	0.00386519	DOWN		ENSDARG00000102879	9.97389	18.845	6.77334	1.5608	1.3733	3.8174	-2.42534	0.00249077	DOWN
	ENSDARG00000074506	24.1714	35.1455	23.7326	74.8125	53.3855	50.4996	1.09413	0.0021414	UP		ENSDARG00000099213	166.521	190.181	144.141	90.2518	109.981	123.933	-0.628659	0.00386519	DOWN		ENSDARG00000101094	51.0557	34.3142	51.5812	13.7313	15.9858	18.6412	-0.628659	0.00386519	DOWN		ENSDARG00000104065	22.4413	32.9788	22.2015	86.1561	58.5368	60.8057	1.38689	0.00249077	UP
	ENSDARG00000062573	206.968	234.212	206.774	119.073	162.966	152.613	-0.568749	0.00217605	DOWN		ENSDARG00000030107	348.493	292.197	301.087	237.959	184.986	164.011	-0.680581	0.00387055	DOWN		ENSDARG00000008407	32.1157	21.1549	34.2065	68.8975	52.9725	58.6186	-0.680581	0.00387055	DOWN		ENSDARG00000043094	134.648	113.659	134.714	83.6588	100.937	95.9803	-0.443831	0.002497	DOWN
	ENSDARG00000099900	131.432	151.839	141.304	105.756	103.961	105.269	-0.43127	0.00218078	DOWN		ENSDARG00000079402	8.01133	8.13491	3.29256	16.2749	24.2604	26.4597	1.78155	0.0038716	UP		ENSDARG00000053685	0.548985	0.333147	0.54296	22.1628	19.4337	8.7591	1.78155	0.0038716	UP		ENSDARG00000001767	16.4569	27.9731	21.0726	4.05808	0.514987	2.18137	-3.37725	0.002497	DOWN
	ENSDARG00000116941	0	0	0	4.30857	13.7531	5.75547	7.97094	0.00218078	UP		ENSDARG00000036291	24.034	26.1636	28.5356	35.7555	72.3769	52.7249	1.02797	0.0039968	UP		ENSDARG00000020387	16.7441	9.4947	8.14441	32.2807	26.9564	26.5019	1.02797	0.0039968	UP		ENSDARG00000091042	81.2872	94.2251	97.4608	124.864	142.308	177.782	0.701737	0.002497	UP
	ENSDARG00000044980	100.009	104.338	105.569	164.901	131.467	136.089	0.475297	0.00223134	UP		ENSDARG00000093306	5.72238	2.41849	5.48761	0	0	0	-7.09826	0.00400409	DOWN		ENSDARG00000102724	129.286	129.428	114.565	62.3932	84.0037	84.4467	-7.09826	0.00400409	DOWN		ENSDARG00000031775	57.3499	68.0188	55.3156	26.5336	25.406	22.6317	-1.27824	0.002497	DOWN
	ENSDARG00000042833	22.6607	25.2608	22.3687	47.3943	48.2096	60.154	1.14912	0.00226428	UP		ENSDARG00000098344	118.453	116.087	111.216	87.7859	84.1028	71.0132	-0.509604	0.00400659	DOWN		ENSDARG00000062109	25.2533	29.4836	48.8664	9.39511	2.82102	7.63614	-0.509604	0.00400659	DOWN		ENSDARG00000000729	121.682	153.41	115.899	206.025	200.673	199.595	0.628313	0.002497	UP
	ENSDARG00000040249	7.55357	5.76605	6.54693	23.1096	29.5765	30.8196	2.07403	0.0022728	UP		ENSDARG00000062986	442.912	423.015	456.569	292.949	228.452	307.205	-0.674169	0.00416117	DOWN		ENSDARG00000040538	92.2296	81.7877	99.9047	146.949	148.26	132.06	-0.674169	0.00416117	DOWN		ENSDARG00000057105	59.8434	44.7569	46.2845	30.9038	31.2425	30.8118	-0.692864	0.0025488	DOWN
	ENSDARG00000025285	55.8964	59.308	57.2856	12.1423	13.4573	30.077	-1.60713	0.0022734	DOWN		ENSDARG00000005078	170.527	161.159	149.995	125.021	120.696	122.376	-0.386387	0.00421012	DOWN		ENSDARG00000019660	11.5287	11.6602	6.51553	46.012	51.4053	31.4429	-0.386387	0.00421012	DOWN		ENSDARG00000115054	30.4204	30.9176	33.8667	103.013	118.447	71.4399	1.62224	0.00260245	UP
	ENSDARG00000070081	1.20857	0.274574	1.36394	5.87533	6.80259	4.08453	2.52347	0.0022734	UP		ENSDARG00000021147	21.745	25.504	17.9262	9.37041	11.1194	10.117	-1.09151	0.00421012	DOWN		ENSDARG00000062181	8.78377	8.16211	10.3162	0.2409	0	0.449184	-1.09151	0.00421012	DOWN		ENSDARG00000062518	130.159	116.898	116.276	84.2831	83.0845	85.6188	-0.520511	0.00260245	DOWN
	ENSDARG00000033444	35.3507	28.2811	37.0992	8.61715	9.76023	12.9962	-1.66672	0.00228528	DOWN		ENSDARG00000078139	29.7564	38.6958	30.7306	18.001	17.791	14.3972	-0.989962	0.00426795	DOWN		ENSDARG00000102755	12.0777	7.49582	9.23033	35.6533	26.9564	22.4592	-0.989962	0.00426795	DOWN		ENSDARG00000098439	72.3107	114.248	106.868	45.8875	58.7085	59.9877	-0.837106	0.00260245	DOWN
	ENSDARG00000007383	156.208	158.704	142.123	111.24	114.905	105.455	-0.462547	0.00229546	DOWN		ENSDARG00000023609	6.29462	22.2061	4.02425	37.235	74.8029	97.0838	2.5645	0.00426795	UP		ENSDARG00000105258	15.0971	20.1554	14.117	39.7486	36.0464	41.1004	2.5645	0.00426795	UP		ENSDARG00000091902	185.514	195.812	162.936	125.176	119.82	129.792	-0.539479	0.00260245	DOWN
	ENSDARG00000093931	6.345	7.96265	4.09183	0	0	0	-7.57062	0.00238736	DOWN		ENSDARG00000020898	68.6685	65.2991	73.8998	22.6863	22.643	36.5767	-1.33757	0.00434737	DOWN		ENSDARG00000103770	15.3716	7.32924	15.7459	29.3898	29.7774	30.5445	-1.33757	0.00434737	DOWN		ENSDARG00000025285	65.329	56.5351	76.3882	17.7931	20.2561	27.8125	-1.58735	0.00267164	DOWN
	ENSDARG00000061946	35.3507	27.732	35.4625	16.0592	15.084	15.2242	-1.08828	0.00244225	DOWN		ENSDARG00000038720	142.487	202.273	166.457	253.741	282.229	299.228	0.69884	0.00438888	UP		ENSDARG00000019205	310.726	297.168	301.886	213.92	231.01	236.046	0.69884	0.00438888	UP		ENSDARG00000060600	126.668	131.032	148.261	186.984	188.828	176.418	0.443271	0.00267316	UP
	ENSDARG00000104222	64.6585	84.0196	94.1121	50.5278	51.0194	50.1283	-0.679263	0.00244225	DOWN		ENSDARG00000075334	105.864	98.7182	114.874	260.645	279.197	295.532	1.38943	0.00442425	UP		ENSDARG00000019810	155.912	185.896	156.916	73.2337	81.4962	114.317	1.38943	0.00442425	UP		ENSDARG00000044362	111.708	91.2806	93.6979	67.7386	59.2235	66.5318	-0.615456	0.00267316	DOWN
	ENSDARG00000074850	17.8264	14.827	16.3673	29.3766	29.5765	28.0347	0.82659	0.00245239	UP		ENSDARG00000057121	0	0	0	3.69885	4.0434	3.89114	6.91498	0.00445528	UP		ENSDARG00000078401	48.5852	40.644	49.9524	21.1992	28.2102	25.1543	6.91498	0.00445528	UP		ENSDARG00000056628	8.97651	4.71126	4.89186	0	0	0	-7.56588	0.00268365	DOWN
	ENSDARG00000055833	3.62571	3.02031	2.18231	11.359	14.9361	7.79774	1.94471	0.00245239	UP		ENSDARG00000040249	5.72238	12.0924	2.19504	22.9328	27.6973	31.3236	1.95811	0.00455556	UP		ENSDARG00000038293	0.548985	1.99888	1.62888	7.94971	12.2244	8.7591	1.95811	0.00455556	UP		ENSDARG00000071662	4.98695	5.30016	4.89186	0	0	0.818014	-4.19409	0.00273857	DOWN
	ENSDARG00000027087	11.1793	12.0813	11.7299	3.5252	2.66188	1.67094	-2.18387	0.00245239	DOWN		ENSDARG00000030236	40.0567	40.4547	36.584	22.6863	18.1953	25.0978	-0.826851	0.00458881	DOWN		ENSDARG00000034522	6.58783	7.16267	3.25776	24.3309	20.0606	30.0954	-0.826851	0.00458881	DOWN		ENSDARG00000062553	44.8825	35.6289	40.2637	26.5336	21.4578	16.9056	-0.894069	0.00280904	DOWN
	ENSDARG00000103690	62.8457	56.8368	54.0121	32.5102	38.8931	34.9042	-0.701939	0.00245239	DOWN		ENSDARG00000116941	0	0	0	2.4659	12.9389	6.22582	7.81102	0.00458881	UP		ENSDARG00000014179	60.9374	60.7994	66.2412	30.1125	32.285	28.2986	7.81102	0.00458881	UP		ENSDARG00000053386	11.47	15.9005	14.2993	27.1579	24.0327	34.3566	1.02162	0.00281049	UP
	ENSDARG00000079402	5.74071	5.21691	6.27414	12.534	20.2599	28.0347	1.8278	0.00246346	UP		ENSDARG00000016904	279.252	299.013	249.503	213.793	229.261	229.772	-0.299777	0.00458881	DOWN		ENSDARG00000003865	0.274493	1.66574	1.08592	7.22701	10.0303	10.5558	-0.299777	0.00458881	DOWN		ENSDARG00000026348	16.4569	15.0171	22.9541	60.2468	41.0273	46.6268	1.43806	0.00285913	UP
	ENSDARG00000060705	8.15785	5.76605	7.0925	30.9434	37.4142	24.8785	2.14816	0.0024695	UP		ENSDARG00000100700	88.1246	87.2853	72.8023	48.085	56.2033	44.9426	-0.732757	0.00459447	DOWN		ENSDARG00000007231	241.554	221.876	216.641	139.24	156.41	150.028	-0.732757	0.00459447	DOWN		ENSDARG00000015153	35.4073	46.2292	37.6297	21.2269	27.1226	20.1777	-0.796599	0.00286698	DOWN
	ENSDARG00000086985	6.94928	6.3152	6.00135	33.6852	36.5269	18.1947	2.19049	0.00248492	UP		ENSDARG00000054606	1.71671	1.97876	1.09752	14.0556	10.1085	12.8407	2.89809	0.00462708	UP		ENSDARG00000056678	20.3125	15.8245	12.4881	4.81801	2.82102	6.96236	2.89809	0.00462708	UP		ENSDARG00000098949	3.49086	4.71126	4.13926	0.31216	0	0	-5.19902	0.00286698	DOWN
	ENSDARG00000075826	0	0.274574	0	2.74182	7.24623	2.97057	5.14363	0.00250165	UP		ENSDARG00000099175	9.72804	19.3479	6.21929	0.493179	0.40434	1.75101	-3.68003	0.00468148	DOWN		ENSDARG00000116300	40.6249	37.3125	50.4953	87.9286	74.2869	79.0565	-3.68003	0.00468148	DOWN		ENSDARG00000034063	6.48303	6.18352	4.51556	0	0	0	-7.47055	0.00286698	DOWN
	ENSDARG00000061240	0	0.549148	0	7.0504	4.58435	13.9245	5.28384	0.00252799	UP		ENSDARG00000099533	34.9065	47.2704	34.7548	21.2067	23.6539	19.4557	-0.870257	0.00470791	DOWN		ENSDARG00000116941	0	0	0	4.81801	15.0454	5.61481	-0.870257	0.00470791	DOWN		ENSDARG00000093931	5.98434	7.06688	6.02075	0	0	0	-7.627	0.00286698	DOWN
	ENSDARG00000078313	245.038	241.076	277.426	304.734	325.933	327.505	0.328371	0.00253113	UP		ENSDARG00000071868	72.6742	122.463	80.1191	31.8101	13.7476	32.8801	-1.82504	0.00475277	DOWN		ENSDARG00000103827	3.8429	7.32924	4.88664	0	0.626894	0	-1.82504	0.00475277	DOWN		ENSDARG00000040070	134.149	132.21	133.209	87.7169	89.6077	76.6206	-0.652295	0.00286698	DOWN
	ENSDARG00000042032	23.5671	16.1999	29.1884	2.35013	6.50682	7.24076	-2.02901	0.00253305	DOWN		ENSDARG00000087937	12.017	6.59587	9.14601	32.0567	23.2496	16.7319	1.41005	0.00476779	UP		ENSDARG00000020009	9.05826	21.488	10.3162	52.9981	48.2708	41.325	1.41005	0.00476779	UP		ENSDARG00000013526	0.498695	1.47227	0.376297	39.3321	43.4305	70.6218	5.846	0.00287503	UP
	ENSDARG00000013095	191.861	190.829	195.317	163.334	149.805	155.026	-0.305907	0.00255014	DOWN		ENSDARG00000102471	38.3399	69.0368	36.2182	86.7996	98.2547	88.1342	0.90005	0.00476779	UP		ENSDARG00000060506	150.422	135.758	143.342	198.502	215.965	180.572	0.90005	0.00476779	UP		ENSDARG00000087417	28.9243	31.5065	33.4904	14.3593	17.5095	17.7236	-0.918105	0.00291045	DOWN
	ENSDARG00000034522	3.62571	7.4135	7.63808	25.4598	22.1824	26.9208	1.9839	0.00267611	UP		ENSDARG00000014015	99.5694	125.761	124.02	161.27	175.281	165.957	0.516816	0.00477816	UP		ENSDARG00000021521	80.1519	69.6278	84.1589	116.355	125.692	109.152	0.516816	0.00477816	UP		ENSDARG00000034667	4.98695	4.71126	5.64445	0	0	0.272671	-5.51142	0.00291045	DOWN
	ENSDARG00000053959	45.6235	51.6199	48.8292	93.2219	78.0819	67.9517	0.704842	0.00267719	UP		ENSDARG00000008218	16.0227	18.9082	15.7311	8.13746	3.84123	5.8367	-1.51691	0.00488389	DOWN		ENSDARG00000061201	123.522	123.764	130.853	169.353	154.843	159.685	-1.51691	0.00488389	DOWN		ENSDARG00000074367	152.102	134.565	146.756	110.505	98.0191	119.975	-0.400223	0.00293374	DOWN
	ENSDARG00000019660	16.6178	9.06094	5.72856	48.1777	41.7028	33.7902	1.97683	0.00271402	UP		ENSDARG00000070387	2.28895	1.53904	1.46336	8.13746	6.26727	6.80949	2.03042	0.00494044	UP		ENSDARG00000075509	32.6646	34.4808	56.4679	15.1767	17.553	12.8018	2.03042	0.00494044	UP		ENSDARG00000098344	133.65	116.898	135.467	96.4573	95.4442	76.8933	-0.519431	0.00294187	DOWN
	ENSDARG00000058372	138.381	133.443	113.48	69.3289	60.7796	97.8431	-0.754411	0.00271402	DOWN		ENSDARG00000005827	195.133	216.125	177.433	136.611	143.541	156.424	-0.432772	0.00498875	DOWN		ENSDARG00000023648	0.823478	0.832869	1.08592	45.7711	34.7926	30.32	-0.432772	0.00498875	DOWN		ENSDARG00000045352	3.49086	3.53344	3.76297	8.42831	19.5695	13.3609	1.94207	0.00294279	UP
	ENSDARG00000075621	55.2921	63.4266	58.9223	115.94	103.222	89.674	0.793168	0.00271784	UP		ENSDARG00000099038	0	1.09931	1.8292	13.3158	5.25642	6.80949	2.93482	0.00502986	UP		ENSDARG00000055481	11.5287	10.8273	5.97256	66.0067	37.6136	56.8218	2.93482	0.00502986	UP		ENSDARG00000070435	18.9504	18.845	27.0934	4.99455	6.86649	7.63479	-1.72331	0.00298496	DOWN
	ENSDARG00000042866	2.71928	1.0983	0.272789	13.7091	10.056	15.7811	3.26612	0.00274392	UP		ENSDARG00000006316	40.6289	47.2704	64.3879	85.8132	108.97	78.4064	0.836254	0.00508216	UP		ENSDARG00000025567	39.527	54.8028	49.9524	75.6427	72.4062	73.4417	0.836254	0.00508216	UP		ENSDARG00000103369	45.8799	49.7626	44.403	88.9655	74.6731	85.3461	0.82547	0.00301071	UP
	ENSDARG00000093411	6.345	6.3152	6.27414	0	0	0	-7.61216	0.00276144	DOWN		ENSDARG00000091367	180.827	212.167	199.383	139.077	151.425	149.42	-0.432456	0.00508421	DOWN		ENSDARG00000028976	187.479	185.063	173.747	242.346	252.952	235.148	-0.432456	0.00508421	DOWN		ENSDARG00000055481	11.9687	7.36134	7.90223	62.4319	29.8692	54.5342	2.44601	0.0030683	UP
	ENSDARG00000015887	8.76214	3.56946	4.91019	0.783377	0.295765	0.371321	-3.64758	0.00276977	DOWN		ENSDARG00000052182	240.912	211.068	221.333	175.818	181.347	179.576	-0.323871	0.00508421	DOWN		ENSDARG00000038290	192.145	183.897	187.864	138.759	146.693	138.124	-0.323871	0.00508421	DOWN		ENSDARG00000060639	14.9608	10.8948	10.16	2.80944	3.08992	1.63603	-2.21872	0.00309198	DOWN
	ENSDARG00000056481	12.3878	26.3591	15.2762	0	0.295765	0.928302	-5.17823	0.00276977	DOWN		ENSDARG00000117011	6.29462	1.97876	6.58513	0.24659	0.40434	0.194557	-3.93618	0.00508421	DOWN		ENSDARG00000103978	211.634	190.56	177.005	136.109	138.543	128.691	-3.93618	0.00508421	DOWN		ENSDARG00000109458	122.18	136.038	128.317	280.319	289.079	232.316	1.05085	0.00310128	UP
	ENSDARG00000105279	20.2436	29.1048	28.9156	58.7533	55.1601	67.7661	1.21211	0.00276977	UP		ENSDARG00000103840	21.1728	16.7095	12.8044	5.91815	8.69331	6.22582	-1.26591	0.00508421	DOWN		ENSDARG00000008022	227.554	212.215	219.356	91.3012	108.453	145.087	-1.26591	0.00508421	DOWN		ENSDARG00000078822	209.452	169.016	138.853	98.9546	95.7875	79.3473	-0.912057	0.00311287	DOWN
	ENSDARG00000105507	159.833	132.894	201.864	301.6	290.589	324.349	0.889675	0.00278158	UP		ENSDARG00000022599	28.0397	23.3054	40.6083	52.7702	45.8926	64.7874	0.836231	0.00508421	UP		ENSDARG00000060830	12.6267	15.6579	15.7459	36.376	33.5388	45.8168	0.836231	0.00508421	UP		ENSDARG00000071727	20.9452	11.4837	12.0415	4.6824	2.7466	1.9087	-2.24732	0.00312822	DOWN
	ENSDARG00000012389	245.038	249.039	248.51	175.477	185.001	200.142	-0.403651	0.00278158	DOWN		ENSDARG00000005544	58.3683	85.7463	58.5345	90.9916	110.385	107.395	0.592985	0.00519872	UP		ENSDARG00000059658	0	0	0	32.2807	24.4488	36.1594	0.592985	0.00519872	UP		ENSDARG00000043873	286.749	293.57	197.932	187.92	186.254	181.599	-0.48549	0.00315893	DOWN
	ENSDARG00000079742	12.3878	23.3388	26.4605	5.09195	3.84494	5.94113	-2.06621	0.00286071	DOWN		ENSDARG00000112723	7.43909	10.1137	7.68265	22.9328	16.7801	18.4829	1.18154	0.00525451	UP		ENSDARG00000043680	117.208	112.104	81.987	183.807	238.22	216.732	1.18154	0.00525451	UP		ENSDARG00000104034	509.666	429.313	495.959	379.274	359.289	333.204	-0.420109	0.00315893	DOWN
	ENSDARG00000031015	0	0.549148	0	2.35013	2.514	3.52755	3.69825	0.00291334	UP		ENSDARG00000079967	30.9008	43.5327	31.4623	20.4669	19.6105	16.7319	-0.908039	0.00536947	DOWN		ENSDARG00000014017	348.331	357.967	382.787	507.577	561.383	590.902	-0.908039	0.00536947	DOWN		ENSDARG00000096417	0.997389	0.294454	0.376297	11.2377	5.49319	5.18075	3.74691	0.00318639	UP
	ENSDARG00000056394	20.2436	21.4168	11.1843	4.70026	5.61953	6.86944	-1.59779	0.00292525	DOWN		ENSDARG00000029722	614.011	598.245	541.81	488.248	447.807	459.932	-0.329209	0.00543541	DOWN		ENSDARG00000013082	33.2136	35.6468	28.7769	7.94971	10.0303	8.7591	-0.329209	0.00543541	DOWN		ENSDARG00000008022	227.903	206.117	241.206	112.69	102.654	145.879	-0.904003	0.00319657	DOWN
	ENSDARG00000039677	10.575	6.58978	8.72923	20.3678	28.6892	19.3087	1.40538	0.00299509	UP		ENSDARG00000013453	92.1303	109.711	98.0452	137.597	125.345	129.186	0.380583	0.00554484	UP		ENSDARG00000060705	6.58783	4.99721	8.14441	30.8352	32.5985	24.4806	0.380583	0.00554484	UP		ENSDARG00000055833	2.49347	2.65008	1.88148	11.2377	8.58311	8.72548	1.99998	0.0032688	UP
	ENSDARG00000095796	33.84	36.7929	25.6421	18.4094	14.3446	9.65434	-1.20203	0.00302923	DOWN		ENSDARG00000077115	13.1615	0	9.87769	0	0	0	-7.82046	0.00565567	DOWN		ENSDARG00000110954	0	0	0	4.81801	5.95549	0.673777	-7.82046	0.00565567	DOWN		ENSDARG00000069006	355.071	340.977	361.245	286.25	305.215	290.94	-0.260031	0.00331341	DOWN
	ENSDARG00000110954	0	0	0	4.30857	3.40129	2.78491	6.74621	0.0030619	UP		ENSDARG00000036482	105.864	107.073	72.4364	37.7282	39.8275	46.4991	-1.19911	0.00565567	DOWN		ENSDARG00000096859	4.94087	5.49693	3.25776	0.722701	0.313447	0	-1.19911	0.00565567	DOWN		ENSDARG00000058561	60.8408	60.0685	51.5526	93.9601	118.962	124.065	0.968668	0.00331341	UP
	ENSDARG00000070229	0	0	0	7.0504	6.35894	7.24076	7.73445	0.00309799	UP		ENSDARG00000113761	68.6685	54.0861	70.9731	19.234	37.1993	14.2026	-1.44658	0.00569728	DOWN		ENSDARG00000037064	51.6046	47.9732	54.839	34.4488	29.1505	38.1807	-1.44658	0.00569728	DOWN		ENSDARG00000099177	71.812	64.1909	64.3467	39.9564	42.0572	48.5355	-0.615505	0.00331341	DOWN
	ENSDARG00000071727	10.2729	10.4338	8.72923	2.74182	1.33094	2.04227	-2.31169	0.00316123	DOWN		ENSDARG00000063352	28.6119	56.2848	31.8281	15.042	19.8127	15.1754	-1.23653	0.00579784	DOWN		ENSDARG00000040640	16.7441	10.6607	9.23033	0	0	0	-1.23653	0.00579784	DOWN		ENSDARG00000086819	55.8538	48.5848	63.5941	82.4102	82.5695	90.2542	0.605063	0.00331341	UP
	ENSDARG00000055481	13.8986	9.88466	6.81971	63.8452	37.4142	54.0272	2.33694	0.00316123	UP		ENSDARG00000005789	38.9122	22.8657	27.438	11.3431	7.48029	9.53328	-1.63784	0.00579784	DOWN		ENSDARG00000063912	1523.98	1439.53	1214.06	620.078	680.493	864.68	-1.63784	0.00579784	DOWN		ENSDARG00000086450	33.4125	30.9176	32.7378	9.36479	8.75477	18.8143	-1.39955	0.00331341	DOWN
	ENSDARG00000031775	62.5435	58.4843	65.1965	25.0681	27.2104	27.4777	-1.21846	0.00320035	DOWN		ENSDARG00000102755	10.3003	18.2486	8.41433	45.1259	31.3364	21.9849	1.37437	0.005828	UP		ENSDARG00000037813	23.3319	22.654	24.4332	9.15421	9.4034	11.2296	1.37437	0.005828	UP		ENSDARG00000096415	10.4726	16.7838	16.5571	29.9673	31.4142	31.6299	1.0705	0.00335456	UP
	ENSDARG00000032277	52.875	35.1455	41.4639	11.359	9.02082	15.2242	-1.85986	0.00320035	DOWN		ENSDARG00000104353	472.668	606.16	508.152	390.351	406.16	412.849	-0.394254	0.00586858	DOWN		ENSDARG00000092731	0	0	0	2.409	4.38825	2.24592	-0.394254	0.00586858	DOWN		ENSDARG00000020232	93.2559	86.5693	91.8164	125.8	135.27	110.159	0.453409	0.00336198	UP
	ENSDARG00000092731	0	0	0	2.35013	3.40129	2.22793	6.39371	0.00322962	UP		ENSDARG00000052978	12.017	68.8169	13.5361	6.65792	9.50199	5.8367	-2.1286	0.00588361	DOWN		ENSDARG00000034189	180.891	188.728	167.775	97.8056	58.6145	95.4517	-2.1286	0.00588361	DOWN		ENSDARG00000061946	19.9478	18.5506	17.3096	8.74047	7.38148	9.81616	-1.10791	0.0033695	DOWN
	ENSDARG00000103137	32.0271	28.2811	36.2809	21.1512	18.1895	18.0091	-0.757596	0.00330711	DOWN		ENSDARG00000058454	12.017	10.1137	14.9995	34.5226	28.1016	29.9617	1.32319	0.00591623	UP		ENSDARG00000053386	17.0186	15.1582	23.3473	30.3534	38.554	40.202	1.32319	0.00591623	UP		ENSDARG00000008377	68.3212	65.0742	54.563	15.608	11.8447	18.5416	-2.03798	0.00337757	DOWN
	ENSDARG00000014556	41.6957	47.5013	46.9196	32.5102	24.2527	21.7223	-0.808994	0.00331078	DOWN		ENSDARG00000036863	73.8187	118.726	64.0221	144.255	141.923	127.046	0.668371	0.00594043	UP		ENSDARG00000013453	97.7194	90.7827	99.9047	118.523	128.2	135.429	0.668371	0.00594043	UP		ENSDARG00000011188	235.384	221.135	246.851	172.312	199.986	185.416	-0.332441	0.0033885	DOWN
	ENSDARG00000088069	0	0	0	9.00884	6.95047	5.94113	7.8078	0.00331403	UP		ENSDARG00000032277	49.7847	9.45408	39.1449	9.86359	10.1085	7.58771	-1.79848	0.00600192	DOWN		ENSDARG00000098949	5.48985	6.82952	2.7148	0.481801	0	0	-1.79848	0.00600192	DOWN		ENSDARG00000100633	87.7703	88.0416	98.5897	122.991	121.365	124.338	0.42549	0.00338887	UP
	ENSDARG00000052536	1.51071	0	0.545577	25.4598	24.4006	28.7774	5.23595	0.00331403	UP		ENSDARG00000102976	13.7337	8.13491	11.3411	0.739769	1.41519	1.3619	-3.16794	0.00600414	DOWN		ENSDARG00000020718	8.23478	7.32924	9.77329	1.2045	0.626894	1.34755	-3.16794	0.00600414	DOWN		ENSDARG00000100196	0.997389	1.47227	3.38667	0	0	0	-5.95228	0.00340461	DOWN
	ENSDARG00000029500	25.0778	20.3185	28.37	45.8276	43.9211	46.9721	0.888963	0.00336748	UP		ENSDARG00000056621	71.5297	10.3335	81.9483	5.42497	9.29982	7.97683	-2.80316	0.00603295	DOWN		ENSDARG00000031775	52.1536	52.1376	74.3856	22.1628	20.6875	30.7691	-2.80316	0.00603295	DOWN		ENSDARG00000018190	264.807	246.163	299.156	213.829	214.063	179.145	-0.415191	0.00346547	DOWN
	ENSDARG00000112073	0.604285	0.274574	0.818366	5.09195	4.43647	5.38415	3.06206	0.00338127	UP		ENSDARG00000101755	13.1615	13.1917	11.3411	21.9465	23.0474	20.2339	0.789583	0.00608465	UP		ENSDARG00000018107	60.3884	52.6373	55.9249	32.0397	39.1808	27.1757	0.789583	0.00608465	UP		ENSDARG00000029710	17.953	10.3059	12.4178	0	0	0	-8.70165	0.00368519	DOWN
	ENSDARG00000103679	2.71928	3.29489	1.90952	19.5844	8.72506	19.3087	2.56069	0.00338127	UP		ENSDARG00000101047	12.5892	7.91504	4.39009	21.9465	21.2279	26.4597	1.52091	0.00610003	UP		ENSDARG00000061946	29.3707	28.4841	19.0036	7.94971	15.6723	12.8018	1.52091	0.00610003	UP		ENSDARG00000092919	85.2768	83.3303	104.61	153.583	144.883	140.153	0.682225	0.00369743	UP
	ENSDARG00000042946	69.795	80.4502	76.6536	44.6525	46.4351	51.7993	-0.664136	0.00338127	DOWN		ENSDARG00000054804	520.164	590.33	504.86	430.052	429.207	470.633	-0.281539	0.0061007	DOWN		ENSDARG00000093411	7.4113	7.99554	7.05849	0	0	0	-0.281539	0.0061007	DOWN		ENSDARG00000100075	12.9661	17.9617	18.8148	39.02	29.5259	26.7218	0.922902	0.00369743	UP
	ENSDARG00000116300	42.3	33.7726	60.0135	97.5305	82.0747	69.437	0.864717	0.00338127	UP		ENSDARG00000014556	44.6346	45.5115	39.1449	27.3715	25.4734	23.1523	-0.76747	0.00614574	DOWN		ENSDARG00000005364	13.9991	13.8256	5.97256	1.9272	0.94034	2.02133	-0.76747	0.00614574	DOWN		ENSDARG00000104581	157.089	144.282	156.916	118.933	102.997	114.249	-0.447972	0.00371365	DOWN
	ENSDARG00000022176	2.115	6.04063	4.63741	22.3263	41.1113	21.7223	2.7255	0.00348266	UP		ENSDARG00000043453	58.3683	64.8594	77.924	107.02	109.576	97.4729	0.637869	0.00614574	UP		ENSDARG00000011188	231.397	221.876	234.016	180.434	185.247	176.979	0.637869	0.00614574	UP		ENSDARG00000104831	237.877	267.069	235.562	290.308	329.076	345.202	0.380606	0.00378372	UP
	ENSDARG00000039385	49.8535	45.0301	45.0101	0.391689	0	1.48528	-6.15462	0.00353239	DOWN		ENSDARG00000086425	12.5892	3.73766	15.3653	38.468	24.8669	30.9345	1.62939	0.00616135	UP		ENSDARG00000036414	0	0	0.54296	5.05891	3.76136	9.43287	1.62939	0.00616135	UP		ENSDARG00000114067	75.8016	90.6917	84.2904	51.1942	54.7602	41.446	-0.766443	0.00379485	DOWN
	ENSDARG00000029710	13.5964	11.8067	10.6388	0	0	0	-8.53664	0.00353239	DOWN		ENSDARG00000112087	1.14448	3.07807	0.36584	13.3158	10.715	8.17138	2.63135	0.00616135	UP		ENSDARG00000076362	18.391	29.4836	11.4022	6.74521	7.83617	4.04266	2.63135	0.00616135	UP		ENSDARG00000116300	36.9034	45.3458	44.0267	86.1561	79.4796	66.5318	0.87193	0.00380429	UP
	ENSDARG00000102798	365.29	360.241	344.805	458.667	418.655	442.615	0.30172	0.00356687	UP		ENSDARG00000105713	34.3343	34.2985	32.9256	20.4669	17.791	17.121	-0.875324	0.00616135	DOWN		ENSDARG00000040717	276.963	269.35	224.786	149.84	170.828	187.31	-0.875324	0.00616135	DOWN		ENSDARG00000038293	1.49608	2.06117	0.752593	7.49183	7.55314	12.2702	2.60841	0.00385258	UP
	ENSDARG00000104065	24.7757	33.7726	20.7319	70.8956	53.3855	71.2936	1.29716	0.00356687	UP		ENSDARG00000025850	24.6062	20.6671	22.6821	37.4816	58.225	43.3862	1.04196	0.00616135	UP		ENSDARG00000005372	1.64696	1.49916	1.08592	10.3587	13.1648	17.069	1.04196	0.00616135	UP		ENSDARG00000105532	27.9269	21.4951	28.5985	14.9837	12.188	11.1795	-1.02243	0.00385471	DOWN
	ENSDARG00000060298	551.108	476.111	589.769	749.692	709.096	760.28	0.456474	0.00360526	UP		ENSDARG00000063433	3.43343	6.59587	7.31681	14.5488	21.2279	16.3428	1.54224	0.00626886	UP		ENSDARG00000010601	43.3699	40.4774	43.9798	62.6341	71.7793	55.4743	1.54224	0.00626886	UP		ENSDARG00000099569	12.9661	13.2504	14.2993	2.18512	3.94823	3.27205	-2.07261	0.00392045	DOWN
	ENSDARG00000018397	4.83428	3.02031	3.81904	13.3174	12.1264	7.61208	1.48849	0.00361224	UP		ENSDARG00000102724	124.176	116.967	123.288	71.0178	78.442	88.1342	-0.614127	0.00634543	DOWN		ENSDARG00000095883	0	0	0	6.50431	8.77651	1.79674	-0.614127	0.00634543	DOWN		ENSDARG00000004405	176.039	189.628	194.922	156.392	137.158	141.244	-0.369331	0.00396601	DOWN
	ENSDARG00000019205	277.669	283.635	298.976	195.844	226.852	233.19	-0.388289	0.00361224	DOWN		ENSDARG00000036214	245.49	285.161	269.259	197.518	199.744	200.004	-0.424137	0.00642986	DOWN		ENSDARG00000042796	10.7052	10.3276	9.23033	2.409	3.13447	4.94103	-0.424137	0.00642986	DOWN		ENSDARG00000087954	18.9504	25.0285	21.0726	46.5118	33.1308	53.4436	1.01928	0.0039774	UP
	ENSDARG00000077115	8.15785	8.78637	8.18366	0	0	0	-8.01882	0.00361224	DOWN		ENSDARG00000029710	14.3059	0	14.2678	0	0	0	-8.14347	0.00644266	DOWN		ENSDARG00000068820	209.438	199.888	215.555	308.112	262.041	301.403	-8.14347	0.00644266	DOWN		ENSDARG00000015460	343.601	364.828	372.534	464.494	458.853	423.186	0.316437	0.00399692	UP
	ENSDARG00000041060	3.62571	3.56946	2.72789	0	0	0	-6.68544	0.00363467	DOWN		ENSDARG00000042533	90.4136	81.3491	94.3868	118.856	123.728	117.123	0.438	0.00644266	UP		ENSDARG00000112723	7.13681	8.49526	9.23033	19.0311	17.8665	21.5609	0.438	0.00644266	UP		ENSDARG00000105355	147.115	167.25	156.163	83.0345	83.0845	83.9827	-0.913105	0.00399692	DOWN
	ENSDARG00000105648	58.3135	52.7182	62.4686	39.9522	36.0833	33.2332	-0.671745	0.0036646	DOWN		ENSDARG00000034189	159.082	153.024	163.531	99.6222	54.5859	85.2159	-0.992005	0.00658175	DOWN		ENSDARG00000036291	24.4299	24.1532	23.8903	42.3985	60.4952	47.1644	-0.992005	0.00658175	DOWN		ENSDARG00000001259	0.498695	0.294454	1.12889	4.6824	6.17984	4.36274	2.95971	0.00408095	UP
	ENSDARG00000099236	32.9336	32.3997	32.4618	45.4359	47.3223	59.4113	0.640847	0.00370097	UP		ENSDARG00000055426	53.2181	34.9581	44.6325	95.4302	65.0988	76.4608	0.852803	0.00658352	UP		ENSDARG00000052182	227.829	241.699	238.903	180.675	193.083	186.636	0.852803	0.00658352	UP		ENSDARG00000097261	6.98173	3.23899	3.76297	0.31216	0.171662	0.545342	-3.69401	0.00408095	DOWN
	ENSDARG00000039850	5.13643	3.02031	7.63808	0	0.887294	0	-3.69902	0.00370097	DOWN		ENSDARG00000015460	318.164	365.411	330.72	446.574	385.943	419.853	0.301901	0.00659133	UP		ENSDARG00000103750	1.37246	0.666295	0.54296	30.3534	18.1799	32.1167	0.301901	0.00659133	UP		ENSDARG00000023988	85.2768	89.8083	83.1616	46.1996	61.2834	41.1734	-0.789792	0.00408095	DOWN
	ENSDARG00000063908	1786.87	1628.77	1174.35	636.886	762.629	838.814	-1.0348	0.00371185	DOWN		ENSDARG00000015707	200.855	173.911	167.555	139.816	111.194	138.524	-0.474074	0.00661359	DOWN		ENSDARG00000038537	16.7441	10.8273	16.2888	33.0034	56.107	35.7102	-0.474074	0.00661359	DOWN		ENSDARG00000039385	50.3682	39.4568	43.6504	0	0.343324	1.36336	-6.23701	0.00408095	DOWN
	ENSDARG00000094478	13.2943	7.96265	6.81971	22.7179	26.0273	30.077	1.49561	0.00375873	UP		ENSDARG00000074850	17.1671	18.6883	15.7311	33.2896	25.2713	28.5998	0.750386	0.00661359	UP		ENSDARG00000038720	151.52	145.919	194.38	268.363	258.28	275.799	0.750386	0.00661359	UP		ENSDARG00000042213	12.9661	6.47798	12.0415	29.0308	27.2943	27.2671	1.42821	0.00408298	UP
	ENSDARG00000035715	6.04285	1.64744	7.91087	16.0592	20.5556	25.6211	2.00125	0.00375873	UP		ENSDARG00000105120	12.5892	5.71642	8.78017	24.4124	17.791	22.5686	1.3027	0.00665881	UP		ENSDARG00000034063	5.76435	5.16379	5.97256	0	0	0	1.3027	0.00665881	UP		ENSDARG00000030108	48.3734	36.8067	38.7586	20.6025	24.2044	26.1764	-0.795694	0.00421139	DOWN
	ENSDARG00000099534	52.5728	51.3453	43.919	15.6675	19.9641	10.5826	-1.67156	0.00375873	DOWN		ENSDARG00000115976	532.753	396.852	446.325	315.142	251.297	267.71	-0.719252	0.00666079	DOWN		ENSDARG00000039910	89.2101	103.109	84.1589	70.5838	69.8986	61.9875	-0.719252	0.00666079	DOWN		ENSDARG00000001939	68.8199	51.5294	50.4237	35.274	35.0191	32.1752	-0.73052	0.00425773	DOWN
	ENSDARG00000032532	0.302143	0	0.818366	5.87533	2.514	7.0551	3.64796	0.00375873	UP		ENSDARG00000074656	837.184	1163.51	734.242	1277.33	1269.22	1263.26	0.47643	0.00707335	UP		ENSDARG00000055426	34.3116	45.1415	40.722	91.783	58.928	76.1368	0.47643	0.00707335	UP		ENSDARG00000021147	12.9661	24.4396	19.9437	7.80399	8.75477	10.6342	-1.08521	0.00433944	DOWN
	ENSDARG00000038293	0.906428	1.37287	0.818366	6.26702	7.24623	6.1268	2.62835	0.00375873	UP		ENSDARG00000100481	98.9971	85.7463	109.386	169.407	147.18	128.407	0.600476	0.00711108	UP		ENSDARG00000100060	22.2339	37.3125	23.3473	58.2979	49.2111	54.1267	0.600476	0.00711108	UP		ENSDARG00000103845	380.504	362.472	387.586	289.372	328.046	311.118	-0.282802	0.00437477	DOWN
	ENSDARG00000052746	16.3157	14.2778	18.2768	39.1689	29.8722	47.1578	1.24591	0.00375873	UP		ENSDARG00000055412	6.29462	12.3123	6.95097	2.95908	2.0217	2.33468	-1.82428	0.00725152	DOWN		ENSDARG00000006353	56.5455	58.634	97.7329	136.35	141.991	135.878	-1.82428	0.00725152	DOWN		ENSDARG00000087394	56.3525	45.0514	47.0371	27.4701	20.5995	12.2702	-1.29735	0.00439789	DOWN
	ENSDARG00000020447	35.6528	20.3185	24.8238	55.2281	47.0266	60.711	1.01265	0.00378588	UP		ENSDARG00000089821	19.4561	3.5178	10.9752	2.95908	2.22387	2.72379	-2.03698	0.00725959	DOWN		ENSDARG00000020447	29.6452	17.4902	28.7769	57.3343	50.1515	47.389	-2.03698	0.00725959	DOWN		ENSDARG00000038414	70.316	69.1966	67.7334	110.505	104.371	100.888	0.607243	0.00439789	UP
	ENSDARG00000074161	48.3428	37.8912	30.0067	60.32	58.2656	72.4076	0.719034	0.00382537	UP		ENSDARG00000020387	14.3059	10.1137	9.14601	24.9056	24.4626	23.7359	1.14335	0.00725959	UP		ENSDARG00000090598	17.293	14.6585	10.3162	4.09531	0.94034	1.79674	1.14335	0.00725959	UP		ENSDARG00000104767	1.99478	2.06117	3.38667	0	0	0	-6.27945	0.00441017	DOWN
	ENSDARG00000104767	3.32357	2.74574	3.54625	0	0	0.18566	-5.0082	0.00382923	DOWN		ENSDARG00000025904	35.4787	26.8232	45.7301	58.4418	60.651	62.2582	0.757753	0.00725959	UP		ENSDARG00000088069	0	0	0	7.46791	6.26894	8.08532	0.757753	0.00725959	UP		ENSDARG00000081299	0	0	0	4.37024	2.57493	2.18137	6.5513	0.0044586	UP
	ENSDARG00000115976	530.563	366.007	436.734	294.942	251.992	244.329	-0.75517	0.0038372	DOWN		ENSDARG00000033444	40.0567	11.213	35.8524	10.6034	7.07595	12.6462	-1.48995	0.00725959	DOWN		ENSDARG00000105366	157.833	155.413	201.438	87.9286	95.6013	67.1531	-1.48995	0.00725959	DOWN		ENSDARG00000035167	15.9582	22.3785	21.8252	10.9256	7.20981	7.90747	-1.22588	0.0044586	DOWN
	ENSDARG00000006773	0.604285	0.274574	1.09115	9.79222	10.4996	7.24076	3.73495	0.00386285	UP		ENSDARG00000043094	124.176	120.485	129.508	99.1291	93.2004	92.609	-0.392674	0.00725959	DOWN		ENSDARG00000102976	10.9797	11.1604	13.0311	0.722701	0	2.24592	-0.392674	0.00725959	DOWN		ENSDARG00000093411	5.48564	5.30016	6.02075	0	0	0	-7.44049	0.00447159	DOWN
	ENSDARG00000034189	164.063	185.063	148.124	107.323	56.7868	81.8763	-1.03467	0.00391476	DOWN		ENSDARG00000098915	0	3.95752	0	10.1102	11.3215	23.3468	3.13067	0.00728892	UP		ENSDARG00000021611	2.74493	1.99888	3.25776	10.3587	11.5975	9.43287	3.13067	0.00728892	UP		ENSDARG00000070229	0	0	0	3.1216	8.75477	10.6342	7.87106	0.00448071	UP
	ENSDARG00000018190	247.153	259.747	230.506	200.545	177.163	179.905	-0.405931	0.00393169	DOWN		ENSDARG00000062868	157.938	163.358	144.141	119.596	117.461	111.87	-0.416573	0.00769184	DOWN		ENSDARG00000031240	36.782	41.4769	20.0895	8.91331	5.95549	4.04266	-0.416573	0.00769184	DOWN		ENSDARG00000079291	3.49086	2.65008	6.39704	0.31216	0.171662	0	-4.46441	0.00448133	DOWN
	ENSDARG00000099569	16.0136	8.51179	14.7306	4.30857	3.84494	1.48528	-2.04741	0.0039393	DOWN		ENSDARG00000057101	0	10.1137	4.39009	32.7964	37.6036	33.4638	2.64522	0.00770194	UP		ENSDARG00000043317	3.8429	8.82841	5.97256	0.963601	1.88068	0.673777	2.64522	0.00770194	UP		ENSDARG00000089572	3.98956	2.94454	3.01037	0	0	0	-6.67637	0.00451173	DOWN
	ENSDARG00000089954	59.22	74.135	71.7434	132.391	119.637	92.8302	0.744064	0.00395145	UP		ENSDARG00000013095	189.983	181.386	181.457	152.392	148.595	155.84	-0.273894	0.00771831	DOWN		ENSDARG00000103679	3.29391	4.16434	1.08592	16.6221	8.46306	28.2986	-0.273894	0.00771831	DOWN		ENSDARG00000016594	42.8877	48.5848	50.8	72.421	81.1962	76.0753	0.68874	0.00454428	UP
	ENSDARG00000078133	442.337	433.552	387.087	594.192	527.053	518.55	0.375743	0.00406144	UP		ENSDARG00000022271	0	0.879449	0	5.17838	3.23472	2.52924	3.06029	0.00771831	UP		ENSDARG00000076836	33.2136	41.6434	46.6946	99.251	84.0037	94.5533	3.06029	0.00771831	UP		ENSDARG00000034773	13.9635	18.2561	9.03112	34.9619	34.3324	38.174	1.36911	0.00455441	UP
	ENSDARG00000093306	4.83428	4.94233	6.00135	0	0.147882	0	-5.74539	0.00406144	DOWN		ENSDARG00000025789	37.7677	41.7738	52.3152	60.4145	78.0377	77.8227	0.710046	0.0077255	UP		ENSDARG00000086457	143.285	145.919	149.314	170.076	230.07	234.025	0.710046	0.0077255	UP		ENSDARG00000103432	101.734	100.409	104.987	76.7913	75.703	61.0784	-0.522844	0.00458064	DOWN
	ENSDARG00000026862	12.0857	10.983	9.27481	0.783377	0.887294	0.928302	-3.56725	0.00406144	DOWN		ENSDARG00000005775	10.8725	9.8938	11.7069	2.95908	4.85208	4.28025	-1.40892	0.00775225	DOWN		ENSDARG00000098432	102.111	95.9465	110.221	75.1609	66.7642	69.6236	-1.40892	0.00775225	DOWN		ENSDARG00000042833	18.4517	22.9674	31.9852	50.5699	48.4087	56.1703	1.0706	0.0046147	UP
	ENSDARG00000055429	146.841	135.09	160.672	103.797	88.7294	93.2015	-0.635724	0.00406144	DOWN		ENSDARG00000101624	205.433	295.715	213.651	173.846	128.985	154.867	-0.651412	0.00775225	DOWN		ENSDARG00000112131	14.2736	14.3253	9.77329	46.7347	41.375	24.9297	-0.651412	0.00775225	DOWN		ENSDARG00000070011	0.498695	0.588907	0.376297	4.37024	3.94823	4.63541	3.04346	0.00463047	UP
	ENSDARG00000115799	318.156	288.852	315.071	178.61	183.226	248.414	-0.59229	0.00406144	DOWN		ENSDARG00000068967	6.86685	14.9506	6.95097	21.6999	21.0257	20.0393	1.07405	0.00775225	UP		ENSDARG00000056394	21.6849	29.8167	11.4022	6.02251	6.26894	9.43287	1.07405	0.00775225	UP		ENSDARG00000034522	5.48564	8.53915	6.02075	20.9147	21.2861	33.2659	1.88607	0.00463047	UP
	ENSDARG00000079340	0.604285	1.64744	0	3.5252	14.3446	18.1947	3.96901	0.00406465	UP		ENSDARG00000092112	97.8527	96.2997	112.313	64.6065	77.229	78.2118	-0.476245	0.00778547	DOWN		ENSDARG00000025206	0.548985	2.16546	0.54296	15.8994	11.2841	5.16562	-0.476245	0.00778547	DOWN		ENSDARG00000097451	0	0	0	6.24319	3.94823	8.18014	7.55713	0.00463047	UP
	ENSDARG00000102724	119.044	124.657	109.934	68.9372	73.6454	84.8468	-0.632528	0.00408382	DOWN		ENSDARG00000101057	9.72804	4.83697	10.9752	1.72613	2.62821	3.30746	-1.69029	0.00781226	DOWN		ENSDARG00000101670	72.4661	104.775	91.7603	157.067	142.305	143.739	-1.69029	0.00781226	DOWN		ENSDARG00000090598	13.9635	18.5506	16.1808	3.43376	2.05995	3.54473	-2.44754	0.00463764	DOWN
	ENSDARG00000079324	49.5514	42.8335	35.1897	82.6463	77.6382	71.6649	0.860972	0.00413476	UP		ENSDARG00000060101	53.2181	36.717	44.2667	78.6621	63.4814	69.4568	0.672505	0.00787158	UP		ENSDARG00000056621	73.8385	69.961	70.5849	14.6949	5.95549	7.63614	0.672505	0.00787158	UP		ENSDARG00000062195	4.48825	9.71697	12.0415	2.49728	0.514987	0.272671	-3.08932	0.00467506	DOWN
	ENSDARG00000105258	12.3878	22.5151	15.0034	41.9107	29.7244	36.7608	1.10827	0.00422478	UP		ENSDARG00000059404	87.5524	72.5546	89.6309	54.0031	42.0514	51.9467	-0.750253	0.00788286	DOWN		ENSDARG00000014556	48.8597	47.6401	44.5228	32.5216	26.643	21.7854	-0.750253	0.00788286	DOWN		ENSDARG00000061752	27.9269	21.7896	34.243	45.5753	43.0872	50.9895	0.737067	0.00467506	UP
	ENSDARG00000068596	23.8693	21.9659	22.6415	53.2697	40.0761	36.7608	0.916668	0.00423077	UP		ENSDARG00000099672	6.86685	8.13491	7.68265	1.97272	1.21302	2.33468	-2.0279	0.00788286	DOWN		ENSDARG00000093306	4.11739	4.49749	6.51553	0	0	0	-2.0279	0.00788286	DOWN		ENSDARG00000105507	173.546	217.012	179.117	316.53	317.918	385.83	0.836873	0.00472124	UP
	ENSDARG00000044267	42.3	37.0675	36.8265	24.2847	26.0273	26.9208	-0.584906	0.00423077	DOWN		ENSDARG00000077605	35.4787	44.6321	46.4617	28.6044	27.0908	29.7672	-0.57325	0.00788286	DOWN		ENSDARG00000019116	40.3504	36.1465	30.9487	16.863	21.9413	18.4166	-0.57325	0.00788286	DOWN		ENSDARG00000010487	71.3133	87.1582	73.7541	112.065	99.3924	114.522	0.483324	0.00472124	UP
	ENSDARG00000059658	0	0	0.272789	23.5013	28.2455	23.7645	7.64171	0.00423077	UP		ENSDARG00000109510	181.972	198.975	182.189	142.282	157.693	154.673	-0.310256	0.00791969	DOWN		ENSDARG00000095796	32.6646	38.312	35.2924	14.9358	12.5379	19.5395	-0.310256	0.00791969	DOWN		ENSDARG00000045123	7.97912	5.88907	7.14964	16.5445	16.6512	17.9963	1.29158	0.00472124	UP
	ENSDARG00000008022	209.989	186.71	196.135	95.1803	89.9125	139.802	-0.863355	0.0042848	DOWN		ENSDARG00000032129	141.343	125.102	123.288	163.489	180.942	161.677	0.381186	0.00794378	UP		ENSDARG00000075754	40.8994	35.6468	46.6946	21.1992	8.14962	11.2296	0.381186	0.00794378	UP		ENSDARG00000103158	59.3447	66.5465	53.0578	92.3993	81.8829	97.071	0.595785	0.00472124	UP
	ENSDARG00000010385	15.4093	9.33552	12.5483	25.8514	26.6188	26.1781	1.07742	0.00431398	UP		ENSDARG00000056138	151.643	211.727	191.7	261.138	280.41	277.049	0.552018	0.00796181	UP		ENSDARG00000042866	3.56841	0.832869	0.54296	18.7902	8.46306	16.6198	0.552018	0.00796181	UP		ENSDARG00000057121	0	0	0	0.624319	6.17984	4.09007	6.86494	0.00472124	UP
	ENSDARG00000055426	47.1343	42.2844	50.7387	102.231	74.8285	79.4627	0.864485	0.00431398	UP		ENSDARG00000020443	1.71671	2.85821	5.85345	0	0.40434	0.194557	-3.88048	0.00796181	DOWN		ENSDARG00000097017	32.1157	28.6507	30.4058	16.863	13.7917	13.7001	-3.88048	0.00796181	DOWN		ENSDARG00000055426	42.3891	35.9233	38.3823	84.2831	62.8284	67.8951	0.882428	0.0047399	UP
	ENSDARG00000078127	2.115	1.0983	1.09115	9.79222	7.09835	9.65434	2.60153	0.00431398	UP		ENSDARG00000102657	6.86685	10.7733	7.31681	1.97272	2.42604	1.16734	-2.16715	0.00807201	DOWN		ENSDARG00000016594	45.8403	58.4674	49.9524	77.329	89.6458	83.9975	-2.16715	0.00807201	DOWN		ENSDARG00000077751	139.136	134.271	133.585	212.269	185.567	168.238	0.475683	0.0047582	UP
	ENSDARG00000063333	232.348	205.107	203.227	143.75	165.628	151.313	-0.472641	0.00433215	DOWN		ENSDARG00000102889	37.7677	20.2273	44.2667	18.4942	12.5345	15.7591	-1.11387	0.00807319	DOWN		ENSDARG00000020834	33.4881	31.3159	42.3509	60.466	49.5246	65.8055	-1.11387	0.00807319	DOWN		ENSDARG00000004925	3.49086	3.23899	4.51556	0.31216	0.514987	0.272671	-3.17669	0.0047582	DOWN
	ENSDARG00000007708	49.8535	50.7962	48.2836	68.5455	79.2649	81.3193	0.625129	0.00434456	UP		ENSDARG00000022000	60.085	54.5259	61.0954	38.7146	37.8058	38.3277	-0.610179	0.00811656	DOWN		ENSDARG00000071037	146.579	134.925	151.486	119.487	106.258	102.639	-0.610179	0.00811656	DOWN		ENSDARG00000102657	10.9713	6.77243	4.13926	0.624319	1.20164	2.18137	-2.39898	0.0047582	DOWN
	ENSDARG00000113761	63.45	68.0943	67.3788	18.0177	33.8651	19.8657	-1.44596	0.00436686	DOWN		ENSDARG00000075857	81.83	62.8806	72.8023	37.9748	32.5494	41.4406	-0.950488	0.00812661	DOWN		ENSDARG00000014015	104.033	115.269	145.513	170.076	169.261	180.123	-0.950488	0.00812661	DOWN		ENSDARG00000101989	1.49608	0.588907	1.12889	4.99455	17.1662	20.9957	3.78922	0.0047582	UP
	ENSDARG00000010018	9.36642	7.96265	6.54693	23.5013	20.2599	20.794	1.42955	0.00436686	UP		ENSDARG00000056892	89.8413	143.79	125.117	86.553	70.153	76.0717	-0.637028	0.00812661	DOWN		ENSDARG00000078802	177.048	177.568	175.919	212.715	276.46	257.607	-0.637028	0.00812661	DOWN		ENSDARG00000039872	36.9034	44.7569	24.083	18.1053	17.8529	18.8143	-0.951211	0.00477429	DOWN
	ENSDARG00000053380	23.265	22.2405	24.2782	34.4686	50.4279	54.3985	1.00517	0.00439558	UP		ENSDARG00000095809	7.43909	0	7.68265	0	0	0	-7.20558	0.00816868	DOWN		ENSDARG00000063908	1856.94	1774.34	1362.29	707.524	785.498	948.228	-7.20558	0.00816868	DOWN		ENSDARG00000055899	23.4387	41.8124	30.8563	19.6661	15.9646	13.3609	-0.984412	0.00477429	DOWN
	ENSDARG00000040982	10.575	18.1219	10.0932	4.30857	3.99282	1.11396	-2.06735	0.00454019	DOWN		ENSDARG00000099753	41.7734	41.554	36.9499	20.2204	27.8995	21.2067	-0.792263	0.00819738	DOWN		ENSDARG00000060469	98.5429	97.9454	98.8188	71.3065	52.0322	60.8645	-0.792263	0.00819738	DOWN		ENSDARG00000098215	49.3708	45.9347	46.6608	73.0454	63.6867	68.7132	0.532911	0.00477429	UP
	ENSDARG00000057497	286.733	277.32	268.697	227.179	216.352	217.408	-0.33418	0.0045433	DOWN		ENSDARG00000039913	85.8357	85.9662	76.8265	59.1815	59.8423	63.4255	-0.445731	0.0082601	DOWN		ENSDARG00000077870	131.482	130.594	119.451	95.8783	86.5113	102.863	-0.445731	0.0082601	DOWN		ENSDARG00000076401	0	0	0.376297	7.80399	6.52316	8.72548	5.61463	0.00484864	UP
	ENSDARG00000099753	40.4871	33.7726	33.8258	16.0592	23.5133	20.237	-0.838076	0.0045433	DOWN		ENSDARG00000044267	42.3456	33.4191	36.9499	24.9056	23.2496	28.2107	-0.552531	0.00830335	DOWN		ENSDARG00000091042	77.1325	95.1136	88.5026	120.45	128.513	163.279	-0.552531	0.00830335	DOWN		ENSDARG00000024124	4.98695	1.17781	2.63408	17.4809	15.6213	17.9963	2.60881	0.00484864	UP
	ENSDARG00000033231	44.7171	51.6199	36.5537	20.3678	22.626	13.5532	-1.23371	0.00459124	DOWN		ENSDARG00000089914	26.3229	21.9862	28.9014	9.86359	11.928	15.9537	-1.02131	0.00833256	DOWN		ENSDARG00000025073	90.8571	85.1192	100.991	134.422	147.32	117.237	-1.02131	0.00833256	DOWN		ENSDARG00000038720	93.7546	98.3475	151.648	187.296	198.957	169.329	0.691573	0.00485643	UP
	ENSDARG00000058561	54.3857	59.308	57.2856	85.3881	109.877	124.764	0.910253	0.0045999	UP		ENSDARG00000039225	188.838	171.493	209.992	299.606	281.623	289.306	0.611999	0.0083631	UP		ENSDARG00000007383	149.873	167.74	159.087	113.223	120.99	118.585	0.611999	0.0083631	UP		ENSDARG00000052673	145.619	137.804	146.003	109.568	115.529	115.613	-0.332301	0.00489295	DOWN
	ENSDARG00000026296	9.06428	9.06094	13.0939	33.2935	19.0768	26.5494	1.32296	0.0045999	UP		ENSDARG00000074691	61.8017	63.9799	55.9736	76.6894	83.4962	92.2199	0.473207	0.00838753	UP		ENSDARG00000115054	29.0962	32.1487	38.5502	111.296	120.677	52.1054	0.473207	0.00838753	UP		ENSDARG00000020377	1014.35	1040.3	988.908	702.359	883.545	801.653	-0.349703	0.00489894	DOWN
	ENSDARG00000101670	71.6078	113.674	88.6563	166.468	132.503	143.33	0.685154	0.00470985	UP		ENSDARG00000056830	140.771	156.102	131.337	101.595	102.096	97.6675	-0.509311	0.00839021	DOWN		ENSDARG00000030949	176.224	171.071	158.544	116.837	120.05	126.895	-0.509311	0.00839021	DOWN		ENSDARG00000013082	29.9217	28.562	25.5882	13.735	6.3515	5.45342	-1.73647	0.00490581	DOWN
	ENSDARG00000002831	3.02143	3.29489	1.63673	7.0504	10.7954	8.35472	1.72305	0.0047458	UP		ENSDARG00000041306	33.762	17.589	30.3648	12.5761	13.5454	10.8952	-1.12213	0.00845006	DOWN		ENSDARG00000053959	44.1933	43.8089	52.1242	79.0153	70.2121	73.6663	-1.12213	0.00845006	DOWN		ENSDARG00000020301	1.99478	2.06117	2.25778	6.86751	18.1962	8.18014	2.39443	0.00504106	UP
	ENSDARG00000103947	5.43857	5.49148	5.72856	27.4182	20.112	32.1193	2.24782	0.00477603	UP		ENSDARG00000024964	242.629	216.784	244.381	184.202	184.177	202.923	-0.298269	0.00845006	DOWN		ENSDARG00000101560	32.6646	34.3142	34.2065	50.5891	50.7784	53.6775	-0.298269	0.00845006	DOWN		ENSDARG00000041232	24.436	20.9062	28.5985	42.1416	44.9755	42.5367	0.813659	0.00508152	UP
	ENSDARG00000099607	8.76214	10.1592	6.81971	48.1777	27.654	24.6928	1.95052	0.00479877	UP		ENSDARG00000001558	258.652	320.779	278.039	369.638	376.845	335.221	0.331168	0.00850592	UP		ENSDARG00000032532	0.548985	0.499721	0.54296	6.50431	6.89583	5.16562	0.331168	0.00850592	UP		ENSDARG00000015385	25.4334	24.1452	27.8459	36.8348	36.7357	44.9908	0.61425	0.00508152	UP
	ENSDARG00000016360	30.8186	27.4574	33.553	14.4925	11.3869	16.1525	-1.13073	0.0048228	DOWN		ENSDARG00000087674	20.0283	16.4897	12.8044	31.0703	41.8492	32.6855	1.10966	0.00855812	UP		ENSDARG00000020377	869.868	918.321	901.314	615.5	740.988	739.133	1.10966	0.00855812	UP		ENSDARG00000044556	13.4648	12.367	14.6756	33.0889	32.4442	34.3566	1.30225	0.00508152	UP
	ENSDARG00000032221	131.13	133.992	129.575	65.412	91.8349	91.5306	-0.654848	0.00495045	DOWN		ENSDARG00000015474	482.969	502.605	445.594	409.585	355.819	376.078	-0.326861	0.0086	DOWN		ENSDARG00000103137	32.1157	24.4863	24.4332	17.1039	15.9858	15.0477	-0.326861	0.0086	DOWN		ENSDARG00000036993	0	0.294454	0	10.3013	6.00818	4.63541	5.49768	0.00508152	UP
	ENSDARG00000032013	211.198	205.656	208.956	250.681	261.604	251.57	0.288097	0.00495053	UP		ENSDARG00000018190	252.357	216.345	248.406	189.381	183.773	178.409	-0.375732	0.00863506	DOWN		ENSDARG00000032013	201.478	199.222	207.954	242.346	253.578	252.217	-0.375732	0.00863506	DOWN		ENSDARG00000103679	1.49608	3.8279	2.25778	17.1688	8.41145	19.905	2.50203	0.00508152	UP
	ENSDARG00000020898	72.8164	82.0976	76.6536	22.3263	29.1328	43.8159	-1.26293	0.00498213	DOWN		ENSDARG00000019398	36.6232	47.4903	32.9256	59.6747	62.2684	54.0868	0.576541	0.00868659	UP		ENSDARG00000081299	0	0	0.54296	3.85441	4.07481	3.14429	0.576541	0.00868659	UP		ENSDARG00000025554	17.4543	22.6729	23.3304	49.3212	40.169	36.5379	0.97833	0.00510101	UP
	ENSDARG00000076836	29.0057	45.0301	59.7407	98.7055	98.4896	95.0582	1.12345	0.00498213	UP		ENSDARG00000038505	16.5949	10.7733	11.7069	26.8783	19.4083	29.3781	0.978029	0.00874541	UP		ENSDARG00000088440	183.361	203.387	159.63	249.573	346.045	303.873	0.978029	0.00874541	UP		ENSDARG00000027572	5.48564	3.8279	3.38667	0.31216	0.858311	0.818014	-2.54757	0.00511889	DOWN
	ENSDARG00000029722	551.41	610.378	560.58	462.193	465.977	449.113	-0.322652	0.00526512	DOWN		ENSDARG00000100371	1114.15	995.757	1213.86	1420.11	1542.76	1395.75	0.39146	0.00874909	UP		ENSDARG00000015460	328.568	335.813	351.295	433.139	423.467	405.838	0.39146	0.00874909	UP		ENSDARG00000042032	23.9373	15.9005	35.3719	5.30671	7.03815	8.18014	-1.85906	0.00515431	DOWN
	ENSDARG00000006040	45.3214	44.481	44.4645	63.8452	69.2089	64.2385	0.556414	0.0052774	UP		ENSDARG00000109458	111.586	132.577	139.019	231.301	319.429	181.132	0.927394	0.00874909	UP		ENSDARG00000092112	98.8174	106.274	99.9047	67.4521	65.8238	81.3024	0.927394	0.00874909	UP		ENSDARG00000003041	22.4413	16.4894	15.8045	8.11615	5.66485	2.99938	-1.70107	0.00517799	DOWN
	ENSDARG00000036414	0	0	0.818366	7.83377	2.80976	9.09736	4.38269	0.00534891	UP		ENSDARG00000039385	44.0623	0	49.0226	0	0	1.75101	-5.52075	0.00874909	DOWN		ENSDARG00000074346	61.7609	44.8083	57.0108	93.2284	83.6903	78.8319	-5.52075	0.00874909	DOWN		ENSDARG00000056679	25.4334	34.4511	25.9645	17.1688	13.218	16.9056	-0.876438	0.00525603	DOWN
	ENSDARG00000112131	14.2007	12.3558	10.366	40.7356	40.0761	19.8657	1.44047	0.00539217	UP		ENSDARG00000043912	4.5779	1.7589	4.75593	15.042	14.5562	11.868	1.95948	0.00874909	UP		ENSDARG00000070229	0	0.166574	0	5.78161	8.77651	8.98369	1.95948	0.00874909	UP		ENSDARG00000040303	82.7833	68.3132	75.2593	46.1996	43.9455	57.261	-0.617352	0.00525603	DOWN
	ENSDARG00000091367	175.545	216.913	201.864	139.833	149.213	155.398	-0.417535	0.0054316	DOWN		ENSDARG00000037017	145.921	120.045	171.213	206.149	212.481	200.977	0.507802	0.00874909	UP		ENSDARG00000061992	89.2101	96.2796	103.162	132.013	136.349	132.734	0.507802	0.00874909	UP		ENSDARG00000075400	138.138	150.171	137.348	190.73	166.684	185.962	0.349343	0.00527214	UP
	ENSDARG00000077237	52.2707	55.4639	49.9203	29.3766	33.8651	33.0476	-0.705425	0.00549032	DOWN		ENSDARG00000019116	37.1955	35.178	30.7306	24.4124	18.8018	14.7863	-0.830896	0.00874909	DOWN		ENSDARG00000088967	35.1351	20.8217	16.8318	66.2476	69.8986	58.1694	-0.830896	0.00874909	DOWN		ENSDARG00000087674	16.4569	14.1338	10.5363	26.2214	32.4442	34.0839	1.18029	0.00527753	UP
	ENSDARG00000076559	217.845	216.639	210.047	160.201	168.29	165.609	-0.382294	0.00551242	DOWN		ENSDARG00000110361	28.6119	26.1636	19.3895	43.893	36.9971	43.5807	0.751252	0.00874909	UP		ENSDARG00000073961	37.0565	33.1482	23.3473	56.8525	70.5255	57.9448	0.751252	0.00874909	UP		ENSDARG00000045155	15.9582	18.5506	12.7941	25.2849	26.6076	31.9025	0.819615	0.00528171	UP
	ENSDARG00000069006	364.384	355.573	320.799	292.591	299.61	287.774	-0.241805	0.00551242	DOWN		ENSDARG00000086985	7.43909	10.5534	6.58513	44.6327	32.7516	15.37	1.87968	0.00874909	UP		ENSDARG00000099919	26.0768	24.4863	22.2614	8.67241	11.911	15.0477	1.87968	0.00874909	UP		ENSDARG00000086336	97.7442	95.9918	93.6979	74.294	57.8502	58.897	-0.593126	0.00528659	DOWN
	ENSDARG00000010432	82.4849	89.7857	67.3788	49.3528	53.9771	56.6264	-0.578744	0.00563197	DOWN		ENSDARG00000077207	17.7394	14.0712	12.0727	26.3851	29.9212	29.1835	0.974652	0.00874909	UP		ENSDARG00000044016	131.482	111.604	133.025	187.18	207.502	184.39	0.974652	0.00874909	UP		ENSDARG00000042094	2.99217	14.1338	12.4178	0.624319	1.02997	0.272671	-3.81177	0.00529687	DOWN
	ENSDARG00000027391	12.0857	12.0813	11.1843	22.7179	30.4638	25.0642	1.15015	0.0056346	UP		ENSDARG00000077540	39.4844	64.6395	37.3157	30.8237	18.3975	18.6774	-1.07797	0.00875673	DOWN		ENSDARG00000059128	60.9374	52.1376	42.3509	32.5216	26.3295	31.8921	-1.07797	0.00875673	DOWN		ENSDARG00000068601	31.4178	37.3956	31.9852	6.86751	17.5095	17.9963	-1.23584	0.00531446	DOWN
	ENSDARG00000019961	67.68	55.4639	41.4639	24.2847	29.2807	32.4906	-0.924069	0.0056346	DOWN		ENSDARG00000091558	16.0227	13.1917	19.3895	37.9748	42.6579	55.6432	1.49661	0.0088726	UP		ENSDARG00000011233	97.7194	84.9526	53.7531	37.0987	30.7178	40.8758	1.49661	0.0088726	UP		ENSDARG00000061414	20.9452	22.3785	18.4385	117.684	93.2126	51.8075	2.08311	0.00537999	UP
	ENSDARG00000030278	84.2978	89.2365	76.108	112.806	115.94	110.097	0.440923	0.0056346	UP		ENSDARG00000099607	2.28895	6.59587	6.21929	29.8374	18.1953	12.4516	1.92068	0.0088726	UP		ENSDARG00000062178	10.9797	8.32869	10.8592	0.2409	0	0.673777	1.92068	0.0088726	UP		ENSDARG00000015887	13.4648	2.06117	4.51556	0.31216	1.02997	0.545342	-3.19771	0.00547409	DOWN
	ENSDARG00000070916	25.38	35.9692	35.1897	15.2759	11.5348	19.4943	-1.06231	0.00570916	DOWN		ENSDARG00000009299	53.2181	31.88	51.2177	31.3169	19.2062	27.0434	-0.800819	0.0088726	DOWN		ENSDARG00000025789	40.0759	45.8078	45.6087	67.693	86.8248	66.2547	-0.800819	0.0088726	DOWN		ENSDARG00000045011	10.9713	6.18352	4.51556	19.0417	23.5177	21.2684	1.5858	0.0055339	UP
	ENSDARG00000014599	10.575	12.0813	7.36529	22.7179	19.2247	19.68	1.0313	0.00575015	UP		ENSDARG00000003197	52.6459	31.0006	36.2182	62.3872	70.5574	61.0908	0.721944	0.0088726	UP		ENSDARG00000033444	38.978	32.4819	24.4332	10.1178	10.0303	12.8018	0.721944	0.0088726	UP		ENSDARG00000061994	56.3525	56.2406	47.0371	30.5916	38.2807	27.2671	-0.724899	0.00557527	DOWN
	ENSDARG00000043406	22.6607	19.4948	19.9136	10.1839	12.4221	7.9834	-1.01473	0.00575015	DOWN		ENSDARG00000061240	0	0.439725	0	8.38405	2.62821	7.97683	4.70593	0.00903085	UP		ENSDARG00000044980	97.9939	103.775	97.1899	125.75	144.186	136.552	4.70593	0.00903085	UP		ENSDARG00000074807	76.799	81.5636	67.7334	46.5118	47.2071	55.8976	-0.597162	0.00557527	DOWN
	ENSDARG00000053685	3.32357	0.823722	0.818366	18.8011	30.6116	14.8528	3.70177	0.0057621	UP		ENSDARG00000068157	292.414	313.744	319.013	244.124	215.918	207.398	-0.472963	0.00903085	DOWN		ENSDARG00000109458	140.266	130.094	128.682	279.926	333.507	183.267	-0.472963	0.00903085	DOWN		ENSDARG00000016889	41.8904	43.5791	37.2534	68.363	53.9019	65.9864	0.612923	0.00557527	UP
	ENSDARG00000070399	64.6585	52.7182	52.921	27.0265	28.6892	28.0347	-1.02016	0.00578902	DOWN		ENSDARG00000086980	65.2351	63.5402	80.1191	112.198	99.2655	103.893	0.593894	0.00903085	UP		ENSDARG00000008155	129.012	117.934	108.049	61.9114	81.8096	92.3074	0.593894	0.00903085	UP		ENSDARG00000010018	5.98434	8.53915	8.65482	19.3539	18.0245	25.3584	1.417	0.0056062	UP
	ENSDARG00000056628	3.92785	4.39318	2.18231	0	0	0	-6.76623	0.0058979	DOWN		ENSDARG00000002748	56.6515	41.7738	51.2177	82.361	85.5179	62.0636	0.631674	0.00927383	UP		ENSDARG00000043453	63.1333	68.795	68.413	96.601	111.9	105.783	0.631674	0.00927383	UP		ENSDARG00000025577	7.48042	1.76672	4.89186	0.624319	0	0	-4.54178	0.00562094	DOWN
	ENSDARG00000044625	6.04285	4.39318	5.45577	47.0026	21.2951	19.68	2.44302	0.00591164	UP		ENSDARG00000039697	0.572238	0.219862	0.731681	3.45226	2.42604	3.30746	2.64381	0.00929096	UP		ENSDARG00000030107	326.097	335.313	286.14	229.096	185.874	188.433	2.64381	0.00929096	UP		ENSDARG00000078441	44.8825	42.4013	46.2845	72.1089	68.1499	73.3486	0.677381	0.00565586	UP
	ENSDARG00000038095	6.64714	3.56946	2.18231	12.9257	24.2527	26.3638	2.37238	0.00591164	UP		ENSDARG00000078640	82.4023	61.7813	69.5097	50.7975	35.9863	53.3086	-0.600497	0.00929096	DOWN		ENSDARG00000077115	10.1562	7.99554	7.60145	0	0	0	-0.600497	0.00929096	DOWN		ENSDARG00000005846	0	0	0	2.80944	4.11989	2.99938	6.70224	0.00574303	UP
	ENSDARG00000077103	0	0	0.272789	3.13351	3.10553	4.82717	4.88995	0.00591612	UP		ENSDARG00000021257	105.864	90.3634	85.2408	124.281	135.858	124.711	0.457659	0.00929096	UP		ENSDARG00000102798	349.978	364.13	324.69	423.262	432.557	419.314	0.457659	0.00929096	UP		ENSDARG00000030573	14.4621	12.956	16.5571	8.11615	5.32153	6.27144	-1.16419	0.00578022	DOWN
	ENSDARG00000094295	9.66857	9.33552	15.5489	0	0	0	-8.47758	0.00591612	DOWN		ENSDARG00000090213	30.3286	25.7239	29.2672	48.3316	44.0731	42.0243	0.661428	0.0093029	UP		ENSDARG00000002215	108.699	105.608	112.936	133.941	161.739	157.664	0.661428	0.0093029	UP		ENSDARG00000098909	10.4726	8.83361	6.02075	1.5608	0.171662	0.818014	-3.39792	0.00578022	DOWN
	ENSDARG00000056621	75.2335	91.1586	85.6556	30.16	7.09835	6.86944	-2.63855	0.00597375	DOWN		ENSDARG00000018069	1.14448	3.5178	4.39009	11.8363	10.715	9.33872	1.73537	0.00932917	UP		ENSDARG00000101744	89.4846	83.2869	90.6744	55.8889	46.7036	58.394	1.73537	0.00932917	UP		ENSDARG00000068870	11.47	10.8948	8.27853	4.05808	4.80654	4.36274	-1.19687	0.00578022	DOWN
	ENSDARG00000089390	3.92785	6.04063	8.18366	2.35013	0.591529	0.556981	-2.55946	0.00602854	DOWN		ENSDARG00000025522	6.86685	5.2767	13.9019	54.0031	50.5425	42.6079	2.50951	0.00934026	UP		ENSDARG00000017255	8.78377	4.99721	9.23033	23.8491	26.0161	24.4806	2.50951	0.00934026	UP		ENSDARG00000053753	5.98434	7.36134	4.89186	0.936479	1.20164	1.9087	-2.15263	0.00578022	DOWN
	ENSDARG00000063917	923.952	815.759	714.979	447.7	496.885	569.978	-0.695203	0.00604308	DOWN		ENSDARG00000035133	495.558	523.932	462.788	392.078	357.437	317.322	-0.475375	0.00942054	DOWN		ENSDARG00000100136	90.5826	89.4501	76.0145	53.4799	52.6591	46.0414	-0.475375	0.00942054	DOWN		ENSDARG00000079967	31.9165	30.3287	27.4697	13.4229	20.2561	14.1789	-0.89283	0.00579293	DOWN
	ENSDARG00000114227	0	0	0	3.5252	6.06318	6.86944	7.43396	0.00611165	UP		ENSDARG00000115799	318.736	318.361	296.331	176.558	223.802	240.667	-0.54072	0.00944381	DOWN		ENSDARG00000092919	121.875	93.781	105.877	185.975	157.664	160.134	-0.54072	0.00944381	DOWN		ENSDARG00000006169	44.3838	22.9674	46.6608	70.8602	73.2998	56.4429	0.830087	0.0057993	UP
	ENSDARG00000095288	16.92	6.3152	11.7299	62.2785	64.4767	118.08	2.81795	0.00620425	UP		ENSDARG00000097635	0	1.97876	1.46336	8.87723	7.27812	5.44759	2.41751	0.00945425	UP		ENSDARG00000006527	334.332	307.495	352.381	387.127	424.093	412.127	2.41751	0.00945425	UP		ENSDARG00000073848	154.097	144.577	163.689	127.985	109.177	113.159	-0.401679	0.00585765	DOWN
	ENSDARG00000077291	313.322	313.563	344.532	420.282	404.015	401.212	0.334629	0.00620946	UP		ENSDARG00000086183	4.00567	1.31917	3.6584	14.0556	14.9606	6.03126	2.03947	0.00947024	UP		ENSDARG00000095288	12.3522	5.33036	13.574	62.3932	61.4356	115.216	2.03947	0.00947024	UP		ENSDARG00000061587	261.815	249.991	249.861	296.864	328.733	318.753	0.311379	0.00585765	UP
	ENSDARG00000102960	285.223	266.886	282.063	231.488	230.401	225.392	-0.279587	0.00620946	DOWN		ENSDARG00000010563	109.297	103.335	73.1681	48.5782	60.0445	68.484	-0.685159	0.00947024	DOWN		ENSDARG00000056672	69.4467	81.6211	79.8152	56.8525	45.1363	40.202	-0.685159	0.00947024	DOWN		ENSDARG00000003197	38.8982	42.9902	56.0682	79.9129	81.3679	69.5312	0.7398	0.00590022	UP
	ENSDARG00000031836	32.9336	32.3997	29.4612	53.2697	41.1113	54.2129	0.644211	0.00629444	UP		ENSDARG00000092731	0	0	0	2.4659	0.60651	3.11291	6.01029	0.00984642	UP		ENSDARG00000113761	65.8783	61.6323	66.2412	17.3448	33.2254	20.4379	6.01029	0.00984642	UP		ENSDARG00000086985	11.9687	12.367	4.89186	54.3158	37.594	19.905	1.93053	0.00594618	UP
	ENSDARG00000101755	15.1071	11.2575	13.3666	23.893	23.6612	19.68	0.756504	0.00629689	UP		ENSDARG00000033597	422.884	511.84	395.474	364.953	345.509	337.167	-0.346791	0.00988606	DOWN		ENSDARG00000112954	262.964	299.5	289.398	213.92	203.113	198.315	-0.346791	0.00988606	DOWN		ENSDARG00000075687	125.671	151.644	123.049	172.312	180.245	201.504	0.465374	0.00595215	UP
	ENSDARG00000014081	19.035	14.2778	23.187	8.22546	8.42929	11.5109	-0.99494	0.006357	DOWN		ENSDARG00000031836	34.9065	30.341	35.4865	46.6054	52.9686	54.6704	0.620679	0.00990276	UP		ENSDARG00000077983	58.7414	69.7944	51.0383	40.2304	41.6884	35.4856	0.620679	0.00990276	UP		ENSDARG00000019961	73.3081	55.9462	45.1556	28.7187	29.3542	33.5386	-0.923142	0.00599659	DOWN
	ENSDARG00000088967	34.1421	22.5151	19.6408	64.2369	71.2793	53.4702	1.31122	0.0063626	UP		ENSDARG00000018106	12.017	16.9294	17.1945	40.9339	24.6648	29.1835	1.01739	0.00990787	UP		ENSDARG00000010610	17.0186	29.6501	42.8939	5.78161	10.3437	3.36888	1.01739	0.00990787	UP		ENSDARG00000068760	13.9635	18.845	17.3096	37.7713	28.6676	45.2634	1.14054	0.00599659	UP
	ENSDARG00000060184	7.25142	8.78637	6.81971	21.5429	21.2951	19.8657	1.45058	0.00641742	UP		ENSDARG00000023988	80.1133	69.9162	83.0458	45.6191	57.6185	38.7168	-0.711167	0.0100099	DOWN		ENSDARG00000039385	47.2128	56.1354	49.4094	0.2409	1.88068	0.898369	-0.711167	0.0100099	DOWN		ENSDARG00000017569	10.4726	2.65008	6.02075	0.624319	0.514987	1.63603	-2.75112	0.00599659	DOWN
	ENSDARG00000020834	36.8614	33.2235	39.0088	54.4447	50.5758	69.0657	0.675181	0.00641742	UP		ENSDARG00000007867	39.4844	39.1355	61.827	72.4974	73.7921	76.6554	0.665707	0.0100315	UP		ENSDARG00000099479	1.37246	1.99888	2.7148	8.91331	6.89583	9.20828	0.665707	0.0100315	UP		ENSDARG00000038537	14.9608	15.606	20.32	34.0254	60.0818	38.4466	1.38451	0.00601771	UP
	ENSDARG00000091042	87.9235	88.962	90.5658	124.165	131.32	152.984	0.613177	0.00641742	UP		ENSDARG00000098868	32.6176	40.8944	40.6083	23.9192	23.4517	15.37	-0.871344	0.0100315	DOWN		ENSDARG00000012019	1.37246	1.49916	1.08592	3.85441	11.5975	8.30991	-0.871344	0.0100315	DOWN		ENSDARG00000055429	126.17	166.661	129.07	95.5209	85.6594	96.5256	-0.609224	0.00606975	DOWN
	ENSDARG00000063718	67.3778	73.8604	68.7427	111.631	102.039	128.477	0.70386	0.00641742	UP		ENSDARG00000079291	3.43343	1.31917	4.39009	0	0	0.389114	-4.10944	0.0100874	DOWN		ENSDARG00000000729	125.169	154.914	110.221	201.875	186.187	196.518	-4.10944	0.0100874	DOWN		ENSDARG00000075509	34.4099	39.1623	51.5526	14.0472	16.8229	22.0864	-1.24042	0.00622326	DOWN
	ENSDARG00000011360	15.1071	12.6304	13.3666	23.5013	26.9146	24.6928	0.871782	0.00664967	UP		ENSDARG00000098802	131.615	105.534	141.58	85.5666	93.2004	91.2471	-0.482243	0.0101293	DOWN		ENSDARG00000030133	0.548985	1.16602	0.54296	26.0172	30.0909	45.8168	-0.482243	0.0101293	DOWN		ENSDARG00000052244	241.867	347.455	395.111	193.227	191.232	179.69	-0.806416	0.00622678	DOWN
	ENSDARG00000018106	13.8986	15.6507	15.5489	32.1185	28.9849	32.3049	1.04652	0.0066758	UP		ENSDARG00000016263	95.5637	93.6614	91.4601	120.336	177.101	147.085	0.665052	0.0102976	UP		ENSDARG00000036494	52.1536	56.3019	69.4989	41.4349	44.5094	36.8331	0.665052	0.0102976	UP		ENSDARG00000088967	30.9191	17.0783	21.4489	54.9401	60.7684	58.897	1.35246	0.0062382	UP
	ENSDARG00000073718	19.6393	29.654	14.7306	2.74182	6.95047	2.59925	-2.31672	0.00675374	DOWN		ENSDARG00000042094	11.4448	5.05683	34.0232	1.72613	1.41519	2.72379	-3.07056	0.0104781	DOWN		ENSDARG00000057707	213.555	198.056	232.93	175.135	162.365	169.343	-3.07056	0.0104781	DOWN		ENSDARG00000045691	19.4491	31.5065	28.2222	14.9837	12.703	12.5429	-0.98679	0.00624153	DOWN
	ENSDARG00000011233	90.6428	81.5485	58.6495	32.5102	32.682	45.1155	-1.05809	0.00689782	DOWN		ENSDARG00000116300	42.3456	43.9725	56.7053	84.0871	85.1136	74.1261	0.763649	0.0104781	UP		ENSDARG00000070657	5.76435	10.161	4.34368	62.6341	61.4356	23.8068	0.763649	0.0104781	UP		ENSDARG00000101094	46.8773	34.1566	46.2845	17.1688	13.218	22.359	-1.27416	0.0063906	DOWN
	ENSDARG00000038290	150.165	199.341	166.674	131.607	133.538	137.389	-0.358515	0.00701595	DOWN		ENSDARG00000026348	16.5949	23.3054	23.0479	54.0031	44.6796	48.2501	1.20395	0.0105316	UP		ENSDARG00000104409	122.698	112.604	127.596	88.4104	88.0785	91.8582	1.20395	0.0105316	UP		ENSDARG00000040640	12.4674	6.18352	9.40742	0.31216	0	0	-6.35661	0.0063906	DOWN
	ENSDARG00000014569	227.816	226.249	210.32	167.251	168.882	166.723	-0.401567	0.00702015	DOWN		ENSDARG00000074121	366.804	307.368	366.938	283.825	284.251	272.769	-0.305807	0.0108155	DOWN		ENSDARG00000077103	0	0	0	2.409	4.07481	1.79674	-0.305807	0.0108155	DOWN		ENSDARG00000069790	14.9608	21.2007	20.6963	33.7132	34.8474	31.9025	0.811731	0.00647341	UP
	ENSDARG00000067981	43.8107	52.1691	44.4645	32.9018	31.9426	32.3049	-0.532535	0.00703755	DOWN		ENSDARG00000036893	15.4504	21.3266	9.14601	37.9748	39.0188	40.2732	1.32911	0.01082	UP		ENSDARG00000029710	16.1951	13.8256	13.574	0	0.313447	0	1.32911	0.01082	UP		ENSDARG00000077174	43.3864	42.4013	47.0371	30.9038	26.436	28.3578	-0.634276	0.0065754	DOWN
	ENSDARG00000033009	0.302143	0.549148	0.545577	26.2431	14.0488	7.79774	4.97409	0.00705334	UP		ENSDARG00000101482	23.4618	39.1355	35.1207	11.0965	19.4083	13.4244	-1.16077	0.0108336	DOWN		ENSDARG00000077396	38.7035	45.8078	53.7531	68.4157	96.2282	95.2271	-1.16077	0.0108336	DOWN		ENSDARG00000002332	163.572	136.626	143.369	88.029	109.349	104.978	-0.546965	0.0065754	DOWN
	ENSDARG00000030107	329.033	329.489	291.065	254.989	187.811	180.833	-0.613685	0.00705562	DOWN		ENSDARG00000031240	34.3343	9.23422	25.243	4.6852	5.86293	4.86392	-2.11177	0.0108336	DOWN		ENSDARG00000101361	157.833	189.228	177.005	134.663	141.364	130.713	-2.11177	0.0108336	DOWN		ENSDARG00000089213	14.4621	17.6672	14.6756	5.61887	4.63488	7.36212	-1.41914	0.00660445	DOWN
	ENSDARG00000076757	4.23	4.94233	5.18298	17.626	10.6475	20.9796	1.76418	0.00705562	UP		ENSDARG00000041137	27.4674	17.8088	25.6088	12.8227	9.90633	12.2571	-1.00523	0.0108943	DOWN		ENSDARG00000040487	4.94087	3.33147	3.80072	13.7313	10.6572	9.65747	-1.00523	0.0108943	DOWN		ENSDARG00000098644	4.98695	12.367	13.1704	26.8457	35.0191	42.5367	1.74322	0.00660445	UP
	ENSDARG00000042094	8.76214	26.9082	32.4618	0.783377	4.73223	1.8566	-3.07689	0.00705562	DOWN		ENSDARG00000052037	1.71671	1.97876	0.731681	4.19202	5.45859	9.92239	2.1015	0.0108943	UP		ENSDARG00000075092	6.31333	7.49582	10.3162	19.272	28.5237	28.2986	2.1015	0.0108943	UP		ENSDARG00000053685	1.49608	0.294454	1.50519	23.412	18.3679	10.3615	4.04427	0.00661893	UP
	ENSDARG00000003865	2.115	0.823722	1.09115	7.44208	7.98565	8.54038	2.56143	0.00710252	UP		ENSDARG00000057707	215.161	214.366	199.749	166.201	164.566	175.685	-0.31282	0.0108943	DOWN		ENSDARG00000105279	23.8809	27.9844	34.7495	62.6341	58.6145	65.5809	-0.31282	0.0108943	DOWN		ENSDARG00000074502	38.8982	52.4127	33.8667	21.2269	20.7711	25.9038	-0.889119	0.00682498	DOWN
	ENSDARG00000099298	93.9664	87.8637	92.7481	59.9284	77.0467	61.8249	-0.459546	0.00710252	DOWN		ENSDARG00000012051	55.5071	57.6039	50.486	26.3851	37.8058	36.9658	-0.691143	0.0111307	DOWN		ENSDARG00000027600	62.0354	57.6345	65.6982	93.4693	83.6903	77.4843	-0.691143	0.0111307	DOWN		ENSDARG00000055563	306.199	302.698	354.471	277.198	259.038	242.132	-0.307992	0.00685557	DOWN
	ENSDARG00000009299	56.1985	47.7759	45.5557	29.7683	27.9498	28.2204	-0.800223	0.00710252	DOWN		ENSDARG00000074226	10.8725	10.1137	15.7311	3.94543	3.43689	3.30746	-1.77294	0.0111714	DOWN		ENSDARG00000077845	3.56841	3.33147	3.80072	10.1178	9.71685	13.7001	-1.77294	0.0111714	DOWN		ENSDARG00000077291	250.345	268.542	299.156	358.047	354.139	319.025	0.333286	0.00685557	UP
	ENSDARG00000099412	5.74071	3.84404	1.63673	0	0.295765	0.18566	-4.03346	0.00710252	DOWN		ENSDARG00000041811	50.9292	42.2136	78.2899	82.1144	105.128	88.5233	0.691705	0.0111714	UP		ENSDARG00000042833	23.8809	27.1515	32.5776	55.8889	60.1818	53.6775	0.691705	0.0111714	UP		ENSDARG00000076230	14.9608	15.606	14.2993	1.24864	1.88828	0.545342	-3.51226	0.00688379	DOWN
	ENSDARG00000010756	1.51071	0.549148	0.818366	2.35013	8.42929	5.75547	2.54031	0.00710252	UP		ENSDARG00000104581	164.232	177.429	182.92	124.281	122.919	154.284	-0.386905	0.01119	DOWN		ENSDARG00000052377	73.2896	92.7816	77.1004	110.332	105.945	109.376	-0.386905	0.01119	DOWN		ENSDARG00000094977	173.546	175.494	177.612	222.57	209.428	223.59	0.314992	0.00688379	UP
	ENSDARG00000098644	5.74071	9.88466	10.366	24.2847	33.4214	27.8491	1.71718	0.00718019	UP		ENSDARG00000078768	61.8017	68.3772	81.5824	45.3725	40.434	47.861	-0.666791	0.0112335	DOWN		ENSDARG00000046010	28.8217	31.649	38.5502	14.6949	21.6278	17.9674	-0.666791	0.0112335	DOWN		ENSDARG00000088069	0	0.294454	0	8.42831	9.95641	7.63479	5.82102	0.00689568	UP
	ENSDARG00000057249	20.5457	24.1625	27.5516	51.7029	80.5959	84.8468	1.59438	0.00724457	UP		ENSDARG00000068255	121.314	141.811	110.484	83.8405	93.8069	98.0566	-0.441338	0.0112437	DOWN		ENSDARG00000059461	753.483	678.955	533.73	442.534	399.331	455.473	-0.441338	0.0112437	DOWN		ENSDARG00000099533	30.4204	36.5122	31.9852	20.9147	19.5695	15.5423	-0.822324	0.00689933	DOWN
	ENSDARG00000030064	20.8478	9.88466	17.4585	5.48364	6.21106	4.64151	-1.55136	0.00732338	DOWN		ENSDARG00000008377	62.9462	17.589	60.3637	13.809	13.3432	13.619	-1.76175	0.0112847	DOWN		ENSDARG00000104641	151.794	162.576	151.486	124.064	110.333	123.975	-1.76175	0.0112847	DOWN		ENSDARG00000092112	109.713	118.076	117.405	77.7278	92.1826	78.802	-0.470998	0.00691405	DOWN
	ENSDARG00000090213	24.7757	24.7117	30.5523	41.519	45.3999	40.1027	0.666281	0.00732338	UP		ENSDARG00000089303	56.0793	60.0224	70.9731	90.4984	104.32	100.002	0.653518	0.0112863	UP		ENSDARG00000069006	358.213	345.807	352.924	291.249	306.864	294.89	0.653518	0.0112863	UP		ENSDARG00000062114	285.253	281.498	292.006	335.259	363.237	340.839	0.275966	0.00701146	UP
	ENSDARG00000089681	106.656	113.674	111.025	88.1299	82.2226	83.3615	-0.387324	0.00736453	DOWN		ENSDARG00000076767	0	0	0	0.493179	3.23472	4.66936	6.47009	0.0113231	UP		ENSDARG00000095809	3.8429	8.49526	5.97256	0	0	0	6.47009	0.0113231	UP		ENSDARG00000044061	1.99478	1.47227	4.13926	9.98911	7.03815	11.1795	1.8791	0.0071477	UP
	ENSDARG00000011049	218.147	231.191	222.323	171.951	191.212	174.335	-0.319824	0.00736453	DOWN		ENSDARG00000089213	14.8782	22.8657	20.4871	7.39769	7.68246	8.75505	-1.29604	0.0113231	DOWN		ENSDARG00000025332	148.226	148.251	126.51	100.937	99.9895	116.114	-1.29604	0.0113231	DOWN		ENSDARG00000069428	383.496	510.877	405.648	331.201	344.869	304.028	-0.408936	0.0071477	DOWN
	ENSDARG00000061994	47.4364	45.8539	34.0986	28.2016	25.8794	24.5072	-0.700256	0.0075033	DOWN		ENSDARG00000104734	145.348	155.663	143.044	121.569	106.544	105.839	-0.413625	0.0113773	DOWN		ENSDARG00000054606	2.74493	0.832869	2.17184	11.5632	13.4782	11.005	-0.413625	0.0113773	DOWN		ENSDARG00000102959	44.8825	48.8793	45.1556	28.4065	32.7875	26.9945	-0.652933	0.0071477	DOWN
	ENSDARG00000078301	14.5028	10.4338	12.2755	19.1927	22.3302	22.8362	0.795424	0.00752148	UP		ENSDARG00000086150	119.598	136.535	96.216	82.8541	76.016	83.4649	-0.543163	0.0114937	DOWN		ENSDARG00000016360	28.8217	34.3142	31.4917	14.454	10.9706	17.9674	-0.543163	0.0114937	DOWN		ENSDARG00000102798	237.877	271.781	243.088	289.06	301.954	323.388	0.279248	0.0071477	UP
	ENSDARG00000002994	226.909	239.429	219.868	165.684	197.719	177.491	-0.340059	0.00757736	DOWN		ENSDARG00000095510	26.8952	21.7664	29.6331	39.4543	41.8492	43.9698	0.686346	0.0114937	UP		ENSDARG00000096808	14.2736	11.327	14.117	6.98611	4.7017	4.49184	0.686346	0.0114937	UP		ENSDARG00000062864	86.7729	87.4527	64.723	56.8131	49.6104	47.7175	-0.633957	0.00720889	DOWN
	ENSDARG00000069118	181.89	186.436	171.584	135.524	111.06	124.207	-0.54657	0.00762865	DOWN		ENSDARG00000098726	6.86685	2.63835	5.48761	1.47954	1.01085	0.58367	-2.22661	0.0114937	DOWN		ENSDARG00000054378	2.47043	4.33092	4.88664	9.63601	12.5379	11.4542	-2.22661	0.0114937	DOWN		ENSDARG00000052099	6.98173	5.00571	5.26815	0	0	0	-7.46904	0.0072525	DOWN
	ENSDARG00000076302	110.584	96.3755	93.5665	63.4536	74.9763	64.4242	-0.562299	0.00772536	DOWN		ENSDARG00000034313	179.11	151.925	149.995	103.074	110.587	122.376	-0.511919	0.0115059	DOWN		ENSDARG00000073848	197.086	217.212	180.806	160.681	138.543	153.396	-0.511919	0.0115059	DOWN		ENSDARG00000055973	6.48303	7.65579	6.39704	2.18512	1.20164	0.818014	-2.29694	0.00725543	DOWN
	ENSDARG00000100114	200.018	187.259	200.227	221.696	239.569	239.316	0.255452	0.00772682	UP		ENSDARG00000077818	26.3229	23.0855	27.0722	39.9475	41.2427	39.6896	0.665035	0.0115059	UP		ENSDARG00000010432	76.309	91.1158	83.6159	52.2754	61.4356	54.3513	0.665035	0.0115059	UP		ENSDARG00000077115	8.97651	7.65579	7.90223	0	0.171662	0	-6.23088	0.0072933	DOWN
	ENSDARG00000101756	1.81286	6.04063	4.36462	16.0592	13.0136	18.566	1.94384	0.00777894	UP		ENSDARG00000033175	29.1841	29.0218	21.5846	39.9475	39.4232	51.1684	0.711424	0.0115059	UP		ENSDARG00000057644	0.823478	1.16602	1.08592	5.54071	7.52272	8.08532	0.711424	0.0115059	UP		ENSDARG00000079324	51.3656	47.7015	41.3926	95.833	73.1281	76.8933	0.80672	0.00737091	UP
	ENSDARG00000017047	15.1071	7.13892	8.72923	3.91689	3.69706	2.04227	-1.68789	0.00786214	DOWN		ENSDARG00000100013	203.717	247.345	203.041	180.01	173.058	171.988	-0.321479	0.0115059	DOWN		ENSDARG00000052536	1.64696	0.999442	1.08592	41.4349	20.374	25.1543	-0.321479	0.0115059	DOWN		ENSDARG00000020898	69.3186	70.3744	75.6356	26.2214	23.6894	43.0821	-1.21736	0.00742185	DOWN
	ENSDARG00000044265	139.59	162.273	149.488	98.3138	112.686	126.62	-0.413898	0.00791782	DOWN		ENSDARG00000110654	131.615	159.18	150.36	117.87	113.822	107.006	-0.386639	0.0115059	DOWN		ENSDARG00000102960	281.081	279.344	267.137	221.869	244.488	214.036	-0.386639	0.0115059	DOWN		ENSDARG00000046071	117.193	90.3972	93.3216	66.49	78.278	64.6231	-0.514893	0.00746513	DOWN
	ENSDARG00000074750	8.45999	16.4744	16.3673	0.391689	2.80976	1.67094	-2.92227	0.00791782	DOWN		ENSDARG00000115054	33.762	30.341	27.8039	80.1416	104.32	48.0555	1.34446	0.0115059	UP		ENSDARG00000069594	0.274493	2.16546	1.62888	11.0814	6.26894	11.6788	1.34446	0.0115059	UP		ENSDARG00000012467	148.112	135.449	142.616	84.2831	88.921	104.16	-0.618285	0.00746513	DOWN
	ENSDARG00000115054	25.0778	26.3591	38.1904	92.0468	91.9828	49.9427	1.37649	0.00791782	UP		ENSDARG00000098439	77.2521	98.0586	102.069	54.2497	58.4272	59.7289	-0.691711	0.01161	DOWN		ENSDARG00000068194	7.4113	3.8312	7.05849	20.7174	14.732	16.3952	-0.691711	0.01161	DOWN		ENSDARG00000028784	305.7	267.364	262.655	574.062	470.526	407.371	0.797755	0.00746513	UP
	ENSDARG00000021370	36.2571	41.1861	31.6435	19.1927	24.8442	17.6377	-0.815486	0.00801974	DOWN		ENSDARG00000096411	69.2408	60.4621	64.3879	49.3179	46.7013	47.4718	-0.431375	0.0116568	DOWN		ENSDARG00000043406	16.4696	20.6551	23.3473	8.19061	10.0303	11.2296	-0.431375	0.0116568	DOWN		ENSDARG00000038882	467.277	610.108	498.969	649.292	690.425	675.134	0.352797	0.00748279	UP
	ENSDARG00000097546	4.53214	4.39318	4.63741	0.783377	0.591529	0.371321	-2.95705	0.00803476	DOWN		ENSDARG00000011157	171.671	38.9156	143.409	54.2497	38.4123	34.8257	-1.44789	0.0116568	DOWN		ENSDARG00000059657	1.09797	2.49861	0	9.63601	10.3437	20.2133	-1.44789	0.0116568	DOWN		ENSDARG00000034207	102.731	73.9078	80.1512	44.0145	43.7739	42.5367	-0.972055	0.00751505	DOWN
	ENSDARG00000002872	15.7114	29.9286	17.7313	10.5756	8.13353	7.0551	-1.31495	0.00803476	DOWN		ENSDARG00000035131	90.9858	106.853	104.265	62.6338	68.7378	73.3479	-0.564694	0.0116568	DOWN		ENSDARG00000100371	1151.77	1069.74	1104.38	1432.88	1569.11	1406.62	-0.564694	0.0116568	DOWN		ENSDARG00000014179	48.3734	44.168	62.0889	24.3485	30.3842	27.8125	-0.899025	0.00753496	DOWN
	ENSDARG00000036482	136.568	124.657	61.6502	46.6109	62.85	40.2883	-1.09968	0.00803476	DOWN		ENSDARG00000101308	13.1615	24.1849	10.6094	44.3861	36.795	36.7712	1.26171	0.0116568	UP		ENSDARG00000038095	4.94087	3.66462	1.08592	9.39511	23.1951	23.8068	1.26171	0.0116568	UP		ENSDARG00000039489	171.551	196.989	185.514	228.813	230.714	211.866	0.275326	0.00755576	UP
	ENSDARG00000100633	83.9957	88.962	91.1114	104.973	116.383	120.679	0.375671	0.00805002	UP		ENSDARG00000059557	28.0397	20.4472	23.4138	14.7954	14.9606	13.619	-0.717657	0.0116568	DOWN		ENSDARG00000006040	43.0954	42.1432	37.4643	60.2251	60.4952	60.6399	-0.717657	0.0116568	DOWN		ENSDARG00000013613	1.99478	3.23899	7.90223	23.412	19.9128	34.3566	2.53216	0.00756597	UP
	ENSDARG00000079917	2.115	3.84404	2.18231	0	0	0	-6.40713	0.00805002	DOWN		ENSDARG00000057691	25.1785	37.1567	35.1207	49.8111	56.2033	57.1997	0.726733	0.0116568	UP		ENSDARG00000053753	5.76435	3.99777	8.14441	1.6863	0.94034	1.12296	0.726733	0.0116568	UP		ENSDARG00000062799	88.269	78.6191	74.5067	51.5063	39.654	48.8082	-0.789057	0.0076053	DOWN
	ENSDARG00000010965	58.3135	58.7588	50.1931	90.8718	74.9763	75.0068	0.520961	0.00807518	UP		ENSDARG00000007108	21.745	39.3554	29.2672	64.3599	50.5425	52.7249	0.863441	0.0116568	UP		ENSDARG00000104831	239.083	246.529	242.16	277.999	327.552	327.905	0.863441	0.0116568	UP		ENSDARG00000020618	45.3812	40.0457	45.1556	29.343	27.9809	27.5398	-0.61933	0.00762385	DOWN
	ENSDARG00000002215	115.116	106.26	109.115	140.616	149.213	155.955	0.433545	0.00815488	UP		ENSDARG00000045493	5.15014	18.0287	5.12177	2.21931	2.22387	3.11291	-1.93446	0.0116568	DOWN		ENSDARG00000021584	26.6258	31.4824	24.9762	78.5335	92.4668	52.1054	-1.93446	0.0116568	DOWN		ENSDARG00000045331	131.655	148.11	117.028	100.515	107.117	99.525	-0.369872	0.00778873	DOWN
	ENSDARG00000014986	281.295	295.442	211.684	173.126	180.416	182.876	-0.554134	0.00815488	DOWN		ENSDARG00000031015	0.572238	0.439725	0.36584	2.21931	2.22387	5.64215	2.83745	0.0116568	UP		ENSDARG00000076559	215.751	193.725	217.184	145.263	172.396	162.605	2.83745	0.0116568	UP		ENSDARG00000098857	47.8747	43.2847	52.6815	30.5916	20.0845	23.4497	-0.963246	0.00786374	DOWN
	ENSDARG00000098118	133.547	130.972	118.117	84.6047	100.264	91.5306	-0.46454	0.00818535	DOWN		ENSDARG00000112131	15.4504	11.8726	13.1703	32.3032	47.51	20.8176	1.32709	0.0116568	UP		ENSDARG00000023627	127.914	124.264	125.967	198.02	192.143	186.636	1.32709	0.0116568	UP		ENSDARG00000045877	93.7546	96.8752	90.3112	82.098	70.8965	65.1684	-0.367059	0.00789955	DOWN
	ENSDARG00000036893	19.9414	14.5524	13.3666	37.6021	34.1608	49.0144	1.33748	0.00818535	UP		ENSDARG00000034897	54.3626	38.4759	50.1201	57.4554	73.1856	70.4295	0.507822	0.0117051	UP		ENSDARG00000057121	0	0	0	2.1681	3.13447	2.47051	0.507822	0.0117051	UP		ENSDARG00000068886	18.9504	14.4282	22.2015	10.6134	9.61308	6.54411	-1.04472	0.00789955	DOWN
	ENSDARG00000034667	10.8771	4.39318	8.45645	0.783377	0.295765	0.928302	-3.56773	0.00818535	DOWN		ENSDARG00000103196	15.4504	10.3335	5.85345	3.69885	4.85208	3.50202	-1.36227	0.0117276	DOWN		ENSDARG00000105014	30.7432	33.6479	35.2924	52.7572	47.6439	51.8808	-1.36227	0.0117276	DOWN		ENSDARG00000103840	11.9687	16.4894	18.0622	7.80399	5.83652	7.08945	-1.17857	0.00790906	DOWN
	ENSDARG00000077409	0.604285	1.0983	3.27346	6.65871	6.50682	7.79774	2.04151	0.00818575	UP		ENSDARG00000003429	13.1615	0	4.39009	0	0	0	-7.37636	0.0117794	DOWN		ENSDARG00000008275	10.1562	7.49582	6.51553	25.2945	21.0009	23.133	-7.37636	0.0117794	DOWN		ENSDARG00000010610	22.94	23.8507	46.6608	5.30671	12.3597	4.90808	-2.00817	0.00792019	DOWN
	ENSDARG00000003395	6.345	4.39318	4.36462	12.9257	24.6964	25.4355	2.0741	0.00822717	UP		ENSDARG00000042833	16.0227	40.2348	30.7306	51.5372	66.1096	52.7249	0.930783	0.0118081	UP		ENSDARG00000045352	6.03884	7.32924	3.80072	15.8994	16.2992	23.5822	0.930783	0.0118081	UP		ENSDARG00000034616	8.47781	5.88907	4.13926	21.539	20.2561	17.7236	1.69948	0.00804458	UP
	ENSDARG00000112931	22.0564	26.3591	21.2775	12.9257	15.8234	9.46868	-0.86293	0.00827296	DOWN		ENSDARG00000099569	18.3116	6.15615	10.6094	2.95908	4.44774	2.33468	-1.79773	0.0118424	DOWN		ENSDARG00000079917	4.94087	2.99833	3.25776	0	0	0	-1.79773	0.0118424	DOWN		ENSDARG00000078179	93.7546	83.3303	87.3008	56.8131	64.545	58.897	-0.547886	0.00804642	DOWN
	ENSDARG00000057027	1.20857	0	0.272789	5.87533	5.47165	8.35472	3.69937	0.00827296	UP		ENSDARG00000035868	40.6289	31.88	26.7064	49.0713	58.6293	51.5575	0.69559	0.0118972	UP		ENSDARG00000034667	7.4113	5.83008	3.25776	0.481801	0.313447	0	0.69559	0.0118972	UP		ENSDARG00000054978	338.115	328.316	335.28	407.681	429.842	390.193	0.294122	0.00813792	UP
	ENSDARG00000020101	76.14	66.7215	61.1046	96.3554	86.2154	92.0876	0.427652	0.00830942	UP		ENSDARG00000030949	183.688	142.031	156.214	108.253	123.122	127.629	-0.417145	0.0118972	DOWN		ENSDARG00000016038	0.548985	0	0	6.50431	6.26894	20.4379	-0.417145	0.0118972	DOWN		ENSDARG00000116941	0.498695	0	0	6.24319	12.3597	3.27205	5.5409	0.00815001	UP
	ENSDARG00000061752	28.0993	24.9862	26.7333	40.7356	44.6605	41.5879	0.671495	0.00830942	UP		ENSDARG00000017143	42.9178	46.391	45.3642	57.4554	63.4814	69.4568	0.496893	0.0118972	UP		ENSDARG00000042989	135.325	141.921	131.396	92.0239	90.2727	100.617	0.496893	0.0118972	UP		ENSDARG00000077664	347.59	374.25	349.203	248.791	281.526	275.943	-0.409395	0.00839629	DOWN
	ENSDARG00000096689	13.5964	8.23722	9.27481	3.91689	4.58435	3.34189	-1.37928	0.00831891	DOWN		ENSDARG00000023627	117.309	145.549	137.19	167.434	241.593	182.3	0.557795	0.0118972	UP		ENSDARG00000021147	18.6655	22.4875	21.1755	8.67241	12.2244	9.88206	0.557795	0.0118972	UP		ENSDARG00000063912	1727.48	1875.08	1297.85	742.628	991.349	1068.05	-0.806066	0.00839629	DOWN
	ENSDARG00000017569	8.45999	6.86435	3.81904	2.35013	0.739412	0.556981	-2.54409	0.00831891	DOWN		ENSDARG00000026224	159.082	192.38	175.603	259.906	253.926	255.064	0.539275	0.0118972	UP		ENSDARG00000076324	308.804	296.834	349.667	266.918	267.37	254.688	0.539275	0.0118972	UP		ENSDARG00000017219	465.781	568.295	477.52	554.083	728.191	714.671	0.401292	0.00839629	UP
	ENSDARG00000063352	22.6607	31.3014	34.9169	9.79222	16.7107	12.6249	-1.16028	0.00831891	DOWN		ENSDARG00000077103	0	0	0	2.21931	1.41519	3.11291	6.13912	0.0118972	UP		ENSDARG00000035823	437.267	436.756	436.54	343.765	378.33	365.412	6.13912	0.0118972	UP		ENSDARG00000067981	45.8799	43.8736	45.1556	33.7132	32.1008	27.8125	-0.525739	0.00839629	DOWN
	ENSDARG00000003035	155.603	130.697	127.938	68.5455	43.7732	67.0234	-1.21832	0.00831891	DOWN		ENSDARG00000007231	226.606	207.11	196.822	137.597	160.119	149.225	-0.493535	0.0119733	DOWN		ENSDARG00000001930	168.264	156.08	132.482	107.682	107.512	121.729	-0.493535	0.0119733	DOWN		ENSDARG00000079276	0.997389	1.17781	1.50519	4.6824	5.66485	7.90747	2.2696	0.00839629	UP
	ENSDARG00000003269	16.92	20.593	19.9136	47.786	58.4135	49.3857	1.43855	0.00833125	UP		ENSDARG00000093659	6.86685	1.97876	3.6584	10.8499	20.8235	13.8135	1.97211	0.0120534	UP		ENSDARG00000104065	19.7635	35.9799	26.6051	71.7883	51.0918	69.1744	1.97211	0.0120534	UP		ENSDARG00000056218	204.465	244.691	203.953	270.018	274.488	283.033	0.339088	0.00840824	UP
	ENSDARG00000044556	21.15	15.9253	16.0945	37.6021	39.9282	41.7736	1.16803	0.00836969	UP		ENSDARG00000003035	123.031	156.542	130.239	76.4428	34.9754	71.5969	-1.17088	0.0121601	DOWN		ENSDARG00000016516	62.0354	68.4618	65.6982	114.428	109.706	122.403	-1.17088	0.0121601	DOWN		ENSDARG00000092731	0.498695	0	0	3.1216	3.77657	3.8174	4.49847	0.00840824	UP
	ENSDARG00000038563	10.8771	15.3761	21.2775	44.6525	37.2663	44.1872	1.39929	0.00836969	UP		ENSDARG00000044954	1.71671	3.73766	7.68265	0	0	0.194557	-5.45543	0.0121854	DOWN		ENSDARG00000112647	217.673	177.234	179.72	144.299	150.768	146.434	-5.45543	0.0121854	DOWN		ENSDARG00000060705	5.48564	13.8393	8.27853	32.1524	34.1608	33.5386	1.81577	0.00840824	UP
	ENSDARG00000014179	69.795	54.6402	54.5577	32.5102	31.3511	34.3472	-0.864671	0.00862837	DOWN		ENSDARG00000061437	209.439	245.366	244.016	191.847	172.653	194.557	-0.325398	0.0121854	DOWN		ENSDARG00000078992	27.7238	32.4819	28.2339	11.5632	1.56723	1.79674	-0.325398	0.0121854	DOWN		ENSDARG00000100336	1.49608	7.95024	6.39704	0.31216	0	0	-5.58299	0.0084295	DOWN
	ENSDARG00000053405	25.9843	21.9659	23.4598	41.519	56.7868	51.7993	1.07798	0.00864085	UP		ENSDARG00000101560	26.8952	35.178	36.9499	49.5645	44.8818	50.3902	0.536804	0.0122623	UP		ENSDARG00000091678	123.522	117.934	110.221	171.28	142.305	155.418	0.536804	0.0122623	UP		ENSDARG00000008188	115.697	141.043	113.642	59.6225	71.4115	73.8939	-0.85399	0.00846111	DOWN
	ENSDARG00000074367	132.943	138.934	138.031	112.806	104.405	106.569	-0.342392	0.00883501	DOWN		ENSDARG00000078815	84.119	102.236	83.7775	57.4554	59.8423	65.1765	-0.570483	0.0122911	DOWN		ENSDARG00000078133	453.737	439.588	425.681	597.433	567.652	523.3	-0.570483	0.0122911	DOWN		ENSDARG00000058372	125.172	115.131	125.683	67.7386	75.5314	88.6182	-0.656354	0.00846746	DOWN
	ENSDARG00000021611	3.32357	3.56946	3.54625	15.6675	9.90812	8.72604	1.68791	0.00889467	UP		ENSDARG00000006169	37.1955	29.2417	36.2182	59.9213	63.0771	49.8065	0.761609	0.0122911	UP		ENSDARG00000036893	23.8809	11.8267	10.3162	47.9392	36.0464	38.6299	0.761609	0.0122911	UP		ENSDARG00000103750	0	1.47227	0.752593	23.0998	12.8747	20.723	4.42723	0.00846746	UP
	ENSDARG00000062106	1.81286	0.274574	2.18231	9.79222	5.76741	8.9117	2.48403	0.00890623	UP		ENSDARG00000078954	166.521	222.721	198.286	109.732	125.952	128.602	-0.694892	0.0124027	DOWN		ENSDARG00000097261	5.76435	5.83008	4.34368	0	0.313447	1.34755	-0.694892	0.0124027	DOWN		ENSDARG00000005372	2.49347	2.94454	2.25778	8.42831	10.2997	29.9938	2.6335	0.00849326	UP
	ENSDARG00000087674	17.2221	18.9456	11.7299	32.9018	35.6396	31.7479	1.06649	0.00890623	UP		ENSDARG00000077237	53.2181	61.5615	50.1201	35.7555	32.3472	38.1331	-0.63798	0.0125217	DOWN		ENSDARG00000061207	52.9771	45.4746	57.0108	77.0881	99.3626	79.7302	-0.63798	0.0125217	DOWN		ENSDARG00000091161	0.997389	1.76672	1.50519	4.99455	5.66485	11.4522	2.30652	0.00850193	UP
	ENSDARG00000111396	495.212	457.989	547.487	360.745	371.333	413.28	-0.389054	0.0089328	DOWN		ENSDARG00000020008	24.6062	21.5465	27.8039	53.7566	69.1422	74.3207	1.42322	0.0125849	UP		ENSDARG00000103522	281.63	276.512	276.91	206.693	236.339	231.105	1.42322	0.0125849	UP		ENSDARG00000056167	20.9452	26.5008	20.32	15.9201	9.61308	9.81616	-0.959549	0.00854803	DOWN
	ENSDARG00000003705	12.3878	30.7523	11.4571	5.87533	3.69706	5.01283	-1.92618	0.00894575	DOWN		ENSDARG00000040455	69.813	62.221	64.0221	48.085	51.9577	43.3862	-0.447019	0.0127732	DOWN		ENSDARG00000018106	11.5287	17.4902	20.6325	34.9306	31.9716	35.0364	-0.447019	0.0127732	DOWN		ENSDARG00000059773	0.498695	0.588907	0.376297	8.11615	3.94823	4.63541	3.39376	0.00865336	UP
	ENSDARG00000035630	3.62571	4.66776	8.45645	0.391689	0.443647	1.29962	-2.86047	0.00908547	DOWN		ENSDARG00000001015	38.9122	36.2773	20.4871	8.38405	5.05425	12.2571	-1.88782	0.0127792	DOWN		ENSDARG00000056832	20.038	17.8234	17.9177	31.317	39.1808	26.7265	-1.88782	0.0127792	DOWN		ENSDARG00000094295	12.4674	5.00571	11.6652	0	0	0	-8.21631	0.00879202	DOWN
	ENSDARG00000020008	27.1928	31.3014	25.6421	78.3377	68.7653	80.5766	1.43331	0.00908547	UP		ENSDARG00000105366	138.482	183.145	203.407	80.6348	134.645	74.9044	-0.860232	0.0127792	DOWN		ENSDARG00000025972	19.2145	22.4875	29.8628	46.9756	42.0019	44.2447	-0.860232	0.0127792	DOWN		ENSDARG00000019360	280.266	282.381	242.711	199.47	192.09	213.774	-0.41242	0.00883343	DOWN
	ENSDARG00000097473	35.6528	52.4436	41.4639	65.412	63.5894	66.2808	0.589987	0.00911003	UP		ENSDARG00000021149	25.1785	26.6033	40.6083	42.1668	48.3187	54.6704	0.649343	0.0127792	UP		ENSDARG00000017569	6.58783	7.82897	5.4296	0.963601	1.56723	0.673777	0.649343	0.0127792	UP		ENSDARG00000099593	68.3212	64.7798	51.5526	41.5172	38.9673	39.5373	-0.620736	0.00883343	DOWN
	ENSDARG00000068465	66.1692	48.325	43.919	94.397	91.3913	100.257	0.854034	0.00912565	UP		ENSDARG00000018426	52.0736	56.5046	64.3879	72.9905	100.074	86.1886	0.581198	0.0129053	UP		ENSDARG00000073718	20.8614	35.1471	15.2029	1.6863	7.83617	4.94103	0.581198	0.0129053	UP		ENSDARG00000089303	51.3656	60.0685	47.0371	83.971	79.3079	90.2542	0.672525	0.00893794	UP
	ENSDARG00000087394	92.4557	60.9554	72.289	41.1273	38.1536	25.6211	-1.11275	0.00913914	DOWN		ENSDARG00000074807	109.87	83.7675	87.8017	57.9486	59.8423	76.0717	-0.528117	0.0129439	DOWN		ENSDARG00000030573	14.8226	14.8251	14.117	6.98611	4.7017	8.08532	-0.528117	0.0129439	DOWN		ENSDARG00000003429	9.4752	6.47798	10.16	0	0	0.272671	-6.27006	0.00893794	DOWN
	ENSDARG00000075530	58.0114	50.5216	54.0121	34.4686	26.9146	27.1064	-0.887297	0.00920683	DOWN		ENSDARG00000035860	37.7677	57.8238	59.9978	75.4564	98.0525	80.1574	0.688773	0.0129643	UP		ENSDARG00000036831	25.5278	40.3108	41.265	57.3343	63.6297	58.1694	0.688773	0.0129643	UP		ENSDARG00000112723	5.98434	9.42251	8.27853	14.6715	16.1362	20.1777	1.08662	0.00893794	UP
	ENSDARG00000055120	53.4793	44.481	53.4666	696.422	710.87	1244.85	4.13146	0.00920949	UP		ENSDARG00000010083	21.745	13.1917	25.243	7.89087	10.5128	10.8952	-1.01813	0.0130694	DOWN		ENSDARG00000003811	232.77	209.883	206.325	297.03	283.356	277.821	-1.01813	0.0130694	DOWN		ENSDARG00000041623	22.4413	35.9233	87.3008	12.1742	11.3297	5.18075	-2.34052	0.00893794	DOWN
	ENSDARG00000038030	45.9257	47.2267	45.5557	61.1034	67.2865	61.268	0.45284	0.00920949	UP		ENSDARG00000019874	5.15014	8.79449	3.29256	1.23295	0.60651	1.75101	-2.25931	0.0130694	DOWN		ENSDARG00000044672	1.92145	3.99777	2.7148	11.3223	7.20928	13.4755	-2.25931	0.0130694	DOWN		ENSDARG00000100419	249.347	274.136	270.181	213.205	207.883	185.689	-0.388287	0.00893794	DOWN
	ENSDARG00000056678	19.6393	16.749	11.1843	5.09195	5.61953	7.24076	-1.38763	0.00920949	DOWN		ENSDARG00000012450	111.586	86.4059	80.4849	131.432	120.291	122.96	0.438062	0.0130694	UP		ENSDARG00000036776	1.37246	1.16602	3.80072	8.19061	9.08996	10.5558	0.438062	0.0130694	UP		ENSDARG00000054980	82.7833	73.6134	79.7749	99.5789	110.55	108.25	0.434395	0.00893794	UP
	ENSDARG00000105014	32.6314	29.3794	34.6441	49.7445	45.9914	48.4574	0.574944	0.00923971	UP		ENSDARG00000033516	3.43343	0.879449	4.39009	11.5897	12.5345	5.64215	1.85384	0.0130694	UP		ENSDARG00000077004	1.09797	0.832869	1.08592	10.5996	10.3437	6.96236	1.85384	0.0130694	UP		ENSDARG00000105120	5.48564	10.0114	9.03112	22.1633	19.2262	16.9056	1.22307	0.00894803	UP
	ENSDARG00000071868	83.0892	89.2365	73.6529	34.4686	15.2319	31.5623	-1.62549	0.00923971	DOWN		ENSDARG00000017775	56.6515	53.2067	66.2171	72.4974	91.1787	92.2199	0.542534	0.0130694	UP		ENSDARG00000045011	5.48985	5.49693	10.8592	18.0675	21.6278	20.8871	0.542534	0.0130694	UP		ENSDARG00000059128	45.3812	40.6346	48.166	31.216	22.8311	27.8125	-0.717512	0.00894803	DOWN
	ENSDARG00000076787	0	0.549148	0.272789	3.91689	4.43647	1.29962	3.36341	0.00923971	UP		ENSDARG00000010266	795.411	602.423	732.778	567.156	554.553	563.631	-0.336341	0.0130892	DOWN		ENSDARG00000104223	24.7043	23.82	23.8903	38.0623	45.7632	44.0201	-0.336341	0.0130892	DOWN		ENSDARG00000093192	22.4413	20.9062	15.0519	46.1996	43.6022	31.3572	1.05541	0.0090242	UP
	ENSDARG00000078600	0.906428	0.274574	0.818366	4.70026	2.07035	4.64151	2.43845	0.00933362	UP		ENSDARG00000095946	13.1615	11.213	10.2435	3.20567	4.24557	2.52924	-1.77856	0.0130892	DOWN		ENSDARG00000034825	3.29391	15.6579	13.574	0.963601	0.313447	0.898369	-1.77856	0.0130892	DOWN		ENSDARG00000103978	171.052	160.772	158.045	133.916	121.022	104.978	-0.444312	0.00903916	DOWN
	ENSDARG00000027183	34.1421	40.9115	30.5523	14.1008	21.8866	13.1819	-1.08775	0.00934615	DOWN		ENSDARG00000077883	68.6685	61.7813	60.7295	87.7859	92.7961	83.4649	0.470132	0.0130892	UP		ENSDARG00000080823	57.918	72.6262	64.0693	28.4262	31.6581	31.8921	0.470132	0.0130892	UP		ENSDARG00000115799	367.538	371.6	365.384	232.247	225.736	306.755	-0.531406	0.00903916	DOWN
	ENSDARG00000075687	134.151	126.579	119.481	161.376	169.325	182.319	0.434077	0.00935051	UP		ENSDARG00000016443	148.21	195.238	199.017	262.865	236.135	228.215	0.415103	0.0132449	UP		ENSDARG00000030608	14.8226	14.4919	21.1755	5.78161	1.25379	3.14429	0.415103	0.0132449	UP		ENSDARG00000035719	26.9295	35.9233	40.64	19.0417	19.3978	16.6329	-0.912942	0.00903916	DOWN
	ENSDARG00000031049	9.66857	4.11861	7.0925	24.2847	19.3726	25.8068	1.73152	0.00936243	UP		ENSDARG00000034825	5.15014	49.2492	13.1703	6.16474	1.41519	1.3619	-2.97669	0.0134041	DOWN		ENSDARG00000098507	27.4493	23.3203	29.3199	42.3985	37.9271	50.5333	-2.97669	0.0134041	DOWN		ENSDARG00000097017	37.9008	30.6232	28.2222	20.6025	16.3079	14.4516	-0.911883	0.00908368	DOWN
	ENSDARG00000074531	50.76	46.1284	55.6489	86.1715	76.3073	71.6649	0.613797	0.00936243	UP		ENSDARG00000063419	77.8243	100.477	77.5582	55.9759	68.3335	64.0092	-0.448545	0.0134041	DOWN		ENSDARG00000071727	10.1562	10.6607	7.05849	2.1681	2.50757	2.02133	-0.448545	0.0134041	DOWN		ENSDARG00000016443	157.588	181.383	182.128	248.479	228.482	228.226	0.433441	0.00910004	UP
	ENSDARG00000068192	51.0621	34.8709	36.5537	83.8214	81.1874	71.2936	0.947578	0.00954817	UP		ENSDARG00000002332	152.215	161.379	143.409	97.4029	105.735	120.625	-0.497398	0.0134041	DOWN		ENSDARG00000016263	71.6426	84.2863	82.53	107.682	137.917	139.472	-0.497398	0.0134041	DOWN		ENSDARG00000091768	82.7833	96.5808	82.7853	123.927	126.343	116.703	0.482372	0.00910004	UP
	ENSDARG00000103840	14.5028	25.5354	15.2762	7.83377	7.98565	9.65434	-1.11213	0.00961811	DOWN		ENSDARG00000090716	363.943	343.205	331.817	298.374	276.569	277.243	-0.285149	0.0134041	DOWN		ENSDARG00000094295	10.9797	11.327	13.0311	0	0	0	-0.285149	0.0134041	DOWN		ENSDARG00000113609	7.48042	11.7781	6.77334	16.2323	17.8529	16.0876	0.929784	0.00910004	UP
	ENSDARG00000061414	18.4307	38.9895	24.8238	126.124	107.363	61.4536	1.82983	0.00963493	UP		ENSDARG00000055833	4.00567	6.81573	2.19504	16.5215	10.715	11.868	1.53049	0.0134041	UP		ENSDARG00000005775	10.7052	6.3298	10.8592	3.37261	3.44791	3.36888	1.53049	0.0134041	UP		ENSDARG00000075892	92.2585	126.321	96.3319	119.245	171.319	178.327	0.570542	0.00912166	UP
	ENSDARG00000004460	144.424	129.873	158.217	191.536	174.205	180.648	0.335309	0.00970177	UP		ENSDARG00000018698	132.187	137.634	165.36	196.532	188.018	183.467	0.382392	0.0134041	UP		ENSDARG00000018190	240.73	260.022	255.191	196.575	181.486	203.93	0.382392	0.0134041	UP		ENSDARG00000009494	193.992	213.479	209.597	137.35	173.722	129.519	-0.483167	0.00920664	DOWN
	ENSDARG00000052099	6.94928	2.74574	2.72789	0	0	0	-7.00079	0.00974471	DOWN		ENSDARG00000101744	79.5411	83.5477	73.1681	57.2088	39.4232	57.7834	-0.615588	0.0135192	DOWN		ENSDARG00000104734	139.717	160.744	156.916	103.828	105.945	128.691	-0.615588	0.0135192	DOWN		ENSDARG00000037906	23.4387	18.2561	16.9333	9.05263	9.78475	10.3615	-0.996223	0.00920664	DOWN
	ENSDARG00000055973	11.7836	10.7084	7.91087	3.13351	2.66188	1.67094	-2.03877	0.0097975	DOWN		ENSDARG00000035715	5.72238	6.81573	7.31681	20.9601	24.2604	19.8448	1.69406	0.013573	UP		ENSDARG00000103929	64.7803	64.9638	46.6946	88.1695	78.0482	81.7516	1.69406	0.013573	UP		ENSDARG00000031015	1.49608	0.294454	0.752593	4.99455	5.32153	4.90808	2.65877	0.00926844	UP
	ENSDARG00000011272	13.8986	13.7287	12.8211	27.4182	23.6612	22.8362	0.863834	0.00982027	UP		ENSDARG00000076324	307.292	315.942	301.087	263.604	267.471	248.06	-0.247033	0.0136041	DOWN		ENSDARG00000045910	103.484	100.611	93.9322	57.5752	74.2869	63.335	-0.247033	0.0136041	DOWN		ENSDARG00000070432	123.178	120.431	139.982	92.7114	94.7575	108.523	-0.374178	0.00930281	DOWN
	ENSDARG00000079881	22.9628	42.2844	32.7346	15.2759	15.084	13.5532	-1.15967	0.00995913	DOWN		ENSDARG00000037071	22.8895	26.8232	32.5598	37.235	53.5751	43.3862	0.699143	0.0136041	UP		ENSDARG00000101989	1.09797	1.33259	1.08592	6.50431	12.5379	19.0903	0.699143	0.0136041	UP		ENSDARG00000103109	0.997389	0.883361	3.38667	5.61887	8.41145	7.36212	2.00923	0.0093286	UP
	ENSDARG00000045352	6.94928	7.4135	3.54625	12.534	21.1472	17.4521	1.52299	0.00997501	UP		ENSDARG00000024877	6.86685	13.8513	8.41433	18.2476	19.004	28.4053	1.1323	0.0136111	UP		ENSDARG00000038569	0.548985	0.333147	1.08592	6.98611	6.58238	3.59348	1.1323	0.0136111	UP		ENSDARG00000102992	4.48825	7.65579	8.27853	2.80944	1.02997	1.36336	-2.01699	0.00937364	DOWN
	ENSDARG00000087333	26.5886	26.9082	26.4605	39.1689	38.0058	40.1027	0.551744	0.00997501	UP		ENSDARG00000034616	6.86685	4.17738	6.21929	15.042	22.0365	14.2026	1.6028	0.0136496	UP		ENSDARG00000034227	137.521	141.421	157.459	114.187	82.1231	91.6336	1.6028	0.0136496	UP		ENSDARG00000027183	37.4021	34.7455	33.4904	14.6715	20.0845	14.1789	-1.09786	0.00940253	DOWN
	ENSDARG00000007465	2.41714	2.19659	3.27346	72.4624	58.5614	44.5585	4.45037	0.00997501	UP		ENSDARG00000091042	76.6799	90.8031	96.5819	121.815	121.706	148.058	0.562553	0.0137009	UP		ENSDARG00000030278	79.8774	95.1136	74.9285	108.887	123.185	106.457	0.562553	0.0137009	UP		ENSDARG00000076861	76.3003	85.3915	63.2178	46.5118	54.7602	56.4429	-0.511267	0.00944046	DOWN
	ENSDARG00000090820	19.9414	43.3827	50.7387	14.8842	18.7811	12.9962	-1.2838	0.00997501	DOWN		ENSDARG00000009499	0.572238	0	1.8292	3.94543	5.45859	7.97683	2.95857	0.0137009	UP		ENSDARG00000104767	5.48985	1.33259	4.88664	0	0	0.449184	2.95857	0.0137009	UP		ENSDARG00000004131	61.8381	59.7741	59.0786	81.7858	89.2644	83.1647	0.494404	0.00945247	UP
	ENSDARG00000008904	25.6821	10.983	12.5483	1.95844	1.33094	4.45585	-2.63481	0.0100054	DOWN		ENSDARG00000099722	10.8725	14.2911	14.9995	3.20567	6.67161	5.05848	-1.42303	0.0137009	DOWN		ENSDARG00000044556	15.3716	17.99	11.9451	33.967	31.9716	40.6512	-1.42303	0.0137009	DOWN		ENSDARG00000045025	22.4413	25.323	24.083	46.1996	34.5041	35.9926	0.692771	0.00946979	UP
	ENSDARG00000090634	12.9921	12.3558	13.6394	26.6348	24.1048	23.7645	0.929678	0.0100054	UP		ENSDARG00000062893	26.8952	49.2492	34.7548	75.703	71.7704	47.861	0.78835	0.0137119	UP		ENSDARG00000052527	49.9577	52.3042	49.9524	35.1715	36.0464	35.0364	0.78835	0.0137119	UP		ENSDARG00000004898	0.498695	0	0	2.80944	2.40327	2.18137	3.96039	0.00946979	UP
	ENSDARG00000003429	16.0136	5.49148	4.63741	0.391689	0.147882	0	-5.65837	0.0100752	DOWN		ENSDARG00000070657	2.86119	15.3904	4.75593	56.9622	46.0948	30.9345	2.39553	0.0137119	UP		ENSDARG00000076076	3.29391	3.49805	5.4296	10.3587	12.8513	13.4755	2.39553	0.0137119	UP		ENSDARG00000056186	415.911	402.518	412.797	518.809	488.722	456.997	0.250405	0.00946979	UP
	ENSDARG00000053166	28.4014	28.0065	23.187	16.4509	10.4996	15.2242	-0.927633	0.0101298	DOWN		ENSDARG00000038312	50.9292	52.5471	61.0954	70.7712	76.4203	80.1574	0.464989	0.0137119	UP		ENSDARG00000060751	300.021	295.002	308.402	226.446	234.145	222.571	0.464989	0.0137119	UP		ENSDARG00000028850	14.9608	21.7896	17.6859	3.1216	4.46322	4.63541	-2.14175	0.00955591	DOWN
	ENSDARG00000078781	3.62571	3.02031	3.27346	6.65871	9.31659	8.72604	1.321	0.0101298	UP		ENSDARG00000104771	66.9518	51.2279	55.6078	26.6317	39.6253	39.3005	-0.70699	0.0137119	DOWN		ENSDARG00000109597	17.0186	13.1593	15.2029	51.5527	34.7926	29.4216	-0.70699	0.0137119	DOWN		ENSDARG00000099099	0.997389	0	0	3.1216	5.32153	4.36274	3.89582	0.00955591	UP
	ENSDARG00000052244	231.743	326.194	357.08	182.919	182.191	179.534	-0.749322	0.0101298	DOWN		ENSDARG00000008022	204.289	157.641	203.041	104.307	92.7961	137.941	-0.74701	0.0137171	DOWN		ENSDARG00000008218	17.5675	20.8217	18.4607	7.70881	3.44791	10.3312	-0.74701	0.0137171	DOWN		ENSDARG00000057027	0.498695	0.883361	0.752593	13.1107	7.38148	6.27144	3.53616	0.00955877	UP
	ENSDARG00000077768	4.23	2.19659	3.00067	8.22546	7.83776	8.16906	1.3569	0.0101469	UP		ENSDARG00000060196	3.43343	3.73766	5.85345	11.0965	11.1194	11.0897	1.34229	0.0137503	UP		ENSDARG00000089914	28.2728	34.4808	28.2339	13.2495	16.2992	15.946	1.34229	0.0137503	UP		ENSDARG00000040553	0.997389	4.12235	3.76297	10.9256	13.218	20.723	2.25952	0.00961744	UP
	ENSDARG00000053425	35.3507	42.0098	28.37	20.7595	23.8091	20.237	-0.701893	0.0102494	DOWN		ENSDARG00000027689	48.068	50.5683	56.7053	66.3326	71.7704	71.2078	0.428109	0.0137503	UP		ENSDARG00000045401	99.6409	86.6183	94.4751	136.109	158.918	172.038	0.428109	0.0137503	UP		ENSDARG00000017111	9.4752	9.12806	8.27853	1.5608	1.54496	3.8174	-1.95824	0.00961744	DOWN
	ENSDARG00000075164	65.2628	68.6435	46.9196	92.4385	98.1939	95.8008	0.6653	0.010274	UP		ENSDARG00000095883	0	0	0	3.69885	4.24557	1.16734	6.55759	0.0138132	UP		ENSDARG00000044301	8.23478	13.1593	6.51553	34.2079	27.5833	27.6248	6.55759	0.0138132	UP		ENSDARG00000030278	71.3133	65.3687	60.5838	86.7804	92.1826	84.2554	0.419614	0.0096182	UP
	ENSDARG00000014591	326.918	321.252	338.531	415.19	398.543	383.203	0.277999	0.0103485	UP		ENSDARG00000012674	8.58357	8.57463	16.4628	26.1385	23.6539	19.4557	1.0375	0.0139412	UP		ENSDARG00000103369	46.3893	54.303	40.1791	89.8558	78.0482	67.1531	1.0375	0.0139412	UP		ENSDARG00000042989	165.567	126.026	124.178	84.9074	105.401	102.524	-0.498301	0.00963093	DOWN
	ENSDARG00000043912	3.62571	3.29489	1.63673	11.7507	12.8658	6.68378	1.8605	0.0103804	UP		ENSDARG00000075899	28.6119	55.4053	19.7554	65.0997	65.3009	74.5152	0.947251	0.0139469	UP		ENSDARG00000017143	48.8597	45.1415	38.5502	67.693	62.3759	61.3137	0.947251	0.0139469	UP		ENSDARG00000044980	103.23	119.254	116.652	154.519	150.376	141.516	0.393615	0.00963562	UP
	ENSDARG00000004789	24.7757	29.9286	24.0054	13.7091	13.6052	17.8234	-0.79706	0.0104716	DOWN		ENSDARG00000099479	4.00567	1.97876	2.92672	7.89087	6.0651	15.1754	1.76496	0.0140012	UP		ENSDARG00000030108	44.7423	45.8078	43.9798	32.7625	26.0161	22.6838	1.76496	0.0140012	UP		ENSDARG00000102889	41.8904	41.2235	42.8978	20.6025	15.9646	24.8131	-1.04339	0.00965268	DOWN
	ENSDARG00000016443	158.323	177.924	170.766	235.405	236.612	207.754	0.421881	0.010497	UP		ENSDARG00000035771	224.889	352.219	263.771	454.711	450.031	394.172	0.619128	0.0140751	UP		ENSDARG00000079340	0.823478	0.666295	0	3.85441	7.83617	14.3739	0.619128	0.0140751	UP		ENSDARG00000069525	29.9217	30.6232	22.9541	14.3593	11.673	17.7236	-0.937346	0.00966608	DOWN
	ENSDARG00000053468	207.27	200.988	200.5	112.415	131.467	163.938	-0.571361	0.010497	DOWN		ENSDARG00000063908	1971.36	1072.05	1334.95	705.246	795.337	900.214	-0.86451	0.0141023	DOWN		ENSDARG00000007566	184.185	198.389	171.033	138.518	147.947	147.782	-0.86451	0.0141023	DOWN		ENSDARG00000075337	25.9321	34.4511	43.6504	63.3684	62.1417	49.8988	0.746361	0.00974574	UP
	ENSDARG00000031150	1.51071	4.39318	3.00067	9.40053	9.16871	8.16906	1.56597	0.0106909	UP		ENSDARG00000063912	1454.63	1031.37	1210.57	598.966	761.17	826.866	-0.75547	0.0141023	DOWN		ENSDARG00000099533	42.5464	34.3142	33.6635	25.5354	16.6127	21.1117	-0.75547	0.0141023	DOWN		ENSDARG00000079340	0.498695	1.47227	0	5.61887	10.4714	13.0882	3.70505	0.00976685	UP
	ENSDARG00000044627	3.92785	1.92202	2.72789	10.9673	9.90812	7.79774	1.72895	0.0106909	UP		ENSDARG00000041400	8.01133	8.57463	10.9752	20.2204	20.8235	17.5101	1.0799	0.0141023	UP		ENSDARG00000069833	4.66638	4.49749	6.51553	0.2409	0.626894	1.12296	1.0799	0.0141023	UP		ENSDARG00000104242	35.906	46.2292	25.5882	19.0417	16.8229	17.451	-1.0201	0.0097972	DOWN
	ENSDARG00000006878	1.20857	1.64744	1.36394	5.48364	6.95047	9.46868	2.35909	0.0107291	UP		ENSDARG00000004588	4.5779	2.41849	11.7069	0.739769	1.21302	0	-3.20124	0.0141023	DOWN		ENSDARG00000025554	22.2339	24.9861	27.691	52.5163	46.0767	41.325	-3.20124	0.0141023	DOWN		ENSDARG00000099175	14.9608	2.94454	3.76297	0.936479	0.343324	0.545342	-3.54042	0.00983167	DOWN
	ENSDARG00000013997	81.5785	102.965	98.4767	50.9195	70.2441	39.36	-0.812209	0.0107291	DOWN		ENSDARG00000094295	10.3003	0	10.2435	0	0	0	-7.65645	0.0141023	DOWN		ENSDARG00000103148	85.9162	81.1214	72.7567	120.209	105.318	100.842	-7.65645	0.0141023	DOWN		ENSDARG00000014591	401.948	358.055	379.307	462.621	484.431	434.638	0.279482	0.00983773	UP
	ENSDARG00000101019	135.36	185.612	185.769	119.465	104.996	116.038	-0.577095	0.0107331	DOWN		ENSDARG00000023299	239.195	240.529	219.138	181.49	185.592	174.712	-0.367243	0.0141378	DOWN		ENSDARG00000015015	0.823478	2.66518	0	7.70881	17.2396	10.7804	-0.367243	0.0141378	DOWN		ENSDARG00000079742	14.4621	20.6117	19.5674	5.61887	4.46322	6.27144	-1.75081	0.00998164	DOWN
	ENSDARG00000089572	2.115	4.11861	4.91019	0.783377	0	0	-4.35429	0.0107528	DOWN		ENSDARG00000025073	92.1303	100.477	90.3626	120.582	140.306	126.073	0.44889	0.0141378	UP		ENSDARG00000067975	42.8209	59.9665	48.8664	83.8333	76.7945	74.5646	0.44889	0.0141378	UP		ENSDARG00000043928	22.4413	29.7398	21.0726	12.4864	15.2779	13.3609	-0.831662	0.0100018	DOWN
	ENSDARG00000093473	3.32357	3.02031	2.72789	0.783377	0.443647	0.371321	-2.54273	0.010762	DOWN		ENSDARG00000039424	141.915	174.571	146.702	130.199	118.067	128.018	-0.305417	0.0141907	DOWN		ENSDARG00000044625	4.66638	4.99721	7.60145	43.603	16.2992	26.0527	-0.305417	0.0141907	DOWN		ENSDARG00000030297	19.9478	23.5563	23.7067	10.9256	9.44142	10.9068	-1.10848	0.0100018	DOWN
	ENSDARG00000006044	56.5007	58.4843	46.6468	27.8099	32.8299	39.5457	-0.680434	0.010809	DOWN		ENSDARG00000095796	44.0623	27.2629	27.438	17.7545	12.5345	19.2611	-0.978611	0.0142102	DOWN		ENSDARG00000037397	36.5075	35.1471	32.0347	70.102	50.1515	54.1267	-0.978611	0.0142102	DOWN		ENSDARG00000075730	7.97912	2.94454	3.01037	11.2377	14.5913	16.6329	1.65808	0.0100018	UP
	ENSDARG00000078768	59.5221	68.9181	76.3808	47.786	40.0761	42.8876	-0.654066	0.0108369	DOWN		ENSDARG00000007774	78.3966	69.9162	71.7047	37.4816	48.9252	48.0555	-0.704206	0.0142102	DOWN		ENSDARG00000103432	122.424	119.767	123.252	92.5057	89.3323	80.6286	-0.704206	0.0142102	DOWN		ENSDARG00000002831	4.98695	4.12235	2.25778	6.86751	12.3597	13.6336	1.54169	0.0100018	UP
	ENSDARG00000002332	161.948	146.348	139.395	88.5216	109.581	116.223	-0.502896	0.0108855	DOWN		ENSDARG00000096689	10.8725	13.8513	14.9995	7.1511	4.44774	5.05848	-1.26236	0.0142102	DOWN		ENSDARG00000060991	149.05	155.247	170.49	198.02	238.22	194.272	-1.26236	0.0142102	DOWN		ENSDARG00000021555	4.98695	4.71126	7.52593	1.24864	2.05995	1.9087	-1.68242	0.0100712	DOWN
	ENSDARG00000091678	107.563	127.128	106.66	161.767	144.629	139.06	0.380619	0.0109536	UP		ENSDARG00000091841	22.3173	24.4047	14.9995	9.617	7.07595	12.8407	-1.06188	0.0143055	DOWN		ENSDARG00000008377	73.5641	25.8189	49.9524	17.8266	12.2244	11.9034	-1.06188	0.0143055	DOWN		ENSDARG00000021483	311.684	302.109	346.569	253.161	231.916	276.216	-0.335994	0.0101072	DOWN
	ENSDARG00000099175	7.25142	3.84404	4.91019	0	0.739412	0.371321	-3.4822	0.0109935	DOWN		ENSDARG00000030608	14.3059	18.6883	19.3895	5.42497	3.03255	4.66936	-2.00175	0.0143055	DOWN		ENSDARG00000040158	18.6655	18.9894	16.8318	27.9444	30.4043	28.9724	-2.00175	0.0143055	DOWN		ENSDARG00000026149	90.7624	90.1028	121.168	25.9093	4.46322	7.36212	-3.07687	0.0101072	DOWN
	ENSDARG00000040553	1.20857	3.29489	7.36529	14.4925	15.5276	21.351	2.09777	0.0110409	UP		ENSDARG00000040640	13.1615	0	8.04849	0	0	0.389114	-5.2735	0.0143098	DOWN		ENSDARG00000038428	213.555	251.693	241.074	179.953	178.038	182.593	-5.2735	0.0143098	DOWN		ENSDARG00000035868	28.9243	39.7512	33.8667	54.9401	63.8583	47.9901	0.696052	0.010123	UP
	ENSDARG00000043094	130.223	125.206	119.481	96.3554	94.0532	101.928	-0.358443	0.0110409	DOWN		ENSDARG00000015937	0.572238	3.07807	0.36584	14.7954	9.90633	10.7006	2.87762	0.014326	UP		ENSDARG00000010083	19.7635	26.9849	25.5191	9.39511	13.4782	11.6788	2.87762	0.014326	UP		ENSDARG00000022768	35.906	44.4625	36.8771	27.7822	23.3461	24.2677	-0.64568	0.010123	DOWN
	ENSDARG00000012467	152.884	177.1	145.942	101.839	103.961	113.439	-0.57453	0.0110409	DOWN		ENSDARG00000017230	6.86685	7.47532	8.41433	37.7282	50.1382	11.6734	2.11517	0.0143599	UP		ENSDARG00000033009	1.09797	0	0.54296	25.7763	12.8513	7.63614	2.11517	0.0143599	UP		ENSDARG00000022176	1.99478	4.71126	4.89186	15.9201	30.3842	17.7236	2.42297	0.010123	UP
	ENSDARG00000013749	1.20857	0.549148	0	1.56675	3.54918	5.38415	2.59396	0.0110546	UP		ENSDARG00000059461	714.725	657.828	508.884	447.807	412.427	444.173	-0.527516	0.0144041	DOWN		ENSDARG00000053468	207.242	213.548	220.985	116.596	148.26	159.011	-0.527516	0.0144041	DOWN		ENSDARG00000077792	1.49608	2.06117	0.752593	5.61887	3.94823	10.3615	2.1493	0.0101422	UP
	ENSDARG00000102061	9.66857	7.68807	6.27414	0.783377	1.47882	2.22793	-2.30352	0.0110546	DOWN		ENSDARG00000039328	86.9802	50.5683	86.3384	136.611	106.746	106.617	0.662102	0.0146223	UP		ENSDARG00000035095	52.7026	52.4707	53.7531	78.2926	73.9734	71.6449	0.662102	0.0146223	UP		ENSDARG00000054208	141.629	130.737	151.648	110.192	105.572	107.16	-0.392393	0.0101616	DOWN
	ENSDARG00000061719	50.4578	51.3453	46.6468	70.1123	67.7301	62.3819	0.429669	0.0110773	UP		ENSDARG00000045842	177.966	216.784	172.677	153.132	153.649	141.248	-0.345671	0.0146223	DOWN		ENSDARG00000052244	246.769	347.14	344.237	180.675	194.65	171.364	-0.345671	0.0146223	DOWN		ENSDARG00000103148	83.282	78.3246	76.0119	114.25	100.594	103.888	0.423576	0.010198	UP
	ENSDARG00000031240	36.8614	36.2438	24.551	10.1839	8.13353	6.86944	-1.97002	0.0111279	DOWN		ENSDARG00000073848	191.127	213.047	198.286	170.147	142.53	161.093	-0.349593	0.0146223	DOWN		ENSDARG00000041689	60.3884	68.795	53.2101	39.9895	40.7481	39.3036	-0.349593	0.0146223	DOWN		ENSDARG00000041314	0.498695	0	0	1.87296	1.3733	3.27205	3.76324	0.010198	UP
	ENSDARG00000095809	5.74071	3.02031	5.72856	0	0	0.18566	-5.59365	0.0111976	DOWN		ENSDARG00000095463	386.261	284.502	368.401	400.462	490.869	458.959	0.382342	0.0146223	UP		ENSDARG00000074258	1.09797	1.83231	1.08592	6.74521	8.46306	4.94103	0.382342	0.0146223	UP		ENSDARG00000055120	39.3969	60.363	47.7897	664.9	720.81	1158.03	4.08935	0.0101993	UP
	ENSDARG00000078139	30.5164	32.6743	27.0061	21.5429	15.8234	13.3676	-0.845937	0.0111976	DOWN		ENSDARG00000062573	215.734	188.642	199.383	144.255	135.656	161.871	-0.447162	0.0147876	DOWN		ENSDARG00000094977	194.615	199.722	196.009	233.914	248.563	246.827	-0.447162	0.0147876	DOWN		ENSDARG00000092895	13.4648	15.3116	11.6652	22.4755	19.7412	27.8125	0.78365	0.0103903	UP
	ENSDARG00000019951	247.455	267.16	240.054	207.203	215.317	194.201	-0.291187	0.0112241	DOWN		ENSDARG00000020377	927.598	862.08	902.528	707.219	743.379	732.117	-0.302201	0.0148521	DOWN		ENSDARG00000074506	31.0177	26.9849	28.2339	58.057	50.1515	55.2497	-0.302201	0.0148521	DOWN		ENSDARG00000061185	38.8982	40.929	35.3719	29.0308	19.3978	22.0864	-0.715998	0.0103959	DOWN
	ENSDARG00000109597	13.8986	14.2778	15.0034	45.0442	29.5765	30.4483	1.2686	0.0112241	UP		ENSDARG00000089922	54.3626	80.4696	56.3394	42.4134	40.8384	37.3549	-0.676542	0.0148521	DOWN		ENSDARG00000020043	408.445	420.432	388.76	335.333	335.075	307.691	-0.676542	0.0148521	DOWN		ENSDARG00000003373	15.4595	6.47798	11.2889	24.3485	20.0845	23.1771	1.0471	0.0104437	UP
	ENSDARG00000002952	4.23	1.92202	0.818366	5.09195	19.3726	39.5457	3.22656	0.0112241	UP		ENSDARG00000088440	190.555	215.905	193.164	248.069	323.876	336.389	0.596857	0.0148755	UP		ENSDARG00000103845	366.997	348.472	356.182	280.167	311.566	304.322	0.596857	0.0148755	UP		ENSDARG00000012039	26.4308	23.2618	29.7274	39.6443	49.0954	36.2653	0.660441	0.0105127	UP
	ENSDARG00000035823	408.799	423.393	422.549	358.003	351.516	348.485	-0.246337	0.0112388	DOWN		ENSDARG00000069342	114.448	147.308	126.581	87.0462	69.5465	84.6322	-0.693931	0.0150069	DOWN		ENSDARG00000107511	124.071	110.938	108.049	74.1973	82.7499	83.0991	-0.693931	0.0150069	DOWN		ENSDARG00000010385	14.9608	11.7781	14.6756	30.5916	26.0927	23.7224	0.960753	0.0106668	UP
	ENSDARG00000096991	1.51071	1.64744	2.4551	7.83377	4.28859	5.01283	1.56207	0.0112908	UP		ENSDARG00000061865	103.003	94.9805	92.5576	69.5383	63.8857	79.9628	-0.442038	0.0150446	DOWN		ENSDARG00000092718	3.01942	2.33203	2.7148	12.7677	6.89583	9.20828	-0.442038	0.0150446	DOWN		ENSDARG00000091754	8.47781	14.4282	6.39704	4.6824	3.94823	4.63541	-1.16247	0.0107414	DOWN
	ENSDARG00000103158	60.7307	62.3283	81.0182	109.281	87.3985	95.9865	0.514293	0.0113972	UP		ENSDARG00000045928	46.3513	54.0861	50.8518	76.936	63.0771	74.3207	0.495397	0.0151335	UP		ENSDARG00000077664	407.073	387.784	393.646	249.332	297.774	348.567	0.495397	0.0151335	UP		ENSDARG00000055569	21.9426	44.4625	36.1245	13.735	17.8529	16.0876	-1.10921	0.0107438	DOWN
	ENSDARG00000039255	11.7836	8.51179	11.4571	4.70026	5.61953	4.08453	-1.1294	0.0114906	DOWN		ENSDARG00000077329	0	0.659587	0.36584	4.6852	2.62821	7.58771	3.46654	0.0152897	UP		ENSDARG00000010442	6.86232	9.16156	4.88664	18.5493	23.5085	24.9297	3.46654	0.0152897	UP		ENSDARG00000007465	1.99478	3.8279	0.376297	63.9927	67.4633	36.8106	4.66382	0.0107438	UP
	ENSDARG00000058454	9.97071	10.1592	12.5483	33.6852	18.4853	22.2793	1.16822	0.0115445	UP		ENSDARG00000067795	39.4844	42.4334	34.7548	11.8363	13.1411	23.1523	-1.27227	0.0153087	DOWN		ENSDARG00000056078	117.483	144.253	130.311	94.4329	95.2878	78.6073	-1.27227	0.0153087	DOWN		ENSDARG00000016038	0	0	0.376297	9.05263	6.17984	11.9975	5.8505	0.0107555	UP
	ENSDARG00000016038	0	0.549148	0	3.91689	4.28859	15.2242	5.17614	0.0115445	UP		ENSDARG00000097797	12.5892	10.5534	10.6094	16.5215	19.4083	18.872	0.708306	0.0153087	UP		ENSDARG00000099753	34.0371	35.1471	33.1206	16.3812	22.8816	20.4379	0.708306	0.0153087	UP		ENSDARG00000091678	115.198	117.781	128.693	173.249	151.234	147.788	0.383038	0.0107676	UP
	ENSDARG00000101094	48.0407	34.5963	34.9169	16.8426	13.7531	22.0936	-1.1556	0.011562	DOWN		ENSDARG00000057452	26.3229	46.8307	37.6816	22.9328	15.9714	18.0938	-0.975657	0.0153087	DOWN		ENSDARG00000098857	49.4087	49.9721	51.0383	32.0397	21.6278	24.256	-0.975657	0.0153087	DOWN		ENSDARG00000094300	67.8225	81.8581	80.5275	52.755	56.3052	49.3535	-0.540959	0.0107676	DOWN
	ENSDARG00000070570	174.941	190.829	183.314	278.882	224.929	278.305	0.50777	0.0115856	UP		ENSDARG00000017058	1.14448	1.97876	4.75593	11.5897	9.90633	9.14417	1.91629	0.0153217	UP		ENSDARG00000029722	591.806	636.312	613.002	537.931	451.363	503.536	1.91629	0.0153217	UP		ENSDARG00000104719	215.436	212.595	191.911	173.873	170.804	166.602	-0.277713	0.0108469	DOWN
	ENSDARG00000035821	405.475	576.331	578.857	921.643	793.389	708.852	0.633728	0.0116407	UP		ENSDARG00000059900	450.351	447.64	420.351	377.775	367.141	362.654	-0.251253	0.0154638	DOWN		ENSDARG00000098439	71.3681	99.9442	106.963	50.1073	54.2263	64.6826	-0.251253	0.0154638	DOWN		ENSDARG00000073961	20.4465	23.8507	20.6963	36.8348	48.4087	34.3566	0.879533	0.0110208	UP
	ENSDARG00000078652	38.3721	35.9692	36.0081	21.1512	26.9146	26.7351	-0.550727	0.0116603	DOWN		ENSDARG00000105572	3.43343	9.01436	6.58513	2.95908	1.61736	0.972784	-1.82235	0.0154638	DOWN		ENSDARG00000089390	6.86232	6.49638	10.3162	0.963601	1.56723	2.02133	-1.82235	0.0154638	DOWN		ENSDARG00000019239	29.9217	18.845	31.6089	15.9201	8.92644	11.9975	-1.13057	0.0110641	DOWN
	ENSDARG00000070387	1.51071	2.19659	3.81904	5.87533	9.02082	8.35472	1.62253	0.0116603	UP		ENSDARG00000091538	79.5411	72.3347	78.2899	57.9486	55.7989	65.1765	-0.359546	0.0154638	DOWN		ENSDARG00000005023	7.13681	2.33203	4.34368	0	0	0.224592	-0.359546	0.0154638	DOWN		ENSDARG00000062973	114.201	137.804	103.482	80.5372	88.5777	78.802	-0.520659	0.0110641	DOWN
	ENSDARG00000089967	235.671	236.408	243.327	191.144	186.036	179.162	-0.363705	0.0116603	DOWN		ENSDARG00000014159	18.8838	7.69518	7.31681	2.71249	1.81953	2.72379	-2.17308	0.0155615	DOWN		ENSDARG00000009299	54.8985	50.805	42.8939	30.8352	30.4043	25.6035	-2.17308	0.0155615	DOWN		ENSDARG00000019881	719.616	654.57	646.478	434.214	560.649	427.548	-0.504667	0.0110808	DOWN
	ENSDARG00000095504	10.2729	11.5321	11.4571	29.7683	23.5133	21.351	1.1558	0.0116603	UP		ENSDARG00000062181	6.29462	4.17738	8.41433	0.493179	0.20217	0.972784	-3.39553	0.0155769	DOWN		ENSDARG00000076807	21.1359	19.8223	31.4917	48.6619	42.6288	40.8758	-3.39553	0.0155769	DOWN		ENSDARG00000058454	9.97389	14.1338	10.16	37.4592	19.3978	22.359	1.1864	0.0111616	UP
	ENSDARG00000037188	66.1692	61.7791	55.6489	83.038	88.2858	95.0582	0.539427	0.0116603	UP		ENSDARG00000061895	353.071	336.609	334.378	296.647	280.006	289.695	-0.240598	0.0156131	DOWN		ENSDARG00000044627	2.19594	2.66518	3.25776	9.63601	12.2244	6.51317	-0.240598	0.0156131	DOWN		ENSDARG00000052942	36.4047	40.3401	42.5215	21.8512	16.6512	24.5404	-0.928841	0.0111763	DOWN
	ENSDARG00000026149	85.8085	90.3348	116.481	27.4182	5.61953	7.79774	-2.9959	0.0117254	DOWN		ENSDARG00000056678	22.3173	20.4472	15.3653	7.64428	6.26727	9.92239	-1.27783	0.0156159	DOWN		ENSDARG00000063419	84.2693	89.117	77.6433	59.0206	61.749	60.8645	-1.27783	0.0156159	DOWN		ENSDARG00000095288	10.4726	7.65579	18.8148	62.1198	63.1717	101.706	2.62499	0.0111763	UP
	ENSDARG00000005690	18.1286	16.4744	17.4585	3.5252	6.65471	7.9834	-1.4776	0.011845	DOWN		ENSDARG00000077537	13.1615	7.25546	17.5603	25.8919	28.3038	23.3468	1.05368	0.0156783	UP		ENSDARG00000045331	155.088	138.589	149.857	109.369	125.379	110.724	1.05368	0.0156783	UP		ENSDARG00000031119	124.674	115.72	130.951	161.699	171.147	180.781	0.469352	0.0112439	UP
	ENSDARG00000056832	18.7328	22.7896	19.0952	34.0769	33.5693	32.3049	0.719248	0.0118569	UP		ENSDARG00000103144	62.9462	78.271	76.0948	113.431	90.9765	90.4689	0.430881	0.0158438	UP		ENSDARG00000037593	58.7414	78.6228	77.6433	132.736	170.202	158.113	0.430881	0.0158438	UP		ENSDARG00000101707	19.9478	29.4454	19.9437	9.67695	2.7466	8.18014	-1.79133	0.0112491	DOWN
	ENSDARG00000008218	16.0136	23.3388	17.4585	9.00884	5.91529	8.72604	-1.27723	0.0118777	DOWN		ENSDARG00000093411	5.72238	0	6.21929	0	0	0.194557	-5.19088	0.0158438	DOWN		ENSDARG00000042094	9.33275	19.9888	19.5466	2.409	1.88068	1.12296	-5.19088	0.0158438	DOWN		ENSDARG00000017255	13.9635	4.4168	7.52593	24.0363	28.4959	19.6323	1.52323	0.0112491	UP
	ENSDARG00000030133	1.51071	0.549148	3.81904	24.6764	28.8371	49.0144	4.10111	0.0118933	UP		ENSDARG00000028228	119.025	98.4983	114.142	72.4974	71.366	92.4145	-0.482735	0.0158697	DOWN		ENSDARG00000040039	74.662	69.7944	82.53	98.7692	137.917	147.557	-0.482735	0.0158697	DOWN		ENSDARG00000011049	237.379	199.639	208.468	180.116	182.305	160.058	-0.302042	0.0112491	DOWN
	ENSDARG00000063419	82.4849	83.1959	82.3821	55.6198	67.5822	58.1117	-0.446916	0.0119045	DOWN		ENSDARG00000100467	66.9518	67.2779	60.3637	42.66	44.4774	47.861	-0.526393	0.015955	DOWN		ENSDARG00000041623	49.9577	45.1415	51.5812	10.5996	13.4782	4.94103	-0.526393	0.015955	DOWN		ENSDARG00000074506	26.9295	27.3842	30.8563	58.3739	60.0818	38.992	0.886877	0.0113611	UP
	ENSDARG00000075754	28.7036	30.7523	40.6455	15.2759	12.2742	12.4393	-1.33493	0.0119753	DOWN		ENSDARG00000021059	286.691	407.405	347.183	249.056	244.828	248.449	-0.493472	0.0160137	DOWN		ENSDARG00000091831	199.282	190.061	184.064	143.577	149.201	159.011	-0.493472	0.0160137	DOWN		ENSDARG00000100371	1042.27	1331.81	1002.83	1392.54	1430.8	1532.96	0.3668	0.0114102	UP
	ENSDARG00000077845	3.92785	3.02031	4.09183	11.359	9.61235	9.46868	1.44975	0.0119753	UP		ENSDARG00000075445	17.1671	0.659587	3.6584	0.24659	0.60651	0.389114	-3.8603	0.0160302	DOWN		ENSDARG00000032614	96.8959	102.11	104.248	73.2337	69.2717	78.6073	-3.8603	0.0160302	DOWN		ENSDARG00000071594	9.4752	13.8393	12.4178	4.6824	7.89646	5.99877	-0.931308	0.0114352	DOWN
	ENSDARG00000042856	0	0	0	2.74182	1.77459	6.49812	6.84686	0.0119965	UP		ENSDARG00000086819	47.4957	58.7032	55.6078	81.3746	67.9291	79.1846	0.488308	0.0160302	UP		ENSDARG00000016889	44.1933	35.6468	40.722	60.7069	60.4952	57.4956	0.488308	0.0160302	UP		ENSDARG00000041060	0.997389	6.18352	1.88148	0	0.171662	0	-4.8782	0.0114352	DOWN
	ENSDARG00000020377	885.58	921.47	850.828	671.354	748.876	727.046	-0.307177	0.0120496	DOWN		ENSDARG00000020201	161.371	197.656	162.067	138.09	119.28	137.357	-0.405803	0.016104	DOWN		ENSDARG00000100633	88.3867	91.2824	104.248	110.814	123.498	131.386	-0.405803	0.016104	DOWN		ENSDARG00000020447	30.4204	23.5563	31.2326	56.1887	52.0137	47.9901	0.879376	0.0114352	UP
	ENSDARG00000088630	3.32357	4.66776	8.45645	19.5844	20.7035	28.406	2.05387	0.0121279	UP		ENSDARG00000102493	36.051	24.1849	14.9995	13.809	6.67161	7.00404	-1.44475	0.016213	DOWN		ENSDARG00000025522	2.74493	6.82952	19.0036	37.3396	52.3456	54.3513	-1.44475	0.016213	DOWN		ENSDARG00000059461	741.559	673.415	555.038	440.457	450.27	465.995	-0.537413	0.0114784	DOWN
	ENSDARG00000103750	1.20857	1.64744	1.90952	27.8099	12.8658	21.9079	3.6663	0.0122702	UP		ENSDARG00000096417	1.14448	1.53904	0.36584	10.3568	4.24557	6.03126	2.65398	0.016213	UP		ENSDARG00000037267	0.823478	0.333147	1.08592	7.46791	3.44791	5.8394	2.65398	0.016213	UP		ENSDARG00000071906	113.204	148.993	112.513	171.376	174.924	164.966	0.443458	0.0115222	UP
	ENSDARG00000025522	3.32357	8.23722	19.368	47.786	57.9699	43.6302	2.26061	0.0122779	UP		ENSDARG00000088923	2.28895	0.659587	2.92672	8.13746	14.9606	9.53328	2.55993	0.0163837	UP		ENSDARG00000061414	24.4299	33.1482	24.9762	128.159	110.02	65.5809	2.55993	0.0163837	UP		ENSDARG00000019205	332.629	265.008	317.218	226.316	248.567	251.13	-0.330661	0.0116399	DOWN
	ENSDARG00000061201	125.389	124.931	138.031	166.076	153.65	153.541	0.283199	0.0123162	UP		ENSDARG00000042902	44.6346	41.3341	40.2425	21.2067	27.4951	22.9577	-0.812196	0.0163837	DOWN		ENSDARG00000007693	60.3884	56.9682	66.7841	82.6288	90.8996	88.0402	-0.812196	0.0163837	DOWN		ENSDARG00000098768	17.4543	19.1395	14.2993	5.61887	7.7248	9.27082	-1.16348	0.0116399	DOWN
	ENSDARG00000062986	431.46	408.017	417.367	301.992	241.788	307.825	-0.563383	0.0123428	DOWN		ENSDARG00000070289	8.01133	16.2698	26.3405	45.3725	105.533	34.242	1.83958	0.0165097	UP		ENSDARG00000018602	87.5632	84.9526	85.7877	113.464	122.558	116.339	1.83958	0.0165097	UP		ENSDARG00000035821	460.794	610.697	602.075	937.103	883.374	776.295	0.632263	0.0116938	UP
	ENSDARG00000058306	2.41714	1.0983	0.545577	15.6675	11.3869	13.1819	3.29066	0.0123983	UP		ENSDARG00000105431	16.0227	18.2486	19.7554	11.3431	10.3107	8.5605	-0.843384	0.0166099	DOWN		ENSDARG00000074225	32.9391	28.6507	23.8903	11.3223	15.9858	12.5772	-0.843384	0.0166099	DOWN		ENSDARG00000073784	6.98173	10.3059	11.2889	4.99455	4.9782	3.54473	-1.08047	0.0116938	DOWN
	ENSDARG00000021147	17.5243	20.8676	20.4591	8.61715	10.3518	12.0679	-0.910306	0.0125048	DOWN		ENSDARG00000102997	110.442	114.548	101.704	89.0189	81.2724	88.3288	-0.338106	0.0166099	DOWN		ENSDARG00000087954	25.5278	21.1549	17.9177	48.6619	30.4043	41.9987	-0.338106	0.0166099	DOWN		ENSDARG00000068465	45.3812	34.4511	32.3615	78.0399	57.5068	66.5318	0.853855	0.0116938	UP
	ENSDARG00000097017	36.2571	29.9286	35.1897	19.1927	16.8586	20.0513	-0.854766	0.0125048	DOWN		ENSDARG00000012656	72.102	69.9162	87.8017	53.7566	49.936	53.5031	-0.547525	0.016692	DOWN		ENSDARG00000090942	40.3504	55.4691	54.296	26.2581	26.0161	28.074	-0.547525	0.016692	DOWN		ENSDARG00000070657	2.49347	18.5506	9.03112	66.49	69.6949	28.3578	2.38052	0.0116938	UP
	ENSDARG00000027600	64.0542	59.0334	57.8312	74.8125	79.4128	85.0325	0.405739	0.0125048	UP		ENSDARG00000018890	263.802	234.593	254.991	208.615	200.553	189.693	-0.329078	0.0168365	DOWN		ENSDARG00000008333	26.9003	22.8206	12.4881	5.78161	2.82102	4.49184	-0.329078	0.0168365	DOWN		ENSDARG00000097521	22.4413	15.3116	16.9333	45.5753	33.3025	30.2665	1.00452	0.0116938	UP
	ENSDARG00000063924	1607.4	1463.2	1215.27	692.505	824.444	914.006	-0.816924	0.0125048	DOWN		ENSDARG00000060430	61.8017	41.3341	76.8265	86.0598	104.32	96.8893	0.688063	0.0168374	UP		ENSDARG00000104217	8.50928	18.1565	10.3162	51.0709	49.5246	24.4806	0.688063	0.0168374	UP		ENSDARG00000093496	125.172	111.598	109.879	156.704	149.861	140.971	0.37056	0.0116938	UP
	ENSDARG00000010571	199.414	198.517	213.048	259.69	245.78	250.827	0.306818	0.0125124	UP		ENSDARG00000007369	108.725	113.889	95.8502	157.571	148.393	152.143	0.522817	0.0169067	UP		ENSDARG00000087554	4.66638	8.32869	6.51553	16.3812	21.3144	23.133	0.522817	0.0169067	UP		ENSDARG00000027803	20.4465	19.4339	22.5778	29.0308	37.079	37.0833	0.727647	0.0117391	UP
	ENSDARG00000001015	33.5378	17.8473	21.2775	7.44208	4.14071	8.16906	-1.89389	0.0125124	DOWN		ENSDARG00000037506	13.1615	21.5465	16.097	6.90451	1.61736	4.86392	-1.94316	0.016933	DOWN		ENSDARG00000077906	4.11739	4.66406	4.88664	11.0814	10.6572	12.5772	-1.94316	0.016933	DOWN		ENSDARG00000031776	357.564	388.679	349.203	268.145	268.823	269.399	-0.442596	0.0118618	DOWN
	ENSDARG00000063358	28.0993	28.8303	34.3714	48.1777	46.4351	50.871	0.670883	0.0125124	UP		ENSDARG00000062795	113.875	90.1436	101.338	75.9496	69.3443	67.1221	-0.517524	0.0169948	DOWN		ENSDARG00000091962	103.484	119.933	92.8462	75.6427	81.4962	62.8858	-0.517524	0.0169948	DOWN		ENSDARG00000068698	27.9269	35.3344	42.1452	22.7877	18.3679	16.9056	-0.867597	0.0118618	DOWN
	ENSDARG00000068242	6.04285	7.13892	6.81971	2.35013	2.36612	0.928302	-1.83178	0.0126154	DOWN		ENSDARG00000076302	98.9971	111.69	99.5086	64.3599	82.2832	72.1806	-0.50533	0.0170097	DOWN		ENSDARG00000055833	3.01942	5.66351	2.17184	11.0814	11.5975	12.128	-0.50533	0.0170097	DOWN		ENSDARG00000053459	69.8173	66.252	56.8208	39.3321	37.7657	46.3541	-0.644115	0.0118618	DOWN
	ENSDARG00000104217	9.97071	16.4744	8.45645	45.4359	36.9706	27.1064	1.63766	0.0126154	UP		ENSDARG00000017504	1.14448	1.97876	1.09752	7.39769	5.45859	2.91835	1.80215	0.0171182	UP		ENSDARG00000061656	49.6832	45.3081	42.3509	30.3534	25.0757	31.6675	1.80215	0.0171182	UP		ENSDARG00000039850	3.49086	4.71126	4.51556	0	0.858311	0.272671	-3.18416	0.0118618	DOWN
	ENSDARG00000003973	28.7036	30.7523	27.5516	71.679	54.8643	43.0732	0.952323	0.0127003	UP		ENSDARG00000087392	4.00567	2.19862	2.19504	4.43861	17.3866	12.0625	2.06633	0.0171209	UP		ENSDARG00000060687	143.834	164.075	155.83	108.405	106.885	121.954	2.06633	0.0171209	UP		ENSDARG00000035630	10.9713	5.00571	3.76297	0.936479	0.858311	1.09068	-2.71909	0.0118618	DOWN
	ENSDARG00000062178	11.1793	8.23722	9.82039	1.56675	0.591529	0.371321	-3.67379	0.0127113	DOWN		ENSDARG00000031968	5.72238	8.13491	5.48761	0	1.81953	1.94557	-2.3049	0.0171998	DOWN		ENSDARG00000011879	5.21536	5.33036	5.4296	12.5268	15.3589	14.5985	-2.3049	0.0171998	DOWN		ENSDARG00000020610	0	0.294454	0	3.43376	4.46322	4.09007	4.71501	0.0118618	UP
	ENSDARG00000028784	282.503	267.16	234.598	507.237	417.028	379.49	0.730996	0.012785	UP		ENSDARG00000039677	7.43909	14.5109	8.41433	14.5488	30.1233	22.5686	1.10916	0.0172163	UP		ENSDARG00000077883	70.5446	63.298	59.1827	83.3515	106.258	81.527	1.10916	0.0172163	UP		ENSDARG00000062573	170.055	174.316	202.071	120.806	138.531	138.244	-0.457743	0.0118799	DOWN
	ENSDARG00000063553	12.9921	10.7084	8.72923	3.5252	5.91529	3.71321	-1.26736	0.012785	DOWN		ENSDARG00000117130	8.01133	1.53904	6.58513	0.493179	0.40434	0.778227	-3.1173	0.0172163	DOWN		ENSDARG00000040036	136.697	150.083	157.459	120.932	118.483	102.414	-3.1173	0.0172163	DOWN		ENSDARG00000018907	540.086	499.099	527.568	580.617	625.194	608.057	0.211947	0.0118845	UP
	ENSDARG00000091902	173.128	182.317	137.213	121.815	119.045	124.949	-0.429275	0.012785	DOWN		ENSDARG00000003373	10.8725	9.45408	14.9995	24.1658	20.8235	24.125	0.971642	0.0172196	UP		ENSDARG00000039677	9.33275	7.66239	8.14441	16.1403	24.4488	18.192	0.971642	0.0172196	UP		ENSDARG00000104173	127.167	130.148	136.972	96.4573	113.297	89.4362	-0.395195	0.012031	DOWN
	ENSDARG00000075975	1.20857	0.274574	0.545577	7.44208	5.91529	16.3381	3.84044	0.0128263	UP		ENSDARG00000093192	24.6062	26.8232	14.2678	46.852	48.3187	32.6855	0.954993	0.0172556	UP		ENSDARG00000002020	153.441	157.246	146.599	104.551	115.975	131.162	0.954993	0.0172556	UP		ENSDARG00000086529	91.2611	67.1354	68.8623	178.867	164.281	176.146	1.20058	0.012042	UP
	ENSDARG00000060901	23.5671	23.0642	31.0979	39.1689	36.9706	43.0732	0.615632	0.0129278	UP		ENSDARG00000105271	2.86119	3.07807	5.12177	8.38405	6.46944	10.117	1.16327	0.0172625	UP		ENSDARG00000040184	791.637	836.533	955.067	663.44	655.104	623.468	1.16327	0.0172625	UP		ENSDARG00000100136	73.8068	81.5636	77.8934	54.6279	49.4387	43.6274	-0.661828	0.0121257	DOWN
	ENSDARG00000095946	7.25142	5.21691	10.366	3.91689	0.739412	2.22793	-1.83883	0.0129459	DOWN		ENSDARG00000056672	67.5241	73.8737	78.2899	50.0577	49.936	46.8882	-0.583713	0.0173473	DOWN		ENSDARG00000089303	51.0557	60.4663	67.8701	76.3654	105.005	99.9435	-0.583713	0.0173473	DOWN		ENSDARG00000077004	0.997389	1.17781	0.752593	7.49183	9.95641	7.08945	3.0182	0.0122889	UP
	ENSDARG00000077004	1.81286	0.823722	2.72789	10.9673	14.0488	9.09736	2.65015	0.0129459	UP		ENSDARG00000105728	6.29462	14.5109	10.6094	4.19202	4.64991	4.28025	-1.28275	0.0173841	DOWN		ENSDARG00000103979	427.66	428.761	466.403	343.765	338.209	371.925	-1.28275	0.0173841	DOWN		ENSDARG00000030608	14.4621	4.12235	20.32	4.05808	2.40327	2.45404	-2.12199	0.0122889	DOWN
	ENSDARG00000057435	8.15785	4.11861	4.91019	16.0592	17.8938	11.1396	1.39089	0.0129459	UP		ENSDARG00000036864	25.7507	42.4334	25.9747	17.0147	11.5237	15.7591	-1.10096	0.0173883	DOWN		ENSDARG00000058690	188.577	186.896	172.661	231.746	233.204	229.758	-1.10096	0.0173883	DOWN		ENSDARG00000096687	4.98695	4.4168	3.01037	24.6606	37.7657	16.6329	2.67884	0.012298	UP
	ENSDARG00000099614	7.55357	14.827	16.3673	5.48364	4.73223	4.45585	-1.40949	0.0129762	DOWN		ENSDARG00000014311	33.1898	15.6102	35.4865	60.6611	48.3187	48.4446	0.930539	0.0174765	UP		ENSDARG00000103690	56.5455	56.3019	54.296	32.7625	38.2405	40.202	0.930539	0.0174765	UP		ENSDARG00000020261	215.436	218.485	226.531	174.497	181.275	175.055	-0.314895	0.0124069	DOWN
	ENSDARG00000089821	15.7114	9.61009	13.9122	3.91689	3.69706	4.08453	-1.73802	0.0130212	DOWN		ENSDARG00000089369	17.7394	22.2061	17.9262	33.043	32.5494	30.3509	0.717572	0.0175189	UP		ENSDARG00000014986	281.63	290.338	235.645	173.689	188.695	194.721	0.717572	0.0175189	UP		ENSDARG00000002682	44.3838	45.0514	47.4134	29.343	27.2943	27.8125	-0.697468	0.0125934	DOWN
	ENSDARG00000103196	10.575	14.5524	13.3666	6.26702	5.47165	4.27019	-1.27564	0.0130331	DOWN		ENSDARG00000019747	40.0567	33.8588	14.6336	64.1133	71.7704	69.4568	1.22616	0.0175532	UP		ENSDARG00000060430	55.4475	51.8044	57.5538	91.0603	89.0189	93.8796	1.22616	0.0175532	UP		ENSDARG00000053959	45.8799	65.0742	55.6919	97.706	82.0545	69.5312	0.571401	0.0126809	UP
	ENSDARG00000045011	8.76214	4.94233	8.72923	19.9761	21.2951	16.3381	1.35797	0.0130331	UP		ENSDARG00000071906	127.609	118.286	146.336	185.435	173.058	165.762	0.419869	0.0176322	UP		ENSDARG00000042856	0	0	0	2.8908	4.7017	4.94103	0.419869	0.0176322	UP		ENSDARG00000044265	159.582	136.038	152.4	113.938	114.499	113.431	-0.38753	0.0127143	DOWN
	ENSDARG00000117011	4.23	1.64744	2.4551	0.391689	0.295765	0	-3.5502	0.0130981	DOWN		ENSDARG00000062485	188.838	233.054	207.432	169.654	133.23	142.805	-0.503413	0.0176322	DOWN		ENSDARG00000028784	266.258	279.011	221.528	498.664	388.987	419.314	-0.503413	0.0176322	DOWN		ENSDARG00000025012	91.7598	71.8467	90.3112	117.996	112.954	113.704	0.445008	0.0127194	UP
	ENSDARG00000098239	13.5964	15.1016	9.00202	4.70026	0.739412	0.928302	-2.76817	0.0131487	DOWN		ENSDARG00000069681	100.714	93.0018	73.5339	61.6474	57.2141	71.0132	-0.489253	0.0176322	DOWN		ENSDARG00000075013	63.1333	57.8011	52.1242	37.8214	44.5094	41.325	-0.489253	0.0176322	DOWN		ENSDARG00000025789	49.8695	55.3573	40.64	68.6751	82.7412	75.8026	0.639222	0.0127194	UP
	ENSDARG00000034227	134.453	146.623	137.485	109.673	81.0395	98.7714	-0.539262	0.0133236	DOWN		ENSDARG00000109358	3.43343	10.7733	2.56088	0.739769	2.0217	1.3619	-2.04212	0.0176894	DOWN		ENSDARG00000079308	2.47043	2.66518	1.62888	5.78161	7.83617	9.20828	-2.04212	0.0176894	DOWN		ENSDARG00000006038	127.167	97.7586	101.976	149.524	150.719	132.518	0.410339	0.0127194	UP
	ENSDARG00000105478	158.927	157.056	145.124	108.106	119.045	99.6997	-0.495056	0.0133236	DOWN		ENSDARG00000039270	56.0793	64.4197	42.8033	31.8101	30.7299	41.8297	-0.647792	0.0178592	DOWN		ENSDARG00000099038	1.64696	1.33259	1.62888	10.3587	4.7017	10.1067	-0.647792	0.0178592	DOWN		ENSDARG00000070048	39.8956	50.646	30.48	10.6134	13.218	20.723	-1.44349	0.0127416	DOWN
	ENSDARG00000011245	3.02143	2.74574	4.91019	0.783377	0.443647	1.29962	-2.05343	0.0134704	DOWN		ENSDARG00000011201	28.6119	28.802	36.584	40.9339	68.3335	45.5263	0.719682	0.0180669	UP		ENSDARG00000038308	97.4449	96.7793	87.9596	71.7883	75.8541	75.0138	0.719682	0.0180669	UP		ENSDARG00000098591	147.614	131.915	156.916	195.412	216.809	181.326	0.44673	0.0127416	UP
	ENSDARG00000002591	90.0385	91.4331	108.57	130.824	130.136	161.896	0.545077	0.0134704	UP		ENSDARG00000095086	4.00567	0.219862	2.92672	0.24659	0	0	-4.37775	0.0180708	DOWN		ENSDARG00000020898	60.9374	82.454	64.0693	24.8127	21.3144	46.7152	-4.37775	0.0180708	DOWN		ENSDARG00000074590	21.4439	29.4454	19.5674	9.36479	11.3297	14.9969	-0.984538	0.0127834	DOWN
	ENSDARG00000054307	196.997	180.121	199.136	153.934	140.192	139.617	-0.412231	0.0135436	DOWN		ENSDARG00000101094	56.6515	22.426	49.3885	20.4669	20.6213	18.2883	-1.09127	0.0181324	DOWN		ENSDARG00000016454	10.4307	4.99721	6.51553	16.1403	17.8665	13.2509	-1.09127	0.0181324	DOWN		ENSDARG00000089781	100.238	93.0473	90.6875	108.632	126.172	117.249	0.313327	0.0128267	UP
	ENSDARG00000041959	1.81286	0.274574	3.00067	10.9673	7.68988	8.35472	2.37136	0.0135692	UP		ENSDARG00000041362	128.181	154.563	121.459	110.226	104.118	100.586	-0.365154	0.0181436	DOWN		ENSDARG00000003041	17.293	16.3242	16.8318	5.78161	4.7017	6.73777	-0.365154	0.0181436	DOWN		ENSDARG00000090634	12.9661	9.71697	10.9126	22.4755	23.1744	17.451	0.919036	0.0128492	UP
	ENSDARG00000075509	25.6821	31.8506	48.5564	16.4509	18.1895	14.8528	-1.09821	0.0136704	DOWN		ENSDARG00000020311	149.926	136.974	140.483	110.719	117.461	109.925	-0.335307	0.0181436	DOWN		ENSDARG00000096829	25.5278	32.3153	27.691	48.6619	47.6439	49.6349	-0.335307	0.0181436	DOWN		ENSDARG00000008218	20.4465	20.0228	20.6963	9.36479	6.17984	10.0888	-1.26376	0.012942	DOWN
	ENSDARG00000095883	0	0	0	3.13351	3.25341	0.928302	6.22988	0.0136859	UP		ENSDARG00000113609	9.72804	7.91504	10.2435	14.5488	17.5888	17.5101	0.842207	0.0182202	UP		ENSDARG00000051953	59.0159	49.8055	30.9487	28.6671	15.3589	17.9674	0.842207	0.0182202	UP		ENSDARG00000101144	145.619	134.565	150.519	170.127	179.902	178.054	0.295698	0.0129708	UP
	ENSDARG00000061372	129.921	120.263	107.479	94.7886	82.0747	86.7034	-0.443806	0.0137219	DOWN		ENSDARG00000027572	4.00567	3.73766	2.56088	0.739769	1.01085	0.58367	-2.0909	0.0183215	DOWN		ENSDARG00000090820	31.5667	59.3003	35.2924	12.2859	18.8068	21.3363	-2.0909	0.0183215	DOWN		ENSDARG00000093306	3.98956	0	3.76297	0	0	0	-6.25855	0.0129937	DOWN
	ENSDARG00000028067	79.1614	70.0164	72.5618	63.8452	51.3152	54.2129	-0.395489	0.0137219	DOWN		ENSDARG00000011934	448.062	325.836	388.888	523.017	675.652	520.828	0.568582	0.0183342	UP		ENSDARG00000079608	14.2736	18.4897	18.4607	28.908	31.6581	31.4429	0.568582	0.0183342	UP		ENSDARG00000098825	86.7729	90.1028	92.569	59.3103	77.5913	58.6243	-0.457504	0.0131201	DOWN
	ENSDARG00000062363	352.903	360.516	348.351	586.75	502.948	447.256	0.531779	0.013868	UP		ENSDARG00000077174	31.4731	48.3697	47.5593	28.3578	28.3038	31.3236	-0.545575	0.0184046	DOWN		ENSDARG00000095086	4.11739	4.83064	5.4296	0	0.313447	0.673777	-0.545575	0.0184046	DOWN		ENSDARG00000113761	66.8251	66.252	65.8519	22.4755	40.169	20.723	-1.23579	0.0131201	DOWN
	ENSDARG00000055730	152.28	149.643	124.937	199.761	197.571	214.995	0.521221	0.0141318	UP		ENSDARG00000020447	38.3399	25.2842	28.1697	58.4418	56.4055	45.5263	0.823579	0.0184046	UP		ENSDARG00000101482	22.2339	22.3209	24.4332	6.50431	10.0303	13.7001	0.823579	0.0184046	UP		ENSDARG00000024209	177.037	219.957	212.231	248.167	258.695	273.762	0.35461	0.0131201	UP
	ENSDARG00000060089	629.061	590.609	589.223	428.116	530.158	475.848	-0.333318	0.014359	DOWN		ENSDARG00000077664	413.728	395.532	362.548	283.332	296.381	329.385	-0.365085	0.0184046	DOWN		ENSDARG00000068760	17.842	18.6563	24.4332	46.7347	28.8371	47.6136	-0.365085	0.0184046	DOWN		ENSDARG00000016360	28.9243	31.801	29.7274	14.0472	13.5613	18.269	-0.982339	0.0132521	DOWN
	ENSDARG00000056050	3.02143	2.19659	5.45577	10.1839	10.6475	13.1819	1.66438	0.014359	UP		ENSDARG00000099885	39.4844	47.7101	50.1201	80.1416	59.2358	73.3479	0.621605	0.0184546	UP		ENSDARG00000002682	45.0168	53.3036	39.6361	28.908	22.2547	33.0151	0.621605	0.0184546	UP		ENSDARG00000019398	38.8982	43.5791	46.6608	68.363	58.8801	59.4423	0.52681	0.0132587	UP
	ENSDARG00000018542	46.53	31.8506	51.557	88.5216	60.0402	91.1593	0.877804	0.0144077	UP		ENSDARG00000001890	423.456	397.731	434.253	383.94	322.663	331.914	-0.273402	0.0185175	DOWN		ENSDARG00000087674	16.4696	20.4886	8.14441	32.2807	34.7926	29.4216	-0.273402	0.0185175	DOWN		ENSDARG00000070916	28.9243	25.6175	31.2326	16.2323	12.703	15.5423	-0.950518	0.0133364	DOWN
	ENSDARG00000062868	168.293	155.683	152.762	130.041	109.729	130.705	-0.366386	0.0145243	DOWN		ENSDARG00000071037	129.898	137.854	127.312	112.198	103.107	101.948	-0.31854	0.0185176	DOWN		ENSDARG00000105120	8.23478	10.161	9.23033	24.09	19.4337	19.0903	-0.31854	0.0185176	DOWN		ENSDARG00000029500	18.4517	28.2675	20.32	41.2051	36.7357	35.7199	0.74706	0.0133373	UP
	ENSDARG00000057986	73.4207	87.3145	80.7454	37.9938	49.2448	45.8581	-0.850161	0.0145243	DOWN		ENSDARG00000100025	10.8725	6.37601	8.41433	15.5351	15.3649	17.121	0.935273	0.0185561	UP		ENSDARG00000018968	402.406	386.451	368.127	332.443	339.463	320.718	0.935273	0.0185561	UP		ENSDARG00000099235	146.616	133.682	138.477	108.007	116.044	85.3461	-0.432747	0.0133725	DOWN
	ENSDARG00000105355	124.785	87.04	126.301	50.5278	79.4128	67.9517	-0.757521	0.0147088	DOWN		ENSDARG00000087742	197.994	193.479	212.919	176.558	169.823	155.451	-0.26837	0.0186195	DOWN		ENSDARG00000031836	35.4096	29.8167	30.9487	44.3257	46.3901	55.2497	-0.26837	0.0186195	DOWN		ENSDARG00000102445	0.997389	0	0	4.37024	3.43324	5.99877	3.97827	0.0134151	UP
	ENSDARG00000021584	25.0778	43.3827	25.3693	80.6879	84.8845	51.7993	1.20702	0.0147117	UP		ENSDARG00000067912	3.43343	1.31917	3.29256	6.16474	7.88463	7.1986	1.47384	0.0186195	UP		ENSDARG00000110654	142.187	138.423	141.713	102.383	116.602	104.435	1.47384	0.0186195	UP		ENSDARG00000086911	33.9112	56.8295	47.4134	31.216	31.7575	25.3584	-0.653584	0.0136334	DOWN
	ENSDARG00000014954	15.7114	9.33552	10.366	19.1927	28.6892	26.3638	1.07925	0.0147117	UP		ENSDARG00000103679	4.5779	3.5178	4.39009	13.809	9.09765	25.876	1.98239	0.0186195	UP		ENSDARG00000093070	4.39188	4.49749	5.4296	2.1681	0.626894	0.673777	1.98239	0.0186195	UP		ENSDARG00000103854	97.2455	99.2308	102.729	70.8602	82.9129	72.5305	-0.400426	0.0136608	DOWN
	ENSDARG00000001930	165.272	149.917	137.758	122.599	110.764	113.253	-0.388207	0.0147134	DOWN		ENSDARG00000102473	12.5892	7.25546	17.1945	24.4124	23.0474	20.623	0.899999	0.0189881	UP		ENSDARG00000052099	5.48985	5.16379	2.7148	0	0	0	0.899999	0.0189881	UP		ENSDARG00000002213	9.97389	5.88907	4.51556	26.2214	22.1444	15.8149	1.67867	0.0136813	UP
	ENSDARG00000040815	4.83428	10.4338	16.0945	29.3766	50.1321	55.8838	2.10974	0.0148184	UP		ENSDARG00000040070	155.076	166.216	152.19	125.761	108.161	102.726	-0.49474	0.0190024	DOWN		ENSDARG00000012656	79.6029	69.6278	83.6159	55.1662	42.6288	56.8218	-0.49474	0.0190024	DOWN		ENSDARG00000017504	0.997389	2.06117	1.12889	5.61887	4.9782	5.45342	1.8618	0.0137221	UP
	ENSDARG00000019398	38.6743	38.4404	36.5537	56.4032	57.5262	48.8287	0.51659	0.0148304	UP		ENSDARG00000074229	272.385	271.31	208.163	415.75	500.977	515.965	0.931036	0.0191663	UP		ENSDARG00000008904	10.9797	13.3259	14.117	3.85441	0.313447	1.34755	0.931036	0.0191663	UP		ENSDARG00000013933	4.98695	7.36134	4.51556	15.2958	10.8147	11.1795	1.1166	0.0137728	UP
	ENSDARG00000104409	122.972	126.029	117.299	99.4889	90.504	94.6868	-0.365843	0.0148304	DOWN		ENSDARG00000015164	64.6629	85.7463	77.5582	106.527	118.472	116.15	0.571734	0.0191663	UP		ENSDARG00000002591	85.0928	92.4484	114.022	136.591	137.603	155.642	0.571734	0.0191663	UP		ENSDARG00000102470	123.178	107.77	136.596	92.0871	98.1908	90.5268	-0.385482	0.0139196	DOWN
	ENSDARG00000037140	53.1771	57.6605	60.0135	74.8125	72.4623	77.9774	0.398006	0.0150347	UP		ENSDARG00000073999	20.0283	23.965	17.9262	9.37041	6.46944	5.25303	-1.56182	0.0192912	DOWN		ENSDARG00000015707	185.832	162.243	171.575	132.495	126.006	125.996	-1.56182	0.0192912	DOWN		ENSDARG00000007449	188.507	199.345	167.828	150.461	130.807	133.882	-0.422979	0.0139583	DOWN
	ENSDARG00000068967	10.575	12.6304	8.45645	19.5844	19.5205	21.5366	0.936578	0.0150424	UP		ENSDARG00000030087	5.15014	7.91504	6.95097	21.9465	17.5888	16.1482	1.44152	0.0192912	UP		ENSDARG00000029248	262.415	215.546	285.597	398.69	351.374	334.418	1.44152	0.0192912	UP		ENSDARG00000023989	13.9635	24.4396	14.6756	9.36479	11.158	10.9068	-0.766384	0.014189	DOWN
	ENSDARG00000087954	23.8693	17.0236	23.187	43.4774	32.9778	37.8747	0.828962	0.0151329	UP		ENSDARG00000012019	1.14448	2.63835	0.731681	3.20567	7.88463	9.33872	2.0502	0.0192972	UP		ENSDARG00000069324	1.64696	1.83231	0	13.7313	13.1648	5.8394	2.0502	0.0192972	UP		ENSDARG00000022254	182.024	165.483	184.009	130.795	120.335	144.516	-0.426242	0.014189	DOWN
	ENSDARG00000030236	40.7893	27.732	36.8265	20.3678	18.9289	26.3638	-0.678084	0.0151517	DOWN		ENSDARG00000078592	64.0906	49.469	69.8755	100.115	83.6984	110.508	0.691492	0.0194056	UP		ENSDARG00000061587	225.908	244.031	239.446	292.453	279.908	292.644	0.691492	0.0194056	UP		ENSDARG00000076490	19.4491	14.1338	16.5571	7.49183	6.52316	8.18014	-1.17122	0.014189	DOWN
	ENSDARG00000096003	9.66857	9.33552	10.366	19.5844	23.0696	17.6377	1.03687	0.0152426	UP		ENSDARG00000019951	252.929	245.147	252.796	200.477	214.502	206.619	-0.271707	0.0194221	DOWN		ENSDARG00000099298	99.3664	87.7844	80.3581	63.5977	64.8835	69.8482	-0.271707	0.0194221	DOWN		ENSDARG00000105279	33.9112	29.1509	35.7482	65.8657	71.4115	55.3523	0.967948	0.014189	UP
	ENSDARG00000071241	5.13643	7.96265	4.63741	13.7091	12.4221	14.2959	1.18134	0.0152504	UP		ENSDARG00000001442	9.72804	10.3335	14.6336	48.3316	20.0148	32.2964	1.52622	0.019474	UP		ENSDARG00000039871	3.29391	3.1649	2.7148	0	0.313447	0.224592	1.52622	0.019474	UP		ENSDARG00000046081	6.48303	8.2447	6.77334	3.1216	1.88828	2.45404	-1.5471	0.014257	DOWN
	ENSDARG00000041729	39.2785	41.1861	34.3714	19.1927	21.5908	19.4943	-0.925122	0.0153291	DOWN		ENSDARG00000019810	157.365	135.655	139.385	77.6757	85.1136	109.73	-0.659916	0.019474	DOWN		ENSDARG00000078127	0.823478	2.16546	1.08592	10.1178	5.32859	6.28858	-0.659916	0.019474	DOWN		ENSDARG00000112491	44.3838	32.6843	41.0163	62.7441	71.0682	59.9877	0.723029	0.014257	UP
	ENSDARG00000061970	0	0.823722	0.272789	5.09195	3.25341	5.19849	3.47031	0.0153291	UP		ENSDARG00000057676	204.289	185.564	172.677	152.146	144.349	150.976	-0.327594	0.0195543	DOWN		ENSDARG00000039489	176.773	177.068	175.919	213.679	198.412	222.346	-0.327594	0.0195543	DOWN		ENSDARG00000104861	29.9217	53.2961	54.563	29.343	23.6894	19.6323	-0.934873	0.0142905	DOWN
	ENSDARG00000101989	1.51071	0.823722	3.27346	7.0504	16.8586	15.7811	2.81742	0.0154016	UP		ENSDARG00000102452	98.9971	107.513	111.581	76.4428	57.012	73.1533	-0.625831	0.0195716	DOWN		ENSDARG00000022176	2.47043	4.49749	9.23033	21.681	30.7178	24.0314	-0.625831	0.0195716	DOWN		ENSDARG00000014015	108.715	129.854	107.621	148.9	149.518	170.147	0.432779	0.0143165	UP
	ENSDARG00000037593	56.5007	77.7044	78.5631	107.323	145.368	171.736	1.00158	0.0154287	UP		ENSDARG00000025189	0	1.31917	0	6.90451	6.0651	7.00404	3.41108	0.0196473	UP		ENSDARG00000007449	259.67	254.025	201.438	188.625	173.963	168.893	3.41108	0.0196473	UP		ENSDARG00000021383	8.97651	8.2447	13.1704	15.608	22.4878	20.9957	0.963336	0.0144234	UP
	ENSDARG00000005846	0.302143	0.274574	0.545577	5.87533	3.40129	4.27019	3.45079	0.0154457	UP		ENSDARG00000100646	12.017	8.79449	12.8044	4.93179	3.63906	5.8367	-1.20571	0.0196954	DOWN		ENSDARG00000088639	72.1916	93.9476	109.135	41.6758	43.8825	77.2597	-1.20571	0.0196954	DOWN		ENSDARG00000093798	0	0.294454	0.376297	6.55535	3.94823	2.45404	3.96004	0.0145077	UP
	ENSDARG00000003373	14.5028	9.61009	9.82039	20.3678	21.1472	24.5072	0.963603	0.0155135	UP		ENSDARG00000042980	2.86119	0.219862	2.19504	12.0829	5.45859	5.8367	2.30994	0.0197414	UP		ENSDARG00000019881	643.411	547.694	583.14	389.295	477.379	381.582	2.30994	0.0197414	UP		ENSDARG00000061205	5.48564	9.71697	13.923	30.9038	19.9128	23.9951	1.33538	0.0146482	UP
	ENSDARG00000099164	122.972	131.246	139.668	96.7471	99.6727	98.957	-0.414557	0.0155211	DOWN		ENSDARG00000071015	137.337	163.138	157.311	214.04	238.561	228.215	0.567611	0.0198063	UP		ENSDARG00000056186	444.678	430.427	399.619	512.636	496.5	502.413	0.567611	0.0198063	UP		ENSDARG00000005972	7.48042	3.23899	3.38667	11.5499	9.44142	14.1789	1.34953	0.0147087	UP
	ENSDARG00000063911	1840.05	1712.24	1456.15	790.036	1106.75	1149.61	-0.715851	0.0155494	DOWN		ENSDARG00000037188	65.2351	57.3841	56.3394	66.5792	92.9982	93.7764	0.508565	0.0198714	UP		ENSDARG00000055120	54.0751	52.6373	62.9834	689.698	732.839	1266.7	0.508565	0.0198714	UP		ENSDARG00000114227	0	0	0	1.87296	4.46322	6.54411	7.06935	0.0147147	UP
	ENSDARG00000003197	42.3	54.0911	40.0999	74.4208	72.1666	65.5381	0.633527	0.0156079	UP		ENSDARG00000056193	1.71671	2.19862	1.09752	6.90451	4.85208	5.05848	1.68859	0.0198714	UP		ENSDARG00000003213	132.306	131.593	186.235	255.595	317.208	298.258	1.68859	0.0198714	UP		ENSDARG00000044016	116.695	154.883	134.338	181.053	201.875	202.322	0.523534	0.0147147	UP
	ENSDARG00000039843	19.6393	20.593	28.6428	11.7507	15.084	11.8823	-0.822212	0.0156412	DOWN		ENSDARG00000006420	79.5411	162.918	104.996	174.832	186.805	178.214	0.612087	0.0199065	UP		ENSDARG00000020618	57.6435	65.2969	60.2686	38.5441	46.3901	39.079	0.612087	0.0199065	UP		ENSDARG00000101644	75.3029	78.0302	65.8519	40.8929	49.4387	49.0808	-0.649967	0.0147147	DOWN
	ENSDARG00000001835	1.81286	0.549148	1.36394	7.44208	5.028	3.71321	2.07449	0.0157795	UP		ENSDARG00000014017	323.314	508.102	370.231	514.879	552.127	589.896	0.458033	0.0199231	UP		ENSDARG00000088630	4.66638	5.83008	6.51553	14.454	19.1203	38.8545	0.458033	0.0199231	UP		ENSDARG00000059553	112.705	109.537	95.203	147.652	141.45	137.426	0.426592	0.0147147	UP
	ENSDARG00000074121	335.983	355.848	342.077	295.725	280.089	275.891	-0.28066	0.0158218	DOWN		ENSDARG00000081299	0	0.219862	0	2.21931	0.80868	3.69658	4.02953	0.0199231	UP		ENSDARG00000087394	78.7794	64.2975	65.1553	38.5441	34.1657	25.3789	4.02953	0.0199231	UP		ENSDARG00000078866	7.48042	5.30016	3.38667	1.24864	0.686649	0.272671	-2.83828	0.0147147	DOWN
	ENSDARG00000086221	0.302143	0	0	6.26702	9.31659	1.48528	5.49378	0.0158218	UP		ENSDARG00000035719	42.9178	45.5115	36.584	25.1521	22.2387	24.5142	-0.799041	0.0199917	DOWN		ENSDARG00000035122	186.106	193.059	184.607	279.685	278.341	271.532	-0.799041	0.0199917	DOWN		ENSDARG00000099412	3.49086	0.588907	4.51556	0	0.343324	0	-3.94329	0.0148068	DOWN
	ENSDARG00000074365	14.805	19.7693	20.7319	28.5933	40.6676	35.2755	0.923079	0.0158218	UP		ENSDARG00000007383	153.932	132.357	173.774	127.487	125.952	107.59	-0.347003	0.0200417	DOWN		ENSDARG00000062553	38.978	31.649	36.9213	19.272	20.0606	24.9297	-0.347003	0.0200417	DOWN		ENSDARG00000042123	15.4595	11.7781	9.78371	4.6824	5.83652	5.99877	-1.14751	0.0148292	DOWN
	ENSDARG00000107511	115.116	97.1992	108.297	67.3704	77.0467	86.7034	-0.466261	0.015822	DOWN		ENSDARG00000026842	607.144	609.458	624.124	496.878	413.842	343.198	-0.554526	0.0201805	DOWN		ENSDARG00000031494	465.54	459.077	441.97	379.418	375.823	360.695	-0.554526	0.0201805	DOWN		ENSDARG00000040184	772.977	949.024	987.026	677.074	732.826	669.408	-0.382062	0.0149879	DOWN
	ENSDARG00000025567	45.9257	51.6199	47.4652	64.6286	69.3568	66.6521	0.469451	0.015893	UP		ENSDARG00000011027	211.728	252.182	210.358	195.299	150.819	178.214	-0.36734	0.0202821	DOWN		ENSDARG00000067605	2.47043	2.99833	0.54296	8.19061	6.89583	6.96236	-0.36734	0.0202821	DOWN		ENSDARG00000011410	6.48303	5.30016	9.03112	20.6025	13.9046	17.9963	1.33043	0.0150329	UP
	ENSDARG00000056672	73.1185	78.2536	81.0182	62.2785	52.4982	41.7736	-0.579416	0.0159513	DOWN		ENSDARG00000100872	23.4618	11.213	19.7554	28.1112	28.7082	39.8841	0.86404	0.0203329	UP		ENSDARG00000079482	13.4501	13.8256	15.7459	32.2807	17.8665	30.32	0.86404	0.0203329	UP		ENSDARG00000103929	60.8408	63.3075	61.3363	80.225	88.2344	80.9834	0.427751	0.0150329	UP
	ENSDARG00000101082	64.6585	52.4436	62.7414	81.0795	86.0675	81.1336	0.466498	0.0159962	UP		ENSDARG00000041895	787.399	870.435	846.921	710.918	701.935	694.762	-0.249681	0.0203329	DOWN		ENSDARG00000003941	92.7785	90.7827	87.9596	72.7519	67.0776	75.463	-0.249681	0.0203329	DOWN		ENSDARG00000022684	24.9347	11.1892	16.9333	35.274	26.0927	34.6292	0.876723	0.0150329	UP
	ENSDARG00000058207	15.1071	16.749	16.9129	7.44208	8.28141	7.9834	-1.03293	0.0159962	DOWN		ENSDARG00000074726	117.309	141.152	112.313	96.17	83.2941	86.3832	-0.485491	0.0203329	DOWN		ENSDARG00000053979	19.2145	17.99	18.4607	37.0987	31.0312	35.0364	-0.485491	0.0203329	DOWN		ENSDARG00000112931	26.9295	23.5563	21.4489	15.2958	13.3897	12.8155	-0.791461	0.0150329	DOWN
	ENSDARG00000054374	121.461	117.243	129.575	171.951	162.818	186.96	0.502293	0.0161574	UP		ENSDARG00000055129	427.462	461.271	409.741	376.049	318.62	325.883	-0.348707	0.0203723	DOWN		ENSDARG00000103947	3.8429	7.82897	5.4296	18.5493	14.732	35.9348	-0.348707	0.0203723	DOWN		ENSDARG00000111712	2.49347	3.23899	1.88148	8.42831	10.6431	7.63479	1.78816	0.0151013	UP
	ENSDARG00000086216	24.7757	31.8506	32.4618	14.4925	11.0912	12.6249	-1.23122	0.0162361	DOWN		ENSDARG00000015902	5.72238	5.2767	4.02425	0	0.40434	1.75101	-2.6793	0.0203723	DOWN		ENSDARG00000003035	122.698	146.252	138.455	69.8611	43.8825	67.6023	-2.6793	0.0203723	DOWN		ENSDARG00000026224	190.003	160.183	244.593	272.828	287.191	284.396	0.507541	0.0151862	UP
	ENSDARG00000024365	16.6178	11.5321	12.2755	6.65871	5.47165	5.75547	-1.18142	0.0162581	DOWN		ENSDARG00000090598	18.3116	2.19862	11.7069	2.21931	2.83038	2.52924	-2.00724	0.0204006	DOWN		ENSDARG00000020443	1.64696	3.99777	2.7148	0.481801	0	0	-2.00724	0.0204006	DOWN		ENSDARG00000040039	105.225	77.4413	85.7956	112.69	164.281	156.513	0.700822	0.0151862	UP
	ENSDARG00000038537	13.5964	17.5727	21.0047	37.2104	45.3999	35.0898	1.17292	0.0162581	UP		ENSDARG00000062998	1.71671	0.439725	1.46336	4.43861	7.07595	2.72379	2.09624	0.0204006	UP		ENSDARG00000104222	76.858	88.6172	84.1589	64.0795	52.0322	54.1267	2.09624	0.0204006	UP		ENSDARG00000096764	1.49608	0.588907	1.50519	5.30671	3.60491	6.27144	2.09464	0.0151862	UP
	ENSDARG00000103271	103.031	95.8263	109.934	133.958	136.939	130.334	0.37778	0.0162581	UP		ENSDARG00000010035	13.1615	18.6883	22.6821	41.1805	30.932	22.7631	0.778639	0.0204006	UP		ENSDARG00000010571	199.282	207.884	194.923	279.926	219.726	248.174	0.778639	0.0204006	UP		ENSDARG00000071541	22.4413	12.367	15.4282	31.8403	24.5477	43.6274	1.00547	0.0152436	UP
	ENSDARG00000044016	137.475	110.928	144.305	175.477	193.134	190.673	0.512107	0.0163237	UP		ENSDARG00000093821	7.43909	1.97876	6.21929	19.4806	18.8018	13.8135	1.81754	0.0205124	UP		ENSDARG00000079291	3.01942	2.66518	1.08592	0.2409	0	0	1.81754	0.0205124	UP		ENSDARG00000045928	38.3995	42.6958	44.7793	65.2414	61.6267	50.9895	0.495393	0.0152436	UP
	ENSDARG00000044672	2.115	4.39318	3.54625	7.83377	6.06318	16.3381	1.58028	0.0164592	UP		ENSDARG00000026149	77.8243	67.9375	117.069	28.1112	4.85208	8.17138	-2.70526	0.0205124	DOWN		ENSDARG00000020493	41.7229	37.1459	52.6672	62.3932	73.9734	74.34	-2.70526	0.0205124	DOWN		ENSDARG00000037406	2.49347	4.71126	3.01037	13.735	13.218	11.1795	1.85624	0.0153315	UP
	ENSDARG00000076076	3.32357	4.11861	5.45577	10.1839	12.57	11.5109	1.40559	0.0164592	UP		ENSDARG00000046010	37.7677	31.2205	29.9989	17.7545	18.5996	23.9305	-0.705821	0.0205124	DOWN		ENSDARG00000034207	115.287	87.4512	85.2448	47.2165	58.3011	49.6349	-0.705821	0.0205124	DOWN		ENSDARG00000070461	40.893	48.8793	37.2534	15.2958	28.8393	19.6323	-0.98078	0.0153548	DOWN
	ENSDARG00000087186	12.9921	11.8067	13.0939	20.7595	24.6964	20.6083	0.804072	0.0164592	UP		ENSDARG00000108937	23.4618	13.1917	18.6579	32.0567	34.7733	24.5142	0.750261	0.0205124	UP		ENSDARG00000078954	152.618	203.72	211.212	104.31	118.796	127.568	0.750261	0.0205124	UP		ENSDARG00000077607	103.23	95.1085	105.739	128.922	152.264	118.612	0.398869	0.0153925	UP
	ENSDARG00000031119	119.648	141.131	117.026	162.551	164.889	183.99	0.437731	0.0165256	UP		ENSDARG00000078055	75.5354	81.3491	87.07	58.9349	61.6619	63.0364	-0.411473	0.0205124	DOWN		ENSDARG00000039850	5.48985	3.1649	6.51553	0.481801	0.94034	0.224592	-0.411473	0.0205124	DOWN		ENSDARG00000104217	6.98173	12.367	13.5467	46.1996	29.8692	26.9945	1.61955	0.0153925	UP
	ENSDARG00000034670	0.906428	2.19659	0.545577	4.30857	7.98565	8.72604	2.51173	0.0165256	UP		ENSDARG00000068601	30.3286	29.9013	27.438	9.37041	15.9714	17.7047	-1.01789	0.0205124	DOWN		ENSDARG00000055757	18.391	11.6602	14.117	28.4262	29.7774	23.133	-1.01789	0.0205124	DOWN		ENSDARG00000015946	173.546	161.066	187.772	219.136	202.733	232.316	0.324486	0.0153925	UP
	ENSDARG00000061794	16.0136	8.23722	5.45577	53.2697	32.3862	33.7902	2.00061	0.0165337	UP		ENSDARG00000061718	2.86119	2.63835	2.56088	7.64428	6.46944	7.39316	1.41172	0.0205962	UP		ENSDARG00000037998	65.8783	66.9626	62.4405	96.842	84.6306	94.3287	1.41172	0.0205962	UP		ENSDARG00000061201	141.629	146.932	162.936	184.174	177.842	184.053	0.273132	0.0154893	UP
	ENSDARG00000058828	6.345	7.96265	10.9115	10.5756	20.5556	19.4943	1.01756	0.0165337	UP		ENSDARG00000068401	13.7337	7.25546	17.9262	31.3169	21.0257	23.5414	0.987285	0.0205962	UP		ENSDARG00000056619	5.76435	6.9961	8.68737	0.481801	1.56723	1.12296	0.987285	0.0205962	UP		ENSDARG00000056683	75.3029	65.6631	80.9038	44.951	60.5968	41.1734	-0.587115	0.0154893	DOWN
	ENSDARG00000012796	12.69	9.61009	10.6388	19.5844	19.2247	19.8657	0.832365	0.0165337	UP		ENSDARG00000042141	3.43343	5.49656	5.48761	0.739769	1.41519	1.75101	-1.86369	0.0205962	DOWN		ENSDARG00000011553	73.8385	75.9576	91.2174	105.996	110.333	111.847	-1.86369	0.0205962	DOWN		ENSDARG00000061328	0.498695	1.17781	0.376297	7.17967	8.41145	14.1789	3.70805	0.0155838	UP
	ENSDARG00000115266	25.9843	26.3591	28.37	40.3439	40.9634	39.1744	0.577066	0.0165337	UP		ENSDARG00000043154	304.431	358.156	306.574	283.332	259.586	252.146	-0.28859	0.0205962	DOWN		ENSDARG00000103420	0.274493	0.499721	0	2.1681	4.38825	4.26725	-0.28859	0.0205962	DOWN		ENSDARG00000094709	322.157	272.958	328.883	188.857	255.262	215.41	-0.481809	0.0155982	DOWN
	ENSDARG00000101560	35.955	41.4607	42.0094	57.9699	59.7445	50.4996	0.492546	0.0166874	UP		ENSDARG00000063905	3722.41	2652.64	2344.67	1957.92	1967.72	1899.46	-0.581341	0.0206271	DOWN		ENSDARG00000093496	113.091	119.933	110.221	152.49	158.291	133.632	-0.581341	0.0206271	DOWN		ENSDARG00000057691	30.9191	40.929	31.9852	57.7495	49.782	59.9877	0.680081	0.0155982	UP
	ENSDARG00000099390	0	0	0.545577	3.91689	2.95765	1.11396	3.56997	0.0166874	UP		ENSDARG00000103007	120.17	104.654	130.971	160.776	177.101	135.022	0.414055	0.0206271	UP		ENSDARG00000041376	62.8588	71.7933	73.2997	44.0848	36.6733	46.9398	0.414055	0.0206271	UP		ENSDARG00000062181	5.98434	8.53915	7.52593	0.31216	0.343324	1.63603	-3.2748	0.0157197	DOWN
	ENSDARG00000040179	28.0993	34.8709	35.7353	18.4094	19.3726	16.3381	-0.866848	0.0167694	DOWN		ENSDARG00000011233	85.8357	64.6395	60.7295	43.3998	26.8886	41.6351	-0.90787	0.0206271	DOWN		ENSDARG00000070570	180.342	190.394	179.72	267.399	236.966	278.045	-0.90787	0.0206271	DOWN		ENSDARG00000002609	7.97912	7.95024	7.90223	20.9147	20.2561	26.9945	1.51106	0.0157197	UP
	ENSDARG00000036831	29.9121	36.2438	45.8285	58.3616	52.6461	64.0529	0.641794	0.0167694	UP		ENSDARG00000014986	276.391	268.892	225.724	168.174	172.047	209.927	-0.485144	0.0206361	DOWN		ENSDARG00000060316	72.7406	77.9565	83.0729	61.1887	60.1818	60.8645	-0.485144	0.0206361	DOWN		ENSDARG00000104537	2.49347	4.71126	3.38667	7.80399	7.7248	8.72548	1.15325	0.0157197	UP
	ENSDARG00000010563	97.2899	84.2942	89.4746	56.7948	54.8643	65.5381	-0.611391	0.0167852	DOWN		ENSDARG00000076169	190.555	219.862	194.627	175.079	156.884	166.735	-0.282489	0.0206361	DOWN		ENSDARG00000054137	1.64696	0.832869	1.08592	3.37261	8.46306	5.61481	-0.282489	0.0206361	DOWN		ENSDARG00000044627	3.49086	3.23899	2.25778	8.74047	9.61308	10.0888	1.65812	0.0158731	UP
	ENSDARG00000104693	55.8964	54.9148	49.3747	27.8099	39.7803	21.351	-0.839498	0.0167895	DOWN		ENSDARG00000053459	71.5297	95.86	76.0948	47.5918	46.297	69.4568	-0.582155	0.0206653	DOWN		ENSDARG00000079276	0.823478	1.99888	1.08592	2.409	6.89583	8.08532	-0.582155	0.0206653	DOWN		ENSDARG00000091841	16.9556	11.7781	14.6756	7.80399	7.55314	5.18075	-1.06527	0.0158953	DOWN
	ENSDARG00000061778	171.919	225.7	220.413	227.963	307.447	291.673	0.423915	0.0168056	UP		ENSDARG00000034227	153.932	120.704	147.8	115.157	94.0091	86.5778	-0.510072	0.0207034	DOWN		ENSDARG00000035868	26.3513	37.8122	25.5191	44.5666	53.2859	47.8381	-0.510072	0.0207034	DOWN		ENSDARG00000061240	0.997389	0.294454	0	7.49183	3.08992	8.99815	3.96768	0.0158953	UP
	ENSDARG00000054980	84.5999	80.9993	87.8379	110.065	112.391	108.983	0.387214	0.0168056	UP		ENSDARG00000045846	4.00567	3.07807	2.56088	7.89087	10.715	6.42037	1.39205	0.0207034	UP		ENSDARG00000105382	322.254	329.483	316.003	292.453	262.982	234.25	1.39205	0.0207034	UP		ENSDARG00000061397	24.9347	9.42251	9.40742	82.7223	69.8665	89.9815	2.52573	0.0159171	UP
	ENSDARG00000103095	29.3078	42.0098	33.2802	19.9761	21.7387	22.0936	-0.7094	0.0168926	DOWN		ENSDARG00000002215	118.453	107.733	109.386	136.118	159.714	140.081	0.380961	0.0207034	UP		ENSDARG00000052304	19.489	21.9877	16.8318	8.43151	5.95549	10.5558	0.380961	0.0207034	UP		ENSDARG00000002002	24.9347	21.4951	23.3304	11.5499	12.0164	15.2696	-0.841666	0.0159171	DOWN
	ENSDARG00000099329	9.36642	6.3152	4.63741	19.5844	15.8234	16.7094	1.35346	0.0170058	UP		ENSDARG00000099164	127.037	150.386	131.703	110.965	91.5831	108.563	-0.400069	0.0207157	DOWN		ENSDARG00000091187	37.88	45.4746	49.9524	62.3932	71.1524	62.6612	-0.400069	0.0207157	DOWN		ENSDARG00000103606	382.998	368.067	401.508	328.704	330.45	342.748	-0.201901	0.0162923	DOWN
	ENSDARG00000089953	3.32357	3.02031	3.54625	0	0.147882	0.371321	-3.83647	0.0171316	DOWN		ENSDARG00000057027	0.572238	1.53904	0	6.90451	6.87378	7.39316	3.06545	0.0207157	UP		ENSDARG00000010407	25.2533	26.4852	24.9762	40.4713	42.0019	40.8758	3.06545	0.0207157	UP		ENSDARG00000104806	160.081	193.456	183.256	153.895	132.523	138.517	-0.341977	0.0163485	DOWN
	ENSDARG00000030949	146.841	155.134	139.668	100.664	113.574	122.907	-0.385053	0.0171316	DOWN		ENSDARG00000034063	5.72238	0.219862	3.6584	0.24659	0	0	-4.81513	0.0207157	DOWN		ENSDARG00000089461	38.1545	48.3064	47.7805	25.7763	28.2102	33.4642	-4.81513	0.0207157	DOWN		ENSDARG00000020009	10.4726	34.7455	18.8148	68.363	51.327	41.1734	1.29343	0.0163485	UP
	ENSDARG00000005372	2.71928	2.19659	2.4551	7.0504	10.6475	18.3804	2.29596	0.0171522	UP		ENSDARG00000058644	13.7337	7.25546	11.3411	19.9738	20.8235	17.3156	0.877549	0.020722	UP		ENSDARG00000104537	4.94087	7.49582	8.68737	13.7313	18.1799	13.2509	0.877549	0.020722	UP		ENSDARG00000014954	12.4674	10.3059	15.4282	36.2105	23.861	20.4503	1.07382	0.0163485	UP
	ENSDARG00000019613	4.23	8.23722	5.18298	1.95844	1.33094	2.59925	-1.58125	0.0171941	DOWN		ENSDARG00000007377	350.21	439.725	226.455	178.038	184.986	194.362	-0.86969	0.020731	DOWN		ENSDARG00000010563	103.758	86.9515	92.3033	56.3707	59.8683	64.458	-0.86969	0.020731	DOWN		ENSDARG00000060901	22.4413	24.7341	26.7171	38.7078	33.6458	40.3553	0.603292	0.0163663	UP
	ENSDARG00000022768	58.0114	77.1553	56.4672	43.4774	45.9914	39.917	-0.566439	0.0172262	DOWN		ENSDARG00000054374	113.875	104.654	134.629	176.805	154.054	164.984	0.490936	0.020731	UP		ENSDARG00000068465	56.82	45.6412	29.8628	82.147	69.2717	86.6926	0.490936	0.020731	UP		ENSDARG00000074229	277.274	232.324	181.375	363.354	430.357	532.254	0.943425	0.016389	UP
	ENSDARG00000060991	148.654	148.819	163.946	190.361	210.141	192.344	0.362708	0.0172262	UP		ENSDARG00000020573	630.606	635.622	574.735	500.824	510.479	530.751	-0.255501	0.0207838	DOWN		ENSDARG00000021370	39.2525	37.6457	27.691	22.1628	23.1951	16.6198	-0.255501	0.0207838	DOWN		ENSDARG00000044301	16.4569	7.06688	12.7941	38.3956	32.4442	26.1764	1.44149	0.0163961	UP
	ENSDARG00000035133	493.097	498.077	438.644	405.789	351.516	310.981	-0.422793	0.0172262	DOWN		ENSDARG00000068242	5.72238	3.73766	3.29256	1.47954	1.41519	0.58367	-1.8306	0.0209924	DOWN		ENSDARG00000002745	84.5438	69.6278	66.7841	119.727	108.139	105.558	-1.8306	0.0209924	DOWN		ENSDARG00000103196	12.4674	9.71697	10.9126	4.37024	3.43324	5.99877	-1.26253	0.0163961	DOWN
	ENSDARG00000099476	0.604285	0.274574	0	3.5252	2.66188	4.27019	3.46632	0.0172262	UP		ENSDARG00000089390	2.86119	7.91504	8.41433	1.47954	1.61736	1.75101	-1.99718	0.0209924	DOWN		ENSDARG00000099534	47.4872	47.8067	43.9798	20.4765	19.4337	12.5772	-1.99718	0.0209924	DOWN		ENSDARG00000014081	17.4543	16.4894	17.3096	9.36479	10.2997	8.18014	-0.872851	0.0164099	DOWN
	ENSDARG00000001781	0.604285	0.274574	0.272789	4.30857	4.58435	4.45585	3.45018	0.0172262	UP		ENSDARG00000069594	1.14448	0.879449	2.92672	9.617	5.45859	9.53328	2.31687	0.0210073	UP		ENSDARG00000079811	40.8994	36.8128	39.6361	59.5024	49.838	70.2974	2.31687	0.0210073	UP		ENSDARG00000030602	25.4334	36.2178	24.4593	49.3212	47.8938	47.9901	0.742339	0.0164856	UP
	ENSDARG00000019747	39.8828	34.0472	18.8224	68.9372	84.2929	57.7404	1.18939	0.017227	UP		ENSDARG00000010610	25.1785	28.3622	29.9989	6.16474	11.928	7.1986	-1.71841	0.0210347	DOWN		ENSDARG00000013613	4.94087	2.99833	7.60145	17.8266	19.7471	34.3626	-1.71841	0.0210347	DOWN		ENSDARG00000063905	4354.1	3739.27	2832.76	2502.9	2324.31	2409.32	-0.594303	0.0164961	DOWN
	ENSDARG00000077396	49.8535	50.5216	54.2849	65.8037	99.3769	94.3155	0.75505	0.0172465	UP		ENSDARG00000006253	120.17	162.918	107.923	84.8269	84.9114	96.6947	-0.560359	0.0210635	DOWN		ENSDARG00000019360	311.549	292.17	278.539	231.987	214.084	228.41	-0.560359	0.0210635	DOWN		ENSDARG00000105478	200.475	163.422	168.205	130.483	136.471	114.249	-0.47688	0.0169174	DOWN
	ENSDARG00000028688	58.9178	49.6979	56.74	70.504	74.0891	74.4498	0.407207	0.0172465	UP		ENSDARG00000044328	6.86685	8.35477	5.48761	16.7681	12.5345	14.3972	1.05902	0.0211066	UP		ENSDARG00000114425	38.7035	39.6446	41.808	67.2112	55.1666	57.4956	1.05902	0.0211066	UP		ENSDARG00000045930	107.718	127.793	109.126	89.5898	75.1881	93.5262	-0.422267	0.0169174	DOWN
	ENSDARG00000101690	2.71928	1.0983	1.09115	10.5756	10.2039	5.38415	2.3971	0.0173451	UP		ENSDARG00000078022	41.2011	61.1217	51.5835	38.9612	28.7082	32.8801	-0.627861	0.0211575	DOWN		ENSDARG00000042467	318.961	292.503	319.804	261.618	245.115	243.683	-0.627861	0.0211575	DOWN		ENSDARG00000018891	36.4047	34.1566	35.7482	53.3793	51.327	44.7181	0.492327	0.0169174	UP
	ENSDARG00000098257	7.25142	5.21691	3.54625	10.9673	11.2391	13.9245	1.17705	0.0173685	UP		ENSDARG00000074371	0	0.219862	0	3.69885	2.42604	1.16734	4.12535	0.0212139	UP		ENSDARG00000025577	3.56841	3.8312	2.17184	0.2409	0	0.224592	4.12535	0.0212139	UP		ENSDARG00000002952	5.48564	1.47227	2.25778	13.4229	15.1063	44.1727	3.05277	0.0169747	UP
	ENSDARG00000099722	17.8264	12.905	17.1857	3.13351	9.02082	6.49812	-1.30758	0.0173685	DOWN		ENSDARG00000099908	28.6119	14.0712	20.4871	9.86359	8.28897	9.33872	-1.17659	0.0212988	DOWN		ENSDARG00000104242	36.782	39.8111	30.9487	16.3812	15.6723	22.6838	-1.17659	0.0212988	DOWN		ENSDARG00000053468	216.932	217.307	234.809	128.298	162.221	172.328	-0.529586	0.0169796	DOWN
	ENSDARG00000030108	41.6957	42.8335	52.1026	26.2431	29.8722	31.9336	-0.628299	0.0173685	DOWN		ENSDARG00000036577	3.43343	5.2767	5.12177	0	0.80868	0.389114	-3.39287	0.0214767	DOWN		ENSDARG00000003429	15.9206	6.16323	3.25776	0	0	0.449184	-3.39287	0.0214767	DOWN		ENSDARG00000102493	18.4517	22.6729	12.4178	8.74047	5.49319	5.45342	-1.4581	0.0169969	DOWN
	ENSDARG00000103369	54.6878	59.0334	45.5557	96.3554	82.2226	68.5087	0.627568	0.0173685	UP		ENSDARG00000062363	355.36	337.928	326.33	558.032	469.439	415.962	0.501777	0.0216447	UP		ENSDARG00000006253	128.188	120.1	106.963	67.693	81.4962	84.6713	0.501777	0.0216447	UP		ENSDARG00000102861	9.4752	10.0114	11.2889	20.2904	29.8692	14.1789	1.06802	0.0170529	UP
	ENSDARG00000068157	288.848	296.54	308.251	236.58	229.809	203.855	-0.416513	0.0173685	DOWN		ENSDARG00000008407	35.4787	52.767	30.3648	78.6621	63.8857	59.7289	0.750986	0.0218808	UP		ENSDARG00000074480	9.60725	14.4919	13.574	6.02251	4.07481	3.59348	0.750986	0.0218808	UP		ENSDARG00000103288	64.3316	56.5351	56.8208	79.6007	78.4496	80.9834	0.430503	0.0171826	UP
	ENSDARG00000098916	30.2143	41.1861	35.1897	21.1512	17.8938	19.4943	-0.870115	0.0175921	DOWN		ENSDARG00000027183	33.1898	27.9225	37.6816	14.3022	21.43	14.5918	-0.965539	0.0218808	DOWN		ENSDARG00000004308	43.6443	43.1426	40.1791	28.4262	28.8371	28.5232	-0.965539	0.0218808	DOWN		ENSDARG00000054307	206.958	182.856	198.685	160.45	151.063	134.427	-0.398752	0.0172502	DOWN
	ENSDARG00000008155	122.368	100.494	111.843	73.2458	85.476	80.391	-0.480167	0.0177289	DOWN		ENSDARG00000035954	65.2351	67.2779	60.7295	100.855	91.9874	92.4145	0.560052	0.0218808	UP		ENSDARG00000101593	0.274493	0.166574	0.54296	2.8908	1.56723	2.24592	0.560052	0.0218808	UP		ENSDARG00000006040	39.3969	35.9233	44.0267	58.0617	51.6703	56.4429	0.477252	0.0172502	UP
	ENSDARG00000054222	5.13643	7.4135	3.00067	19.5844	14.9361	13.5532	1.61247	0.0177564	UP		ENSDARG00000004789	25.1785	26.1636	22.6821	15.042	13.7476	16.1482	-0.719756	0.0218808	DOWN		ENSDARG00000013415	15.3716	11.6602	11.9451	5.05891	5.64204	8.08532	-0.719756	0.0218808	DOWN		ENSDARG00000040815	4.48825	6.18352	18.0622	20.2904	52.357	52.3529	2.11209	0.0173483	UP
	ENSDARG00000113737	0.604285	0.823722	0	4.30857	2.07035	6.86944	3.13276	0.0178292	UP		ENSDARG00000043361	33.762	22.8657	10.6094	9.86359	10.1085	11.2843	-1.08475	0.0218808	DOWN		ENSDARG00000056683	71.6426	67.1292	70.5849	48.6619	53.2859	35.7102	-1.08475	0.0218808	DOWN		ENSDARG00000062178	7.48042	10.3059	7.52593	0.31216	0.686649	1.09068	-3.52765	0.0175599	DOWN
	ENSDARG00000053272	0	0.549148	0.545577	3.5252	3.25341	3.52755	3.09024	0.0178494	UP		ENSDARG00000098175	30.3286	42.2136	38.0474	29.8374	17.5888	19.0666	-0.747704	0.0218808	DOWN		ENSDARG00000056623	264.337	252.359	288.855	201.875	215.651	221.223	-0.747704	0.0218808	DOWN		ENSDARG00000062485	177.535	212.595	222.015	156.392	149.518	128.155	-0.498229	0.0175936	DOWN
	ENSDARG00000075892	119.648	118.616	111.843	148.45	169.769	177.677	0.505428	0.0178715	UP		ENSDARG00000040717	271.241	247.565	218.773	162.749	185.794	188.72	-0.454182	0.0218808	DOWN		ENSDARG00000002021	3.56841	20.322	9.23033	1.4454	2.50757	3.81807	-0.454182	0.0218808	DOWN		ENSDARG00000078954	162.076	217.307	248.732	119.557	138.703	144.516	-0.64312	0.0176943	DOWN
	ENSDARG00000100336	1.51071	7.96265	5.45577	0.783377	0.147882	0	-4.31657	0.0178849	DOWN		ENSDARG00000058984	27.4674	31.2205	21.9504	8.38405	16.7801	12.6462	-1.08902	0.0218808	DOWN		ENSDARG00000105418	101.837	97.7788	97.1899	56.3707	73.0331	51.8808	-1.08902	0.0218808	DOWN		ENSDARG00000004576	101.235	130.737	112.889	82.7223	87.7194	90.7995	-0.404503	0.0178173	DOWN
	ENSDARG00000058050	18.7328	23.0642	19.9136	10.9673	11.8306	10.954	-0.866711	0.0179218	DOWN		ENSDARG00000031269	8.58357	7.91504	14.6336	21.4533	21.8344	17.8992	0.974375	0.0219834	UP		ENSDARG00000021811	187.204	184.897	199.266	263.304	224.114	258.73	0.974375	0.0219834	UP		ENSDARG00000005026	243.363	244.691	240.077	121.43	167.027	168.511	-0.668683	0.0178173	DOWN
	ENSDARG00000075092	12.69	8.51179	15.0034	19.9761	33.8651	36.9464	1.3353	0.0179218	UP		ENSDARG00000076559	226.606	170.173	204.139	152.639	158.704	169.459	-0.314774	0.0220272	DOWN		ENSDARG00000076309	66.9762	69.4613	92.8462	130.809	142.932	142.616	-0.314774	0.0220272	DOWN		ENSDARG00000095809	6.48303	5.00571	7.90223	0.624319	0	0.272671	-4.51725	0.0178173	DOWN
	ENSDARG00000010610	19.6393	34.0472	34.0986	4.30857	12.7179	8.54038	-1.72708	0.0179218	DOWN		ENSDARG00000105356	0	0	0.731681	3.20567	3.43689	3.89114	3.76288	0.0220272	UP		ENSDARG00000038898	23.3319	20.4886	20.0895	10.8405	12.5379	9.43287	3.76288	0.0220272	UP		ENSDARG00000096222	0.997389	0.294454	1.50519	4.37024	7.89646	6.81678	2.80108	0.0178173	UP
	ENSDARG00000005762	1.81286	1.92202	1.63673	5.48364	6.95047	6.1268	1.77929	0.018002	UP		ENSDARG00000004672	84.119	89.7038	95.8502	125.021	115.843	112.843	0.388295	0.0220413	UP		ENSDARG00000091348	78.5049	63.4646	81.4441	99.0101	117.543	110.949	0.388295	0.0220413	UP		ENSDARG00000063908	2200.24	2078.55	1581.57	899.332	1211.59	1221.29	-0.813924	0.0178173	DOWN
	ENSDARG00000015863	93.6642	90.884	79.1087	37.2104	52.4982	55.8838	-0.8422	0.018002	DOWN		ENSDARG00000102960	281.541	259.218	283.526	226.616	238.561	235.414	-0.232867	0.0221474	DOWN		ENSDARG00000019142	40.3504	32.1487	24.9762	16.6221	13.1648	19.9887	-0.232867	0.0221474	DOWN		ENSDARG00000079482	12.9661	17.3728	14.2993	27.4701	21.6294	32.4479	0.855012	0.0178173	UP
	ENSDARG00000101037	164.063	152.938	150.034	189.186	183.966	187.703	0.263875	0.0180181	UP		ENSDARG00000091678	116.164	115.208	113.411	158.064	142.126	137.746	0.344597	0.0224273	UP		ENSDARG00000045691	19.2145	28.6507	33.6635	16.6221	12.2244	15.0477	0.344597	0.0224273	UP		ENSDARG00000061794	10.4726	15.0171	5.64445	61.4955	36.2207	28.6305	1.99582	0.017978	UP
	ENSDARG00000009764	0.302143	1.0983	1.09115	11.7507	10.6475	14.1102	3.80305	0.0180487	UP		ENSDARG00000053558	546.487	579.997	454.374	449.04	410.001	418.881	-0.30747	0.0224386	DOWN		ENSDARG00000061895	349.704	329.316	328.491	273.904	303.73	273.778	-0.30747	0.0224386	DOWN		ENSDARG00000112131	12.9661	15.606	13.923	34.9619	39.9973	23.4497	1.20705	0.018063	UP
	ENSDARG00000087742	198.81	193.575	190.406	168.426	162.079	155.026	-0.26461	0.0180487	DOWN		ENSDARG00000018600	42.3456	62.8806	61.827	36.9885	39.221	41.4406	-0.516643	0.0224386	DOWN		ENSDARG00000024964	251.984	231.204	224.243	192.961	198.412	194.946	-0.516643	0.0224386	DOWN		ENSDARG00000016139	21.4439	23.8507	18.0622	9.05263	11.158	13.6336	-0.902291	0.0181174	DOWN
	ENSDARG00000057691	32.9336	24.7117	38.1904	48.5694	49.6885	52.9132	0.658475	0.0180487	UP		ENSDARG00000088255	1.14448	0.439725	0.36584	3.69885	2.0217	4.08569	2.43645	0.0224386	UP		ENSDARG00000045172	31.2922	28.8173	33.1206	19.0311	12.8513	23.133	2.43645	0.0224386	UP		ENSDARG00000013095	216.932	194.045	206.963	169.815	174.58	180.781	-0.233052	0.0181174	DOWN
	ENSDARG00000104831	235.973	246.842	237.326	269.09	316.32	299.842	0.299868	0.0180673	UP		ENSDARG00000003287	120.17	129.059	107.557	147.214	148.797	159.342	0.350004	0.0225084	UP		ENSDARG00000014292	67.5252	53.9699	55.9249	86.2423	96.2282	73.4417	0.350004	0.0225084	UP		ENSDARG00000070151	121.183	89.8083	95.9556	181.677	184.537	155.695	0.772939	0.0182048	UP
	ENSDARG00000035699	22.9628	24.9862	20.4591	36.0354	37.1185	28.406	0.567747	0.0181111	UP		ENSDARG00000035660	173.388	155.663	166.092	137.104	122.111	107.59	-0.43128	0.0226948	DOWN		ENSDARG00000054980	79.8774	87.2846	71.1278	117.078	90.2727	109.601	-0.43128	0.0226948	DOWN		ENSDARG00000019747	41.8904	24.4396	20.6963	62.4319	73.2998	62.169	1.20728	0.0182048	UP
	ENSDARG00000059128	54.6878	46.6776	53.1938	31.7268	29.7244	38.6174	-0.625048	0.0181344	DOWN		ENSDARG00000039980	168.238	161.159	103.167	96.6632	62.4706	77.6281	-0.869687	0.0228008	DOWN		ENSDARG00000069521	24.7043	22.1543	24.4332	44.0848	34.1657	41.7742	-0.869687	0.0228008	DOWN		ENSDARG00000014017	343.102	418.713	330.765	500.08	471.728	532.527	0.459495	0.0182048	UP
	ENSDARG00000070151	96.9878	83.7451	88.1107	151.192	165.48	140.545	0.767224	0.0182405	UP		ENSDARG00000078600	1.71671	0.659587	0.731681	4.93179	4.85208	2.72379	2.10957	0.022889	UP		ENSDARG00000026834	119.679	107.273	106.963	79.0153	77.4213	77.9335	2.10957	0.022889	UP		ENSDARG00000100505	83.7807	99.8197	90.6875	112.065	116.902	114.795	0.322664	0.0182166	UP
	ENSDARG00000099533	41.9978	32.9489	42.8278	28.2016	22.7739	22.4649	-0.689008	0.0183218	DOWN		ENSDARG00000004131	70.3853	51.0081	66.583	77.9223	87.5396	85.9941	0.432096	0.0229613	UP		ENSDARG00000100825	42.8209	45.6412	39.0932	70.5838	75.5407	74.34	0.432096	0.0229613	UP		ENSDARG00000099534	47.376	45.0514	41.0163	17.7931	23.6894	11.1795	-1.32615	0.0182166	DOWN
	ENSDARG00000095743	613.954	699.614	625.504	564.032	559.883	534.702	-0.225623	0.0183218	DOWN		ENSDARG00000070477	96.7082	129.939	106.825	146.721	138.487	153.505	0.386051	0.0230402	UP		ENSDARG00000034989	219.045	284.675	237.274	292.935	326.298	362.492	0.386051	0.0230402	UP		ENSDARG00000091304	4.48825	3.53344	0.752593	0	0.171662	0	-4.74569	0.0183486	DOWN
	ENSDARG00000038428	217.543	266.886	237.326	199.37	182.783	190.488	-0.33577	0.0183252	DOWN		ENSDARG00000040971	4.5779	0.659587	4.39009	8.63064	9.90633	11.0897	1.73742	0.0230556	UP		ENSDARG00000099039	346.41	297.334	367.584	445.425	459.513	399.774	1.73742	0.0230556	UP		ENSDARG00000003701	810.878	841.843	899.725	738.57	735.229	699.674	-0.231998	0.0183959	DOWN
	ENSDARG00000030608	13.5964	15.6507	16.6401	5.87533	1.77459	5.01283	-1.90771	0.0183503	DOWN		ENSDARG00000103979	467.518	420.597	439.009	366.432	365.119	355.844	-0.286214	0.0231104	DOWN		ENSDARG00000009253	32.3901	27.9844	43.9798	52.9981	48.8977	65.1317	-0.286214	0.0231104	DOWN		ENSDARG00000058605	6.48303	5.00571	7.52593	0.624319	0.514987	1.63603	-2.7729	0.0186508	DOWN
	ENSDARG00000020443	3.32357	3.29489	2.72789	0	0.147882	0.742642	-3.09854	0.0183503	DOWN		ENSDARG00000075826	0.572238	0.659587	0.36584	4.19202	5.86293	4.28025	3.05809	0.0231357	UP		ENSDARG00000062114	282.453	246.529	245.418	307.871	315.954	298.034	3.05809	0.0231357	UP		ENSDARG00000057867	183.021	156.649	149.013	134.853	133.725	130.61	-0.289092	0.0187569	DOWN
	ENSDARG00000007774	58.9178	77.4299	72.5618	32.1185	53.5334	45.1155	-0.659037	0.0183922	DOWN		ENSDARG00000013749	1.71671	0.879449	0.731681	4.19202	4.85208	5.64215	2.20935	0.0232404	UP		ENSDARG00000006316	46.9383	58.3008	41.808	92.2648	79.9289	70.522	2.20935	0.0232404	UP		ENSDARG00000001781	0.498695	0.588907	0	3.1216	5.32153	5.99877	3.60175	0.0187569	UP
	ENSDARG00000101057	10.2729	9.06094	6.00135	3.13351	3.54918	2.78491	-1.40541	0.0184435	DOWN		ENSDARG00000104831	242.629	264.934	236.699	294.428	301.233	316.544	0.29194	0.0233344	UP		ENSDARG00000016139	17.842	20.4886	15.7459	9.87692	6.58238	11.4542	0.29194	0.0233344	UP		ENSDARG00000086425	19.9478	10.6003	13.923	40.5808	36.7357	30.8118	1.30044	0.0188469	UP
	ENSDARG00000022684	25.9843	34.0472	24.2782	57.9699	46.5829	43.0732	0.801022	0.0184893	UP		ENSDARG00000074480	10.8725	9.8938	14.9995	6.41133	3.43689	4.47481	-1.31982	0.0233344	DOWN		ENSDARG00000075975	1.37246	0.166574	0.54296	5.05891	9.71685	15.0477	-1.31982	0.0233344	DOWN		ENSDARG00000069594	0.498695	2.94454	3.01037	11.2377	6.17984	14.9969	2.23351	0.0189062	UP
	ENSDARG00000101744	73.4207	83.4705	76.9264	50.9195	47.766	58.8544	-0.569074	0.0185669	DOWN		ENSDARG00000087749	72.102	61.5615	84.875	104.061	112.609	111.87	0.59359	0.0233344	UP		ENSDARG00000013997	85.3672	95.4468	94.4751	49.8664	63.0028	46.9398	0.59359	0.0233344	UP		ENSDARG00000078261	19.4491	16.7838	11.6652	30.9038	23.0027	35.1746	0.89523	0.0190416	UP
	ENSDARG00000052247	18.1286	24.9862	26.1877	43.0857	37.4142	54.2129	0.956477	0.018569	UP		ENSDARG00000039263	68.6685	54.7457	60.3637	35.5089	38.008	44.9426	-0.624568	0.023373	DOWN		ENSDARG00000110361	27.4493	27.3181	24.4332	43.603	43.2557	40.6512	-0.624568	0.023373	DOWN		ENSDARG00000105713	32.9139	37.1011	31.9852	20.9147	21.6294	19.3597	-0.720297	0.0190416	DOWN
	ENSDARG00000026028	89.4342	121.911	87.5651	80.2962	47.3223	57.5547	-0.708688	0.0188039	DOWN		ENSDARG00000005423	112.159	96.7394	110.118	84.8269	72.3769	68.0949	-0.499122	0.023496	DOWN		ENSDARG00000057676	203.399	184.897	184.064	146.227	143.559	161.931	-0.499122	0.023496	DOWN		ENSDARG00000025522	2.99217	5.30016	14.2993	34.6497	36.7357	35.1746	2.21325	0.0191173	UP
	ENSDARG00000006567	20.2436	18.3965	17.4585	9.40053	12.7179	7.9834	-0.887526	0.0189464	DOWN		ENSDARG00000103978	226.606	159.62	178.53	147.214	142.934	141.054	-0.380864	0.0235789	DOWN		ENSDARG00000098802	142.736	122.765	115.108	99.251	94.9744	85.3451	-0.380864	0.0235789	DOWN		ENSDARG00000019142	22.94	32.3899	27.0934	13.4229	11.158	19.087	-0.929602	0.0191459	DOWN
	ENSDARG00000015902	2.115	6.86435	5.45577	0.391689	0.591529	1.11396	-2.66329	0.019002	DOWN		ENSDARG00000058461	10.3003	4.17738	14.2678	24.659	22.8452	20.8176	1.28648	0.0235968	UP		ENSDARG00000028850	14.5481	24.9861	15.7459	5.05891	3.13447	5.61481	1.28648	0.0235968	UP		ENSDARG00000052104	62.3368	52.7072	66.2282	40.5808	48.2371	38.7193	-0.49934	0.019416	DOWN
	ENSDARG00000036993	0.604285	0	0.545577	3.5252	4.43647	7.24076	3.65307	0.0190097	UP		ENSDARG00000056479	5.15014	2.19862	2.92672	6.41133	12.9389	13.4244	1.74973	0.0236181	UP		ENSDARG00000038866	247.592	222.543	207.411	191.034	185.874	189.331	1.74973	0.0236181	UP		ENSDARG00000100700	89.2664	87.4527	93.6979	54.0036	71.4115	55.3523	-0.575165	0.0194461	DOWN
	ENSDARG00000074807	100.916	97.7483	88.3835	66.1954	67.7301	71.4793	-0.481	0.0191396	DOWN		ENSDARG00000089572	1.14448	6.81573	1.8292	0.493179	0	0.389114	-3.48601	0.0236181	DOWN		ENSDARG00000100336	1.37246	7.32924	7.60145	0.2409	0.313447	0	-3.48601	0.0236181	DOWN		ENSDARG00000000837	82.2846	91.2806	88.4297	77.1034	54.7602	57.5336	-0.475483	0.0194526	DOWN
	ENSDARG00000037064	48.9471	45.5793	40.9183	30.16	35.7875	33.2332	-0.443234	0.0191605	DOWN		ENSDARG00000042660	1.71671	1.97876	1.46336	13.0693	7.68246	7.00404	2.38263	0.023785	UP		ENSDARG00000056339	211.359	215.047	206.325	174.171	154.529	172.487	2.38263	0.023785	UP		ENSDARG00000098239	10.4726	9.71697	13.5467	3.74592	0.686649	1.36336	-2.60925	0.0194808	DOWN
	ENSDARG00000031680	58.6157	58.4843	46.9196	34.0769	38.3015	42.3306	-0.509586	0.0191736	DOWN		ENSDARG00000103690	56.0793	45.9512	47.5593	37.235	33.1559	33.6583	-0.517372	0.0239461	DOWN		ENSDARG00000074221	39.2525	38.1454	40.1791	27.2217	19.7471	21.1117	-0.517372	0.0239461	DOWN		ENSDARG00000010571	223.415	228.496	231.422	299.673	271.055	263.4	0.286681	0.0194808	UP
	ENSDARG00000016775	54.99	55.4639	59.1951	79.1211	83.2578	69.994	0.453221	0.0191736	UP		ENSDARG00000068305	19.4561	18.6883	15.3653	11.3431	8.28897	12.4516	-0.734694	0.0239461	DOWN		ENSDARG00000091367	181.989	194.891	222.071	143.818	165.186	155.193	-0.734694	0.0239461	DOWN		ENSDARG00000077818	25.9321	23.2618	24.4593	43.7024	35.3624	32.7205	0.601822	0.019484	UP
	ENSDARG00000003827	49.8535	66.1723	51.557	38.3855	40.3719	36.5751	-0.538595	0.0191736	DOWN		ENSDARG00000052244	239.768	260.537	359.987	202.697	166.386	176.852	-0.658875	0.0239461	DOWN		ENSDARG00000016706	151.794	127.262	166.146	183.325	206.561	205.726	-0.658875	0.0239461	DOWN		ENSDARG00000075975	0	1.17781	0	4.6824	4.80654	14.1789	3.95801	0.0195555	UP
	ENSDARG00000060868	6.04285	4.39318	5.45577	11.359	11.3869	12.0679	1.12921	0.0194098	UP		ENSDARG00000045172	41.7734	32.3198	32.194	22.6863	21.6322	21.7904	-0.676594	0.0241357	DOWN		ENSDARG00000002332	157.559	144.586	148.228	87.9286	114.095	119.932	-0.676594	0.0241357	DOWN		ENSDARG00000075805	174.543	182.267	187.772	221.633	211.145	242.677	0.309183	0.0195555	UP
	ENSDARG00000100060	29.61	35.6946	31.0979	50.9195	52.6461	54.3985	0.712519	0.0196372	UP		ENSDARG00000115266	28.6119	27.4828	25.9747	44.8793	35.3798	40.0787	0.55259	0.0241375	UP		ENSDARG00000016443	165.245	172.404	187.321	254.15	232.577	206.176	0.55259	0.0241375	UP		ENSDARG00000087186	11.47	17.3728	15.4282	21.2269	25.5777	29.9938	0.783275	0.0195555	UP
	ENSDARG00000096447	49.2493	72.7621	63.0142	26.6348	25.14	40.474	-0.998665	0.019838	DOWN		ENSDARG00000060687	155.076	131.258	174.506	103.321	126.761	118.485	-0.398086	0.0241865	DOWN		ENSDARG00000012271	12.6267	16.3242	3.25776	1.2045	1.25379	1.34755	-0.398086	0.0241865	DOWN		ENSDARG00000087749	87.7703	58.0073	92.9453	102.076	133.725	124.338	0.603289	0.0196309	UP
	ENSDARG00000079702	180.681	170.51	127.938	118.682	102.482	109.911	-0.536315	0.019838	DOWN		ENSDARG00000090904	107.581	112.57	83.7775	78.6621	67.3226	70.235	-0.492868	0.0241865	DOWN		ENSDARG00000015681	150.422	158.911	185.692	227.41	240.727	228.41	-0.492868	0.0241865	DOWN		ENSDARG00000094370	2.99217	2.06117	3.01037	5.93103	6.00818	7.90747	1.30562	0.0196309	UP
	ENSDARG00000037867	20.5457	19.4948	20.7319	30.5517	34.6045	30.634	0.657809	0.019838	UP		ENSDARG00000021984	8.01133	10.9931	14.6336	17.5079	22.2387	20.623	0.828747	0.0242256	UP		ENSDARG00000023299	257.474	217.545	224.786	185.975	187.128	172.262	0.828747	0.0242256	UP		ENSDARG00000021979	4.48825	8.53915	6.77334	1.5608	2.23161	0	-2.30511	0.0196319	DOWN
	ENSDARG00000058835	27.7971	25.81	28.0972	10.1839	18.0416	10.954	-1.03985	0.0198847	DOWN		ENSDARG00000017522	204.289	220.962	225.358	182.97	177.505	180.938	-0.26697	0.0242403	DOWN		ENSDARG00000062795	101.013	105.441	109.135	78.5335	75.5407	65.5809	-0.26697	0.0242403	DOWN		ENSDARG00000055965	11.9687	10.3059	9.40742	19.6661	25.2343	16.6329	0.965964	0.019653	UP
	ENSDARG00000077664	435.085	387.973	369.083	296.9	308.63	326.948	-0.353327	0.0200148	DOWN		ENSDARG00000102827	69.2408	67.2779	69.8755	93.9507	80.6659	95.5274	0.388927	0.0242635	UP		ENSDARG00000062640	1.09797	1.99888	1.08592	12.7677	5.01515	7.41154	0.388927	0.0242635	UP		ENSDARG00000003269	24.9347	14.7227	27.0934	47.7604	66.4333	44.4454	1.26629	0.019653	UP
	ENSDARG00000056683	67.9821	78.5282	72.5618	48.5694	53.6813	46.4151	-0.557491	0.0200575	DOWN		ENSDARG00000115271	19.4561	32.3198	48.6568	57.702	88.9548	60.118	1.02111	0.0242635	UP		ENSDARG00000007465	2.47043	1.83231	4.88664	57.3343	51.0918	44.9184	1.02111	0.0242635	UP		ENSDARG00000053166	20.9452	20.6117	17.6859	11.5499	7.7248	13.6336	-0.857911	0.0196721	DOWN
	ENSDARG00000021979	5.74071	8.23722	7.36529	1.56675	0.887294	2.04227	-2.24739	0.0200575	DOWN		ENSDARG00000008049	240.34	224.26	203.773	184.449	183.57	181.911	-0.279539	0.0243247	DOWN		ENSDARG00000105478	161.127	172.237	143.885	120.932	133.215	87.591	-0.279539	0.0243247	DOWN		ENSDARG00000077103	0	0	0	0.31216	1.71662	3.27205	5.8119	0.0197301	UP
	ENSDARG00000007231	183.703	236.683	194.771	139.049	163.114	149.457	-0.442808	0.0200712	DOWN		ENSDARG00000099430	256.363	274.388	276.575	235	202.574	204.09	-0.333377	0.0243247	DOWN		ENSDARG00000016858	1.64696	0.999442	2.17184	8.67241	9.08996	7.63614	-0.333377	0.0243247	DOWN		ENSDARG00000078768	54.3577	58.8907	85.7956	44.0145	42.9156	44.7181	-0.598839	0.0197345	DOWN
	ENSDARG00000005775	8.15785	9.33552	9.27481	4.30857	3.25341	4.27019	-1.18454	0.0201301	DOWN		ENSDARG00000059773	1.71671	3.29793	0.731681	13.809	9.09765	7.78227	2.30829	0.0243247	UP		ENSDARG00000062986	432.601	411.937	450.114	319.675	241.981	321.391	2.30829	0.0243247	UP		ENSDARG00000102987	97.7442	90.3972	101.6	56.5009	65.2316	58.079	-0.684044	0.019833	DOWN
	ENSDARG00000104945	1.81286	0.823722	0.818366	3.5252	11.2391	8.54038	2.76513	0.0201683	UP		ENSDARG00000093093	18.3116	31.6602	14.6336	10.3568	7.88463	11.6734	-1.12439	0.0243274	DOWN		ENSDARG00000000861	162.774	173.237	188.407	290.526	279.281	298.483	-1.12439	0.0243274	DOWN		ENSDARG00000008155	144.123	126.909	139.982	84.9074	101.967	109.068	-0.470331	0.0198518	DOWN
	ENSDARG00000041306	30.5164	28.0065	24.8238	12.9257	14.3446	15.9668	-0.938185	0.0201683	DOWN		ENSDARG00000094332	19.4561	19.5677	17.5603	5.67156	2.22387	6.42037	-1.97866	0.0244094	DOWN		ENSDARG00000095951	6.86232	3.1649	5.4296	1.2045	1.25379	0.673777	-1.97866	0.0244094	DOWN		ENSDARG00000010563	107.219	109.537	84.6667	56.8131	61.4551	81.256	-0.595494	0.0199041	DOWN
	ENSDARG00000022939	13.8986	13.1796	14.7306	24.6764	21.7387	23.3932	0.735222	0.0202064	UP		ENSDARG00000003927	65.8074	71.4553	90.7284	126.254	120.291	107.979	0.632652	0.0244094	UP		ENSDARG00000004796	136.697	126.763	125.424	83.3515	93.7206	86.6926	0.632652	0.0244094	UP		ENSDARG00000017143	45.8799	49.7626	36.5008	59.3103	65.4033	55.8976	0.450838	0.0199443	UP
	ENSDARG00000097878	3.32357	5.21691	4.36462	25.0681	10.6475	10.954	1.82061	0.0202064	UP		ENSDARG00000101019	140.771	189.301	173.408	128.227	123.93	103.504	-0.509433	0.0244975	DOWN		ENSDARG00000086985	8.78377	10.8273	8.68737	39.2668	33.2254	18.4166	-0.509433	0.0244975	DOWN		ENSDARG00000036415	5.48564	9.42251	5.64445	13.1107	11.8447	15.5423	0.951894	0.0199894	UP
	ENSDARG00000043970	100.009	100.494	93.0209	73.2458	68.4695	86.1465	-0.36437	0.0203355	DOWN		ENSDARG00000023267	82.9745	81.1292	69.5097	60.6611	60.8532	59.7289	-0.365002	0.0245906	DOWN		ENSDARG00000068157	301.942	285.341	310.03	246.923	210.323	208.197	-0.365002	0.0245906	DOWN		ENSDARG00000003811	232.392	232.618	215.242	304.044	274.66	282.215	0.339135	0.0200162	UP
	ENSDARG00000099479	2.115	1.0983	3.54625	6.26702	6.35894	8.35472	1.62342	0.0206872	UP		ENSDARG00000058207	18.3116	15.1705	13.9019	11.3431	6.46944	6.22582	-0.976532	0.0247818	DOWN		ENSDARG00000101813	244.573	255.191	283.968	390.259	378.017	377.54	-0.976532	0.0247818	DOWN		ENSDARG00000012450	105.723	114.542	115.523	148.9	152.779	140.698	0.396591	0.0200162	UP
	ENSDARG00000043317	5.74071	7.96265	6.54693	2.35013	1.92247	1.8566	-1.73033	0.0207718	DOWN		ENSDARG00000019230	212.872	170.833	191.7	239.439	239.976	218.487	0.283859	0.0247818	UP		ENSDARG00000018423	10.7052	18.4897	8.14441	2.8908	4.38825	0.224592	0.283859	0.0247818	UP		ENSDARG00000076673	25.4334	7.36134	27.4697	86.7804	79.3079	90.5268	2.12567	0.0200221	UP
	ENSDARG00000016809	16.3157	13.1796	25.3693	39.9522	44.5126	31.5623	1.07786	0.0208395	UP		ENSDARG00000073961	40.0567	56.0649	30.7306	67.5656	78.0377	67.5112	0.73427	0.0247988	UP		ENSDARG00000045528	54.3496	52.9705	52.6672	63.8386	76.1676	69.8482	0.73427	0.0247988	UP		ENSDARG00000036235	89.2664	102.764	69.9912	68.0508	60.0818	50.1715	-0.558306	0.0201069	DOWN
	ENSDARG00000075898	49.2493	47.5013	59.7407	33.2935	23.8091	21.9079	-1.00202	0.0208395	DOWN		ENSDARG00000038863	25.7507	18.9082	26.3405	14.7954	11.7259	14.7863	-0.77191	0.0249067	DOWN		ENSDARG00000076229	14.5481	17.3237	9.77329	1.4454	0	1.12296	-0.77191	0.0249067	DOWN		ENSDARG00000100088	226.906	223.785	247.227	262.838	275.861	261.492	0.197777	0.0202042	UP
	ENSDARG00000040717	264.677	271.279	209.502	154.325	198.606	190.488	-0.450566	0.0208395	DOWN		ENSDARG00000057986	89.2691	60.682	71.7047	26.8783	51.149	48.4446	-0.791975	0.0249549	DOWN		ENSDARG00000052104	66.4272	74.625	60.8116	49.1437	52.9725	40.202	-0.791975	0.0249549	DOWN		ENSDARG00000086980	68.3212	62.4241	74.1304	105.198	85.4878	102.252	0.514513	0.0202042	UP
	ENSDARG00000016858	1.51071	2.47117	2.4551	10.5756	10.6475	8.72604	2.19328	0.0209212	UP		ENSDARG00000059811	8.01133	1.97876	6.21929	16.0283	9.29982	20.4285	1.58294	0.0254684	UP		ENSDARG00000023797	13.1757	12.8262	3.25776	0.722701	2.19413	0.449184	1.58294	0.0254684	UP		ENSDARG00000091558	20.4465	9.71697	6.39704	31.216	30.5559	27.8125	1.33056	0.0202042	UP
	ENSDARG00000060093	128.411	144.151	127.665	80.6879	99.229	111.211	-0.45197	0.0209367	DOWN		ENSDARG00000010432	81.2578	85.5264	62.9246	49.0713	61.6619	55.6432	-0.464974	0.0254943	DOWN		ENSDARG00000102746	89.4846	78.7894	93.3892	57.5752	63.9431	51.207	-0.464974	0.0254943	DOWN		ENSDARG00000093797	3.49086	3.23899	6.39704	9.98911	8.23979	10.6342	1.12686	0.0204168	UP
	ENSDARG00000020610	0.302143	0	0	2.74182	3.25341	1.48528	4.30886	0.0210213	UP		ENSDARG00000006812	336.476	297.913	320.842	271.495	256.15	264.014	-0.269116	0.0256293	DOWN		ENSDARG00000037017	140.815	150.416	146.056	180.916	223.174	196.069	-0.269116	0.0256293	DOWN		ENSDARG00000013266	12.9661	18.2561	13.1704	6.55535	3.08992	2.72671	-1.86672	0.0204305	DOWN
	ENSDARG00000018325	107.563	107.358	105.569	129.649	127.622	132.19	0.281096	0.021079	UP		ENSDARG00000058287	36.051	29.0218	32.5598	22.1931	19.2062	20.623	-0.647975	0.0256993	DOWN		ENSDARG00000016080	72.1916	65.1303	70.5849	47.2165	44.5094	50.0841	-0.647975	0.0256993	DOWN		ENSDARG00000040442	51.3656	38.8679	48.166	71.7967	98.7058	66.5318	0.787815	0.0204305	UP
	ENSDARG00000100467	71.6078	72.7621	56.1944	43.8691	49.9842	48.4574	-0.490132	0.021098	DOWN		ENSDARG00000074663	9.72804	6.81573	5.85345	1.72613	4.0434	2.52924	-1.3931	0.0256993	DOWN		ENSDARG00000032601	24.9788	21.1549	12.4881	35.1715	30.0909	39.079	-1.3931	0.0256993	DOWN		ENSDARG00000059811	3.98956	4.71126	6.39704	19.0417	13.3897	14.4516	1.61573	0.0205181	UP
	ENSDARG00000092499	9.06428	7.96265	7.0925	11.359	17.4501	20.0513	1.03081	0.021098	UP		ENSDARG00000053003	0.572238	0.659587	0.731681	4.19202	1.61736	3.69658	2.19671	0.0257512	UP		ENSDARG00000033231	64.5058	42.8095	29.3199	20.4765	28.8371	18.4166	2.19671	0.0257512	UP		ENSDARG00000017423	445.833	397.807	409.034	478.541	522.54	482.628	0.245428	0.0205181	UP
	ENSDARG00000055133	170.106	152.389	183.041	295.725	314.25	385.617	0.979506	0.0211441	UP		ENSDARG00000007098	53.7904	72.7744	68.0463	86.553	86.9331	89.6907	0.424012	0.0257885	UP		ENSDARG00000107065	5.76435	3.8312	2.7148	0.963601	0.626894	0.449184	0.424012	0.0257885	UP		ENSDARG00000007231	235.883	181.678	247.603	158.265	187.627	141.516	-0.442898	0.0205181	DOWN
	ENSDARG00000074221	38.07	42.8335	31.9163	25.4598	20.9993	21.9079	-0.729117	0.021227	DOWN		ENSDARG00000017844	61.2295	58.0437	60.3637	87.2927	81.8789	86.9669	0.513647	0.0258002	UP		ENSDARG00000059900	450.992	437.756	440.884	378.454	383.972	358	0.513647	0.0258002	UP		ENSDARG00000056797	1.99478	3.23899	3.38667	10.3013	13.733	9.54349	1.9308	0.0205277	UP
	ENSDARG00000010083	21.4521	25.2608	27.0061	9.79222	15.9713	13.3676	-0.895209	0.0213415	DOWN		ENSDARG00000021864	48.6402	37.3766	65.8513	73.2371	117.663	90.4689	0.900326	0.0258002	UP		ENSDARG00000039576	62.3099	75.1248	48.3235	29.3898	24.4488	42.2233	0.900326	0.0258002	UP		ENSDARG00000024874	101.734	121.315	106.868	143.906	130.807	162.512	0.401348	0.0205876	UP
	ENSDARG00000101126	32.0271	30.2031	28.6428	5.48364	1.18306	10.954	-2.37244	0.0214182	DOWN		ENSDARG00000073718	17.7394	16.7095	11.3411	3.45226	6.0651	2.52924	-1.91244	0.0259352	DOWN		ENSDARG00000025220	48.3107	55.6356	55.9249	90.3376	136.036	125.322	-1.91244	0.0259352	DOWN		ENSDARG00000041137	25.9321	18.845	25.9645	12.7985	10.9864	14.4516	-0.885456	0.0206797	DOWN
	ENSDARG00000045636	0.604285	0.823722	1.09115	5.87533	5.76741	3.89887	2.5642	0.021489	UP		ENSDARG00000029671	141.343	137.194	124.02	109.732	109.172	114.399	-0.271017	0.0260516	DOWN		ENSDARG00000070477	109.248	110.605	94.4751	141.409	134.469	142.841	-0.271017	0.0260516	DOWN		ENSDARG00000104222	68.3212	85.0971	76.0119	63.6806	49.2671	49.6262	-0.504746	0.0207268	DOWN
	ENSDARG00000014015	116.929	119.44	132.302	158.242	158.53	169.508	0.399666	0.0214996	UP		ENSDARG00000076357	0	0.659587	1.8292	5.17838	6.46944	4.28025	2.54567	0.02621	UP		ENSDARG00000010965	54.6241	63.1314	50.4953	87.4468	75.2272	72.0941	2.54567	0.02621	UP		ENSDARG00000060865	22.94	25.323	42.8978	14.0472	11.5014	11.1795	-1.3158	0.0209449	DOWN
	ENSDARG00000059461	695.835	675.177	522.117	461.801	431.077	460.438	-0.484519	0.0216604	DOWN		ENSDARG00000021163	18.3116	19.128	20.8529	25.1521	31.3364	32.6855	0.611797	0.0262181	UP		ENSDARG00000102061	5.48985	10.8273	3.80072	0.481801	1.88068	2.02133	0.611797	0.0262181	UP		ENSDARG00000102511	39.8956	33.2732	35.7482	54.3158	52.872	45.5361	0.491826	0.0209449	UP
	ENSDARG00000114425	36.2571	38.9895	37.6448	41.519	57.3783	63.3102	0.532167	0.0218978	UP		ENSDARG00000016484	342.198	397.071	378.645	313.662	306.49	308.956	-0.268993	0.0264768	DOWN		ENSDARG00000006389	222.065	239.7	293.199	342.319	372.061	364.513	-0.268993	0.0264768	DOWN		ENSDARG00000005827	206.958	189.628	191.535	144.53	159.818	159.24	-0.34097	0.0209611	DOWN
	ENSDARG00000006639	38.9764	33.498	47.4652	69.7206	55.6038	63.6815	0.65031	0.0219372	UP		ENSDARG00000043680	153.36	116.527	124.02	180.75	244.828	220.044	0.722933	0.0266454	UP		ENSDARG00000089922	61.2119	63.4646	54.839	38.3032	42.6288	33.0151	0.722933	0.0266454	UP		ENSDARG00000060350	30.9191	27.3842	28.9748	44.3267	38.7957	41.446	0.514206	0.0209774	UP
	ENSDARG00000054378	4.23	4.11861	3.81904	7.83377	11.3869	9.09736	1.2235	0.0219452	UP		ENSDARG00000104065	20.6006	41.1143	23.0479	66.3326	45.6904	58.7561	0.971419	0.0266454	UP		ENSDARG00000017762	2.74493	6.16323	5.97256	74.4382	62.6894	45.143	0.971419	0.0266454	UP		ENSDARG00000001558	283.757	307.115	315.713	381.459	365.812	354.2	0.279894	0.0211917	UP
	ENSDARG00000059900	426.625	438.22	406.455	379.155	347.376	355.911	-0.232933	0.0219514	DOWN		ENSDARG00000001930	166.521	128.18	138.288	114.418	110.385	111.481	-0.357449	0.0266681	DOWN		ENSDARG00000070916	28.8217	34.9805	39.6361	20.4765	14.4186	19.7641	-0.357449	0.0266681	DOWN		ENSDARG00000012025	82.2846	81.8581	74.883	39.02	41.5423	52.3529	-0.846564	0.0211917	DOWN
	ENSDARG00000071113	0.302143	0.274574	0.545577	4.70026	3.54918	2.59925	3.13293	0.0219514	UP		ENSDARG00000099044	16.0227	8.13491	15.7311	21.4533	58.6293	44.9426	1.68531	0.0267072	UP		ENSDARG00000010018	8.23478	6.3298	9.23033	18.7902	17.8665	17.2936	1.68531	0.0267072	UP		ENSDARG00000090301	64.3316	71.5522	60.9601	118.621	102.139	88.8908	0.649528	0.0211917	UP
	ENSDARG00000031890	56.5007	65.6232	57.5584	90.4801	73.7933	82.2476	0.451044	0.0219514	UP		ENSDARG00000012949	2.28895	2.19862	3.29256	13.3158	8.89548	6.22582	1.85603	0.0267547	UP		ENSDARG00000101036	15.6461	17.8234	15.2029	4.81801	5.95549	8.53451	1.85603	0.0267547	UP		ENSDARG00000016763	118.191	100.998	183.633	249.416	206.166	224.408	0.754936	0.0211917	UP
	ENSDARG00000053113	214.823	201.812	253.148	287.108	304.786	303.555	0.419575	0.0219518	UP		ENSDARG00000056267	109.297	113.889	91.0943	50.7975	35.3798	74.9044	-0.963031	0.0267857	DOWN		ENSDARG00000102959	44.4678	47.1404	40.722	29.3898	28.2102	31.4429	-0.963031	0.0267857	DOWN		ENSDARG00000091618	10.9713	7.06688	10.9126	20.6025	19.3978	16.6329	0.978128	0.021203	UP
	ENSDARG00000102274	54.6878	57.9351	58.6495	77.5543	77.0467	81.6906	0.464159	0.02202	UP		ENSDARG00000079917	4.5779	2.19862	0.731681	0	0	0.194557	-4.54392	0.0267894	DOWN		ENSDARG00000115852	10.9797	10.161	9.23033	1.4454	4.7017	2.47051	-4.54392	0.0267894	DOWN		ENSDARG00000018174	125.671	141.338	131.704	110.817	105.744	103.342	-0.320263	0.021203	DOWN
	ENSDARG00000086309	269.813	262.767	309.615	229.921	244.006	231.147	-0.255716	0.0220564	DOWN		ENSDARG00000037101	37.7677	27.0431	26.3405	12.8227	19.4083	17.3156	-0.863284	0.0268182	DOWN		ENSDARG00000013472	138.893	121.599	105.334	91.783	93.4071	79.5057	-0.863284	0.0268182	DOWN		ENSDARG00000037140	50.8669	62.1297	68.1097	76.167	77.0763	82.8921	0.37784	0.0212943	UP
	ENSDARG00000074471	200.018	211.697	172.948	156.675	144.185	140.545	-0.407757	0.0222534	DOWN		ENSDARG00000059128	58.3683	51.2279	43.9009	35.0157	27.8995	38.3277	-0.595415	0.0268182	DOWN		ENSDARG00000076401	0	1.99888	0	7.22701	9.71685	10.1067	-0.595415	0.0268182	DOWN		ENSDARG00000022974	47.8747	45.6403	42.8978	30.5916	36.7357	29.1758	-0.49305	0.0212943	DOWN
	ENSDARG00000100024	422.698	378.088	408.092	323.143	334.806	287.588	-0.354584	0.0222826	DOWN		ENSDARG00000110954	0.572238	0.219862	0.36584	3.94543	4.44774	3.11291	3.36557	0.0268733	UP		ENSDARG00000025850	14.8226	22.3209	30.4058	37.8214	43.5691	40.8758	3.36557	0.0268733	UP		ENSDARG00000038059	128.165	135.743	115.147	73.3575	64.545	107.978	-0.629393	0.0212971	DOWN
	ENSDARG00000093924	2.41714	3.02031	4.36462	1.17507	0.591529	0.556981	-2.14847	0.0222826	DOWN		ENSDARG00000053468	226.034	195.458	188.042	121.076	140.71	168.875	-0.49588	0.0268733	DOWN		ENSDARG00000010385	16.7441	9.4947	11.9451	27.9444	25.0757	17.9674	-0.49588	0.0268733	DOWN		ENSDARG00000074581	1.99478	2.06117	0.752593	4.37024	5.83652	6.27144	1.76071	0.021324	UP
	ENSDARG00000074153	1.51071	6.04063	2.4551	9.00884	27.8019	17.2664	2.4337	0.0222946	UP		ENSDARG00000063553	13.7337	10.1137	12.8044	4.93179	5.05425	6.61493	-1.12409	0.0268733	DOWN		ENSDARG00000035821	452.364	576.345	585.854	881.454	856.963	708.139	-1.12409	0.0268733	DOWN		ENSDARG00000097591	104.227	83.6248	83.1616	123.927	156.384	129.792	0.605733	0.0213522	UP
	ENSDARG00000076230	16.0136	20.0439	13.3666	2.35013	4.73223	0.371321	-2.67605	0.0223096	DOWN		ENSDARG00000099831	2.28895	2.19862	1.8292	4.93179	5.66076	8.17138	1.5634	0.0268733	UP		ENSDARG00000001939	59.5649	52.6373	49.9524	39.9895	30.4043	37.0577	1.5634	0.0268733	UP		ENSDARG00000098175	28.9243	31.5065	37.2534	20.2904	14.5913	23.4497	-0.753827	0.0213522	DOWN
	ENSDARG00000079530	62.5435	50.247	64.6509	42.6941	44.0689	32.6762	-0.573087	0.0223746	DOWN		ENSDARG00000004576	135.048	168.195	144.873	120.829	115.035	111.481	-0.373332	0.0268733	DOWN		ENSDARG00000002609	5.48985	4.33092	13.574	20.7174	20.6875	20.8871	-0.373332	0.0268733	DOWN		ENSDARG00000005775	5.98434	6.18352	10.16	4.05808	3.60491	1.9087	-1.21337	0.0213691	DOWN
	ENSDARG00000043842	66.4714	60.9554	69.5611	85.3881	85.9196	91.9019	0.418804	0.0224167	UP		ENSDARG00000023815	89.2691	98.938	98.4111	82.1144	71.1639	74.3207	-0.336527	0.0268733	DOWN		ENSDARG00000025555	21.6849	24.3198	27.148	17.3448	12.5379	12.5772	-0.336527	0.0268733	DOWN		ENSDARG00000077911	27.4282	21.7896	27.8459	48.0726	43.0872	46.8995	0.844779	0.0213691	UP
	ENSDARG00000004830	5.43857	7.68807	8.18366	2.74182	3.99282	3.15623	-1.07985	0.0224167	DOWN		ENSDARG00000008740	53.7904	41.3341	61.0954	66.3326	73.1856	80.5465	0.504276	0.0268733	UP		ENSDARG00000069527	80.1519	68.9615	91.2174	115.15	121.931	141.044	0.504276	0.0268733	UP		ENSDARG00000097284	10.4726	7.06688	7.52593	2.49728	4.29156	3.27205	-1.27703	0.0215782	DOWN
	ENSDARG00000007108	29.3078	37.0675	33.0074	57.1865	55.8995	54.3985	0.75079	0.0224985	UP		ENSDARG00000073837	404	338.808	340.232	289.743	299.818	300.979	-0.279439	0.026972	DOWN		ENSDARG00000040350	117.483	102.11	127.596	90.5785	90.5861	92.0828	-0.279439	0.026972	DOWN		ENSDARG00000074665	10.9713	6.47798	6.39704	11.8621	17.3379	22.359	1.13323	0.0215803	UP
	ENSDARG00000034313	154.697	171.334	141.304	96.3554	112.243	133.119	-0.44536	0.0225606	DOWN		ENSDARG00000098465	9.72804	4.39725	5.12177	14.0556	20.8235	14.0081	1.39915	0.026973	UP		ENSDARG00000036214	218.496	203.387	261.164	183.566	165.813	179.674	1.39915	0.026973	UP		ENSDARG00000112928	1.49608	1.47227	0.752593	3.74592	4.11989	5.45342	1.81505	0.0215803	UP
	ENSDARG00000093007	105.75	84.0196	81.8366	126.907	131.172	121.979	0.485759	0.0225641	UP		ENSDARG00000026784	56.6515	16.05	36.9499	80.8814	118.674	104.672	1.54339	0.0270061	UP		ENSDARG00000077515	48.5852	43.4757	35.2924	23.3673	26.3295	31.2183	1.54339	0.0270061	UP		ENSDARG00000089821	13.4648	12.6615	12.0415	5.61887	4.63488	2.18137	-1.60903	0.021676	DOWN
	ENSDARG00000086980	66.4714	88.6874	72.0162	117.898	92.8701	110.654	0.495567	0.0225788	UP		ENSDARG00000100497	168.238	134.336	175.969	205.163	188.018	214.791	0.351036	0.0270291	UP		ENSDARG00000079110	34.8606	28.6507	37.4643	21.1992	20.374	19.3149	0.351036	0.0270291	UP		ENSDARG00000076559	182.024	168.722	177.236	140.16	142.823	141.244	-0.314217	0.0217049	DOWN
	ENSDARG00000006812	329.94	313.014	318.071	282.407	266.928	248.042	-0.270622	0.0227514	DOWN		ENSDARG00000070916	31.4731	25.7239	35.1207	16.7681	12.1302	22.374	-0.840905	0.0270291	DOWN		ENSDARG00000031968	8.78377	8.82841	6.51553	1.6863	1.56723	1.79674	-0.840905	0.0270291	DOWN		ENSDARG00000035660	168.06	174.022	194.169	122.991	137.673	137.699	-0.428175	0.0217049	DOWN
	ENSDARG00000078261	17.2221	15.3761	15.2762	30.5517	24.4006	31.7479	0.852825	0.0227537	UP		ENSDARG00000062601	116.164	120.704	124.386	242.891	182.357	146.307	0.658456	0.0270903	UP		ENSDARG00000101057	11.2542	9.82785	6.51553	3.61351	2.82102	3.81807	0.658456	0.0270903	UP		ENSDARG00000014303	45.3812	41.2235	60.5838	72.7332	80.6812	69.5312	0.601732	0.0217594	UP
	ENSDARG00000012949	3.02143	0.549148	2.72789	8.61715	6.95047	7.9834	1.88779	0.0227537	UP		ENSDARG00000019881	601.994	538.223	516.201	366.432	464.789	387.946	-0.440704	0.0272439	DOWN		ENSDARG00000086735	81.5243	83.62	92.3033	59.7433	61.1221	67.6023	-0.440704	0.0272439	DOWN		ENSDARG00000077845	0.997389	4.4168	4.13926	10.6134	8.23979	6.81678	1.35878	0.0217815	UP
	ENSDARG00000076229	7.55357	12.905	13.3666	2.35013	0.443647	0.371321	-3.67892	0.0230083	DOWN		ENSDARG00000113525	10.3003	14.7308	7.31681	2.71249	5.05425	2.91835	-1.59836	0.0272439	DOWN		ENSDARG00000100024	469.932	450.082	397.447	346.415	379.584	293.991	-1.59836	0.0272439	DOWN		ENSDARG00000039034	9.4752	5.30016	2.25778	26.2214	27.2943	12.8155	1.99247	0.0217815	UP
	ENSDARG00000086529	156.208	133.718	97.6583	271.049	258.498	263.452	1.03322	0.0230083	UP		ENSDARG00000010280	313.014	287.8	302.184	275.441	260.799	248.254	-0.201807	0.0275205	DOWN		ENSDARG00000008765	184.734	163.242	163.431	136.35	104.378	108.478	-0.201807	0.0275205	DOWN		ENSDARG00000045416	57.3499	51.5294	60.9601	45.8875	27.2943	26.1764	-0.780904	0.0219944	DOWN
	ENSDARG00000069494	7.25142	5.76605	5.72856	13.7091	14.7882	15.5955	1.23455	0.0230898	UP		ENSDARG00000101694	1.71671	0.439725	2.56088	8.13746	4.64991	6.22582	2.0901	0.0275205	UP		ENSDARG00000061752	33.2136	28.151	28.7769	43.603	45.1363	48.0627	2.0901	0.0275205	UP		ENSDARG00000071015	148.611	184.917	149.39	215.702	252	239.405	0.547748	0.0219944	UP
	ENSDARG00000100515	290.963	244.096	273.607	395.214	365.269	406.411	0.5288	0.0230898	UP		ENSDARG00000045563	28.0397	32.3198	28.1697	21.9465	15.1628	15.1754	-0.766934	0.0276719	DOWN		ENSDARG00000031049	9.60725	3.66462	5.4296	22.1628	14.4186	19.9887	-0.766934	0.0276719	DOWN		ENSDARG00000103027	62.3368	63.602	69.9912	103.325	73.9864	84.2554	0.411738	0.0219944	UP
	ENSDARG00000034063	2.71928	5.76605	3.81904	0	0	0.742642	-3.76542	0.0230928	DOWN		ENSDARG00000019961	68.0963	43.093	51.2177	28.6044	34.5711	33.6583	-0.729562	0.0276719	DOWN		ENSDARG00000014181	7.6858	7.49582	8.14441	16.863	16.9261	17.5182	-0.729562	0.0276719	DOWN		ENSDARG00000002402	62.3368	51.2349	52.6815	105.51	80.6812	68.9858	0.620266	0.0219944	UP
	ENSDARG00000013847	0.604285	0	0	3.91689	3.10553	2.97057	3.89941	0.0231001	UP		ENSDARG00000003251	134.476	101.137	103.533	44.6327	57.2141	72.7642	-0.946291	0.0277514	DOWN		ENSDARG00000059001	18.6655	27.3181	26.6051	6.02251	11.5975	8.08532	-0.946291	0.0277514	DOWN		ENSDARG00000044626	0.498695	1.17781	2.25778	4.05808	6.00818	9.54349	2.25307	0.0219944	UP
	ENSDARG00000002021	8.76214	14.827	9.5476	3.13351	2.95765	2.97057	-1.86554	0.0232395	DOWN		ENSDARG00000020834	36.051	48.1499	46.4617	63.127	69.5465	58.7561	0.539328	0.0277514	UP		ENSDARG00000099722	13.7246	17.1571	20.0895	4.81801	6.26894	8.98369	0.539328	0.0277514	UP		ENSDARG00000056832	22.4413	16.1949	21.4489	30.2795	28.8393	35.4473	0.660294	0.0219944	UP
	ENSDARG00000091558	25.6821	21.1422	14.185	36.8187	52.6461	51.4279	1.21552	0.0232395	UP		ENSDARG00000090142	21.1728	25.9438	21.5846	8.63064	6.0651	12.4516	-1.34045	0.0277514	DOWN		ENSDARG00000099476	0.548985	0.333147	0	3.61351	1.88068	5.8394	-1.34045	0.0277514	DOWN		ENSDARG00000090687	55.3551	44.7569	52.6815	34.6497	27.466	40.0827	-0.581838	0.0219944	DOWN
	ENSDARG00000059773	0.302143	2.19659	1.09115	10.5756	3.99282	5.75547	2.41321	0.0232395	UP		ENSDARG00000070393	39.4844	32.7595	32.5598	10.3568	17.1845	21.5958	-1.07856	0.0277704	DOWN		ENSDARG00000059064	59.2904	60.2997	59.1827	76.1245	79.302	97.2484	-1.07856	0.0277704	DOWN		ENSDARG00000061759	143.125	190.806	132.833	91.7749	103.341	120.248	-0.569337	0.022246	DOWN
	ENSDARG00000099911	64.6585	52.9928	49.1019	19.5844	29.2807	31.191	-1.03833	0.0232395	DOWN		ENSDARG00000015946	148.782	129.499	161.701	194.806	172.451	172.766	0.298564	0.0279013	UP		ENSDARG00000055133	160.029	158.911	183.521	301.607	304.043	410.555	0.298564	0.0279013	UP		ENSDARG00000018600	54.8564	56.5351	56.0682	40.8929	37.7657	38.7193	-0.514256	0.0222631	DOWN
	ENSDARG00000038898	20.2436	17.2982	18.004	9.79222	11.6827	8.72604	-0.87218	0.0235706	DOWN		ENSDARG00000069790	16.0227	20.4472	15.7311	23.9192	25.0691	33.6583	0.651345	0.0280433	UP		ENSDARG00000010145	0.274493	0.166574	0.54296	11.0814	6.58238	1.34755	0.651345	0.0280433	UP		ENSDARG00000086103	112.705	137.215	129.822	93.9601	58.3652	64.0777	-0.821927	0.0223174	DOWN
	ENSDARG00000012369	305.164	241.351	338.531	424.982	417.028	456.91	0.553672	0.0237678	UP		ENSDARG00000057000	6.86685	32.0999	4.39009	3.45226	3.84123	5.05848	-1.84525	0.0282351	DOWN		ENSDARG00000030614	10.9797	14.6585	13.574	2.409	8.46306	2.24592	-1.84525	0.0282351	DOWN		ENSDARG00000026766	163.572	122.787	158.045	235.368	198.613	226.59	0.574858	0.0223668	UP
	ENSDARG00000011188	217.845	197.968	221.232	169.209	187.663	178.977	-0.247437	0.0238719	DOWN		ENSDARG00000052082	50.3569	50.1286	53.4127	37.9748	30.3255	32.2964	-0.614613	0.0282468	DOWN		ENSDARG00000012467	135.874	166.074	157.459	95.3965	111.9	109.376	-0.614613	0.0282468	DOWN		ENSDARG00000088298	0.498695	0	0	2.80944	1.02997	5.18075	4.2134	0.0224237	UP
	ENSDARG00000100825	39.8828	46.9522	42.0094	62.2785	71.8708	75.3781	0.704592	0.0238763	UP		ENSDARG00000010181	128.181	120.704	114.142	95.9234	85.9223	94.5546	-0.391652	0.0284061	DOWN		ENSDARG00000007099	283.277	288.839	370.842	406.881	441.333	461.986	-0.391652	0.0284061	DOWN		ENSDARG00000105464	0	0.883361	0.752593	4.05808	3.94823	5.18075	2.80116	0.0224986	UP
	ENSDARG00000001776	4.23	3.56946	5.18298	18.0177	9.02082	8.54038	1.41919	0.0238763	UP		ENSDARG00000070553	74.9632	86.186	70.6072	45.1259	55.3946	59.3398	-0.537699	0.0285043	DOWN		ENSDARG00000061794	17.842	7.16267	6.51553	60.466	29.464	35.9348	-0.537699	0.0285043	DOWN		ENSDARG00000096689	7.97912	9.71697	13.5467	4.37024	3.77657	5.7261	-1.1789	0.0224986	DOWN
	ENSDARG00000102452	82.1828	123.009	106.388	79.9045	60.1881	67.7661	-0.593596	0.0238763	DOWN		ENSDARG00000105215	8.58357	7.03559	7.31681	0.493179	1.01085	2.14012	-2.58352	0.0285043	DOWN		ENSDARG00000056797	2.19594	3.49805	4.88664	11.3223	15.3589	12.5772	-2.58352	0.0285043	DOWN		ENSDARG00000079730	5.48564	3.8279	1.88148	13.4229	9.95641	8.72548	1.53221	0.0224986	UP
	ENSDARG00000097591	93.3621	98.8466	90.5658	131.216	150.84	141.659	0.58586	0.0239243	UP		ENSDARG00000018853	60.6572	65.0793	72.4364	56.2224	52.7664	50.0011	-0.321219	0.028627	DOWN		ENSDARG00000068763	81.2499	83.4534	84.1589	55.8889	47.9574	58.394	-0.321219	0.028627	DOWN		ENSDARG00000000068	13.9635	7.65579	8.65482	19.6661	21.2861	22.6317	1.09259	0.0226451	UP
	ENSDARG00000090598	11.1793	13.7287	14.185	4.70026	3.40129	2.97057	-1.84314	0.0243592	DOWN		ENSDARG00000005350	457.218	437.746	471.568	371.857	398.679	401.565	-0.220809	0.0286738	DOWN		ENSDARG00000016649	39.2525	31.9822	28.2339	11.0814	17.2396	11.6788	-0.220809	0.0286738	DOWN		ENSDARG00000002020	138.637	153.116	146.379	112.065	113.297	123.247	-0.331503	0.0226451	DOWN
	ENSDARG00000070127	198.206	195.497	197.499	121.032	107.806	151.499	-0.635629	0.0244914	DOWN		ENSDARG00000100594	24.034	32.3198	32.194	18.4942	12.5345	14.0081	-0.986336	0.0286738	DOWN		ENSDARG00000075110	14.2736	16.3242	21.1755	6.74521	6.89583	10.5558	-0.986336	0.0286738	DOWN		ENSDARG00000095891	6.98173	13.8393	2.25778	0.31216	1.20164	1.36336	-2.93088	0.0227428	DOWN
	ENSDARG00000017058	2.115	4.39318	3.81904	17.2343	8.72506	7.79774	1.66682	0.0244914	UP		ENSDARG00000103606	366.232	340.127	350.109	303.305	300.627	324.326	-0.185414	0.0287195	DOWN		ENSDARG00000070698	5.48985	10.161	8.68737	2.6499	1.25379	4.26725	-0.185414	0.0287195	DOWN		ENSDARG00000020676	62.8355	68.9021	64.3467	82.7223	90.981	78.802	0.364354	0.0228752	UP
	ENSDARG00000040184	746.595	847.61	925.026	683.105	655.267	635.887	-0.352112	0.0244914	DOWN		ENSDARG00000061372	118.453	93.4415	123.654	92.4711	88.3483	72.7642	-0.39897	0.028832	DOWN		ENSDARG00000004537	581.376	609.66	604.858	686.566	704.001	723.187	-0.39897	0.028832	DOWN		ENSDARG00000007774	78.7938	80.3858	66.9808	36.5227	49.4387	58.897	-0.639338	0.0228752	DOWN
	ENSDARG00000096990	23.8693	26.6337	19.0952	12.1423	12.1264	6.86944	-1.16648	0.0244958	DOWN		ENSDARG00000015676	129.898	76.9518	116.337	78.1689	80.0594	67.9003	-0.50176	0.0288613	DOWN		ENSDARG00000035873	97.9939	92.9481	78.1863	58.5388	62.3759	52.7792	-0.50176	0.0288613	DOWN		ENSDARG00000028327	74.3055	69.491	79.7749	55.2523	57.3352	56.1703	-0.404016	0.0228927	DOWN
	ENSDARG00000076673	27.495	4.39318	30.8251	78.3377	83.7014	86.3321	1.9892	0.024543	UP		ENSDARG00000101361	169.955	173.911	171.579	141.789	143.945	138.135	-0.282773	0.0288985	DOWN		ENSDARG00000038563	12.3522	17.8234	26.6051	40.4713	47.3305	43.7955	-0.282773	0.0288985	DOWN		ENSDARG00000088440	190.501	232.618	182.88	252.537	299.036	334.568	0.546036	0.0228927	UP
	ENSDARG00000011410	10.2729	4.39318	6.27414	19.5844	15.084	13.7389	1.20096	0.0245813	UP		ENSDARG00000001729	147.065	175.67	163.531	122.802	138.082	123.738	-0.3424	0.0289271	DOWN		ENSDARG00000104049	10.7052	9.4947	7.05849	18.5493	18.8068	17.2936	-0.3424	0.0289271	DOWN		ENSDARG00000095241	111.209	108.948	122.296	64.9292	69.8665	88.0728	-0.619701	0.0230364	DOWN
	ENSDARG00000079291	1.81286	0.823722	3.00067	0	0.295765	0	-3.55346	0.0245813	DOWN		ENSDARG00000074004	1.71671	0.219862	2.56088	6.16474	4.0434	8.75505	2.18779	0.0289271	UP		ENSDARG00000103046	198.733	176.068	158.544	146.708	127.259	122.852	2.18779	0.0289271	UP		ENSDARG00000029058	233.389	271.192	257.011	224.755	210.286	171.238	-0.33077	0.0230705	DOWN
	ENSDARG00000060101	46.8321	49.1487	51.0115	71.2873	62.4063	79.834	0.537086	0.0245813	UP		ENSDARG00000074995	52.0736	49.9087	68.778	84.5803	72.1747	74.7098	0.43854	0.0289271	UP		ENSDARG00000060482	2.47043	1.33259	2.17184	6.74521	9.71685	4.94103	0.43854	0.0289271	UP		ENSDARG00000021584	27.4282	41.8124	28.2222	72.1089	92.5259	49.3535	1.12617	0.023081	UP
	ENSDARG00000021059	258.03	352.278	349.988	246.764	220.049	236.346	-0.451785	0.0245944	DOWN		ENSDARG00000081218	4.5779	6.81573	8.78017	14.0556	13.7476	13.8135	1.01894	0.0289271	UP		ENSDARG00000020850	706.819	624.985	747.114	871.578	1107.41	981.243	1.01894	0.0289271	UP		ENSDARG00000107511	83.282	70.6688	86.5482	51.8185	69.0082	54.2616	-0.448349	0.0230941	DOWN
	ENSDARG00000074057	106.354	106.809	108.297	149.233	161.635	146.115	0.50834	0.0246533	UP		ENSDARG00000070435	21.745	13.1917	21.2187	10.6034	9.29982	4.08569	-1.21619	0.0289271	DOWN		ENSDARG00000010789	72.4661	91.9487	85.7877	54.6844	45.1363	60.6399	-1.21619	0.0289271	DOWN		ENSDARG00000017522	221.919	248.519	256.634	197.597	209.085	198.777	-0.264814	0.0232294	DOWN
	ENSDARG00000017522	196.695	242.449	217.14	188.011	181.008	178.791	-0.26196	0.0247365	DOWN		ENSDARG00000060962	57.796	57.1642	58.9003	83.5939	70.3552	80.9356	0.433672	0.029201	UP		ENSDARG00000040815	5.48985	8.32869	12.4881	23.6082	47.3305	38.8545	0.433672	0.029201	UP		ENSDARG00000042005	99.2403	92.1639	90.6875	67.4265	66.9483	84.8008	-0.363821	0.023302	DOWN
	ENSDARG00000037267	0.604285	0.823722	0.545577	5.48364	1.92247	5.01283	2.55754	0.0247947	UP		ENSDARG00000099148	814.867	732.581	677.537	490.467	541.007	352.148	-0.684747	0.0292119	DOWN		ENSDARG00000103840	18.1165	20.1554	15.7459	7.46791	8.46306	11.005	-0.684747	0.0292119	DOWN		ENSDARG00000045399	132.154	116.015	121.168	156.392	153.638	158.422	0.345159	0.0235171	UP
	ENSDARG00000039213	5.74071	5.49148	6.27414	28.2016	10.7954	36.9464	2.10314	0.0250818	UP		ENSDARG00000030408	17.1671	16.2698	20.1212	23.6726	30.7299	29.3781	0.64781	0.0292119	UP		ENSDARG00000010487	79.6029	73.459	69.4989	99.9737	94.3475	98.596	0.64781	0.0292119	UP		ENSDARG00000079891	18.9504	12.6615	16.9333	7.49183	9.26976	11.1795	-0.784956	0.0235171	DOWN
	ENSDARG00000021913	0.906428	0.274574	0.272789	2.35013	4.43647	3.34189	2.77992	0.0250818	UP		ENSDARG00000088924	32.6176	29.9013	21.9504	44.1396	46.4991	37.1603	0.601507	0.0292119	UP		ENSDARG00000099044	12.0777	11.8267	9.77329	24.3309	40.1212	52.1054	0.601507	0.0292119	UP		ENSDARG00000034313	188.008	162.538	170.462	111.753	133.038	137.426	-0.443004	0.0235171	DOWN
	ENSDARG00000069681	91.5492	82.6468	81.5638	57.1865	60.0402	69.2514	-0.451669	0.0250818	DOWN		ENSDARG00000045753	1.14448	0.879449	1.8292	5.42497	5.66076	3.50202	1.92225	0.0293388	UP		ENSDARG00000077540	46.6638	50.805	35.8354	30.5943	18.4934	20.6625	1.92225	0.0293388	UP		ENSDARG00000003938	233.888	222.018	256.258	211.956	194.837	203.685	-0.222667	0.0235171	DOWN
	ENSDARG00000067795	39.8828	45.8539	34.9169	12.534	21.5908	19.8657	-1.13836	0.0250818	DOWN		ENSDARG00000099060	716.442	530.968	1009.72	1015.95	1452.39	1485.64	0.810286	0.0293551	UP		ENSDARG00000045636	0.823478	1.16602	0.54296	5.05891	7.83617	4.49184	0.810286	0.0293551	UP		ENSDARG00000044672	2.99217	3.8279	4.13926	9.98911	9.95641	11.7249	1.51006	0.02354	UP
	ENSDARG00000100227	58.3135	43.1081	43.6462	71.2873	93.6095	107.497	0.917669	0.0251955	UP		ENSDARG00000053386	19.4561	26.8232	18.6579	33.7828	34.9754	37.5495	0.696529	0.0294139	UP		ENSDARG00000089681	121.875	124.431	114.022	95.1556	94.9744	95.9009	0.696529	0.0294139	UP		ENSDARG00000093007	111.209	78.9135	107.997	140.784	146.771	127.61	0.484541	0.02354	UP
	ENSDARG00000039005	9.06428	10.983	8.72923	25.4598	16.4149	16.8951	1.01544	0.0251955	UP		ENSDARG00000017388	0	1.53904	1.09752	3.45226	6.67161	5.05848	2.27793	0.0294139	UP		ENSDARG00000078676	0	0	0	1.9272	2.82102	4.26725	2.27793	0.0294139	UP		ENSDARG00000038639	347.59	384.851	317.594	307.789	244.79	281.669	-0.334283	0.0238136	DOWN
	ENSDARG00000063905	2864.01	2610.37	2212.59	1807.25	1570.51	1859.39	-0.553759	0.0252836	DOWN		ENSDARG00000079104	1.14448	1.97876	3.6584	14.7954	4.24557	7.97683	1.93526	0.029574	UP		ENSDARG00000074581	1.64696	1.49916	1.62888	7.46791	5.32859	3.59348	1.93526	0.029574	UP		ENSDARG00000038985	124.175	110.42	107.245	69.9238	87.5477	94.0716	-0.437788	0.0238187	DOWN
	ENSDARG00000042533	100.916	85.9417	96.5672	126.124	117.566	115.852	0.341568	0.0252836	UP		ENSDARG00000009285	89.8413	54.0861	78.6557	116.144	114.024	99.0294	0.582788	0.0297374	UP		ENSDARG00000006601	4.66638	1.16602	0.54296	8.67241	10.9706	7.63614	0.582788	0.0297374	UP		ENSDARG00000086216	19.9478	34.4511	22.9541	13.1107	11.5014	10.0888	-1.1661	0.0238187	DOWN
	ENSDARG00000076624	8.15785	2.74574	6.54693	11.359	10.4996	19.68	1.25717	0.0252836	UP		ENSDARG00000044980	114.448	116.527	104.63	151.653	146.169	124.322	0.329802	0.0298547	UP		ENSDARG00000011405	102.66	112.437	104.791	167.908	141.678	127.344	0.329802	0.0298547	UP		ENSDARG00000068763	96.2481	80.6803	91.8164	56.1887	64.545	58.3516	-0.579971	0.0238578	DOWN
	ENSDARG00000037528	3.92785	5.21691	10.9115	0.391689	2.66188	1.11396	-2.11149	0.0253237	DOWN		ENSDARG00000012422	1.71671	0.439725	0.731681	6.41133	4.24557	2.52924	2.33881	0.0298547	UP		ENSDARG00000076241	1.09797	1.16602	1.08592	2.8908	3.44791	5.39021	2.33881	0.0298547	UP		ENSDARG00000006253	137.64	95.4029	112.889	68.363	86.5178	80.1653	-0.547637	0.02401	DOWN
	ENSDARG00000052331	6.04285	3.02031	3.54625	10.1839	11.0912	13.1819	1.45391	0.025412	UP		ENSDARG00000098857	46.9235	45.5115	49.7543	36.2487	16.3758	30.74	-0.77257	0.0298547	DOWN		ENSDARG00000098786	27.7238	34.1476	23.3473	21.9219	14.732	17.7428	-0.77257	0.0298547	DOWN		ENSDARG00000099156	26.9295	37.9845	30.8563	19.3539	18.5395	11.1795	-0.967355	0.02401	DOWN
	ENSDARG00000027016	319.667	349.807	292.975	265.957	266.188	271.064	-0.260774	0.025412	DOWN		ENSDARG00000026655	4.5779	8.35477	7.31681	15.042	12.3324	14.7863	1.01656	0.0298547	UP		ENSDARG00000099156	35.1351	46.3075	41.265	21.4401	21.6278	18.6412	1.01656	0.0298547	UP		ENSDARG00000042796	11.9687	12.367	10.5363	4.99455	3.94823	7.63479	-1.07979	0.0245695	DOWN
	ENSDARG00000057676	195.486	185.337	164.764	147.275	140.045	153.727	-0.306898	0.0254649	DOWN		ENSDARG00000003973	26.3229	36.0574	29.6331	57.2088	55.3946	53.5031	0.83588	0.029933	UP		ENSDARG00000053113	207.242	229.872	255.734	308.352	315.954	309.039	0.83588	0.029933	UP		ENSDARG00000035187	61.3395	79.7969	69.6149	55.8766	45.6621	48.8082	-0.495163	0.0245695	DOWN
	ENSDARG00000005699	494.91	491.487	473.015	613.776	544.946	586.687	0.25751	0.0254917	UP		ENSDARG00000003869	51.5014	35.8376	34.7548	23.426	25.6756	24.7087	-0.712194	0.0301056	DOWN		ENSDARG00000116052	13.4501	13.9922	10.3162	5.29981	4.38825	7.41154	-0.712194	0.0301056	DOWN		ENSDARG00000010408	30.4204	41.2235	19.1911	12.7985	11.5014	18.5416	-1.09333	0.0246397	DOWN
	ENSDARG00000061416	3.02143	4.39318	3.00067	13.7091	8.57718	8.72604	1.5463	0.0254917	UP		ENSDARG00000074665	5.72238	8.57463	7.68265	16.0283	17.1845	14.0081	1.07457	0.0301669	UP		ENSDARG00000061205	6.31333	10.9939	12.4881	28.1853	22.8816	20.2133	1.07457	0.0301669	UP		ENSDARG00000074221	34.9086	38.8679	38.006	25.5971	22.1444	20.4503	-0.716226	0.0246968	DOWN
	ENSDARG00000011141	5.43857	8.23722	12.8211	0.783377	1.03518	2.78491	-2.44491	0.0254917	DOWN		ENSDARG00000015070	98.4249	101.576	111.216	116.144	134.241	140.081	0.326813	0.0302008	UP		ENSDARG00000105806	6.58783	12.493	7.60145	2.6499	2.50757	2.47051	0.326813	0.0302008	UP		ENSDARG00000001015	36.4047	13.8393	20.6963	7.49183	3.77657	10.6342	-1.6997	0.0246968	DOWN
	ENSDARG00000023797	6.94928	13.4541	4.91019	1.95844	0.591529	1.11396	-2.8947	0.0255288	DOWN		ENSDARG00000102375	172.816	166.216	158.775	142.282	131.208	113.816	-0.361931	0.030313	DOWN		ENSDARG00000086216	22.2339	33.981	27.691	16.863	11.911	7.63614	-0.361931	0.030313	DOWN		ENSDARG00000094107	40.3943	33.2732	39.1348	51.1942	52.357	61.351	0.551582	0.0247533	UP
	ENSDARG00000044954	1.51071	4.39318	7.0925	0.391689	0	0.371321	-4.15317	0.02556	DOWN		ENSDARG00000074221	41.2011	21.3266	38.7791	22.1931	21.43	17.8992	-0.700908	0.0305069	DOWN		ENSDARG00000060847	13.1757	13.4925	9.77329	21.1992	25.3892	26.2773	-0.700908	0.0305069	DOWN		ENSDARG00000094043	88.269	98.3475	103.105	113.938	123.94	119.43	0.301123	0.0247533	UP
	ENSDARG00000037998	66.7735	70.2909	73.9257	102.231	85.3281	97.6574	0.430912	0.0257455	UP		ENSDARG00000022813	80.1133	100.917	94.7527	115.157	139.093	117.707	0.424223	0.0306209	UP		ENSDARG00000114125	69.9957	31.1493	67.3271	158.031	183.053	164.402	0.424223	0.0306209	UP		ENSDARG00000110654	162.574	126.321	152.024	113.002	124.283	111.25	-0.33384	0.0249889	DOWN
	ENSDARG00000057100	60.7307	60.9554	62.4686	83.4297	81.7789	73.5215	0.372629	0.0258152	UP		ENSDARG00000055610	22.8895	5.05683	23.0479	33.2896	37.1993	34.6311	1.10567	0.0306226	UP		ENSDARG00000026862	13.4501	12.493	15.7459	1.9272	2.19413	2.69511	1.10567	0.0306226	UP		ENSDARG00000018542	55.3551	46.2292	54.563	101.452	65.575	105.251	0.800626	0.0250946	UP
	ENSDARG00000000370	6.345	8.78637	8.18366	9.79222	36.5269	33.6045	1.79498	0.0258826	UP		ENSDARG00000013415	14.3059	16.05	10.6094	7.1511	6.0651	8.75505	-0.898784	0.0306226	DOWN		ENSDARG00000003599	79.6029	73.1259	110.764	177.544	192.143	201.459	-0.898784	0.0306226	DOWN		ENSDARG00000104693	57.8486	57.7129	57.5734	34.3376	36.3924	29.4485	-0.786286	0.0250946	DOWN
	ENSDARG00000035868	34.7464	33.498	36.2809	50.9195	50.8715	55.5125	0.59006	0.0259345	UP		ENSDARG00000024966	37.7677	25.0643	31.0964	6.65792	20.4192	14.0081	-1.1713	0.0307076	DOWN		ENSDARG00000061240	0.823478	0.333147	0	6.98611	0.94034	8.53451	-1.1713	0.0307076	DOWN		ENSDARG00000031198	62.3368	56.8295	71.8727	34.6497	47.2071	24.8131	-0.829577	0.0252311	DOWN
	ENSDARG00000043081	119.951	110.104	108.024	86.9549	78.2298	77.2348	-0.483004	0.0259345	DOWN		ENSDARG00000103902	165.377	152.804	127.312	126.501	104.926	118.68	-0.34551	0.0307076	DOWN		ENSDARG00000098175	39.8014	42.3097	33.6635	23.1264	24.4488	21.3363	-0.34551	0.0307076	DOWN		ENSDARG00000091631	109.214	98.6419	106.116	135.789	149.518	149.697	0.47298	0.0252311	UP
	ENSDARG00000061328	3.32357	2.47117	0	6.26702	7.39412	28.0347	2.86041	0.0260512	UP		ENSDARG00000060001	33.762	34.2985	35.4865	58.1952	50.5425	39.1059	0.510717	0.0309243	UP		ENSDARG00000035660	178.969	160.91	182.978	124.305	151.081	110.275	0.510717	0.0309243	UP		ENSDARG00000037514	28.9243	12.367	30.48	11.8621	7.20981	12.8155	-1.1709	0.0252311	DOWN
	ENSDARG00000094043	99.7071	102.142	105.842	138.266	116.531	123.65	0.294698	0.026149	UP		ENSDARG00000088967	32.6176	51.6676	21.5846	77.4292	85.9223	53.6977	1.01157	0.0309243	UP		ENSDARG00000041226	145.756	150.583	150.4	108.164	125.379	117.911	1.01157	0.0309243	UP		ENSDARG00000088083	20.9452	28.562	23.7067	14.6715	14.763	10.9068	-0.861636	0.0252311	DOWN
	ENSDARG00000070426	231.743	228.995	205.137	267.523	282.16	268.651	0.298174	0.0262714	UP		ENSDARG00000094478	6.86685	20.6671	10.2435	23.426	30.1233	29.1835	1.07527	0.0309931	UP		ENSDARG00000012745	31.8412	34.6473	30.9487	19.0311	14.1051	24.256	1.07527	0.0309931	UP		ENSDARG00000030756	1814.25	1996.39	1870.95	1671.93	1705.98	1650.75	-0.176226	0.0252311	DOWN
	ENSDARG00000091652	369.218	353.651	354.625	320.793	288.962	304.669	-0.237898	0.0263979	DOWN		ENSDARG00000060785	96.7082	78.7107	96.9477	141.789	137.071	105.255	0.501906	0.0310811	UP		ENSDARG00000098792	16.4696	12.9928	16.8318	6.50431	10.3437	7.41154	0.501906	0.0310811	UP		ENSDARG00000078127	0	2.35563	3.01037	7.80399	5.83652	9.27082	1.98498	0.0252311	UP
	ENSDARG00000013681	76.7442	80.7247	71.4706	54.4447	63.7373	52.7276	-0.418183	0.0263979	DOWN		ENSDARG00000052170	68.0963	64.4197	66.583	79.4019	82.2832	86.7723	0.321914	0.0310811	UP		ENSDARG00000044626	1.64696	1.49916	0	6.50431	5.32859	5.8394	0.321914	0.0310811	UP		ENSDARG00000093833	91.2611	69.7855	82.409	62.1198	59.2235	64.0777	-0.388989	0.0252535	DOWN
	ENSDARG00000077906	6.345	4.11861	4.36462	10.9673	7.83776	13.1819	1.10352	0.0264742	UP		ENSDARG00000075766	9.72804	1.09931	8.41433	18.7408	14.1519	23.5414	1.65501	0.0311531	UP		ENSDARG00000042881	17.293	18.3231	9.23033	7.70881	7.52272	5.61481	1.65501	0.0311531	UP		ENSDARG00000032013	233.888	215.834	248.732	262.838	275.861	277.034	0.225083	0.0252679	UP
	ENSDARG00000015557	104.541	107.358	103.387	59.9284	83.4056	65.5381	-0.585322	0.0265853	DOWN		ENSDARG00000010385	13.7337	17.8088	11.7069	24.4124	27.4951	24.3196	0.803115	0.0312323	UP		ENSDARG00000074428	13.1757	11.8267	15.2029	23.3673	17.8665	26.0527	0.803115	0.0312323	UP		ENSDARG00000063252	82.7833	98.9364	76.7645	143.593	142.823	100.616	0.579625	0.0252679	UP
	ENSDARG00000069594	1.51071	3.29489	1.36394	6.26702	7.09835	12.6249	2.06503	0.0265853	UP		ENSDARG00000096597	8.01133	12.3123	7.31681	3.94543	2.42604	6.03126	-1.1662	0.0312662	DOWN		ENSDARG00000019951	253.082	263.187	218.813	196.093	204.681	211.566	-1.1662	0.0312662	DOWN		ENSDARG00000036345	63.3342	70.6688	60.9601	52.755	42.4006	42.8094	-0.503767	0.0252679	DOWN
	ENSDARG00000070617	19.035	19.4948	26.7333	49.7445	36.5269	51.6136	1.07285	0.0267073	UP		ENSDARG00000075249	0.572238	7.47532	0	19.7272	13.7476	14.7863	2.32612	0.031295	UP		ENSDARG00000015557	115.287	102.11	110.221	63.3568	82.1231	67.3777	2.32612	0.031295	UP		ENSDARG00000060298	453.812	553.278	497.84	677.699	591.376	639.687	0.34135	0.0252702	UP
	ENSDARG00000012019	2.115	0.823722	1.90952	3.5252	8.13353	5.94113	1.8751	0.0267412	UP		ENSDARG00000041376	49.7847	65.0793	83.7775	42.4134	41.647	47.861	-0.597248	0.0315029	DOWN		ENSDARG00000041060	1.64696	4.49749	1.08592	0	0	0.224592	-0.597248	0.0315029	DOWN		ENSDARG00000013968	1060.23	1062.98	1073.2	1234.28	1223.09	1221.29	0.202707	0.0252709	UP
	ENSDARG00000078839	3.62571	5.21691	5.45577	9.00884	13.0136	12.0679	1.25582	0.0267461	UP		ENSDARG00000100007	6.29462	2.85821	5.12177	0.493179	0.40434	0.58367	-3.14367	0.0315029	DOWN		ENSDARG00000004074	7.96029	6.49638	7.60145	2.8908	4.07481	2.47051	-3.14367	0.0315029	DOWN		ENSDARG00000036629	72.3107	104.237	77.8934	125.8	105.401	118.885	0.450454	0.0253766	UP
	ENSDARG00000039910	91.2471	93.0806	89.7474	74.8125	69.5047	74.0785	-0.329155	0.0267461	DOWN		ENSDARG00000056163	22.3173	21.5465	12.8044	11.8363	8.89548	10.3115	-0.865926	0.0315029	DOWN		ENSDARG00000057986	77.1325	85.7855	66.2412	32.0397	44.8229	53.9021	-0.865926	0.0315029	DOWN		ENSDARG00000077506	270.791	237.035	231.422	285.938	330.965	299.938	0.313503	0.0253766	UP
	ENSDARG00000099368	56.1985	75.7824	62.4686	92.8302	89.4688	82.9902	0.445395	0.0268155	UP		ENSDARG00000020101	69.813	71.4553	59.9978	82.361	84.9114	89.3016	0.349934	0.0315029	UP		ENSDARG00000010266	748.542	669.96	754.172	606.105	557.308	588.881	0.349934	0.0315029	UP		ENSDARG00000087554	2.99217	5.88907	6.39704	11.5499	14.5913	15.8149	1.42534	0.025625	UP
	ENSDARG00000078954	140.496	212.795	199.954	106.148	120.672	137.946	-0.596661	0.0268427	DOWN		ENSDARG00000032103	598.561	623.969	531.566	535.346	455.489	495.925	-0.239004	0.031527	DOWN		ENSDARG00000067795	34.8606	42.4763	28.2339	9.63601	14.4186	21.7854	-0.239004	0.031527	DOWN		ENSDARG00000086628	4.48825	3.8279	3.01037	0	0.686649	0	-3.54419	0.025625	DOWN
	ENSDARG00000070621	1.20857	7.4135	3.81904	18.8011	13.9009	20.0513	2.06031	0.0268609	UP		ENSDARG00000076230	16.5949	1.7589	20.8529	0.493179	3.43689	2.14012	-2.6063	0.0315295	DOWN		ENSDARG00000011027	202.85	223.209	224.786	170.557	154.843	179.225	-2.6063	0.0315295	DOWN		ENSDARG00000073741	22.94	20.3173	26.3408	33.0889	34.3324	37.9013	0.599315	0.025625	UP
	ENSDARG00000094107	40.7893	36.7929	37.372	51.3112	59.0051	55.8838	0.535198	0.0268615	UP		ENSDARG00000038991	46.9235	51.4478	49.0226	36.2487	34.5711	29.9617	-0.552001	0.0315295	DOWN		ENSDARG00000060065	42.5464	44.3086	34.7495	57.8161	82.1231	55.2497	-0.552001	0.0315295	DOWN		ENSDARG00000021611	2.99217	6.47798	2.25778	11.5499	13.733	7.08945	1.42458	0.025625	UP
	ENSDARG00000076309	74.3271	71.3892	111.298	123.382	150.101	161.153	0.761356	0.0268809	UP		ENSDARG00000043685	20.6006	13.1917	17.9262	22.9328	26.0799	32.8801	0.684568	0.0315295	UP		ENSDARG00000103002	49.6832	44.6418	50.4953	56.3707	87.1382	72.9925	0.684568	0.0315295	UP		ENSDARG00000070455	25.4334	28.562	19.1911	7.80399	13.5613	16.6329	-0.938691	0.0256416	DOWN
	ENSDARG00000093833	96.9878	80.1756	82.1094	65.0203	66.5471	67.5804	-0.378927	0.0270035	DOWN		ENSDARG00000079000	184.261	260.097	223.529	177.051	166.588	138.914	-0.477087	0.0315492	DOWN		ENSDARG00000015164	74.9365	55.8022	76.5574	96.1192	96.5416	111.173	-0.477087	0.0315492	DOWN		ENSDARG00000009640	42.8877	39.1623	56.0682	73.3575	66.4333	55.8976	0.503038	0.0256428	UP
	ENSDARG00000021483	293.985	310.543	306.069	266.74	232.619	249.156	-0.284864	0.0270913	DOWN		ENSDARG00000076919	2.86119	9.45408	4.39009	18.9874	21.8344	12.6462	1.59306	0.0317298	UP		ENSDARG00000104771	63.4078	59.1337	52.6672	32.7625	45.4498	33.9134	1.59306	0.0317298	UP		ENSDARG00000015540	14.4621	19.1395	13.5467	27.1579	25.406	31.0845	0.816384	0.0256428	UP
	ENSDARG00000073999	19.9414	19.2202	17.7313	12.534	5.76741	3.34189	-1.45741	0.0270913	DOWN		ENSDARG00000091768	105.292	122.024	84.875	147.461	115.641	147.669	0.390794	0.0317568	UP		ENSDARG00000060184	9.05826	5.33036	7.05849	15.8994	13.7917	20.4379	0.390794	0.0317568	UP		ENSDARG00000101589	0.997389	2.06117	1.12889	3.43376	6.52316	4.36274	1.71937	0.0256428	UP
	ENSDARG00000077540	43.5085	59.308	44.7373	30.9434	26.0273	24.3215	-0.86812	0.0271248	DOWN		ENSDARG00000004311	118.453	117.846	97.6794	133.898	136.869	129.964	0.263345	0.0317568	UP		ENSDARG00000044061	3.56841	2.83175	3.25776	9.39511	5.95549	12.3526	0.263345	0.0317568	UP		ENSDARG00000073926	15.9582	26.2064	16.1808	8.74047	10.8147	13.6336	-0.820113	0.0256428	DOWN
	ENSDARG00000017388	1.20857	1.37287	0.545577	4.70026	6.35894	3.89887	2.23576	0.0271868	UP		ENSDARG00000002682	49.2125	32.9793	53.0469	31.8101	26.6865	30.1563	-0.599117	0.0317568	DOWN		ENSDARG00000006878	2.47043	1.33259	0.54296	6.74521	6.26894	7.41154	-0.599117	0.0317568	DOWN		ENSDARG00000061989	8.97651	5.59462	7.52593	18.1053	15.4496	13.9062	1.11506	0.0256428	UP
	ENSDARG00000006038	100.311	101.867	103.114	141.791	127.918	122.722	0.359152	0.0271961	UP		ENSDARG00000092073	4.5779	6.81573	5.12177	2.95908	0.80868	2.33468	-1.45586	0.0317568	DOWN		ENSDARG00000068192	67.5252	33.3147	36.3783	89.374	85.571	71.6449	-1.45586	0.0317568	DOWN		ENSDARG00000078355	300.214	297.692	311.197	240.987	254.403	250.585	-0.284816	0.0256428	DOWN
	ENSDARG00000069790	21.15	20.593	14.4578	26.2431	31.0553	29.8913	0.638138	0.0272753	UP		ENSDARG00000038898	26.8952	19.128	14.2678	8.13746	13.3432	11.868	-0.834688	0.0317568	DOWN		ENSDARG00000098257	3.8429	4.83064	8.14441	13.7313	14.1051	8.7591	-0.834688	0.0317568	DOWN		ENSDARG00000044923	8.47781	11.4837	8.27853	3.1216	3.94823	4.36274	-1.29969	0.0256428	DOWN
	ENSDARG00000060350	40.4871	44.2064	47.4652	67.3704	54.2728	62.0106	0.469633	0.0273721	UP		ENSDARG00000100452	44.0623	61.3416	69.5097	84.0871	105.937	102.531	0.730059	0.0317568	UP		ENSDARG00000100385	35.6841	35.3136	33.1206	19.9947	23.822	22.01	0.730059	0.0317568	UP		ENSDARG00000090340	2.99217	6.18352	1.12889	14.0472	10.9864	13.6336	1.84689	0.025688	UP
	ENSDARG00000015930	29.9121	31.3014	42.8278	12.9257	20.9993	23.7645	-0.830248	0.0273721	DOWN		ENSDARG00000035122	191.7	209.969	201.944	258.179	304.468	273.936	0.468871	0.0317568	UP		ENSDARG00000020363	12.3522	9.4947	10.8592	20.2356	20.0606	17.5182	0.468871	0.0317568	UP		ENSDARG00000016454	7.48042	7.06688	6.02075	11.8621	12.703	15.5423	0.962782	0.025688	UP
	ENSDARG00000007601	2.41714	5.49148	10.366	35.6437	72.906	46.6008	3.07713	0.0273864	UP		ENSDARG00000024209	180.827	205.791	216.212	239.192	253.926	254.675	0.30776	0.0317572	UP		ENSDARG00000063577	36.782	28.151	17.3747	102.624	51.7187	61.5383	0.30776	0.0317572	UP		ENSDARG00000109597	20.4465	26.7953	18.0622	62.1198	37.9373	39.81	1.08596	0.025688	UP
	ENSDARG00000026834	111.793	103.514	102.841	74.0291	82.8141	75.5638	-0.450069	0.0273864	DOWN		ENSDARG00000029292	113.875	123.343	113.411	95.9234	100.276	92.9981	-0.280016	0.031805	DOWN		ENSDARG00000016484	355.468	375.124	392.56	318.711	300.282	306.119	-0.280016	0.031805	DOWN		ENSDARG00000018325	99.7389	119.254	108.75	135.477	134.068	127.337	0.272865	0.025718	UP
	ENSDARG00000104437	64.3564	60.4063	71.4706	88.5216	82.5183	82.9902	0.370329	0.0273922	UP		ENSDARG00000089225	25.1785	24.8444	20.1212	10.8499	17.791	10.8952	-0.822667	0.0320875	DOWN		ENSDARG00000100281	2.19594	2.49861	3.25776	10.3587	5.95549	8.53451	-0.822667	0.0320875	DOWN		ENSDARG00000018049	341.606	303.287	343.935	389.575	423.147	363.743	0.252266	0.025718	UP
	ENSDARG00000088357	19.3371	8.23722	12.0027	37.2104	21.7387	37.3178	1.27716	0.0273922	UP		ENSDARG00000063718	72.6742	85.5264	73.8998	112.445	112.407	116.345	0.549616	0.0321326	UP		ENSDARG00000055966	29.0962	30.6496	38.0072	13.7313	20.0606	12.5772	0.549616	0.0321326	UP		ENSDARG00000070174	88.7677	77.1468	62.4652	157.328	114.155	127.883	0.806998	0.0257952	UP
	ENSDARG00000076241	0.906428	2.19659	1.36394	3.5252	4.14071	5.75547	1.57277	0.0274286	UP		ENSDARG00000057011	3.43343	0	3.29256	8.13746	8.49114	9.92239	2.16639	0.0323238	UP		ENSDARG00000053459	89.2101	80.9548	71.1278	52.2754	56.107	53.9021	2.16639	0.0323238	UP		ENSDARG00000089477	4.48825	1.76672	0.752593	10.6134	9.78475	5.7261	1.96079	0.0257952	UP
	ENSDARG00000019881	617.882	546.128	503.295	390.905	473.076	368.907	-0.434168	0.0274322	DOWN		ENSDARG00000063133	0.572238	0.659587	0.36584	4.43861	3.63906	3.50202	2.74852	0.0323965	UP		ENSDARG00000003197	48.5852	41.4769	42.3509	64.3204	64.57	73.2171	2.74852	0.0323965	UP		ENSDARG00000099294	113.204	108.064	123.802	143.593	150.204	140.698	0.333667	0.0258199	UP
	ENSDARG00000094370	3.92785	2.74574	3.27346	5.87533	7.68988	8.54038	1.15922	0.0275995	UP		ENSDARG00000101321	0.572238	0	1.46336	5.17838	3.43689	3.30746	2.65556	0.0323965	UP		ENSDARG00000002909	270.65	226.374	289.941	331.238	325.671	305.445	2.65556	0.0323965	UP		ENSDARG00000005423	101.734	95.9918	118.91	79.2886	81.7112	64.8958	-0.484869	0.025839	DOWN
	ENSDARG00000060168	129.015	118.341	119.481	94.397	100.412	100.257	-0.311944	0.0276798	DOWN		ENSDARG00000022410	309.008	255.48	238.162	166.941	201.766	207.203	-0.473698	0.0323965	DOWN		ENSDARG00000103234	3.56841	6.66295	4.34368	28.4262	23.5085	21.1117	-0.473698	0.0323965	DOWN		ENSDARG00000038095	3.98956	1.47227	4.51556	9.98911	15.4496	13.0882	1.99085	0.0258493	UP
	ENSDARG00000079328	6.04285	4.94233	7.63808	10.9673	29.4286	52.5419	2.33303	0.0278621	UP		ENSDARG00000029639	28.6119	17.8088	44.2667	19.7272	15.3649	14.5918	-0.860773	0.032475	DOWN		ENSDARG00000102452	93.053	125.097	111.307	78.2926	69.2717	68.5006	-0.860773	0.032475	DOWN		ENSDARG00000116781	78.7938	59.4796	69.9912	126.113	114.842	81.256	0.635351	0.025873	UP
	ENSDARG00000060594	60.7307	73.3113	76.6536	94.0053	101.595	120.865	0.589194	0.0278621	UP		ENSDARG00000099911	70.3853	31.2205	63.6562	20.7135	24.4626	36.1876	-0.995688	0.032475	DOWN		ENSDARG00000071679	8.50928	10.4941	8.14441	13.4904	21.0009	18.6412	-0.995688	0.032475	DOWN		ENSDARG00000071233	12.9661	14.1338	12.0415	25.2849	23.3461	22.0864	0.848521	0.0259319	UP
	ENSDARG00000061030	12.9921	12.0813	18.2768	22.7179	35.6396	51.0566	1.34508	0.0278621	UP		ENSDARG00000086103	125.892	144.889	133.532	107.267	56.4055	74.9044	-0.767906	0.0326041	DOWN		ENSDARG00000092979	1.09797	1.99888	1.62888	7.70881	9.4034	8.7591	-0.767906	0.0326041	DOWN		ENSDARG00000099479	5.48564	2.35563	2.63408	9.67695	8.58311	11.4522	1.53707	0.0259319	UP
	ENSDARG00000087749	81.8807	67.5452	86.2012	101.056	126.587	118.451	0.559318	0.0279515	UP		ENSDARG00000091879	5.72238	5.05683	10.6094	16.5215	16.9823	10.7006	1.04728	0.0326041	UP		ENSDARG00000052341	2.19594	3.66462	3.25776	8.43151	11.5975	6.28858	1.04728	0.0326041	UP		ENSDARG00000063352	32.9139	29.7398	33.1141	11.5499	21.2861	15.8149	-0.960159	0.0259319	DOWN
	ENSDARG00000086100	6.04285	12.905	17.1857	2.74182	3.84494	4.82717	-1.62828	0.0279515	DOWN		ENSDARG00000103659	2.86119	1.97876	2.19504	9.86359	5.45859	4.28025	1.49496	0.0326041	UP		ENSDARG00000009494	245.397	246.696	242.703	162.608	208.129	179.225	1.49496	0.0326041	UP		ENSDARG00000034897	55.3551	50.0571	51.1763	65.8657	71.9265	73.0759	0.43253	0.0259319	UP
	ENSDARG00000079482	14.2007	15.3761	17.4585	25.8514	24.2527	30.4483	0.77478	0.0280144	UP		ENSDARG00000025554	22.8895	36.9369	24.8772	50.3043	45.6904	45.3317	0.716044	0.0326041	UP		ENSDARG00000031560	122.149	113.603	121.623	88.8922	104.378	77.9335	0.716044	0.0326041	UP		ENSDARG00000032221	136.144	131.032	135.09	84.2831	90.6376	107.705	-0.508537	0.0259319	DOWN
	ENSDARG00000114920	28.0993	39.5387	39.0088	8.22546	18.0416	19.68	-1.18111	0.0280144	DOWN		ENSDARG00000052099	2.28895	0	4.39009	0	0	0	-6.0198	0.0326176	DOWN		ENSDARG00000028335	191.047	187.729	277.453	398.449	458.573	462.66	-6.0198	0.0326176	DOWN		ENSDARG00000038066	388.483	434.319	429.731	389.887	347.788	297.484	-0.276115	0.0259319	DOWN
	ENSDARG00000004537	565.309	587.588	625.504	673.704	688.836	703.467	0.216374	0.0280144	UP		ENSDARG00000078401	43.4901	47.7101	52.681	22.6863	33.3581	39.3005	-0.592335	0.032651	DOWN		ENSDARG00000060126	1.37246	2.49861	2.17184	7.70881	5.64204	7.18695	-0.592335	0.032651	DOWN		ENSDARG00000069324	2.99217	1.17781	2.25778	11.8621	11.5014	12.5429	2.51965	0.0259319	UP
	ENSDARG00000059064	54.3857	61.23	61.3774	83.038	80.448	79.4627	0.455214	0.0280144	UP		ENSDARG00000029500	20.6006	34.5184	29.2672	44.8793	47.51	40.4678	0.63318	0.0326568	UP		ENSDARG00000094478	7.96029	10.3276	14.6599	23.1264	25.7026	23.5822	0.63318	0.0326568	UP		ENSDARG00000037905	1.49608	2.06117	4.51556	4.99455	15.1063	21.541	2.3444	0.0260075	UP
	ENSDARG00000104906	255.613	253.157	289.701	221.696	172.579	187.517	-0.46204	0.0280526	DOWN		ENSDARG00000015449	0.572238	1.53904	6.21929	14.3022	14.7584	12.2571	2.26685	0.0326568	UP		ENSDARG00000086529	122.424	123.098	81.987	229.337	217.532	244.132	2.26685	0.0326568	UP		ENSDARG00000075898	46.8773	57.4184	59.8312	30.9038	29.0109	24.5404	-0.961008	0.0260075	DOWN
	ENSDARG00000073784	10.2729	11.8067	10.6388	4.70026	5.91529	6.68378	-0.901248	0.0280526	DOWN		ENSDARG00000040158	19.4561	20.8869	21.9504	33.043	28.1016	29.3781	0.534432	0.0326568	UP		ENSDARG00000070289	12.3522	12.3265	24.9762	56.3707	62.3759	42.2233	0.534432	0.0326568	UP		ENSDARG00000096097	0.997389	1.76672	3.76297	21.8512	31.2425	23.4497	3.50756	0.0260075	UP
	ENSDARG00000031560	98.1964	122.735	122.209	86.1715	95.6799	82.4332	-0.375572	0.0282689	DOWN		ENSDARG00000017386	42.3456	67.9375	74.6315	37.4816	40.6362	42.8025	-0.624819	0.0326914	DOWN		ENSDARG00000027046	376.604	327.317	352.381	288.358	285.863	263.896	-0.624819	0.0326914	DOWN		ENSDARG00000043361	23.9373	21.2007	15.0519	9.05263	10.6431	9.27082	-1.04426	0.0263063	DOWN
	ENSDARG00000100452	61.0328	53.2674	71.7434	88.9133	104.996	113.81	0.729689	0.028364	UP		ENSDARG00000105118	84.119	100.257	94.021	121.569	128.378	164.4	0.568258	0.0328785	UP		ENSDARG00000003927	68.0742	64.9638	84.7018	120.45	115.035	101.965	0.568258	0.0328785	UP		ENSDARG00000028816	0.498695	0.883361	1.50519	7.80399	2.7466	4.36274	2.27284	0.0265176	UP
	ENSDARG00000059177	17.8264	18.671	10.6388	30.16	29.4286	25.6211	0.852084	0.0283884	UP		ENSDARG00000070455	23.4618	23.5253	18.6579	9.37041	10.3107	15.1754	-0.907231	0.0328785	DOWN		ENSDARG00000075931	29.9197	26.6518	29.8628	41.4349	37.6136	43.1217	-0.907231	0.0328785	DOWN		ENSDARG00000000529	73.3081	65.3687	83.9141	107.071	98.0191	82.3467	0.370177	0.0265811	UP
	ENSDARG00000018890	251.081	261.12	251.238	209.945	224.929	187.888	-0.293677	0.0283991	DOWN		ENSDARG00000000747	15.4504	16.2698	18.6579	10.1102	7.88463	9.72784	-0.862967	0.0331319	DOWN		ENSDARG00000024940	83.9948	46.8072	57.5538	35.8942	32.285	24.256	-0.862967	0.0331319	DOWN		ENSDARG00000008275	9.4752	7.95024	7.52593	22.4755	14.763	20.1777	1.20022	0.0267239	UP
	ENSDARG00000044492	11.7836	14.0033	16.9129	25.8514	24.1048	28.0347	0.865593	0.0286944	UP		ENSDARG00000011188	220.884	216.345	218.041	171.38	193.072	191.638	-0.235698	0.0331769	DOWN		ENSDARG00000069122	0.274493	0.166574	1.08592	6.50431	6.89583	7.86073	-0.235698	0.0331769	DOWN		ENSDARG00000034195	6.48303	7.65579	11.2889	3.43376	1.71662	1.36336	-1.98216	0.0267239	DOWN
	ENSDARG00000008953	78.255	95.0026	83.7461	60.7117	64.3288	66.4664	-0.422214	0.028754	DOWN		ENSDARG00000109517	171.671	133.676	265.6	274.947	432.24	368.88	0.919224	0.0333707	UP		ENSDARG00000061256	0.274493	1.83231	2.17184	16.3812	17.2396	6.06399	0.919224	0.0333707	UP		ENSDARG00000059549	114.7	109.537	109.879	100.203	90.981	88.8908	-0.254764	0.0267996	DOWN
	ENSDARG00000020107	8.76214	11.2575	10.6388	3.91689	4.43647	6.31246	-1.04529	0.028754	DOWN		ENSDARG00000097618	1.71671	0.219862	0.731681	3.20567	2.42604	4.86392	2.20132	0.0333707	UP		ENSDARG00000052427	38.429	39.478	41.808	54.9253	61.749	48.7365	2.20132	0.0333707	UP		ENSDARG00000104392	21.9426	18.2561	23.3304	32.4646	34.8474	33.2659	0.667256	0.0268637	UP
	ENSDARG00000099156	37.7678	54.6402	42.8278	19.9761	31.7947	19.8657	-0.904266	0.028795	DOWN		ENSDARG00000098941	2.86119	1.09931	2.92672	5.42497	6.26727	7.1986	1.52409	0.0333707	UP		ENSDARG00000102861	14.2736	10.6607	10.3162	21.681	28.5237	21.1117	1.52409	0.0333707	UP		ENSDARG00000006580	1222.8	1261.14	1308.01	1099.11	1046.62	969.619	-0.283657	0.0269618	DOWN
	ENSDARG00000093821	5.74071	2.74574	8.72923	21.1512	19.9641	12.0679	1.61488	0.0288217	UP		ENSDARG00000076624	8.01133	7.47532	4.75593	15.5351	12.5345	18.6774	1.20976	0.0333707	UP		ENSDARG00000069194	11.2542	15.3248	15.2029	2.6499	4.7017	3.36888	1.20976	0.0333707	UP		ENSDARG00000035129	2.49347	3.23899	2.63408	8.74047	6.3515	4.90808	1.2284	0.0269834	UP
	ENSDARG00000086183	3.62571	3.29489	3.27346	12.1423	11.0912	7.61208	1.58129	0.0288217	UP		ENSDARG00000061024	56.6515	67.7176	70.6072	82.361	100.883	98.8348	0.5265	0.0333827	UP		ENSDARG00000068148	87.8377	88.7838	112.393	128.641	138.23	159.236	0.5265	0.0333827	UP		ENSDARG00000075334	99.7389	214.068	104.987	261.902	283.071	299.393	0.996853	0.0269834	UP
	ENSDARG00000038991	47.1343	41.1861	51.557	34.8603	31.2032	29.52	-0.554154	0.0288269	DOWN		ENSDARG00000054583	56.0793	40.2348	51.5835	69.7849	70.3552	62.6473	0.468184	0.0333827	UP		ENSDARG00000014081	16.1951	14.6585	16.2888	9.15421	8.14962	8.98369	0.468184	0.0333827	UP		ENSDARG00000061216	8.47781	10.3059	9.03112	3.74592	2.57493	0	-2.12677	0.0271135	DOWN
	ENSDARG00000098868	29.3078	39.5387	45.0101	25.4598	26.7667	17.6377	-0.708341	0.0288269	DOWN		ENSDARG00000042796	8.58357	8.13491	6.58513	4.19202	3.43689	3.50202	-1.0595	0.0334087	DOWN		ENSDARG00000038030	46.3893	50.3053	41.808	62.875	55.1666	65.1317	-1.0595	0.0334087	DOWN		ENSDARG00000036144	97.7442	122.493	106.868	36.5227	46.8638	78.5293	-1.01807	0.0271135	DOWN
	ENSDARG00000074311	1.81286	1.0983	2.18231	34.0769	2.07035	44.1872	3.94149	0.0289228	UP		ENSDARG00000079654	25.1785	34.7382	33.2915	56.7156	38.6145	58.367	0.706369	0.0334087	UP		ENSDARG00000039263	68.3487	65.7966	41.265	35.4124	38.2405	41.325	0.706369	0.0334087	UP		ENSDARG00000037593	55.8538	98.053	54.563	123.927	129.262	143.97	0.914803	0.0272071	UP
	ENSDARG00000056079	32.3293	29.9286	29.4612	47.0026	35.4918	53.4702	0.564709	0.0290663	UP		ENSDARG00000002402	52.0736	50.3485	49.7543	91.7314	71.7704	64.3983	0.581932	0.0334087	UP		ENSDARG00000022466	68.0742	65.4635	66.2412	50.1073	50.4649	48.9611	0.581932	0.0334087	UP		ENSDARG00000074428	13.9635	15.3116	16.5571	27.4701	25.921	21.8137	0.71044	0.0272071	UP
	ENSDARG00000055757	19.3371	14.827	15.0034	25.8514	27.9498	28.406	0.744153	0.0293033	UP		ENSDARG00000030602	34.3343	27.2629	47.5593	53.7566	66.3118	50.3902	0.650076	0.0334223	UP		ENSDARG00000044436	61.7609	65.4635	70.5849	83.5924	81.4962	93.4304	0.650076	0.0334223	UP		ENSDARG00000011245	3.49086	3.8279	4.51556	1.24864	1.02997	1.09068	-1.79885	0.0272075	DOWN
	ENSDARG00000075165	106.959	112.85	109.661	68.1538	77.0467	91.9019	-0.468689	0.0294599	DOWN		ENSDARG00000076153	8.01133	7.03559	15.3653	24.4124	23.2496	29.7672	1.35096	0.0334567	UP		ENSDARG00000000370	8.23478	7.16267	7.05849	11.5632	38.554	33.0151	1.35096	0.0334567	UP		ENSDARG00000045636	0	0	2.25778	4.05808	6.3515	3.8174	2.61646	0.0273286	UP
	ENSDARG00000018623	78.5571	69.4672	65.742	98.3138	83.8493	96.3578	0.379402	0.0294599	UP		ENSDARG00000090634	19.4561	9.8938	12.8044	20.9601	20.4192	28.989	0.773726	0.0334567	UP		ENSDARG00000096959	10.4307	12.493	10.3162	2.8908	1.56723	4.26725	0.773726	0.0334567	UP		ENSDARG00000068305	13.9635	15.3116	17.3096	11.2377	8.23979	8.99815	-0.718046	0.0274566	DOWN
	ENSDARG00000073837	356.83	369.851	351.624	292.983	301.088	299.47	-0.270768	0.0295463	DOWN		ENSDARG00000103027	73.2464	65.2991	67.3146	85.32	91.1787	91.0526	0.382832	0.0334567	UP		ENSDARG00000023815	98.2684	93.1147	101.534	75.6427	78.0482	76.586	0.382832	0.0334567	UP		ENSDARG00000021433	24.436	26.5008	28.5985	46.5118	36.0491	50.9895	0.740336	0.0274566	UP
	ENSDARG00000037962	54.3857	60.9554	60.0135	77.5543	81.6311	73.8929	0.410324	0.0295695	UP		ENSDARG00000037905	2.28895	3.07807	2.19504	6.16474	16.3758	14.7863	2.25954	0.0335424	UP		ENSDARG00000098239	13.9991	10.8273	12.4881	3.37261	1.88068	1.34755	2.25954	0.0335424	UP		ENSDARG00000062674	59.3447	58.8907	50.8	81.1615	66.09	82.074	0.437295	0.027512	UP
	ENSDARG00000104835	507.6	443.437	456.102	414.015	370.297	365.937	-0.291988	0.0297494	DOWN		ENSDARG00000004537	612.867	582.415	623.026	691.931	726.599	686.007	0.211292	0.0336032	UP		ENSDARG00000062868	155.363	161.577	141.17	131.05	110.96	119.932	0.211292	0.0336032	UP		ENSDARG00000000370	7.48042	7.95024	12.0415	14.3593	37.7657	42.5367	1.78392	0.0275984	UP
	ENSDARG00000056797	2.71928	4.39318	4.91019	13.7091	11.3869	14.4815	1.70317	0.0297494	UP		ENSDARG00000076754	132.759	108.832	92.9235	62.6338	91.9874	74.7098	-0.536177	0.0336032	DOWN		ENSDARG00000090634	13.9991	11.6602	13.574	20.4765	28.2102	20.6625	-0.536177	0.0336032	DOWN		ENSDARG00000026862	48.3734	13.2504	12.7941	12.7985	1.54496	1.63603	-2.25617	0.0276767	DOWN
	ENSDARG00000023815	93.9664	101.592	102.841	84.9964	77.7861	76.1208	-0.324047	0.0297642	DOWN		ENSDARG00000095241	102.431	110.151	118.166	73.9769	62.6727	84.6322	-0.581539	0.033641	DOWN		ENSDARG00000099672	6.03884	9.4947	6.51553	2.409	1.88068	2.69511	-0.581539	0.033641	DOWN		ENSDARG00000058022	29.9217	22.3785	24.8356	40.5808	43.6022	29.1758	0.565109	0.027683	UP
	ENSDARG00000069342	113.304	136.738	120.573	91.2634	61.3712	92.4589	-0.604548	0.0299131	DOWN		ENSDARG00000055759	247.207	230.196	237.796	208.861	192.264	200.004	-0.249373	0.033695	DOWN		ENSDARG00000014303	37.88	50.3053	60.8116	76.6063	80.5558	66.2547	-0.249373	0.033695	DOWN		ENSDARG00000042866	5.48564	2.06117	1.12889	16.2323	9.95641	12.2702	2.20181	0.0277253	UP
	ENSDARG00000077943	129.317	152.389	143.214	173.518	164.297	167.28	0.247796	0.0299131	UP		ENSDARG00000088357	8.01133	17.8088	11.7069	34.0294	22.643	35.6039	1.24919	0.0337468	UP		ENSDARG00000077506	257.474	215.713	237.274	281.372	306.551	298.708	1.24919	0.0337468	UP		ENSDARG00000095046	31.9165	24.4396	36.1245	60.8711	53.7303	44.7181	0.789636	0.0277436	UP
	ENSDARG00000101295	23.5671	28.8303	21.0047	36.427	39.6325	36.2038	0.613477	0.0299131	UP		ENSDARG00000054916	6.29462	8.13491	6.21929	3.69885	1.81953	3.30746	-1.23607	0.0338598	DOWN		ENSDARG00000060093	132.031	138.589	159.087	89.1331	111.274	113.644	-1.23607	0.0338598	DOWN		ENSDARG00000020840	117.692	106.887	119.662	99.2668	91.3243	92.1629	-0.283398	0.0279412	DOWN
	ENSDARG00000104173	156.51	154.036	136.667	115.156	125.256	113.996	-0.333831	0.0299367	DOWN		ENSDARG00000038428	216.878	236.352	220.236	197.272	169.621	178.992	-0.305451	0.0338667	DOWN		ENSDARG00000003973	30.7432	29.6501	42.3509	68.1748	61.4356	55.0251	-0.305451	0.0338667	DOWN		ENSDARG00000109717	8.97651	9.71697	4.89186	18.1053	16.6512	12.2702	0.991042	0.0279654	UP
	ENSDARG00000079238	20.8478	22.2405	22.3687	47.3943	45.9914	23.3932	0.827185	0.0299447	UP		ENSDARG00000033852	236.334	259.877	193.895	195.792	177.505	150.976	-0.399237	0.0338667	DOWN		ENSDARG00000054374	95.5235	91.6156	108.592	142.372	132.588	135.878	-0.399237	0.0338667	DOWN		ENSDARG00000077307	19.9478	34.4511	21.8252	9.67695	15.2779	15.2696	-0.922202	0.0282104	DOWN
	ENSDARG00000101556	9.06428	6.3152	4.91019	1.17507	1.77459	3.34189	-1.62333	0.0299595	DOWN		ENSDARG00000067981	45.779	45.7314	39.5108	36.4953	32.5494	29.1835	-0.416397	0.0340646	DOWN		ENSDARG00000063905	3332.07	2924.7	2600.78	1981.65	1824.26	2186.85	-0.416397	0.0340646	DOWN		ENSDARG00000027600	53.3603	60.9519	57.5734	69.9238	82.0545	68.4405	0.358264	0.0282104	UP
	ENSDARG00000006527	322.084	328.94	367.446	389.73	391.001	409.196	0.224539	0.0300366	UP		ENSDARG00000061989	7.43909	7.91504	9.14601	17.5079	20.6213	12.8407	1.0494	0.0341376	UP		ENSDARG00000060868	5.76435	5.33036	8.14441	10.3587	17.553	12.5772	1.0494	0.0341376	UP		ENSDARG00000002385	100.238	102.175	107.621	82.7223	83.2562	66.5318	-0.414267	0.0283188	DOWN
	ENSDARG00000010266	721.517	644.974	685.79	567.948	556.777	559.024	-0.285614	0.0301004	DOWN		ENSDARG00000078069	31.4731	319.68	31.0964	26.6317	24.8669	25.0978	-2.34575	0.034184	DOWN		ENSDARG00000062518	140.54	125.097	125.424	82.8697	114.095	105.334	-2.34575	0.034184	DOWN		ENSDARG00000006639	42.8877	52.4127	30.48	67.4265	58.5368	68.9858	0.62468	0.0285242	UP
	ENSDARG00000109458	135.058	124.931	148.67	247.547	267.963	162.453	0.728599	0.0301265	UP		ENSDARG00000025220	58.3683	44.4122	75.729	81.8678	159.31	111.87	0.994675	0.034184	UP		ENSDARG00000042141	10.9797	4.33092	7.05849	2.1681	2.50757	2.02133	0.994675	0.034184	UP		ENSDARG00000101251	32.9139	37.1011	42.5215	63.3684	50.1254	50.9895	0.540884	0.0285242	UP
	ENSDARG00000039913	77.3485	80.9993	68.7427	60.32	56.7868	61.0823	-0.35072	0.0301265	DOWN		ENSDARG00000079238	18.3116	18.4684	28.9014	49.8111	35.7841	30.9345	0.822138	0.0342234	UP		ENSDARG00000007098	61.7609	56.3019	65.1553	82.147	70.839	92.3074	0.822138	0.0342234	UP		ENSDARG00000099885	53.859	47.1126	56.0682	85.8439	70.3815	75.8026	0.563294	0.0286831	UP
	ENSDARG00000091326	161.042	174.904	184.405	141.791	145.22	135.718	-0.299997	0.0301265	DOWN		ENSDARG00000059109	36.6232	39.3554	26.7064	15.5351	19.6105	17.5101	-0.962233	0.0346729	DOWN		ENSDARG00000030665	63.4078	56.1354	64.6123	85.2787	110.02	134.082	-0.962233	0.0346729	DOWN		ENSDARG00000030107	330.635	286.798	315.713	241.299	233.804	189.507	-0.487846	0.0286831	DOWN
	ENSDARG00000056186	448.38	417.078	398.271	493.919	491.857	471.763	0.205786	0.0301265	UP		ENSDARG00000011824	16.5949	14.9506	13.5361	22.1931	29.719	21.2067	0.702919	0.0346946	UP		ENSDARG00000003395	5.76435	4.99721	6.51553	15.4176	18.1799	24.0314	0.702919	0.0346946	UP		ENSDARG00000103856	73.3081	60.363	81.2801	103.949	92.8693	95.4349	0.445254	0.0286831	UP
	ENSDARG00000103576	0.604285	0	0.545577	2.74182	2.514	13.5532	3.96424	0.0301891	UP		ENSDARG00000011245	3.43343	1.97876	5.48761	0.739769	1.41519	0.972784	-1.73165	0.0348211	DOWN		ENSDARG00000071868	80.7009	87.1181	72.7567	35.6533	16.9261	39.079	-1.73165	0.0348211	DOWN		ENSDARG00000057644	0.498695	1.76672	1.50519	4.37024	4.29156	8.72548	2.10152	0.0286831	UP
	ENSDARG00000039872	30.5164	28.8303	24.551	15.2759	18.4853	17.2664	-0.708246	0.0301891	DOWN		ENSDARG00000055966	37.7677	26.1636	31.8281	11.5897	25.4734	11.0897	-0.976511	0.0348211	DOWN		ENSDARG00000091161	1.37246	2.99833	1.08592	7.22701	4.7017	9.20828	-0.976511	0.0348211	DOWN		ENSDARG00000060868	6.98173	6.47798	3.76297	11.2377	13.5613	11.1795	1.06767	0.0289464	UP
	ENSDARG00000092810	79.1614	48.5996	51.557	109.281	110.172	113.624	0.895905	0.0302544	UP		ENSDARG00000005356	9.72804	9.01436	6.21929	13.5624	14.7584	18.0938	0.899557	0.0348211	UP		ENSDARG00000044102	5.48985	9.82785	1.62888	0.481801	0	0.673777	0.899557	0.0348211	UP		ENSDARG00000079578	375.517	454.342	414.679	318.091	341.436	367.015	-0.278916	0.0289487	DOWN
	ENSDARG00000006601	3.32357	1.37287	3.81904	11.7507	7.24623	10.7683	1.78479	0.0303109	UP		ENSDARG00000038866	226.034	208.429	214.017	179.271	185.794	188.915	-0.225084	0.0349492	DOWN		ENSDARG00000114227	0	0	0	0.963601	3.76136	2.9197	-0.225084	0.0349492	DOWN		ENSDARG00000077207	12.4674	17.9617	11.6652	21.539	23.5177	28.0851	0.784723	0.0289904	UP
	ENSDARG00000091841	16.92	17.5727	14.4578	9.79222	6.35894	9.84	-0.924239	0.0304063	DOWN		ENSDARG00000077870	137.909	111.03	128.044	94.6904	100.074	109.925	-0.300436	0.0349992	DOWN		ENSDARG00000076302	102.111	93.781	89.0455	69.8611	75.8541	60.1907	-0.300436	0.0349992	DOWN		ENSDARG00000078335	93.2559	122.493	132.456	155.768	175.095	146.97	0.452947	0.0290303	UP
	ENSDARG00000013613	4.83428	2.19659	11.4571	15.6675	20.112	32.6762	1.88977	0.0304063	UP		ENSDARG00000002952	5.72238	3.07807	2.19504	16.0283	12.3324	36.1876	2.62102	0.0349992	UP		ENSDARG00000100700	73.0151	83.62	68.413	52.0345	61.1221	40.6512	2.62102	0.0349992	UP		ENSDARG00000041243	448.825	421.952	460.211	372.094	351.221	399.463	-0.24552	0.0290303	DOWN
	ENSDARG00000100973	32.9336	29.3794	37.372	50.9195	44.9562	47.5291	0.521095	0.0305307	UP		ENSDARG00000038985	132.759	109.052	106.46	77.9223	87.7418	95.3328	-0.408868	0.0355438	DOWN		ENSDARG00000020820	282.453	309.661	293.199	197.057	248.877	234.474	-0.408868	0.0355438	DOWN		ENSDARG00000054191	313.679	364.828	389.091	300.61	298.864	254.402	-0.323284	0.0290303	DOWN
	ENSDARG00000008377	51.3643	23.6134	54.0121	16.0592	12.7179	19.3087	-1.4246	0.0306182	DOWN		ENSDARG00000113737	1.14448	0.439725	0	5.67156	1.81953	3.89114	2.95893	0.0356293	UP		ENSDARG00000011026	8.23478	12.9928	6.51553	5.29981	2.82102	2.02133	2.95893	0.0356293	UP		ENSDARG00000015356	31.4178	30.6232	27.8459	4.6824	13.0463	14.4516	-1.46209	0.0293786	DOWN
	ENSDARG00000043873	299.726	274.299	282.063	225.613	223.154	228.362	-0.33818	0.0308031	DOWN		ENSDARG00000090687	47.4957	67.058	57.0711	45.3725	31.1342	43.3862	-0.528725	0.0357587	DOWN		ENSDARG00000074121	348.606	338.644	363.783	279.444	294.953	301.178	-0.528725	0.0357587	DOWN		ENSDARG00000104069	27.4282	23.5563	25.9645	39.3321	39.8256	36.2653	0.58894	0.0295013	UP
	ENSDARG00000027825	4.23	3.02031	2.4551	6.65871	10.3518	10.5826	1.51914	0.0308031	UP		ENSDARG00000039729	71.5297	92.3422	92.1918	125.268	121.302	109.535	0.466074	0.0357754	UP		ENSDARG00000103433	39.8014	53.137	39.6361	72.511	64.2566	66.7039	0.466074	0.0357754	UP		ENSDARG00000052527	59.8434	49.4682	47.4134	33.7132	40.6839	42.8094	-0.412606	0.0299298	DOWN
	ENSDARG00000040959	16.92	13.1796	12.0027	27.4182	25.5836	23.0219	0.849814	0.0308031	UP		ENSDARG00000059642	188.266	161.599	198.286	158.804	125.952	153.116	-0.321324	0.0358097	DOWN		ENSDARG00000099911	63.1333	56.4685	65.1553	23.1264	26.643	39.7528	-0.321324	0.0358097	DOWN		ENSDARG00000102483	333.128	429.902	358.611	332.762	265.046	270.763	-0.372267	0.0299298	DOWN
	ENSDARG00000105464	2.115	0.549148	0.545577	5.48364	5.91529	4.82717	2.32843	0.0308324	UP		ENSDARG00000006585	14.8782	17.8088	16.4628	26.3851	23.0474	23.9305	0.567794	0.0358908	UP		ENSDARG00000026149	93.3275	77.6234	121.08	33.2443	7.52272	7.63614	0.567794	0.0358908	UP		ENSDARG00000030881	15.4595	17.6672	17.3096	9.67695	12.8747	7.08945	-0.754702	0.0299558	DOWN
	ENSDARG00000036144	118.138	112.575	136.394	50.5278	55.8995	78.72	-0.978887	0.0308324	DOWN		ENSDARG00000098141	42.3456	43.5327	39.5108	30.0839	30.7299	29.9617	-0.466302	0.0361387	DOWN		ENSDARG00000112928	1.09797	1.83231	0.54296	3.37261	4.7017	4.71644	-0.466302	0.0361387	DOWN		ENSDARG00000011897	81.2872	70.6688	68.8623	53.6915	60.2534	57.5336	-0.359888	0.0299558	DOWN
	ENSDARG00000086450	34.4443	37.0675	34.3714	12.1423	23.9569	17.6377	-0.954179	0.0308324	DOWN		ENSDARG00000007836	1016.87	1134.93	1044.11	949.863	784.016	850.213	-0.30721	0.0361415	DOWN		ENSDARG00000068590	7.13681	11.8267	5.97256	16.1403	15.0454	17.2936	-0.30721	0.0361415	DOWN		ENSDARG00000102452	95.2507	129.265	128.317	94.2722	69.3515	75.8026	-0.568217	0.0299558	DOWN
	ENSDARG00000016139	18.7328	21.4168	16.9129	8.61715	12.7179	10.7683	-0.812712	0.0308324	DOWN		ENSDARG00000005134	26.3229	59.5827	45.7301	27.1249	31.7407	21.0121	-0.741349	0.0361415	DOWN		ENSDARG00000037514	34.3116	28.9838	24.9762	18.5493	8.77651	12.3526	-0.741349	0.0361415	DOWN		ENSDARG00000086221	0.498695	0	0	4.05808	7.38148	4.36274	5.06888	0.0299558	UP
	ENSDARG00000061651	68.5864	48.0504	47.4652	27.4182	30.7595	34.5328	-0.816054	0.0308324	DOWN		ENSDARG00000008904	12.017	14.9506	15.7311	5.42497	1.21302	3.50202	-2.08807	0.0362011	DOWN		ENSDARG00000053912	262.141	250.693	261.707	327.143	292.446	301.178	-2.08807	0.0362011	DOWN		ENSDARG00000039131	0.498695	1.17781	2.25778	8.74047	7.20981	5.7261	2.39275	0.0299558	UP
	ENSDARG00000056491	10.575	7.13892	8.72923	5.09195	4.43647	3.15623	-1.07049	0.030896	DOWN		ENSDARG00000036629	80.1133	80.9093	104.63	118.363	123.93	114.399	0.424039	0.0362011	UP		ENSDARG00000059888	47.7617	44.142	59.7256	86.0014	68.9583	94.7779	0.424039	0.0362011	UP		ENSDARG00000010266	801.901	685.193	816.564	607.775	637.897	643.777	-0.285293	0.0299558	DOWN
	ENSDARG00000074691	69.795	78.8027	62.4686	80.6879	97.3066	93.2015	0.365843	0.0309134	UP		ENSDARG00000061752	30.9008	30.7807	23.7796	34.7691	40.6362	48.0555	0.532609	0.0362397	UP		ENSDARG00000075164	66.4272	78.2897	51.0383	93.4693	101.557	100.842	0.532609	0.0362397	UP		ENSDARG00000055133	163.073	191.1	168.957	280.007	327.703	384.466	0.921189	0.0302017	UP
	ENSDARG00000017385	8.15785	4.39318	7.36529	16.4509	13.9009	15.5955	1.20078	0.0309186	UP		ENSDARG00000023298	43.4901	32.3198	32.194	52.5236	55.1924	45.7208	0.519657	0.0362397	UP		ENSDARG00000086100	12.0777	13.9922	19.5466	2.409	3.76136	7.86073	0.519657	0.0362397	UP		ENSDARG00000007711	34.4099	38.5734	41.0163	50.2577	48.9237	51.2622	0.396568	0.0302251	UP
	ENSDARG00000058162	0.302143	0.823722	1.36394	2.35013	5.17588	7.0551	2.5218	0.0309186	UP		ENSDARG00000015657	1048.91	627.927	766.07	1122.72	1242.94	1268.51	0.576268	0.0363663	UP		ENSDARG00000013968	1054.33	946.639	1025.11	1160.42	1158.81	1167.66	0.576268	0.0363663	UP		ENSDARG00000117130	5.98434	7.06688	4.51556	0.31216	1.71662	0.545342	-2.60061	0.0302604	DOWN
	ENSDARG00000062795	106.656	102.965	91.9297	72.8541	74.2369	72.9646	-0.453627	0.0310478	DOWN		ENSDARG00000075092	5.15014	12.0924	16.097	17.5079	33.9646	27.2379	1.20326	0.0363933	UP		ENSDARG00000019613	4.94087	6.16323	5.97256	1.4454	1.25379	3.14429	1.20326	0.0363933	UP		ENSDARG00000071113	0.997389	0	0.752593	4.37024	4.11989	4.36274	2.96833	0.0302915	UP
	ENSDARG00000018426	71.0035	62.6029	57.8312	92.4385	84.7366	90.4166	0.482078	0.0312804	UP		ENSDARG00000061201	135.62	135.215	140.117	170.64	149.404	164.595	0.237532	0.0365774	UP		ENSDARG00000017219	545.966	542.697	488.664	673.317	698.673	622.794	0.237532	0.0365774	UP		ENSDARG00000091879	7.97912	6.47798	8.27853	15.9201	15.4496	15.5423	1.04826	0.0303254	UP
	ENSDARG00000094977	201.227	204.008	227.233	244.414	259.681	243.587	0.241872	0.0314683	UP		ENSDARG00000086739	2.86119	0.219862	1.09752	2.4659	9.90633	9.53328	2.64565	0.0368137	UP		ENSDARG00000078261	19.489	15.4914	14.117	34.2079	25.0757	29.4216	2.64565	0.0368137	UP		ENSDARG00000NNNNNN	93.2559	85.3915	100.847	113.002	135.441	115.34	0.383964	0.0303254	UP
	ENSDARG00000053979	16.92	15.6507	21.8231	27.0265	29.4286	34.5328	0.744572	0.031481	UP		ENSDARG00000053912	262.085	272.409	265.234	311.196	307.501	321.991	0.233492	0.0368137	UP		ENSDARG00000099455	281.63	259.855	277.996	202.597	189.322	221.897	0.233492	0.0368137	UP		ENSDARG00000095883	0	0	0.376297	4.37024	3.60491	1.36336	4.32463	0.0303254	UP
	ENSDARG00000078592	61.0328	55.1894	74.7441	96.7471	83.2578	112.696	0.614786	0.0315331	UP		ENSDARG00000027586	6.29462	4.83697	7.68265	16.5215	9.29982	14.9809	1.12647	0.0368137	UP		ENSDARG00000015540	9.05826	16.8239	14.6599	24.8127	23.822	23.5822	1.12647	0.0368137	UP		ENSDARG00000070261	106.222	76.8524	95.5793	107.383	129.605	130.882	0.408275	0.0303697	UP
	ENSDARG00000076401	0	3.02031	0.818366	4.30857	11.3869	11.3253	2.78839	0.0316319	UP		ENSDARG00000058022	26.3229	27.4828	26.3405	42.1668	34.3689	40.0787	0.538004	0.0368137	UP		ENSDARG00000060089	599.218	573.68	598.885	428.321	521.262	484.445	0.538004	0.0368137	UP		ENSDARG00000110152	197.483	161.361	147.508	262.214	260.412	204.776	0.526739	0.0304849	UP
	ENSDARG00000112491	40.4871	25.81	30.8251	55.2281	55.7516	39.36	0.628671	0.0317098	UP		ENSDARG00000004687	12.017	11.4328	13.9019	4.19202	4.44774	8.36594	-1.12278	0.0368547	DOWN		ENSDARG00000001558	279.708	296.834	301.886	367.855	351.06	342.054	-1.12278	0.0368547	DOWN		ENSDARG00000054222	8.97651	3.53344	6.39704	19.0417	19.5695	12.8155	1.4772	0.0305525	UP
	ENSDARG00000062553	36.5593	29.1048	36.0081	22.3263	23.2175	20.9796	-0.610694	0.0317594	DOWN		ENSDARG00000058561	49.2125	98.4983	56.3394	101.348	108.161	118.485	0.657738	0.0370545	UP		ENSDARG00000054307	211.359	183.065	172.118	154.899	145.753	137.001	0.657738	0.0370545	UP		ENSDARG00000063924	1886.06	2199.27	1339.62	924.929	1163.53	1263.01	-0.69472	0.0305525	DOWN
	ENSDARG00000092134	116.929	123.558	118.936	172.343	148.918	139.245	0.353275	0.0317746	UP		ENSDARG00000097878	6.29462	1.09931	2.56088	15.2886	6.0651	9.33872	1.76294	0.0371447	UP		ENSDARG00000069525	34.0371	23.3203	24.4332	18.3084	14.732	13.9247	1.76294	0.0371447	UP		ENSDARG00000060830	9.4752	20.0228	21.4489	39.02	27.6376	33.8112	0.953994	0.0305525	UP
	ENSDARG00000042989	136.568	146.623	116.754	104.581	99.5248	98.4	-0.404194	0.0318127	DOWN		ENSDARG00000043781	5.15014	1.97876	5.48761	8.38405	13.9497	12.2571	1.51631	0.0374152	UP		ENSDARG00000007989	42.5464	42.976	43.4368	31.5579	27.8968	26.9511	1.51631	0.0374152	UP		ENSDARG00000056481	15.9582	12.6615	13.5467	3.1216	0.858311	0.818014	-3.18643	0.0305525	DOWN
	ENSDARG00000014181	10.2729	8.78637	7.36529	13.7091	18.1895	20.6083	0.998686	0.0318218	UP		ENSDARG00000089681	119.598	110.151	95.4844	80.8814	82.2832	100.391	-0.299263	0.0374463	DOWN		ENSDARG00000020008	29.0962	28.151	32.0347	48.1801	67.0776	91.409	-0.299263	0.0374463	DOWN		ENSDARG00000058020	8.47781	8.2447	6.77334	14.3593	10.9864	16.9056	0.840037	0.030683	UP
	ENSDARG00000075884	23.265	24.4371	26.1877	18.0177	6.95047	7.0551	-1.26228	0.0318218	DOWN		ENSDARG00000052942	33.1898	48.1499	53.0469	27.8646	25.4734	27.4325	-0.744555	0.0374463	DOWN		ENSDARG00000063352	30.7432	32.9816	25.5191	12.7677	19.1203	13.9247	-0.744555	0.0374463	DOWN		ENSDARG00000100715	278.272	258.53	292.382	231.31	235.692	230.135	-0.249312	0.0308139	DOWN
	ENSDARG00000104734	146.237	136.738	134.212	109.281	95.8278	125.135	-0.337604	0.0318548	DOWN		ENSDARG00000036212	171.671	165.556	159.141	122.062	146.978	140.859	-0.274126	0.0375143	DOWN		ENSDARG00000090716	364.526	362.464	344.78	293.898	297.774	308.59	-0.274126	0.0375143	DOWN		ENSDARG00000069538	34.4099	32.0954	22.9541	15.2958	14.4196	14.4516	-1.01593	0.0308451	DOWN
	ENSDARG00000102765	237.182	243.822	216.867	203.286	202.007	198.471	-0.209133	0.0318548	DOWN		ENSDARG00000027738	59.5127	75.6326	80.4849	113.924	89.3592	118.485	0.567916	0.0375143	UP		ENSDARG00000043094	136.697	127.096	126.51	115.15	99.0492	99.719	0.567916	0.0375143	UP		ENSDARG00000038858	15.4595	18.2561	6.39704	6.86751	5.66485	3.8174	-1.29447	0.0309003	DOWN
	ENSDARG00000075533	3.62571	5.76605	5.45577	7.44208	12.7179	28.5917	1.72478	0.0319114	UP		ENSDARG00000099079	225.462	160.719	230.845	256.7	266.46	259.928	0.351397	0.0375143	UP		ENSDARG00000094454	8.50928	7.16267	10.3162	4.81801	3.76136	3.81807	0.351397	0.0375143	UP		ENSDARG00000002912	22.94	32.6843	24.083	12.7985	15.7929	15.8149	-0.845051	0.0309453	DOWN
	ENSDARG00000005823	120.857	137.012	83.7461	33.6852	29.5765	60.154	-1.45959	0.0319114	DOWN		ENSDARG00000104227	14.3059	7.03559	10.6094	16.5215	24.4626	18.872	0.943058	0.0375541	UP		ENSDARG00000062106	1.64696	0.832869	3.80072	9.87692	9.71685	4.26725	0.943058	0.0375541	UP		ENSDARG00000008333	26.4308	20.3173	12.4178	7.80399	5.32153	3.8174	-1.80183	0.0310033	DOWN
	ENSDARG00000073848	209.687	224.327	217.685	181.744	164.593	184.361	-0.29763	0.0319114	DOWN		ENSDARG00000062020	96.136	83.7675	119.264	121.569	164.162	157.591	0.572258	0.0375759	UP		ENSDARG00000102470	99.6409	111.771	108.592	86.7241	85.2575	79.0565	0.572258	0.0375759	UP		ENSDARG00000078802	189.504	203.173	209.597	215.39	273.458	280.851	0.354262	0.0310198	UP
	ENSDARG00000077751	136.568	153.212	142.941	203.678	188.55	159.482	0.347227	0.0319325	UP		ENSDARG00000038308	93.2748	101.137	88.5334	75.4564	80.6659	77.6281	-0.277415	0.0376137	DOWN		ENSDARG00000070127	202.027	181.399	196.009	119.005	101.557	151.151	-0.277415	0.0376137	DOWN		ENSDARG00000074153	2.49347	0.883361	4.13926	6.86751	23.3461	9.54349	2.44754	0.0310388	UP
	ENSDARG00000059811	3.02143	8.78637	4.91019	19.5844	12.8658	13.7389	1.44205	0.0319426	UP		ENSDARG00000101009	21.745	13.6315	9.87769	38.9612	40.0297	31.7128	1.32124	0.0376137	UP		ENSDARG00000058984	29.9197	32.815	28.7769	8.43151	18.1799	17.9674	1.32124	0.0376137	UP		ENSDARG00000018241	96.7468	86.8638	96.7082	121.742	112.439	127.065	0.366608	0.031053	UP
	ENSDARG00000093659	9.36642	5.76605	5.72856	19.1927	24.6964	15.0385	1.50035	0.0321002	UP		ENSDARG00000040674	136.193	140.492	116.337	106.527	98.2547	90.2743	-0.414876	0.0376224	DOWN		ENSDARG00000030563	82.8968	70.4607	71.1278	59.2615	49.5246	53.6775	-0.414876	0.0376224	DOWN		ENSDARG00000099911	63.3342	76.5579	48.9186	23.7241	31.9292	39.81	-0.982989	0.031053	DOWN
	ENSDARG00000019815	14.2007	10.1592	10.6388	40.3439	20.4078	23.7645	1.25465	0.032263	UP		ENSDARG00000037064	43.4901	44.4122	42.0717	34.5226	33.5602	30.5454	-0.399195	0.0376224	DOWN		ENSDARG00000015902	3.56841	4.49749	6.51553	0.722701	0.626894	0.898369	-0.399195	0.0376224	DOWN		ENSDARG00000024940	59.3447	39.4568	49.6712	32.1524	25.0627	17.9963	-0.97622	0.0311868	DOWN
	ENSDARG00000036109	13.2943	13.4541	14.185	16.8426	26.9146	31.3766	0.887105	0.0325067	UP		ENSDARG00000056683	74.3909	56.7245	63.6562	47.5918	46.297	42.2188	-0.508235	0.0376229	DOWN		ENSDARG00000096689	10.9797	9.32813	6.51553	2.8908	3.76136	5.39021	-0.508235	0.0376229	DOWN		ENSDARG00000011272	16.4569	13.8393	11.6652	27.4701	20.0845	21.541	0.720173	0.0311872	UP
	ENSDARG00000019116	34.4443	27.4574	27.8244	20.3678	19.9641	16.8951	-0.650514	0.0325957	DOWN		ENSDARG00000002506	95.5637	83.108	103.899	63.6201	65.7053	76.6554	-0.451537	0.0376614	DOWN		ENSDARG00000003984	246.494	253.192	248.133	196.816	212.203	208.871	-0.451537	0.0376614	DOWN		ENSDARG00000070084	30.9191	38.5734	39.5111	29.9673	23.861	24.8131	-0.480417	0.0312424	DOWN
	ENSDARG00000079811	40.185	40.3624	35.4625	54.8364	45.8435	65.9095	0.521103	0.0326045	UP		ENSDARG00000052594	6.86685	12.9719	8.41433	5.42497	3.23472	3.11291	-1.28961	0.0377582	DOWN		ENSDARG00000042533	97.9939	98.1119	91.7603	121.414	119.737	124.424	-1.28961	0.0377582	DOWN		ENSDARG00000071868	78.7938	44.168	83.1616	35.8984	16.1362	30.8118	-1.32771	0.0312814	DOWN
	ENSDARG00000101952	10.2729	9.88466	16.0945	19.1927	22.626	22.0936	0.81916	0.0326045	UP		ENSDARG00000102992	2.86119	6.37601	5.85345	1.97272	1.21302	1.94557	-1.58123	0.0378789	DOWN		ENSDARG00000063914	205.321	196.557	141.713	97.3238	101.243	108.253	-1.58123	0.0378789	DOWN		ENSDARG00000040674	82.7833	107.77	92.9453	76.4791	70.0382	64.0777	-0.434824	0.0314411	DOWN
	ENSDARG00000086819	51.0621	60.1317	49.3747	63.0619	74.0891	77.0491	0.420219	0.0326387	UP		ENSDARG00000038879	21.1728	27.9225	24.1455	15.5351	14.5562	17.7047	-0.623297	0.0380582	DOWN		ENSDARG00000116835	65.3293	69.961	65.6982	98.2874	76.7945	86.9172	-0.623297	0.0380582	DOWN		ENSDARG00000014018	14.4621	24.1452	17.3096	7.49183	5.49319	12.8155	-1.13466	0.0315308	DOWN
	ENSDARG00000041376	57.4071	61.5046	87.8379	48.5694	44.9562	44.9298	-0.581808	0.0326429	DOWN		ENSDARG00000104835	519.02	430.93	442.301	408.353	376.441	359.152	-0.281501	0.038118	DOWN		ENSDARG00000090675	157.01	152.915	125.967	107.442	118.169	116.114	-0.281501	0.038118	DOWN		ENSDARG00000021309	57.8486	63.3075	54.1867	70.8602	79.3079	76.0753	0.367113	0.0315308	UP
	ENSDARG00000075334	109.376	219.385	109.388	264.782	299.314	284.06	0.953116	0.0327499	UP		ENSDARG00000025555	25.7507	24.4047	19.7554	18.4942	12.7367	12.6462	-0.672333	0.0381712	DOWN		ENSDARG00000028295	1631.58	1558.96	1575.67	1347.6	1383.24	1292.75	-0.672333	0.0381712	DOWN		ENSDARG00000051953	39.8956	43.2847	38.006	21.2269	20.9428	19.3597	-0.977701	0.0315308	DOWN
	ENSDARG00000060551	3.62571	3.02031	3.00067	1.17507	0.739412	0.928302	-1.78039	0.032781	DOWN		ENSDARG00000030573	13.1615	11.8726	10.6094	6.41133	7.48029	5.64215	-0.859733	0.0381785	DOWN		ENSDARG00000045199	155.088	157.079	156.373	121.414	131.334	106.906	-0.859733	0.0381785	DOWN		ENSDARG00000069893	209.452	213.773	196.803	247.543	239.984	247.04	0.244035	0.0318815	UP
	ENSDARG00000068820	221.168	191.103	234.871	269.873	262.195	282.947	0.33277	0.0328753	UP		ENSDARG00000061844	42.3456	33.6389	40.9741	31.0703	19.6105	26.2652	-0.598785	0.0381821	DOWN		ENSDARG00000012025	99.0919	85.6189	76.0145	42.3985	45.4498	61.3137	-0.598785	0.0381821	DOWN		ENSDARG00000078652	41.3917	35.9233	45.9082	29.0308	31.4142	28.6305	-0.464005	0.0319268	DOWN
	ENSDARG00000021885	21.4521	16.4744	15.8217	9.79222	12.1264	10.2113	-0.731625	0.0328995	DOWN		ENSDARG00000104719	216.878	222.721	211.456	190.86	182.155	184.634	-0.224109	0.0385198	DOWN		ENSDARG00000067801	48.5852	37.8122	33.1206	69.3793	63.0028	65.5809	-0.224109	0.0385198	DOWN		ENSDARG00000010936	8.47781	9.12806	9.40742	18.7296	15.4496	17.7236	0.933754	0.0319418	UP
	ENSDARG00000005927	103.937	92.2569	117.572	133.174	124.517	132.19	0.312118	0.0330237	UP		ENSDARG00000057743	9.15581	6.59587	8.78017	11.0965	18.1953	16.1482	0.908653	0.0385861	UP		ENSDARG00000053425	34.5861	37.3125	30.4058	21.9219	21.6278	24.0314	0.908653	0.0385861	UP		ENSDARG00000055966	27.4282	30.6232	23.3304	12.4864	17.3379	10.6342	-0.996479	0.0319418	DOWN
	ENSDARG00000015164	72.2121	60.4063	76.108	90.8718	89.0252	116.595	0.5085	0.0330237	UP		ENSDARG00000069780	39.4844	50.1286	25.9747	24.9056	21.43	24.9033	-0.704763	0.0385879	DOWN		ENSDARG00000058287	35.4096	29.9833	27.691	22.8855	17.8665	19.0903	-0.704763	0.0385879	DOWN		ENSDARG00000104653	54.8564	63.8964	83.9141	52.1307	42.9156	40.0827	-0.590613	0.0319418	DOWN
	ENSDARG00000033175	27.495	30.7523	30.2795	43.4774	43.4774	44.5585	0.570247	0.0330773	UP		ENSDARG00000058348	7.43909	10.1137	1.46336	1.97272	1.21302	0.972784	-2.20086	0.0385879	DOWN		ENSDARG00000086628	3.8429	5.33036	1.08592	0	0.94034	0	-2.20086	0.0385879	DOWN		ENSDARG00000102898	54.3577	43.5791	62.8415	43.078	32.9591	28.9032	-0.615992	0.0322211	DOWN
	ENSDARG00000103046	187.026	163.646	168.856	152.759	121.116	126.063	-0.383174	0.0330773	DOWN		ENSDARG00000038239	1264.65	1457.69	1260.69	1134.81	1121.84	1036.99	-0.27473	0.0385879	DOWN		ENSDARG00000042032	18.391	19.156	23.8903	4.09531	6.89583	11.4542	-0.27473	0.0385879	DOWN		ENSDARG00000112541	2.99217	4.71126	4.13926	12.7985	7.03815	11.9975	1.38973	0.0322211	UP
	ENSDARG00000013266	12.3878	16.1999	12.5483	5.09195	2.514	5.38415	-1.68277	0.0332357	DOWN		ENSDARG00000102470	109.87	118.286	96.5819	94.1973	79.8572	85.605	-0.325316	0.0385879	DOWN		ENSDARG00000091841	17.842	19.156	14.117	9.39511	7.20928	9.88206	-0.325316	0.0385879	DOWN		ENSDARG00000017960	24.9347	17.9617	28.2222	9.05263	10.9864	5.99877	-1.43208	0.032543	DOWN
	ENSDARG00000097615	28.0993	22.5151	21.5503	1.56675	7.68988	2.04227	-2.56235	0.0333785	DOWN		ENSDARG00000040538	90.4136	144.23	111.581	153.132	157.086	155.451	0.413392	0.0385879	UP		ENSDARG00000070621	3.01942	7.32924	2.7148	19.9947	15.9858	21.7854	0.413392	0.0385879	UP		ENSDARG00000008407	34.4099	36.2178	31.9852	66.49	47.0354	53.9889	0.700846	0.032597	UP
	ENSDARG00000009106	111.491	97.4738	98.2039	71.2873	87.6942	84.6612	-0.327766	0.0335429	DOWN		ENSDARG00000060506	144.776	134.995	160.238	168.667	199.946	175.685	0.308868	0.0386463	UP		ENSDARG00000034313	163.049	170.405	161.259	105.755	119.11	141.269	0.308868	0.0386463	UP		ENSDARG00000061687	13.4648	17.6672	18.0622	24.3485	26.7793	27.2671	0.664577	0.032597	UP
	ENSDARG00000060962	59.22	63.9757	52.6482	84.9964	79.1171	70.551	0.413019	0.0335429	UP		ENSDARG00000079257	126.465	112.35	137.922	179.764	135.252	154.478	0.319709	0.0387538	UP		ENSDARG00000007241	87.5632	58.3008	81.4441	36.8578	33.2254	37.9561	0.319709	0.0387538	UP		ENSDARG00000043912	3.98956	2.06117	3.38667	9.98911	10.6431	6.81678	1.56718	0.032597	UP
	ENSDARG00000017740	164.366	160.9	152.489	178.218	182.783	185.846	0.195669	0.0335429	UP		ENSDARG00000005679	124.176	118.726	101.704	85.32	39.8275	52.3358	-0.961016	0.038849	DOWN		ENSDARG00000075687	138.893	141.088	121.08	148.876	177.411	192.7	-0.961016	0.038849	DOWN		ENSDARG00000045130	131.157	137.51	121.168	57.1252	94.2426	92.9809	-0.667717	0.032597	DOWN
	ENSDARG00000077883	66.7735	61.5046	73.6529	78.7294	98.7854	85.5895	0.386202	0.0335429	UP		ENSDARG00000016177	349.637	262.955	347.914	410.079	484.4	378.997	0.411014	0.0389478	UP		ENSDARG00000089572	4.11739	3.66462	1.62888	0.481801	0	0.224592	0.411014	0.0389478	UP		ENSDARG00000038563	22.94	15.0171	24.4593	44.3267	42.4006	47.4448	1.11285	0.0326052	UP
	ENSDARG00000086150	111.793	117.518	84.8372	75.2042	75.1242	80.948	-0.44044	0.0335622	DOWN		ENSDARG00000031119	118.453	152.804	111.216	157.324	159.512	183.467	0.379797	0.0389478	UP		ENSDARG00000002355	1.09797	1.49916	1.08592	4.57711	1.88068	6.06399	0.379797	0.0389478	UP		ENSDARG00000101082	62.3368	59.4796	49.2949	77.1034	77.9346	73.0759	0.416659	0.0326702	UP
	ENSDARG00000101482	36.8614	19.7693	21.5503	12.9257	12.7179	15.0385	-0.936567	0.0335622	DOWN		ENSDARG00000088630	6.29462	12.752	4.39009	17.5079	28.9103	29.9617	1.64917	0.0391316	UP		ENSDARG00000076442	26.9003	23.4869	24.4332	45.5302	47.9574	32.7905	1.64917	0.0391316	UP		ENSDARG00000058207	20.4465	17.0783	15.4282	10.9256	10.2997	6.81678	-0.909279	0.0326702	DOWN
	ENSDARG00000024546	1.51071	1.0983	4.09183	4.70026	6.50682	13.5532	1.8842	0.0335622	UP		ENSDARG00000031366	6.29462	2.41849	2.56088	14.3022	6.67161	7.1986	1.39465	0.0391716	UP		ENSDARG00000034670	1.09797	0.999442	1.08592	3.37261	5.95549	7.63614	1.39465	0.0391716	UP		ENSDARG00000004937	14.9608	18.845	10.16	40.5808	27.466	36.5379	1.23538	0.0328289	UP
	ENSDARG00000075730	5.43857	5.76605	6.81971	16.8426	14.9361	12.2536	1.27671	0.0335622	UP		ENSDARG00000025106	5.72238	8.35477	9.14601	3.45226	3.23472	2.91835	-1.28308	0.0391829	DOWN		ENSDARG00000018542	52.4281	40.644	53.2101	94.192	76.1676	80.1794	-1.28308	0.0391829	DOWN		ENSDARG00000104049	10.4726	7.95024	8.27853	21.8512	17.6812	9.81616	0.893082	0.0328289	UP
	ENSDARG00000060983	20.2436	15.6507	12.5483	23.893	24.4006	28.7774	0.673405	0.0335622	UP		ENSDARG00000056801	216.878	220.962	211.09	206.149	173.866	177.63	-0.219842	0.0391884	DOWN		ENSDARG00000102761	2.47043	0.832869	1.62888	3.61351	10.6572	8.30991	-0.219842	0.0391884	DOWN		ENSDARG00000079702	192.496	178.144	151.271	139.848	120.335	111.523	-0.48961	0.0328289	DOWN
	ENSDARG00000045691	22.9628	22.2405	24.2782	11.7507	14.6404	14.8528	-0.741089	0.0336222	DOWN		ENSDARG00000009113	31.4731	29.9013	25.6088	17.0147	14.9606	24.125	-0.628083	0.0392552	DOWN		ENSDARG00000089953	5.21536	2.66518	1.62888	0	0	0.673777	-0.628083	0.0392552	DOWN		ENSDARG00000078676	0	0	0	0	5.32153	2.45404	6.41536	0.0328289	UP
	ENSDARG00000028793	12.9921	17.8473	19.9136	5.87533	7.542	3.52755	-1.57491	0.0337459	DOWN		ENSDARG00000061904	12.5892	5.49656	8.78017	22.1931	15.5671	18.6774	1.11645	0.0392808	UP		ENSDARG00000079238	23.8809	21.1549	20.6325	43.603	41.0615	33.9134	1.11645	0.0392808	UP		ENSDARG00000086100	8.97651	15.9005	13.5467	1.87296	5.32153	5.45342	-1.58196	0.0328289	DOWN
	ENSDARG00000017905	4.23	3.84404	6.81971	1.56675	2.07035	1.67094	-1.45271	0.0338205	DOWN		ENSDARG00000033916	26.3229	31.0006	19.7554	11.8363	8.69331	15.37	-1.10368	0.0392808	DOWN		ENSDARG00000086842	62.3099	26.4852	41.265	86.0014	118.483	82.4254	-1.10368	0.0392808	DOWN		ENSDARG00000031720	206.46	158.122	237.819	258.468	247.88	272.944	0.373948	0.0328289	UP
	ENSDARG00000055475	54.6878	48.0504	54.0121	66.9788	68.0259	68.6944	0.378618	0.0338205	UP		ENSDARG00000002020	157.938	165.776	149.995	125.514	114.428	145.139	-0.299515	0.0392808	DOWN		ENSDARG00000100452	55.4475	52.6373	61.8975	97.0829	93.7206	92.7566	-0.299515	0.0392808	DOWN		ENSDARG00000034227	118.191	140.16	143.745	106.446	92.5259	93.5262	-0.463603	0.0328665	DOWN
	ENSDARG00000068021	11.1793	9.88466	6.81971	28.985	13.0136	41.7736	1.58133	0.0339527	UP		ENSDARG00000030563	74.9632	81.1292	72.4364	55.7293	58.0228	56.0323	-0.430621	0.0392808	DOWN		ENSDARG00000001015	36.782	15.9911	20.6325	8.43151	4.38825	10.3312	-0.430621	0.0392808	DOWN		ENSDARG00000037100	22.94	30.9176	19.9437	10.6134	14.4196	13.6336	-0.929934	0.0328926	DOWN
	ENSDARG00000063895	1019.43	864.359	582.404	417.54	415.254	468.607	-0.921525	0.0340389	DOWN		ENSDARG00000027639	53.7904	70.3559	63.2904	86.3064	174.068	134.828	1.06634	0.0394676	UP		ENSDARG00000001890	422.444	424.43	439.798	364	371.121	345.423	1.06634	0.0394676	UP		ENSDARG00000056193	1.99478	1.17781	3.38667	6.86751	4.80654	6.81678	1.49184	0.0328926	UP
	ENSDARG00000045914	274.95	286.93	289.701	401.089	329.778	315.623	0.294389	0.0340389	UP		ENSDARG00000055113	148.782	144.669	221.333	223.657	293.551	260.122	0.594899	0.0395152	UP		ENSDARG00000097591	104.856	101.443	87.4166	124.545	178.038	137.45	0.594899	0.0395152	UP		ENSDARG00000017058	3.98956	5.00571	3.01037	14.9837	12.703	8.72548	1.58171	0.0328926	UP
	ENSDARG00000102470	106.656	106.809	113.207	81.4712	85.1802	93.2015	-0.327786	0.0340389	DOWN		ENSDARG00000115248	2.28895	8.13491	4.75593	1.72613	1.41519	1.55645	-1.73417	0.0395152	DOWN		ENSDARG00000091655	4.39188	2.83175	4.88664	0	0.313447	0.224592	-1.73417	0.0395152	DOWN		ENSDARG00000101047	13.4648	8.53915	6.39704	19.0417	18.7112	23.1771	1.11756	0.0328926	UP
	ENSDARG00000017255	12.0857	7.96265	7.63808	19.1927	26.3231	18.566	1.21735	0.0341307	UP		ENSDARG00000009315	49.2125	73.434	79.3874	43.3998	34.1667	36.9658	-0.831874	0.0395641	DOWN		ENSDARG00000059553	117.483	98.9448	85.7877	132.254	139.797	124.2	-0.831874	0.0395641	DOWN		ENSDARG00000079328	4.48825	9.12806	7.52593	16.5445	35.7057	52.3529	2.27332	0.0328926	UP
	ENSDARG00000002020	161.042	148.27	156.853	118.29	126.292	132.562	-0.303266	0.0341652	DOWN		ENSDARG00000061719	50.9292	48.5896	53.4127	67.319	61.2575	66.1493	0.349783	0.0395813	UP		ENSDARG00000045847	114.189	117.101	129.768	166.221	181.172	181.92	0.349783	0.0395813	UP		ENSDARG00000098942	16.4569	19.1395	18.0622	9.98911	9.78475	11.7249	-0.772268	0.0329306	DOWN
	ENSDARG00000000729	132.641	147.172	141.85	202.895	170.36	190.673	0.416284	0.0341652	UP		ENSDARG00000078745	67.5241	60.4621	58.5345	36.4953	42.6579	44.5535	-0.586572	0.0396004	DOWN		ENSDARG00000056481	11.5287	24.3198	13.574	4.81801	0.313447	0.224592	-0.586572	0.0396004	DOWN		ENSDARG00000105418	118.689	115.72	101.976	84.9074	81.1962	55.3523	-0.601274	0.0329511	DOWN
	ENSDARG00000059553	101.218	101.318	95.476	138.266	129.397	116.78	0.364851	0.0341652	UP		ENSDARG00000031768	6.86685	6.37601	10.2435	17.2613	11.7259	18.6774	1.02058	0.0396004	UP		ENSDARG00000026762	27.9983	22.654	27.148	14.9358	17.553	13.4755	1.02058	0.0396004	UP		ENSDARG00000103007	115.198	106.592	117.028	155.768	149.861	133.609	0.375795	0.033116	UP
	ENSDARG00000011597	19.3371	12.0813	18.8224	27.4182	29.1328	43.2589	0.99683	0.0341652	UP		ENSDARG00000007708	57.796	56.2848	49.3885	76.6894	83.9006	62.0636	0.446478	0.0396014	UP		ENSDARG00000029170	43.9188	44.4752	58.0968	73.4746	104.691	93.655	0.446478	0.0396014	UP		ENSDARG00000010381	264.308	252.052	272.815	233.183	237.066	219.5	-0.193429	0.0331299	DOWN
	ENSDARG00000103923	22.9628	25.81	29.734	15.6675	16.1192	8.16906	-0.981606	0.0341734	DOWN		ENSDARG00000003169	90.4136	99.3778	104.996	105.047	163.96	138.135	0.463949	0.039628	UP		ENSDARG00000105713	22.5084	40.644	36.9213	24.5718	19.7471	18.4166	0.463949	0.039628	UP		ENSDARG00000068401	13.4648	16.1949	15.8045	24.9728	27.2943	31.6299	0.877355	0.033152	UP
	ENSDARG00000028118	18.1286	23.0642	21.0047	36.427	34.0129	28.2204	0.660204	0.034325	UP		ENSDARG00000000796	2.86119	0	13.9019	28.3578	29.9212	26.2652	2.381	0.0396612	UP		ENSDARG00000012369	271.748	246.862	308.402	392.668	378.644	428.297	2.381	0.0396612	UP		ENSDARG00000015902	6.48303	2.06117	6.02075	1.24864	0.343324	1.09068	-2.45933	0.0332103	DOWN
	ENSDARG00000099455	267.094	271.005	288.338	219.346	202.747	211.096	-0.385702	0.0345255	DOWN		ENSDARG00000037397	30.9008	36.9369	33.2915	48.5782	54.9903	47.861	0.573768	0.0397631	UP		ENSDARG00000087937	12.0777	13.9922	7.60145	28.1853	21.6278	19.9887	0.573768	0.0397631	UP		ENSDARG00000042902	31.9165	36.2178	29.7274	20.9147	23.5177	14.9969	-0.715432	0.0332103	DOWN
	ENSDARG00000027738	79.7657	53.8165	77.7447	110.456	90.2082	112.882	0.566955	0.0345367	UP		ENSDARG00000020895	32.6176	40.0149	33.6573	28.6044	24.4626	23.1523	-0.487314	0.0397631	DOWN		ENSDARG00000018411	153.441	146.085	159.087	216.81	206.248	212.24	-0.487314	0.0397631	DOWN		ENSDARG00000034670	0.498695	0.294454	2.25778	3.1216	4.63488	8.45281	2.38525	0.0332103	UP
	ENSDARG00000061024	81.2764	51.0708	66.0148	85.7798	93.6095	102.67	0.512227	0.0345367	UP		ENSDARG00000045269	2.86119	1.97876	1.8292	9.37041	5.86293	5.05848	1.62549	0.0397631	UP		ENSDARG00000020298	352.723	328.317	367.584	441.329	434.437	444.917	1.62549	0.0397631	UP		ENSDARG00000087742	178.034	191.689	182.504	152.334	172.006	143.425	-0.238507	0.033439	DOWN
	ENSDARG00000006345	35.955	38.1658	45.5557	72.0707	54.2728	53.4702	0.577987	0.0345545	UP		ENSDARG00000037158	779.96	759.624	699.121	652.723	663.118	651.96	-0.185815	0.0398453	DOWN		ENSDARG00000045880	78.7794	62.4652	67.8701	88.8922	111.587	79.0565	-0.185815	0.0398453	DOWN		ENSDARG00000105142	263.81	254.997	299.532	312.16	335.428	349.292	0.285163	0.033439	UP
	ENSDARG00000076308	273.741	268.259	262.423	241.672	211.915	209.054	-0.282485	0.0350176	DOWN		ENSDARG00000007099	306.719	289.779	357.426	385.913	457.511	427.636	0.414905	0.0398827	UP		ENSDARG00000039969	5.48985	7.66239	9.23033	19.9947	21.6278	13.0263	0.414905	0.0398827	UP		ENSDARG00000038505	13.4648	16.1949	16.1808	33.4011	20.7711	23.7224	0.751656	0.033439	UP
	ENSDARG00000095891	6.64714	5.21691	2.4551	0.391689	1.03518	0.371321	-2.81572	0.0350822	DOWN		ENSDARG00000024874	106.436	111.25	111.581	158.804	124.537	139.108	0.357013	0.0398827	UP		ENSDARG00000021149	27.7238	28.151	29.3199	36.1351	41.375	47.8381	0.357013	0.0398827	UP		ENSDARG00000112313	0.498695	36.2178	31.6089	0.936479	0.858311	0.818014	-4.68584	0.0335023	DOWN
	ENSDARG00000110654	137.173	140.582	156.581	121.032	118.454	111.211	-0.310017	0.0351306	DOWN		ENSDARG00000067984	8.01133	4.61711	8.41433	12.0829	10.1085	16.5373	0.910838	0.039913	UP		ENSDARG00000046072	7.4113	9.99442	7.05849	25.0536	23.822	12.8018	0.910838	0.039913	UP		ENSDARG00000010481	1000.88	893.372	925.69	809.43	852.818	690.676	-0.260561	0.0336693	DOWN
	ENSDARG00000060830	12.0857	16.4744	23.187	29.7683	31.6468	36.2038	0.914583	0.0351993	UP		ENSDARG00000069118	185.977	120.704	179.994	131.432	110.385	119.847	-0.418827	0.039913	DOWN		ENSDARG00000090340	3.29391	6.66295	2.17184	10.5996	13.7917	19.0903	-0.418827	0.039913	DOWN		ENSDARG00000035181	29.9217	39.7512	31.6089	21.8512	17.3379	25.0858	-0.667269	0.0338153	DOWN
	ENSDARG00000038360	16.6178	11.8067	11.7299	30.9434	16.7107	27.8491	0.900229	0.035486	UP		ENSDARG00000025972	17.7394	27.7027	29.9989	39.2078	41.4449	41.6351	0.678388	0.039913	UP		ENSDARG00000015563	125.443	134.425	103.705	84.556	100.93	71.6449	0.678388	0.039913	UP		ENSDARG00000001729	141.629	154.294	133.209	113.626	117.245	110.432	-0.330877	0.0338792	DOWN
	ENSDARG00000063577	38.3721	26.9082	22.0959	100.272	51.1673	54.3985	1.22085	0.0354891	UP		ENSDARG00000102975	1.14448	1.53904	2.56088	8.63064	16.5779	2.91835	2.37925	0.039913	UP		ENSDARG00000089477	2.47043	4.49749	1.08592	6.02251	13.4782	11.4542	2.37925	0.039913	UP		ENSDARG00000003270	40.893	41.5179	48.5423	66.49	54.0736	68.9858	0.529143	0.0338792	UP
	ENSDARG00000030804	27.7971	29.1048	34.9169	40.7356	46.7308	37.5034	0.445475	0.0355926	UP		ENSDARG00000018073	19.4561	22.8657	12.0727	11.0965	10.3107	8.75505	-0.855506	0.039913	DOWN		ENSDARG00000071872	65.8783	69.1281	67.3271	27.4626	49.5246	27.4003	-0.855506	0.039913	DOWN		ENSDARG00000096697	2.49347	2.35563	0.376297	5.61887	7.55314	3.8174	1.7023	0.0338792	UP
	ENSDARG00000026766	166.481	141.68	164.219	220.912	211.028	245.443	0.520421	0.0356786	UP		ENSDARG00000063300	3.43343	2.63835	2.56088	5.67156	12.9389	7.39316	1.60969	0.0399521	UP		ENSDARG00000018321	4.39188	3.99777	4.34368	0.722701	0.94034	1.57215	1.60969	0.0399521	UP		ENSDARG00000112522	11.9687	17.3728	15.8045	9.05263	8.58311	6.27144	-0.921048	0.0338792	DOWN
	ENSDARG00000006413	15.7114	15.1016	33.0074	39.1689	37.2663	38.2461	0.84105	0.0358172	UP		ENSDARG00000017569	8.01133	5.71642	3.29256	1.47954	1.81953	1.16734	-1.88596	0.0399646	DOWN		ENSDARG00000074471	207.791	217.712	184.064	152.49	162.992	150.926	-1.88596	0.0399646	DOWN		ENSDARG00000045910	99.7389	92.7529	98.5897	69.9238	81.1962	57.5336	-0.474936	0.0339347	DOWN
	ENSDARG00000014303	39.8828	56.2877	52.921	70.1123	75.7158	71.108	0.54085	0.0358172	UP		ENSDARG00000076229	8.58357	1.31917	11.7069	1.47954	0.40434	0	-3.49809	0.0400032	DOWN		ENSDARG00000042853	26.3513	20.1554	19.5466	33.967	38.554	55.2497	-3.49809	0.0400032	DOWN		ENSDARG00000097481	3.49086	2.06117	3.01037	6.86751	5.83652	7.36212	1.2415	0.0339347	UP
	ENSDARG00000015015	3.62571	0.823722	1.09115	4.30857	12.7179	9.28302	2.27969	0.0358459	UP		ENSDARG00000100024	410.295	419.937	427.668	297.141	383.112	327.439	-0.319817	0.0400032	DOWN		ENSDARG00000043842	65.3293	62.9649	69.4989	74.4382	85.8844	100.617	-0.319817	0.0400032	DOWN		ENSDARG00000025693	99.7389	81.2692	80.5275	49.6334	39.3106	73.6212	-0.688872	0.0339986	DOWN
	ENSDARG00000055279	2.115	3.56946	3.27346	6.26702	8.42929	8.16906	1.34945	0.0358459	UP		ENSDARG00000112572	0.572238	0.879449	2.56088	4.93179	4.24557	4.86392	1.76361	0.0400032	UP		ENSDARG00000040666	15.6461	11.6602	14.6599	7.70881	7.52272	8.08532	1.76361	0.0400032	UP		ENSDARG00000061800	3.49086	2.06117	1.88148	4.99455	9.78475	8.45281	1.67943	0.0340368	UP
	ENSDARG00000074747	43.5085	48.8742	31.6435	99.8806	76.1594	82.4332	1.05303	0.0358459	UP		ENSDARG00000006392	79.5411	66.1786	78.2899	53.7566	54.7881	63.2309	-0.376547	0.040027	DOWN		ENSDARG00000042539	362.33	372.292	378.443	325.938	322.85	303.649	-0.376547	0.040027	DOWN		ENSDARG00000002355	2.99217	1.76672	1.12889	5.61887	3.60491	8.45281	1.59718	0.0340565	UP
	ENSDARG00000078459	94.8728	89.2365	87.5651	61.1034	74.2369	56.6264	-0.496862	0.0360034	DOWN		ENSDARG00000116781	61.2295	53.2067	49.7543	81.8678	100.883	64.5928	0.597496	0.040027	UP		ENSDARG00000069977	76.309	65.2969	73.8426	60.9478	51.4053	55.0251	0.597496	0.040027	UP		ENSDARG00000036893	18.9504	29.4454	13.1704	41.8294	37.2507	49.3535	1.04472	0.034085	UP
	ENSDARG00000012025	113.001	98.5721	82.9277	39.5606	65.364	68.6944	-0.744938	0.0362265	DOWN		ENSDARG00000036414	0	1.31917	1.09752	5.91815	3.43689	9.92239	2.74601	0.040027	UP		ENSDARG00000101624	196.811	234.036	238.36	177.544	137.29	152.498	2.74601	0.040027	UP		ENSDARG00000039661	18.4517	15.3116	9.40742	20.9147	30.7275	26.4491	0.866628	0.034294	UP
	ENSDARG00000086735	84.2978	80.9993	83.4733	66.5871	63.1458	61.0823	-0.384627	0.0363692	DOWN		ENSDARG00000094043	97.2804	98.4983	108.289	134.391	115.237	118.68	0.275051	0.040179	UP		ENSDARG00000033647	3.56841	2.16546	4.34368	5.29981	21.3144	17.7428	0.275051	0.040179	UP		ENSDARG00000110954	0.498695	0	1.50519	4.6824	6.52316	3.27205	2.87057	0.0344484	UP
	ENSDARG00000090716	331.451	383.031	340.713	319.618	302.863	275.891	-0.233555	0.0364608	DOWN		ENSDARG00000098378	8.01133	52.767	19.3895	7.39769	7.48029	7.97683	-1.84285	0.040179	DOWN		ENSDARG00000011141	4.94087	8.32869	19.5466	2.409	1.25379	2.24592	-1.84285	0.040179	DOWN		ENSDARG00000040487	4.98695	4.4168	4.51556	13.4229	6.69483	10.0888	1.10502	0.0344484	UP
	ENSDARG00000003811	228.722	219.659	209.774	275.749	259.238	276.634	0.301872	0.0364608	UP		ENSDARG00000012892	87.5524	75.6326	78.6557	50.7975	70.7595	60.5072	-0.403171	0.0401877	DOWN		ENSDARG00000021059	281.904	334.813	354.01	258.486	224.114	231.555	-0.403171	0.0401877	DOWN		ENSDARG00000035054	46.3786	27.0897	49.6712	12.4864	16.6512	20.9957	-1.2854	0.0345896	DOWN
	ENSDARG00000039263	63.7521	62.0537	54.5577	34.4686	40.5198	46.4151	-0.562687	0.0364608	DOWN		ENSDARG00000028976	184.833	188.642	181.457	237.959	226.228	206.23	0.271775	0.0401877	UP		ENSDARG00000045130	159.48	133.925	130.853	69.1384	93.4071	102.414	0.271775	0.0401877	UP		ENSDARG00000098868	39.8956	32.6843	34.9956	24.6606	22.1444	19.6323	-0.691962	0.0345896	DOWN
	ENSDARG00000094709	250.476	264.14	283.155	179.393	221.38	196.8	-0.41326	0.0364633	DOWN		ENSDARG00000102362	167.093	168.415	193.53	203.93	243.008	231.133	0.358076	0.0403412	UP		ENSDARG00000076230	15.6461	15.1582	10.3162	1.6863	3.76136	1.34755	0.358076	0.0403412	UP		ENSDARG00000077057	197.483	196.4	200.942	265.96	238.954	213.502	0.271773	0.0345896	UP
	ENSDARG00000104049	9.97071	10.7084	10.9115	22.7179	20.5556	13.9245	0.846751	0.0364633	UP		ENSDARG00000011783	341.054	372.227	374.621	333.143	309.725	290.084	-0.223303	0.0404915	DOWN		ENSDARG00000103271	105.131	109.939	108.049	132.495	140.738	136.777	-0.223303	0.0404915	DOWN		ENSDARG00000058079	22.4413	18.845	12.0415	8.42831	11.8447	10.0888	-0.796929	0.0347372	DOWN
	ENSDARG00000023299	225.096	224.052	223.687	185.66	197.275	162.082	-0.304045	0.0364633	DOWN		ENSDARG00000008153	84.119	100.257	117.069	141.542	141.317	128.602	0.442354	0.0408523	UP		ENSDARG00000073926	19.7635	25.3192	18.4607	12.7677	11.911	12.128	0.442354	0.0408523	UP		ENSDARG00000090820	27.4282	37.1011	39.1348	17.4809	20.0845	12.8155	-1.03835	0.034946	DOWN
	ENSDARG00000069114	27.7971	21.6913	22.3687	11.7507	15.9713	17.0808	-0.665556	0.0364633	DOWN		ENSDARG00000035751	252.929	290.218	283.161	311.196	364.513	346.895	0.30524	0.041037	UP		ENSDARG00000103144	74.113	67.9621	73.2997	96.1192	97.1685	87.1418	0.30524	0.041037	UP		ENSDARG00000015563	122.18	118.959	107.621	81.4737	93.7276	72.2579	-0.490983	0.034946	DOWN
	ENSDARG00000102761	3.92785	1.37287	1.63673	5.09195	11.9785	9.65434	1.96785	0.0364633	UP		ENSDARG00000100281	4.00567	1.31917	3.6584	11.8363	5.05425	7.1986	1.49209	0.0411467	UP		ENSDARG00000103032	97.4449	88.9504	73.8426	123.582	127.573	99.0452	1.49209	0.0411467	UP		ENSDARG00000060687	155.094	136.038	144.498	101.14	122.395	112.886	-0.367928	0.034946	DOWN
	ENSDARG00000055270	1.51071	2.19659	3.00067	3.91689	6.95047	7.61208	1.46648	0.0364845	UP		ENSDARG00000103234	2.86119	10.1137	1.8292	17.5079	25.0691	21.9849	2.00318	0.0413488	UP		ENSDARG00000074367	127.365	140.588	131.939	114.909	103.751	110.275	2.00318	0.0413488	UP		ENSDARG00000037998	82.7833	74.4967	78.646	111.441	101.967	99.2523	0.407462	0.034946	UP
	ENSDARG00000059001	19.035	37.3421	23.187	7.83377	10.7954	13.9245	-1.26865	0.0365048	DOWN		ENSDARG00000036415	6.86685	8.35477	6.58513	12.5761	13.5454	13.0353	0.829629	0.0413488	UP		ENSDARG00000045928	52.9771	53.9699	42.3509	73.4746	69.8986	60.1907	0.829629	0.0413488	UP		ENSDARG00000017047	7.97912	4.71126	7.14964	2.18512	3.08992	2.18137	-1.36552	0.0351731	DOWN
	ENSDARG00000098941	1.51071	3.29489	1.90952	3.5252	6.95047	7.42642	1.42358	0.0365666	UP		ENSDARG00000018907	525.314	471.165	527.176	568.389	587.911	558.962	0.171883	0.0413488	UP		ENSDARG00000069708	247.043	242.032	225.872	192.961	180.859	202.582	0.171883	0.0413488	UP		ENSDARG00000116052	15.9582	9.42251	14.6756	4.37024	5.49319	9.81616	-1.01361	0.0352701	DOWN
	ENSDARG00000060001	47.4364	42.559	35.1897	55.2281	62.85	55.8838	0.477446	0.036636	UP		ENSDARG00000005500	9.15581	6.81573	6.58513	14.5488	9.70416	18.872	0.951881	0.0413488	UP		ENSDARG00000005846	0	0.666295	0	2.6499	4.7017	2.24592	0.951881	0.0413488	UP		ENSDARG00000020544	55.3551	34.7455	44.7793	33.0889	32.7875	23.7224	-0.578379	0.0352701	DOWN
	ENSDARG00000102997	106.656	111.477	107.206	87.3466	87.99	91.3449	-0.286188	0.0366656	DOWN		ENSDARG00000077317	5.72238	7.03559	8.78017	15.042	13.5454	10.8952	0.85793	0.0413488	UP		ENSDARG00000074726	116.659	136.091	112.936	101.178	84.6306	82.8745	0.85793	0.0413488	UP		ENSDARG00000022271	0.498695	0.588907	0.752593	2.80944	3.08992	3.27205	2.24751	0.0352701	UP
	ENSDARG00000073918	4.53214	3.84404	3.27346	10.5756	12.2742	8.9117	1.44358	0.0367541	UP		ENSDARG00000045910	86.9802	95.86	97.6794	55.9759	78.442	69.6513	-0.459908	0.0414189	DOWN		ENSDARG00000099499	33.4881	33.3147	43.4368	67.4521	73.66	87.1418	-0.459908	0.0414189	DOWN		ENSDARG00000023797	11.9687	14.7227	7.90223	2.80944	2.40327	0.545342	-2.56121	0.0352701	DOWN
	ENSDARG00000104537	7.25142	9.88466	6.54693	10.9673	17.1544	15.5955	0.892858	0.0367557	UP		ENSDARG00000097521	16.0227	18.6883	21.9504	37.7282	29.3147	32.491	0.802992	0.0415361	UP		ENSDARG00000042902	36.233	40.1443	26.6051	22.4037	26.643	13.9247	0.802992	0.0415361	UP		ENSDARG00000018106	12.4674	21.2007	12.0415	31.5281	23.3461	26.1764	0.804094	0.0352701	UP
	ENSDARG00000096687	2.115	12.3558	5.72856	21.1512	38.5973	23.3932	2.03684	0.036758	UP		ENSDARG00000032221	148.782	111.47	148.165	82.361	110.789	100.586	-0.467111	0.0416727	DOWN		ENSDARG00000017522	224.535	241.032	211.212	192.479	189.322	186.636	-0.467111	0.0416727	DOWN		ENSDARG00000075754	42.8877	24.1452	40.64	24.9728	11.3297	14.1789	-1.10048	0.0352701	DOWN
	ENSDARG00000074004	2.41714	1.64744	1.63673	7.83377	4.73223	9.09736	1.90485	0.036984	UP		ENSDARG00000092885	109.87	90.1436	113.045	138.83	211.066	159.537	0.710041	0.041702	UP		ENSDARG00000105255	0	0.333147	0.54296	3.61351	1.56723	3.36888	0.710041	0.041702	UP		ENSDARG00000103362	45.8799	46.5237	45.9082	65.8657	57.6785	67.3498	0.462148	0.0354498	UP
	ENSDARG00000019874	2.71928	4.11861	2.18231	0.783377	1.03518	0.371321	-1.98499	0.0370382	DOWN		ENSDARG00000030716	29.1841	35.6177	22.6821	14.0556	12.9389	24.9033	-0.754717	0.041702	DOWN		ENSDARG00000097615	27.9983	26.4852	23.3473	3.85441	7.83617	0.673777	-0.754717	0.041702	DOWN		ENSDARG00000090202	3.49086	0.883361	1.12889	4.05808	6.3515	5.7261	1.63878	0.0354808	UP
	ENSDARG00000040039	97.8942	80.7247	73.9257	104.189	136.791	137.76	0.591594	0.0370382	UP		ENSDARG00000007045	33.762	37.5965	38.7791	38.7146	70.3552	53.8922	0.562462	0.041702	UP		ENSDARG00000062362	36.5075	33.1482	35.2924	53.239	56.4204	44.6939	0.562462	0.041702	UP		ENSDARG00000003251	137.141	61.2463	110.631	51.8185	54.0736	58.6243	-0.897305	0.0356356	DOWN
	ENSDARG00000025189	1.51071	1.0983	0	5.48364	4.43647	8.35472	2.78694	0.0371283	UP		ENSDARG00000007566	188.838	170.173	181.457	139.323	144.147	164.79	-0.266639	0.0417935	DOWN		ENSDARG00000103235	1.64696	0.499721	1.08592	4.57711	3.44791	10.7804	-0.266639	0.0417935	DOWN		ENSDARG00000077237	51.3656	58.3018	44.0267	41.2051	32.6158	33.5386	-0.523148	0.0356975	DOWN
	ENSDARG00000099885	39.2785	58.4843	51.2842	89.6967	60.4839	67.0234	0.53118	0.0371433	UP		ENSDARG00000024940	82.9745	40.2348	58.1686	34.0294	25.4734	35.6039	-0.910901	0.0418014	DOWN		ENSDARG00000030602	29.6452	34.3142	33.1206	57.5752	48.2708	47.8381	-0.910901	0.0418014	DOWN		ENSDARG00000069780	36.9034	32.9788	30.1037	22.1633	18.7112	19.905	-0.718207	0.0360034	DOWN
	ENSDARG00000038348	13.5964	13.4541	12.8211	9.40053	6.35894	4.82717	-0.98252	0.0371446	DOWN		ENSDARG00000034195	2.86119	3.95752	11.3411	2.21931	1.61736	1.16734	-1.86501	0.0418925	DOWN		ENSDARG00000036993	1.37246	0.333147	0	3.61351	8.14962	5.8394	-1.86501	0.0418925	DOWN		ENSDARG00000075252	337.616	353.639	290.501	255.971	296.117	271.581	-0.252366	0.0360948	DOWN
	ENSDARG00000027345	7.55357	7.96265	6.27414	51.7029	23.0696	12.4393	1.97008	0.0371446	UP		ENSDARG00000044327	72.6742	92.1223	80.1191	62.1406	51.149	56.2269	-0.538893	0.0419194	DOWN		ENSDARG00000013266	9.33275	14.6585	14.117	3.85441	3.76136	3.59348	-0.538893	0.0419194	DOWN		ENSDARG00000058451	183.52	173.433	174.225	210.396	205.651	220.046	0.260541	0.0360948	UP
	ENSDARG00000063914	203.946	184.514	115.39	90.8718	99.6727	103.599	-0.771781	0.0371446	DOWN		ENSDARG00000011863	455.501	437.746	436.814	409.585	354.809	344.171	-0.262718	0.0422132	DOWN		ENSDARG00000114920	32.6646	39.8111	37.4643	11.3223	21.6278	15.7215	-0.262718	0.0422132	DOWN		ENSDARG00000005078	156.59	164.305	155.787	132.668	133.897	129.246	-0.268594	0.0360948	DOWN
	ENSDARG00000098857	41.3935	51.3453	52.1026	28.985	25.14	33.6045	-0.724533	0.0371446	DOWN		ENSDARG00000045691	24.034	26.1636	27.438	16.0283	12.3324	19.0666	-0.712345	0.0426099	DOWN		ENSDARG00000102902	169.088	166.74	171.033	137.072	144.812	134.755	-0.712345	0.0426099	DOWN		ENSDARG00000089564	23.4387	21.2007	13.1704	7.49183	1.71662	5.7261	-1.9968	0.036337	DOWN
	ENSDARG00000062630	0	15.1016	17.1857	0	0	0.18566	-6.75143	0.0371786	DOWN		ENSDARG00000098916	36.6232	28.1424	36.9499	17.2613	16.9823	25.876	-0.747889	0.042654	DOWN		ENSDARG00000079547	9.60725	10.161	10.3162	23.1264	17.8665	24.9297	-0.747889	0.042654	DOWN		ENSDARG00000099969	92.7572	115.131	89.5586	87.7169	72.7848	70.6218	-0.370843	0.0363649	DOWN
	ENSDARG00000087260	9.06428	14.2778	10.6388	4.70026	6.65471	6.31246	-0.922732	0.0377072	DOWN		ENSDARG00000099499	23.4618	45.5115	50.1201	64.1133	97.446	78.99	0.988021	0.0427081	UP		ENSDARG00000056160	418.327	376.623	359.44	320.879	312.506	312.857	0.988021	0.0427081	UP		ENSDARG00000071872	44.3838	28.8564	42.5215	16.2323	24.2044	17.9963	-0.960755	0.0363649	DOWN
	ENSDARG00000089213	14.2007	13.1796	22.3687	5.87533	7.542	10.7683	-1.02	0.037944	DOWN		ENSDARG00000091652	374.244	379.702	359.621	334.129	306.692	316.544	-0.218373	0.0428058	DOWN		ENSDARG00000028816	1.09797	2.49861	0.54296	7.22701	8.46306	3.36888	-0.218373	0.0428058	DOWN		ENSDARG00000077870	128.663	121.904	119.286	106.446	96.4742	98.4343	-0.295712	0.0363649	DOWN
	ENSDARG00000067668	38.6743	26.0845	33.2802	23.893	22.0345	20.6083	-0.561697	0.037987	DOWN		ENSDARG00000020718	5.72238	0.879449	6.58513	1.23295	0.60651	1.3619	-1.94319	0.0428058	DOWN		ENSDARG00000014867	102.386	99.9442	98.8188	135.627	143.872	137.675	-1.94319	0.0428058	DOWN		ENSDARG00000077407	60.3421	59.7741	54.9393	47.1361	40.8556	36.8106	-0.489198	0.0363649	DOWN
	ENSDARG00000041068	19.035	11.2575	15.8217	1.17507	2.66188	5.56981	-2.21113	0.0380302	DOWN		ENSDARG00000104222	69.813	70.1361	79.3874	55.2361	57.6185	48.6392	-0.442368	0.0428178	DOWN		ENSDARG00000090687	47.7617	55.3025	51.5812	35.8942	33.5388	36.3839	-0.442368	0.0428178	DOWN		ENSDARG00000015015	4.48825	2.06117	0.752593	9.36479	10.9864	14.1789	2.29105	0.0363649	UP
	ENSDARG00000070477	119.648	105.986	113.753	149.233	140.192	141.845	0.344523	0.0380302	UP		ENSDARG00000032156	90.4136	94.7607	73.8998	119.103	150.212	142.221	0.66702	0.0428786	UP		ENSDARG00000088083	24.1554	23.6535	22.8043	18.0675	13.4782	8.08532	0.66702	0.0428786	UP		ENSDARG00000043004	138.138	151.938	158.797	117.372	128.06	120.521	-0.294923	0.0364863	DOWN
	ENSDARG00000042213	14.805	11.2575	16.6401	29.3766	24.9921	28.5917	0.953771	0.0380302	UP		ENSDARG00000055350	153.36	165.336	152.555	132.419	122.515	105.644	-0.389089	0.042885	DOWN		ENSDARG00000041665	128.463	136.091	127.053	98.7692	115.975	103.537	-0.389089	0.042885	DOWN		ENSDARG00000059951	17.953	21.4951	15.4282	4.37024	6.86649	13.6336	-1.14281	0.036596	DOWN
	ENSDARG00000077818	25.38	24.1625	23.187	37.6021	31.7947	35.4611	0.523845	0.038055	UP		ENSDARG00000039958	13.1615	7.03559	3.29256	0.986359	1.01085	1.55645	-2.64667	0.042885	DOWN		ENSDARG00000040179	31.2922	35.1471	34.2065	23.8491	17.8665	16.6198	-2.64667	0.042885	DOWN		ENSDARG00000070387	3.49086	4.12235	2.25778	8.74047	10.9864	5.18075	1.32756	0.0367065	UP
	ENSDARG00000031198	47.4364	57.9351	56.1944	28.5933	35.7875	30.2627	-0.764382	0.0382083	DOWN		ENSDARG00000045401	93.847	98.938	130.239	120.582	183.166	168.486	0.546993	0.043001	UP		ENSDARG00000054864	384.015	362.298	398.533	330.034	348.553	304.772	0.546993	0.043001	UP		ENSDARG00000015164	72.3107	69.1966	60.2075	95.833	78.793	112.068	0.505144	0.0367065	UP
	ENSDARG00000037813	22.9628	18.3965	20.7319	7.0504	11.9785	15.9668	-0.799447	0.0382083	DOWN		ENSDARG00000087822	50.9292	56.0649	69.5097	38.2214	33.3581	33.2692	-0.755512	0.0431956	DOWN		ENSDARG00000076542	12.0777	12.1599	10.8592	5.78161	3.44791	7.41154	-0.755512	0.0431956	DOWN		ENSDARG00000027738	61.3395	83.0359	69.6149	100.828	94.4142	123.247	0.565187	0.0367065	UP
	ENSDARG00000105728	9.97071	9.06094	12.2755	5.87533	3.84494	5.19849	-1.08496	0.0383856	DOWN		ENSDARG00000078313	283.83	283.183	280.6	323.032	342.072	317.906	0.213875	0.0432258	UP		ENSDARG00000074229	289.59	330.982	163.431	383.272	482.395	550.925	0.213875	0.0432258	UP		ENSDARG00000059642	195.987	177.555	191.535	161.699	141.278	151.06	-0.315904	0.0367065	DOWN
	ENSDARG00000088440	174.941	208.951	218.231	231.488	307.891	305.04	0.491671	0.0383856	UP		ENSDARG00000089478	59.5127	29.6814	43.535	73.4837	129.187	132.493	1.37674	0.0432258	UP		ENSDARG00000005246	80.1519	82.454	73.2997	107.201	96.855	106.457	1.37674	0.0432258	UP		ENSDARG00000086670	99.7389	69.1966	58.326	51.1942	58.8801	47.4448	-0.516089	0.0367065	DOWN
	ENSDARG00000103052	18.7328	29.1048	32.7346	11.7507	17.8938	15.7811	-0.811772	0.0383856	DOWN		ENSDARG00000042322	42.9178	38.6958	43.9009	72.0042	53.9794	65.1765	0.609855	0.0432258	UP		ENSDARG00000060837	65.0548	96.1131	66.7841	31.0761	50.4649	34.3626	0.609855	0.0432258	UP		ENSDARG00000021257	91.2611	104.237	82.7853	111.753	119.649	124.883	0.354329	0.0368292	UP
	ENSDARG00000042159	3.62571	3.84404	1.90952	1.56675	0.739412	0.928302	-1.5989	0.0383915	DOWN		ENSDARG00000003599	65.8074	89.0442	141.58	169.161	240.38	174.907	0.969405	0.0433224	UP		ENSDARG00000103462	1.92145	0.999442	1.62888	6.74521	4.7017	3.81807	0.969405	0.0433224	UP		ENSDARG00000070570	197.483	203.762	227.283	275.325	256.12	307.3	0.41468	0.0368292	UP
	ENSDARG00000092508	78.255	71.1147	86.2012	106.539	110.764	92.6446	0.395074	0.0384175	UP		ENSDARG00000016749	21.745	33.6389	26.3405	36.0021	40.2318	41.6351	0.510315	0.0434535	UP		ENSDARG00000055271	0.823478	1.49916	0	5.54071	4.7017	3.59348	0.510315	0.0434535	UP		ENSDARG00000013997	106.721	109.537	83.5378	60.2468	76.9047	52.6255	-0.653649	0.0368606	DOWN
	ENSDARG00000022788	13.2943	12.3558	14.4578	18.8011	21.4429	24.5072	0.694631	0.038444	UP		ENSDARG00000102923	61.8017	51.0081	54.1444	81.3746	75.0051	65.7602	0.418728	0.0434535	UP		ENSDARG00000103854	101.288	91.9487	83.0729	72.0292	78.0482	67.6023	0.418728	0.0434535	UP		ENSDARG00000058984	23.9373	36.2178	33.1141	10.6134	20.0845	16.9056	-0.963362	0.0369178	DOWN
	ENSDARG00000087262	3.32357	1.92202	2.72789	9.40053	5.47165	6.31246	1.38015	0.038444	UP		ENSDARG00000060551	3.43343	5.2767	4.39009	0.493179	2.22387	1.55645	-1.5948	0.0434693	DOWN		ENSDARG00000110103	21.6849	19.6557	16.2888	34.6897	28.5237	27.1757	-1.5948	0.0434693	DOWN		ENSDARG00000077372	22.94	19.1395	9.78371	9.98911	5.32153	8.18014	-1.15066	0.0369912	DOWN
	ENSDARG00000038863	22.9628	24.4371	21.0047	15.2759	14.0488	12.9962	-0.696347	0.038532	DOWN		ENSDARG00000074307	48.068	61.3416	64.0221	39.9475	34.3689	50.1956	-0.484626	0.0434693	DOWN		ENSDARG00000098027	2.47043	4.83064	3.25776	7.70881	7.52272	7.18695	-0.484626	0.0434693	DOWN		ENSDARG00000063578	1.49608	2.06117	1.12889	4.6824	3.77657	7.63479	1.72865	0.0370582	UP
	ENSDARG00000106529	12.0857	14.0033	4.63741	2.74182	3.25341	1.48528	-2.02571	0.0386146	DOWN		ENSDARG00000077751	124.176	150.606	129.873	191.107	157.288	163.428	0.332059	0.0436435	UP		ENSDARG00000058127	40.6249	49.9721	42.3509	63.8386	52.6591	84.8959	0.332059	0.0436435	UP		ENSDARG00000070433	87.2716	90.9861	113.265	122.054	140.935	129.519	0.429394	0.0370582	UP
	ENSDARG00000079571	96.6857	90.6094	89.7474	65.8037	71.7229	73.1502	-0.391721	0.0386146	DOWN		ENSDARG00000079324	37.7677	68.597	40.6083	89.5121	65.0988	71.4023	0.592806	0.0437248	UP		ENSDARG00000074371	0.274493	0.499721	0	3.37261	4.07481	1.57215	0.592806	0.0437248	UP		ENSDARG00000074346	62.8355	60.0685	58.326	81.4737	82.5695	85.0734	0.459989	0.0370582	UP
	ENSDARG00000098391	13.5964	5.21691	14.4578	28.985	22.0345	22.2793	1.13182	0.0386738	UP		ENSDARG00000058605	13.1615	8.13491	14.2678	1.47954	1.01085	5.8367	-2.05064	0.0437408	DOWN		ENSDARG00000074807	86.4652	86.7849	74.9285	55.648	56.7339	69.8482	-2.05064	0.0437408	DOWN		ENSDARG00000062868	142.627	167.25	173.849	118.621	134.412	137.426	-0.310144	0.0370582	DOWN
	ENSDARG00000100700	76.14	81.2739	74.7441	52.4863	65.5119	45.3012	-0.503467	0.0387376	DOWN		ENSDARG00000094977	189.411	234.593	205.968	259.659	251.095	230.55	0.229336	0.0437763	UP		ENSDARG00000030933	113.64	114.603	115.651	101.419	78.6751	91.409	0.229336	0.0437763	UP		ENSDARG00000095750	20.4465	53.0016	26.3408	12.7985	16.1362	15.2696	-1.18181	0.0370582	DOWN
[truncated: 10,995 more rows]
