# Supplementary material for: Zebrafish Ski7 tunes RNA levels during the oocyte-to-embryo transition
Source: PLoS Genet. 2021 Feb 18;17(2):e1009390. doi: 10.1371/journal.pgen.1009390 (PMC7924785; doi:10.1371/journal.pgen.1009390)
Supplement: S12 Table — Normalized values on 100 bins of the differentially expressed and unchanged genes, per stage, per replicate of wild-type and ski7 mutant samples. (XLSX) [file pgen.1009390.s026.xlsx]

## Sheet: S12 Table
	O1						O2						O3						O4						UNA						ACT						FER						E1						E2
	BIN	Counts	rep	GT	Normalised		BIN	Counts	rep	GT	Normalised		BIN	Counts	rep	GT	Normalised		BIN	Counts	rep	GT	Normalised		BIN	Counts	rep	GT	Normalised		BIN	Counts	rep	GT	Normalised		BIN	Counts	rep	GT	Normalised		BIN	Counts	rep	GT	Normalised		BIN
	1	0.677631	Up_Ski7_R1_Oocytes_polyA_TPs_T1	Ski7	1.22016		1	1.1637	Up_Ski7_R1_Oocytes_polyA_TPs_T2	Ski7	3.71875		1	0.797472	Up_Ski7_R1_Oocytes_polyA_TPs_T3	Ski7	2.60101		1	0.777524	Up_Ski7_R1_Oocytes_polyA_TPs_T4	Ski7	0.923355		1	0.629327	Up_Ski7_R1_OocInt_polyA_TPs_SQU	Ski7	6.8509		1	0.868418	Up_Ski7_R1_OocInt_polyA_TPs_ACT	Ski7	4.0607		1	1.46445	Up_Ski7_R1_OocInt_polyA_TPs_FER	Ski7	3.67827		1	0.921801	Up_Ski7_R1_Embryos_polyA_TPs_T1	Ski7	4.81651		1
	2	1.27526	Up_Ski7_R1_Oocytes_polyA_TPs_T1	Ski7	2.29626		2	2.47656	Up_Ski7_R1_Oocytes_polyA_TPs_T2	Ski7	7.91417		2	1.71112	Up_Ski7_R1_Oocytes_polyA_TPs_T3	Ski7	5.58095		2	1.49157	Up_Ski7_R1_Oocytes_polyA_TPs_T4	Ski7	1.77132		2	1.04929	Up_Ski7_R1_OocInt_polyA_TPs_SQU	Ski7	11.4226		2	1.37856	Up_Ski7_R1_OocInt_polyA_TPs_ACT	Ski7	6.44613		2	2.7262	Up_Ski7_R1_OocInt_polyA_TPs_FER	Ski7	6.84741		2	1.25566	Up_Ski7_R1_Embryos_polyA_TPs_T1	Ski7	6.56094		2
	3	1.42214	Up_Ski7_R1_Oocytes_polyA_TPs_T1	Ski7	2.56074		3	3.30261	Up_Ski7_R1_Oocytes_polyA_TPs_T2	Ski7	10.5539		3	2.01392	Up_Ski7_R1_Oocytes_polyA_TPs_T3	Ski7	6.56853		3	2.08783	Up_Ski7_R1_Oocytes_polyA_TPs_T4	Ski7	2.47942		3	1.46839	Up_Ski7_R1_OocInt_polyA_TPs_SQU	Ski7	15.9849		3	1.77496	Up_Ski7_R1_OocInt_polyA_TPs_ACT	Ski7	8.29969		3	3.7178	Up_Ski7_R1_OocInt_polyA_TPs_FER	Ski7	9.33801		3	1.7616	Up_Ski7_R1_Embryos_polyA_TPs_T1	Ski7	9.20453		3
	4	1.78825	Up_Ski7_R1_Oocytes_polyA_TPs_T1	Ski7	3.21997		4	4.16909	Up_Ski7_R1_Oocytes_polyA_TPs_T2	Ski7	13.3229		4	2.76182	Up_Ski7_R1_Oocytes_polyA_TPs_T3	Ski7	9.00788		4	2.58686	Up_Ski7_R1_Oocytes_polyA_TPs_T4	Ski7	3.07205		4	1.7161	Up_Ski7_R1_OocInt_polyA_TPs_SQU	Ski7	18.6816		4	2.08545	Up_Ski7_R1_OocInt_polyA_TPs_ACT	Ski7	9.75148		4	4.15482	Up_Ski7_R1_OocInt_polyA_TPs_FER	Ski7	10.4357		4	2.22455	Up_Ski7_R1_Embryos_polyA_TPs_T1	Ski7	11.6235		4
	5	1.741	Up_Ski7_R1_Oocytes_polyA_TPs_T1	Ski7	3.13489		5	4.08278	Up_Ski7_R1_Oocytes_polyA_TPs_T2	Ski7	13.0471		5	2.99568	Up_Ski7_R1_Oocytes_polyA_TPs_T3	Ski7	9.7706		5	2.82826	Up_Ski7_R1_Oocytes_polyA_TPs_T4	Ski7	3.35873		5	1.91346	Up_Ski7_R1_OocInt_polyA_TPs_SQU	Ski7	20.8301		5	2.67095	Up_Ski7_R1_OocInt_polyA_TPs_ACT	Ski7	12.4893		5	4.73582	Up_Ski7_R1_OocInt_polyA_TPs_FER	Ski7	11.895		5	2.58312	Up_Ski7_R1_Embryos_polyA_TPs_T1	Ski7	13.4971		5
	6	1.89255	Up_Ski7_R1_Oocytes_polyA_TPs_T1	Ski7	3.40777		6	4.21644	Up_Ski7_R1_Oocytes_polyA_TPs_T2	Ski7	13.4742		6	2.9503	Up_Ski7_R1_Oocytes_polyA_TPs_T3	Ski7	9.62261		6	3.17	Up_Ski7_R1_Oocytes_polyA_TPs_T4	Ski7	3.76455		6	2.21392	Up_Ski7_R1_OocInt_polyA_TPs_SQU	Ski7	24.1009		6	3.2774	Up_Ski7_R1_OocInt_polyA_TPs_ACT	Ski7	15.325		6	5.50061	Up_Ski7_R1_OocInt_polyA_TPs_FER	Ski7	13.8159		6	2.765	Up_Ski7_R1_Embryos_polyA_TPs_T1	Ski7	14.4475		6
	7	2.28737	Up_Ski7_R1_Oocytes_polyA_TPs_T1	Ski7	4.11869		7	4.99969	Up_Ski7_R1_Oocytes_polyA_TPs_T2	Ski7	15.9772		7	3.32231	Up_Ski7_R1_Oocytes_polyA_TPs_T3	Ski7	10.8359		7	3.78868	Up_Ski7_R1_Oocytes_polyA_TPs_T4	Ski7	4.49928		7	2.78585	Up_Ski7_R1_OocInt_polyA_TPs_SQU	Ski7	30.327		7	4.10943	Up_Ski7_R1_OocInt_polyA_TPs_ACT	Ski7	19.2156		7	6.81991	Up_Ski7_R1_OocInt_polyA_TPs_FER	Ski7	17.1296		7	2.93733	Up_Ski7_R1_Embryos_polyA_TPs_T1	Ski7	15.3479		7
	8	2.79246	Up_Ski7_R1_Oocytes_polyA_TPs_T1	Ski7	5.02817		8	5.86169	Up_Ski7_R1_Oocytes_polyA_TPs_T2	Ski7	18.7318		8	4.276	Up_Ski7_R1_Oocytes_polyA_TPs_T3	Ski7	13.9465		8	4.83959	Up_Ski7_R1_Oocytes_polyA_TPs_T4	Ski7	5.7473		8	3.28075	Up_Ski7_R1_OocInt_polyA_TPs_SQU	Ski7	35.7144		8	4.63644	Up_Ski7_R1_OocInt_polyA_TPs_ACT	Ski7	21.6799		8	7.54288	Up_Ski7_R1_OocInt_polyA_TPs_FER	Ski7	18.9455		8	2.99374	Up_Ski7_R1_Embryos_polyA_TPs_T1	Ski7	15.6427		8
	9	3.60591	Up_Ski7_R1_Oocytes_polyA_TPs_T1	Ski7	6.49289		9	7.28377	Up_Ski7_R1_Oocytes_polyA_TPs_T2	Ski7	23.2763		9	5.75321	Up_Ski7_R1_Oocytes_polyA_TPs_T3	Ski7	18.7645		9	5.97896	Up_Ski7_R1_Oocytes_polyA_TPs_T4	Ski7	7.10036		9	3.31133	Up_Ski7_R1_OocInt_polyA_TPs_SQU	Ski7	36.0473		9	4.80028	Up_Ski7_R1_OocInt_polyA_TPs_ACT	Ski7	22.446		9	7.8834	Up_Ski7_R1_OocInt_polyA_TPs_FER	Ski7	19.8008		9	3.16659	Up_Ski7_R1_Embryos_polyA_TPs_T1	Ski7	16.5458		9
	10	3.42537	Up_Ski7_R1_Oocytes_polyA_TPs_T1	Ski7	6.1678		10	6.93016	Up_Ski7_R1_Oocytes_polyA_TPs_T2	Ski7	22.1463		10	5.45426	Up_Ski7_R1_Oocytes_polyA_TPs_T3	Ski7	17.7895		10	6.04635	Up_Ski7_R1_Oocytes_polyA_TPs_T4	Ski7	7.1804		10	3.41842	Up_Ski7_R1_OocInt_polyA_TPs_SQU	Ski7	37.2131		10	4.77833	Up_Ski7_R1_OocInt_polyA_TPs_ACT	Ski7	22.3433		10	8.08706	Up_Ski7_R1_OocInt_polyA_TPs_FER	Ski7	20.3123		10	3.21808	Up_Ski7_R1_Embryos_polyA_TPs_T1	Ski7	16.8148		10
	11	3.74179	Up_Ski7_R1_Oocytes_polyA_TPs_T1	Ski7	6.73755		11	9.00558	Up_Ski7_R1_Oocytes_polyA_TPs_T2	Ski7	28.7785		11	6.35455	Up_Ski7_R1_Oocytes_polyA_TPs_T3	Ski7	20.7258		11	7.19501	Up_Ski7_R1_Oocytes_polyA_TPs_T4	Ski7	8.5445		11	3.32136	Up_Ski7_R1_OocInt_polyA_TPs_SQU	Ski7	36.1565		11	4.33632	Up_Ski7_R1_OocInt_polyA_TPs_ACT	Ski7	20.2765		11	7.5846	Up_Ski7_R1_OocInt_polyA_TPs_FER	Ski7	19.0503		11	3.47805	Up_Ski7_R1_Embryos_polyA_TPs_T1	Ski7	18.1732		11
	12	3.98625	Up_Ski7_R1_Oocytes_polyA_TPs_T1	Ski7	7.17773		12	10.3869	Up_Ski7_R1_Oocytes_polyA_TPs_T2	Ski7	33.1927		12	6.47605	Up_Ski7_R1_Oocytes_polyA_TPs_T3	Ski7	21.1221		12	7.20365	Up_Ski7_R1_Oocytes_polyA_TPs_T4	Ski7	8.55475		12	3.25835	Up_Ski7_R1_OocInt_polyA_TPs_SQU	Ski7	35.4706		12	4.27785	Up_Ski7_R1_OocInt_polyA_TPs_ACT	Ski7	20.0031		12	7.20847	Up_Ski7_R1_OocInt_polyA_TPs_FER	Ski7	18.1056		12	3.67332	Up_Ski7_R1_Embryos_polyA_TPs_T1	Ski7	19.1935		12
	13	4.16378	Up_Ski7_R1_Oocytes_polyA_TPs_T1	Ski7	7.49739		13	10.2073	Up_Ski7_R1_Oocytes_polyA_TPs_T2	Ski7	32.6187		13	6.64644	Up_Ski7_R1_Oocytes_polyA_TPs_T3	Ski7	21.6778		13	7.34133	Up_Ski7_R1_Oocytes_polyA_TPs_T4	Ski7	8.71826		13	3.33692	Up_Ski7_R1_OocInt_polyA_TPs_SQU	Ski7	36.3259		13	4.6828	Up_Ski7_R1_OocInt_polyA_TPs_ACT	Ski7	21.8966		13	7.56883	Up_Ski7_R1_OocInt_polyA_TPs_FER	Ski7	19.0107		13	3.22004	Up_Ski7_R1_Embryos_polyA_TPs_T1	Ski7	16.8251		13
	14	4.03339	Up_Ski7_R1_Oocytes_polyA_TPs_T1	Ski7	7.26262		14	10.1028	Up_Ski7_R1_Oocytes_polyA_TPs_T2	Ski7	32.2848		14	6.38383	Up_Ski7_R1_Oocytes_polyA_TPs_T3	Ski7	20.8213		14	7.35817	Up_Ski7_R1_Oocytes_polyA_TPs_T4	Ski7	8.73826		14	3.54578	Up_Ski7_R1_OocInt_polyA_TPs_SQU	Ski7	38.5996		14	5.07616	Up_Ski7_R1_OocInt_polyA_TPs_ACT	Ski7	23.736		14	8.1347	Up_Ski7_R1_OocInt_polyA_TPs_FER	Ski7	20.432		14	3.42635	Up_Ski7_R1_Embryos_polyA_TPs_T1	Ski7	17.9031		14
	15	3.78968	Up_Ski7_R1_Oocytes_polyA_TPs_T1	Ski7	6.82378		15	9.51136	Up_Ski7_R1_Oocytes_polyA_TPs_T2	Ski7	30.3948		15	6.36038	Up_Ski7_R1_Oocytes_polyA_TPs_T3	Ski7	20.7448		15	6.92335	Up_Ski7_R1_Oocytes_polyA_TPs_T4	Ski7	8.22188		15	3.705	Up_Ski7_R1_OocInt_polyA_TPs_SQU	Ski7	40.3329		15	5.0908	Up_Ski7_R1_OocInt_polyA_TPs_ACT	Ski7	23.8044		15	7.99408	Up_Ski7_R1_OocInt_polyA_TPs_FER	Ski7	20.0788		15	3.60148	Up_Ski7_R1_Embryos_polyA_TPs_T1	Ski7	18.8181		15
	16	3.64883	Up_Ski7_R1_Oocytes_polyA_TPs_T1	Ski7	6.57017		16	8.2703	Up_Ski7_R1_Oocytes_polyA_TPs_T2	Ski7	26.4288		16	5.92469	Up_Ski7_R1_Oocytes_polyA_TPs_T3	Ski7	19.3238		16	6.32457	Up_Ski7_R1_Oocytes_polyA_TPs_T4	Ski7	7.5108		16	3.55432	Up_Ski7_R1_OocInt_polyA_TPs_SQU	Ski7	38.6926		16	4.82213	Up_Ski7_R1_OocInt_polyA_TPs_ACT	Ski7	22.5482		16	7.72297	Up_Ski7_R1_OocInt_polyA_TPs_FER	Ski7	19.3978		16	3.52819	Up_Ski7_R1_Embryos_polyA_TPs_T1	Ski7	18.4352		16
	17	4.00325	Up_Ski7_R1_Oocytes_polyA_TPs_T1	Ski7	7.20834		17	8.93642	Up_Ski7_R1_Oocytes_polyA_TPs_T2	Ski7	28.5575		17	6.40099	Up_Ski7_R1_Oocytes_polyA_TPs_T3	Ski7	20.8773		17	6.50882	Up_Ski7_R1_Oocytes_polyA_TPs_T4	Ski7	7.7296		17	3.70314	Up_Ski7_R1_OocInt_polyA_TPs_SQU	Ski7	40.3126		17	5.03326	Up_Ski7_R1_OocInt_polyA_TPs_ACT	Ski7	23.5354		17	8.12039	Up_Ski7_R1_OocInt_polyA_TPs_FER	Ski7	20.396		17	3.31303	Up_Ski7_R1_Embryos_polyA_TPs_T1	Ski7	17.311		17
	18	5.02101	Up_Ski7_R1_Oocytes_polyA_TPs_T1	Ski7	9.04095		18	11.7216	Up_Ski7_R1_Oocytes_polyA_TPs_T2	Ski7	37.458		18	8.21319	Up_Ski7_R1_Oocytes_polyA_TPs_T3	Ski7	26.7879		18	8.17256	Up_Ski7_R1_Oocytes_polyA_TPs_T4	Ski7	9.70539		18	4.1444	Up_Ski7_R1_OocInt_polyA_TPs_SQU	Ski7	45.1161		18	5.64258	Up_Ski7_R1_OocInt_polyA_TPs_ACT	Ski7	26.3845		18	8.74445	Up_Ski7_R1_OocInt_polyA_TPs_FER	Ski7	21.9635		18	3.47663	Up_Ski7_R1_Embryos_polyA_TPs_T1	Ski7	18.1658		18
	19	5.27981	Up_Ski7_R1_Oocytes_polyA_TPs_T1	Ski7	9.50694		19	11.9469	Up_Ski7_R1_Oocytes_polyA_TPs_T2	Ski7	38.1779		19	8.09848	Up_Ski7_R1_Oocytes_polyA_TPs_T3	Ski7	26.4138		19	8.47615	Up_Ski7_R1_Oocytes_polyA_TPs_T4	Ski7	10.0659		19	4.43759	Up_Ski7_R1_OocInt_polyA_TPs_SQU	Ski7	48.3078		19	5.98654	Up_Ski7_R1_OocInt_polyA_TPs_ACT	Ski7	27.9929		19	9.18431	Up_Ski7_R1_OocInt_polyA_TPs_FER	Ski7	23.0683		19	3.79647	Up_Ski7_R1_Embryos_polyA_TPs_T1	Ski7	19.837		19
	20	5.22155	Up_Ski7_R1_Oocytes_polyA_TPs_T1	Ski7	9.40205		20	11.4269	Up_Ski7_R1_Oocytes_polyA_TPs_T2	Ski7	36.5162		20	7.79433	Up_Ski7_R1_Oocytes_polyA_TPs_T3	Ski7	25.4217		20	7.93093	Up_Ski7_R1_Oocytes_polyA_TPs_T4	Ski7	9.41844		20	4.65195	Up_Ski7_R1_OocInt_polyA_TPs_SQU	Ski7	50.6414		20	6.3798	Up_Ski7_R1_OocInt_polyA_TPs_ACT	Ski7	29.8318		20	9.87651	Up_Ski7_R1_OocInt_polyA_TPs_FER	Ski7	24.8069		20	3.76504	Up_Ski7_R1_Embryos_polyA_TPs_T1	Ski7	19.6728		20
	21	4.83178	Up_Ski7_R1_Oocytes_polyA_TPs_T1	Ski7	8.70022		21	11.1428	Up_Ski7_R1_Oocytes_polyA_TPs_T2	Ski7	35.6083		21	7.01829	Up_Ski7_R1_Oocytes_polyA_TPs_T3	Ski7	22.8906		21	7.21333	Up_Ski7_R1_Oocytes_polyA_TPs_T4	Ski7	8.56625		21	4.53877	Up_Ski7_R1_OocInt_polyA_TPs_SQU	Ski7	49.4093		21	6.20843	Up_Ski7_R1_OocInt_polyA_TPs_ACT	Ski7	29.0304		21	9.80054	Up_Ski7_R1_OocInt_polyA_TPs_FER	Ski7	24.6161		21	3.79574	Up_Ski7_R1_Embryos_polyA_TPs_T1	Ski7	19.8332		21
	22	5.29873	Up_Ski7_R1_Oocytes_polyA_TPs_T1	Ski7	9.54102		22	11.7447	Up_Ski7_R1_Oocytes_polyA_TPs_T2	Ski7	37.5319		22	7.27537	Up_Ski7_R1_Oocytes_polyA_TPs_T3	Ski7	23.7291		22	8.3125	Up_Ski7_R1_Oocytes_polyA_TPs_T4	Ski7	9.87158		22	4.43149	Up_Ski7_R1_OocInt_polyA_TPs_SQU	Ski7	48.2415		22	5.99032	Up_Ski7_R1_OocInt_polyA_TPs_ACT	Ski7	28.0106		22	9.50229	Up_Ski7_R1_OocInt_polyA_TPs_FER	Ski7	23.867		22	3.95269	Up_Ski7_R1_Embryos_polyA_TPs_T1	Ski7	20.6532		22
	23	5.46808	Up_Ski7_R1_Oocytes_polyA_TPs_T1	Ski7	9.84595		23	11.9859	Up_Ski7_R1_Oocytes_polyA_TPs_T2	Ski7	38.3026		23	7.2328	Up_Ski7_R1_Oocytes_polyA_TPs_T3	Ski7	23.5903		23	8.22028	Up_Ski7_R1_Oocytes_polyA_TPs_T4	Ski7	9.76206		23	4.38535	Up_Ski7_R1_OocInt_polyA_TPs_SQU	Ski7	47.7391		23	6.4401	Up_Ski7_R1_OocInt_polyA_TPs_ACT	Ski7	30.1137		23	9.55047	Up_Ski7_R1_OocInt_polyA_TPs_FER	Ski7	23.988		23	3.70171	Up_Ski7_R1_Embryos_polyA_TPs_T1	Ski7	19.3418		23
	24	6.00634	Up_Ski7_R1_Oocytes_polyA_TPs_T1	Ski7	10.8152		24	11.8476	Up_Ski7_R1_Oocytes_polyA_TPs_T2	Ski7	37.8604		24	7.95609	Up_Ski7_R1_Oocytes_polyA_TPs_T3	Ski7	25.9493		24	8.44913	Up_Ski7_R1_Oocytes_polyA_TPs_T4	Ski7	10.0338		24	4.66236	Up_Ski7_R1_OocInt_polyA_TPs_SQU	Ski7	50.7548		24	6.51018	Up_Ski7_R1_OocInt_polyA_TPs_ACT	Ski7	30.4414		24	10.0294	Up_Ski7_R1_OocInt_polyA_TPs_FER	Ski7	25.191		24	3.67832	Up_Ski7_R1_Embryos_polyA_TPs_T1	Ski7	19.2196		24
	25	6.50316	Up_Ski7_R1_Oocytes_polyA_TPs_T1	Ski7	11.7097		25	12.9566	Up_Ski7_R1_Oocytes_polyA_TPs_T2	Ski7	41.4044		25	9.01032	Up_Ski7_R1_Oocytes_polyA_TPs_T3	Ski7	29.3878		25	10.0824	Up_Ski7_R1_Oocytes_polyA_TPs_T4	Ski7	11.9735		25	4.44729	Up_Ski7_R1_OocInt_polyA_TPs_SQU	Ski7	48.4134		25	6.37098	Up_Ski7_R1_OocInt_polyA_TPs_ACT	Ski7	29.7905		25	9.93242	Up_Ski7_R1_OocInt_polyA_TPs_FER	Ski7	24.9473		25	3.58357	Up_Ski7_R1_Embryos_polyA_TPs_T1	Ski7	18.7246		25
	26	6.5853	Up_Ski7_R1_Oocytes_polyA_TPs_T1	Ski7	11.8576		26	12.7646	Up_Ski7_R1_Oocytes_polyA_TPs_T2	Ski7	40.791		26	8.74643	Up_Ski7_R1_Oocytes_polyA_TPs_T3	Ski7	28.5271		26	9.7876	Up_Ski7_R1_Oocytes_polyA_TPs_T4	Ski7	11.6233		26	4.41982	Up_Ski7_R1_OocInt_polyA_TPs_SQU	Ski7	48.1144		26	6.38323	Up_Ski7_R1_OocInt_polyA_TPs_ACT	Ski7	29.8478		26	10.4567	Up_Ski7_R1_OocInt_polyA_TPs_FER	Ski7	26.2643		26	3.57344	Up_Ski7_R1_Embryos_polyA_TPs_T1	Ski7	18.6716		26
	27	7.43056	Up_Ski7_R1_Oocytes_polyA_TPs_T1	Ski7	13.3796		27	12.5395	Up_Ski7_R1_Oocytes_polyA_TPs_T2	Ski7	40.0715		27	9.29507	Up_Ski7_R1_Oocytes_polyA_TPs_T3	Ski7	30.3165		27	10.5693	Up_Ski7_R1_Oocytes_polyA_TPs_T4	Ski7	12.5516		27	4.33412	Up_Ski7_R1_OocInt_polyA_TPs_SQU	Ski7	47.1815		27	6.00263	Up_Ski7_R1_OocInt_polyA_TPs_ACT	Ski7	28.0681		27	10.0503	Up_Ski7_R1_OocInt_polyA_TPs_FER	Ski7	25.2434		27	3.75872	Up_Ski7_R1_Embryos_polyA_TPs_T1	Ski7	19.6397		27
	28	7.27613	Up_Ski7_R1_Oocytes_polyA_TPs_T1	Ski7	13.1016		28	12.8528	Up_Ski7_R1_Oocytes_polyA_TPs_T2	Ski7	41.0729		28	8.9632	Up_Ski7_R1_Oocytes_polyA_TPs_T3	Ski7	29.2341		28	10.0915	Up_Ski7_R1_Oocytes_polyA_TPs_T4	Ski7	11.9843		28	4.5255	Up_Ski7_R1_OocInt_polyA_TPs_SQU	Ski7	49.2649		28	5.95384	Up_Ski7_R1_OocInt_polyA_TPs_ACT	Ski7	27.84		28	9.8587	Up_Ski7_R1_OocInt_polyA_TPs_FER	Ski7	24.7622		28	4.00433	Up_Ski7_R1_Embryos_polyA_TPs_T1	Ski7	20.9231		28
	29	7.47811	Up_Ski7_R1_Oocytes_polyA_TPs_T1	Ski7	13.4653		29	12.6365	Up_Ski7_R1_Oocytes_polyA_TPs_T2	Ski7	40.3818		29	8.84357	Up_Ski7_R1_Oocytes_polyA_TPs_T3	Ski7	28.8439		29	10.2118	Up_Ski7_R1_Oocytes_polyA_TPs_T4	Ski7	12.1271		29	4.21252	Up_Ski7_R1_OocInt_polyA_TPs_SQU	Ski7	45.8577		29	5.46925	Up_Ski7_R1_OocInt_polyA_TPs_ACT	Ski7	25.574		29	8.92658	Up_Ski7_R1_OocInt_polyA_TPs_FER	Ski7	22.421		29	3.83288	Up_Ski7_R1_Embryos_polyA_TPs_T1	Ski7	20.0272		29
	30	7.5037	Up_Ski7_R1_Oocytes_polyA_TPs_T1	Ski7	13.5113		30	13	Up_Ski7_R1_Oocytes_polyA_TPs_T2	Ski7	41.5432		30	9.48811	Up_Ski7_R1_Oocytes_polyA_TPs_T3	Ski7	30.9461		30	10.5009	Up_Ski7_R1_Oocytes_polyA_TPs_T4	Ski7	12.4705		30	4.1146	Up_Ski7_R1_OocInt_polyA_TPs_SQU	Ski7	44.7917		30	5.3323	Up_Ski7_R1_OocInt_polyA_TPs_ACT	Ski7	24.9337		30	8.97568	Up_Ski7_R1_OocInt_polyA_TPs_FER	Ski7	22.5443		30	3.77793	Up_Ski7_R1_Embryos_polyA_TPs_T1	Ski7	19.7401		30
	31	6.81283	Up_Ski7_R1_Oocytes_polyA_TPs_T1	Ski7	12.2673		31	13.0663	Up_Ski7_R1_Oocytes_polyA_TPs_T2	Ski7	41.7551		31	9.29346	Up_Ski7_R1_Oocytes_polyA_TPs_T3	Ski7	30.3113		31	9.85621	Up_Ski7_R1_Oocytes_polyA_TPs_T4	Ski7	11.7048		31	3.97337	Up_Ski7_R1_OocInt_polyA_TPs_SQU	Ski7	43.2543		31	5.34322	Up_Ski7_R1_OocInt_polyA_TPs_ACT	Ski7	24.9848		31	8.70566	Up_Ski7_R1_OocInt_polyA_TPs_FER	Ski7	21.8661		31	3.77225	Up_Ski7_R1_Embryos_polyA_TPs_T1	Ski7	19.7104		31
	32	8.11569	Up_Ski7_R1_Oocytes_polyA_TPs_T1	Ski7	14.6133		32	15.1727	Up_Ski7_R1_Oocytes_polyA_TPs_T2	Ski7	48.4864		32	9.85959	Up_Ski7_R1_Oocytes_polyA_TPs_T3	Ski7	32.1577		32	10.9194	Up_Ski7_R1_Oocytes_polyA_TPs_T4	Ski7	12.9674		32	4.13183	Up_Ski7_R1_OocInt_polyA_TPs_SQU	Ski7	44.9794		32	5.76074	Up_Ski7_R1_OocInt_polyA_TPs_ACT	Ski7	26.9371		32	9.15388	Up_Ski7_R1_OocInt_polyA_TPs_FER	Ski7	22.9919		32	3.69129	Up_Ski7_R1_Embryos_polyA_TPs_T1	Ski7	19.2874		32
	33	7.57903	Up_Ski7_R1_Oocytes_polyA_TPs_T1	Ski7	13.647		33	14.1641	Up_Ski7_R1_Oocytes_polyA_TPs_T2	Ski7	45.2632		33	9.02583	Up_Ski7_R1_Oocytes_polyA_TPs_T3	Ski7	29.4384		33	10.1361	Up_Ski7_R1_Oocytes_polyA_TPs_T4	Ski7	12.0372		33	3.80372	Up_Ski7_R1_OocInt_polyA_TPs_SQU	Ski7	41.4075		33	5.34592	Up_Ski7_R1_OocInt_polyA_TPs_ACT	Ski7	24.9974		33	8.56913	Up_Ski7_R1_OocInt_polyA_TPs_FER	Ski7	21.5231		33	3.67397	Up_Ski7_R1_Embryos_polyA_TPs_T1	Ski7	19.1969		33
	34	7.58918	Up_Ski7_R1_Oocytes_polyA_TPs_T1	Ski7	13.6653		34	14.1192	Up_Ski7_R1_Oocytes_polyA_TPs_T2	Ski7	45.1197		34	9.12924	Up_Ski7_R1_Oocytes_polyA_TPs_T3	Ski7	29.7756		34	9.77607	Up_Ski7_R1_Oocytes_polyA_TPs_T4	Ski7	11.6097		34	3.62631	Up_Ski7_R1_OocInt_polyA_TPs_SQU	Ski7	39.4762		34	5.28686	Up_Ski7_R1_OocInt_polyA_TPs_ACT	Ski7	24.7212		34	8.92992	Up_Ski7_R1_OocInt_polyA_TPs_FER	Ski7	22.4293		34	3.66961	Up_Ski7_R1_Embryos_polyA_TPs_T1	Ski7	19.1741		34
	35	8.07073	Up_Ski7_R1_Oocytes_polyA_TPs_T1	Ski7	14.5324		35	13.6232	Up_Ski7_R1_Oocytes_polyA_TPs_T2	Ski7	43.5346		35	9.06749	Up_Ski7_R1_Oocytes_polyA_TPs_T3	Ski7	29.5742		35	9.96278	Up_Ski7_R1_Oocytes_polyA_TPs_T4	Ski7	11.8314		35	3.69606	Up_Ski7_R1_OocInt_polyA_TPs_SQU	Ski7	40.2356		35	5.39119	Up_Ski7_R1_OocInt_polyA_TPs_ACT	Ski7	25.209		35	9.10589	Up_Ski7_R1_OocInt_polyA_TPs_FER	Ski7	22.8713		35	3.70246	Up_Ski7_R1_Embryos_polyA_TPs_T1	Ski7	19.3458		35
	36	8.5792	Up_Ski7_R1_Oocytes_polyA_TPs_T1	Ski7	15.4479		36	14.0056	Up_Ski7_R1_Oocytes_polyA_TPs_T2	Ski7	44.7566		36	9.67285	Up_Ski7_R1_Oocytes_polyA_TPs_T3	Ski7	31.5487		36	10.6506	Up_Ski7_R1_Oocytes_polyA_TPs_T4	Ski7	12.6482		36	3.93646	Up_Ski7_R1_OocInt_polyA_TPs_SQU	Ski7	42.8526		36	5.83225	Up_Ski7_R1_OocInt_polyA_TPs_ACT	Ski7	27.2714		36	9.27943	Up_Ski7_R1_OocInt_polyA_TPs_FER	Ski7	23.3072		36	3.71567	Up_Ski7_R1_Embryos_polyA_TPs_T1	Ski7	19.4148		36
	37	9.2967	Up_Ski7_R1_Oocytes_polyA_TPs_T1	Ski7	16.7399		37	14.7856	Up_Ski7_R1_Oocytes_polyA_TPs_T2	Ski7	47.2495		37	10.4128	Up_Ski7_R1_Oocytes_polyA_TPs_T3	Ski7	33.962		37	11.8133	Up_Ski7_R1_Oocytes_polyA_TPs_T4	Ski7	14.029		37	4.14137	Up_Ski7_R1_OocInt_polyA_TPs_SQU	Ski7	45.0831		37	5.93862	Up_Ski7_R1_OocInt_polyA_TPs_ACT	Ski7	27.7688		37	9.51297	Up_Ski7_R1_OocInt_polyA_TPs_FER	Ski7	23.8938		37	3.93276	Up_Ski7_R1_Embryos_polyA_TPs_T1	Ski7	20.5491		37
	38	8.73032	Up_Ski7_R1_Oocytes_polyA_TPs_T1	Ski7	15.72		38	13.8666	Up_Ski7_R1_Oocytes_polyA_TPs_T2	Ski7	44.3124		38	10.2395	Up_Ski7_R1_Oocytes_polyA_TPs_T3	Ski7	33.3969		38	11.3716	Up_Ski7_R1_Oocytes_polyA_TPs_T4	Ski7	13.5044		38	4.43547	Up_Ski7_R1_OocInt_polyA_TPs_SQU	Ski7	48.2848		38	6.20196	Up_Ski7_R1_OocInt_polyA_TPs_ACT	Ski7	29.0002		38	9.69716	Up_Ski7_R1_OocInt_polyA_TPs_FER	Ski7	24.3564		38	3.87619	Up_Ski7_R1_Embryos_polyA_TPs_T1	Ski7	20.2535		38
	39	8.74497	Up_Ski7_R1_Oocytes_polyA_TPs_T1	Ski7	15.7464		39	13.6415	Up_Ski7_R1_Oocytes_polyA_TPs_T2	Ski7	43.5933		39	10.697	Up_Ski7_R1_Oocytes_polyA_TPs_T3	Ski7	34.8891		39	11.2198	Up_Ski7_R1_Oocytes_polyA_TPs_T4	Ski7	13.3241		39	4.53762	Up_Ski7_R1_OocInt_polyA_TPs_SQU	Ski7	49.3968		39	6.1688	Up_Ski7_R1_OocInt_polyA_TPs_ACT	Ski7	28.8451		39	9.5673	Up_Ski7_R1_OocInt_polyA_TPs_FER	Ski7	24.0303		39	3.67902	Up_Ski7_R1_Embryos_polyA_TPs_T1	Ski7	19.2233		39
	40	8.27756	Up_Ski7_R1_Oocytes_polyA_TPs_T1	Ski7	14.9048		40	12.8009	Up_Ski7_R1_Oocytes_polyA_TPs_T2	Ski7	40.9071		40	10.4216	Up_Ski7_R1_Oocytes_polyA_TPs_T3	Ski7	33.9907		40	10.5491	Up_Ski7_R1_Oocytes_polyA_TPs_T4	Ski7	12.5277		40	4.48373	Up_Ski7_R1_OocInt_polyA_TPs_SQU	Ski7	48.8101		40	6.08603	Up_Ski7_R1_OocInt_polyA_TPs_ACT	Ski7	28.4581		40	9.36092	Up_Ski7_R1_OocInt_polyA_TPs_FER	Ski7	23.5119		40	3.81576	Up_Ski7_R1_Embryos_polyA_TPs_T1	Ski7	19.9378		40
	41	7.68083	Up_Ski7_R1_Oocytes_polyA_TPs_T1	Ski7	13.8303		41	12.634	Up_Ski7_R1_Oocytes_polyA_TPs_T2	Ski7	40.3736		41	9.76179	Up_Ski7_R1_Oocytes_polyA_TPs_T3	Ski7	31.8387		41	9.86011	Up_Ski7_R1_Oocytes_polyA_TPs_T4	Ski7	11.7095		41	4.18569	Up_Ski7_R1_OocInt_polyA_TPs_SQU	Ski7	45.5657		41	5.79388	Up_Ski7_R1_OocInt_polyA_TPs_ACT	Ski7	27.092		41	8.71142	Up_Ski7_R1_OocInt_polyA_TPs_FER	Ski7	21.8805		41	3.95144	Up_Ski7_R1_Embryos_polyA_TPs_T1	Ski7	20.6467		41
	42	7.71597	Up_Ski7_R1_Oocytes_polyA_TPs_T1	Ski7	13.8935		42	12.0876	Up_Ski7_R1_Oocytes_polyA_TPs_T2	Ski7	38.6274		42	9.38707	Up_Ski7_R1_Oocytes_polyA_TPs_T3	Ski7	30.6166		42	9.28295	Up_Ski7_R1_Oocytes_polyA_TPs_T4	Ski7	11.024		42	4.36472	Up_Ski7_R1_OocInt_polyA_TPs_SQU	Ski7	47.5146		42	5.93355	Up_Ski7_R1_OocInt_polyA_TPs_ACT	Ski7	27.7451		42	8.87988	Up_Ski7_R1_OocInt_polyA_TPs_FER	Ski7	22.3037		42	3.78127	Up_Ski7_R1_Embryos_polyA_TPs_T1	Ski7	19.7576		42
	43	7.96956	Up_Ski7_R1_Oocytes_polyA_TPs_T1	Ski7	14.3502		43	13.2134	Up_Ski7_R1_Oocytes_polyA_TPs_T2	Ski7	42.2251		43	10.301	Up_Ski7_R1_Oocytes_polyA_TPs_T3	Ski7	33.5974		43	10.4278	Up_Ski7_R1_Oocytes_polyA_TPs_T4	Ski7	12.3837		43	4.94189	Up_Ski7_R1_OocInt_polyA_TPs_SQU	Ski7	53.7977		43	6.76239	Up_Ski7_R1_OocInt_polyA_TPs_ACT	Ski7	31.6207		43	10.1544	Up_Ski7_R1_OocInt_polyA_TPs_FER	Ski7	25.5048		43	3.75599	Up_Ski7_R1_Embryos_polyA_TPs_T1	Ski7	19.6255		43
	44	9.03957	Up_Ski7_R1_Oocytes_polyA_TPs_T1	Ski7	16.2769		44	14.3362	Up_Ski7_R1_Oocytes_polyA_TPs_T2	Ski7	45.8131		44	10.8981	Up_Ski7_R1_Oocytes_polyA_TPs_T3	Ski7	35.545		44	11.7012	Up_Ski7_R1_Oocytes_polyA_TPs_T4	Ski7	13.8959		44	4.90616	Up_Ski7_R1_OocInt_polyA_TPs_SQU	Ski7	53.4087		44	6.54215	Up_Ski7_R1_OocInt_polyA_TPs_ACT	Ski7	30.5909		44	9.99429	Up_Ski7_R1_OocInt_polyA_TPs_FER	Ski7	25.1027		44	3.97739	Up_Ski7_R1_Embryos_polyA_TPs_T1	Ski7	20.7823		44
	45	10.8406	Up_Ski7_R1_Oocytes_polyA_TPs_T1	Ski7	19.5197		45	15.401	Up_Ski7_R1_Oocytes_polyA_TPs_T2	Ski7	49.216		45	12.1681	Up_Ski7_R1_Oocytes_polyA_TPs_T3	Ski7	39.6871		45	13.002	Up_Ski7_R1_Oocytes_polyA_TPs_T4	Ski7	15.4406		45	5.04281	Up_Ski7_R1_OocInt_polyA_TPs_SQU	Ski7	54.8963		45	6.56455	Up_Ski7_R1_OocInt_polyA_TPs_ACT	Ski7	30.6957		45	10.2318	Up_Ski7_R1_OocInt_polyA_TPs_FER	Ski7	25.6993		45	3.90398	Up_Ski7_R1_Embryos_polyA_TPs_T1	Ski7	20.3987		45
	46	9.24203	Up_Ski7_R1_Oocytes_polyA_TPs_T1	Ski7	16.6414		46	13.2061	Up_Ski7_R1_Oocytes_polyA_TPs_T2	Ski7	42.2019		46	10.2922	Up_Ski7_R1_Oocytes_polyA_TPs_T3	Ski7	33.5687		46	10.5906	Up_Ski7_R1_Oocytes_polyA_TPs_T4	Ski7	12.5769		46	4.79433	Up_Ski7_R1_OocInt_polyA_TPs_SQU	Ski7	52.1914		46	6.52816	Up_Ski7_R1_OocInt_polyA_TPs_ACT	Ski7	30.5255		46	10.4663	Up_Ski7_R1_OocInt_polyA_TPs_FER	Ski7	26.2883		46	4.04502	Up_Ski7_R1_Embryos_polyA_TPs_T1	Ski7	21.1357		46
	47	8.98965	Up_Ski7_R1_Oocytes_polyA_TPs_T1	Ski7	16.187		47	13.6933	Up_Ski7_R1_Oocytes_polyA_TPs_T2	Ski7	43.7589		47	9.85864	Up_Ski7_R1_Oocytes_polyA_TPs_T3	Ski7	32.1546		47	10.3396	Up_Ski7_R1_Oocytes_polyA_TPs_T4	Ski7	12.2788		47	4.51383	Up_Ski7_R1_OocInt_polyA_TPs_SQU	Ski7	49.1378		47	6.41593	Up_Ski7_R1_OocInt_polyA_TPs_ACT	Ski7	30.0007		47	10.1426	Up_Ski7_R1_OocInt_polyA_TPs_FER	Ski7	25.4752		47	4.0781	Up_Ski7_R1_Embryos_polyA_TPs_T1	Ski7	21.3085		47
	48	8.65008	Up_Ski7_R1_Oocytes_polyA_TPs_T1	Ski7	15.5755		48	13.8737	Up_Ski7_R1_Oocytes_polyA_TPs_T2	Ski7	44.3353		48	9.99073	Up_Ski7_R1_Oocytes_polyA_TPs_T3	Ski7	32.5854		48	9.80881	Up_Ski7_R1_Oocytes_polyA_TPs_T4	Ski7	11.6485		48	4.36499	Up_Ski7_R1_OocInt_polyA_TPs_SQU	Ski7	47.5175		48	6.32766	Up_Ski7_R1_OocInt_polyA_TPs_ACT	Ski7	29.588		48	10.0358	Up_Ski7_R1_OocInt_polyA_TPs_FER	Ski7	25.2071		48	4.00409	Up_Ski7_R1_Embryos_polyA_TPs_T1	Ski7	20.9218		48
	49	8.17754	Up_Ski7_R1_Oocytes_polyA_TPs_T1	Ski7	14.7247		49	13.5727	Up_Ski7_R1_Oocytes_polyA_TPs_T2	Ski7	43.3733		49	9.7623	Up_Ski7_R1_Oocytes_polyA_TPs_T3	Ski7	31.8404		49	9.50247	Up_Ski7_R1_Oocytes_polyA_TPs_T4	Ski7	11.2847		49	4.65978	Up_Ski7_R1_OocInt_polyA_TPs_SQU	Ski7	50.7266		49	6.76324	Up_Ski7_R1_OocInt_polyA_TPs_ACT	Ski7	31.6247		49	10.3519	Up_Ski7_R1_OocInt_polyA_TPs_FER	Ski7	26.001		49	3.7974	Up_Ski7_R1_Embryos_polyA_TPs_T1	Ski7	19.8418		49
	50	6.76579	Up_Ski7_R1_Oocytes_polyA_TPs_T1	Ski7	12.1826		50	10.8134	Up_Ski7_R1_Oocytes_polyA_TPs_T2	Ski7	34.5558		50	7.94544	Up_Ski7_R1_Oocytes_polyA_TPs_T3	Ski7	25.9146		50	7.574	Up_Ski7_R1_Oocytes_polyA_TPs_T4	Ski7	8.99456		50	4.93425	Up_Ski7_R1_OocInt_polyA_TPs_SQU	Ski7	53.7145		50	6.96011	Up_Ski7_R1_OocInt_polyA_TPs_ACT	Ski7	32.5453		50	10.6325	Up_Ski7_R1_OocInt_polyA_TPs_FER	Ski7	26.7057		50	3.39959	Up_Ski7_R1_Embryos_polyA_TPs_T1	Ski7	17.7632		50
	51	5.21182	Up_Ski7_R1_Oocytes_polyA_TPs_T1	Ski7	9.38453		51	9.56809	Up_Ski7_R1_Oocytes_polyA_TPs_T2	Ski7	30.5761		51	6.8944	Up_Ski7_R1_Oocytes_polyA_TPs_T3	Ski7	22.4866		51	7.18843	Up_Ski7_R1_Oocytes_polyA_TPs_T4	Ski7	8.53667		51	4.75397	Up_Ski7_R1_OocInt_polyA_TPs_SQU	Ski7	51.7519		51	6.70069	Up_Ski7_R1_OocInt_polyA_TPs_ACT	Ski7	31.3322		51	10.0826	Up_Ski7_R1_OocInt_polyA_TPs_FER	Ski7	25.3244		51	3.29959	Up_Ski7_R1_Embryos_polyA_TPs_T1	Ski7	17.2407		51
	52	5.12763	Up_Ski7_R1_Oocytes_polyA_TPs_T1	Ski7	9.23292		52	9.48455	Up_Ski7_R1_Oocytes_polyA_TPs_T2	Ski7	30.3091		52	6.72991	Up_Ski7_R1_Oocytes_polyA_TPs_T3	Ski7	21.9501		52	6.82818	Up_Ski7_R1_Oocytes_polyA_TPs_T4	Ski7	8.10887		52	4.48557	Up_Ski7_R1_OocInt_polyA_TPs_SQU	Ski7	48.8302		52	6.17888	Up_Ski7_R1_OocInt_polyA_TPs_ACT	Ski7	28.8923		52	9.54726	Up_Ski7_R1_OocInt_polyA_TPs_FER	Ski7	23.9799		52	3.5465	Up_Ski7_R1_Embryos_polyA_TPs_T1	Ski7	18.5308		52
	53	5.20111	Up_Ski7_R1_Oocytes_polyA_TPs_T1	Ski7	9.36525		53	9.37825	Up_Ski7_R1_Oocytes_polyA_TPs_T2	Ski7	29.9694		53	6.66043	Up_Ski7_R1_Oocytes_polyA_TPs_T3	Ski7	21.7234		53	6.8866	Up_Ski7_R1_Oocytes_polyA_TPs_T4	Ski7	8.17824		53	4.38324	Up_Ski7_R1_OocInt_polyA_TPs_SQU	Ski7	47.7162		53	6.2179	Up_Ski7_R1_OocInt_polyA_TPs_ACT	Ski7	29.0747		53	9.56036	Up_Ski7_R1_OocInt_polyA_TPs_FER	Ski7	24.0128		53	3.38642	Up_Ski7_R1_Embryos_polyA_TPs_T1	Ski7	17.6944		53
	54	5.25073	Up_Ski7_R1_Oocytes_polyA_TPs_T1	Ski7	9.45459		54	9.54704	Up_Ski7_R1_Oocytes_polyA_TPs_T2	Ski7	30.5088		54	6.73783	Up_Ski7_R1_Oocytes_polyA_TPs_T3	Ski7	21.9759		54	6.9158	Up_Ski7_R1_Oocytes_polyA_TPs_T4	Ski7	8.21292		54	4.68005	Up_Ski7_R1_OocInt_polyA_TPs_SQU	Ski7	50.9473		54	6.74564	Up_Ski7_R1_OocInt_polyA_TPs_ACT	Ski7	31.5424		54	10.2631	Up_Ski7_R1_OocInt_polyA_TPs_FER	Ski7	25.7779		54	3.49872	Up_Ski7_R1_Embryos_polyA_TPs_T1	Ski7	18.2812		54
	55	5.95315	Up_Ski7_R1_Oocytes_polyA_TPs_T1	Ski7	10.7194		55	10.0402	Up_Ski7_R1_Oocytes_polyA_TPs_T2	Ski7	32.0848		55	7.20439	Up_Ski7_R1_Oocytes_polyA_TPs_T3	Ski7	23.4976		55	7.14811	Up_Ski7_R1_Oocytes_polyA_TPs_T4	Ski7	8.4888		55	4.39508	Up_Ski7_R1_OocInt_polyA_TPs_SQU	Ski7	47.8451		55	6.49724	Up_Ski7_R1_OocInt_polyA_TPs_ACT	Ski7	30.3809		55	10.0154	Up_Ski7_R1_OocInt_polyA_TPs_FER	Ski7	25.1557		55	3.60581	Up_Ski7_R1_Embryos_polyA_TPs_T1	Ski7	18.8408		55
	56	7.19034	Up_Ski7_R1_Oocytes_polyA_TPs_T1	Ski7	12.9471		56	10.7758	Up_Ski7_R1_Oocytes_polyA_TPs_T2	Ski7	34.4354		56	8.00712	Up_Ski7_R1_Oocytes_polyA_TPs_T3	Ski7	26.1158		56	7.79403	Up_Ski7_R1_Oocytes_polyA_TPs_T4	Ski7	9.25586		56	4.51202	Up_Ski7_R1_OocInt_polyA_TPs_SQU	Ski7	49.1181		56	6.61434	Up_Ski7_R1_OocInt_polyA_TPs_ACT	Ski7	30.9285		56	10.0799	Up_Ski7_R1_OocInt_polyA_TPs_FER	Ski7	25.3178		56	3.63426	Up_Ski7_R1_Embryos_polyA_TPs_T1	Ski7	18.9894		56
	57	7.53728	Up_Ski7_R1_Oocytes_polyA_TPs_T1	Ski7	13.5718		57	11.3735	Up_Ski7_R1_Oocytes_polyA_TPs_T2	Ski7	36.3454		57	8.50139	Up_Ski7_R1_Oocytes_polyA_TPs_T3	Ski7	27.7279		57	8.25526	Up_Ski7_R1_Oocytes_polyA_TPs_T4	Ski7	9.8036		57	4.404	Up_Ski7_R1_OocInt_polyA_TPs_SQU	Ski7	47.9422		57	6.39875	Up_Ski7_R1_OocInt_polyA_TPs_ACT	Ski7	29.9204		57	10.0931	Up_Ski7_R1_OocInt_polyA_TPs_FER	Ski7	25.3509		57	3.58623	Up_Ski7_R1_Embryos_polyA_TPs_T1	Ski7	18.7385		57
	58	8.04265	Up_Ski7_R1_Oocytes_polyA_TPs_T1	Ski7	14.4818		58	12.1335	Up_Ski7_R1_Oocytes_polyA_TPs_T2	Ski7	38.7742		58	8.94886	Up_Ski7_R1_Oocytes_polyA_TPs_T3	Ski7	29.1873		58	8.74351	Up_Ski7_R1_Oocytes_polyA_TPs_T4	Ski7	10.3834		58	4.22842	Up_Ski7_R1_OocInt_polyA_TPs_SQU	Ski7	46.0309		58	5.8772	Up_Ski7_R1_OocInt_polyA_TPs_ACT	Ski7	27.4816		58	9.99354	Up_Ski7_R1_OocInt_polyA_TPs_FER	Ski7	25.1008		58	3.50173	Up_Ski7_R1_Embryos_polyA_TPs_T1	Ski7	18.2969		58
	59	7.95312	Up_Ski7_R1_Oocytes_polyA_TPs_T1	Ski7	14.3206		59	12.0596	Up_Ski7_R1_Oocytes_polyA_TPs_T2	Ski7	38.5379		59	8.7155	Up_Ski7_R1_Oocytes_polyA_TPs_T3	Ski7	28.4262		59	9.01098	Up_Ski7_R1_Oocytes_polyA_TPs_T4	Ski7	10.7011		59	4.17326	Up_Ski7_R1_OocInt_polyA_TPs_SQU	Ski7	45.4303		59	5.47915	Up_Ski7_R1_OocInt_polyA_TPs_ACT	Ski7	25.6204		59	9.36515	Up_Ski7_R1_OocInt_polyA_TPs_FER	Ski7	23.5225		59	3.66274	Up_Ski7_R1_Embryos_polyA_TPs_T1	Ski7	19.1382		59
	60	3.92986	Up_Ski7_R1_Oocytes_polyA_TPs_T1	Ski7	7.0762		60	8.39556	Up_Ski7_R1_Oocytes_polyA_TPs_T2	Ski7	26.8291		60	5.61353	Up_Ski7_R1_Oocytes_polyA_TPs_T3	Ski7	18.3089		60	6.12887	Up_Ski7_R1_Oocytes_polyA_TPs_T4	Ski7	7.27839		60	3.93027	Up_Ski7_R1_OocInt_polyA_TPs_SQU	Ski7	42.7852		60	5.34394	Up_Ski7_R1_OocInt_polyA_TPs_ACT	Ski7	24.9881		60	8.60593	Up_Ski7_R1_OocInt_polyA_TPs_FER	Ski7	21.6156		60	3.36633	Up_Ski7_R1_Embryos_polyA_TPs_T1	Ski7	17.5894		60
	61	3.58424	Up_Ski7_R1_Oocytes_polyA_TPs_T1	Ski7	6.45386		61	7.66553	Up_Ski7_R1_Oocytes_polyA_TPs_T2	Ski7	24.4962		61	5.13605	Up_Ski7_R1_Oocytes_polyA_TPs_T3	Ski7	16.7516		61	5.58517	Up_Ski7_R1_Oocytes_polyA_TPs_T4	Ski7	6.63271		61	3.74754	Up_Ski7_R1_OocInt_polyA_TPs_SQU	Ski7	40.7959		61	5.17363	Up_Ski7_R1_OocInt_polyA_TPs_ACT	Ski7	24.1918		61	8.43924	Up_Ski7_R1_OocInt_polyA_TPs_FER	Ski7	21.1969		61	3.18802	Up_Ski7_R1_Embryos_polyA_TPs_T1	Ski7	16.6578		61
	62	3.52289	Up_Ski7_R1_Oocytes_polyA_TPs_T1	Ski7	6.3434		62	8.45762	Up_Ski7_R1_Oocytes_polyA_TPs_T2	Ski7	27.0275		62	5.33282	Up_Ski7_R1_Oocytes_polyA_TPs_T3	Ski7	17.3934		62	5.83498	Up_Ski7_R1_Oocytes_polyA_TPs_T4	Ski7	6.92938		62	3.97934	Up_Ski7_R1_OocInt_polyA_TPs_SQU	Ski7	43.3194		62	5.77648	Up_Ski7_R1_OocInt_polyA_TPs_ACT	Ski7	27.0106		62	8.90997	Up_Ski7_R1_OocInt_polyA_TPs_FER	Ski7	22.3792		62	3.43249	Up_Ski7_R1_Embryos_polyA_TPs_T1	Ski7	17.9351		62
	63	3.3606	Up_Ski7_R1_Oocytes_polyA_TPs_T1	Ski7	6.05117		63	8.05953	Up_Ski7_R1_Oocytes_polyA_TPs_T2	Ski7	25.7553		63	5.2055	Up_Ski7_R1_Oocytes_polyA_TPs_T3	Ski7	16.9781		63	5.48461	Up_Ski7_R1_Oocytes_polyA_TPs_T4	Ski7	6.5133		63	4.08463	Up_Ski7_R1_OocInt_polyA_TPs_SQU	Ski7	44.4656		63	5.82555	Up_Ski7_R1_OocInt_polyA_TPs_ACT	Ski7	27.2401		63	8.73782	Up_Ski7_R1_OocInt_polyA_TPs_FER	Ski7	21.9468		63	3.36442	Up_Ski7_R1_Embryos_polyA_TPs_T1	Ski7	17.5795		63
	64	3.27602	Up_Ski7_R1_Oocytes_polyA_TPs_T1	Ski7	5.89887		64	7.29318	Up_Ski7_R1_Oocytes_polyA_TPs_T2	Ski7	23.3063		64	5.07067	Up_Ski7_R1_Oocytes_polyA_TPs_T3	Ski7	16.5383		64	5.22932	Up_Ski7_R1_Oocytes_polyA_TPs_T4	Ski7	6.21012		64	4.03117	Up_Ski7_R1_OocInt_polyA_TPs_SQU	Ski7	43.8836		64	5.6971	Up_Ski7_R1_OocInt_polyA_TPs_ACT	Ski7	26.6395		64	8.88023	Up_Ski7_R1_OocInt_polyA_TPs_FER	Ski7	22.3045		64	3.3047	Up_Ski7_R1_Embryos_polyA_TPs_T1	Ski7	17.2674		64
	65	5.84232	Up_Ski7_R1_Oocytes_polyA_TPs_T1	Ski7	10.5198		65	9.44139	Up_Ski7_R1_Oocytes_polyA_TPs_T2	Ski7	30.1712		65	6.95753	Up_Ski7_R1_Oocytes_polyA_TPs_T3	Ski7	22.6925		65	6.86363	Up_Ski7_R1_Oocytes_polyA_TPs_T4	Ski7	8.15096		65	4.02541	Up_Ski7_R1_OocInt_polyA_TPs_SQU	Ski7	43.8209		65	5.71138	Up_Ski7_R1_OocInt_polyA_TPs_ACT	Ski7	26.7062		65	9.04014	Up_Ski7_R1_OocInt_polyA_TPs_FER	Ski7	22.7062		65	3.43645	Up_Ski7_R1_Embryos_polyA_TPs_T1	Ski7	17.9559		65
	66	6.87332	Up_Ski7_R1_Oocytes_polyA_TPs_T1	Ski7	12.3763		66	9.85909	Up_Ski7_R1_Oocytes_polyA_TPs_T2	Ski7	31.506		66	7.57742	Up_Ski7_R1_Oocytes_polyA_TPs_T3	Ski7	24.7143		66	7.47935	Up_Ski7_R1_Oocytes_polyA_TPs_T4	Ski7	8.88216		66	4.25429	Up_Ski7_R1_OocInt_polyA_TPs_SQU	Ski7	46.3125		66	6.03951	Up_Ski7_R1_OocInt_polyA_TPs_ACT	Ski7	28.2406		66	9.39362	Up_Ski7_R1_OocInt_polyA_TPs_FER	Ski7	23.594		66	3.23758	Up_Ski7_R1_Embryos_polyA_TPs_T1	Ski7	16.9167		66
	67	5.99752	Up_Ski7_R1_Oocytes_polyA_TPs_T1	Ski7	10.7993		67	9.30265	Up_Ski7_R1_Oocytes_polyA_TPs_T2	Ski7	29.7279		67	7.13901	Up_Ski7_R1_Oocytes_polyA_TPs_T3	Ski7	23.2844		67	7.2433	Up_Ski7_R1_Oocytes_polyA_TPs_T4	Ski7	8.60184		67	4.31064	Up_Ski7_R1_OocInt_polyA_TPs_SQU	Ski7	46.9258		67	5.84256	Up_Ski7_R1_OocInt_polyA_TPs_ACT	Ski7	27.3197		67	9.28675	Up_Ski7_R1_OocInt_polyA_TPs_FER	Ski7	23.3256		67	3.11337	Up_Ski7_R1_Embryos_polyA_TPs_T1	Ski7	16.2677		67
	68	4.41795	Up_Ski7_R1_Oocytes_polyA_TPs_T1	Ski7	7.95507		68	7.54836	Up_Ski7_R1_Oocytes_polyA_TPs_T2	Ski7	24.1218		68	5.8424	Up_Ski7_R1_Oocytes_polyA_TPs_T3	Ski7	19.0554		68	6.27302	Up_Ski7_R1_Oocytes_polyA_TPs_T4	Ski7	7.44958		68	4.09194	Up_Ski7_R1_OocInt_polyA_TPs_SQU	Ski7	44.5451		68	5.83031	Up_Ski7_R1_OocInt_polyA_TPs_ACT	Ski7	27.2624		68	8.74052	Up_Ski7_R1_OocInt_polyA_TPs_FER	Ski7	21.9536		68	3.28361	Up_Ski7_R1_Embryos_polyA_TPs_T1	Ski7	17.1572		68
	69	3.99675	Up_Ski7_R1_Oocytes_polyA_TPs_T1	Ski7	7.19665		69	7.50881	Up_Ski7_R1_Oocytes_polyA_TPs_T2	Ski7	23.9954		69	5.30628	Up_Ski7_R1_Oocytes_polyA_TPs_T3	Ski7	17.3068		69	6.17316	Up_Ski7_R1_Oocytes_polyA_TPs_T4	Ski7	7.33099		69	4.08989	Up_Ski7_R1_OocInt_polyA_TPs_SQU	Ski7	44.5228		69	5.88428	Up_Ski7_R1_OocInt_polyA_TPs_ACT	Ski7	27.5147		69	8.85844	Up_Ski7_R1_OocInt_polyA_TPs_FER	Ski7	22.2498		69	3.40165	Up_Ski7_R1_Embryos_polyA_TPs_T1	Ski7	17.774		69
	70	3.52665	Up_Ski7_R1_Oocytes_polyA_TPs_T1	Ski7	6.35017		70	7.39951	Up_Ski7_R1_Oocytes_polyA_TPs_T2	Ski7	23.6461		70	4.97374	Up_Ski7_R1_Oocytes_polyA_TPs_T3	Ski7	16.2222		70	5.66986	Up_Ski7_R1_Oocytes_polyA_TPs_T4	Ski7	6.73329		70	3.96147	Up_Ski7_R1_OocInt_polyA_TPs_SQU	Ski7	43.1248		70	5.63181	Up_Ski7_R1_OocInt_polyA_TPs_ACT	Ski7	26.3342		70	9.09052	Up_Ski7_R1_OocInt_polyA_TPs_FER	Ski7	22.8327		70	3.749	Up_Ski7_R1_Embryos_polyA_TPs_T1	Ski7	19.5889		70
	71	3.13562	Up_Ski7_R1_Oocytes_polyA_TPs_T1	Ski7	5.64608		71	7.31305	Up_Ski7_R1_Oocytes_polyA_TPs_T2	Ski7	23.3698		71	4.89302	Up_Ski7_R1_Oocytes_polyA_TPs_T3	Ski7	15.9589		71	5.25112	Up_Ski7_R1_Oocytes_polyA_TPs_T4	Ski7	6.23601		71	3.79305	Up_Ski7_R1_OocInt_polyA_TPs_SQU	Ski7	41.2914		71	5.36534	Up_Ski7_R1_OocInt_polyA_TPs_ACT	Ski7	25.0882		71	8.62072	Up_Ski7_R1_OocInt_polyA_TPs_FER	Ski7	21.6527		71	3.77954	Up_Ski7_R1_Embryos_polyA_TPs_T1	Ski7	19.7485		71
	72	3.23759	Up_Ski7_R1_Oocytes_polyA_TPs_T1	Ski7	5.82969		72	7.96707	Up_Ski7_R1_Oocytes_polyA_TPs_T2	Ski7	25.4598		72	4.7587	Up_Ski7_R1_Oocytes_polyA_TPs_T3	Ski7	15.5208		72	5.15999	Up_Ski7_R1_Oocytes_polyA_TPs_T4	Ski7	6.12779		72	3.85336	Up_Ski7_R1_OocInt_polyA_TPs_SQU	Ski7	41.9479		72	5.43885	Up_Ski7_R1_OocInt_polyA_TPs_ACT	Ski7	25.4319		72	8.72279	Up_Ski7_R1_OocInt_polyA_TPs_FER	Ski7	21.9091		72	3.78915	Up_Ski7_R1_Embryos_polyA_TPs_T1	Ski7	19.7988		72
	73	3.22358	Up_Ski7_R1_Oocytes_polyA_TPs_T1	Ski7	5.80445		73	7.89695	Up_Ski7_R1_Oocytes_polyA_TPs_T2	Ski7	25.2358		73	4.54944	Up_Ski7_R1_Oocytes_polyA_TPs_T3	Ski7	14.8383		73	4.80613	Up_Ski7_R1_Oocytes_polyA_TPs_T4	Ski7	5.70756		73	3.85273	Up_Ski7_R1_OocInt_polyA_TPs_SQU	Ski7	41.941		73	5.43428	Up_Ski7_R1_OocInt_polyA_TPs_ACT	Ski7	25.4105		73	8.79764	Up_Ski7_R1_OocInt_polyA_TPs_FER	Ski7	22.0971		73	3.60632	Up_Ski7_R1_Embryos_polyA_TPs_T1	Ski7	18.8434		73
	74	3.15868	Up_Ski7_R1_Oocytes_polyA_TPs_T1	Ski7	5.6876		74	7.58436	Up_Ski7_R1_Oocytes_polyA_TPs_T2	Ski7	24.2368		74	4.33498	Up_Ski7_R1_Oocytes_polyA_TPs_T3	Ski7	14.1388		74	4.63968	Up_Ski7_R1_Oocytes_polyA_TPs_T4	Ski7	5.50989		74	3.35063	Up_Ski7_R1_OocInt_polyA_TPs_SQU	Ski7	36.4751		74	4.99226	Up_Ski7_R1_OocInt_polyA_TPs_ACT	Ski7	23.3437		74	7.99758	Up_Ski7_R1_OocInt_polyA_TPs_FER	Ski7	20.0876		74	3.33336	Up_Ski7_R1_Embryos_polyA_TPs_T1	Ski7	17.4172		74
	75	3.15701	Up_Ski7_R1_Oocytes_polyA_TPs_T1	Ski7	5.68459		75	7.2829	Up_Ski7_R1_Oocytes_polyA_TPs_T2	Ski7	23.2735		75	4.59153	Up_Ski7_R1_Oocytes_polyA_TPs_T3	Ski7	14.9756		75	4.69569	Up_Ski7_R1_Oocytes_polyA_TPs_T4	Ski7	5.5764		75	3.26978	Up_Ski7_R1_OocInt_polyA_TPs_SQU	Ski7	35.595		75	5.03486	Up_Ski7_R1_OocInt_polyA_TPs_ACT	Ski7	23.5429		75	8.0063	Up_Ski7_R1_OocInt_polyA_TPs_FER	Ski7	20.1095		75	3.03024	Up_Ski7_R1_Embryos_polyA_TPs_T1	Ski7	15.8333		75
	76	3.15521	Up_Ski7_R1_Oocytes_polyA_TPs_T1	Ski7	5.68134		76	6.92907	Up_Ski7_R1_Oocytes_polyA_TPs_T2	Ski7	22.1428		76	4.6767	Up_Ski7_R1_Oocytes_polyA_TPs_T3	Ski7	15.2534		76	4.675	Up_Ski7_R1_Oocytes_polyA_TPs_T4	Ski7	5.55183		76	3.19834	Up_Ski7_R1_OocInt_polyA_TPs_SQU	Ski7	34.8173		76	5.18612	Up_Ski7_R1_OocInt_polyA_TPs_ACT	Ski7	24.2501		76	8.05565	Up_Ski7_R1_OocInt_polyA_TPs_FER	Ski7	20.2334		76	3.08926	Up_Ski7_R1_Embryos_polyA_TPs_T1	Ski7	16.1418		76
	77	3.1597	Up_Ski7_R1_Oocytes_polyA_TPs_T1	Ski7	5.68943		77	7.15351	Up_Ski7_R1_Oocytes_polyA_TPs_T2	Ski7	22.86		77	4.70597	Up_Ski7_R1_Oocytes_polyA_TPs_T3	Ski7	15.3489		77	4.70922	Up_Ski7_R1_Oocytes_polyA_TPs_T4	Ski7	5.59248		77	3.26687	Up_Ski7_R1_OocInt_polyA_TPs_SQU	Ski7	35.5633		77	5.09707	Up_Ski7_R1_OocInt_polyA_TPs_ACT	Ski7	23.8338		77	8.01339	Up_Ski7_R1_OocInt_polyA_TPs_FER	Ski7	20.1273		77	3.25383	Up_Ski7_R1_Embryos_polyA_TPs_T1	Ski7	17.0016		77
	78	3.1232	Up_Ski7_R1_Oocytes_polyA_TPs_T1	Ski7	5.62371		78	7.12722	Up_Ski7_R1_Oocytes_polyA_TPs_T2	Ski7	22.776		78	4.7471	Up_Ski7_R1_Oocytes_polyA_TPs_T3	Ski7	15.483		78	4.78683	Up_Ski7_R1_Oocytes_polyA_TPs_T4	Ski7	5.68464		78	3.58092	Up_Ski7_R1_OocInt_polyA_TPs_SQU	Ski7	38.9821		78	4.98411	Up_Ski7_R1_OocInt_polyA_TPs_ACT	Ski7	23.3056		78	8.1883	Up_Ski7_R1_OocInt_polyA_TPs_FER	Ski7	20.5666		78	3.26349	Up_Ski7_R1_Embryos_polyA_TPs_T1	Ski7	17.0521		78
	79	3.34112	Up_Ski7_R1_Oocytes_polyA_TPs_T1	Ski7	6.0161		79	7.12314	Up_Ski7_R1_Oocytes_polyA_TPs_T2	Ski7	22.763		79	5.25077	Up_Ski7_R1_Oocytes_polyA_TPs_T3	Ski7	17.1258		79	5.21241	Up_Ski7_R1_Oocytes_polyA_TPs_T4	Ski7	6.19004		79	3.97767	Up_Ski7_R1_OocInt_polyA_TPs_SQU	Ski7	43.3012		79	5.41112	Up_Ski7_R1_OocInt_polyA_TPs_ACT	Ski7	25.3023		79	8.79945	Up_Ski7_R1_OocInt_polyA_TPs_FER	Ski7	22.1016		79	3.32219	Up_Ski7_R1_Embryos_polyA_TPs_T1	Ski7	17.3588		79
	80	3.27385	Up_Ski7_R1_Oocytes_polyA_TPs_T1	Ski7	5.89497		80	6.6474	Up_Ski7_R1_Oocytes_polyA_TPs_T2	Ski7	21.2427		80	5.0487	Up_Ski7_R1_Oocytes_polyA_TPs_T3	Ski7	16.4667		80	5.10186	Up_Ski7_R1_Oocytes_polyA_TPs_T4	Ski7	6.05876		80	3.67796	Up_Ski7_R1_OocInt_polyA_TPs_SQU	Ski7	40.0385		80	4.99396	Up_Ski7_R1_OocInt_polyA_TPs_ACT	Ski7	23.3516		80	8.47074	Up_Ski7_R1_OocInt_polyA_TPs_FER	Ski7	21.276		80	3.3172	Up_Ski7_R1_Embryos_polyA_TPs_T1	Ski7	17.3328		80
	81	3.22801	Up_Ski7_R1_Oocytes_polyA_TPs_T1	Ski7	5.81244		81	6.27904	Up_Ski7_R1_Oocytes_polyA_TPs_T2	Ski7	20.0655		81	5.04607	Up_Ski7_R1_Oocytes_polyA_TPs_T3	Ski7	16.4581		81	4.86056	Up_Ski7_R1_Oocytes_polyA_TPs_T4	Ski7	5.77219		81	3.99137	Up_Ski7_R1_OocInt_polyA_TPs_SQU	Ski7	43.4503		81	5.18769	Up_Ski7_R1_OocInt_polyA_TPs_ACT	Ski7	24.2575		81	9.03176	Up_Ski7_R1_OocInt_polyA_TPs_FER	Ski7	22.6851		81	3.27137	Up_Ski7_R1_Embryos_polyA_TPs_T1	Ski7	17.0933		81
	82	3.28368	Up_Ski7_R1_Oocytes_polyA_TPs_T1	Ski7	5.91267		82	6.33323	Up_Ski7_R1_Oocytes_polyA_TPs_T2	Ski7	20.2387		82	4.92521	Up_Ski7_R1_Oocytes_polyA_TPs_T3	Ski7	16.0639		82	4.85274	Up_Ski7_R1_Oocytes_polyA_TPs_T4	Ski7	5.76291		82	3.83647	Up_Ski7_R1_OocInt_polyA_TPs_SQU	Ski7	41.7641		82	5.10104	Up_Ski7_R1_OocInt_polyA_TPs_ACT	Ski7	23.8523		82	8.55825	Up_Ski7_R1_OocInt_polyA_TPs_FER	Ski7	21.4958		82	3.20268	Up_Ski7_R1_Embryos_polyA_TPs_T1	Ski7	16.7344		82
	83	3.30681	Up_Ski7_R1_Oocytes_polyA_TPs_T1	Ski7	5.95432		83	6.7505	Up_Ski7_R1_Oocytes_polyA_TPs_T2	Ski7	21.5721		83	4.9878	Up_Ski7_R1_Oocytes_polyA_TPs_T3	Ski7	16.268		83	5.18338	Up_Ski7_R1_Oocytes_polyA_TPs_T4	Ski7	6.15556		83	3.82958	Up_Ski7_R1_OocInt_polyA_TPs_SQU	Ski7	41.689		83	5.34031	Up_Ski7_R1_OocInt_polyA_TPs_ACT	Ski7	24.9711		83	8.56849	Up_Ski7_R1_OocInt_polyA_TPs_FER	Ski7	21.5215		83	2.92804	Up_Ski7_R1_Embryos_polyA_TPs_T1	Ski7	15.2994		83
	84	3.40989	Up_Ski7_R1_Oocytes_polyA_TPs_T1	Ski7	6.13993		84	7.02411	Up_Ski7_R1_Oocytes_polyA_TPs_T2	Ski7	22.4465		84	5.31051	Up_Ski7_R1_Oocytes_polyA_TPs_T3	Ski7	17.3206		84	5.79567	Up_Ski7_R1_Oocytes_polyA_TPs_T4	Ski7	6.8827		84	3.91382	Up_Ski7_R1_OocInt_polyA_TPs_SQU	Ski7	42.6061		84	5.67021	Up_Ski7_R1_OocInt_polyA_TPs_ACT	Ski7	26.5137		84	8.69335	Up_Ski7_R1_OocInt_polyA_TPs_FER	Ski7	21.8352		84	2.54345	Up_Ski7_R1_Embryos_polyA_TPs_T1	Ski7	13.2898		84
	85	3.0493	Up_Ski7_R1_Oocytes_polyA_TPs_T1	Ski7	5.49063		85	6.31046	Up_Ski7_R1_Oocytes_polyA_TPs_T2	Ski7	20.1659		85	5.00046	Up_Ski7_R1_Oocytes_polyA_TPs_T3	Ski7	16.3094		85	5.35435	Up_Ski7_R1_Oocytes_polyA_TPs_T4	Ski7	6.3586		85	3.91343	Up_Ski7_R1_OocInt_polyA_TPs_SQU	Ski7	42.6018		85	5.69582	Up_Ski7_R1_OocInt_polyA_TPs_ACT	Ski7	26.6335		85	9.21041	Up_Ski7_R1_OocInt_polyA_TPs_FER	Ski7	23.1339		85	2.38527	Up_Ski7_R1_Embryos_polyA_TPs_T1	Ski7	12.4633		85
	86	2.76784	Up_Ski7_R1_Oocytes_polyA_TPs_T1	Ski7	4.98383		86	5.91534	Up_Ski7_R1_Oocytes_polyA_TPs_T2	Ski7	18.9032		86	4.45535	Up_Ski7_R1_Oocytes_polyA_TPs_T3	Ski7	14.5314		86	5.00418	Up_Ski7_R1_Oocytes_polyA_TPs_T4	Ski7	5.94275		86	3.56104	Up_Ski7_R1_OocInt_polyA_TPs_SQU	Ski7	38.7657		86	5.25148	Up_Ski7_R1_OocInt_polyA_TPs_ACT	Ski7	24.5558		86	8.45491	Up_Ski7_R1_OocInt_polyA_TPs_FER	Ski7	21.2363		86	2.45773	Up_Ski7_R1_Embryos_polyA_TPs_T1	Ski7	12.8419		86
	87	2.67367	Up_Ski7_R1_Oocytes_polyA_TPs_T1	Ski7	4.81428		87	5.28428	Up_Ski7_R1_Oocytes_polyA_TPs_T2	Ski7	16.8866		87	3.89782	Up_Ski7_R1_Oocytes_polyA_TPs_T3	Ski7	12.713		87	4.39202	Up_Ski7_R1_Oocytes_polyA_TPs_T4	Ski7	5.21578		87	3.1758	Up_Ski7_R1_OocInt_polyA_TPs_SQU	Ski7	34.5719		87	4.49509	Up_Ski7_R1_OocInt_polyA_TPs_ACT	Ski7	21.0189		87	7.42314	Up_Ski7_R1_OocInt_polyA_TPs_FER	Ski7	18.6447		87	2.48371	Up_Ski7_R1_Embryos_polyA_TPs_T1	Ski7	12.9777		87
	88	2.57655	Up_Ski7_R1_Oocytes_polyA_TPs_T1	Ski7	4.6394		88	4.86932	Up_Ski7_R1_Oocytes_polyA_TPs_T2	Ski7	15.5605		88	3.69131	Up_Ski7_R1_Oocytes_polyA_TPs_T3	Ski7	12.0395		88	4.23693	Up_Ski7_R1_Oocytes_polyA_TPs_T4	Ski7	5.0316		88	3.10897	Up_Ski7_R1_OocInt_polyA_TPs_SQU	Ski7	33.8444		88	4.08018	Up_Ski7_R1_OocInt_polyA_TPs_ACT	Ski7	19.0788		88	7.53252	Up_Ski7_R1_OocInt_polyA_TPs_FER	Ski7	18.9195		88	2.60112	Up_Ski7_R1_Embryos_polyA_TPs_T1	Ski7	13.5912		88
	89	2.44572	Up_Ski7_R1_Oocytes_polyA_TPs_T1	Ski7	4.40381		89	4.68574	Up_Ski7_R1_Oocytes_polyA_TPs_T2	Ski7	14.9739		89	3.52753	Up_Ski7_R1_Oocytes_polyA_TPs_T3	Ski7	11.5053		89	3.97479	Up_Ski7_R1_Oocytes_polyA_TPs_T4	Ski7	4.7203		89	3.01393	Up_Ski7_R1_OocInt_polyA_TPs_SQU	Ski7	32.8098		89	3.96757	Up_Ski7_R1_OocInt_polyA_TPs_ACT	Ski7	18.5522		89	7.25197	Up_Ski7_R1_OocInt_polyA_TPs_FER	Ski7	18.2148		89	2.57859	Up_Ski7_R1_Embryos_polyA_TPs_T1	Ski7	13.4734		89
	90	2.25189	Up_Ski7_R1_Oocytes_polyA_TPs_T1	Ski7	4.05481		90	4.18317	Up_Ski7_R1_Oocytes_polyA_TPs_T2	Ski7	13.3679		90	2.95073	Up_Ski7_R1_Oocytes_polyA_TPs_T3	Ski7	9.62402		90	3.42208	Up_Ski7_R1_Oocytes_polyA_TPs_T4	Ski7	4.06393		90	3.11163	Up_Ski7_R1_OocInt_polyA_TPs_SQU	Ski7	33.8734		90	4.27362	Up_Ski7_R1_OocInt_polyA_TPs_ACT	Ski7	19.9833		90	7.31215	Up_Ski7_R1_OocInt_polyA_TPs_FER	Ski7	18.366		90	2.7016	Up_Ski7_R1_Embryos_polyA_TPs_T1	Ski7	14.1161		90
	91	2.36991	Up_Ski7_R1_Oocytes_polyA_TPs_T1	Ski7	4.26731		91	4.5382	Up_Ski7_R1_Oocytes_polyA_TPs_T2	Ski7	14.5024		91	3.3854	Up_Ski7_R1_Oocytes_polyA_TPs_T3	Ski7	11.0417		91	3.47141	Up_Ski7_R1_Oocytes_polyA_TPs_T4	Ski7	4.1225		91	3.12027	Up_Ski7_R1_OocInt_polyA_TPs_SQU	Ski7	33.9674		91	4.24027	Up_Ski7_R1_OocInt_polyA_TPs_ACT	Ski7	19.8274		91	7.20478	Up_Ski7_R1_OocInt_polyA_TPs_FER	Ski7	18.0963		91	2.65812	Up_Ski7_R1_Embryos_polyA_TPs_T1	Ski7	13.889		91
	92	2.18751	Up_Ski7_R1_Oocytes_polyA_TPs_T1	Ski7	3.93888		92	4.35137	Up_Ski7_R1_Oocytes_polyA_TPs_T2	Ski7	13.9054		92	3.22817	Up_Ski7_R1_Oocytes_polyA_TPs_T3	Ski7	10.5289		92	3.14407	Up_Ski7_R1_Oocytes_polyA_TPs_T4	Ski7	3.73377		92	3.17963	Up_Ski7_R1_OocInt_polyA_TPs_SQU	Ski7	34.6137		92	4.42455	Up_Ski7_R1_OocInt_polyA_TPs_ACT	Ski7	20.6891		92	7.30011	Up_Ski7_R1_OocInt_polyA_TPs_FER	Ski7	18.3357		92	2.72257	Up_Ski7_R1_Embryos_polyA_TPs_T1	Ski7	14.2257		92
	93	2.24826	Up_Ski7_R1_Oocytes_polyA_TPs_T1	Ski7	4.04827		93	4.53457	Up_Ski7_R1_Oocytes_polyA_TPs_T2	Ski7	14.4908		93	3.13349	Up_Ski7_R1_Oocytes_polyA_TPs_T3	Ski7	10.2201		93	3.20278	Up_Ski7_R1_Oocytes_polyA_TPs_T4	Ski7	3.80349		93	3.27136	Up_Ski7_R1_OocInt_polyA_TPs_SQU	Ski7	35.6122		93	4.51702	Up_Ski7_R1_OocInt_polyA_TPs_ACT	Ski7	21.1215		93	7.25851	Up_Ski7_R1_OocInt_polyA_TPs_FER	Ski7	18.2312		93	2.75674	Up_Ski7_R1_Embryos_polyA_TPs_T1	Ski7	14.4043		93
	94	2.50487	Up_Ski7_R1_Oocytes_polyA_TPs_T1	Ski7	4.51033		94	4.73844	Up_Ski7_R1_Oocytes_polyA_TPs_T2	Ski7	15.1423		94	3.33405	Up_Ski7_R1_Oocytes_polyA_TPs_T3	Ski7	10.8742		94	3.46159	Up_Ski7_R1_Oocytes_polyA_TPs_T4	Ski7	4.11084		94	3.14579	Up_Ski7_R1_OocInt_polyA_TPs_SQU	Ski7	34.2452		94	4.29864	Up_Ski7_R1_OocInt_polyA_TPs_ACT	Ski7	20.1003		94	7.2313	Up_Ski7_R1_OocInt_polyA_TPs_FER	Ski7	18.1629		94	2.68581	Up_Ski7_R1_Embryos_polyA_TPs_T1	Ski7	14.0336		94
	95	2.33622	Up_Ski7_R1_Oocytes_polyA_TPs_T1	Ski7	4.20665		95	4.20328	Up_Ski7_R1_Oocytes_polyA_TPs_T2	Ski7	13.4321		95	2.93446	Up_Ski7_R1_Oocytes_polyA_TPs_T3	Ski7	9.57093		95	2.91251	Up_Ski7_R1_Oocytes_polyA_TPs_T4	Ski7	3.45877		95	2.86619	Up_Ski7_R1_OocInt_polyA_TPs_SQU	Ski7	31.2015		95	4.04561	Up_Ski7_R1_OocInt_polyA_TPs_ACT	Ski7	18.9172		95	7.07999	Up_Ski7_R1_OocInt_polyA_TPs_FER	Ski7	17.7829		95	2.69814	Up_Ski7_R1_Embryos_polyA_TPs_T1	Ski7	14.0981		95
	96	2.30428	Up_Ski7_R1_Oocytes_polyA_TPs_T1	Ski7	4.14914		96	3.85675	Up_Ski7_R1_Oocytes_polyA_TPs_T2	Ski7	12.3247		96	3.05378	Up_Ski7_R1_Oocytes_polyA_TPs_T3	Ski7	9.96011		96	2.70468	Up_Ski7_R1_Oocytes_polyA_TPs_T4	Ski7	3.21197		96	2.46777	Up_Ski7_R1_OocInt_polyA_TPs_SQU	Ski7	26.8642		96	3.35168	Up_Ski7_R1_OocInt_polyA_TPs_ACT	Ski7	15.6724		96	6.26938	Up_Ski7_R1_OocInt_polyA_TPs_FER	Ski7	15.7468		96	2.88818	Up_Ski7_R1_Embryos_polyA_TPs_T1	Ski7	15.0911		96
	97	1.64929	Up_Ski7_R1_Oocytes_polyA_TPs_T1	Ski7	2.96975		97	2.88877	Up_Ski7_R1_Oocytes_polyA_TPs_T2	Ski7	9.23144		97	2.18502	Up_Ski7_R1_Oocytes_polyA_TPs_T3	Ski7	7.12661		97	2.02351	Up_Ski7_R1_Oocytes_polyA_TPs_T4	Ski7	2.40304		97	1.83213	Up_Ski7_R1_OocInt_polyA_TPs_SQU	Ski7	19.9447		97	2.40416	Up_Ski7_R1_OocInt_polyA_TPs_ACT	Ski7	11.2418		97	4.79345	Up_Ski7_R1_OocInt_polyA_TPs_FER	Ski7	12.0397		97	2.57742	Up_Ski7_R1_Embryos_polyA_TPs_T1	Ski7	13.4673		97
	98	1.57492	Up_Ski7_R1_Oocytes_polyA_TPs_T1	Ski7	2.83584		98	2.91356	Up_Ski7_R1_Oocytes_polyA_TPs_T2	Ski7	9.31067		98	2.12046	Up_Ski7_R1_Oocytes_polyA_TPs_T3	Ski7	6.91602		98	2.15169	Up_Ski7_R1_Oocytes_polyA_TPs_T4	Ski7	2.55526		98	1.54591	Up_Ski7_R1_OocInt_polyA_TPs_SQU	Ski7	16.8288		98	1.99394	Up_Ski7_R1_OocInt_polyA_TPs_ACT	Ski7	9.32362		98	4.03036	Up_Ski7_R1_OocInt_polyA_TPs_FER	Ski7	10.1231		98	1.95445	Up_Ski7_R1_Embryos_polyA_TPs_T1	Ski7	10.2122		98
	99	1.36191	Up_Ski7_R1_Oocytes_polyA_TPs_T1	Ski7	2.45228		99	2.53845	Up_Ski7_R1_Oocytes_polyA_TPs_T2	Ski7	8.11195		99	1.8199	Up_Ski7_R1_Oocytes_polyA_TPs_T3	Ski7	5.93572		99	1.93625	Up_Ski7_R1_Oocytes_polyA_TPs_T4	Ski7	2.29941		99	1.22217	Up_Ski7_R1_OocInt_polyA_TPs_SQU	Ski7	13.3046		99	1.49432	Up_Ski7_R1_OocInt_polyA_TPs_ACT	Ski7	6.98738		99	3.01103	Up_Ski7_R1_OocInt_polyA_TPs_FER	Ski7	7.56283		99	1.27249	Up_Ski7_R1_Embryos_polyA_TPs_T1	Ski7	6.64892		99
	100	0.799117	Up_Ski7_R1_Oocytes_polyA_TPs_T1	Ski7	1.43891		100	1.59214	Up_Ski7_R1_Oocytes_polyA_TPs_T2	Ski7	5.0879		100	1.10006	Up_Ski7_R1_Oocytes_polyA_TPs_T3	Ski7	3.58792		100	1.17804	Up_Ski7_R1_Oocytes_polyA_TPs_T4	Ski7	1.39899		100	0.801632	Up_Ski7_R1_OocInt_polyA_TPs_SQU	Ski7	8.72661		100	1.05016	Up_Ski7_R1_OocInt_polyA_TPs_ACT	Ski7	4.9105		100	1.85544	Up_Ski7_R1_OocInt_polyA_TPs_FER	Ski7	4.66031		100	0.804599	Up_Ski7_R1_Embryos_polyA_TPs_T1	Ski7	4.20412		100
	1	0.53175	Up_Ski7_R2_Oocytes_polyA_TPs_T1	Ski7	0.934637		1	0.664992	Up_Ski7_R2_Oocytes_polyA_TPs_T2	Ski7	2.72223		1	0.615806	Up_Ski7_R2_Oocytes_polyA_TPs_T3	Ski7	2.36121		1	0.85488	Up_Ski7_R2_Oocytes_polyA_TPs_T4	Ski7	0.85488		1	7.78021	Up_Ski7_R2_OocInt_polyA_TPs_SQU	Ski7	7.78021		1	1.11759	Up_Ski7_R2_OocInt_polyA_TPs_ACT	Ski7	4.25857		1	1.12847	Up_Ski7_R2_OocInt_polyA_TPs_FER	Ski7	4.02859		1	1.95719	Up_Ski7_R2_Embryos_polyA_TPs_T1	Ski7	4.4877		1
	2	0.960699	Up_Ski7_R2_Oocytes_polyA_TPs_T1	Ski7	1.68859		2	1.19372	Up_Ski7_R2_Oocytes_polyA_TPs_T2	Ski7	4.88664		2	1.16184	Up_Ski7_R2_Oocytes_polyA_TPs_T3	Ski7	4.45491		2	1.66084	Up_Ski7_R2_Oocytes_polyA_TPs_T4	Ski7	1.66084		2	13.761	Up_Ski7_R2_OocInt_polyA_TPs_SQU	Ski7	13.761		2	1.72351	Up_Ski7_R2_OocInt_polyA_TPs_ACT	Ski7	6.56742		2	1.93888	Up_Ski7_R2_OocInt_polyA_TPs_FER	Ski7	6.92174		2	2.29737	Up_Ski7_R2_Embryos_polyA_TPs_T1	Ski7	5.26771		2
	3	1.2086	Up_Ski7_R2_Oocytes_polyA_TPs_T1	Ski7	2.12431		3	1.62641	Up_Ski7_R2_Oocytes_polyA_TPs_T2	Ski7	6.65793		3	1.51353	Up_Ski7_R2_Oocytes_polyA_TPs_T3	Ski7	5.80339		3	2.24385	Up_Ski7_R2_Oocytes_polyA_TPs_T4	Ski7	2.24385		3	19.1691	Up_Ski7_R2_OocInt_polyA_TPs_SQU	Ski7	19.1691		3	2.23615	Up_Ski7_R2_OocInt_polyA_TPs_ACT	Ski7	8.52083		3	2.53235	Up_Ski7_R2_OocInt_polyA_TPs_FER	Ski7	9.04043		3	3.51621	Up_Ski7_R2_Embryos_polyA_TPs_T1	Ski7	8.06243		3
	4	1.61051	Up_Ski7_R2_Oocytes_polyA_TPs_T1	Ski7	2.83074		4	2.02148	Up_Ski7_R2_Oocytes_polyA_TPs_T2	Ski7	8.27521		4	1.95008	Up_Ski7_R2_Oocytes_polyA_TPs_T3	Ski7	7.47726		4	2.84884	Up_Ski7_R2_Oocytes_polyA_TPs_T4	Ski7	2.84884		4	21.8632	Up_Ski7_R2_OocInt_polyA_TPs_SQU	Ski7	21.8632		4	2.61835	Up_Ski7_R2_OocInt_polyA_TPs_ACT	Ski7	9.97723		4	2.84034	Up_Ski7_R2_OocInt_polyA_TPs_FER	Ski7	10.1399		4	4.20273	Up_Ski7_R2_Embryos_polyA_TPs_T1	Ski7	9.63657		4
	5	1.66162	Up_Ski7_R2_Oocytes_polyA_TPs_T1	Ski7	2.92057		5	1.94965	Up_Ski7_R2_Oocytes_polyA_TPs_T2	Ski7	7.98116		5	1.90054	Up_Ski7_R2_Oocytes_polyA_TPs_T3	Ski7	7.28732		5	2.78208	Up_Ski7_R2_Oocytes_polyA_TPs_T4	Ski7	2.78208		5	24.5832	Up_Ski7_R2_OocInt_polyA_TPs_SQU	Ski7	24.5832		5	3.28141	Up_Ski7_R2_OocInt_polyA_TPs_ACT	Ski7	12.5038		5	3.29332	Up_Ski7_R2_OocInt_polyA_TPs_FER	Ski7	11.7571		5	4.6729	Up_Ski7_R2_Embryos_polyA_TPs_T1	Ski7	10.7146		5
	6	1.79858	Up_Ski7_R2_Oocytes_polyA_TPs_T1	Ski7	3.16129		6	2.24803	Up_Ski7_R2_Oocytes_polyA_TPs_T2	Ski7	9.20259		6	2.04258	Up_Ski7_R2_Oocytes_polyA_TPs_T3	Ski7	7.83193		6	2.94999	Up_Ski7_R2_Oocytes_polyA_TPs_T4	Ski7	2.94999		6	27.4388	Up_Ski7_R2_OocInt_polyA_TPs_SQU	Ski7	27.4388		6	3.86208	Up_Ski7_R2_OocInt_polyA_TPs_ACT	Ski7	14.7164		6	3.8919	Up_Ski7_R2_OocInt_polyA_TPs_FER	Ski7	13.894		6	5.2902	Up_Ski7_R2_Embryos_polyA_TPs_T1	Ski7	12.1301		6
	7	2.04792	Up_Ski7_R2_Oocytes_polyA_TPs_T1	Ski7	3.59956		7	2.80553	Up_Ski7_R2_Oocytes_polyA_TPs_T2	Ski7	11.4848		7	2.33993	Up_Ski7_R2_Oocytes_polyA_TPs_T3	Ski7	8.97209		7	3.69408	Up_Ski7_R2_Oocytes_polyA_TPs_T4	Ski7	3.69408		7	32.5963	Up_Ski7_R2_OocInt_polyA_TPs_SQU	Ski7	32.5963		7	4.86607	Up_Ski7_R2_OocInt_polyA_TPs_ACT	Ski7	18.5422		7	4.77152	Up_Ski7_R2_OocInt_polyA_TPs_FER	Ski7	17.0342		7	6.07784	Up_Ski7_R2_Embryos_polyA_TPs_T1	Ski7	13.9361		7
	8	2.39391	Up_Ski7_R2_Oocytes_polyA_TPs_T1	Ski7	4.20769		8	3.68073	Up_Ski7_R2_Oocytes_polyA_TPs_T2	Ski7	15.0675		8	2.87313	Up_Ski7_R2_Oocytes_polyA_TPs_T3	Ski7	11.0165		8	4.84995	Up_Ski7_R2_Oocytes_polyA_TPs_T4	Ski7	4.84995		8	35.779	Up_Ski7_R2_OocInt_polyA_TPs_SQU	Ski7	35.779		8	5.51956	Up_Ski7_R2_OocInt_polyA_TPs_ACT	Ski7	21.0323		8	5.36544	Up_Ski7_R2_OocInt_polyA_TPs_FER	Ski7	19.1545		8	6.34381	Up_Ski7_R2_Embryos_polyA_TPs_T1	Ski7	14.5459		8
	9	3.04967	Up_Ski7_R2_Oocytes_polyA_TPs_T1	Ski7	5.36029		9	4.84218	Up_Ski7_R2_Oocytes_polyA_TPs_T2	Ski7	19.8221		9	4.01826	Up_Ski7_R2_Oocytes_polyA_TPs_T3	Ski7	15.4074		9	6.5417	Up_Ski7_R2_Oocytes_polyA_TPs_T4	Ski7	6.5417		9	37.1884	Up_Ski7_R2_OocInt_polyA_TPs_SQU	Ski7	37.1884		9	5.84804	Up_Ski7_R2_OocInt_polyA_TPs_ACT	Ski7	22.2839		9	5.52021	Up_Ski7_R2_OocInt_polyA_TPs_FER	Ski7	19.707		9	6.58895	Up_Ski7_R2_Embryos_polyA_TPs_T1	Ski7	15.108		9
	10	3.16749	Up_Ski7_R2_Oocytes_polyA_TPs_T1	Ski7	5.56738		10	5.13906	Up_Ski7_R2_Oocytes_polyA_TPs_T2	Ski7	21.0374		10	3.91826	Up_Ski7_R2_Oocytes_polyA_TPs_T3	Ski7	15.024		10	6.66857	Up_Ski7_R2_Oocytes_polyA_TPs_T4	Ski7	6.66857		10	37.74	Up_Ski7_R2_OocInt_polyA_TPs_SQU	Ski7	37.74		10	6.02452	Up_Ski7_R2_OocInt_polyA_TPs_ACT	Ski7	22.9564		10	5.55498	Up_Ski7_R2_OocInt_polyA_TPs_FER	Ski7	19.8311		10	6.58796	Up_Ski7_R2_Embryos_polyA_TPs_T1	Ski7	15.1057		10
	11	3.58457	Up_Ski7_R2_Oocytes_polyA_TPs_T1	Ski7	6.30047		11	6.16744	Up_Ski7_R2_Oocytes_polyA_TPs_T2	Ski7	25.2472		11	4.68309	Up_Ski7_R2_Oocytes_polyA_TPs_T3	Ski7	17.9565		11	7.63631	Up_Ski7_R2_Oocytes_polyA_TPs_T4	Ski7	7.63631		11	35.9174	Up_Ski7_R2_OocInt_polyA_TPs_SQU	Ski7	35.9174		11	5.76581	Up_Ski7_R2_OocInt_polyA_TPs_ACT	Ski7	21.9706		11	5.3556	Up_Ski7_R2_OocInt_polyA_TPs_FER	Ski7	19.1193		11	6.91204	Up_Ski7_R2_Embryos_polyA_TPs_T1	Ski7	15.8488		11
	12	3.97621	Up_Ski7_R2_Oocytes_polyA_TPs_T1	Ski7	6.98883		12	6.47497	Up_Ski7_R2_Oocytes_polyA_TPs_T2	Ski7	26.5061		12	5.21632	Up_Ski7_R2_Oocytes_polyA_TPs_T3	Ski7	20.0011		12	7.66703	Up_Ski7_R2_Oocytes_polyA_TPs_T4	Ski7	7.66703		12	37.9263	Up_Ski7_R2_OocInt_polyA_TPs_SQU	Ski7	37.9263		12	5.96061	Up_Ski7_R2_OocInt_polyA_TPs_ACT	Ski7	22.7129		12	5.61418	Up_Ski7_R2_OocInt_polyA_TPs_FER	Ski7	20.0425		12	7.67644	Up_Ski7_R2_Embryos_polyA_TPs_T1	Ski7	17.6016		12
	13	4.25263	Up_Ski7_R2_Oocytes_polyA_TPs_T1	Ski7	7.4747		13	6.40991	Up_Ski7_R2_Oocytes_polyA_TPs_T2	Ski7	26.2398		13	5.68034	Up_Ski7_R2_Oocytes_polyA_TPs_T3	Ski7	21.7804		13	8.19272	Up_Ski7_R2_Oocytes_polyA_TPs_T4	Ski7	8.19272		13	40.6111	Up_Ski7_R2_OocInt_polyA_TPs_SQU	Ski7	40.6111		13	6.61878	Up_Ski7_R2_OocInt_polyA_TPs_ACT	Ski7	25.2208		13	5.99697	Up_Ski7_R2_OocInt_polyA_TPs_FER	Ski7	21.409		13	7.23193	Up_Ski7_R2_Embryos_polyA_TPs_T1	Ski7	16.5823		13
	14	4.40872	Up_Ski7_R2_Oocytes_polyA_TPs_T1	Ski7	7.74905		14	6.31226	Up_Ski7_R2_Oocytes_polyA_TPs_T2	Ski7	25.8401		14	5.63827	Up_Ski7_R2_Oocytes_polyA_TPs_T3	Ski7	21.6191		14	8.76565	Up_Ski7_R2_Oocytes_polyA_TPs_T4	Ski7	8.76565		14	42.7564	Up_Ski7_R2_OocInt_polyA_TPs_SQU	Ski7	42.7564		14	6.99946	Up_Ski7_R2_OocInt_polyA_TPs_ACT	Ski7	26.6714		14	6.17163	Up_Ski7_R2_OocInt_polyA_TPs_FER	Ski7	22.0326		14	7.87483	Up_Ski7_R2_Embryos_polyA_TPs_T1	Ski7	18.0564		14
	15	4.30861	Up_Ski7_R2_Oocytes_polyA_TPs_T1	Ski7	7.57308		15	5.90728	Up_Ski7_R2_Oocytes_polyA_TPs_T2	Ski7	24.1822		15	5.37521	Up_Ski7_R2_Oocytes_polyA_TPs_T3	Ski7	20.6104		15	8.37985	Up_Ski7_R2_Oocytes_polyA_TPs_T4	Ski7	8.37985		15	44.945	Up_Ski7_R2_OocInt_polyA_TPs_SQU	Ski7	44.945		15	7.21274	Up_Ski7_R2_OocInt_polyA_TPs_ACT	Ski7	27.4841		15	6.3219	Up_Ski7_R2_OocInt_polyA_TPs_FER	Ski7	22.569		15	8.20079	Up_Ski7_R2_Embryos_polyA_TPs_T1	Ski7	18.8038		15
	16	3.91403	Up_Ski7_R2_Oocytes_polyA_TPs_T1	Ski7	6.87954		16	5.48137	Up_Ski7_R2_Oocytes_polyA_TPs_T2	Ski7	22.4387		16	4.98717	Up_Ski7_R2_Oocytes_polyA_TPs_T3	Ski7	19.1225		16	7.62858	Up_Ski7_R2_Oocytes_polyA_TPs_T4	Ski7	7.62858		16	43.0723	Up_Ski7_R2_OocInt_polyA_TPs_SQU	Ski7	43.0723		16	6.82005	Up_Ski7_R2_OocInt_polyA_TPs_ACT	Ski7	25.9878		16	6.04662	Up_Ski7_R2_OocInt_polyA_TPs_FER	Ski7	21.5863		16	7.82642	Up_Ski7_R2_Embryos_polyA_TPs_T1	Ski7	17.9454		16
	17	4.041	Up_Ski7_R2_Oocytes_polyA_TPs_T1	Ski7	7.10271		17	5.93023	Up_Ski7_R2_Oocytes_polyA_TPs_T2	Ski7	24.2762		17	5.42899	Up_Ski7_R2_Oocytes_polyA_TPs_T3	Ski7	20.8166		17	8.03001	Up_Ski7_R2_Oocytes_polyA_TPs_T4	Ski7	8.03001		17	43.5788	Up_Ski7_R2_OocInt_polyA_TPs_SQU	Ski7	43.5788		17	7.13661	Up_Ski7_R2_OocInt_polyA_TPs_ACT	Ski7	27.194		17	6.3646	Up_Ski7_R2_OocInt_polyA_TPs_FER	Ski7	22.7214		17	7.46517	Up_Ski7_R2_Embryos_polyA_TPs_T1	Ski7	17.1171		17
	18	4.90329	Up_Ski7_R2_Oocytes_polyA_TPs_T1	Ski7	8.61834		18	7.60621	Up_Ski7_R2_Oocytes_polyA_TPs_T2	Ski7	31.137		18	6.6643	Up_Ski7_R2_Oocytes_polyA_TPs_T3	Ski7	25.5532		18	9.53932	Up_Ski7_R2_Oocytes_polyA_TPs_T4	Ski7	9.53932		18	47.356	Up_Ski7_R2_OocInt_polyA_TPs_SQU	Ski7	47.356		18	7.82183	Up_Ski7_R2_OocInt_polyA_TPs_ACT	Ski7	29.8051		18	6.93615	Up_Ski7_R2_OocInt_polyA_TPs_FER	Ski7	24.7618		18	7.90339	Up_Ski7_R2_Embryos_polyA_TPs_T1	Ski7	18.1219		18
	19	5.09802	Up_Ski7_R2_Oocytes_polyA_TPs_T1	Ski7	8.9606		19	7.95757	Up_Ski7_R2_Oocytes_polyA_TPs_T2	Ski7	32.5754		19	6.84887	Up_Ski7_R2_Oocytes_polyA_TPs_T3	Ski7	26.2609		19	9.56674	Up_Ski7_R2_Oocytes_polyA_TPs_T4	Ski7	9.56674		19	51.1493	Up_Ski7_R2_OocInt_polyA_TPs_SQU	Ski7	51.1493		19	8.01312	Up_Ski7_R2_OocInt_polyA_TPs_ACT	Ski7	30.534		19	7.30805	Up_Ski7_R2_OocInt_polyA_TPs_FER	Ski7	26.0895		19	8.19406	Up_Ski7_R2_Embryos_polyA_TPs_T1	Ski7	18.7884		19
	20	4.83025	Up_Ski7_R2_Oocytes_polyA_TPs_T1	Ski7	8.48996		20	7.26041	Up_Ski7_R2_Oocytes_polyA_TPs_T2	Ski7	29.7214		20	6.18779	Up_Ski7_R2_Oocytes_polyA_TPs_T3	Ski7	23.7261		20	8.8378	Up_Ski7_R2_Oocytes_polyA_TPs_T4	Ski7	8.8378		20	53.8073	Up_Ski7_R2_OocInt_polyA_TPs_SQU	Ski7	53.8073		20	8.58369	Up_Ski7_R2_OocInt_polyA_TPs_ACT	Ski7	32.7081		20	7.56396	Up_Ski7_R2_OocInt_polyA_TPs_FER	Ski7	27.0031		20	7.9259	Up_Ski7_R2_Embryos_polyA_TPs_T1	Ski7	18.1735		20
	21	4.57054	Up_Ski7_R2_Oocytes_polyA_TPs_T1	Ski7	8.03348		21	6.44419	Up_Ski7_R2_Oocytes_polyA_TPs_T2	Ski7	26.3801		21	5.64713	Up_Ski7_R2_Oocytes_polyA_TPs_T3	Ski7	21.653		21	8.32775	Up_Ski7_R2_Oocytes_polyA_TPs_T4	Ski7	8.32775		21	51.0719	Up_Ski7_R2_OocInt_polyA_TPs_SQU	Ski7	51.0719		21	8.31915	Up_Ski7_R2_OocInt_polyA_TPs_ACT	Ski7	31.7001		21	7.49427	Up_Ski7_R2_OocInt_polyA_TPs_FER	Ski7	26.7543		21	7.68509	Up_Ski7_R2_Embryos_polyA_TPs_T1	Ski7	17.6214		21
	22	5.05724	Up_Ski7_R2_Oocytes_polyA_TPs_T1	Ski7	8.88893		22	7.01733	Up_Ski7_R2_Oocytes_polyA_TPs_T2	Ski7	28.7263		22	6.49629	Up_Ski7_R2_Oocytes_polyA_TPs_T3	Ski7	24.909		22	8.57565	Up_Ski7_R2_Oocytes_polyA_TPs_T4	Ski7	8.57565		22	49.044	Up_Ski7_R2_OocInt_polyA_TPs_SQU	Ski7	49.044		22	7.79064	Up_Ski7_R2_OocInt_polyA_TPs_ACT	Ski7	29.6862		22	7.46	Up_Ski7_R2_OocInt_polyA_TPs_FER	Ski7	26.632		22	8.45803	Up_Ski7_R2_Embryos_polyA_TPs_T1	Ski7	19.3937		22
	23	4.7369	Up_Ski7_R2_Oocytes_polyA_TPs_T1	Ski7	8.32588		23	6.79657	Up_Ski7_R2_Oocytes_polyA_TPs_T2	Ski7	27.8226		23	5.89086	Up_Ski7_R2_Oocytes_polyA_TPs_T3	Ski7	22.5876		23	8.80677	Up_Ski7_R2_Oocytes_polyA_TPs_T4	Ski7	8.80677		23	51.1248	Up_Ski7_R2_OocInt_polyA_TPs_SQU	Ski7	51.1248		23	8.09219	Up_Ski7_R2_OocInt_polyA_TPs_ACT	Ski7	30.8353		23	7.57324	Up_Ski7_R2_OocInt_polyA_TPs_FER	Ski7	27.0362		23	7.83998	Up_Ski7_R2_Embryos_polyA_TPs_T1	Ski7	17.9765		23
	24	4.93939	Up_Ski7_R2_Oocytes_polyA_TPs_T1	Ski7	8.68179		24	7.05875	Up_Ski7_R2_Oocytes_polyA_TPs_T2	Ski7	28.8959		24	5.91698	Up_Ski7_R2_Oocytes_polyA_TPs_T3	Ski7	22.6877		24	9.08256	Up_Ski7_R2_Oocytes_polyA_TPs_T4	Ski7	9.08256		24	52.9191	Up_Ski7_R2_OocInt_polyA_TPs_SQU	Ski7	52.9191		24	8.24656	Up_Ski7_R2_OocInt_polyA_TPs_ACT	Ski7	31.4235		24	7.70377	Up_Ski7_R2_OocInt_polyA_TPs_FER	Ski7	27.5022		24	7.40401	Up_Ski7_R2_Embryos_polyA_TPs_T1	Ski7	16.9769		24
	25	5.47204	Up_Ski7_R2_Oocytes_polyA_TPs_T1	Ski7	9.618		25	8.09629	Up_Ski7_R2_Oocytes_polyA_TPs_T2	Ski7	33.1432		25	6.52442	Up_Ski7_R2_Oocytes_polyA_TPs_T3	Ski7	25.0168		25	10.3767	Up_Ski7_R2_Oocytes_polyA_TPs_T4	Ski7	10.3767		25	51.856	Up_Ski7_R2_OocInt_polyA_TPs_SQU	Ski7	51.856		25	8.07241	Up_Ski7_R2_OocInt_polyA_TPs_ACT	Ski7	30.7599		25	7.43917	Up_Ski7_R2_OocInt_polyA_TPs_FER	Ski7	26.5576		25	7.60046	Up_Ski7_R2_Embryos_polyA_TPs_T1	Ski7	17.4273		25
	26	5.74145	Up_Ski7_R2_Oocytes_polyA_TPs_T1	Ski7	10.0915		26	8.31883	Up_Ski7_R2_Oocytes_polyA_TPs_T2	Ski7	34.0542		26	6.61778	Up_Ski7_R2_Oocytes_polyA_TPs_T3	Ski7	25.3748		26	10.4021	Up_Ski7_R2_Oocytes_polyA_TPs_T4	Ski7	10.4021		26	52.482	Up_Ski7_R2_OocInt_polyA_TPs_SQU	Ski7	52.482		26	8.13391	Up_Ski7_R2_OocInt_polyA_TPs_ACT	Ski7	30.9942		26	7.37304	Up_Ski7_R2_OocInt_polyA_TPs_FER	Ski7	26.3216		26	7.59522	Up_Ski7_R2_Embryos_polyA_TPs_T1	Ski7	17.4153		26
	27	6.77306	Up_Ski7_R2_Oocytes_polyA_TPs_T1	Ski7	11.9048		27	9.40599	Up_Ski7_R2_Oocytes_polyA_TPs_T2	Ski7	38.5047		27	6.7831	Up_Ski7_R2_Oocytes_polyA_TPs_T3	Ski7	26.0087		27	11.4831	Up_Ski7_R2_Oocytes_polyA_TPs_T4	Ski7	11.4831		27	50.8854	Up_Ski7_R2_OocInt_polyA_TPs_SQU	Ski7	50.8854		27	7.92117	Up_Ski7_R2_OocInt_polyA_TPs_ACT	Ski7	30.1836		27	7.17861	Up_Ski7_R2_OocInt_polyA_TPs_FER	Ski7	25.6274		27	7.48489	Up_Ski7_R2_Embryos_polyA_TPs_T1	Ski7	17.1623		27
	28	6.93058	Up_Ski7_R2_Oocytes_polyA_TPs_T1	Ski7	12.1816		28	9.70315	Up_Ski7_R2_Oocytes_polyA_TPs_T2	Ski7	39.7211		28	6.94511	Up_Ski7_R2_Oocytes_polyA_TPs_T3	Ski7	26.6299		28	11.6169	Up_Ski7_R2_Oocytes_polyA_TPs_T4	Ski7	11.6169		28	51.4489	Up_Ski7_R2_OocInt_polyA_TPs_SQU	Ski7	51.4489		28	7.85917	Up_Ski7_R2_OocInt_polyA_TPs_ACT	Ski7	29.9473		28	7.19136	Up_Ski7_R2_OocInt_polyA_TPs_FER	Ski7	25.673		28	8.01227	Up_Ski7_R2_Embryos_polyA_TPs_T1	Ski7	18.3716		28
	29	6.79839	Up_Ski7_R2_Oocytes_polyA_TPs_T1	Ski7	11.9493		29	9.92449	Up_Ski7_R2_Oocytes_polyA_TPs_T2	Ski7	40.6272		29	7.29352	Up_Ski7_R2_Oocytes_polyA_TPs_T3	Ski7	27.9658		29	11.6772	Up_Ski7_R2_Oocytes_polyA_TPs_T4	Ski7	11.6772		29	47.4839	Up_Ski7_R2_OocInt_polyA_TPs_SQU	Ski7	47.4839		29	7.51615	Up_Ski7_R2_OocInt_polyA_TPs_ACT	Ski7	28.6403		29	6.57201	Up_Ski7_R2_OocInt_polyA_TPs_FER	Ski7	23.4619		29	8.23378	Up_Ski7_R2_Embryos_polyA_TPs_T1	Ski7	18.8795		29
	30	6.95662	Up_Ski7_R2_Oocytes_polyA_TPs_T1	Ski7	12.2274		30	10.4219	Up_Ski7_R2_Oocytes_polyA_TPs_T2	Ski7	42.6634		30	7.43486	Up_Ski7_R2_Oocytes_polyA_TPs_T3	Ski7	28.5078		30	12.0299	Up_Ski7_R2_Oocytes_polyA_TPs_T4	Ski7	12.0299		30	45.7058	Up_Ski7_R2_OocInt_polyA_TPs_SQU	Ski7	45.7058		30	7.619	Up_Ski7_R2_OocInt_polyA_TPs_ACT	Ski7	29.0322		30	6.46759	Up_Ski7_R2_OocInt_polyA_TPs_FER	Ski7	23.0891		30	8.14559	Up_Ski7_R2_Embryos_polyA_TPs_T1	Ski7	18.6773		30
	31	6.43028	Up_Ski7_R2_Oocytes_polyA_TPs_T1	Ski7	11.3023		31	9.97103	Up_Ski7_R2_Oocytes_polyA_TPs_T2	Ski7	40.8177		31	7.09684	Up_Ski7_R2_Oocytes_polyA_TPs_T3	Ski7	27.2117		31	11.1633	Up_Ski7_R2_Oocytes_polyA_TPs_T4	Ski7	11.1633		31	44.8814	Up_Ski7_R2_OocInt_polyA_TPs_SQU	Ski7	44.8814		31	7.49302	Up_Ski7_R2_OocInt_polyA_TPs_ACT	Ski7	28.5521		31	6.49747	Up_Ski7_R2_OocInt_polyA_TPs_FER	Ski7	23.1958		31	7.51363	Up_Ski7_R2_Embryos_polyA_TPs_T1	Ski7	17.2282		31
	32	7.36824	Up_Ski7_R2_Oocytes_polyA_TPs_T1	Ski7	12.9509		32	11.2	Up_Ski7_R2_Oocytes_polyA_TPs_T2	Ski7	45.8488		32	8.05159	Up_Ski7_R2_Oocytes_polyA_TPs_T3	Ski7	30.8725		32	12.6185	Up_Ski7_R2_Oocytes_polyA_TPs_T4	Ski7	12.6185		32	47.7562	Up_Ski7_R2_OocInt_polyA_TPs_SQU	Ski7	47.7562		32	7.68195	Up_Ski7_R2_OocInt_polyA_TPs_ACT	Ski7	29.272		32	6.89042	Up_Ski7_R2_OocInt_polyA_TPs_FER	Ski7	24.5986		32	7.61189	Up_Ski7_R2_Embryos_polyA_TPs_T1	Ski7	17.4535		32
	33	6.62171	Up_Ski7_R2_Oocytes_polyA_TPs_T1	Ski7	11.6387		33	9.75487	Up_Ski7_R2_Oocytes_polyA_TPs_T2	Ski7	39.9328		33	7.30158	Up_Ski7_R2_Oocytes_polyA_TPs_T3	Ski7	27.9967		33	11.1259	Up_Ski7_R2_Oocytes_polyA_TPs_T4	Ski7	11.1259		33	43.9761	Up_Ski7_R2_OocInt_polyA_TPs_SQU	Ski7	43.9761		33	7.03971	Up_Ski7_R2_OocInt_polyA_TPs_ACT	Ski7	26.8248		33	6.42515	Up_Ski7_R2_OocInt_polyA_TPs_FER	Ski7	22.9376		33	7.7104	Up_Ski7_R2_Embryos_polyA_TPs_T1	Ski7	17.6794		33
	34	6.99039	Up_Ski7_R2_Oocytes_polyA_TPs_T1	Ski7	12.2868		34	10.0102	Up_Ski7_R2_Oocytes_polyA_TPs_T2	Ski7	40.9782		34	7.87804	Up_Ski7_R2_Oocytes_polyA_TPs_T3	Ski7	30.2071		34	11.2475	Up_Ski7_R2_Oocytes_polyA_TPs_T4	Ski7	11.2475		34	44.27	Up_Ski7_R2_OocInt_polyA_TPs_SQU	Ski7	44.27		34	6.80697	Up_Ski7_R2_OocInt_polyA_TPs_ACT	Ski7	25.9379		34	6.46745	Up_Ski7_R2_OocInt_polyA_TPs_FER	Ski7	23.0886		34	7.87365	Up_Ski7_R2_Embryos_polyA_TPs_T1	Ski7	18.0537		34
	35	7.42965	Up_Ski7_R2_Oocytes_polyA_TPs_T1	Ski7	13.0588		35	10.5527	Up_Ski7_R2_Oocytes_polyA_TPs_T2	Ski7	43.199		35	8.17189	Up_Ski7_R2_Oocytes_polyA_TPs_T3	Ski7	31.3338		35	12.0764	Up_Ski7_R2_Oocytes_polyA_TPs_T4	Ski7	12.0764		35	44.1608	Up_Ski7_R2_OocInt_polyA_TPs_SQU	Ski7	44.1608		35	7.10111	Up_Ski7_R2_OocInt_polyA_TPs_ACT	Ski7	27.0588		35	6.55035	Up_Ski7_R2_OocInt_polyA_TPs_FER	Ski7	23.3846		35	7.94438	Up_Ski7_R2_Embryos_polyA_TPs_T1	Ski7	18.2159		35
	36	8.32344	Up_Ski7_R2_Oocytes_polyA_TPs_T1	Ski7	14.6298		36	11.6568	Up_Ski7_R2_Oocytes_polyA_TPs_T2	Ski7	47.7185		36	8.74733	Up_Ski7_R2_Oocytes_polyA_TPs_T3	Ski7	33.5403		36	13.2423	Up_Ski7_R2_Oocytes_polyA_TPs_T4	Ski7	13.2423		36	44.4151	Up_Ski7_R2_OocInt_polyA_TPs_SQU	Ski7	44.4151		36	7.10388	Up_Ski7_R2_OocInt_polyA_TPs_ACT	Ski7	27.0693		36	6.80495	Up_Ski7_R2_OocInt_polyA_TPs_FER	Ski7	24.2935		36	7.79343	Up_Ski7_R2_Embryos_polyA_TPs_T1	Ski7	17.8698		36
	37	8.95728	Up_Ski7_R2_Oocytes_polyA_TPs_T1	Ski7	15.7439		37	12.866	Up_Ski7_R2_Oocytes_polyA_TPs_T2	Ski7	52.6685		37	8.97462	Up_Ski7_R2_Oocytes_polyA_TPs_T3	Ski7	34.4117		37	13.9266	Up_Ski7_R2_Oocytes_polyA_TPs_T4	Ski7	13.9266		37	46.1346	Up_Ski7_R2_OocInt_polyA_TPs_SQU	Ski7	46.1346		37	7.24459	Up_Ski7_R2_OocInt_polyA_TPs_ACT	Ski7	27.6055		37	7.08052	Up_Ski7_R2_OocInt_polyA_TPs_FER	Ski7	25.2773		37	8.56555	Up_Ski7_R2_Embryos_polyA_TPs_T1	Ski7	19.6402		37
	38	8.81228	Up_Ski7_R2_Oocytes_polyA_TPs_T1	Ski7	15.489		38	12.2224	Up_Ski7_R2_Oocytes_polyA_TPs_T2	Ski7	50.0338		38	8.72429	Up_Ski7_R2_Oocytes_polyA_TPs_T3	Ski7	33.4519		38	13.5418	Up_Ski7_R2_Oocytes_polyA_TPs_T4	Ski7	13.5418		38	48.493	Up_Ski7_R2_OocInt_polyA_TPs_SQU	Ski7	48.493		38	7.68424	Up_Ski7_R2_OocInt_polyA_TPs_ACT	Ski7	29.2808		38	7.45921	Up_Ski7_R2_OocInt_polyA_TPs_FER	Ski7	26.6292		38	8.44038	Up_Ski7_R2_Embryos_polyA_TPs_T1	Ski7	19.3532		38
	39	8.95314	Up_Ski7_R2_Oocytes_polyA_TPs_T1	Ski7	15.7366		39	12.47	Up_Ski7_R2_Oocytes_polyA_TPs_T2	Ski7	51.0476		39	9.15852	Up_Ski7_R2_Oocytes_polyA_TPs_T3	Ski7	35.1169		39	13.431	Up_Ski7_R2_Oocytes_polyA_TPs_T4	Ski7	13.431		39	50.0073	Up_Ski7_R2_OocInt_polyA_TPs_SQU	Ski7	50.0073		39	7.98243	Up_Ski7_R2_OocInt_polyA_TPs_ACT	Ski7	30.417		39	7.80872	Up_Ski7_R2_OocInt_polyA_TPs_FER	Ski7	27.8769		39	8.10477	Up_Ski7_R2_Embryos_polyA_TPs_T1	Ski7	18.5837		39
	40	8.39136	Up_Ski7_R2_Oocytes_polyA_TPs_T1	Ski7	14.7492		40	11.6581	Up_Ski7_R2_Oocytes_polyA_TPs_T2	Ski7	47.7241		40	8.98689	Up_Ski7_R2_Oocytes_polyA_TPs_T3	Ski7	34.4588		40	12.5507	Up_Ski7_R2_Oocytes_polyA_TPs_T4	Ski7	12.5507		40	49.4551	Up_Ski7_R2_OocInt_polyA_TPs_SQU	Ski7	49.4551		40	7.79592	Up_Ski7_R2_OocInt_polyA_TPs_ACT	Ski7	29.7063		40	7.58828	Up_Ski7_R2_OocInt_polyA_TPs_FER	Ski7	27.09		40	8.31135	Up_Ski7_R2_Embryos_polyA_TPs_T1	Ski7	19.0573		40
	41	8.0473	Up_Ski7_R2_Oocytes_polyA_TPs_T1	Ski7	14.1445		41	11.259	Up_Ski7_R2_Oocytes_polyA_TPs_T2	Ski7	46.0902		41	8.51148	Up_Ski7_R2_Oocytes_polyA_TPs_T3	Ski7	32.6359		41	11.8483	Up_Ski7_R2_Oocytes_polyA_TPs_T4	Ski7	11.8483		41	45.879	Up_Ski7_R2_OocInt_polyA_TPs_SQU	Ski7	45.879		41	7.47252	Up_Ski7_R2_OocInt_polyA_TPs_ACT	Ski7	28.474		41	7.03365	Up_Ski7_R2_OocInt_polyA_TPs_FER	Ski7	25.1099		41	7.78162	Up_Ski7_R2_Embryos_polyA_TPs_T1	Ski7	17.8427		41
	42	8.13026	Up_Ski7_R2_Oocytes_polyA_TPs_T1	Ski7	14.2903		42	11.2992	Up_Ski7_R2_Oocytes_polyA_TPs_T2	Ski7	46.2547		42	7.81018	Up_Ski7_R2_Oocytes_polyA_TPs_T3	Ski7	29.9469		42	11.5166	Up_Ski7_R2_Oocytes_polyA_TPs_T4	Ski7	11.5166		42	46.8328	Up_Ski7_R2_OocInt_polyA_TPs_SQU	Ski7	46.8328		42	7.49465	Up_Ski7_R2_OocInt_polyA_TPs_ACT	Ski7	28.5584		42	7.36559	Up_Ski7_R2_OocInt_polyA_TPs_FER	Ski7	26.295		42	7.77582	Up_Ski7_R2_Embryos_polyA_TPs_T1	Ski7	17.8294		42
	43	7.87979	Up_Ski7_R2_Oocytes_polyA_TPs_T1	Ski7	13.85		43	11.2823	Up_Ski7_R2_Oocytes_polyA_TPs_T2	Ski7	46.1855		43	7.71214	Up_Ski7_R2_Oocytes_polyA_TPs_T3	Ski7	29.571		43	12.0635	Up_Ski7_R2_Oocytes_polyA_TPs_T4	Ski7	12.0635		43	52.0157	Up_Ski7_R2_OocInt_polyA_TPs_SQU	Ski7	52.0157		43	8.41462	Up_Ski7_R2_OocInt_polyA_TPs_ACT	Ski7	32.0639		43	8.16449	Up_Ski7_R2_OocInt_polyA_TPs_FER	Ski7	29.147		43	7.75936	Up_Ski7_R2_Embryos_polyA_TPs_T1	Ski7	17.7917		43
	44	8.54668	Up_Ski7_R2_Oocytes_polyA_TPs_T1	Ski7	15.0222		44	12.5292	Up_Ski7_R2_Oocytes_polyA_TPs_T2	Ski7	51.29		44	8.64513	Up_Ski7_R2_Oocytes_polyA_TPs_T3	Ski7	33.1484		44	13.5354	Up_Ski7_R2_Oocytes_polyA_TPs_T4	Ski7	13.5354		44	51.0655	Up_Ski7_R2_OocInt_polyA_TPs_SQU	Ski7	51.0655		44	8.4471	Up_Ski7_R2_OocInt_polyA_TPs_ACT	Ski7	32.1876		44	8.07099	Up_Ski7_R2_OocInt_polyA_TPs_FER	Ski7	28.8132		44	8.21959	Up_Ski7_R2_Embryos_polyA_TPs_T1	Ski7	18.847		44
	45	10.2659	Up_Ski7_R2_Oocytes_polyA_TPs_T1	Ski7	18.0439		45	15.3452	Up_Ski7_R2_Oocytes_polyA_TPs_T2	Ski7	62.8175		45	10.0679	Up_Ski7_R2_Oocytes_polyA_TPs_T3	Ski7	38.6037		45	15.9097	Up_Ski7_R2_Oocytes_polyA_TPs_T4	Ski7	15.9097		45	51.9948	Up_Ski7_R2_OocInt_polyA_TPs_SQU	Ski7	51.9948		45	8.74643	Up_Ski7_R2_OocInt_polyA_TPs_ACT	Ski7	33.3283		45	8.14977	Up_Ski7_R2_OocInt_polyA_TPs_FER	Ski7	29.0945		45	7.9351	Up_Ski7_R2_Embryos_polyA_TPs_T1	Ski7	18.1946		45
	46	9.27671	Up_Ski7_R2_Oocytes_polyA_TPs_T1	Ski7	16.3053		46	13.3857	Up_Ski7_R2_Oocytes_polyA_TPs_T2	Ski7	54.7962		46	8.56612	Up_Ski7_R2_Oocytes_polyA_TPs_T3	Ski7	32.8454		46	13.8081	Up_Ski7_R2_Oocytes_polyA_TPs_T4	Ski7	13.8081		46	52.2052	Up_Ski7_R2_OocInt_polyA_TPs_SQU	Ski7	52.2052		46	8.65004	Up_Ski7_R2_OocInt_polyA_TPs_ACT	Ski7	32.961		46	7.88075	Up_Ski7_R2_OocInt_polyA_TPs_FER	Ski7	28.134		46	7.98226	Up_Ski7_R2_Embryos_polyA_TPs_T1	Ski7	18.3028		46
	47	9.10443	Up_Ski7_R2_Oocytes_polyA_TPs_T1	Ski7	16.0025		47	12.7232	Up_Ski7_R2_Oocytes_polyA_TPs_T2	Ski7	52.0839		47	8.31469	Up_Ski7_R2_Oocytes_polyA_TPs_T3	Ski7	31.8814		47	13.0582	Up_Ski7_R2_Oocytes_polyA_TPs_T4	Ski7	13.0582		47	50.1341	Up_Ski7_R2_OocInt_polyA_TPs_SQU	Ski7	50.1341		47	8.28938	Up_Ski7_R2_OocInt_polyA_TPs_ACT	Ski7	31.5866		47	7.4596	Up_Ski7_R2_OocInt_polyA_TPs_FER	Ski7	26.6306		47	8.52384	Up_Ski7_R2_Embryos_polyA_TPs_T1	Ski7	19.5446		47
	48	8.79196	Up_Ski7_R2_Oocytes_polyA_TPs_T1	Ski7	15.4533		48	12.33	Up_Ski7_R2_Oocytes_polyA_TPs_T2	Ski7	50.4744		48	8.34173	Up_Ski7_R2_Oocytes_polyA_TPs_T3	Ski7	31.985		48	12.4731	Up_Ski7_R2_Oocytes_polyA_TPs_T4	Ski7	12.4731		48	50.9941	Up_Ski7_R2_OocInt_polyA_TPs_SQU	Ski7	50.9941		48	8.16222	Up_Ski7_R2_OocInt_polyA_TPs_ACT	Ski7	31.1021		48	7.48396	Up_Ski7_R2_OocInt_polyA_TPs_FER	Ski7	26.7175		48	8.55498	Up_Ski7_R2_Embryos_polyA_TPs_T1	Ski7	19.616		48
	49	8.18883	Up_Ski7_R2_Oocytes_polyA_TPs_T1	Ski7	14.3932		49	11.3121	Up_Ski7_R2_Oocytes_polyA_TPs_T2	Ski7	46.3075		49	7.89298	Up_Ski7_R2_Oocytes_polyA_TPs_T3	Ski7	30.2644		49	11.5883	Up_Ski7_R2_Oocytes_polyA_TPs_T4	Ski7	11.5883		49	53.1925	Up_Ski7_R2_OocInt_polyA_TPs_SQU	Ski7	53.1925		49	8.30333	Up_Ski7_R2_OocInt_polyA_TPs_ACT	Ski7	31.6398		49	7.7588	Up_Ski7_R2_OocInt_polyA_TPs_FER	Ski7	27.6987		49	7.83543	Up_Ski7_R2_Embryos_polyA_TPs_T1	Ski7	17.9661		49
	50	6.854	Up_Ski7_R2_Oocytes_polyA_TPs_T1	Ski7	12.047		50	9.78884	Up_Ski7_R2_Oocytes_polyA_TPs_T2	Ski7	40.0719		50	6.80652	Up_Ski7_R2_Oocytes_polyA_TPs_T3	Ski7	26.0985		50	9.86123	Up_Ski7_R2_Oocytes_polyA_TPs_T4	Ski7	9.86123		50	53.4909	Up_Ski7_R2_OocInt_polyA_TPs_SQU	Ski7	53.4909		50	8.35262	Up_Ski7_R2_OocInt_polyA_TPs_ACT	Ski7	31.8276		50	7.84317	Up_Ski7_R2_OocInt_polyA_TPs_FER	Ski7	27.9999		50	7.11025	Up_Ski7_R2_Embryos_polyA_TPs_T1	Ski7	16.3033		50
	51	5.38917	Up_Ski7_R2_Oocytes_polyA_TPs_T1	Ski7	9.47236		51	7.84745	Up_Ski7_R2_Oocytes_polyA_TPs_T2	Ski7	32.1246		51	6.11511	Up_Ski7_R2_Oocytes_polyA_TPs_T3	Ski7	23.4474		51	8.52847	Up_Ski7_R2_Oocytes_polyA_TPs_T4	Ski7	8.52847		51	51.3834	Up_Ski7_R2_OocInt_polyA_TPs_SQU	Ski7	51.3834		51	8.1485	Up_Ski7_R2_OocInt_polyA_TPs_ACT	Ski7	31.0498		51	7.44503	Up_Ski7_R2_OocInt_polyA_TPs_FER	Ski7	26.5786		51	6.75257	Up_Ski7_R2_Embryos_polyA_TPs_T1	Ski7	15.4832		51
	52	5.08807	Up_Ski7_R2_Oocytes_polyA_TPs_T1	Ski7	8.94312		52	7.06768	Up_Ski7_R2_Oocytes_polyA_TPs_T2	Ski7	28.9325		52	5.72311	Up_Ski7_R2_Oocytes_polyA_TPs_T3	Ski7	21.9444		52	8.12809	Up_Ski7_R2_Oocytes_polyA_TPs_T4	Ski7	8.12809		52	48.632	Up_Ski7_R2_OocInt_polyA_TPs_SQU	Ski7	48.632		52	7.78015	Up_Ski7_R2_OocInt_polyA_TPs_ACT	Ski7	29.6463		52	6.99993	Up_Ski7_R2_OocInt_polyA_TPs_FER	Ski7	24.9896		52	7.37991	Up_Ski7_R2_Embryos_polyA_TPs_T1	Ski7	16.9216		52
	53	5.05647	Up_Ski7_R2_Oocytes_polyA_TPs_T1	Ski7	8.88757		53	7.21705	Up_Ski7_R2_Oocytes_polyA_TPs_T2	Ski7	29.5439		53	5.94446	Up_Ski7_R2_Oocytes_polyA_TPs_T3	Ski7	22.7931		53	7.9836	Up_Ski7_R2_Oocytes_polyA_TPs_T4	Ski7	7.9836		53	48.1819	Up_Ski7_R2_OocInt_polyA_TPs_SQU	Ski7	48.1819		53	7.88809	Up_Ski7_R2_OocInt_polyA_TPs_ACT	Ski7	30.0575		53	7.21366	Up_Ski7_R2_OocInt_polyA_TPs_FER	Ski7	25.7526		53	7.15926	Up_Ski7_R2_Embryos_polyA_TPs_T1	Ski7	16.4157		53
	54	5.21165	Up_Ski7_R2_Oocytes_polyA_TPs_T1	Ski7	9.16033		54	7.54488	Up_Ski7_R2_Oocytes_polyA_TPs_T2	Ski7	30.886		54	6.0757	Up_Ski7_R2_Oocytes_polyA_TPs_T3	Ski7	23.2963		54	8.05948	Up_Ski7_R2_Oocytes_polyA_TPs_T4	Ski7	8.05948		54	52.1674	Up_Ski7_R2_OocInt_polyA_TPs_SQU	Ski7	52.1674		54	8.66552	Up_Ski7_R2_OocInt_polyA_TPs_ACT	Ski7	33.02		54	7.91134	Up_Ski7_R2_OocInt_polyA_TPs_FER	Ski7	28.2432		54	7.30322	Up_Ski7_R2_Embryos_polyA_TPs_T1	Ski7	16.7458		54
	55	5.98207	Up_Ski7_R2_Oocytes_polyA_TPs_T1	Ski7	10.5145		55	8.62276	Up_Ski7_R2_Oocytes_polyA_TPs_T2	Ski7	35.2984		55	6.42393	Up_Ski7_R2_Oocytes_polyA_TPs_T3	Ski7	24.6316		55	8.69743	Up_Ski7_R2_Oocytes_polyA_TPs_T4	Ski7	8.69743		55	50.7865	Up_Ski7_R2_OocInt_polyA_TPs_SQU	Ski7	50.7865		55	8.46644	Up_Ski7_R2_OocInt_polyA_TPs_ACT	Ski7	32.2613		55	7.52213	Up_Ski7_R2_OocInt_polyA_TPs_FER	Ski7	26.8538		55	7.64289	Up_Ski7_R2_Embryos_polyA_TPs_T1	Ski7	17.5246		55
	56	7.35237	Up_Ski7_R2_Oocytes_polyA_TPs_T1	Ski7	12.923		56	10.5062	Up_Ski7_R2_Oocytes_polyA_TPs_T2	Ski7	43.0085		56	7.22253	Up_Ski7_R2_Oocytes_polyA_TPs_T3	Ski7	27.6936		56	10.0879	Up_Ski7_R2_Oocytes_polyA_TPs_T4	Ski7	10.0879		56	51.2305	Up_Ski7_R2_OocInt_polyA_TPs_SQU	Ski7	51.2305		56	8.39502	Up_Ski7_R2_OocInt_polyA_TPs_ACT	Ski7	31.9892		56	7.66436	Up_Ski7_R2_OocInt_polyA_TPs_FER	Ski7	27.3615		56	7.6248	Up_Ski7_R2_Embryos_polyA_TPs_T1	Ski7	17.4831		56
	57	8.07658	Up_Ski7_R2_Oocytes_polyA_TPs_T1	Ski7	14.1959		57	10.9062	Up_Ski7_R2_Oocytes_polyA_TPs_T2	Ski7	44.6462		57	7.63954	Up_Ski7_R2_Oocytes_polyA_TPs_T3	Ski7	29.2926		57	11.0364	Up_Ski7_R2_Oocytes_polyA_TPs_T4	Ski7	11.0364		57	50.0407	Up_Ski7_R2_OocInt_polyA_TPs_SQU	Ski7	50.0407		57	8.00774	Up_Ski7_R2_OocInt_polyA_TPs_ACT	Ski7	30.5135		57	7.47188	Up_Ski7_R2_OocInt_polyA_TPs_FER	Ski7	26.6744		57	7.22005	Up_Ski7_R2_Embryos_polyA_TPs_T1	Ski7	16.5551		57
	58	8.90868	Up_Ski7_R2_Oocytes_polyA_TPs_T1	Ski7	15.6585		58	11.7216	Up_Ski7_R2_Oocytes_polyA_TPs_T2	Ski7	47.9838		58	8.25943	Up_Ski7_R2_Oocytes_polyA_TPs_T3	Ski7	31.6695		58	11.8217	Up_Ski7_R2_Oocytes_polyA_TPs_T4	Ski7	11.8217		58	49.0804	Up_Ski7_R2_OocInt_polyA_TPs_SQU	Ski7	49.0804		58	7.77992	Up_Ski7_R2_OocInt_polyA_TPs_ACT	Ski7	29.6454		58	7.08153	Up_Ski7_R2_OocInt_polyA_TPs_FER	Ski7	25.2809		58	7.00892	Up_Ski7_R2_Embryos_polyA_TPs_T1	Ski7	16.071		58
	59	8.57287	Up_Ski7_R2_Oocytes_polyA_TPs_T1	Ski7	15.0682		59	11.3054	Up_Ski7_R2_Oocytes_polyA_TPs_T2	Ski7	46.2801		59	8.31498	Up_Ski7_R2_Oocytes_polyA_TPs_T3	Ski7	31.8825		59	11.7576	Up_Ski7_R2_Oocytes_polyA_TPs_T4	Ski7	11.7576		59	46.6221	Up_Ski7_R2_OocInt_polyA_TPs_SQU	Ski7	46.6221		59	7.56934	Up_Ski7_R2_OocInt_polyA_TPs_ACT	Ski7	28.843		59	6.61575	Up_Ski7_R2_OocInt_polyA_TPs_FER	Ski7	23.618		59	7.16177	Up_Ski7_R2_Embryos_polyA_TPs_T1	Ski7	16.4215		59
	60	3.46709	Up_Ski7_R2_Oocytes_polyA_TPs_T1	Ski7	6.09398		60	5.32958	Up_Ski7_R2_Oocytes_polyA_TPs_T2	Ski7	21.8173		60	5.12224	Up_Ski7_R2_Oocytes_polyA_TPs_T3	Ski7	19.6404		60	6.62741	Up_Ski7_R2_Oocytes_polyA_TPs_T4	Ski7	6.62741		60	44.5875	Up_Ski7_R2_OocInt_polyA_TPs_SQU	Ski7	44.5875		60	7.22347	Up_Ski7_R2_OocInt_polyA_TPs_ACT	Ski7	27.525		60	6.52305	Up_Ski7_R2_OocInt_polyA_TPs_FER	Ski7	23.2871		60	6.68256	Up_Ski7_R2_Embryos_polyA_TPs_T1	Ski7	15.3227		60
	61	3.16181	Up_Ski7_R2_Oocytes_polyA_TPs_T1	Ski7	5.55739		61	4.80748	Up_Ski7_R2_Oocytes_polyA_TPs_T2	Ski7	19.68		61	4.43965	Up_Ski7_R2_Oocytes_polyA_TPs_T3	Ski7	17.0231		61	5.95827	Up_Ski7_R2_Oocytes_polyA_TPs_T4	Ski7	5.95827		61	41.5908	Up_Ski7_R2_OocInt_polyA_TPs_SQU	Ski7	41.5908		61	6.98941	Up_Ski7_R2_OocInt_polyA_TPs_ACT	Ski7	26.6331		61	6.38591	Up_Ski7_R2_OocInt_polyA_TPs_FER	Ski7	22.7975		61	6.33497	Up_Ski7_R2_Embryos_polyA_TPs_T1	Ski7	14.5257		61
	62	3.3073	Up_Ski7_R2_Oocytes_polyA_TPs_T1	Ski7	5.81312		62	4.84627	Up_Ski7_R2_Oocytes_polyA_TPs_T2	Ski7	19.8389		62	4.18388	Up_Ski7_R2_Oocytes_polyA_TPs_T3	Ski7	16.0424		62	5.9867	Up_Ski7_R2_Oocytes_polyA_TPs_T4	Ski7	5.9867		62	45.1606	Up_Ski7_R2_OocInt_polyA_TPs_SQU	Ski7	45.1606		62	7.15005	Up_Ski7_R2_OocInt_polyA_TPs_ACT	Ski7	27.2452		62	6.8075	Up_Ski7_R2_OocInt_polyA_TPs_FER	Ski7	24.3026		62	6.8115	Up_Ski7_R2_Embryos_polyA_TPs_T1	Ski7	15.6183		62
	63	3.13051	Up_Ski7_R2_Oocytes_polyA_TPs_T1	Ski7	5.50238		63	4.80068	Up_Ski7_R2_Oocytes_polyA_TPs_T2	Ski7	19.6522		63	3.96258	Up_Ski7_R2_Oocytes_polyA_TPs_T3	Ski7	15.1939		63	5.88805	Up_Ski7_R2_Oocytes_polyA_TPs_T4	Ski7	5.88805		63	45.5256	Up_Ski7_R2_OocInt_polyA_TPs_SQU	Ski7	45.5256		63	7.21952	Up_Ski7_R2_OocInt_polyA_TPs_ACT	Ski7	27.51		63	6.96677	Up_Ski7_R2_OocInt_polyA_TPs_FER	Ski7	24.8712		63	7.1867	Up_Ski7_R2_Embryos_polyA_TPs_T1	Ski7	16.4786		63
	64	3.01361	Up_Ski7_R2_Oocytes_polyA_TPs_T1	Ski7	5.29691		64	4.49436	Up_Ski7_R2_Oocytes_polyA_TPs_T2	Ski7	18.3982		64	3.9901	Up_Ski7_R2_Oocytes_polyA_TPs_T3	Ski7	15.2994		64	5.44039	Up_Ski7_R2_Oocytes_polyA_TPs_T4	Ski7	5.44039		64	47.3271	Up_Ski7_R2_OocInt_polyA_TPs_SQU	Ski7	47.3271		64	7.4725	Up_Ski7_R2_OocInt_polyA_TPs_ACT	Ski7	28.4739		64	6.98324	Up_Ski7_R2_OocInt_polyA_TPs_FER	Ski7	24.93		64	7.20932	Up_Ski7_R2_Embryos_polyA_TPs_T1	Ski7	16.5305		64
	65	6.43907	Up_Ski7_R2_Oocytes_polyA_TPs_T1	Ski7	11.3177		65	8.31954	Up_Ski7_R2_Oocytes_polyA_TPs_T2	Ski7	34.0571		65	5.92695	Up_Ski7_R2_Oocytes_polyA_TPs_T3	Ski7	22.7259		65	8.64726	Up_Ski7_R2_Oocytes_polyA_TPs_T4	Ski7	8.64726		65	47.3827	Up_Ski7_R2_OocInt_polyA_TPs_SQU	Ski7	47.3827		65	7.80227	Up_Ski7_R2_OocInt_polyA_TPs_ACT	Ski7	29.7305		65	7.00108	Up_Ski7_R2_OocInt_polyA_TPs_FER	Ski7	24.9936		65	7.23663	Up_Ski7_R2_Embryos_polyA_TPs_T1	Ski7	16.5931		65
	66	7.82908	Up_Ski7_R2_Oocytes_polyA_TPs_T1	Ski7	13.7609		66	9.76814	Up_Ski7_R2_Oocytes_polyA_TPs_T2	Ski7	39.9871		66	6.53271	Up_Ski7_R2_Oocytes_polyA_TPs_T3	Ski7	25.0487		66	10.0811	Up_Ski7_R2_Oocytes_polyA_TPs_T4	Ski7	10.0811		66	49.5917	Up_Ski7_R2_OocInt_polyA_TPs_SQU	Ski7	49.5917		66	8.27987	Up_Ski7_R2_OocInt_polyA_TPs_ACT	Ski7	31.5504		66	7.56775	Up_Ski7_R2_OocInt_polyA_TPs_FER	Ski7	27.0166		66	6.81917	Up_Ski7_R2_Embryos_polyA_TPs_T1	Ski7	15.6359		66
	67	6.90934	Up_Ski7_R2_Oocytes_polyA_TPs_T1	Ski7	12.1443		67	8.6538	Up_Ski7_R2_Oocytes_polyA_TPs_T2	Ski7	35.4255		67	5.96312	Up_Ski7_R2_Oocytes_polyA_TPs_T3	Ski7	22.8646		67	9.12614	Up_Ski7_R2_Oocytes_polyA_TPs_T4	Ski7	9.12614		67	47.5654	Up_Ski7_R2_OocInt_polyA_TPs_SQU	Ski7	47.5654		67	7.77737	Up_Ski7_R2_OocInt_polyA_TPs_ACT	Ski7	29.6356		67	7.34098	Up_Ski7_R2_OocInt_polyA_TPs_FER	Ski7	26.2071		67	6.5686	Up_Ski7_R2_Embryos_polyA_TPs_T1	Ski7	15.0613		67
	68	5.34796	Up_Ski7_R2_Oocytes_polyA_TPs_T1	Ski7	9.39992		68	6.62624	Up_Ski7_R2_Oocytes_polyA_TPs_T2	Ski7	27.1254		68	5.0119	Up_Ski7_R2_Oocytes_polyA_TPs_T3	Ski7	19.2173		68	7.38133	Up_Ski7_R2_Oocytes_polyA_TPs_T4	Ski7	7.38133		68	44.5147	Up_Ski7_R2_OocInt_polyA_TPs_SQU	Ski7	44.5147		68	7.20487	Up_Ski7_R2_OocInt_polyA_TPs_ACT	Ski7	27.4541		68	6.80542	Up_Ski7_R2_OocInt_polyA_TPs_FER	Ski7	24.2952		68	6.5721	Up_Ski7_R2_Embryos_polyA_TPs_T1	Ski7	15.0694		68
	69	4.22542	Up_Ski7_R2_Oocytes_polyA_TPs_T1	Ski7	7.42686		69	5.79901	Up_Ski7_R2_Oocytes_polyA_TPs_T2	Ski7	23.739		69	4.62199	Up_Ski7_R2_Oocytes_polyA_TPs_T3	Ski7	17.7223		69	6.77118	Up_Ski7_R2_Oocytes_polyA_TPs_T4	Ski7	6.77118		69	45.288	Up_Ski7_R2_OocInt_polyA_TPs_SQU	Ski7	45.288		69	7.58636	Up_Ski7_R2_OocInt_polyA_TPs_ACT	Ski7	28.9078		69	6.95465	Up_Ski7_R2_OocInt_polyA_TPs_FER	Ski7	24.8279		69	6.62492	Up_Ski7_R2_Embryos_polyA_TPs_T1	Ski7	15.1905		69
	70	3.38823	Up_Ski7_R2_Oocytes_polyA_TPs_T1	Ski7	5.95537		70	5.08636	Up_Ski7_R2_Oocytes_polyA_TPs_T2	Ski7	20.8217		70	4.33153	Up_Ski7_R2_Oocytes_polyA_TPs_T3	Ski7	16.6086		70	6.21999	Up_Ski7_R2_Oocytes_polyA_TPs_T4	Ski7	6.21999		70	45.5155	Up_Ski7_R2_OocInt_polyA_TPs_SQU	Ski7	45.5155		70	7.76907	Up_Ski7_R2_OocInt_polyA_TPs_ACT	Ski7	29.604		70	6.97061	Up_Ski7_R2_OocInt_polyA_TPs_FER	Ski7	24.8849		70	7.39145	Up_Ski7_R2_Embryos_polyA_TPs_T1	Ski7	16.9481		70
	71	3.12556	Up_Ski7_R2_Oocytes_polyA_TPs_T1	Ski7	5.49369		71	4.83047	Up_Ski7_R2_Oocytes_polyA_TPs_T2	Ski7	19.7742		71	4.18362	Up_Ski7_R2_Oocytes_polyA_TPs_T3	Ski7	16.0414		71	5.91438	Up_Ski7_R2_Oocytes_polyA_TPs_T4	Ski7	5.91438		71	43.8003	Up_Ski7_R2_OocInt_polyA_TPs_SQU	Ski7	43.8003		71	7.55014	Up_Ski7_R2_OocInt_polyA_TPs_ACT	Ski7	28.7698		71	6.72126	Up_Ski7_R2_OocInt_polyA_TPs_FER	Ski7	23.9947		71	7.38664	Up_Ski7_R2_Embryos_polyA_TPs_T1	Ski7	16.937		71
	72	3.12877	Up_Ski7_R2_Oocytes_polyA_TPs_T1	Ski7	5.49932		72	4.79394	Up_Ski7_R2_Oocytes_polyA_TPs_T2	Ski7	19.6246		72	4.28598	Up_Ski7_R2_Oocytes_polyA_TPs_T3	Ski7	16.4339		72	5.97372	Up_Ski7_R2_Oocytes_polyA_TPs_T4	Ski7	5.97372		72	45.3381	Up_Ski7_R2_OocInt_polyA_TPs_SQU	Ski7	45.3381		72	7.8149	Up_Ski7_R2_OocInt_polyA_TPs_ACT	Ski7	29.7787		72	6.77536	Up_Ski7_R2_OocInt_polyA_TPs_FER	Ski7	24.1879		72	7.21053	Up_Ski7_R2_Embryos_polyA_TPs_T1	Ski7	16.5332		72
	73	2.98406	Up_Ski7_R2_Oocytes_polyA_TPs_T1	Ski7	5.24498		73	4.65976	Up_Ski7_R2_Oocytes_polyA_TPs_T2	Ski7	19.0753		73	4.12951	Up_Ski7_R2_Oocytes_polyA_TPs_T3	Ski7	15.8339		73	5.82593	Up_Ski7_R2_Oocytes_polyA_TPs_T4	Ski7	5.82593		73	45.0147	Up_Ski7_R2_OocInt_polyA_TPs_SQU	Ski7	45.0147		73	7.55879	Up_Ski7_R2_OocInt_polyA_TPs_ACT	Ski7	28.8027		73	6.53091	Up_Ski7_R2_OocInt_polyA_TPs_FER	Ski7	23.3152		73	7.03603	Up_Ski7_R2_Embryos_polyA_TPs_T1	Ski7	16.1331		73
	74	2.94468	Up_Ski7_R2_Oocytes_polyA_TPs_T1	Ski7	5.17577		74	4.45519	Up_Ski7_R2_Oocytes_polyA_TPs_T2	Ski7	18.2379		74	4.04218	Up_Ski7_R2_Oocytes_polyA_TPs_T3	Ski7	15.4991		74	5.42692	Up_Ski7_R2_Oocytes_polyA_TPs_T4	Ski7	5.42692		74	40.8753	Up_Ski7_R2_OocInt_polyA_TPs_SQU	Ski7	40.8753		74	6.60758	Up_Ski7_R2_OocInt_polyA_TPs_ACT	Ski7	25.1782		74	5.88115	Up_Ski7_R2_OocInt_polyA_TPs_FER	Ski7	20.9955		74	6.96853	Up_Ski7_R2_Embryos_polyA_TPs_T1	Ski7	15.9784		74
	75	2.88475	Up_Ski7_R2_Oocytes_polyA_TPs_T1	Ski7	5.07041		75	4.34299	Up_Ski7_R2_Oocytes_polyA_TPs_T2	Ski7	17.7786		75	3.82311	Up_Ski7_R2_Oocytes_polyA_TPs_T3	Ski7	14.6591		75	5.17704	Up_Ski7_R2_Oocytes_polyA_TPs_T4	Ski7	5.17704		75	40.8085	Up_Ski7_R2_OocInt_polyA_TPs_SQU	Ski7	40.8085		75	6.61685	Up_Ski7_R2_OocInt_polyA_TPs_ACT	Ski7	25.2135		75	6.0535	Up_Ski7_R2_OocInt_polyA_TPs_FER	Ski7	21.6108		75	6.66272	Up_Ski7_R2_Embryos_polyA_TPs_T1	Ski7	15.2772		75
	76	2.73739	Up_Ski7_R2_Oocytes_polyA_TPs_T1	Ski7	4.81141		76	4.3711	Up_Ski7_R2_Oocytes_polyA_TPs_T2	Ski7	17.8937		76	3.6871	Up_Ski7_R2_Oocytes_polyA_TPs_T3	Ski7	14.1376		76	5.01288	Up_Ski7_R2_Oocytes_polyA_TPs_T4	Ski7	5.01288		76	40.0936	Up_Ski7_R2_OocInt_polyA_TPs_SQU	Ski7	40.0936		76	6.36791	Up_Ski7_R2_OocInt_polyA_TPs_ACT	Ski7	24.2649		76	6.07455	Up_Ski7_R2_OocInt_polyA_TPs_FER	Ski7	21.686		76	6.54741	Up_Ski7_R2_Embryos_polyA_TPs_T1	Ski7	15.0128		76
	77	2.67564	Up_Ski7_R2_Oocytes_polyA_TPs_T1	Ski7	4.70288		77	4.24977	Up_Ski7_R2_Oocytes_polyA_TPs_T2	Ski7	17.397		77	3.45094	Up_Ski7_R2_Oocytes_polyA_TPs_T3	Ski7	13.2321		77	4.97833	Up_Ski7_R2_Oocytes_polyA_TPs_T4	Ski7	4.97833		77	40.6361	Up_Ski7_R2_OocInt_polyA_TPs_SQU	Ski7	40.6361		77	6.64642	Up_Ski7_R2_OocInt_polyA_TPs_ACT	Ski7	25.3262		77	6.21292	Up_Ski7_R2_OocInt_polyA_TPs_FER	Ski7	22.1799		77	6.48535	Up_Ski7_R2_Embryos_polyA_TPs_T1	Ski7	14.8705		77
	78	2.58819	Up_Ski7_R2_Oocytes_polyA_TPs_T1	Ski7	4.54917		78	4.19091	Up_Ski7_R2_Oocytes_polyA_TPs_T2	Ski7	17.156		78	3.35755	Up_Ski7_R2_Oocytes_polyA_TPs_T3	Ski7	12.874		78	4.88236	Up_Ski7_R2_Oocytes_polyA_TPs_T4	Ski7	4.88236		78	41.2984	Up_Ski7_R2_OocInt_polyA_TPs_SQU	Ski7	41.2984		78	6.67342	Up_Ski7_R2_OocInt_polyA_TPs_ACT	Ski7	25.4291		78	6.12078	Up_Ski7_R2_OocInt_polyA_TPs_FER	Ski7	21.851		78	6.5273	Up_Ski7_R2_Embryos_polyA_TPs_T1	Ski7	14.9667		78
	79	2.79858	Up_Ski7_R2_Oocytes_polyA_TPs_T1	Ski7	4.91896		79	4.49381	Up_Ski7_R2_Oocytes_polyA_TPs_T2	Ski7	18.396		79	3.83834	Up_Ski7_R2_Oocytes_polyA_TPs_T3	Ski7	14.7175		79	5.39465	Up_Ski7_R2_Oocytes_polyA_TPs_T4	Ski7	5.39465		79	44.7154	Up_Ski7_R2_OocInt_polyA_TPs_SQU	Ski7	44.7154		79	7.12852	Up_Ski7_R2_OocInt_polyA_TPs_ACT	Ski7	27.1632		79	6.38389	Up_Ski7_R2_OocInt_polyA_TPs_FER	Ski7	22.7903		79	6.86193	Up_Ski7_R2_Embryos_polyA_TPs_T1	Ski7	15.7339		79
	80	2.75158	Up_Ski7_R2_Oocytes_polyA_TPs_T1	Ski7	4.83635		80	4.43689	Up_Ski7_R2_Oocytes_polyA_TPs_T2	Ski7	18.163		80	3.94545	Up_Ski7_R2_Oocytes_polyA_TPs_T3	Ski7	15.1282		80	5.36832	Up_Ski7_R2_Oocytes_polyA_TPs_T4	Ski7	5.36832		80	42.567	Up_Ski7_R2_OocInt_polyA_TPs_SQU	Ski7	42.567		80	6.78023	Up_Ski7_R2_OocInt_polyA_TPs_ACT	Ski7	25.836		80	6.03966	Up_Ski7_R2_OocInt_polyA_TPs_FER	Ski7	21.5614		80	6.93178	Up_Ski7_R2_Embryos_polyA_TPs_T1	Ski7	15.8941		80
	81	2.84024	Up_Ski7_R2_Oocytes_polyA_TPs_T1	Ski7	4.99218		81	4.41089	Up_Ski7_R2_Oocytes_polyA_TPs_T2	Ski7	18.0566		81	3.96541	Up_Ski7_R2_Oocytes_polyA_TPs_T3	Ski7	15.2047		81	5.51931	Up_Ski7_R2_Oocytes_polyA_TPs_T4	Ski7	5.51931		81	44.5589	Up_Ski7_R2_OocInt_polyA_TPs_SQU	Ski7	44.5589		81	7.13555	Up_Ski7_R2_OocInt_polyA_TPs_ACT	Ski7	27.19		81	6.37625	Up_Ski7_R2_OocInt_polyA_TPs_FER	Ski7	22.763		81	6.95468	Up_Ski7_R2_Embryos_polyA_TPs_T1	Ski7	15.9466		81
	82	3.05869	Up_Ski7_R2_Oocytes_polyA_TPs_T1	Ski7	5.37614		82	4.44456	Up_Ski7_R2_Oocytes_polyA_TPs_T2	Ski7	18.1944		82	3.97228	Up_Ski7_R2_Oocytes_polyA_TPs_T3	Ski7	15.2311		82	5.65763	Up_Ski7_R2_Oocytes_polyA_TPs_T4	Ski7	5.65763		82	44.6199	Up_Ski7_R2_OocInt_polyA_TPs_SQU	Ski7	44.6199		82	6.93811	Up_Ski7_R2_OocInt_polyA_TPs_ACT	Ski7	26.4377		82	6.18788	Up_Ski7_R2_OocInt_polyA_TPs_FER	Ski7	22.0906		82	6.83582	Up_Ski7_R2_Embryos_polyA_TPs_T1	Ski7	15.6741		82
	83	3.26186	Up_Ski7_R2_Oocytes_polyA_TPs_T1	Ski7	5.73325		83	4.59184	Up_Ski7_R2_Oocytes_polyA_TPs_T2	Ski7	18.7973		83	3.99537	Up_Ski7_R2_Oocytes_polyA_TPs_T3	Ski7	15.3196		83	5.90159	Up_Ski7_R2_Oocytes_polyA_TPs_T4	Ski7	5.90159		83	45.173	Up_Ski7_R2_OocInt_polyA_TPs_SQU	Ski7	45.173		83	7.08609	Up_Ski7_R2_OocInt_polyA_TPs_ACT	Ski7	27.0015		83	6.31446	Up_Ski7_R2_OocInt_polyA_TPs_FER	Ski7	22.5425		83	6.58736	Up_Ski7_R2_Embryos_polyA_TPs_T1	Ski7	15.1044		83
	84	3.34884	Up_Ski7_R2_Oocytes_polyA_TPs_T1	Ski7	5.88614		84	4.86368	Up_Ski7_R2_Oocytes_polyA_TPs_T2	Ski7	19.9101		84	4.24992	Up_Ski7_R2_Oocytes_polyA_TPs_T3	Ski7	16.2957		84	6.1677	Up_Ski7_R2_Oocytes_polyA_TPs_T4	Ski7	6.1677		84	46.2966	Up_Ski7_R2_OocInt_polyA_TPs_SQU	Ski7	46.2966		84	7.27583	Up_Ski7_R2_OocInt_polyA_TPs_ACT	Ski7	27.7245		84	6.64121	Up_Ski7_R2_OocInt_polyA_TPs_FER	Ski7	23.7089		84	5.75228	Up_Ski7_R2_Embryos_polyA_TPs_T1	Ski7	13.1896		84
	85	2.94699	Up_Ski7_R2_Oocytes_polyA_TPs_T1	Ski7	5.17983		85	4.43594	Up_Ski7_R2_Oocytes_polyA_TPs_T2	Ski7	18.1591		85	3.97527	Up_Ski7_R2_Oocytes_polyA_TPs_T3	Ski7	15.2426		85	5.49374	Up_Ski7_R2_Oocytes_polyA_TPs_T4	Ski7	5.49374		85	48.2715	Up_Ski7_R2_OocInt_polyA_TPs_SQU	Ski7	48.2715		85	7.64389	Up_Ski7_R2_OocInt_polyA_TPs_ACT	Ski7	29.127		85	7.00585	Up_Ski7_R2_OocInt_polyA_TPs_FER	Ski7	25.0107		85	5.25505	Up_Ski7_R2_Embryos_polyA_TPs_T1	Ski7	12.0495		85
	86	2.56555	Up_Ski7_R2_Oocytes_polyA_TPs_T1	Ski7	4.50937		86	3.96193	Up_Ski7_R2_Oocytes_polyA_TPs_T2	Ski7	16.2187		86	3.65516	Up_Ski7_R2_Oocytes_polyA_TPs_T3	Ski7	14.0151		86	4.94923	Up_Ski7_R2_Oocytes_polyA_TPs_T4	Ski7	4.94923		86	44.8216	Up_Ski7_R2_OocInt_polyA_TPs_SQU	Ski7	44.8216		86	7.10606	Up_Ski7_R2_OocInt_polyA_TPs_ACT	Ski7	27.0776		86	6.47227	Up_Ski7_R2_OocInt_polyA_TPs_FER	Ski7	23.1058		86	5.30028	Up_Ski7_R2_Embryos_polyA_TPs_T1	Ski7	12.1532		86
	87	2.25058	Up_Ski7_R2_Oocytes_polyA_TPs_T1	Ski7	3.95576		87	3.452	Up_Ski7_R2_Oocytes_polyA_TPs_T2	Ski7	14.1312		87	3.24115	Up_Ski7_R2_Oocytes_polyA_TPs_T3	Ski7	12.4277		87	4.57428	Up_Ski7_R2_Oocytes_polyA_TPs_T4	Ski7	4.57428		87	38.8379	Up_Ski7_R2_OocInt_polyA_TPs_SQU	Ski7	38.8379		87	6.21039	Up_Ski7_R2_OocInt_polyA_TPs_ACT	Ski7	23.6647		87	5.66065	Up_Ski7_R2_OocInt_polyA_TPs_FER	Ski7	20.2084		87	5.36086	Up_Ski7_R2_Embryos_polyA_TPs_T1	Ski7	12.2921		87
	88	2.21868	Up_Ski7_R2_Oocytes_polyA_TPs_T1	Ski7	3.8997		88	3.39483	Up_Ski7_R2_Oocytes_polyA_TPs_T2	Ski7	13.8972		88	3.18512	Up_Ski7_R2_Oocytes_polyA_TPs_T3	Ski7	12.2128		88	4.41339	Up_Ski7_R2_Oocytes_polyA_TPs_T4	Ski7	4.41339		88	37.6616	Up_Ski7_R2_OocInt_polyA_TPs_SQU	Ski7	37.6616		88	6.10587	Up_Ski7_R2_OocInt_polyA_TPs_ACT	Ski7	23.2664		88	5.45847	Up_Ski7_R2_OocInt_polyA_TPs_FER	Ski7	19.4866		88	5.46699	Up_Ski7_R2_Embryos_polyA_TPs_T1	Ski7	12.5354		88
	89	2.22889	Up_Ski7_R2_Oocytes_polyA_TPs_T1	Ski7	3.91764		89	3.24992	Up_Ski7_R2_Oocytes_polyA_TPs_T2	Ski7	13.304		89	3.33297	Up_Ski7_R2_Oocytes_polyA_TPs_T3	Ski7	12.7798		89	4.12001	Up_Ski7_R2_Oocytes_polyA_TPs_T4	Ski7	4.12001		89	37.0501	Up_Ski7_R2_OocInt_polyA_TPs_SQU	Ski7	37.0501		89	5.87829	Up_Ski7_R2_OocInt_polyA_TPs_ACT	Ski7	22.3992		89	5.46061	Up_Ski7_R2_OocInt_polyA_TPs_FER	Ski7	19.4942		89	5.41017	Up_Ski7_R2_Embryos_polyA_TPs_T1	Ski7	12.4052		89
	90	2.07073	Up_Ski7_R2_Oocytes_polyA_TPs_T1	Ski7	3.63965		90	2.72973	Up_Ski7_R2_Oocytes_polyA_TPs_T2	Ski7	11.1745		90	2.82239	Up_Ski7_R2_Oocytes_polyA_TPs_T3	Ski7	10.822		90	3.66193	Up_Ski7_R2_Oocytes_polyA_TPs_T4	Ski7	3.66193		90	38.6367	Up_Ski7_R2_OocInt_polyA_TPs_SQU	Ski7	38.6367		90	5.91426	Up_Ski7_R2_OocInt_polyA_TPs_ACT	Ski7	22.5363		90	5.75059	Up_Ski7_R2_OocInt_polyA_TPs_FER	Ski7	20.5294		90	5.47767	Up_Ski7_R2_Embryos_polyA_TPs_T1	Ski7	12.5599		90
	91	2.18735	Up_Ski7_R2_Oocytes_polyA_TPs_T1	Ski7	3.84463		91	3.02464	Up_Ski7_R2_Oocytes_polyA_TPs_T2	Ski7	12.3818		91	2.84875	Up_Ski7_R2_Oocytes_polyA_TPs_T3	Ski7	10.9231		91	3.7271	Up_Ski7_R2_Oocytes_polyA_TPs_T4	Ski7	3.7271		91	38.3131	Up_Ski7_R2_OocInt_polyA_TPs_SQU	Ski7	38.3131		91	5.52391	Up_Ski7_R2_OocInt_polyA_TPs_ACT	Ski7	21.0488		91	5.67192	Up_Ski7_R2_OocInt_polyA_TPs_FER	Ski7	20.2486		91	5.50904	Up_Ski7_R2_Embryos_polyA_TPs_T1	Ski7	12.6319		91
	92	2.11486	Up_Ski7_R2_Oocytes_polyA_TPs_T1	Ski7	3.71721		92	2.84866	Up_Ski7_R2_Oocytes_polyA_TPs_T2	Ski7	11.6614		92	2.65188	Up_Ski7_R2_Oocytes_polyA_TPs_T3	Ski7	10.1682		92	3.63936	Up_Ski7_R2_Oocytes_polyA_TPs_T4	Ski7	3.63936		92	38.4552	Up_Ski7_R2_OocInt_polyA_TPs_SQU	Ski7	38.4552		92	5.4224	Up_Ski7_R2_OocInt_polyA_TPs_ACT	Ski7	20.662		92	5.6624	Up_Ski7_R2_OocInt_polyA_TPs_FER	Ski7	20.2146		92	5.66939	Up_Ski7_R2_Embryos_polyA_TPs_T1	Ski7	12.9995		92
	93	2.14091	Up_Ski7_R2_Oocytes_polyA_TPs_T1	Ski7	3.763		93	2.88368	Up_Ski7_R2_Oocytes_polyA_TPs_T2	Ski7	11.8047		93	2.75638	Up_Ski7_R2_Oocytes_polyA_TPs_T3	Ski7	10.5689		93	3.66265	Up_Ski7_R2_Oocytes_polyA_TPs_T4	Ski7	3.66265		93	37.7198	Up_Ski7_R2_OocInt_polyA_TPs_SQU	Ski7	37.7198		93	5.33607	Up_Ski7_R2_OocInt_polyA_TPs_ACT	Ski7	20.3331		93	5.48365	Up_Ski7_R2_OocInt_polyA_TPs_FER	Ski7	19.5765		93	5.56053	Up_Ski7_R2_Embryos_polyA_TPs_T1	Ski7	12.7499		93
	94	2.32694	Up_Ski7_R2_Oocytes_polyA_TPs_T1	Ski7	4.08999		94	3.14083	Up_Ski7_R2_Oocytes_polyA_TPs_T2	Ski7	12.8574		94	2.8853	Up_Ski7_R2_Oocytes_polyA_TPs_T3	Ski7	11.0632		94	3.8111	Up_Ski7_R2_Oocytes_polyA_TPs_T4	Ski7	3.8111		94	37.9454	Up_Ski7_R2_OocInt_polyA_TPs_SQU	Ski7	37.9454		94	5.2247	Up_Ski7_R2_OocInt_polyA_TPs_ACT	Ski7	19.9087		94	5.21091	Up_Ski7_R2_OocInt_polyA_TPs_FER	Ski7	18.6028		94	5.66303	Up_Ski7_R2_Embryos_polyA_TPs_T1	Ski7	12.9849		94
	95	2.16741	Up_Ski7_R2_Oocytes_polyA_TPs_T1	Ski7	3.80959		95	2.78559	Up_Ski7_R2_Oocytes_polyA_TPs_T2	Ski7	11.4032		95	2.60844	Up_Ski7_R2_Oocytes_polyA_TPs_T3	Ski7	10.0016		95	3.46684	Up_Ski7_R2_Oocytes_polyA_TPs_T4	Ski7	3.46684		95	36.7633	Up_Ski7_R2_OocInt_polyA_TPs_SQU	Ski7	36.7633		95	4.87635	Up_Ski7_R2_OocInt_polyA_TPs_ACT	Ski7	18.5813		95	4.84856	Up_Ski7_R2_OocInt_polyA_TPs_FER	Ski7	17.3092		95	5.53273	Up_Ski7_R2_Embryos_polyA_TPs_T1	Ski7	12.6862		95
	96	2.19085	Up_Ski7_R2_Oocytes_polyA_TPs_T1	Ski7	3.85078		96	2.82259	Up_Ski7_R2_Oocytes_polyA_TPs_T2	Ski7	11.5547		96	2.5979	Up_Ski7_R2_Oocytes_polyA_TPs_T3	Ski7	9.96123		96	3.6883	Up_Ski7_R2_Oocytes_polyA_TPs_T4	Ski7	3.6883		96	33.6833	Up_Ski7_R2_OocInt_polyA_TPs_SQU	Ski7	33.6833		96	4.41649	Up_Ski7_R2_OocInt_polyA_TPs_ACT	Ski7	16.829		96	4.52254	Up_Ski7_R2_OocInt_polyA_TPs_FER	Ski7	16.1454		96	5.56028	Up_Ski7_R2_Embryos_polyA_TPs_T1	Ski7	12.7493		96
	97	1.70359	Up_Ski7_R2_Oocytes_polyA_TPs_T1	Ski7	2.99434		97	2.17574	Up_Ski7_R2_Oocytes_polyA_TPs_T2	Ski7	8.90669		97	1.97215	Up_Ski7_R2_Oocytes_polyA_TPs_T3	Ski7	7.56191		97	2.84793	Up_Ski7_R2_Oocytes_polyA_TPs_T4	Ski7	2.84793		97	26.7832	Up_Ski7_R2_OocInt_polyA_TPs_SQU	Ski7	26.7832		97	3.41862	Up_Ski7_R2_OocInt_polyA_TPs_ACT	Ski7	13.0267		97	3.52284	Up_Ski7_R2_OocInt_polyA_TPs_FER	Ski7	12.5764		97	5.00683	Up_Ski7_R2_Embryos_polyA_TPs_T1	Ski7	11.4803		97
	98	1.63553	Up_Ski7_R2_Oocytes_polyA_TPs_T1	Ski7	2.87472		98	2.04376	Up_Ski7_R2_Oocytes_polyA_TPs_T2	Ski7	8.3664		98	1.95253	Up_Ski7_R2_Oocytes_polyA_TPs_T3	Ski7	7.48666		98	2.7045	Up_Ski7_R2_Oocytes_polyA_TPs_T4	Ski7	2.7045		98	21.4842	Up_Ski7_R2_OocInt_polyA_TPs_SQU	Ski7	21.4842		98	2.75061	Up_Ski7_R2_OocInt_polyA_TPs_ACT	Ski7	10.4812		98	2.69588	Up_Ski7_R2_OocInt_polyA_TPs_FER	Ski7	9.62422		98	4.19872	Up_Ski7_R2_Embryos_polyA_TPs_T1	Ski7	9.62737		98
	99	1.36268	Up_Ski7_R2_Oocytes_polyA_TPs_T1	Ski7	2.39513		99	1.73139	Up_Ski7_R2_Oocytes_polyA_TPs_T2	Ski7	7.08769		99	1.64227	Up_Ski7_R2_Oocytes_polyA_TPs_T3	Ski7	6.29703		99	2.33932	Up_Ski7_R2_Oocytes_polyA_TPs_T4	Ski7	2.33932		99	16.5002	Up_Ski7_R2_OocInt_polyA_TPs_SQU	Ski7	16.5002		99	2.06854	Up_Ski7_R2_OocInt_polyA_TPs_ACT	Ski7	7.88217		99	2.10211	Up_Ski7_R2_OocInt_polyA_TPs_FER	Ski7	7.50446		99	2.88867	Up_Ski7_R2_Embryos_polyA_TPs_T1	Ski7	6.62353		99
	100	0.685349	Up_Ski7_R2_Oocytes_polyA_TPs_T1	Ski7	1.20461		100	0.944867	Up_Ski7_R2_Oocytes_polyA_TPs_T2	Ski7	3.86794		100	0.993451	Up_Ski7_R2_Oocytes_polyA_TPs_T3	Ski7	3.80923		100	1.38669	Up_Ski7_R2_Oocytes_polyA_TPs_T4	Ski7	1.38669		100	11.6447	Up_Ski7_R2_OocInt_polyA_TPs_SQU	Ski7	11.6447		100	1.47568	Up_Ski7_R2_OocInt_polyA_TPs_ACT	Ski7	5.62309		100	1.47874	Up_Ski7_R2_OocInt_polyA_TPs_FER	Ski7	5.27905		100	1.57743	Up_Ski7_R2_Embryos_polyA_TPs_T1	Ski7	3.61695		100
	1	0.437795	Up_Ski7_R3_Oocytes_polyA_TPs_T1	Ski7	0.988974		1	3.01294	Up_Ski7_R3_Oocytes_polyA_TPs_T2	Ski7	3.01294		1	1.07096	Up_Ski7_R3_Oocytes_polyA_TPs_T3	Ski7	2.26868		1	0.67154	Up_Ski7_R3_Oocytes_polyA_TPs_T4	Ski7	0.805554		1	0.610227	Up_Ski7_R3_OocInt_polyA_TPs_SQU	Ski7	6.55414		1	1.44986	Up_Ski7_R3_OocInt_polyA_TPs_ACT	Ski7	5.05323		1	1.25189	Up_Ski7_R3_OocInt_polyA_TPs_FER	Ski7	3.72677		1	0.823302	Up_Ski7_R3_Embryos_polyA_TPs_T1	Ski7	4.61932		1
	2	0.775182	Up_Ski7_R3_Oocytes_polyA_TPs_T1	Ski7	1.75113		2	5.75955	Up_Ski7_R3_Oocytes_polyA_TPs_T2	Ski7	5.75955		2	2.02089	Up_Ski7_R3_Oocytes_polyA_TPs_T3	Ski7	4.28097		2	1.31471	Up_Ski7_R3_Oocytes_polyA_TPs_T4	Ski7	1.57708		2	1.09696	Up_Ski7_R3_OocInt_polyA_TPs_SQU	Ski7	11.7819		2	2.54727	Up_Ski7_R3_OocInt_polyA_TPs_ACT	Ski7	8.87806		2	2.11754	Up_Ski7_R3_OocInt_polyA_TPs_FER	Ski7	6.30373		2	0.956201	Up_Ski7_R3_Embryos_polyA_TPs_T1	Ski7	5.36498		2
	3	0.963352	Up_Ski7_R3_Oocytes_polyA_TPs_T1	Ski7	2.1762		3	7.51817	Up_Ski7_R3_Oocytes_polyA_TPs_T2	Ski7	7.51817		3	2.73434	Up_Ski7_R3_Oocytes_polyA_TPs_T3	Ski7	5.79233		3	1.62796	Up_Ski7_R3_Oocytes_polyA_TPs_T4	Ski7	1.95284		3	1.63026	Up_Ski7_R3_OocInt_polyA_TPs_SQU	Ski7	17.5098		3	3.51754	Up_Ski7_R3_OocInt_polyA_TPs_ACT	Ski7	12.2598		3	3.05986	Up_Ski7_R3_OocInt_polyA_TPs_FER	Ski7	9.10895		3	1.50249	Up_Ski7_R3_Embryos_polyA_TPs_T1	Ski7	8.43004		3
	4	1.17635	Up_Ski7_R3_Oocytes_polyA_TPs_T1	Ski7	2.65737		4	9.57589	Up_Ski7_R3_Oocytes_polyA_TPs_T2	Ski7	9.57589		4	3.52117	Up_Ski7_R3_Oocytes_polyA_TPs_T3	Ski7	7.45912		4	2.17883	Up_Ski7_R3_Oocytes_polyA_TPs_T4	Ski7	2.61364		4	2.09338	Up_Ski7_R3_OocInt_polyA_TPs_SQU	Ski7	22.4839		4	4.28108	Up_Ski7_R3_OocInt_polyA_TPs_ACT	Ski7	14.9209		4	3.74259	Up_Ski7_R3_OocInt_polyA_TPs_FER	Ski7	11.1414		4	1.97353	Up_Ski7_R3_Embryos_polyA_TPs_T1	Ski7	11.0729		4
	5	1.01853	Up_Ski7_R3_Oocytes_polyA_TPs_T1	Ski7	2.30085		5	9.11135	Up_Ski7_R3_Oocytes_polyA_TPs_T2	Ski7	9.11135		5	3.36664	Up_Ski7_R3_Oocytes_polyA_TPs_T3	Ski7	7.13176		5	2.31228	Up_Ski7_R3_Oocytes_polyA_TPs_T4	Ski7	2.77372		5	2.41801	Up_Ski7_R3_OocInt_polyA_TPs_SQU	Ski7	25.9706		5	4.90828	Up_Ski7_R3_OocInt_polyA_TPs_ACT	Ski7	17.1069		5	4.41067	Up_Ski7_R3_OocInt_polyA_TPs_FER	Ski7	13.1302		5	2.29605	Up_Ski7_R3_Embryos_polyA_TPs_T1	Ski7	12.8825		5
	6	1.061	Up_Ski7_R3_Oocytes_polyA_TPs_T1	Ski7	2.39679		6	9.92925	Up_Ski7_R3_Oocytes_polyA_TPs_T2	Ski7	9.92925		6	3.75569	Up_Ski7_R3_Oocytes_polyA_TPs_T3	Ski7	7.95591		6	2.6083	Up_Ski7_R3_Oocytes_polyA_TPs_T4	Ski7	3.12882		6	2.70517	Up_Ski7_R3_OocInt_polyA_TPs_SQU	Ski7	29.0549		6	5.42851	Up_Ski7_R3_OocInt_polyA_TPs_ACT	Ski7	18.9201		6	5.05661	Up_Ski7_R3_OocInt_polyA_TPs_FER	Ski7	15.0531		6	2.33296	Up_Ski7_R3_Embryos_polyA_TPs_T1	Ski7	13.0896		6
	7	1.19926	Up_Ski7_R3_Oocytes_polyA_TPs_T1	Ski7	2.70911		7	11.9828	Up_Ski7_R3_Oocytes_polyA_TPs_T2	Ski7	11.9828		7	4.56284	Up_Ski7_R3_Oocytes_polyA_TPs_T3	Ski7	9.66574		7	3.44474	Up_Ski7_R3_Oocytes_polyA_TPs_T4	Ski7	4.13218		7	3.25547	Up_Ski7_R3_OocInt_polyA_TPs_SQU	Ski7	34.9654		7	6.30285	Up_Ski7_R3_OocInt_polyA_TPs_ACT	Ski7	21.9675		7	6.15189	Up_Ski7_R3_OocInt_polyA_TPs_FER	Ski7	18.3137		7	2.42449	Up_Ski7_R3_Embryos_polyA_TPs_T1	Ski7	13.6031		7
	8	1.50595	Up_Ski7_R3_Oocytes_polyA_TPs_T1	Ski7	3.40192		8	14.4329	Up_Ski7_R3_Oocytes_polyA_TPs_T2	Ski7	14.4329		8	5.93757	Up_Ski7_R3_Oocytes_polyA_TPs_T3	Ski7	12.5779		8	4.41987	Up_Ski7_R3_Oocytes_polyA_TPs_T4	Ski7	5.30192		8	3.74291	Up_Ski7_R3_OocInt_polyA_TPs_SQU	Ski7	40.2007		8	7.06661	Up_Ski7_R3_OocInt_polyA_TPs_ACT	Ski7	24.6294		8	7.06963	Up_Ski7_R3_OocInt_polyA_TPs_FER	Ski7	21.0457		8	2.54832	Up_Ski7_R3_Embryos_polyA_TPs_T1	Ski7	14.2979		8
	9	1.8674	Up_Ski7_R3_Oocytes_polyA_TPs_T1	Ski7	4.21843		9	18.7514	Up_Ski7_R3_Oocytes_polyA_TPs_T2	Ski7	18.7514		9	7.60282	Up_Ski7_R3_Oocytes_polyA_TPs_T3	Ski7	16.1055		9	5.74934	Up_Ski7_R3_Oocytes_polyA_TPs_T4	Ski7	6.8967		9	3.87485	Up_Ski7_R3_OocInt_polyA_TPs_SQU	Ski7	41.6178		9	7.41668	Up_Ski7_R3_OocInt_polyA_TPs_ACT	Ski7	25.8495		9	7.4125	Up_Ski7_R3_OocInt_polyA_TPs_FER	Ski7	22.0664		9	2.86392	Up_Ski7_R3_Embryos_polyA_TPs_T1	Ski7	16.0687		9
	10	1.70751	Up_Ski7_R3_Oocytes_polyA_TPs_T1	Ski7	3.85724		10	19.3969	Up_Ski7_R3_Oocytes_polyA_TPs_T2	Ski7	19.3969		10	7.42676	Up_Ski7_R3_Oocytes_polyA_TPs_T3	Ski7	15.7326		10	5.88535	Up_Ski7_R3_Oocytes_polyA_TPs_T4	Ski7	7.05985		10	3.84644	Up_Ski7_R3_OocInt_polyA_TPs_SQU	Ski7	41.3127		10	7.68106	Up_Ski7_R3_OocInt_polyA_TPs_ACT	Ski7	26.771		10	7.35037	Up_Ski7_R3_OocInt_polyA_TPs_FER	Ski7	21.8814		10	2.97155	Up_Ski7_R3_Embryos_polyA_TPs_T1	Ski7	16.6725		10
	11	2.00651	Up_Ski7_R3_Oocytes_polyA_TPs_T1	Ski7	4.53267		11	22.0285	Up_Ski7_R3_Oocytes_polyA_TPs_T2	Ski7	22.0285		11	8.67534	Up_Ski7_R3_Oocytes_polyA_TPs_T3	Ski7	18.3775		11	6.43882	Up_Ski7_R3_Oocytes_polyA_TPs_T4	Ski7	7.72377		11	3.54813	Up_Ski7_R3_OocInt_polyA_TPs_SQU	Ski7	38.1087		11	7.05501	Up_Ski7_R3_OocInt_polyA_TPs_ACT	Ski7	24.589		11	6.94223	Up_Ski7_R3_OocInt_polyA_TPs_FER	Ski7	20.6664		11	3.12446	Up_Ski7_R3_Embryos_polyA_TPs_T1	Ski7	17.5305		11
	12	2.17537	Up_Ski7_R3_Oocytes_polyA_TPs_T1	Ski7	4.91414		12	23.89	Up_Ski7_R3_Oocytes_polyA_TPs_T2	Ski7	23.89		12	9.51931	Up_Ski7_R3_Oocytes_polyA_TPs_T3	Ski7	20.1654		12	7.03708	Up_Ski7_R3_Oocytes_polyA_TPs_T4	Ski7	8.44142		12	3.52545	Up_Ski7_R3_OocInt_polyA_TPs_SQU	Ski7	37.865		12	6.77775	Up_Ski7_R3_OocInt_polyA_TPs_ACT	Ski7	23.6226		12	6.61183	Up_Ski7_R3_OocInt_polyA_TPs_FER	Ski7	19.6829		12	3.30336	Up_Ski7_R3_Embryos_polyA_TPs_T1	Ski7	18.5342		12
	13	2.40279	Up_Ski7_R3_Oocytes_polyA_TPs_T1	Ski7	5.42787		13	25.8666	Up_Ski7_R3_Oocytes_polyA_TPs_T2	Ski7	25.8666		13	9.90635	Up_Ski7_R3_Oocytes_polyA_TPs_T3	Ski7	20.9852		13	6.99567	Up_Ski7_R3_Oocytes_polyA_TPs_T4	Ski7	8.39174		13	3.68933	Up_Ski7_R3_OocInt_polyA_TPs_SQU	Ski7	39.6252		13	7.0037	Up_Ski7_R3_OocInt_polyA_TPs_ACT	Ski7	24.4102		13	6.72992	Up_Ski7_R3_OocInt_polyA_TPs_FER	Ski7	20.0344		13	3.02064	Up_Ski7_R3_Embryos_polyA_TPs_T1	Ski7	16.948		13
	14	2.60087	Up_Ski7_R3_Oocytes_polyA_TPs_T1	Ski7	5.87533		14	26.0526	Up_Ski7_R3_Oocytes_polyA_TPs_T2	Ski7	26.0526		14	10.087	Up_Ski7_R3_Oocytes_polyA_TPs_T3	Ski7	21.368		14	7.30824	Up_Ski7_R3_Oocytes_polyA_TPs_T4	Ski7	8.76669		14	3.94988	Up_Ski7_R3_OocInt_polyA_TPs_SQU	Ski7	42.4236		14	7.83375	Up_Ski7_R3_OocInt_polyA_TPs_ACT	Ski7	27.3031		14	7.47043	Up_Ski7_R3_OocInt_polyA_TPs_FER	Ski7	22.2388		14	3.51239	Up_Ski7_R3_Embryos_polyA_TPs_T1	Ski7	19.707		14
	15	2.75954	Up_Ski7_R3_Oocytes_polyA_TPs_T1	Ski7	6.23378		15	25.2136	Up_Ski7_R3_Oocytes_polyA_TPs_T2	Ski7	25.2136		15	9.61258	Up_Ski7_R3_Oocytes_polyA_TPs_T3	Ski7	20.3629		15	7.14573	Up_Ski7_R3_Oocytes_polyA_TPs_T4	Ski7	8.57175		15	4.29049	Up_Ski7_R3_OocInt_polyA_TPs_SQU	Ski7	46.082		15	8.49153	Up_Ski7_R3_OocInt_polyA_TPs_ACT	Ski7	29.5957		15	7.95218	Up_Ski7_R3_OocInt_polyA_TPs_FER	Ski7	23.673		15	3.62861	Up_Ski7_R3_Embryos_polyA_TPs_T1	Ski7	20.3591		15
	16	2.51121	Up_Ski7_R3_Oocytes_polyA_TPs_T1	Ski7	5.6728		16	23.6386	Up_Ski7_R3_Oocytes_polyA_TPs_T2	Ski7	23.6386		16	8.29241	Up_Ski7_R3_Oocytes_polyA_TPs_T3	Ski7	17.5663		16	6.50039	Up_Ski7_R3_Oocytes_polyA_TPs_T4	Ski7	7.79762		16	4.14511	Up_Ski7_R3_OocInt_polyA_TPs_SQU	Ski7	44.5205		16	8.28227	Up_Ski7_R3_OocInt_polyA_TPs_ACT	Ski7	28.8664		16	7.73448	Up_Ski7_R3_OocInt_polyA_TPs_FER	Ski7	23.0249		16	3.40828	Up_Ski7_R3_Embryos_polyA_TPs_T1	Ski7	19.1229		16
	17	2.86773	Up_Ski7_R3_Oocytes_polyA_TPs_T1	Ski7	6.47817		17	25.702	Up_Ski7_R3_Oocytes_polyA_TPs_T2	Ski7	25.702		17	8.70003	Up_Ski7_R3_Oocytes_polyA_TPs_T3	Ski7	18.4298		17	6.74582	Up_Ski7_R3_Oocytes_polyA_TPs_T4	Ski7	8.09204		17	4.32359	Up_Ski7_R3_OocInt_polyA_TPs_SQU	Ski7	46.4375		17	8.1894	Up_Ski7_R3_OocInt_polyA_TPs_ACT	Ski7	28.5427		17	8.01239	Up_Ski7_R3_OocInt_polyA_TPs_FER	Ski7	23.8522		17	3.33036	Up_Ski7_R3_Embryos_polyA_TPs_T1	Ski7	18.6857		17
	18	3.82481	Up_Ski7_R3_Oocytes_polyA_TPs_T1	Ski7	8.6402		18	32.2762	Up_Ski7_R3_Oocytes_polyA_TPs_T2	Ski7	32.2762		18	11.1738	Up_Ski7_R3_Oocytes_polyA_TPs_T3	Ski7	23.6702		18	8.33447	Up_Ski7_R3_Oocytes_polyA_TPs_T4	Ski7	9.99772		18	4.62401	Up_Ski7_R3_OocInt_polyA_TPs_SQU	Ski7	49.6642		18	8.5901	Up_Ski7_R3_OocInt_polyA_TPs_ACT	Ski7	29.9392		18	8.3698	Up_Ski7_R3_OocInt_polyA_TPs_FER	Ski7	24.9162		18	3.58759	Up_Ski7_R3_Embryos_polyA_TPs_T1	Ski7	20.129		18
	19	3.96237	Up_Ski7_R3_Oocytes_polyA_TPs_T1	Ski7	8.95095		19	33.8137	Up_Ski7_R3_Oocytes_polyA_TPs_T2	Ski7	33.8137		19	11.5043	Up_Ski7_R3_Oocytes_polyA_TPs_T3	Ski7	24.3703		19	8.67126	Up_Ski7_R3_Oocytes_polyA_TPs_T4	Ski7	10.4017		19	5.06756	Up_Ski7_R3_OocInt_polyA_TPs_SQU	Ski7	54.4281		19	9.48261	Up_Ski7_R3_OocInt_polyA_TPs_ACT	Ski7	33.0499		19	8.9142	Up_Ski7_R3_OocInt_polyA_TPs_FER	Ski7	26.5368		19	3.90225	Up_Ski7_R3_Embryos_polyA_TPs_T1	Ski7	21.8944		19
	20	3.79618	Up_Ski7_R3_Oocytes_polyA_TPs_T1	Ski7	8.57552		20	31.7621	Up_Ski7_R3_Oocytes_polyA_TPs_T2	Ski7	31.7621		20	10.9175	Up_Ski7_R3_Oocytes_polyA_TPs_T3	Ski7	23.1273		20	8.26318	Up_Ski7_R3_Oocytes_polyA_TPs_T4	Ski7	9.91221		20	5.39685	Up_Ski7_R3_OocInt_polyA_TPs_SQU	Ski7	57.9648		20	10.0791	Up_Ski7_R3_OocInt_polyA_TPs_ACT	Ski7	35.1288		20	9.68725	Up_Ski7_R3_OocInt_polyA_TPs_FER	Ski7	28.8381		20	3.59393	Up_Ski7_R3_Embryos_polyA_TPs_T1	Ski7	20.1645		20
	21	3.54946	Up_Ski7_R3_Oocytes_polyA_TPs_T1	Ski7	8.01818		21	30.0414	Up_Ski7_R3_Oocytes_polyA_TPs_T2	Ski7	30.0414		21	9.98031	Up_Ski7_R3_Oocytes_polyA_TPs_T3	Ski7	21.1419		21	7.31085	Up_Ski7_R3_Oocytes_polyA_TPs_T4	Ski7	8.76983		21	5.31261	Up_Ski7_R3_OocInt_polyA_TPs_SQU	Ski7	57.0601		21	10.0092	Up_Ski7_R3_OocInt_polyA_TPs_ACT	Ski7	34.8852		21	9.29946	Up_Ski7_R3_OocInt_polyA_TPs_FER	Ski7	27.6837		21	3.49209	Up_Ski7_R3_Embryos_polyA_TPs_T1	Ski7	19.5931		21
	22	3.68595	Up_Ski7_R3_Oocytes_polyA_TPs_T1	Ski7	8.32653		22	31.4884	Up_Ski7_R3_Oocytes_polyA_TPs_T2	Ski7	31.4884		22	10.5257	Up_Ski7_R3_Oocytes_polyA_TPs_T3	Ski7	22.2972		22	7.75124	Up_Ski7_R3_Oocytes_polyA_TPs_T4	Ski7	9.2981		22	5.03731	Up_Ski7_R3_OocInt_polyA_TPs_SQU	Ski7	54.1033		22	9.71581	Up_Ski7_R3_OocInt_polyA_TPs_ACT	Ski7	33.8627		22	9.00424	Up_Ski7_R3_OocInt_polyA_TPs_FER	Ski7	26.8049		22	3.96843	Up_Ski7_R3_Embryos_polyA_TPs_T1	Ski7	22.2658		22
	23	3.65373	Up_Ski7_R3_Oocytes_polyA_TPs_T1	Ski7	8.25374		23	31.032	Up_Ski7_R3_Oocytes_polyA_TPs_T2	Ski7	31.032		23	10.6182	Up_Ski7_R3_Oocytes_polyA_TPs_T3	Ski7	22.4931		23	7.70614	Up_Ski7_R3_Oocytes_polyA_TPs_T4	Ski7	9.244		23	5.13024	Up_Ski7_R3_OocInt_polyA_TPs_SQU	Ski7	55.1014		23	10.2075	Up_Ski7_R3_OocInt_polyA_TPs_ACT	Ski7	35.5764		23	9.58327	Up_Ski7_R3_OocInt_polyA_TPs_FER	Ski7	28.5286		23	3.79456	Up_Ski7_R3_Embryos_polyA_TPs_T1	Ski7	21.2902		23
	24	3.70795	Up_Ski7_R3_Oocytes_polyA_TPs_T1	Ski7	8.37621		24	30.7152	Up_Ski7_R3_Oocytes_polyA_TPs_T2	Ski7	30.7152		24	10.8884	Up_Ski7_R3_Oocytes_polyA_TPs_T3	Ski7	23.0655		24	7.50727	Up_Ski7_R3_Oocytes_polyA_TPs_T4	Ski7	9.00544		24	5.18673	Up_Ski7_R3_OocInt_polyA_TPs_SQU	Ski7	55.7081		24	10.1545	Up_Ski7_R3_OocInt_polyA_TPs_ACT	Ski7	35.3918		24	9.69497	Up_Ski7_R3_OocInt_polyA_TPs_FER	Ski7	28.8611		24	3.45347	Up_Ski7_R3_Embryos_polyA_TPs_T1	Ski7	19.3764		24
	25	4.16469	Up_Ski7_R3_Oocytes_polyA_TPs_T1	Ski7	9.40799		25	33.0772	Up_Ski7_R3_Oocytes_polyA_TPs_T2	Ski7	33.0772		25	12.1595	Up_Ski7_R3_Oocytes_polyA_TPs_T3	Ski7	25.7581		25	7.95193	Up_Ski7_R3_Oocytes_polyA_TPs_T4	Ski7	9.53884		25	4.96168	Up_Ski7_R3_OocInt_polyA_TPs_SQU	Ski7	53.2909		25	9.79719	Up_Ski7_R3_OocInt_polyA_TPs_ACT	Ski7	34.1464		25	9.27461	Up_Ski7_R3_OocInt_polyA_TPs_FER	Ski7	27.6097		25	3.31148	Up_Ski7_R3_Embryos_polyA_TPs_T1	Ski7	18.5798		25
	26	4.03605	Up_Ski7_R3_Oocytes_polyA_TPs_T1	Ski7	9.11738		26	33.9938	Up_Ski7_R3_Oocytes_polyA_TPs_T2	Ski7	33.9938		26	12.1889	Up_Ski7_R3_Oocytes_polyA_TPs_T3	Ski7	25.8206		26	8.00466	Up_Ski7_R3_Oocytes_polyA_TPs_T4	Ski7	9.60209		26	5.29083	Up_Ski7_R3_OocInt_polyA_TPs_SQU	Ski7	56.8262		26	9.9078	Up_Ski7_R3_OocInt_polyA_TPs_ACT	Ski7	34.5319		26	9.39437	Up_Ski7_R3_OocInt_polyA_TPs_FER	Ski7	27.9663		26	3.30228	Up_Ski7_R3_Embryos_polyA_TPs_T1	Ski7	18.5281		26
	27	4.38807	Up_Ski7_R3_Oocytes_polyA_TPs_T1	Ski7	9.91261		27	36.3502	Up_Ski7_R3_Oocytes_polyA_TPs_T2	Ski7	36.3502		27	12.7951	Up_Ski7_R3_Oocytes_polyA_TPs_T3	Ski7	27.1048		27	8.31716	Up_Ski7_R3_Oocytes_polyA_TPs_T4	Ski7	9.97696		27	5.07567	Up_Ski7_R3_OocInt_polyA_TPs_SQU	Ski7	54.5152		27	9.74923	Up_Ski7_R3_OocInt_polyA_TPs_ACT	Ski7	33.9792		27	9.16629	Up_Ski7_R3_OocInt_polyA_TPs_FER	Ski7	27.2873		27	3.44665	Up_Ski7_R3_Embryos_polyA_TPs_T1	Ski7	19.3382		27
	28	4.56911	Up_Ski7_R3_Oocytes_polyA_TPs_T1	Ski7	10.3216		28	36.9694	Up_Ski7_R3_Oocytes_polyA_TPs_T2	Ski7	36.9694		28	12.9634	Up_Ski7_R3_Oocytes_polyA_TPs_T3	Ski7	27.4611		28	8.52613	Up_Ski7_R3_Oocytes_polyA_TPs_T4	Ski7	10.2276		28	5.06513	Up_Ski7_R3_OocInt_polyA_TPs_SQU	Ski7	54.4021		28	9.66909	Up_Ski7_R3_OocInt_polyA_TPs_ACT	Ski7	33.6999		28	9.06648	Up_Ski7_R3_OocInt_polyA_TPs_FER	Ski7	26.9901		28	3.70785	Up_Ski7_R3_Embryos_polyA_TPs_T1	Ski7	20.8037		28
	29	4.4877	Up_Ski7_R3_Oocytes_polyA_TPs_T1	Ski7	10.1377		29	38.1521	Up_Ski7_R3_Oocytes_polyA_TPs_T2	Ski7	38.1521		29	13.4659	Up_Ski7_R3_Oocytes_polyA_TPs_T3	Ski7	28.5256		29	8.2881	Up_Ski7_R3_Oocytes_polyA_TPs_T4	Ski7	9.9421		29	4.62604	Up_Ski7_R3_OocInt_polyA_TPs_SQU	Ski7	49.686		29	8.88163	Up_Ski7_R3_OocInt_polyA_TPs_ACT	Ski7	30.9553		29	8.32409	Up_Ski7_R3_OocInt_polyA_TPs_FER	Ski7	24.7801		29	3.71691	Up_Ski7_R3_Embryos_polyA_TPs_T1	Ski7	20.8546		29
	30	4.89827	Up_Ski7_R3_Oocytes_polyA_TPs_T1	Ski7	11.0651		30	38.9444	Up_Ski7_R3_Oocytes_polyA_TPs_T2	Ski7	38.9444		30	13.6476	Up_Ski7_R3_Oocytes_polyA_TPs_T3	Ski7	28.9105		30	8.69358	Up_Ski7_R3_Oocytes_polyA_TPs_T4	Ski7	10.4285		30	4.53449	Up_Ski7_R3_OocInt_polyA_TPs_SQU	Ski7	48.7027		30	8.73017	Up_Ski7_R3_OocInt_polyA_TPs_ACT	Ski7	30.4274		30	8.079	Up_Ski7_R3_OocInt_polyA_TPs_FER	Ski7	24.0505		30	3.62289	Up_Ski7_R3_Embryos_polyA_TPs_T1	Ski7	20.327		30
	31	4.70437	Up_Ski7_R3_Oocytes_polyA_TPs_T1	Ski7	10.6271		31	37.5886	Up_Ski7_R3_Oocytes_polyA_TPs_T2	Ski7	37.5886		31	12.8138	Up_Ski7_R3_Oocytes_polyA_TPs_T3	Ski7	27.1442		31	8.98234	Up_Ski7_R3_Oocytes_polyA_TPs_T4	Ski7	10.7749		31	4.51891	Up_Ski7_R3_OocInt_polyA_TPs_SQU	Ski7	48.5354		31	8.62712	Up_Ski7_R3_OocInt_polyA_TPs_ACT	Ski7	30.0683		31	7.9547	Up_Ski7_R3_OocInt_polyA_TPs_FER	Ski7	23.6805		31	3.36337	Up_Ski7_R3_Embryos_polyA_TPs_T1	Ski7	18.8709		31
	32	5.50942	Up_Ski7_R3_Oocytes_polyA_TPs_T1	Ski7	12.4457		32	43.5854	Up_Ski7_R3_Oocytes_polyA_TPs_T2	Ski7	43.5854		32	14.7813	Up_Ski7_R3_Oocytes_polyA_TPs_T3	Ski7	31.3121		32	9.53105	Up_Ski7_R3_Oocytes_polyA_TPs_T4	Ski7	11.4331		32	4.60618	Up_Ski7_R3_OocInt_polyA_TPs_SQU	Ski7	49.4727		32	8.82017	Up_Ski7_R3_OocInt_polyA_TPs_ACT	Ski7	30.7411		32	8.27234	Up_Ski7_R3_OocInt_polyA_TPs_FER	Ski7	24.6261		32	3.19289	Up_Ski7_R3_Embryos_polyA_TPs_T1	Ski7	17.9144		32
	33	4.75534	Up_Ski7_R3_Oocytes_polyA_TPs_T1	Ski7	10.7422		33	40.0883	Up_Ski7_R3_Oocytes_polyA_TPs_T2	Ski7	40.0883		33	13.0325	Up_Ski7_R3_Oocytes_polyA_TPs_T3	Ski7	27.6075		33	7.90226	Up_Ski7_R3_Oocytes_polyA_TPs_T4	Ski7	9.47926		33	4.6079	Up_Ski7_R3_OocInt_polyA_TPs_SQU	Ski7	49.4912		33	8.39997	Up_Ski7_R3_OocInt_polyA_TPs_ACT	Ski7	29.2766		33	8.22839	Up_Ski7_R3_OocInt_polyA_TPs_FER	Ski7	24.4952		33	3.03747	Up_Ski7_R3_Embryos_polyA_TPs_T1	Ski7	17.0424		33
	34	4.99458	Up_Ski7_R3_Oocytes_polyA_TPs_T1	Ski7	11.2827		34	41.1624	Up_Ski7_R3_Oocytes_polyA_TPs_T2	Ski7	41.1624		34	13.0194	Up_Ski7_R3_Oocytes_polyA_TPs_T3	Ski7	27.5797		34	8.07206	Up_Ski7_R3_Oocytes_polyA_TPs_T4	Ski7	9.68294		34	4.72754	Up_Ski7_R3_OocInt_polyA_TPs_SQU	Ski7	50.7761		34	8.75417	Up_Ski7_R3_OocInt_polyA_TPs_ACT	Ski7	30.5111		34	8.42164	Up_Ski7_R3_OocInt_polyA_TPs_FER	Ski7	25.0705		34	3.13213	Up_Ski7_R3_Embryos_polyA_TPs_T1	Ski7	17.5735		34
	35	5.24015	Up_Ski7_R3_Oocytes_polyA_TPs_T1	Ski7	11.8374		35	43.4924	Up_Ski7_R3_Oocytes_polyA_TPs_T2	Ski7	43.4924		35	13.9981	Up_Ski7_R3_Oocytes_polyA_TPs_T3	Ski7	29.6531		35	8.43568	Up_Ski7_R3_Oocytes_polyA_TPs_T4	Ski7	10.1191		35	4.67635	Up_Ski7_R3_OocInt_polyA_TPs_SQU	Ski7	50.2264		35	8.75203	Up_Ski7_R3_OocInt_polyA_TPs_ACT	Ski7	30.5037		35	8.6742	Up_Ski7_R3_OocInt_polyA_TPs_FER	Ski7	25.8224		35	3.20427	Up_Ski7_R3_Embryos_polyA_TPs_T1	Ski7	17.9783		35
	36	5.60933	Up_Ski7_R3_Oocytes_polyA_TPs_T1	Ski7	12.6714		36	49.8351	Up_Ski7_R3_Oocytes_polyA_TPs_T2	Ski7	49.8351		36	15.0116	Up_Ski7_R3_Oocytes_polyA_TPs_T3	Ski7	31.8		36	8.75583	Up_Ski7_R3_Oocytes_polyA_TPs_T4	Ski7	10.5032		36	4.65185	Up_Ski7_R3_OocInt_polyA_TPs_SQU	Ski7	49.9632		36	8.79775	Up_Ski7_R3_OocInt_polyA_TPs_ACT	Ski7	30.663		36	8.8352	Up_Ski7_R3_OocInt_polyA_TPs_FER	Ski7	26.3017		36	3.22918	Up_Ski7_R3_Embryos_polyA_TPs_T1	Ski7	18.118		36
	37	6.37409	Up_Ski7_R3_Oocytes_polyA_TPs_T1	Ski7	14.399		37	54.1074	Up_Ski7_R3_Oocytes_polyA_TPs_T2	Ski7	54.1074		37	16.328	Up_Ski7_R3_Oocytes_polyA_TPs_T3	Ski7	34.5885		37	9.82309	Up_Ski7_R3_Oocytes_polyA_TPs_T4	Ski7	11.7834		37	4.75433	Up_Ski7_R3_OocInt_polyA_TPs_SQU	Ski7	51.0639		37	9.11475	Up_Ski7_R3_OocInt_polyA_TPs_ACT	Ski7	31.7678		37	8.88451	Up_Ski7_R3_OocInt_polyA_TPs_FER	Ski7	26.4484		37	3.49976	Up_Ski7_R3_Embryos_polyA_TPs_T1	Ski7	19.6362		37
	38	6.17597	Up_Ski7_R3_Oocytes_polyA_TPs_T1	Ski7	13.9514		38	51.9196	Up_Ski7_R3_Oocytes_polyA_TPs_T2	Ski7	51.9196		38	15.58	Up_Ski7_R3_Oocytes_polyA_TPs_T3	Ski7	33.0041		38	9.61837	Up_Ski7_R3_Oocytes_polyA_TPs_T4	Ski7	11.5378		38	4.92239	Up_Ski7_R3_OocInt_polyA_TPs_SQU	Ski7	52.8689		38	9.47488	Up_Ski7_R3_OocInt_polyA_TPs_ACT	Ski7	33.023		38	9.2483	Up_Ski7_R3_OocInt_polyA_TPs_FER	Ski7	27.5314		38	3.47521	Up_Ski7_R3_Embryos_polyA_TPs_T1	Ski7	19.4985		38
	39	6.57021	Up_Ski7_R3_Oocytes_polyA_TPs_T1	Ski7	14.842		39	51.8429	Up_Ski7_R3_Oocytes_polyA_TPs_T2	Ski7	51.8429		39	16.1007	Up_Ski7_R3_Oocytes_polyA_TPs_T3	Ski7	34.1071		39	10.1608	Up_Ski7_R3_Oocytes_polyA_TPs_T4	Ski7	12.1886		39	4.96467	Up_Ski7_R3_OocInt_polyA_TPs_SQU	Ski7	53.323		39	9.72089	Up_Ski7_R3_OocInt_polyA_TPs_ACT	Ski7	33.8804		39	9.4969	Up_Ski7_R3_OocInt_polyA_TPs_FER	Ski7	28.2715		39	3.29659	Up_Ski7_R3_Embryos_polyA_TPs_T1	Ski7	18.4962		39
	40	6.34603	Up_Ski7_R3_Oocytes_polyA_TPs_T1	Ski7	14.3356		40	49.7268	Up_Ski7_R3_Oocytes_polyA_TPs_T2	Ski7	49.7268		40	15.8179	Up_Ski7_R3_Oocytes_polyA_TPs_T3	Ski7	33.508		40	9.56083	Up_Ski7_R3_Oocytes_polyA_TPs_T4	Ski7	11.4688		40	4.84216	Up_Ski7_R3_OocInt_polyA_TPs_SQU	Ski7	52.0072		40	9.19737	Up_Ski7_R3_OocInt_polyA_TPs_ACT	Ski7	32.0558		40	8.93712	Up_Ski7_R3_OocInt_polyA_TPs_FER	Ski7	26.6051		40	3.17503	Up_Ski7_R3_Embryos_polyA_TPs_T1	Ski7	17.8142		40
	41	6.01892	Up_Ski7_R3_Oocytes_polyA_TPs_T1	Ski7	13.5967		41	47.551	Up_Ski7_R3_Oocytes_polyA_TPs_T2	Ski7	47.551		41	15.1777	Up_Ski7_R3_Oocytes_polyA_TPs_T3	Ski7	32.1519		41	8.9679	Up_Ski7_R3_Oocytes_polyA_TPs_T4	Ski7	10.7576		41	4.52215	Up_Ski7_R3_OocInt_polyA_TPs_SQU	Ski7	48.5701		41	8.32014	Up_Ski7_R3_OocInt_polyA_TPs_ACT	Ski7	28.9984		41	8.31562	Up_Ski7_R3_OocInt_polyA_TPs_FER	Ski7	24.7549		41	3.05934	Up_Ski7_R3_Embryos_polyA_TPs_T1	Ski7	17.1651		41
	42	5.96256	Up_Ski7_R3_Oocytes_polyA_TPs_T1	Ski7	13.4694		42	46.2675	Up_Ski7_R3_Oocytes_polyA_TPs_T2	Ski7	46.2675		42	13.7791	Up_Ski7_R3_Oocytes_polyA_TPs_T3	Ski7	29.1891		42	7.89527	Up_Ski7_R3_Oocytes_polyA_TPs_T4	Ski7	9.47087		42	4.73704	Up_Ski7_R3_OocInt_polyA_TPs_SQU	Ski7	50.8781		42	8.63273	Up_Ski7_R3_OocInt_polyA_TPs_ACT	Ski7	30.0878		42	8.71121	Up_Ski7_R3_OocInt_polyA_TPs_FER	Ski7	25.9325		42	3.14841	Up_Ski7_R3_Embryos_polyA_TPs_T1	Ski7	17.6649		42
	43	5.77534	Up_Ski7_R3_Oocytes_polyA_TPs_T1	Ski7	13.0464		43	44.6862	Up_Ski7_R3_Oocytes_polyA_TPs_T2	Ski7	44.6862		43	13.7478	Up_Ski7_R3_Oocytes_polyA_TPs_T3	Ski7	29.1229		43	8.94716	Up_Ski7_R3_Oocytes_polyA_TPs_T4	Ski7	10.7327		43	5.23142	Up_Ski7_R3_OocInt_polyA_TPs_SQU	Ski7	56.188		43	9.77431	Up_Ski7_R3_OocInt_polyA_TPs_ACT	Ski7	34.0666		43	9.59931	Up_Ski7_R3_OocInt_polyA_TPs_FER	Ski7	28.5764		43	3.33146	Up_Ski7_R3_Embryos_polyA_TPs_T1	Ski7	18.6919		43
	44	6.55301	Up_Ski7_R3_Oocytes_polyA_TPs_T1	Ski7	14.8032		44	51.3461	Up_Ski7_R3_Oocytes_polyA_TPs_T2	Ski7	51.3461		44	15.6444	Up_Ski7_R3_Oocytes_polyA_TPs_T3	Ski7	33.1404		44	10.1147	Up_Ski7_R3_Oocytes_polyA_TPs_T4	Ski7	12.1332		44	5.33194	Up_Ski7_R3_OocInt_polyA_TPs_SQU	Ski7	57.2677		44	9.67693	Up_Ski7_R3_OocInt_polyA_TPs_ACT	Ski7	33.7272		44	9.55768	Up_Ski7_R3_OocInt_polyA_TPs_FER	Ski7	28.4524		44	3.65389	Up_Ski7_R3_Embryos_polyA_TPs_T1	Ski7	20.501		44
	45	7.85153	Up_Ski7_R3_Oocytes_polyA_TPs_T1	Ski7	17.7365		45	62.7091	Up_Ski7_R3_Oocytes_polyA_TPs_T2	Ski7	62.7091		45	18.2437	Up_Ski7_R3_Oocytes_polyA_TPs_T3	Ski7	38.6468		45	11.5965	Up_Ski7_R3_Oocytes_polyA_TPs_T4	Ski7	13.9107		45	5.46816	Up_Ski7_R3_OocInt_polyA_TPs_SQU	Ski7	58.7308		45	9.73526	Up_Ski7_R3_OocInt_polyA_TPs_ACT	Ski7	33.9305		45	9.604	Up_Ski7_R3_OocInt_polyA_TPs_FER	Ski7	28.5903		45	3.5361	Up_Ski7_R3_Embryos_polyA_TPs_T1	Ski7	19.8401		45
	46	7.05265	Up_Ski7_R3_Oocytes_polyA_TPs_T1	Ski7	15.9319		46	56.0677	Up_Ski7_R3_Oocytes_polyA_TPs_T2	Ski7	56.0677		46	15.8357	Up_Ski7_R3_Oocytes_polyA_TPs_T3	Ski7	33.5458		46	9.76665	Up_Ski7_R3_Oocytes_polyA_TPs_T4	Ski7	11.7157		46	5.35595	Up_Ski7_R3_OocInt_polyA_TPs_SQU	Ski7	57.5255		46	9.48146	Up_Ski7_R3_OocInt_polyA_TPs_ACT	Ski7	33.0459		46	9.53813	Up_Ski7_R3_OocInt_polyA_TPs_FER	Ski7	28.3942		46	3.46541	Up_Ski7_R3_Embryos_polyA_TPs_T1	Ski7	19.4434		46
	47	6.94948	Up_Ski7_R3_Oocytes_polyA_TPs_T1	Ski7	15.6988		47	54.5345	Up_Ski7_R3_Oocytes_polyA_TPs_T2	Ski7	54.5345		47	15.6669	Up_Ski7_R3_Oocytes_polyA_TPs_T3	Ski7	33.1882		47	9.67712	Up_Ski7_R3_Oocytes_polyA_TPs_T4	Ski7	11.6083		47	5.2188	Up_Ski7_R3_OocInt_polyA_TPs_SQU	Ski7	56.0525		47	9.25473	Up_Ski7_R3_OocInt_polyA_TPs_ACT	Ski7	32.2557		47	9.30546	Up_Ski7_R3_OocInt_polyA_TPs_FER	Ski7	27.7016		47	3.57272	Up_Ski7_R3_Embryos_polyA_TPs_T1	Ski7	20.0456		47
	48	6.78748	Up_Ski7_R3_Oocytes_polyA_TPs_T1	Ski7	15.3328		48	53.2504	Up_Ski7_R3_Oocytes_polyA_TPs_T2	Ski7	53.2504		48	15.2471	Up_Ski7_R3_Oocytes_polyA_TPs_T3	Ski7	32.299		48	9.76909	Up_Ski7_R3_Oocytes_polyA_TPs_T4	Ski7	11.7186		48	5.13558	Up_Ski7_R3_OocInt_polyA_TPs_SQU	Ski7	55.1587		48	9.19524	Up_Ski7_R3_OocInt_polyA_TPs_ACT	Ski7	32.0484		48	9.18576	Up_Ski7_R3_OocInt_polyA_TPs_FER	Ski7	27.3452		48	3.65258	Up_Ski7_R3_Embryos_polyA_TPs_T1	Ski7	20.4936		48
	49	6.3339	Up_Ski7_R3_Oocytes_polyA_TPs_T1	Ski7	14.3082		49	48.7903	Up_Ski7_R3_Oocytes_polyA_TPs_T2	Ski7	48.7903		49	14.0851	Up_Ski7_R3_Oocytes_polyA_TPs_T3	Ski7	29.8373		49	9.69456	Up_Ski7_R3_Oocytes_polyA_TPs_T4	Ski7	11.6292		49	5.34345	Up_Ski7_R3_OocInt_polyA_TPs_SQU	Ski7	57.3914		49	9.86913	Up_Ski7_R3_OocInt_polyA_TPs_ACT	Ski7	34.3971		49	9.72245	Up_Ski7_R3_OocInt_polyA_TPs_FER	Ski7	28.9429		49	3.30177	Up_Ski7_R3_Embryos_polyA_TPs_T1	Ski7	18.5253		49
	50	5.51299	Up_Ski7_R3_Oocytes_polyA_TPs_T1	Ski7	12.4538		50	41.7427	Up_Ski7_R3_Oocytes_polyA_TPs_T2	Ski7	41.7427		50	12.2496	Up_Ski7_R3_Oocytes_polyA_TPs_T3	Ski7	25.949		50	8.20378	Up_Ski7_R3_Oocytes_polyA_TPs_T4	Ski7	9.84095		50	5.57842	Up_Ski7_R3_OocInt_polyA_TPs_SQU	Ski7	59.915		50	10.354	Up_Ski7_R3_OocInt_polyA_TPs_ACT	Ski7	36.0869		50	9.98677	Up_Ski7_R3_OocInt_polyA_TPs_FER	Ski7	29.7298		50	2.99745	Up_Ski7_R3_Embryos_polyA_TPs_T1	Ski7	16.8179		50
	51	4.45905	Up_Ski7_R3_Oocytes_polyA_TPs_T1	Ski7	10.073		51	33.7238	Up_Ski7_R3_Oocytes_polyA_TPs_T2	Ski7	33.7238		51	10.1285	Up_Ski7_R3_Oocytes_polyA_TPs_T3	Ski7	21.4559		51	7.23974	Up_Ski7_R3_Oocytes_polyA_TPs_T4	Ski7	8.68453		51	5.67317	Up_Ski7_R3_OocInt_polyA_TPs_SQU	Ski7	60.9327		51	10.2525	Up_Ski7_R3_OocInt_polyA_TPs_ACT	Ski7	35.7334		51	10.0336	Up_Ski7_R3_OocInt_polyA_TPs_FER	Ski7	29.869		51	2.86585	Up_Ski7_R3_Embryos_polyA_TPs_T1	Ski7	16.0795		51
	52	4.31505	Up_Ski7_R3_Oocytes_polyA_TPs_T1	Ski7	9.74765		52	31.184	Up_Ski7_R3_Oocytes_polyA_TPs_T2	Ski7	31.184		52	9.61295	Up_Ski7_R3_Oocytes_polyA_TPs_T3	Ski7	20.3637		52	6.88211	Up_Ski7_R3_Oocytes_polyA_TPs_T4	Ski7	8.25552		52	5.20646	Up_Ski7_R3_OocInt_polyA_TPs_SQU	Ski7	55.92		52	9.72035	Up_Ski7_R3_OocInt_polyA_TPs_ACT	Ski7	33.8785		52	9.6407	Up_Ski7_R3_OocInt_polyA_TPs_FER	Ski7	28.6996		52	3.08931	Up_Ski7_R3_Embryos_polyA_TPs_T1	Ski7	17.3332		52
	53	4.44493	Up_Ski7_R3_Oocytes_polyA_TPs_T1	Ski7	10.041		53	32.3864	Up_Ski7_R3_Oocytes_polyA_TPs_T2	Ski7	32.3864		53	9.89093	Up_Ski7_R3_Oocytes_polyA_TPs_T3	Ski7	20.9526		53	6.8371	Up_Ski7_R3_Oocytes_polyA_TPs_T4	Ski7	8.20153		53	5.06918	Up_Ski7_R3_OocInt_polyA_TPs_SQU	Ski7	54.4455		53	9.44192	Up_Ski7_R3_OocInt_polyA_TPs_ACT	Ski7	32.9081		53	9.20855	Up_Ski7_R3_OocInt_polyA_TPs_FER	Ski7	27.4131		53	3.15147	Up_Ski7_R3_Embryos_polyA_TPs_T1	Ski7	17.682		53
	54	4.60822	Up_Ski7_R3_Oocytes_polyA_TPs_T1	Ski7	10.4099		54	33.7051	Up_Ski7_R3_Oocytes_polyA_TPs_T2	Ski7	33.7051		54	10.0471	Up_Ski7_R3_Oocytes_polyA_TPs_T3	Ski7	21.2834		54	6.88506	Up_Ski7_R3_Oocytes_polyA_TPs_T4	Ski7	8.25906		54	5.35957	Up_Ski7_R3_OocInt_polyA_TPs_SQU	Ski7	57.5645		54	9.72815	Up_Ski7_R3_OocInt_polyA_TPs_ACT	Ski7	33.9057		54	9.73394	Up_Ski7_R3_OocInt_polyA_TPs_FER	Ski7	28.9771		54	3.29296	Up_Ski7_R3_Embryos_polyA_TPs_T1	Ski7	18.4759		54
	55	5.40569	Up_Ski7_R3_Oocytes_polyA_TPs_T1	Ski7	12.2114		55	37.4867	Up_Ski7_R3_Oocytes_polyA_TPs_T2	Ski7	37.4867		55	10.8707	Up_Ski7_R3_Oocytes_polyA_TPs_T3	Ski7	23.0282		55	7.05952	Up_Ski7_R3_Oocytes_polyA_TPs_T4	Ski7	8.46834		55	5.04217	Up_Ski7_R3_OocInt_polyA_TPs_SQU	Ski7	54.1554		55	9.11037	Up_Ski7_R3_OocInt_polyA_TPs_ACT	Ski7	31.7526		55	9.41283	Up_Ski7_R3_OocInt_polyA_TPs_FER	Ski7	28.0212		55	3.35952	Up_Ski7_R3_Embryos_polyA_TPs_T1	Ski7	18.8493		55
	56	6.34494	Up_Ski7_R3_Oocytes_polyA_TPs_T1	Ski7	14.3331		56	43.5795	Up_Ski7_R3_Oocytes_polyA_TPs_T2	Ski7	43.5795		56	12.1478	Up_Ski7_R3_Oocytes_polyA_TPs_T3	Ski7	25.7334		56	7.67379	Up_Ski7_R3_Oocytes_polyA_TPs_T4	Ski7	9.20519		56	5.03332	Up_Ski7_R3_OocInt_polyA_TPs_SQU	Ski7	54.0604		56	9.17004	Up_Ski7_R3_OocInt_polyA_TPs_ACT	Ski7	31.9606		56	9.25291	Up_Ski7_R3_OocInt_polyA_TPs_FER	Ski7	27.5451		56	3.3452	Up_Ski7_R3_Embryos_polyA_TPs_T1	Ski7	18.769		56
	57	6.7353	Up_Ski7_R3_Oocytes_polyA_TPs_T1	Ski7	15.215		57	46.4219	Up_Ski7_R3_Oocytes_polyA_TPs_T2	Ski7	46.4219		57	13.0401	Up_Ski7_R3_Oocytes_polyA_TPs_T3	Ski7	27.6236		57	8.01191	Up_Ski7_R3_Oocytes_polyA_TPs_T4	Ski7	9.61079		57	4.9885	Up_Ski7_R3_OocInt_polyA_TPs_SQU	Ski7	53.5789		57	9.20203	Up_Ski7_R3_OocInt_polyA_TPs_ACT	Ski7	32.072		57	8.94773	Up_Ski7_R3_OocInt_polyA_TPs_FER	Ski7	26.6366		57	3.19998	Up_Ski7_R3_Embryos_polyA_TPs_T1	Ski7	17.9542		57
	58	7.32046	Up_Ski7_R3_Oocytes_polyA_TPs_T1	Ski7	16.5368		58	50.3072	Up_Ski7_R3_Oocytes_polyA_TPs_T2	Ski7	50.3072		58	13.9241	Up_Ski7_R3_Oocytes_polyA_TPs_T3	Ski7	29.4964		58	8.31675	Up_Ski7_R3_Oocytes_polyA_TPs_T4	Ski7	9.97646		58	4.80153	Up_Ski7_R3_OocInt_polyA_TPs_SQU	Ski7	51.5709		58	9.3251	Up_Ski7_R3_OocInt_polyA_TPs_ACT	Ski7	32.501		58	8.75946	Up_Ski7_R3_OocInt_polyA_TPs_FER	Ski7	26.0762		58	3.11939	Up_Ski7_R3_Embryos_polyA_TPs_T1	Ski7	17.502		58
	59	7.0495	Up_Ski7_R3_Oocytes_polyA_TPs_T1	Ski7	15.9248		59	48.649	Up_Ski7_R3_Oocytes_polyA_TPs_T2	Ski7	48.649		59	13.7925	Up_Ski7_R3_Oocytes_polyA_TPs_T3	Ski7	29.2176		59	8.40764	Up_Ski7_R3_Oocytes_polyA_TPs_T4	Ski7	10.0855		59	4.6664	Up_Ski7_R3_OocInt_polyA_TPs_SQU	Ski7	50.1194		59	9.09531	Up_Ski7_R3_OocInt_polyA_TPs_ACT	Ski7	31.7001		59	8.38606	Up_Ski7_R3_OocInt_polyA_TPs_FER	Ski7	24.9646		59	3.26548	Up_Ski7_R3_Embryos_polyA_TPs_T1	Ski7	18.3217		59
	60	2.68445	Up_Ski7_R3_Oocytes_polyA_TPs_T1	Ski7	6.06413		60	22.1431	Up_Ski7_R3_Oocytes_polyA_TPs_T2	Ski7	22.1431		60	7.59781	Up_Ski7_R3_Oocytes_polyA_TPs_T3	Ski7	16.0949		60	5.55002	Up_Ski7_R3_Oocytes_polyA_TPs_T4	Ski7	6.6576		60	4.58405	Up_Ski7_R3_OocInt_polyA_TPs_SQU	Ski7	49.235		60	8.75539	Up_Ski7_R3_OocInt_polyA_TPs_ACT	Ski7	30.5153		60	8.02584	Up_Ski7_R3_OocInt_polyA_TPs_FER	Ski7	23.8922		60	3.00016	Up_Ski7_R3_Embryos_polyA_TPs_T1	Ski7	16.8331		60
	61	2.55569	Up_Ski7_R3_Oocytes_polyA_TPs_T1	Ski7	5.77328		61	20.0276	Up_Ski7_R3_Oocytes_polyA_TPs_T2	Ski7	20.0276		61	6.60192	Up_Ski7_R3_Oocytes_polyA_TPs_T3	Ski7	13.9853		61	5.12659	Up_Ski7_R3_Oocytes_polyA_TPs_T4	Ski7	6.14967		61	4.37033	Up_Ski7_R3_OocInt_polyA_TPs_SQU	Ski7	46.9395		61	8.29933	Up_Ski7_R3_OocInt_polyA_TPs_ACT	Ski7	28.9258		61	7.83661	Up_Ski7_R3_OocInt_polyA_TPs_FER	Ski7	23.3289		61	2.89194	Up_Ski7_R3_Embryos_polyA_TPs_T1	Ski7	16.2259		61
	62	2.63857	Up_Ski7_R3_Oocytes_polyA_TPs_T1	Ski7	5.9605		62	21.138	Up_Ski7_R3_Oocytes_polyA_TPs_T2	Ski7	21.138		62	6.72332	Up_Ski7_R3_Oocytes_polyA_TPs_T3	Ski7	14.2424		62	5.2043	Up_Ski7_R3_Oocytes_polyA_TPs_T4	Ski7	6.24288		62	4.53384	Up_Ski7_R3_OocInt_polyA_TPs_SQU	Ski7	48.6958		62	8.8622	Up_Ski7_R3_OocInt_polyA_TPs_ACT	Ski7	30.8876		62	8.33266	Up_Ski7_R3_OocInt_polyA_TPs_FER	Ski7	24.8056		62	3.16589	Up_Ski7_R3_Embryos_polyA_TPs_T1	Ski7	17.7629		62
	63	2.7144	Up_Ski7_R3_Oocytes_polyA_TPs_T1	Ski7	6.13179		63	20.7657	Up_Ski7_R3_Oocytes_polyA_TPs_T2	Ski7	20.7657		63	6.9049	Up_Ski7_R3_Oocytes_polyA_TPs_T3	Ski7	14.6271		63	4.89779	Up_Ski7_R3_Oocytes_polyA_TPs_T4	Ski7	5.87521		63	4.45782	Up_Ski7_R3_OocInt_polyA_TPs_SQU	Ski7	47.8792		63	8.95459	Up_Ski7_R3_OocInt_polyA_TPs_ACT	Ski7	31.2096		63	8.28095	Up_Ski7_R3_OocInt_polyA_TPs_FER	Ski7	24.6517		63	3.27813	Up_Ski7_R3_Embryos_polyA_TPs_T1	Ski7	18.3926		63
	64	2.50503	Up_Ski7_R3_Oocytes_polyA_TPs_T1	Ski7	5.65882		64	20.0394	Up_Ski7_R3_Oocytes_polyA_TPs_T2	Ski7	20.0394		64	6.69476	Up_Ski7_R3_Oocytes_polyA_TPs_T3	Ski7	14.1819		64	4.76944	Up_Ski7_R3_Oocytes_polyA_TPs_T4	Ski7	5.72125		64	4.53955	Up_Ski7_R3_OocInt_polyA_TPs_SQU	Ski7	48.7571		64	8.94291	Up_Ski7_R3_OocInt_polyA_TPs_ACT	Ski7	31.1689		64	8.53834	Up_Ski7_R3_OocInt_polyA_TPs_FER	Ski7	25.4179		64	3.3186	Up_Ski7_R3_Embryos_polyA_TPs_T1	Ski7	18.6197		64
	65	5.4732	Up_Ski7_R3_Oocytes_polyA_TPs_T1	Ski7	12.3639		65	37.1425	Up_Ski7_R3_Oocytes_polyA_TPs_T2	Ski7	37.1425		65	10.0698	Up_Ski7_R3_Oocytes_polyA_TPs_T3	Ski7	21.3315		65	6.13344	Up_Ski7_R3_Oocytes_polyA_TPs_T4	Ski7	7.35744		65	4.54666	Up_Ski7_R3_OocInt_polyA_TPs_SQU	Ski7	48.8334		65	8.98225	Up_Ski7_R3_OocInt_polyA_TPs_ACT	Ski7	31.306		65	8.86829	Up_Ski7_R3_OocInt_polyA_TPs_FER	Ski7	26.4002		65	3.3638	Up_Ski7_R3_Embryos_polyA_TPs_T1	Ski7	18.8734		65
	66	6.59273	Up_Ski7_R3_Oocytes_polyA_TPs_T1	Ski7	14.8929		66	43.1667	Up_Ski7_R3_Oocytes_polyA_TPs_T2	Ski7	43.1667		66	11.0489	Up_Ski7_R3_Oocytes_polyA_TPs_T3	Ski7	23.4055		66	6.60155	Up_Ski7_R3_Oocytes_polyA_TPs_T4	Ski7	7.91897		66	4.79733	Up_Ski7_R3_OocInt_polyA_TPs_SQU	Ski7	51.5258		66	9.30962	Up_Ski7_R3_OocInt_polyA_TPs_ACT	Ski7	32.447		66	9.16504	Up_Ski7_R3_OocInt_polyA_TPs_FER	Ski7	27.2836		66	3.15001	Up_Ski7_R3_Embryos_polyA_TPs_T1	Ski7	17.6738		66
	67	5.74322	Up_Ski7_R3_Oocytes_polyA_TPs_T1	Ski7	12.9739		67	38.3129	Up_Ski7_R3_Oocytes_polyA_TPs_T2	Ski7	38.3129		67	9.93057	Up_Ski7_R3_Oocytes_polyA_TPs_T3	Ski7	21.0366		67	6.11173	Up_Ski7_R3_Oocytes_polyA_TPs_T4	Ski7	7.33141		67	4.83368	Up_Ski7_R3_OocInt_polyA_TPs_SQU	Ski7	51.9161		67	9.32046	Up_Ski7_R3_OocInt_polyA_TPs_ACT	Ski7	32.4848		67	8.70457	Up_Ski7_R3_OocInt_polyA_TPs_FER	Ski7	25.9128		67	3.09259	Up_Ski7_R3_Embryos_polyA_TPs_T1	Ski7	17.3516		67
	68	4.24135	Up_Ski7_R3_Oocytes_polyA_TPs_T1	Ski7	9.58116		68	29.8571	Up_Ski7_R3_Oocytes_polyA_TPs_T2	Ski7	29.8571		68	8.18186	Up_Ski7_R3_Oocytes_polyA_TPs_T3	Ski7	17.3321		68	5.24197	Up_Ski7_R3_Oocytes_polyA_TPs_T4	Ski7	6.28807		68	4.57412	Up_Ski7_R3_OocInt_polyA_TPs_SQU	Ski7	49.1283		68	8.62234	Up_Ski7_R3_OocInt_polyA_TPs_ACT	Ski7	30.0516		68	8.28988	Up_Ski7_R3_OocInt_polyA_TPs_FER	Ski7	24.6783		68	3.21731	Up_Ski7_R3_Embryos_polyA_TPs_T1	Ski7	18.0515		68
	69	3.63064	Up_Ski7_R3_Oocytes_polyA_TPs_T1	Ski7	8.20158		69	26.115	Up_Ski7_R3_Oocytes_polyA_TPs_T2	Ski7	26.115		69	7.36194	Up_Ski7_R3_Oocytes_polyA_TPs_T3	Ski7	15.5952		69	5.15121	Up_Ski7_R3_Oocytes_polyA_TPs_T4	Ski7	6.1792		69	4.68109	Up_Ski7_R3_OocInt_polyA_TPs_SQU	Ski7	50.2772		69	8.84586	Up_Ski7_R3_OocInt_polyA_TPs_ACT	Ski7	30.8307		69	8.4565	Up_Ski7_R3_OocInt_polyA_TPs_FER	Ski7	25.1743		69	3.17959	Up_Ski7_R3_Embryos_polyA_TPs_T1	Ski7	17.8398		69
	70	3.11108	Up_Ski7_R3_Oocytes_polyA_TPs_T1	Ski7	7.02789		70	22.5628	Up_Ski7_R3_Oocytes_polyA_TPs_T2	Ski7	22.5628		70	6.83423	Up_Ski7_R3_Oocytes_polyA_TPs_T3	Ski7	14.4774		70	4.9759	Up_Ski7_R3_Oocytes_polyA_TPs_T4	Ski7	5.96891		70	4.71513	Up_Ski7_R3_OocInt_polyA_TPs_SQU	Ski7	50.6429		70	9.0002	Up_Ski7_R3_OocInt_polyA_TPs_ACT	Ski7	31.3686		70	8.17451	Up_Ski7_R3_OocInt_polyA_TPs_FER	Ski7	24.3348		70	3.14422	Up_Ski7_R3_Embryos_polyA_TPs_T1	Ski7	17.6413		70
	71	2.66357	Up_Ski7_R3_Oocytes_polyA_TPs_T1	Ski7	6.01697		71	20.5877	Up_Ski7_R3_Oocytes_polyA_TPs_T2	Ski7	20.5877		71	6.61588	Up_Ski7_R3_Oocytes_polyA_TPs_T3	Ski7	14.0148		71	4.88512	Up_Ski7_R3_Oocytes_polyA_TPs_T4	Ski7	5.86001		71	4.55963	Up_Ski7_R3_OocInt_polyA_TPs_SQU	Ski7	48.9727		71	8.71655	Up_Ski7_R3_OocInt_polyA_TPs_ACT	Ski7	30.38		71	7.77749	Up_Ski7_R3_OocInt_polyA_TPs_FER	Ski7	23.1529		71	2.91896	Up_Ski7_R3_Embryos_polyA_TPs_T1	Ski7	16.3775		71
	72	2.66919	Up_Ski7_R3_Oocytes_polyA_TPs_T1	Ski7	6.02967		72	21.3402	Up_Ski7_R3_Oocytes_polyA_TPs_T2	Ski7	21.3402		72	7.1249	Up_Ski7_R3_Oocytes_polyA_TPs_T3	Ski7	15.0931		72	4.9697	Up_Ski7_R3_Oocytes_polyA_TPs_T4	Ski7	5.96147		72	4.66079	Up_Ski7_R3_OocInt_polyA_TPs_SQU	Ski7	50.0593		72	8.96248	Up_Ski7_R3_OocInt_polyA_TPs_ACT	Ski7	31.2371		72	8.28844	Up_Ski7_R3_OocInt_polyA_TPs_FER	Ski7	24.674		72	2.93782	Up_Ski7_R3_Embryos_polyA_TPs_T1	Ski7	16.4833		72
	73	2.49559	Up_Ski7_R3_Oocytes_polyA_TPs_T1	Ski7	5.63751		73	20.581	Up_Ski7_R3_Oocytes_polyA_TPs_T2	Ski7	20.581		73	7.00217	Up_Ski7_R3_Oocytes_polyA_TPs_T3	Ski7	14.8331		73	4.66919	Up_Ski7_R3_Oocytes_polyA_TPs_T4	Ski7	5.60099		73	4.54795	Up_Ski7_R3_OocInt_polyA_TPs_SQU	Ski7	48.8472		73	8.68404	Up_Ski7_R3_OocInt_polyA_TPs_ACT	Ski7	30.2667		73	8.13165	Up_Ski7_R3_OocInt_polyA_TPs_FER	Ski7	24.2072		73	3.10705	Up_Ski7_R3_Embryos_polyA_TPs_T1	Ski7	17.4328		73
	74	2.42475	Up_Ski7_R3_Oocytes_polyA_TPs_T1	Ski7	5.47749		74	19.8435	Up_Ski7_R3_Oocytes_polyA_TPs_T2	Ski7	19.8435		74	6.94808	Up_Ski7_R3_Oocytes_polyA_TPs_T3	Ski7	14.7186		74	4.24367	Up_Ski7_R3_Oocytes_polyA_TPs_T4	Ski7	5.09054		74	4.05768	Up_Ski7_R3_OocInt_polyA_TPs_SQU	Ski7	43.5815		74	7.6493	Up_Ski7_R3_OocInt_polyA_TPs_ACT	Ski7	26.6603		74	7.0537	Up_Ski7_R3_OocInt_polyA_TPs_FER	Ski7	20.9983		74	3.1666	Up_Ski7_R3_Embryos_polyA_TPs_T1	Ski7	17.7669		74
	75	2.27904	Up_Ski7_R3_Oocytes_polyA_TPs_T1	Ski7	5.14834		75	19.5562	Up_Ski7_R3_Oocytes_polyA_TPs_T2	Ski7	19.5562		75	6.7527	Up_Ski7_R3_Oocytes_polyA_TPs_T3	Ski7	14.3047		75	4.08783	Up_Ski7_R3_Oocytes_polyA_TPs_T4	Ski7	4.90361		75	4.03479	Up_Ski7_R3_OocInt_polyA_TPs_SQU	Ski7	43.3357		75	7.67076	Up_Ski7_R3_OocInt_polyA_TPs_ACT	Ski7	26.7351		75	7.09983	Up_Ski7_R3_OocInt_polyA_TPs_FER	Ski7	21.1356		75	3.04952	Up_Ski7_R3_Embryos_polyA_TPs_T1	Ski7	17.11		75
	76	2.11532	Up_Ski7_R3_Oocytes_polyA_TPs_T1	Ski7	4.77848		76	19.0551	Up_Ski7_R3_Oocytes_polyA_TPs_T2	Ski7	19.0551		76	6.55921	Up_Ski7_R3_Oocytes_polyA_TPs_T3	Ski7	13.8948		76	4.13643	Up_Ski7_R3_Oocytes_polyA_TPs_T4	Ski7	4.9619		76	3.96934	Up_Ski7_R3_OocInt_polyA_TPs_SQU	Ski7	42.6327		76	7.69543	Up_Ski7_R3_OocInt_polyA_TPs_ACT	Ski7	26.8211		76	7.22008	Up_Ski7_R3_OocInt_polyA_TPs_FER	Ski7	21.4936		76	2.99252	Up_Ski7_R3_Embryos_polyA_TPs_T1	Ski7	16.7902		76
	77	2.14129	Up_Ski7_R3_Oocytes_polyA_TPs_T1	Ski7	4.83714		77	18.4605	Up_Ski7_R3_Oocytes_polyA_TPs_T2	Ski7	18.4605		77	6.30362	Up_Ski7_R3_Oocytes_polyA_TPs_T3	Ski7	13.3534		77	4.06732	Up_Ski7_R3_Oocytes_polyA_TPs_T4	Ski7	4.879		77	3.90165	Up_Ski7_R3_OocInt_polyA_TPs_SQU	Ski7	41.9057		77	7.69546	Up_Ski7_R3_OocInt_polyA_TPs_ACT	Ski7	26.8212		77	7.16159	Up_Ski7_R3_OocInt_polyA_TPs_FER	Ski7	21.3194		77	2.81695	Up_Ski7_R3_Embryos_polyA_TPs_T1	Ski7	15.8051		77
	78	2.17205	Up_Ski7_R3_Oocytes_polyA_TPs_T1	Ski7	4.90664		78	17.7862	Up_Ski7_R3_Oocytes_polyA_TPs_T2	Ski7	17.7862		78	6.21549	Up_Ski7_R3_Oocytes_polyA_TPs_T3	Ski7	13.1667		78	4.24795	Up_Ski7_R3_Oocytes_polyA_TPs_T4	Ski7	5.09569		78	4.01838	Up_Ski7_R3_OocInt_polyA_TPs_SQU	Ski7	43.1594		78	7.67167	Up_Ski7_R3_OocInt_polyA_TPs_ACT	Ski7	26.7382		78	7.32456	Up_Ski7_R3_OocInt_polyA_TPs_FER	Ski7	21.8046		78	2.8009	Up_Ski7_R3_Embryos_polyA_TPs_T1	Ski7	15.7151		78
	79	2.26609	Up_Ski7_R3_Oocytes_polyA_TPs_T1	Ski7	5.11907		79	18.89	Up_Ski7_R3_Oocytes_polyA_TPs_T2	Ski7	18.89		79	6.92327	Up_Ski7_R3_Oocytes_polyA_TPs_T3	Ski7	14.666		79	4.63939	Up_Ski7_R3_Oocytes_polyA_TPs_T4	Ski7	5.56524		79	4.43251	Up_Ski7_R3_OocInt_polyA_TPs_SQU	Ski7	47.6074		79	8.35873	Up_Ski7_R3_OocInt_polyA_TPs_ACT	Ski7	29.1329		79	7.74208	Up_Ski7_R3_OocInt_polyA_TPs_FER	Ski7	23.0475		79	3.17271	Up_Ski7_R3_Embryos_polyA_TPs_T1	Ski7	17.8012		79
	80	2.25443	Up_Ski7_R3_Oocytes_polyA_TPs_T1	Ski7	5.09273		80	18.7966	Up_Ski7_R3_Oocytes_polyA_TPs_T2	Ski7	18.7966		80	6.77562	Up_Ski7_R3_Oocytes_polyA_TPs_T3	Ski7	14.3532		80	4.62213	Up_Ski7_R3_Oocytes_polyA_TPs_T4	Ski7	5.54454		80	4.33519	Up_Ski7_R3_OocInt_polyA_TPs_SQU	Ski7	46.5621		80	8.06221	Up_Ski7_R3_OocInt_polyA_TPs_ACT	Ski7	28.0994		80	7.62884	Up_Ski7_R3_OocInt_polyA_TPs_FER	Ski7	22.7104		80	3.26634	Up_Ski7_R3_Embryos_polyA_TPs_T1	Ski7	18.3265		80
	81	2.23949	Up_Ski7_R3_Oocytes_polyA_TPs_T1	Ski7	5.05899		81	18.6274	Up_Ski7_R3_Oocytes_polyA_TPs_T2	Ski7	18.6274		81	6.76315	Up_Ski7_R3_Oocytes_polyA_TPs_T3	Ski7	14.3268		81	4.55049	Up_Ski7_R3_Oocytes_polyA_TPs_T4	Ski7	5.4586		81	4.42096	Up_Ski7_R3_OocInt_polyA_TPs_SQU	Ski7	47.4833		81	8.59759	Up_Ski7_R3_OocInt_polyA_TPs_ACT	Ski7	29.9654		81	8.06279	Up_Ski7_R3_OocInt_polyA_TPs_FER	Ski7	24.0022		81	3.05192	Up_Ski7_R3_Embryos_polyA_TPs_T1	Ski7	17.1235		81
	82	2.21369	Up_Ski7_R3_Oocytes_polyA_TPs_T1	Ski7	5.0007		82	19.0087	Up_Ski7_R3_Oocytes_polyA_TPs_T2	Ski7	19.0087		82	6.91948	Up_Ski7_R3_Oocytes_polyA_TPs_T3	Ski7	14.658		82	4.40678	Up_Ski7_R3_Oocytes_polyA_TPs_T4	Ski7	5.28621		82	4.45439	Up_Ski7_R3_OocInt_polyA_TPs_SQU	Ski7	47.8424		82	8.53047	Up_Ski7_R3_OocInt_polyA_TPs_ACT	Ski7	29.7314		82	7.97686	Up_Ski7_R3_OocInt_polyA_TPs_FER	Ski7	23.7464		82	2.99583	Up_Ski7_R3_Embryos_polyA_TPs_T1	Ski7	16.8088		82
	83	2.38375	Up_Ski7_R3_Oocytes_polyA_TPs_T1	Ski7	5.38486		83	19.4176	Up_Ski7_R3_Oocytes_polyA_TPs_T2	Ski7	19.4176		83	6.86899	Up_Ski7_R3_Oocytes_polyA_TPs_T3	Ski7	14.551		83	4.55307	Up_Ski7_R3_Oocytes_polyA_TPs_T4	Ski7	5.46169		83	4.13845	Up_Ski7_R3_OocInt_polyA_TPs_SQU	Ski7	44.4491		83	8.22952	Up_Ski7_R3_OocInt_polyA_TPs_ACT	Ski7	28.6825		83	8.01454	Up_Ski7_R3_OocInt_polyA_TPs_FER	Ski7	23.8586		83	2.87077	Up_Ski7_R3_Embryos_polyA_TPs_T1	Ski7	16.1071		83
	84	2.57002	Up_Ski7_R3_Oocytes_polyA_TPs_T1	Ski7	5.80564		84	20.3631	Up_Ski7_R3_Oocytes_polyA_TPs_T2	Ski7	20.3631		84	7.02658	Up_Ski7_R3_Oocytes_polyA_TPs_T3	Ski7	14.8849		84	4.866	Up_Ski7_R3_Oocytes_polyA_TPs_T4	Ski7	5.83707		84	4.15541	Up_Ski7_R3_OocInt_polyA_TPs_SQU	Ski7	44.6312		84	8.29756	Up_Ski7_R3_OocInt_polyA_TPs_ACT	Ski7	28.9197		84	8.29669	Up_Ski7_R3_OocInt_polyA_TPs_FER	Ski7	24.6986		84	2.51315	Up_Ski7_R3_Embryos_polyA_TPs_T1	Ski7	14.1006		84
	85	2.30382	Up_Ski7_R3_Oocytes_polyA_TPs_T1	Ski7	5.2043		85	18.3596	Up_Ski7_R3_Oocytes_polyA_TPs_T2	Ski7	18.3596		85	6.25977	Up_Ski7_R3_Oocytes_polyA_TPs_T3	Ski7	13.2605		85	4.36038	Up_Ski7_R3_Oocytes_polyA_TPs_T4	Ski7	5.23055		85	4.43051	Up_Ski7_R3_OocInt_polyA_TPs_SQU	Ski7	47.5859		85	8.73772	Up_Ski7_R3_OocInt_polyA_TPs_ACT	Ski7	30.4538		85	8.51325	Up_Ski7_R3_OocInt_polyA_TPs_FER	Ski7	25.3432		85	2.31683	Up_Ski7_R3_Embryos_polyA_TPs_T1	Ski7	12.9991		85
	86	2.0455	Up_Ski7_R3_Oocytes_polyA_TPs_T1	Ski7	4.62077		86	16.9909	Up_Ski7_R3_Oocytes_polyA_TPs_T2	Ski7	16.9909		86	5.76753	Up_Ski7_R3_Oocytes_polyA_TPs_T3	Ski7	12.2177		86	4.32719	Up_Ski7_R3_Oocytes_polyA_TPs_T4	Ski7	5.19074		86	4.12645	Up_Ski7_R3_OocInt_polyA_TPs_SQU	Ski7	44.3201		86	7.75922	Up_Ski7_R3_OocInt_polyA_TPs_ACT	Ski7	27.0434		86	7.73055	Up_Ski7_R3_OocInt_polyA_TPs_FER	Ski7	23.0132		86	2.49715	Up_Ski7_R3_Embryos_polyA_TPs_T1	Ski7	14.0108		86
	87	1.77632	Up_Ski7_R3_Oocytes_polyA_TPs_T1	Ski7	4.01268		87	15.5029	Up_Ski7_R3_Oocytes_polyA_TPs_T2	Ski7	15.5029		87	5.28706	Up_Ski7_R3_Oocytes_polyA_TPs_T3	Ski7	11.1999		87	3.86551	Up_Ski7_R3_Oocytes_polyA_TPs_T4	Ski7	4.63693		87	3.58433	Up_Ski7_R3_OocInt_polyA_TPs_SQU	Ski7	38.4975		87	6.78409	Up_Ski7_R3_OocInt_polyA_TPs_ACT	Ski7	23.6447		87	6.61401	Up_Ski7_R3_OocInt_polyA_TPs_FER	Ski7	19.6894		87	2.52841	Up_Ski7_R3_Embryos_polyA_TPs_T1	Ski7	14.1862		87
	88	1.63672	Up_Ski7_R3_Oocytes_polyA_TPs_T1	Ski7	3.69732		88	14.494	Up_Ski7_R3_Oocytes_polyA_TPs_T2	Ski7	14.494		88	4.87287	Up_Ski7_R3_Oocytes_polyA_TPs_T3	Ski7	10.3225		88	3.46969	Up_Ski7_R3_Oocytes_polyA_TPs_T4	Ski7	4.16211		88	3.45046	Up_Ski7_R3_OocInt_polyA_TPs_SQU	Ski7	37.0597		88	6.65494	Up_Ski7_R3_OocInt_polyA_TPs_ACT	Ski7	23.1946		88	6.49378	Up_Ski7_R3_OocInt_polyA_TPs_FER	Ski7	19.3314		88	2.50967	Up_Ski7_R3_Embryos_polyA_TPs_T1	Ski7	14.081		88
	89	1.4417	Up_Ski7_R3_Oocytes_polyA_TPs_T1	Ski7	3.25677		89	14.2385	Up_Ski7_R3_Oocytes_polyA_TPs_T2	Ski7	14.2385		89	4.90813	Up_Ski7_R3_Oocytes_polyA_TPs_T3	Ski7	10.3972		89	3.36282	Up_Ski7_R3_Oocytes_polyA_TPs_T4	Ski7	4.03392		89	3.4456	Up_Ski7_R3_OocInt_polyA_TPs_SQU	Ski7	37.0075		89	6.62612	Up_Ski7_R3_OocInt_polyA_TPs_ACT	Ski7	23.0942		89	6.41573	Up_Ski7_R3_OocInt_polyA_TPs_FER	Ski7	19.0991		89	2.51336	Up_Ski7_R3_Embryos_polyA_TPs_T1	Ski7	14.1018		89
	90	1.29807	Up_Ski7_R3_Oocytes_polyA_TPs_T1	Ski7	2.93232		90	12.7027	Up_Ski7_R3_Oocytes_polyA_TPs_T2	Ski7	12.7027		90	4.68834	Up_Ski7_R3_Oocytes_polyA_TPs_T3	Ski7	9.9316		90	2.86517	Up_Ski7_R3_Oocytes_polyA_TPs_T4	Ski7	3.43696		90	3.60796	Up_Ski7_R3_OocInt_polyA_TPs_SQU	Ski7	38.7513		90	6.93094	Up_Ski7_R3_OocInt_polyA_TPs_ACT	Ski7	24.1566		90	6.75751	Up_Ski7_R3_OocInt_polyA_TPs_FER	Ski7	20.1166		90	2.70408	Up_Ski7_R3_Embryos_polyA_TPs_T1	Ski7	15.1718		90
	91	1.43251	Up_Ski7_R3_Oocytes_polyA_TPs_T1	Ski7	3.23603		91	12.8728	Up_Ski7_R3_Oocytes_polyA_TPs_T2	Ski7	12.8728		91	4.81141	Up_Ski7_R3_Oocytes_polyA_TPs_T3	Ski7	10.1923		91	3.23044	Up_Ski7_R3_Oocytes_polyA_TPs_T4	Ski7	3.87511		91	3.52114	Up_Ski7_R3_OocInt_polyA_TPs_SQU	Ski7	37.8189		91	6.93798	Up_Ski7_R3_OocInt_polyA_TPs_ACT	Ski7	24.1811		91	6.61428	Up_Ski7_R3_OocInt_polyA_TPs_FER	Ski7	19.6901		91	2.72266	Up_Ski7_R3_Embryos_polyA_TPs_T1	Ski7	15.2761		91
	92	1.36945	Up_Ski7_R3_Oocytes_polyA_TPs_T1	Ski7	3.09358		92	12.3684	Up_Ski7_R3_Oocytes_polyA_TPs_T2	Ski7	12.3684		92	4.39883	Up_Ski7_R3_Oocytes_polyA_TPs_T3	Ski7	9.3183		92	2.94079	Up_Ski7_R3_Oocytes_polyA_TPs_T4	Ski7	3.52767		92	3.5492	Up_Ski7_R3_OocInt_polyA_TPs_SQU	Ski7	38.1202		92	7.1019	Up_Ski7_R3_OocInt_polyA_TPs_ACT	Ski7	24.7524		92	6.62734	Up_Ski7_R3_OocInt_polyA_TPs_FER	Ski7	19.729		92	2.6499	Up_Ski7_R3_Embryos_polyA_TPs_T1	Ski7	14.8679		92
	93	1.48708	Up_Ski7_R3_Oocytes_polyA_TPs_T1	Ski7	3.35931		93	13.0391	Up_Ski7_R3_Oocytes_polyA_TPs_T2	Ski7	13.0391		93	4.37896	Up_Ski7_R3_Oocytes_polyA_TPs_T3	Ski7	9.27623		93	2.99536	Up_Ski7_R3_Oocytes_polyA_TPs_T4	Ski7	3.59312		93	3.40885	Up_Ski7_R3_OocInt_polyA_TPs_SQU	Ski7	36.6128		93	6.74398	Up_Ski7_R3_OocInt_polyA_TPs_ACT	Ski7	23.5049		93	6.1644	Up_Ski7_R3_OocInt_polyA_TPs_FER	Ski7	18.3509		93	2.49888	Up_Ski7_R3_Embryos_polyA_TPs_T1	Ski7	14.0205		93
	94	1.70629	Up_Ski7_R3_Oocytes_polyA_TPs_T1	Ski7	3.85449		94	14.6706	Up_Ski7_R3_Oocytes_polyA_TPs_T2	Ski7	14.6706		94	4.64925	Up_Ski7_R3_Oocytes_polyA_TPs_T3	Ski7	9.8488		94	3.28351	Up_Ski7_R3_Oocytes_polyA_TPs_T4	Ski7	3.93877		94	3.42956	Up_Ski7_R3_OocInt_polyA_TPs_SQU	Ski7	36.8352		94	6.69302	Up_Ski7_R3_OocInt_polyA_TPs_ACT	Ski7	23.3273		94	5.98311	Up_Ski7_R3_OocInt_polyA_TPs_FER	Ski7	17.8112		94	2.44683	Up_Ski7_R3_Embryos_polyA_TPs_T1	Ski7	13.7285		94
	95	1.5565	Up_Ski7_R3_Oocytes_polyA_TPs_T1	Ski7	3.51612		95	13.7398	Up_Ski7_R3_Oocytes_polyA_TPs_T2	Ski7	13.7398		95	4.1266	Up_Ski7_R3_Oocytes_polyA_TPs_T3	Ski7	8.74164		95	3.17653	Up_Ski7_R3_Oocytes_polyA_TPs_T4	Ski7	3.81045		95	3.36208	Up_Ski7_R3_OocInt_polyA_TPs_SQU	Ski7	36.1105		95	6.4223	Up_Ski7_R3_OocInt_polyA_TPs_ACT	Ski7	22.3838		95	5.64861	Up_Ski7_R3_OocInt_polyA_TPs_FER	Ski7	16.8155		95	2.48011	Up_Ski7_R3_Embryos_polyA_TPs_T1	Ski7	13.9152		95
	96	1.65755	Up_Ski7_R3_Oocytes_polyA_TPs_T1	Ski7	3.74438		96	13.4873	Up_Ski7_R3_Oocytes_polyA_TPs_T2	Ski7	13.4873		96	4.20337	Up_Ski7_R3_Oocytes_polyA_TPs_T3	Ski7	8.90426		96	3.14155	Up_Ski7_R3_Oocytes_polyA_TPs_T4	Ski7	3.76849		96	3.03345	Up_Ski7_R3_OocInt_polyA_TPs_SQU	Ski7	32.5807		96	5.95855	Up_Ski7_R3_OocInt_polyA_TPs_ACT	Ski7	20.7675		96	5.05915	Up_Ski7_R3_OocInt_polyA_TPs_FER	Ski7	15.0607		96	2.66873	Up_Ski7_R3_Embryos_polyA_TPs_T1	Ski7	14.9735		96
	97	1.31714	Up_Ski7_R3_Oocytes_polyA_TPs_T1	Ski7	2.97541		97	9.72355	Up_Ski7_R3_Oocytes_polyA_TPs_T2	Ski7	9.72355		97	3.01361	Up_Ski7_R3_Oocytes_polyA_TPs_T3	Ski7	6.38393		97	2.24551	Up_Ski7_R3_Oocytes_polyA_TPs_T4	Ski7	2.69363		97	2.24867	Up_Ski7_R3_OocInt_polyA_TPs_SQU	Ski7	24.1519		97	4.56819	Up_Ski7_R3_OocInt_polyA_TPs_ACT	Ski7	15.9216		97	3.95263	Up_Ski7_R3_OocInt_polyA_TPs_FER	Ski7	11.7667		97	2.45912	Up_Ski7_R3_Embryos_polyA_TPs_T1	Ski7	13.7975		97
	98	1.2338	Up_Ski7_R3_Oocytes_polyA_TPs_T1	Ski7	2.78715		98	9.50642	Up_Ski7_R3_Oocytes_polyA_TPs_T2	Ski7	9.50642		98	3.07716	Up_Ski7_R3_Oocytes_polyA_TPs_T3	Ski7	6.51854		98	2.18478	Up_Ski7_R3_Oocytes_polyA_TPs_T4	Ski7	2.62079		98	1.84982	Up_Ski7_R3_OocInt_polyA_TPs_SQU	Ski7	19.868		98	3.67919	Up_Ski7_R3_OocInt_polyA_TPs_ACT	Ski7	12.8232		98	3.32202	Up_Ski7_R3_OocInt_polyA_TPs_FER	Ski7	9.88939		98	1.95621	Up_Ski7_R3_Embryos_polyA_TPs_T1	Ski7	10.9758		98
	99	0.947393	Up_Ski7_R3_Oocytes_polyA_TPs_T1	Ski7	2.14015		99	7.7628	Up_Ski7_R3_Oocytes_polyA_TPs_T2	Ski7	7.7628		99	2.70416	Up_Ski7_R3_Oocytes_polyA_TPs_T3	Ski7	5.72839		99	1.76389	Up_Ski7_R3_Oocytes_polyA_TPs_T4	Ski7	2.11589		99	1.44743	Up_Ski7_R3_OocInt_polyA_TPs_SQU	Ski7	15.5462		99	2.92446	Up_Ski7_R3_OocInt_polyA_TPs_ACT	Ski7	10.1927		99	2.5936	Up_Ski7_R3_OocInt_polyA_TPs_FER	Ski7	7.72092		99	1.29641	Up_Ski7_R3_Embryos_polyA_TPs_T1	Ski7	7.27381		99
	100	0.511575	Up_Ski7_R3_Oocytes_polyA_TPs_T1	Ski7	1.15564		100	4.28389	Up_Ski7_R3_Oocytes_polyA_TPs_T2	Ski7	4.28389		100	1.51264	Up_Ski7_R3_Oocytes_polyA_TPs_T3	Ski7	3.20432		100	1.0996	Up_Ski7_R3_Oocytes_polyA_TPs_T4	Ski7	1.31904		100	0.921051	Up_Ski7_R3_OocInt_polyA_TPs_SQU	Ski7	9.89255		100	1.90546	Up_Ski7_R3_OocInt_polyA_TPs_ACT	Ski7	6.64114		100	1.71386	Up_Ski7_R3_OocInt_polyA_TPs_FER	Ski7	5.10202		100	0.709861	Up_Ski7_R3_Embryos_polyA_TPs_T1	Ski7	3.98283		100
	1	0.136135	Up_WT_R1_Oocytes_polyA_TPs_T1	WT	0.25394		1	0.11573	Up_WT_R1_Oocytes_polyA_TPs_T2	WT	0.767883		1	1.11253	Up_WT_R1_Oocytes_polyA_TPs_T3	WT	1.11253		1	0.165068	Up_WT_R1_Oocytes_polyA_TPs_T4	WT	0.271292		1	0.383473	Up_WT_R1_OocInt_polyA_TPs_SQU	WT	2.79414		1	0.348587	Up_WT_R1_OocInt_polyA_TPs_ACT	WT	1.58384		1	0.228213	Up_WT_R1_OocInt_polyA_TPs_FER	WT	1.188		1	0.580806	Up_WT_R1_Embryos_polyA_TPs_T1	WT	2.11017		1
	2	0.253133	Up_WT_R1_Oocytes_polyA_TPs_T1	WT	0.472182		2	0.289958	Up_WT_R1_Oocytes_polyA_TPs_T2	WT	1.92391		2	2.58286	Up_WT_R1_Oocytes_polyA_TPs_T3	WT	2.58286		2	0.3257	Up_WT_R1_Oocytes_polyA_TPs_T4	WT	0.535294		2	0.68787	Up_WT_R1_OocInt_polyA_TPs_SQU	WT	5.0121		2	0.581832	Up_WT_R1_OocInt_polyA_TPs_ACT	WT	2.64361		2	0.412587	Up_WT_R1_OocInt_polyA_TPs_FER	WT	2.14779		2	0.757019	Up_WT_R1_Embryos_polyA_TPs_T1	WT	2.75038		2
	3	0.294727	Up_WT_R1_Oocytes_polyA_TPs_T1	WT	0.549769		3	0.347456	Up_WT_R1_Oocytes_polyA_TPs_T2	WT	2.30541		3	3.61961	Up_WT_R1_Oocytes_polyA_TPs_T3	WT	3.61961		3	0.479047	Up_WT_R1_Oocytes_polyA_TPs_T4	WT	0.787324		3	1.11144	Up_WT_R1_OocInt_polyA_TPs_SQU	WT	8.09841		3	0.906269	Up_WT_R1_OocInt_polyA_TPs_ACT	WT	4.11772		3	0.546899	Up_WT_R1_OocInt_polyA_TPs_FER	WT	2.84698		3	1.43388	Up_WT_R1_Embryos_polyA_TPs_T1	WT	5.20954		3
	4	0.359969	Up_WT_R1_Oocytes_polyA_TPs_T1	WT	0.671469		4	0.489181	Up_WT_R1_Oocytes_polyA_TPs_T2	WT	3.24577		4	4.66816	Up_WT_R1_Oocytes_polyA_TPs_T3	WT	4.66816		4	0.565842	Up_WT_R1_Oocytes_polyA_TPs_T4	WT	0.929973		4	1.2999	Up_WT_R1_OocInt_polyA_TPs_SQU	WT	9.4716		4	1.25015	Up_WT_R1_OocInt_polyA_TPs_ACT	WT	5.68019		4	0.645445	Up_WT_R1_OocInt_polyA_TPs_FER	WT	3.35998		4	1.73518	Up_WT_R1_Embryos_polyA_TPs_T1	WT	6.30421		4
	5	0.530347	Up_WT_R1_Oocytes_polyA_TPs_T1	WT	0.989284		5	0.613436	Up_WT_R1_Oocytes_polyA_TPs_T2	WT	4.07022		5	5.13575	Up_WT_R1_Oocytes_polyA_TPs_T3	WT	5.13575		5	0.653591	Up_WT_R1_Oocytes_polyA_TPs_T4	WT	1.07419		5	1.4824	Up_WT_R1_OocInt_polyA_TPs_SQU	WT	10.8014		5	1.5215	Up_WT_R1_OocInt_polyA_TPs_ACT	WT	6.91308		5	0.811655	Up_WT_R1_OocInt_polyA_TPs_FER	WT	4.22521		5	1.68878	Up_WT_R1_Embryos_polyA_TPs_T1	WT	6.13565		5
	6	0.536461	Up_WT_R1_Oocytes_polyA_TPs_T1	WT	1.00069		6	0.689271	Up_WT_R1_Oocytes_polyA_TPs_T2	WT	4.57339		6	5.65351	Up_WT_R1_Oocytes_polyA_TPs_T3	WT	5.65351		6	0.810187	Up_WT_R1_Oocytes_polyA_TPs_T4	WT	1.33156		6	1.89876	Up_WT_R1_OocInt_polyA_TPs_SQU	WT	13.8352		6	1.8719	Up_WT_R1_OocInt_polyA_TPs_ACT	WT	8.50518		6	1.05446	Up_WT_R1_OocInt_polyA_TPs_FER	WT	5.48915		6	1.67282	Up_WT_R1_Embryos_polyA_TPs_T1	WT	6.07764		6
	7	0.813882	Up_WT_R1_Oocytes_polyA_TPs_T1	WT	1.51817		7	0.977276	Up_WT_R1_Oocytes_polyA_TPs_T2	WT	6.48434		7	7.90632	Up_WT_R1_Oocytes_polyA_TPs_T3	WT	7.90632		7	1.23868	Up_WT_R1_Oocytes_polyA_TPs_T4	WT	2.03579		7	2.723	Up_WT_R1_OocInt_polyA_TPs_SQU	WT	19.8409		7	2.60509	Up_WT_R1_OocInt_polyA_TPs_ACT	WT	11.8365		7	1.49081	Up_WT_R1_OocInt_polyA_TPs_FER	WT	7.76068		7	2.04943	Up_WT_R1_Embryos_polyA_TPs_T1	WT	7.44594		7
	8	1.24494	Up_WT_R1_Oocytes_polyA_TPs_T1	WT	2.32225		8	1.26781	Up_WT_R1_Oocytes_polyA_TPs_T2	WT	8.41207		8	9.0204	Up_WT_R1_Oocytes_polyA_TPs_T3	WT	9.0204		8	1.89306	Up_WT_R1_Oocytes_polyA_TPs_T4	WT	3.11128		8	3.34628	Up_WT_R1_OocInt_polyA_TPs_SQU	WT	24.3824		8	3.11204	Up_WT_R1_OocInt_polyA_TPs_ACT	WT	14.1399		8	1.83385	Up_WT_R1_OocInt_polyA_TPs_FER	WT	9.54641		8	2.62812	Up_WT_R1_Embryos_polyA_TPs_T1	WT	9.54842		8
	9	1.77271	Up_WT_R1_Oocytes_polyA_TPs_T1	WT	3.30672		9	1.6972	Up_WT_R1_Oocytes_polyA_TPs_T2	WT	11.2611		9	10.7732	Up_WT_R1_Oocytes_polyA_TPs_T3	WT	10.7732		9	2.53938	Up_WT_R1_Oocytes_polyA_TPs_T4	WT	4.17352		9	3.20699	Up_WT_R1_OocInt_polyA_TPs_SQU	WT	23.3675		9	3.11707	Up_WT_R1_OocInt_polyA_TPs_ACT	WT	14.1627		9	1.83767	Up_WT_R1_OocInt_polyA_TPs_FER	WT	9.56629		9	2.7659	Up_WT_R1_Embryos_polyA_TPs_T1	WT	10.049		9
	10	1.83344	Up_WT_R1_Oocytes_polyA_TPs_T1	WT	3.42		10	1.99227	Up_WT_R1_Oocytes_polyA_TPs_T2	WT	13.219		10	10.8132	Up_WT_R1_Oocytes_polyA_TPs_T3	WT	10.8132		10	2.83823	Up_WT_R1_Oocytes_polyA_TPs_T4	WT	4.66468		10	2.95405	Up_WT_R1_OocInt_polyA_TPs_SQU	WT	21.5244		10	2.87607	Up_WT_R1_OocInt_polyA_TPs_ACT	WT	13.0677		10	1.76866	Up_WT_R1_OocInt_polyA_TPs_FER	WT	9.20704		10	2.69039	Up_WT_R1_Embryos_polyA_TPs_T1	WT	9.77466		10
	11	1.95307	Up_WT_R1_Oocytes_polyA_TPs_T1	WT	3.64316		11	2.00713	Up_WT_R1_Oocytes_polyA_TPs_T2	WT	13.3175		11	11.8891	Up_WT_R1_Oocytes_polyA_TPs_T3	WT	11.8891		11	2.9131	Up_WT_R1_Oocytes_polyA_TPs_T4	WT	4.78774		11	2.72132	Up_WT_R1_OocInt_polyA_TPs_SQU	WT	19.8286		11	2.57968	Up_WT_R1_OocInt_polyA_TPs_ACT	WT	11.721		11	1.73055	Up_WT_R1_OocInt_polyA_TPs_FER	WT	9.00868		11	2.80712	Up_WT_R1_Embryos_polyA_TPs_T1	WT	10.1988		11
	12	1.90358	Up_WT_R1_Oocytes_polyA_TPs_T1	WT	3.55085		12	1.94855	Up_WT_R1_Oocytes_polyA_TPs_T2	WT	12.9288		12	11.7826	Up_WT_R1_Oocytes_polyA_TPs_T3	WT	11.7826		12	2.63288	Up_WT_R1_Oocytes_polyA_TPs_T4	WT	4.32719		12	2.57748	Up_WT_R1_OocInt_polyA_TPs_SQU	WT	18.7806		12	2.37849	Up_WT_R1_OocInt_polyA_TPs_ACT	WT	10.8069		12	1.71516	Up_WT_R1_OocInt_polyA_TPs_FER	WT	8.92855		12	3.04633	Up_WT_R1_Embryos_polyA_TPs_T1	WT	11.0678		12
	13	1.86687	Up_WT_R1_Oocytes_polyA_TPs_T1	WT	3.48237		13	1.91362	Up_WT_R1_Oocytes_polyA_TPs_T2	WT	12.6971		13	11.2596	Up_WT_R1_Oocytes_polyA_TPs_T3	WT	11.2596		13	2.81347	Up_WT_R1_Oocytes_polyA_TPs_T4	WT	4.62399		13	2.45217	Up_WT_R1_OocInt_polyA_TPs_SQU	WT	17.8675		13	2.3246	Up_WT_R1_OocInt_polyA_TPs_ACT	WT	10.5621		13	1.80209	Up_WT_R1_OocInt_polyA_TPs_FER	WT	9.38107		13	2.63468	Up_WT_R1_Embryos_polyA_TPs_T1	WT	9.57225		13
	14	1.91452	Up_WT_R1_Oocytes_polyA_TPs_T1	WT	3.57124		14	1.83753	Up_WT_R1_Oocytes_polyA_TPs_T2	WT	12.1922		14	11.3358	Up_WT_R1_Oocytes_polyA_TPs_T3	WT	11.3358		14	2.80971	Up_WT_R1_Oocytes_polyA_TPs_T4	WT	4.61781		14	2.55359	Up_WT_R1_OocInt_polyA_TPs_SQU	WT	18.6065		14	2.55662	Up_WT_R1_OocInt_polyA_TPs_ACT	WT	11.6162		14	2.05255	Up_WT_R1_OocInt_polyA_TPs_FER	WT	10.6849		14	2.98444	Up_WT_R1_Embryos_polyA_TPs_T1	WT	10.843		14
	15	1.81518	Up_WT_R1_Oocytes_polyA_TPs_T1	WT	3.38594		15	1.9711	Up_WT_R1_Oocytes_polyA_TPs_T2	WT	13.0785		15	11.4032	Up_WT_R1_Oocytes_polyA_TPs_T3	WT	11.4032		15	2.94452	Up_WT_R1_Oocytes_polyA_TPs_T4	WT	4.83938		15	2.75323	Up_WT_R1_OocInt_polyA_TPs_SQU	WT	20.0611		15	2.6364	Up_WT_R1_OocInt_polyA_TPs_ACT	WT	11.9788		15	2.21173	Up_WT_R1_OocInt_polyA_TPs_FER	WT	11.5135		15	3.33671	Up_WT_R1_Embryos_polyA_TPs_T1	WT	12.1228		15
	16	1.85882	Up_WT_R1_Oocytes_polyA_TPs_T1	WT	3.46735		16	2.02505	Up_WT_R1_Oocytes_polyA_TPs_T2	WT	13.4364		16	10.6855	Up_WT_R1_Oocytes_polyA_TPs_T3	WT	10.6855		16	3.02675	Up_WT_R1_Oocytes_polyA_TPs_T4	WT	4.97452		16	2.71214	Up_WT_R1_OocInt_polyA_TPs_SQU	WT	19.7618		16	2.62166	Up_WT_R1_OocInt_polyA_TPs_ACT	WT	11.9118		16	2.21251	Up_WT_R1_OocInt_polyA_TPs_FER	WT	11.5176		16	3.2043	Up_WT_R1_Embryos_polyA_TPs_T1	WT	11.6418		16
	17	1.84607	Up_WT_R1_Oocytes_polyA_TPs_T1	WT	3.44357		17	2.0526	Up_WT_R1_Oocytes_polyA_TPs_T2	WT	13.6192		17	10.3651	Up_WT_R1_Oocytes_polyA_TPs_T3	WT	10.3651		17	2.92002	Up_WT_R1_Oocytes_polyA_TPs_T4	WT	4.79911		17	3.03609	Up_WT_R1_OocInt_polyA_TPs_SQU	WT	22.1222		17	2.98283	Up_WT_R1_OocInt_polyA_TPs_ACT	WT	13.5528		17	2.46095	Up_WT_R1_OocInt_polyA_TPs_FER	WT	12.8109		17	3.03467	Up_WT_R1_Embryos_polyA_TPs_T1	WT	11.0255		17
	18	2.28503	Up_WT_R1_Oocytes_polyA_TPs_T1	WT	4.26238		18	2.42052	Up_WT_R1_Oocytes_polyA_TPs_T2	WT	16.0604		18	12.6161	Up_WT_R1_Oocytes_polyA_TPs_T3	WT	12.6161		18	3.537	Up_WT_R1_Oocytes_polyA_TPs_T4	WT	5.81313		18	3.42578	Up_WT_R1_OocInt_polyA_TPs_SQU	WT	24.9617		18	3.19264	Up_WT_R1_OocInt_polyA_TPs_ACT	WT	14.5061		18	2.67965	Up_WT_R1_OocInt_polyA_TPs_FER	WT	13.9494		18	3.05612	Up_WT_R1_Embryos_polyA_TPs_T1	WT	11.1034		18
	19	2.49706	Up_WT_R1_Oocytes_polyA_TPs_T1	WT	4.65789		19	2.65051	Up_WT_R1_Oocytes_polyA_TPs_T2	WT	17.5865		19	13.4552	Up_WT_R1_Oocytes_polyA_TPs_T3	WT	13.4552		19	3.58532	Up_WT_R1_Oocytes_polyA_TPs_T4	WT	5.89254		19	3.44405	Up_WT_R1_OocInt_polyA_TPs_SQU	WT	25.0947		19	3.42514	Up_WT_R1_OocInt_polyA_TPs_ACT	WT	15.5625		19	2.64969	Up_WT_R1_OocInt_polyA_TPs_FER	WT	13.7934		19	3.23812	Up_WT_R1_Embryos_polyA_TPs_T1	WT	11.7647		19
	20	2.55396	Up_WT_R1_Oocytes_polyA_TPs_T1	WT	4.76404		20	2.64123	Up_WT_R1_Oocytes_polyA_TPs_T2	WT	17.5249		20	13.9869	Up_WT_R1_Oocytes_polyA_TPs_T3	WT	13.9869		20	3.4963	Up_WT_R1_Oocytes_polyA_TPs_T4	WT	5.74624		20	3.56913	Up_WT_R1_OocInt_polyA_TPs_SQU	WT	26.0061		20	3.78497	Up_WT_R1_OocInt_polyA_TPs_ACT	WT	17.1974		20	2.63879	Up_WT_R1_OocInt_polyA_TPs_FER	WT	13.7367		20	3.00136	Up_WT_R1_Embryos_polyA_TPs_T1	WT	10.9045		20
	21	2.38093	Up_WT_R1_Oocytes_polyA_TPs_T1	WT	4.44127		21	2.53783	Up_WT_R1_Oocytes_polyA_TPs_T2	WT	16.8388		21	12.7341	Up_WT_R1_Oocytes_polyA_TPs_T3	WT	12.7341		21	3.0214	Up_WT_R1_Oocytes_polyA_TPs_T4	WT	4.96572		21	3.49993	Up_WT_R1_OocInt_polyA_TPs_SQU	WT	25.5019		21	3.65738	Up_WT_R1_OocInt_polyA_TPs_ACT	WT	16.6177		21	2.62751	Up_WT_R1_OocInt_polyA_TPs_FER	WT	13.678		21	3.02178	Up_WT_R1_Embryos_polyA_TPs_T1	WT	10.9786		21
	22	2.2992	Up_WT_R1_Oocytes_polyA_TPs_T1	WT	4.28881		22	2.66925	Up_WT_R1_Oocytes_polyA_TPs_T2	WT	17.7108		22	11.7421	Up_WT_R1_Oocytes_polyA_TPs_T3	WT	11.7421		22	2.79718	Up_WT_R1_Oocytes_polyA_TPs_T4	WT	4.59723		22	3.45859	Up_WT_R1_OocInt_polyA_TPs_SQU	WT	25.2007		22	3.62713	Up_WT_R1_OocInt_polyA_TPs_ACT	WT	16.4803		22	2.66041	Up_WT_R1_OocInt_polyA_TPs_FER	WT	13.8492		22	3.25127	Up_WT_R1_Embryos_polyA_TPs_T1	WT	11.8124		22
	23	2.25692	Up_WT_R1_Oocytes_polyA_TPs_T1	WT	4.20994		23	2.47473	Up_WT_R1_Oocytes_polyA_TPs_T2	WT	16.4201		23	11.4562	Up_WT_R1_Oocytes_polyA_TPs_T3	WT	11.4562		23	2.89349	Up_WT_R1_Oocytes_polyA_TPs_T4	WT	4.75551		23	3.6121	Up_WT_R1_OocInt_polyA_TPs_SQU	WT	26.3192		23	3.79662	Up_WT_R1_OocInt_polyA_TPs_ACT	WT	17.2503		23	2.82026	Up_WT_R1_OocInt_polyA_TPs_FER	WT	14.6813		23	3.14076	Up_WT_R1_Embryos_polyA_TPs_T1	WT	11.4109		23
	24	2.52721	Up_WT_R1_Oocytes_polyA_TPs_T1	WT	4.71414		24	2.57622	Up_WT_R1_Oocytes_polyA_TPs_T2	WT	17.0935		24	12.0455	Up_WT_R1_Oocytes_polyA_TPs_T3	WT	12.0455		24	2.99784	Up_WT_R1_Oocytes_polyA_TPs_T4	WT	4.927		24	3.72952	Up_WT_R1_OocInt_polyA_TPs_SQU	WT	27.1748		24	3.69913	Up_WT_R1_OocInt_polyA_TPs_ACT	WT	16.8074		24	2.86731	Up_WT_R1_OocInt_polyA_TPs_FER	WT	14.9263		24	2.94878	Up_WT_R1_Embryos_polyA_TPs_T1	WT	10.7134		24
	25	2.69958	Up_WT_R1_Oocytes_polyA_TPs_T1	WT	5.03567		25	2.80018	Up_WT_R1_Oocytes_polyA_TPs_T2	WT	18.5796		25	12.919	Up_WT_R1_Oocytes_polyA_TPs_T3	WT	12.919		25	3.30689	Up_WT_R1_Oocytes_polyA_TPs_T4	WT	5.43493		25	3.59218	Up_WT_R1_OocInt_polyA_TPs_SQU	WT	26.1741		25	3.61788	Up_WT_R1_OocInt_polyA_TPs_ACT	WT	16.4382		25	2.87195	Up_WT_R1_OocInt_polyA_TPs_FER	WT	14.9504		25	2.9952	Up_WT_R1_Embryos_polyA_TPs_T1	WT	10.8821		25
	26	2.59354	Up_WT_R1_Oocytes_polyA_TPs_T1	WT	4.83786		26	3.00777	Up_WT_R1_Oocytes_polyA_TPs_T2	WT	19.9569		26	13.4598	Up_WT_R1_Oocytes_polyA_TPs_T3	WT	13.4598		26	3.37415	Up_WT_R1_Oocytes_polyA_TPs_T4	WT	5.54547		26	3.62831	Up_WT_R1_OocInt_polyA_TPs_SQU	WT	26.4373		26	3.65375	Up_WT_R1_OocInt_polyA_TPs_ACT	WT	16.6012		26	2.91428	Up_WT_R1_OocInt_polyA_TPs_FER	WT	15.1708		26	2.94831	Up_WT_R1_Embryos_polyA_TPs_T1	WT	10.7117		26
	27	2.97744	Up_WT_R1_Oocytes_polyA_TPs_T1	WT	5.55398		27	3.15711	Up_WT_R1_Oocytes_polyA_TPs_T2	WT	20.9478		27	14.1744	Up_WT_R1_Oocytes_polyA_TPs_T3	WT	14.1744		27	3.54642	Up_WT_R1_Oocytes_polyA_TPs_T4	WT	5.82862		27	3.37236	Up_WT_R1_OocInt_polyA_TPs_SQU	WT	24.5724		27	3.43901	Up_WT_R1_OocInt_polyA_TPs_ACT	WT	15.6255		27	2.79507	Up_WT_R1_OocInt_polyA_TPs_FER	WT	14.5502		27	2.86052	Up_WT_R1_Embryos_polyA_TPs_T1	WT	10.3928		27
	28	2.81865	Up_WT_R1_Oocytes_polyA_TPs_T1	WT	5.25776		28	3.02984	Up_WT_R1_Oocytes_polyA_TPs_T2	WT	20.1033		28	13.9528	Up_WT_R1_Oocytes_polyA_TPs_T3	WT	13.9528		28	3.24474	Up_WT_R1_Oocytes_polyA_TPs_T4	WT	5.3328		28	3.3805	Up_WT_R1_OocInt_polyA_TPs_SQU	WT	24.6317		28	3.32277	Up_WT_R1_OocInt_polyA_TPs_ACT	WT	15.0973		28	2.6631	Up_WT_R1_OocInt_polyA_TPs_FER	WT	13.8632		28	3.14199	Up_WT_R1_Embryos_polyA_TPs_T1	WT	11.4154		28
	29	2.81386	Up_WT_R1_Oocytes_polyA_TPs_T1	WT	5.24884		29	3.02832	Up_WT_R1_Oocytes_polyA_TPs_T2	WT	20.0932		29	13.3768	Up_WT_R1_Oocytes_polyA_TPs_T3	WT	13.3768		29	3.43447	Up_WT_R1_Oocytes_polyA_TPs_T4	WT	5.64462		29	3.00451	Up_WT_R1_OocInt_polyA_TPs_SQU	WT	21.8921		29	3.09192	Up_WT_R1_OocInt_polyA_TPs_ACT	WT	14.0485		29	2.34778	Up_WT_R1_OocInt_polyA_TPs_FER	WT	12.2218		29	3.26598	Up_WT_R1_Embryos_polyA_TPs_T1	WT	11.8659		29
	30	2.95971	Up_WT_R1_Oocytes_polyA_TPs_T1	WT	5.5209		30	3.04369	Up_WT_R1_Oocytes_polyA_TPs_T2	WT	20.1952		30	13.7451	Up_WT_R1_Oocytes_polyA_TPs_T3	WT	13.7451		30	3.48425	Up_WT_R1_Oocytes_polyA_TPs_T4	WT	5.72644		30	2.94405	Up_WT_R1_OocInt_polyA_TPs_SQU	WT	21.4515		30	2.95029	Up_WT_R1_OocInt_polyA_TPs_ACT	WT	13.4049		30	2.20421	Up_WT_R1_OocInt_polyA_TPs_FER	WT	11.4744		30	3.11868	Up_WT_R1_Embryos_polyA_TPs_T1	WT	11.3307		30
	31	2.82306	Up_WT_R1_Oocytes_polyA_TPs_T1	WT	5.26599		31	2.83855	Up_WT_R1_Oocytes_polyA_TPs_T2	WT	18.8341		31	13.251	Up_WT_R1_Oocytes_polyA_TPs_T3	WT	13.251		31	3.31841	Up_WT_R1_Oocytes_polyA_TPs_T4	WT	5.45387		31	3.13328	Up_WT_R1_OocInt_polyA_TPs_SQU	WT	22.8304		31	2.99137	Up_WT_R1_OocInt_polyA_TPs_ACT	WT	13.5916		31	2.30385	Up_WT_R1_OocInt_polyA_TPs_FER	WT	11.9931		31	3.00973	Up_WT_R1_Embryos_polyA_TPs_T1	WT	10.9349		31
	32	3.33194	Up_WT_R1_Oocytes_polyA_TPs_T1	WT	6.21524		32	3.14272	Up_WT_R1_Oocytes_polyA_TPs_T2	WT	20.8524		32	13.8724	Up_WT_R1_Oocytes_polyA_TPs_T3	WT	13.8724		32	3.78112	Up_WT_R1_Oocytes_polyA_TPs_T4	WT	6.21435		32	3.22198	Up_WT_R1_OocInt_polyA_TPs_SQU	WT	23.4767		32	3.08807	Up_WT_R1_OocInt_polyA_TPs_ACT	WT	14.0309		32	2.35765	Up_WT_R1_OocInt_polyA_TPs_FER	WT	12.2731		32	3.05919	Up_WT_R1_Embryos_polyA_TPs_T1	WT	11.1146		32
	33	2.99582	Up_WT_R1_Oocytes_polyA_TPs_T1	WT	5.58826		33	2.79415	Up_WT_R1_Oocytes_polyA_TPs_T2	WT	18.5395		33	12.7298	Up_WT_R1_Oocytes_polyA_TPs_T3	WT	12.7298		33	3.23461	Up_WT_R1_Oocytes_polyA_TPs_T4	WT	5.31615		33	3.25034	Up_WT_R1_OocInt_polyA_TPs_SQU	WT	23.6833		33	3.20477	Up_WT_R1_OocInt_polyA_TPs_ACT	WT	14.5612		33	2.46372	Up_WT_R1_OocInt_polyA_TPs_FER	WT	12.8253		33	3.03121	Up_WT_R1_Embryos_polyA_TPs_T1	WT	11.0129		33
	34	3.15187	Up_WT_R1_Oocytes_polyA_TPs_T1	WT	5.87934		34	2.87587	Up_WT_R1_Oocytes_polyA_TPs_T2	WT	19.0818		34	11.2814	Up_WT_R1_Oocytes_polyA_TPs_T3	WT	11.2814		34	3.39888	Up_WT_R1_Oocytes_polyA_TPs_T4	WT	5.58613		34	3.28565	Up_WT_R1_OocInt_polyA_TPs_SQU	WT	23.9406		34	3.18705	Up_WT_R1_OocInt_polyA_TPs_ACT	WT	14.4807		34	2.63902	Up_WT_R1_OocInt_polyA_TPs_FER	WT	13.7379		34	3.08947	Up_WT_R1_Embryos_polyA_TPs_T1	WT	11.2246		34
	35	3.35969	Up_WT_R1_Oocytes_polyA_TPs_T1	WT	6.267		35	2.85483	Up_WT_R1_Oocytes_polyA_TPs_T2	WT	18.9421		35	10.5368	Up_WT_R1_Oocytes_polyA_TPs_T3	WT	10.5368		35	3.43907	Up_WT_R1_Oocytes_polyA_TPs_T4	WT	5.65218		35	3.2183	Up_WT_R1_OocInt_polyA_TPs_SQU	WT	23.4498		35	3.09707	Up_WT_R1_OocInt_polyA_TPs_ACT	WT	14.0719		35	2.56307	Up_WT_R1_OocInt_polyA_TPs_FER	WT	13.3425		35	2.96284	Up_WT_R1_Embryos_polyA_TPs_T1	WT	10.7645		35
	36	3.55973	Up_WT_R1_Oocytes_polyA_TPs_T1	WT	6.64014		36	3.25807	Up_WT_R1_Oocytes_polyA_TPs_T2	WT	21.6177		36	11.2658	Up_WT_R1_Oocytes_polyA_TPs_T3	WT	11.2658		36	3.82723	Up_WT_R1_Oocytes_polyA_TPs_T4	WT	6.29012		36	3.29147	Up_WT_R1_OocInt_polyA_TPs_SQU	WT	23.983		36	3.06374	Up_WT_R1_OocInt_polyA_TPs_ACT	WT	13.9204		36	2.39151	Up_WT_R1_OocInt_polyA_TPs_FER	WT	12.4494		36	2.78092	Up_WT_R1_Embryos_polyA_TPs_T1	WT	10.1036		36
	37	3.79384	Up_WT_R1_Oocytes_polyA_TPs_T1	WT	7.07684		37	3.19548	Up_WT_R1_Oocytes_polyA_TPs_T2	WT	21.2024		37	12.5533	Up_WT_R1_Oocytes_polyA_TPs_T3	WT	12.5533		37	3.75313	Up_WT_R1_Oocytes_polyA_TPs_T4	WT	6.16835		37	3.32302	Up_WT_R1_OocInt_polyA_TPs_SQU	WT	24.2129		37	3.00755	Up_WT_R1_OocInt_polyA_TPs_ACT	WT	13.6651		37	2.44539	Up_WT_R1_OocInt_polyA_TPs_FER	WT	12.7299		37	2.91982	Up_WT_R1_Embryos_polyA_TPs_T1	WT	10.6082		37
	38	3.75723	Up_WT_R1_Oocytes_polyA_TPs_T1	WT	7.00855		38	3.14597	Up_WT_R1_Oocytes_polyA_TPs_T2	WT	20.8739		38	13.2112	Up_WT_R1_Oocytes_polyA_TPs_T3	WT	13.2112		38	3.74656	Up_WT_R1_Oocytes_polyA_TPs_T4	WT	6.15754		38	3.52418	Up_WT_R1_OocInt_polyA_TPs_SQU	WT	25.6786		38	3.18562	Up_WT_R1_OocInt_polyA_TPs_ACT	WT	14.4742		38	2.50568	Up_WT_R1_OocInt_polyA_TPs_FER	WT	13.0438		38	2.96909	Up_WT_R1_Embryos_polyA_TPs_T1	WT	10.7872		38
	39	3.80251	Up_WT_R1_Oocytes_polyA_TPs_T1	WT	7.09301		39	3.32215	Up_WT_R1_Oocytes_polyA_TPs_T2	WT	22.0428		39	13.2247	Up_WT_R1_Oocytes_polyA_TPs_T3	WT	13.2247		39	4.01995	Up_WT_R1_Oocytes_polyA_TPs_T4	WT	6.60687		39	3.78227	Up_WT_R1_OocInt_polyA_TPs_SQU	WT	27.5592		39	3.56111	Up_WT_R1_OocInt_polyA_TPs_ACT	WT	16.1803		39	2.88027	Up_WT_R1_OocInt_polyA_TPs_FER	WT	14.9937		39	2.87661	Up_WT_R1_Embryos_polyA_TPs_T1	WT	10.4513		39
	40	3.58319	Up_WT_R1_Oocytes_polyA_TPs_T1	WT	6.68391		40	3.42035	Up_WT_R1_Oocytes_polyA_TPs_T2	WT	22.6945		40	12.6347	Up_WT_R1_Oocytes_polyA_TPs_T3	WT	12.6347		40	3.96253	Up_WT_R1_Oocytes_polyA_TPs_T4	WT	6.51249		40	4.09254	Up_WT_R1_OocInt_polyA_TPs_SQU	WT	29.8199		40	3.98497	Up_WT_R1_OocInt_polyA_TPs_ACT	WT	18.1061		40	2.99926	Up_WT_R1_OocInt_polyA_TPs_FER	WT	15.6132		40	2.70837	Up_WT_R1_Embryos_polyA_TPs_T1	WT	9.83998		40
	41	3.30226	Up_WT_R1_Oocytes_polyA_TPs_T1	WT	6.15988		41	2.99256	Up_WT_R1_Oocytes_polyA_TPs_T2	WT	19.856		41	11.9805	Up_WT_R1_Oocytes_polyA_TPs_T3	WT	11.9805		41	3.55133	Up_WT_R1_Oocytes_polyA_TPs_T4	WT	5.83668		41	3.73097	Up_WT_R1_OocInt_polyA_TPs_SQU	WT	27.1854		41	3.6862	Up_WT_R1_OocInt_polyA_TPs_ACT	WT	16.7486		41	2.80824	Up_WT_R1_OocInt_polyA_TPs_FER	WT	14.6188		41	2.59058	Up_WT_R1_Embryos_polyA_TPs_T1	WT	9.41202		41
	42	3.21395	Up_WT_R1_Oocytes_polyA_TPs_T1	WT	5.99515		42	2.9918	Up_WT_R1_Oocytes_polyA_TPs_T2	WT	19.851		42	11.9856	Up_WT_R1_Oocytes_polyA_TPs_T3	WT	11.9856		42	3.41476	Up_WT_R1_Oocytes_polyA_TPs_T4	WT	5.61222		42	3.77181	Up_WT_R1_OocInt_polyA_TPs_SQU	WT	27.4829		42	3.61948	Up_WT_R1_OocInt_polyA_TPs_ACT	WT	16.4455		42	2.84195	Up_WT_R1_OocInt_polyA_TPs_FER	WT	14.7943		42	2.92728	Up_WT_R1_Embryos_polyA_TPs_T1	WT	10.6353		42
	43	3.43588	Up_WT_R1_Oocytes_polyA_TPs_T1	WT	6.40912		43	2.9847	Up_WT_R1_Oocytes_polyA_TPs_T2	WT	19.8039		43	13.9954	Up_WT_R1_Oocytes_polyA_TPs_T3	WT	13.9954		43	3.79017	Up_WT_R1_Oocytes_polyA_TPs_T4	WT	6.22922		43	4.00761	Up_WT_R1_OocInt_polyA_TPs_SQU	WT	29.2011		43	3.98788	Up_WT_R1_OocInt_polyA_TPs_ACT	WT	18.1193		43	3.27996	Up_WT_R1_OocInt_polyA_TPs_FER	WT	17.0744		43	3.11493	Up_WT_R1_Embryos_polyA_TPs_T1	WT	11.3171		43
	44	3.866	Up_WT_R1_Oocytes_polyA_TPs_T1	WT	7.21144		44	3.1745	Up_WT_R1_Oocytes_polyA_TPs_T2	WT	21.0632		44	14.0274	Up_WT_R1_Oocytes_polyA_TPs_T3	WT	14.0274		44	4.16012	Up_WT_R1_Oocytes_polyA_TPs_T4	WT	6.83724		44	4.07119	Up_WT_R1_OocInt_polyA_TPs_SQU	WT	29.6643		44	3.75739	Up_WT_R1_OocInt_polyA_TPs_ACT	WT	17.0721		44	3.26156	Up_WT_R1_OocInt_polyA_TPs_FER	WT	16.9786		44	3.27139	Up_WT_R1_Embryos_polyA_TPs_T1	WT	11.8855		44
	45	4.77405	Up_WT_R1_Oocytes_polyA_TPs_T1	WT	8.90528		45	3.76678	Up_WT_R1_Oocytes_polyA_TPs_T2	WT	24.993		45	15.066	Up_WT_R1_Oocytes_polyA_TPs_T3	WT	15.066		45	4.62109	Up_WT_R1_Oocytes_polyA_TPs_T4	WT	7.59486		45	4.01676	Up_WT_R1_OocInt_polyA_TPs_SQU	WT	29.2678		45	3.75633	Up_WT_R1_OocInt_polyA_TPs_ACT	WT	17.0673		45	3.18733	Up_WT_R1_OocInt_polyA_TPs_FER	WT	16.5922		45	3.07677	Up_WT_R1_Embryos_polyA_TPs_T1	WT	11.1784		45
	46	4.22066	Up_WT_R1_Oocytes_polyA_TPs_T1	WT	7.87301		46	3.52416	Up_WT_R1_Oocytes_polyA_TPs_T2	WT	23.3832		46	13.7654	Up_WT_R1_Oocytes_polyA_TPs_T3	WT	13.7654		46	4.11722	Up_WT_R1_Oocytes_polyA_TPs_T4	WT	6.76673		46	4.07511	Up_WT_R1_OocInt_polyA_TPs_SQU	WT	29.6929		46	3.58328	Up_WT_R1_OocInt_polyA_TPs_ACT	WT	16.281		46	3.07914	Up_WT_R1_OocInt_polyA_TPs_FER	WT	16.029		46	2.7683	Up_WT_R1_Embryos_polyA_TPs_T1	WT	10.0577		46
	47	4.04295	Up_WT_R1_Oocytes_polyA_TPs_T1	WT	7.54152		47	3.50209	Up_WT_R1_Oocytes_polyA_TPs_T2	WT	23.2368		47	14.7553	Up_WT_R1_Oocytes_polyA_TPs_T3	WT	14.7553		47	3.94747	Up_WT_R1_Oocytes_polyA_TPs_T4	WT	6.48775		47	3.86315	Up_WT_R1_OocInt_polyA_TPs_SQU	WT	28.1485		47	3.33587	Up_WT_R1_OocInt_polyA_TPs_ACT	WT	15.1568		47	2.97188	Up_WT_R1_OocInt_polyA_TPs_FER	WT	15.4706		47	2.86691	Up_WT_R1_Embryos_polyA_TPs_T1	WT	10.416		47
	48	3.73369	Up_WT_R1_Oocytes_polyA_TPs_T1	WT	6.96465		48	3.31947	Up_WT_R1_Oocytes_polyA_TPs_T2	WT	22.0251		48	14.3566	Up_WT_R1_Oocytes_polyA_TPs_T3	WT	14.3566		48	3.76028	Up_WT_R1_Oocytes_polyA_TPs_T4	WT	6.18009		48	3.73193	Up_WT_R1_OocInt_polyA_TPs_SQU	WT	27.1923		48	3.32383	Up_WT_R1_OocInt_polyA_TPs_ACT	WT	15.1021		48	2.9846	Up_WT_R1_OocInt_polyA_TPs_FER	WT	15.5368		48	3.1288	Up_WT_R1_Embryos_polyA_TPs_T1	WT	11.3675		48
	49	3.32787	Up_WT_R1_Oocytes_polyA_TPs_T1	WT	6.20764		49	3.20105	Up_WT_R1_Oocytes_polyA_TPs_T2	WT	21.2394		49	14.5973	Up_WT_R1_Oocytes_polyA_TPs_T3	WT	14.5973		49	3.83839	Up_WT_R1_Oocytes_polyA_TPs_T4	WT	6.30846		49	3.75692	Up_WT_R1_OocInt_polyA_TPs_SQU	WT	27.3744		49	3.51875	Up_WT_R1_OocInt_polyA_TPs_ACT	WT	15.9878		49	2.8898	Up_WT_R1_OocInt_polyA_TPs_FER	WT	15.0434		49	2.83311	Up_WT_R1_Embryos_polyA_TPs_T1	WT	10.2932		49
	50	3.11249	Up_WT_R1_Oocytes_polyA_TPs_T1	WT	5.80589		50	3.07484	Up_WT_R1_Oocytes_polyA_TPs_T2	WT	20.4019		50	13.1987	Up_WT_R1_Oocytes_polyA_TPs_T3	WT	13.1987		50	3.74105	Up_WT_R1_Oocytes_polyA_TPs_T4	WT	6.14848		50	3.94006	Up_WT_R1_OocInt_polyA_TPs_SQU	WT	28.7089		50	3.69937	Up_WT_R1_OocInt_polyA_TPs_ACT	WT	16.8084		50	2.91908	Up_WT_R1_OocInt_polyA_TPs_FER	WT	15.1958		50	2.19804	Up_WT_R1_Embryos_polyA_TPs_T1	WT	7.98587		50
	51	2.72734	Up_WT_R1_Oocytes_polyA_TPs_T1	WT	5.08745		51	2.798	Up_WT_R1_Oocytes_polyA_TPs_T2	WT	18.5651		51	13.5693	Up_WT_R1_Oocytes_polyA_TPs_T3	WT	13.5693		51	3.657	Up_WT_R1_Oocytes_polyA_TPs_T4	WT	6.01034		51	3.93663	Up_WT_R1_OocInt_polyA_TPs_SQU	WT	28.6839		51	3.87027	Up_WT_R1_OocInt_polyA_TPs_ACT	WT	17.585		51	3.0429	Up_WT_R1_OocInt_polyA_TPs_FER	WT	15.8404		51	2.1187	Up_WT_R1_Embryos_polyA_TPs_T1	WT	7.69762		51
	52	2.55779	Up_WT_R1_Oocytes_polyA_TPs_T1	WT	4.77117		52	2.62701	Up_WT_R1_Oocytes_polyA_TPs_T2	WT	17.4305		52	11.582	Up_WT_R1_Oocytes_polyA_TPs_T3	WT	11.582		52	3.17491	Up_WT_R1_Oocytes_polyA_TPs_T4	WT	5.21802		52	3.67703	Up_WT_R1_OocInt_polyA_TPs_SQU	WT	26.7923		52	3.60457	Up_WT_R1_OocInt_polyA_TPs_ACT	WT	16.3777		52	2.90521	Up_WT_R1_OocInt_polyA_TPs_FER	WT	15.1236		52	2.31201	Up_WT_R1_Embryos_polyA_TPs_T1	WT	8.39994		52
	53	2.28233	Up_WT_R1_Oocytes_polyA_TPs_T1	WT	4.25735		53	2.2698	Up_WT_R1_Oocytes_polyA_TPs_T2	WT	15.0604		53	10.4802	Up_WT_R1_Oocytes_polyA_TPs_T3	WT	10.4802		53	2.70003	Up_WT_R1_Oocytes_polyA_TPs_T4	WT	4.43755		53	3.37476	Up_WT_R1_OocInt_polyA_TPs_SQU	WT	24.5899		53	3.35296	Up_WT_R1_OocInt_polyA_TPs_ACT	WT	15.2345		53	2.76763	Up_WT_R1_OocInt_polyA_TPs_FER	WT	14.4074		53	2.35913	Up_WT_R1_Embryos_polyA_TPs_T1	WT	8.57113		53
	54	2.07091	Up_WT_R1_Oocytes_polyA_TPs_T1	WT	3.86297		54	2.21597	Up_WT_R1_Oocytes_polyA_TPs_T2	WT	14.7033		54	9.42623	Up_WT_R1_Oocytes_polyA_TPs_T3	WT	9.42623		54	2.43087	Up_WT_R1_Oocytes_polyA_TPs_T4	WT	3.99518		54	3.63781	Up_WT_R1_OocInt_polyA_TPs_SQU	WT	26.5065		54	3.56488	Up_WT_R1_OocInt_polyA_TPs_ACT	WT	16.1974		54	2.87144	Up_WT_R1_OocInt_polyA_TPs_FER	WT	14.9478		54	2.52607	Up_WT_R1_Embryos_polyA_TPs_T1	WT	9.17766		54
	55	2.07792	Up_WT_R1_Oocytes_polyA_TPs_T1	WT	3.87605		55	2.22294	Up_WT_R1_Oocytes_polyA_TPs_T2	WT	14.7495		55	8.89425	Up_WT_R1_Oocytes_polyA_TPs_T3	WT	8.89425		55	2.31153	Up_WT_R1_Oocytes_polyA_TPs_T4	WT	3.79905		55	3.5343	Up_WT_R1_OocInt_polyA_TPs_SQU	WT	25.7524		55	3.3975	Up_WT_R1_OocInt_polyA_TPs_ACT	WT	15.4369		55	2.7952	Up_WT_R1_OocInt_polyA_TPs_FER	WT	14.5509		55	2.6022	Up_WT_R1_Embryos_polyA_TPs_T1	WT	9.45425		55
	56	2.10956	Up_WT_R1_Oocytes_polyA_TPs_T1	WT	3.93508		56	2.27778	Up_WT_R1_Oocytes_polyA_TPs_T2	WT	15.1133		56	9.14841	Up_WT_R1_Oocytes_polyA_TPs_T3	WT	9.14841		56	2.59672	Up_WT_R1_Oocytes_polyA_TPs_T4	WT	4.26776		56	3.46873	Up_WT_R1_OocInt_polyA_TPs_SQU	WT	25.2746		56	3.4208	Up_WT_R1_OocInt_polyA_TPs_ACT	WT	15.5428		56	2.7135	Up_WT_R1_OocInt_polyA_TPs_FER	WT	14.1256		56	2.68776	Up_WT_R1_Embryos_polyA_TPs_T1	WT	9.76511		56
	57	2.13088	Up_WT_R1_Oocytes_polyA_TPs_T1	WT	3.97484		57	2.26052	Up_WT_R1_Oocytes_polyA_TPs_T2	WT	14.9988		57	8.84483	Up_WT_R1_Oocytes_polyA_TPs_T3	WT	8.84483		57	2.60164	Up_WT_R1_Oocytes_polyA_TPs_T4	WT	4.27584		57	3.32367	Up_WT_R1_OocInt_polyA_TPs_SQU	WT	24.2176		57	3.31681	Up_WT_R1_OocInt_polyA_TPs_ACT	WT	15.0702		57	2.67734	Up_WT_R1_OocInt_polyA_TPs_FER	WT	13.9374		57	2.62017	Up_WT_R1_Embryos_polyA_TPs_T1	WT	9.51956		57
	58	1.99536	Up_WT_R1_Oocytes_polyA_TPs_T1	WT	3.72206		58	2.01731	Up_WT_R1_Oocytes_polyA_TPs_T2	WT	13.3851		58	8.49722	Up_WT_R1_Oocytes_polyA_TPs_T3	WT	8.49722		58	2.51143	Up_WT_R1_Oocytes_polyA_TPs_T4	WT	4.12759		58	3.22398	Up_WT_R1_OocInt_polyA_TPs_SQU	WT	23.4912		58	3.20607	Up_WT_R1_OocInt_polyA_TPs_ACT	WT	14.5671		58	2.45927	Up_WT_R1_OocInt_polyA_TPs_FER	WT	12.8021		58	2.45055	Up_WT_R1_Embryos_polyA_TPs_T1	WT	8.90328		58
	59	1.9918	Up_WT_R1_Oocytes_polyA_TPs_T1	WT	3.71541		59	1.95962	Up_WT_R1_Oocytes_polyA_TPs_T2	WT	13.0023		59	8.3091	Up_WT_R1_Oocytes_polyA_TPs_T3	WT	8.3091		59	2.48453	Up_WT_R1_Oocytes_polyA_TPs_T4	WT	4.08337		59	3.00531	Up_WT_R1_OocInt_polyA_TPs_SQU	WT	21.8979		59	2.91714	Up_WT_R1_OocInt_polyA_TPs_ACT	WT	13.2543		59	2.23594	Up_WT_R1_OocInt_polyA_TPs_FER	WT	11.6396		59	2.63779	Up_WT_R1_Embryos_polyA_TPs_T1	WT	9.58357		59
	60	1.57145	Up_WT_R1_Oocytes_polyA_TPs_T1	WT	2.93131		60	1.501	Up_WT_R1_Oocytes_polyA_TPs_T2	WT	9.95933		60	7.53846	Up_WT_R1_Oocytes_polyA_TPs_T3	WT	7.53846		60	2.04779	Up_WT_R1_Oocytes_polyA_TPs_T4	WT	3.36558		60	2.77914	Up_WT_R1_OocInt_polyA_TPs_SQU	WT	20.25		60	2.79297	Up_WT_R1_OocInt_polyA_TPs_ACT	WT	12.6901		60	2.14791	Up_WT_R1_OocInt_polyA_TPs_FER	WT	11.1813		60	2.44299	Up_WT_R1_Embryos_polyA_TPs_T1	WT	8.8758		60
	61	1.38737	Up_WT_R1_Oocytes_polyA_TPs_T1	WT	2.58794		61	1.31368	Up_WT_R1_Oocytes_polyA_TPs_T2	WT	8.71644		61	6.67887	Up_WT_R1_Oocytes_polyA_TPs_T3	WT	6.67887		61	1.73705	Up_WT_R1_Oocytes_polyA_TPs_T4	WT	2.85487		61	2.66777	Up_WT_R1_OocInt_polyA_TPs_SQU	WT	19.4384		61	2.6439	Up_WT_R1_OocInt_polyA_TPs_ACT	WT	12.0128		61	2.07316	Up_WT_R1_OocInt_polyA_TPs_FER	WT	10.7922		61	2.39826	Up_WT_R1_Embryos_polyA_TPs_T1	WT	8.71331		61
	62	1.46427	Up_WT_R1_Oocytes_polyA_TPs_T1	WT	2.73139		62	1.46149	Up_WT_R1_Oocytes_polyA_TPs_T2	WT	9.69717		62	6.63146	Up_WT_R1_Oocytes_polyA_TPs_T3	WT	6.63146		62	1.80575	Up_WT_R1_Oocytes_polyA_TPs_T4	WT	2.96779		62	3.02712	Up_WT_R1_OocInt_polyA_TPs_SQU	WT	22.0568		62	3.04246	Up_WT_R1_OocInt_polyA_TPs_ACT	WT	13.8237		62	2.32674	Up_WT_R1_OocInt_polyA_TPs_FER	WT	12.1122		62	2.68922	Up_WT_R1_Embryos_polyA_TPs_T1	WT	9.77043		62
	63	1.40189	Up_WT_R1_Oocytes_polyA_TPs_T1	WT	2.61501		63	1.34436	Up_WT_R1_Oocytes_polyA_TPs_T2	WT	8.92001		63	6.01995	Up_WT_R1_Oocytes_polyA_TPs_T3	WT	6.01995		63	1.55791	Up_WT_R1_Oocytes_polyA_TPs_T4	WT	2.56045		63	3.07986	Up_WT_R1_OocInt_polyA_TPs_SQU	WT	22.4411		63	3.29212	Up_WT_R1_OocInt_polyA_TPs_ACT	WT	14.9581		63	2.48311	Up_WT_R1_OocInt_polyA_TPs_FER	WT	12.9263		63	2.84279	Up_WT_R1_Embryos_polyA_TPs_T1	WT	10.3284		63
	64	1.28761	Up_WT_R1_Oocytes_polyA_TPs_T1	WT	2.40185		64	1.21989	Up_WT_R1_Oocytes_polyA_TPs_T2	WT	8.09409		64	5.45075	Up_WT_R1_Oocytes_polyA_TPs_T3	WT	5.45075		64	1.43822	Up_WT_R1_Oocytes_polyA_TPs_T4	WT	2.36375		64	3.10503	Up_WT_R1_OocInt_polyA_TPs_SQU	WT	22.6245		64	3.34626	Up_WT_R1_OocInt_polyA_TPs_ACT	WT	15.2041		64	2.54703	Up_WT_R1_OocInt_polyA_TPs_FER	WT	13.259		64	2.77244	Up_WT_R1_Embryos_polyA_TPs_T1	WT	10.0728		64
	65	1.33761	Up_WT_R1_Oocytes_polyA_TPs_T1	WT	2.49511		65	1.29668	Up_WT_R1_Oocytes_polyA_TPs_T2	WT	8.60362		65	5.7112	Up_WT_R1_Oocytes_polyA_TPs_T3	WT	5.7112		65	1.34919	Up_WT_R1_Oocytes_polyA_TPs_T4	WT	2.21742		65	3.15934	Up_WT_R1_OocInt_polyA_TPs_SQU	WT	23.0202		65	3.20835	Up_WT_R1_OocInt_polyA_TPs_ACT	WT	14.5775		65	2.47802	Up_WT_R1_OocInt_polyA_TPs_FER	WT	12.8997		65	2.54246	Up_WT_R1_Embryos_polyA_TPs_T1	WT	9.2372		65
	66	1.30487	Up_WT_R1_Oocytes_polyA_TPs_T1	WT	2.43405		66	1.31524	Up_WT_R1_Oocytes_polyA_TPs_T2	WT	8.72675		66	6.17293	Up_WT_R1_Oocytes_polyA_TPs_T3	WT	6.17293		66	1.30936	Up_WT_R1_Oocytes_polyA_TPs_T4	WT	2.15196		66	3.46524	Up_WT_R1_OocInt_polyA_TPs_SQU	WT	25.2491		66	3.44013	Up_WT_R1_OocInt_polyA_TPs_ACT	WT	15.6306		66	2.63512	Up_WT_R1_OocInt_polyA_TPs_FER	WT	13.7176		66	2.33269	Up_WT_R1_Embryos_polyA_TPs_T1	WT	8.47508		66
	67	1.21571	Up_WT_R1_Oocytes_polyA_TPs_T1	WT	2.26773		67	1.12769	Up_WT_R1_Oocytes_polyA_TPs_T2	WT	7.48237		67	5.69487	Up_WT_R1_Oocytes_polyA_TPs_T3	WT	5.69487		67	1.30792	Up_WT_R1_Oocytes_polyA_TPs_T4	WT	2.14959		67	3.48624	Up_WT_R1_OocInt_polyA_TPs_SQU	WT	25.4022		67	3.3537	Up_WT_R1_OocInt_polyA_TPs_ACT	WT	15.2379		67	2.6975	Up_WT_R1_OocInt_polyA_TPs_FER	WT	14.0423		67	2.23131	Up_WT_R1_Embryos_polyA_TPs_T1	WT	8.10673		67
	68	1.05222	Up_WT_R1_Oocytes_polyA_TPs_T1	WT	1.96277		68	0.918418	Up_WT_R1_Oocytes_polyA_TPs_T2	WT	6.09381		68	4.55732	Up_WT_R1_Oocytes_polyA_TPs_T3	WT	4.55732		68	1.21462	Up_WT_R1_Oocytes_polyA_TPs_T4	WT	1.99625		68	3.19781	Up_WT_R1_OocInt_polyA_TPs_SQU	WT	23.3005		68	2.95278	Up_WT_R1_OocInt_polyA_TPs_ACT	WT	13.4163		68	2.41781	Up_WT_R1_OocInt_polyA_TPs_FER	WT	12.5863		68	2.27639	Up_WT_R1_Embryos_polyA_TPs_T1	WT	8.27054		68
	69	1.10946	Up_WT_R1_Oocytes_polyA_TPs_T1	WT	2.06954		69	1.04963	Up_WT_R1_Oocytes_polyA_TPs_T2	WT	6.96441		69	4.72835	Up_WT_R1_Oocytes_polyA_TPs_T3	WT	4.72835		69	1.30829	Up_WT_R1_Oocytes_polyA_TPs_T4	WT	2.15019		69	3.20083	Up_WT_R1_OocInt_polyA_TPs_SQU	WT	23.3226		69	2.97672	Up_WT_R1_OocInt_polyA_TPs_ACT	WT	13.525		69	2.41486	Up_WT_R1_OocInt_polyA_TPs_FER	WT	12.5709		69	2.4373	Up_WT_R1_Embryos_polyA_TPs_T1	WT	8.85514		69
	70	1.09702	Up_WT_R1_Oocytes_polyA_TPs_T1	WT	2.04632		70	1.10521	Up_WT_R1_Oocytes_polyA_TPs_T2	WT	7.33317		70	5.28673	Up_WT_R1_Oocytes_polyA_TPs_T3	WT	5.28673		70	1.29028	Up_WT_R1_Oocytes_polyA_TPs_T4	WT	2.1206		70	3.09543	Up_WT_R1_OocInt_polyA_TPs_SQU	WT	22.5545		70	3.01385	Up_WT_R1_OocInt_polyA_TPs_ACT	WT	13.6937		70	2.34311	Up_WT_R1_OocInt_polyA_TPs_FER	WT	12.1974		70	2.67108	Up_WT_R1_Embryos_polyA_TPs_T1	WT	9.70449		70
	71	1.11658	Up_WT_R1_Oocytes_polyA_TPs_T1	WT	2.08282		71	1.23796	Up_WT_R1_Oocytes_polyA_TPs_T2	WT	8.21403		71	5.87831	Up_WT_R1_Oocytes_polyA_TPs_T3	WT	5.87831		71	1.41446	Up_WT_R1_Oocytes_polyA_TPs_T4	WT	2.32469		71	3.1192	Up_WT_R1_OocInt_polyA_TPs_SQU	WT	22.7278		71	3.05839	Up_WT_R1_OocInt_polyA_TPs_ACT	WT	13.8961		71	2.30669	Up_WT_R1_OocInt_polyA_TPs_FER	WT	12.0079		71	2.51305	Up_WT_R1_Embryos_polyA_TPs_T1	WT	9.13036		71
	72	1.20266	Up_WT_R1_Oocytes_polyA_TPs_T1	WT	2.24338		72	1.20838	Up_WT_R1_Oocytes_polyA_TPs_T2	WT	8.01773		72	6.23481	Up_WT_R1_Oocytes_polyA_TPs_T3	WT	6.23481		72	1.5633	Up_WT_R1_Oocytes_polyA_TPs_T4	WT	2.56932		72	3.33262	Up_WT_R1_OocInt_polyA_TPs_SQU	WT	24.2828		72	3.30646	Up_WT_R1_OocInt_polyA_TPs_ACT	WT	15.0232		72	2.67276	Up_WT_R1_OocInt_polyA_TPs_FER	WT	13.9135		72	2.50762	Up_WT_R1_Embryos_polyA_TPs_T1	WT	9.11064		72
	73	1.12347	Up_WT_R1_Oocytes_polyA_TPs_T1	WT	2.09567		73	1.22002	Up_WT_R1_Oocytes_polyA_TPs_T2	WT	8.09499		73	6.49373	Up_WT_R1_Oocytes_polyA_TPs_T3	WT	6.49373		73	1.64026	Up_WT_R1_Oocytes_polyA_TPs_T4	WT	2.6958		73	3.0635	Up_WT_R1_OocInt_polyA_TPs_SQU	WT	22.3219		73	3.31508	Up_WT_R1_OocInt_polyA_TPs_ACT	WT	15.0624		73	2.58061	Up_WT_R1_OocInt_polyA_TPs_FER	WT	13.4338		73	2.54919	Up_WT_R1_Embryos_polyA_TPs_T1	WT	9.26166		73
	74	1.0703	Up_WT_R1_Oocytes_polyA_TPs_T1	WT	1.99649		74	1.14586	Up_WT_R1_Oocytes_polyA_TPs_T2	WT	7.60291		74	6.52426	Up_WT_R1_Oocytes_polyA_TPs_T3	WT	6.52426		74	1.70612	Up_WT_R1_Oocytes_polyA_TPs_T4	WT	2.80404		74	2.68632	Up_WT_R1_OocInt_polyA_TPs_SQU	WT	19.5736		74	2.80625	Up_WT_R1_OocInt_polyA_TPs_ACT	WT	12.7505		74	2.31328	Up_WT_R1_OocInt_polyA_TPs_FER	WT	12.0422		74	2.45371	Up_WT_R1_Embryos_polyA_TPs_T1	WT	8.91478		74
	75	1.01818	Up_WT_R1_Oocytes_polyA_TPs_T1	WT	1.89927		75	1.08521	Up_WT_R1_Oocytes_polyA_TPs_T2	WT	7.20048		75	6.11479	Up_WT_R1_Oocytes_polyA_TPs_T3	WT	6.11479		75	1.61618	Up_WT_R1_Oocytes_polyA_TPs_T4	WT	2.65622		75	2.81014	Up_WT_R1_OocInt_polyA_TPs_SQU	WT	20.4758		75	2.67518	Up_WT_R1_OocInt_polyA_TPs_ACT	WT	12.155		75	2.36551	Up_WT_R1_OocInt_polyA_TPs_FER	WT	12.3141		75	2.20232	Up_WT_R1_Embryos_polyA_TPs_T1	WT	8.00142		75
	76	1.09964	Up_WT_R1_Oocytes_polyA_TPs_T1	WT	2.05122		76	1.09157	Up_WT_R1_Oocytes_polyA_TPs_T2	WT	7.24271		76	6.51032	Up_WT_R1_Oocytes_polyA_TPs_T3	WT	6.51032		76	1.54338	Up_WT_R1_Oocytes_polyA_TPs_T4	WT	2.53658		76	2.95779	Up_WT_R1_OocInt_polyA_TPs_SQU	WT	21.5517		76	2.66775	Up_WT_R1_OocInt_polyA_TPs_ACT	WT	12.1212		76	2.34664	Up_WT_R1_OocInt_polyA_TPs_FER	WT	12.2158		76	1.98601	Up_WT_R1_Embryos_polyA_TPs_T1	WT	7.21552		76
	77	1.09595	Up_WT_R1_Oocytes_polyA_TPs_T1	WT	2.04432		77	1.15506	Up_WT_R1_Oocytes_polyA_TPs_T2	WT	7.66396		77	6.6238	Up_WT_R1_Oocytes_polyA_TPs_T3	WT	6.6238		77	1.5814	Up_WT_R1_Oocytes_polyA_TPs_T4	WT	2.59906		77	2.94356	Up_WT_R1_OocInt_polyA_TPs_SQU	WT	21.448		77	2.8483	Up_WT_R1_OocInt_polyA_TPs_ACT	WT	12.9415		77	2.30219	Up_WT_R1_OocInt_polyA_TPs_FER	WT	11.9844		77	2.10906	Up_WT_R1_Embryos_polyA_TPs_T1	WT	7.66259		77
	78	1.12738	Up_WT_R1_Oocytes_polyA_TPs_T1	WT	2.10295		78	1.17777	Up_WT_R1_Oocytes_polyA_TPs_T2	WT	7.81465		78	6.45015	Up_WT_R1_Oocytes_polyA_TPs_T3	WT	6.45015		78	1.56655	Up_WT_R1_Oocytes_polyA_TPs_T4	WT	2.57465		78	3.07459	Up_WT_R1_OocInt_polyA_TPs_SQU	WT	22.4027		78	3.01192	Up_WT_R1_OocInt_polyA_TPs_ACT	WT	13.6849		78	2.3558	Up_WT_R1_OocInt_polyA_TPs_FER	WT	12.2635		78	2.23599	Up_WT_R1_Embryos_polyA_TPs_T1	WT	8.12374		78
	79	1.45761	Up_WT_R1_Oocytes_polyA_TPs_T1	WT	2.71896		79	1.40254	Up_WT_R1_Oocytes_polyA_TPs_T2	WT	9.306		79	6.44183	Up_WT_R1_Oocytes_polyA_TPs_T3	WT	6.44183		79	1.92172	Up_WT_R1_Oocytes_polyA_TPs_T4	WT	3.15838		79	3.14406	Up_WT_R1_OocInt_polyA_TPs_SQU	WT	22.9089		79	3.19638	Up_WT_R1_OocInt_polyA_TPs_ACT	WT	14.5231		79	2.55881	Up_WT_R1_OocInt_polyA_TPs_FER	WT	13.3203		79	2.44025	Up_WT_R1_Embryos_polyA_TPs_T1	WT	8.86585		79
	80	1.45539	Up_WT_R1_Oocytes_polyA_TPs_T1	WT	2.71481		80	1.30883	Up_WT_R1_Oocytes_polyA_TPs_T2	WT	8.68424		80	5.96209	Up_WT_R1_Oocytes_polyA_TPs_T3	WT	5.96209		80	1.94283	Up_WT_R1_Oocytes_polyA_TPs_T4	WT	3.19307		80	3.10046	Up_WT_R1_OocInt_polyA_TPs_SQU	WT	22.5912		80	3.00966	Up_WT_R1_OocInt_polyA_TPs_ACT	WT	13.6747		80	2.38639	Up_WT_R1_OocInt_polyA_TPs_FER	WT	12.4228		80	2.45733	Up_WT_R1_Embryos_polyA_TPs_T1	WT	8.92792		80
	81	1.44982	Up_WT_R1_Oocytes_polyA_TPs_T1	WT	2.70443		81	1.3642	Up_WT_R1_Oocytes_polyA_TPs_T2	WT	9.05163		81	6.07662	Up_WT_R1_Oocytes_polyA_TPs_T3	WT	6.07662		81	1.92617	Up_WT_R1_Oocytes_polyA_TPs_T4	WT	3.16569		81	3.19268	Up_WT_R1_OocInt_polyA_TPs_SQU	WT	23.2631		81	3.18371	Up_WT_R1_OocInt_polyA_TPs_ACT	WT	14.4655		81	2.4824	Up_WT_R1_OocInt_polyA_TPs_FER	WT	12.9225		81	2.38351	Up_WT_R1_Embryos_polyA_TPs_T1	WT	8.65973		81
	82	1.36358	Up_WT_R1_Oocytes_polyA_TPs_T1	WT	2.54356		82	1.36823	Up_WT_R1_Oocytes_polyA_TPs_T2	WT	9.07834		82	6.00217	Up_WT_R1_Oocytes_polyA_TPs_T3	WT	6.00217		82	1.78832	Up_WT_R1_Oocytes_polyA_TPs_T4	WT	2.93915		82	3.08805	Up_WT_R1_OocInt_polyA_TPs_SQU	WT	22.5008		82	3.03659	Up_WT_R1_OocInt_polyA_TPs_ACT	WT	13.7971		82	2.32833	Up_WT_R1_OocInt_polyA_TPs_FER	WT	12.1205		82	2.30847	Up_WT_R1_Embryos_polyA_TPs_T1	WT	8.38708		82
	83	1.3527	Up_WT_R1_Oocytes_polyA_TPs_T1	WT	2.52325		83	1.30836	Up_WT_R1_Oocytes_polyA_TPs_T2	WT	8.68111		83	6.18291	Up_WT_R1_Oocytes_polyA_TPs_T3	WT	6.18291		83	1.79283	Up_WT_R1_Oocytes_polyA_TPs_T4	WT	2.94655		83	2.82742	Up_WT_R1_OocInt_polyA_TPs_SQU	WT	20.6017		83	3.04463	Up_WT_R1_OocInt_polyA_TPs_ACT	WT	13.8336		83	2.13367	Up_WT_R1_OocInt_polyA_TPs_FER	WT	11.1072		83	2.23504	Up_WT_R1_Embryos_polyA_TPs_T1	WT	8.12029		83
	84	1.45425	Up_WT_R1_Oocytes_polyA_TPs_T1	WT	2.71269		84	1.42612	Up_WT_R1_Oocytes_polyA_TPs_T2	WT	9.46248		84	6.59026	Up_WT_R1_Oocytes_polyA_TPs_T3	WT	6.59026		84	2.09274	Up_WT_R1_Oocytes_polyA_TPs_T4	WT	3.43945		84	2.96979	Up_WT_R1_OocInt_polyA_TPs_SQU	WT	21.6391		84	3.08598	Up_WT_R1_OocInt_polyA_TPs_ACT	WT	14.0215		84	2.22302	Up_WT_R1_OocInt_polyA_TPs_FER	WT	11.5723		84	1.97483	Up_WT_R1_Embryos_polyA_TPs_T1	WT	7.1749		84
	85	1.14758	Up_WT_R1_Oocytes_polyA_TPs_T1	WT	2.14064		85	1.30706	Up_WT_R1_Oocytes_polyA_TPs_T2	WT	8.67251		85	6.36486	Up_WT_R1_Oocytes_polyA_TPs_T3	WT	6.36486		85	1.84392	Up_WT_R1_Oocytes_polyA_TPs_T4	WT	3.03052		85	3.17913	Up_WT_R1_OocInt_polyA_TPs_SQU	WT	23.1645		85	3.1161	Up_WT_R1_OocInt_polyA_TPs_ACT	WT	14.1583		85	2.30358	Up_WT_R1_OocInt_polyA_TPs_FER	WT	11.9917		85	1.86754	Up_WT_R1_Embryos_polyA_TPs_T1	WT	6.7851		85
	86	1.1102	Up_WT_R1_Oocytes_polyA_TPs_T1	WT	2.07091		86	1.25383	Up_WT_R1_Oocytes_polyA_TPs_T2	WT	8.31932		86	6.3128	Up_WT_R1_Oocytes_polyA_TPs_T3	WT	6.3128		86	1.77898	Up_WT_R1_Oocytes_polyA_TPs_T4	WT	2.92379		86	3.1183	Up_WT_R1_OocInt_polyA_TPs_SQU	WT	22.7212		86	2.89092	Up_WT_R1_OocInt_polyA_TPs_ACT	WT	13.1352		86	2.16097	Up_WT_R1_OocInt_polyA_TPs_FER	WT	11.2493		86	1.86536	Up_WT_R1_Embryos_polyA_TPs_T1	WT	6.77717		86
	87	1.0405	Up_WT_R1_Oocytes_polyA_TPs_T1	WT	1.9409		87	1.23157	Up_WT_R1_Oocytes_polyA_TPs_T2	WT	8.17159		87	6.01499	Up_WT_R1_Oocytes_polyA_TPs_T3	WT	6.01499		87	1.56871	Up_WT_R1_Oocytes_polyA_TPs_T4	WT	2.57821		87	2.76996	Up_WT_R1_OocInt_polyA_TPs_SQU	WT	20.183		87	2.53015	Up_WT_R1_OocInt_polyA_TPs_ACT	WT	11.496		87	1.85637	Up_WT_R1_OocInt_polyA_TPs_FER	WT	9.66367		87	1.90852	Up_WT_R1_Embryos_polyA_TPs_T1	WT	6.934		87
	88	0.986545	Up_WT_R1_Oocytes_polyA_TPs_T1	WT	1.84025		88	1.21311	Up_WT_R1_Oocytes_polyA_TPs_T2	WT	8.04916		88	5.54207	Up_WT_R1_Oocytes_polyA_TPs_T3	WT	5.54207		88	1.52258	Up_WT_R1_Oocytes_polyA_TPs_T4	WT	2.50239		88	2.64001	Up_WT_R1_OocInt_polyA_TPs_SQU	WT	19.2362		88	2.43896	Up_WT_R1_OocInt_polyA_TPs_ACT	WT	11.0817		88	1.82296	Up_WT_R1_OocInt_polyA_TPs_FER	WT	9.48975		88	1.96045	Up_WT_R1_Embryos_polyA_TPs_T1	WT	7.12266		88
	89	0.963501	Up_WT_R1_Oocytes_polyA_TPs_T1	WT	1.79727		89	1.00711	Up_WT_R1_Oocytes_polyA_TPs_T2	WT	6.68232		89	5.08924	Up_WT_R1_Oocytes_polyA_TPs_T3	WT	5.08924		89	1.27915	Up_WT_R1_Oocytes_polyA_TPs_T4	WT	2.10231		89	2.51248	Up_WT_R1_OocInt_polyA_TPs_SQU	WT	18.307		89	2.40315	Up_WT_R1_OocInt_polyA_TPs_ACT	WT	10.9189		89	1.75126	Up_WT_R1_OocInt_polyA_TPs_FER	WT	9.11649		89	1.94536	Up_WT_R1_Embryos_polyA_TPs_T1	WT	7.06783		89
	90	0.851429	Up_WT_R1_Oocytes_polyA_TPs_T1	WT	1.58821		90	0.844015	Up_WT_R1_Oocytes_polyA_TPs_T2	WT	5.60014		90	4.51429	Up_WT_R1_Oocytes_polyA_TPs_T3	WT	4.51429		90	1.02842	Up_WT_R1_Oocytes_polyA_TPs_T4	WT	1.69022		90	2.86302	Up_WT_R1_OocInt_polyA_TPs_SQU	WT	20.8611		90	2.71307	Up_WT_R1_OocInt_polyA_TPs_ACT	WT	12.3271		90	1.77628	Up_WT_R1_OocInt_polyA_TPs_FER	WT	9.24671		90	1.99375	Up_WT_R1_Embryos_polyA_TPs_T1	WT	7.24363		90
	91	1.08756	Up_WT_R1_Oocytes_polyA_TPs_T1	WT	2.02867		91	1.02294	Up_WT_R1_Oocytes_polyA_TPs_T2	WT	6.7873		91	4.76848	Up_WT_R1_Oocytes_polyA_TPs_T3	WT	4.76848		91	1.33984	Up_WT_R1_Oocytes_polyA_TPs_T4	WT	2.20206		91	3.01609	Up_WT_R1_OocInt_polyA_TPs_SQU	WT	21.9765		91	2.67529	Up_WT_R1_OocInt_polyA_TPs_ACT	WT	12.1554		91	1.59246	Up_WT_R1_OocInt_polyA_TPs_FER	WT	8.28981		91	2.04123	Up_WT_R1_Embryos_polyA_TPs_T1	WT	7.41614		91
	92	1.06307	Up_WT_R1_Oocytes_polyA_TPs_T1	WT	1.983		92	1.02164	Up_WT_R1_Oocytes_polyA_TPs_T2	WT	6.77871		92	4.30685	Up_WT_R1_Oocytes_polyA_TPs_T3	WT	4.30685		92	1.2396	Up_WT_R1_Oocytes_polyA_TPs_T4	WT	2.03731		92	2.9897	Up_WT_R1_OocInt_polyA_TPs_SQU	WT	21.7842		92	2.80731	Up_WT_R1_OocInt_polyA_TPs_ACT	WT	12.7553		92	1.57289	Up_WT_R1_OocInt_polyA_TPs_FER	WT	8.18795		92	2.08061	Up_WT_R1_Embryos_polyA_TPs_T1	WT	7.55921		92
	93	1.15267	Up_WT_R1_Oocytes_polyA_TPs_T1	WT	2.15013		93	1.21284	Up_WT_R1_Oocytes_polyA_TPs_T2	WT	8.04733		93	4.90951	Up_WT_R1_Oocytes_polyA_TPs_T3	WT	4.90951		93	1.30967	Up_WT_R1_Oocytes_polyA_TPs_T4	WT	2.15246		93	2.90159	Up_WT_R1_OocInt_polyA_TPs_SQU	WT	21.1422		93	2.6527	Up_WT_R1_OocInt_polyA_TPs_ACT	WT	12.0528		93	1.46509	Up_WT_R1_OocInt_polyA_TPs_FER	WT	7.62676		93	2.0521	Up_WT_R1_Embryos_polyA_TPs_T1	WT	7.45566		93
	94	1.14685	Up_WT_R1_Oocytes_polyA_TPs_T1	WT	2.13929		94	1.39171	Up_WT_R1_Oocytes_polyA_TPs_T2	WT	9.23419		94	4.95192	Up_WT_R1_Oocytes_polyA_TPs_T3	WT	4.95192		94	1.34395	Up_WT_R1_Oocytes_polyA_TPs_T4	WT	2.2088		94	2.69288	Up_WT_R1_OocInt_polyA_TPs_SQU	WT	19.6214		94	2.37493	Up_WT_R1_OocInt_polyA_TPs_ACT	WT	10.7907		94	1.38866	Up_WT_R1_OocInt_polyA_TPs_FER	WT	7.22889		94	2.0822	Up_WT_R1_Embryos_polyA_TPs_T1	WT	7.56499		94
	95	1.1079	Up_WT_R1_Oocytes_polyA_TPs_T1	WT	2.06662		95	1.42109	Up_WT_R1_Oocytes_polyA_TPs_T2	WT	9.42907		95	4.41877	Up_WT_R1_Oocytes_polyA_TPs_T3	WT	4.41877		95	1.2764	Up_WT_R1_Oocytes_polyA_TPs_T4	WT	2.09778		95	2.32495	Up_WT_R1_OocInt_polyA_TPs_SQU	WT	16.9405		95	1.96899	Up_WT_R1_OocInt_polyA_TPs_ACT	WT	8.94628		95	1.25747	Up_WT_R1_OocInt_polyA_TPs_FER	WT	6.54596		95	2.06875	Up_WT_R1_Embryos_polyA_TPs_T1	WT	7.51612		95
	96	1.04095	Up_WT_R1_Oocytes_polyA_TPs_T1	WT	1.94174		96	1.33921	Up_WT_R1_Oocytes_polyA_TPs_T2	WT	8.88579		96	4.23428	Up_WT_R1_Oocytes_polyA_TPs_T3	WT	4.23428		96	1.22701	Up_WT_R1_Oocytes_polyA_TPs_T4	WT	2.01662		96	1.90262	Up_WT_R1_OocInt_polyA_TPs_SQU	WT	13.8633		96	1.79657	Up_WT_R1_OocInt_polyA_TPs_ACT	WT	8.16289		96	1.21999	Up_WT_R1_OocInt_polyA_TPs_FER	WT	6.35085		96	2.09906	Up_WT_R1_Embryos_polyA_TPs_T1	WT	7.62626		96
	97	0.756343	Up_WT_R1_Oocytes_polyA_TPs_T1	WT	1.41084		97	0.912902	Up_WT_R1_Oocytes_polyA_TPs_T2	WT	6.05721		97	3.653	Up_WT_R1_Oocytes_polyA_TPs_T3	WT	3.653		97	0.833849	Up_WT_R1_Oocytes_polyA_TPs_T4	WT	1.37045		97	1.57922	Up_WT_R1_OocInt_polyA_TPs_SQU	WT	11.5069		97	1.60163	Up_WT_R1_OocInt_polyA_TPs_ACT	WT	7.27716		97	1.00565	Up_WT_R1_OocInt_polyA_TPs_FER	WT	5.23509		97	1.88412	Up_WT_R1_Embryos_polyA_TPs_T1	WT	6.84532		97
	98	0.703881	Up_WT_R1_Oocytes_polyA_TPs_T1	WT	1.31299		98	0.927942	Up_WT_R1_Oocytes_polyA_TPs_T2	WT	6.157		98	3.41287	Up_WT_R1_Oocytes_polyA_TPs_T3	WT	3.41287		98	0.824494	Up_WT_R1_Oocytes_polyA_TPs_T4	WT	1.35507		98	1.25168	Up_WT_R1_OocInt_polyA_TPs_SQU	WT	9.12027		98	1.26003	Up_WT_R1_OocInt_polyA_TPs_ACT	WT	5.72507		98	0.793955	Up_WT_R1_OocInt_polyA_TPs_FER	WT	4.13307		98	1.47129	Up_WT_R1_Embryos_polyA_TPs_T1	WT	5.34546		98
	99	0.598484	Up_WT_R1_Oocytes_polyA_TPs_T1	WT	1.11638		99	0.877147	Up_WT_R1_Oocytes_polyA_TPs_T2	WT	5.81997		99	2.89293	Up_WT_R1_Oocytes_polyA_TPs_T3	WT	2.89293		99	0.870803	Up_WT_R1_Oocytes_polyA_TPs_T4	WT	1.43118		99	1.00922	Up_WT_R1_OocInt_polyA_TPs_SQU	WT	7.35355		99	0.845564	Up_WT_R1_OocInt_polyA_TPs_ACT	WT	3.84191		99	0.587476	Up_WT_R1_OocInt_polyA_TPs_FER	WT	3.0582		99	1.05177	Up_WT_R1_Embryos_polyA_TPs_T1	WT	3.82127		99
	100	0.369784	Up_WT_R1_Oocytes_polyA_TPs_T1	WT	0.689776		100	0.519037	Up_WT_R1_Oocytes_polyA_TPs_T2	WT	3.44388		100	1.74398	Up_WT_R1_Oocytes_polyA_TPs_T3	WT	1.74398		100	0.584069	Up_WT_R1_Oocytes_polyA_TPs_T4	WT	0.959929		100	0.594838	Up_WT_R1_OocInt_polyA_TPs_SQU	WT	4.33424		100	0.491541	Up_WT_R1_OocInt_polyA_TPs_ACT	WT	2.23337		100	0.362967	Up_WT_R1_OocInt_polyA_TPs_FER	WT	1.88949		100	0.646966	Up_WT_R1_Embryos_polyA_TPs_T1	WT	2.35054		100
	1	0.142988	Up_WT_R2_Oocytes_polyA_TPs_T1	WT	0.21313		1	0.275468	Up_WT_R2_Oocytes_polyA_TPs_T2	WT	0.946966		1	0.252931	Up_WT_R2_Oocytes_polyA_TPs_T3	WT	0.554112		1	0.157758	Up_WT_R2_Oocytes_polyA_TPs_T4	WT	0.281157		1	0.622364	Up_WT_R2_OocInt_polyA_TPs_SQU	WT	2.25175		1	0.238891	Up_WT_R2_OocInt_polyA_TPs_ACT	WT	1.57922		1	0.166932	Up_WT_R2_OocInt_polyA_TPs_FER	WT	1.00281		1	2.10118	Up_WT_R2_Embryos_polyA_TPs_T1	WT	2.10118		1
	2	0.311001	Up_WT_R2_Oocytes_polyA_TPs_T1	WT	0.463563		2	0.588581	Up_WT_R2_Oocytes_polyA_TPs_T2	WT	2.02334		2	0.552375	Up_WT_R2_Oocytes_polyA_TPs_T3	WT	1.21012		2	0.360668	Up_WT_R2_Oocytes_polyA_TPs_T4	WT	0.642783		2	1.21403	Up_WT_R2_OocInt_polyA_TPs_SQU	WT	4.39242		2	0.407074	Up_WT_R2_OocInt_polyA_TPs_ACT	WT	2.69101		2	0.327663	Up_WT_R2_OocInt_polyA_TPs_FER	WT	1.96837		2	2.81598	Up_WT_R2_Embryos_polyA_TPs_T1	WT	2.81598		2
	3	0.434978	Up_WT_R2_Oocytes_polyA_TPs_T1	WT	0.648356		3	0.862842	Up_WT_R2_Oocytes_polyA_TPs_T2	WT	2.96616		3	0.822483	Up_WT_R2_Oocytes_polyA_TPs_T3	WT	1.80187		3	0.470543	Up_WT_R2_Oocytes_polyA_TPs_T4	WT	0.838601		3	1.91112	Up_WT_R2_OocInt_polyA_TPs_SQU	WT	6.91453		3	0.588782	Up_WT_R2_OocInt_polyA_TPs_ACT	WT	3.89222		3	0.393711	Up_WT_R2_OocInt_polyA_TPs_FER	WT	2.36514		3	5.5605	Up_WT_R2_Embryos_polyA_TPs_T1	WT	5.5605		3
	4	0.544977	Up_WT_R2_Oocytes_polyA_TPs_T1	WT	0.812315		4	1.11685	Up_WT_R2_Oocytes_polyA_TPs_T2	WT	3.83934		4	1.0728	Up_WT_R2_Oocytes_polyA_TPs_T3	WT	2.35024		4	0.733385	Up_WT_R2_Oocytes_polyA_TPs_T4	WT	1.30704		4	2.57291	Up_WT_R2_OocInt_polyA_TPs_SQU	WT	9.30893		4	0.708975	Up_WT_R2_OocInt_polyA_TPs_ACT	WT	4.68677		4	0.441546	Up_WT_R2_OocInt_polyA_TPs_FER	WT	2.65251		4	7.08416	Up_WT_R2_Embryos_polyA_TPs_T1	WT	7.08416		4
	5	0.685714	Up_WT_R2_Oocytes_polyA_TPs_T1	WT	1.02209		5	1.2973	Up_WT_R2_Oocytes_polyA_TPs_T2	WT	4.45967		5	1.50533	Up_WT_R2_Oocytes_polyA_TPs_T3	WT	3.29782		5	0.939305	Up_WT_R2_Oocytes_polyA_TPs_T4	WT	1.67403		5	3.04865	Up_WT_R2_OocInt_polyA_TPs_SQU	WT	11.0302		5	0.909764	Up_WT_R2_OocInt_polyA_TPs_ACT	WT	6.01411		5	0.573649	Up_WT_R2_OocInt_polyA_TPs_FER	WT	3.44609		5	7.38703	Up_WT_R2_Embryos_polyA_TPs_T1	WT	7.38703		5
	6	0.841616	Up_WT_R2_Oocytes_polyA_TPs_T1	WT	1.25447		6	1.54157	Up_WT_R2_Oocytes_polyA_TPs_T2	WT	5.29939		6	1.74733	Up_WT_R2_Oocytes_polyA_TPs_T3	WT	3.82798		6	0.976777	Up_WT_R2_Oocytes_polyA_TPs_T4	WT	1.74081		6	3.69063	Up_WT_R2_OocInt_polyA_TPs_SQU	WT	13.3529		6	1.18161	Up_WT_R2_OocInt_polyA_TPs_ACT	WT	7.81118		6	0.749798	Up_WT_R2_OocInt_polyA_TPs_FER	WT	4.50427		6	7.51717	Up_WT_R2_Embryos_polyA_TPs_T1	WT	7.51717		6
	7	1.1062	Up_WT_R2_Oocytes_polyA_TPs_T1	WT	1.64884		7	2.15968	Up_WT_R2_Oocytes_polyA_TPs_T2	WT	7.42426		7	2.56979	Up_WT_R2_Oocytes_polyA_TPs_T3	WT	5.62981		7	1.25135	Up_WT_R2_Oocytes_polyA_TPs_T4	WT	2.23016		7	5.08661	Up_WT_R2_OocInt_polyA_TPs_SQU	WT	18.4037		7	1.56303	Up_WT_R2_OocInt_polyA_TPs_ACT	WT	10.3326		7	1.16852	Up_WT_R2_OocInt_polyA_TPs_FER	WT	7.01965		7	9.58682	Up_WT_R2_Embryos_polyA_TPs_T1	WT	9.58682		7
	8	1.73497	Up_WT_R2_Oocytes_polyA_TPs_T1	WT	2.58606		8	3.00541	Up_WT_R2_Oocytes_polyA_TPs_T2	WT	10.3316		8	3.46654	Up_WT_R2_Oocytes_polyA_TPs_T3	WT	7.59437		8	1.9096	Up_WT_R2_Oocytes_polyA_TPs_T4	WT	3.40328		8	5.95732	Up_WT_R2_OocInt_polyA_TPs_SQU	WT	21.5539		8	1.86026	Up_WT_R2_OocInt_polyA_TPs_ACT	WT	12.2975		8	1.52164	Up_WT_R2_OocInt_polyA_TPs_FER	WT	9.14098		8	10.859	Up_WT_R2_Embryos_polyA_TPs_T1	WT	10.859		8
	9	2.36902	Up_WT_R2_Oocytes_polyA_TPs_T1	WT	3.53115		9	4.08139	Up_WT_R2_Oocytes_polyA_TPs_T2	WT	14.0304		9	4.70896	Up_WT_R2_Oocytes_polyA_TPs_T3	WT	10.3162		9	2.53566	Up_WT_R2_Oocytes_polyA_TPs_T4	WT	4.51906		9	5.93507	Up_WT_R2_OocInt_polyA_TPs_SQU	WT	21.4734		9	1.95076	Up_WT_R2_OocInt_polyA_TPs_ACT	WT	12.8957		9	1.55759	Up_WT_R2_OocInt_polyA_TPs_FER	WT	9.35694		9	10.9836	Up_WT_R2_Embryos_polyA_TPs_T1	WT	10.9836		9
	10	2.36001	Up_WT_R2_Oocytes_polyA_TPs_T1	WT	3.51772		10	4.4144	Up_WT_R2_Oocytes_polyA_TPs_T2	WT	15.1752		10	4.56134	Up_WT_R2_Oocytes_polyA_TPs_T3	WT	9.99282		10	2.7174	Up_WT_R2_Oocytes_polyA_TPs_T4	WT	4.84294		10	5.58998	Up_WT_R2_OocInt_polyA_TPs_SQU	WT	20.2249		10	1.86827	Up_WT_R2_OocInt_polyA_TPs_ACT	WT	12.3505		10	1.51669	Up_WT_R2_OocInt_polyA_TPs_FER	WT	9.11125		10	10.6791	Up_WT_R2_Embryos_polyA_TPs_T1	WT	10.6791		10
	11	2.68401	Up_WT_R2_Oocytes_polyA_TPs_T1	WT	4.00066		11	4.90056	Up_WT_R2_Oocytes_polyA_TPs_T2	WT	16.8464		11	5.52726	Up_WT_R2_Oocytes_polyA_TPs_T3	WT	12.1089		11	3.13383	Up_WT_R2_Oocytes_polyA_TPs_T4	WT	5.58511		11	5.00027	Up_WT_R2_OocInt_polyA_TPs_SQU	WT	18.0913		11	1.52609	Up_WT_R2_OocInt_polyA_TPs_ACT	WT	10.0884		11	1.35311	Up_WT_R2_OocInt_polyA_TPs_FER	WT	8.12854		11	11.2184	Up_WT_R2_Embryos_polyA_TPs_T1	WT	11.2184		11
	12	2.61758	Up_WT_R2_Oocytes_polyA_TPs_T1	WT	3.90164		12	5.13396	Up_WT_R2_Oocytes_polyA_TPs_T2	WT	17.6488		12	5.60182	Up_WT_R2_Oocytes_polyA_TPs_T3	WT	12.2723		12	3.19546	Up_WT_R2_Oocytes_polyA_TPs_T4	WT	5.69494		12	4.74763	Up_WT_R2_OocInt_polyA_TPs_SQU	WT	17.1772		12	1.53331	Up_WT_R2_OocInt_polyA_TPs_ACT	WT	10.1361		12	1.26353	Up_WT_R2_OocInt_polyA_TPs_FER	WT	7.59042		12	12.0721	Up_WT_R2_Embryos_polyA_TPs_T1	WT	12.0721		12
	13	2.6935	Up_WT_R2_Oocytes_polyA_TPs_T1	WT	4.01479		13	4.81703	Up_WT_R2_Oocytes_polyA_TPs_T2	WT	16.5593		13	5.51889	Up_WT_R2_Oocytes_polyA_TPs_T3	WT	12.0906		13	3.14768	Up_WT_R2_Oocytes_polyA_TPs_T4	WT	5.60979		13	4.68697	Up_WT_R2_OocInt_polyA_TPs_SQU	WT	16.9577		13	1.57085	Up_WT_R2_OocInt_polyA_TPs_ACT	WT	10.3843		13	1.37509	Up_WT_R2_OocInt_polyA_TPs_FER	WT	8.26061		13	10.2585	Up_WT_R2_Embryos_polyA_TPs_T1	WT	10.2585		13
	14	2.68882	Up_WT_R2_Oocytes_polyA_TPs_T1	WT	4.00782		14	4.64539	Up_WT_R2_Oocytes_polyA_TPs_T2	WT	15.9693		14	4.89828	Up_WT_R2_Oocytes_polyA_TPs_T3	WT	10.731		14	3.0861	Up_WT_R2_Oocytes_polyA_TPs_T4	WT	5.50005		14	5.02442	Up_WT_R2_OocInt_polyA_TPs_SQU	WT	18.1787		14	1.71432	Up_WT_R2_OocInt_polyA_TPs_ACT	WT	11.3328		14	1.61185	Up_WT_R2_OocInt_polyA_TPs_FER	WT	9.68292		14	11.6289	Up_WT_R2_Embryos_polyA_TPs_T1	WT	11.6289		14
	15	2.5673	Up_WT_R2_Oocytes_polyA_TPs_T1	WT	3.82669		15	4.65879	Up_WT_R2_Oocytes_polyA_TPs_T2	WT	16.0153		15	4.45325	Up_WT_R2_Oocytes_polyA_TPs_T3	WT	9.75602		15	2.69974	Up_WT_R2_Oocytes_polyA_TPs_T4	WT	4.81147		15	5.50847	Up_WT_R2_OocInt_polyA_TPs_SQU	WT	19.93		15	1.85755	Up_WT_R2_OocInt_polyA_TPs_ACT	WT	12.2795		15	1.74267	Up_WT_R2_OocInt_polyA_TPs_FER	WT	10.4688		15	12.4447	Up_WT_R2_Embryos_polyA_TPs_T1	WT	12.4447		15
	16	2.54492	Up_WT_R2_Oocytes_polyA_TPs_T1	WT	3.79333		16	4.23751	Up_WT_R2_Oocytes_polyA_TPs_T2	WT	14.5671		16	4.3572	Up_WT_R2_Oocytes_polyA_TPs_T3	WT	9.54559		16	2.54631	Up_WT_R2_Oocytes_polyA_TPs_T4	WT	4.53803		16	5.57383	Up_WT_R2_OocInt_polyA_TPs_SQU	WT	20.1664		16	1.96293	Up_WT_R2_OocInt_polyA_TPs_ACT	WT	12.9762		16	1.89593	Up_WT_R2_OocInt_polyA_TPs_FER	WT	11.3894		16	12.0294	Up_WT_R2_Embryos_polyA_TPs_T1	WT	12.0294		16
	17	2.76485	Up_WT_R2_Oocytes_polyA_TPs_T1	WT	4.12115		17	4.36928	Up_WT_R2_Oocytes_polyA_TPs_T2	WT	15.0201		17	4.67435	Up_WT_R2_Oocytes_polyA_TPs_T3	WT	10.2404		17	2.90022	Up_WT_R2_Oocytes_polyA_TPs_T4	WT	5.16876		17	6.0575	Up_WT_R2_OocInt_polyA_TPs_SQU	WT	21.9164		17	2.14247	Up_WT_R2_OocInt_polyA_TPs_ACT	WT	14.1631		17	2.13008	Up_WT_R2_OocInt_polyA_TPs_FER	WT	12.7961		17	11.4832	Up_WT_R2_Embryos_polyA_TPs_T1	WT	11.4832		17
	18	3.3269	Up_WT_R2_Oocytes_polyA_TPs_T1	WT	4.9589		18	5.31129	Up_WT_R2_Oocytes_polyA_TPs_T2	WT	18.2584		18	5.46733	Up_WT_R2_Oocytes_polyA_TPs_T3	WT	11.9776		18	3.60729	Up_WT_R2_Oocytes_polyA_TPs_T4	WT	6.42891		18	6.70529	Up_WT_R2_OocInt_polyA_TPs_SQU	WT	24.2601		18	2.26773	Up_WT_R2_OocInt_polyA_TPs_ACT	WT	14.9911		18	2.19156	Up_WT_R2_OocInt_polyA_TPs_FER	WT	13.1654		18	12.0644	Up_WT_R2_Embryos_polyA_TPs_T1	WT	12.0644		18
	19	3.40105	Up_WT_R2_Oocytes_polyA_TPs_T1	WT	5.06944		19	5.60421	Up_WT_R2_Oocytes_polyA_TPs_T2	WT	19.2654		19	5.7157	Up_WT_R2_Oocytes_polyA_TPs_T3	WT	12.5217		19	3.51239	Up_WT_R2_Oocytes_polyA_TPs_T4	WT	6.25977		19	6.72633	Up_WT_R2_OocInt_polyA_TPs_SQU	WT	24.3362		19	2.33894	Up_WT_R2_OocInt_polyA_TPs_ACT	WT	15.4619		19	2.03667	Up_WT_R2_OocInt_polyA_TPs_FER	WT	12.2349		19	12.226	Up_WT_R2_Embryos_polyA_TPs_T1	WT	12.226		19
	20	3.36494	Up_WT_R2_Oocytes_polyA_TPs_T1	WT	5.01561		20	5.59066	Up_WT_R2_Oocytes_polyA_TPs_T2	WT	19.2188		20	5.48859	Up_WT_R2_Oocytes_polyA_TPs_T3	WT	12.0242		20	3.28138	Up_WT_R2_Oocytes_polyA_TPs_T4	WT	5.84806		20	7.1096	Up_WT_R2_OocInt_polyA_TPs_SQU	WT	25.7229		20	2.40577	Up_WT_R2_OocInt_polyA_TPs_ACT	WT	15.9037		20	2.13819	Up_WT_R2_OocInt_polyA_TPs_FER	WT	12.8448		20	11.4207	Up_WT_R2_Embryos_polyA_TPs_T1	WT	11.4207		20
	21	3.16434	Up_WT_R2_Oocytes_polyA_TPs_T1	WT	4.71661		21	5.30047	Up_WT_R2_Oocytes_polyA_TPs_T2	WT	18.2212		21	5.3355	Up_WT_R2_Oocytes_polyA_TPs_T3	WT	11.6888		21	2.96248	Up_WT_R2_Oocytes_polyA_TPs_T4	WT	5.27973		21	7.07599	Up_WT_R2_OocInt_polyA_TPs_SQU	WT	25.6014		21	2.29649	Up_WT_R2_OocInt_polyA_TPs_ACT	WT	15.1813		21	2.00357	Up_WT_R2_OocInt_polyA_TPs_FER	WT	12.0361		21	12.1717	Up_WT_R2_Embryos_polyA_TPs_T1	WT	12.1717		21
	22	3.46921	Up_WT_R2_Oocytes_polyA_TPs_T1	WT	5.17104		22	5.18905	Up_WT_R2_Oocytes_polyA_TPs_T2	WT	17.8382		22	5.94369	Up_WT_R2_Oocytes_polyA_TPs_T3	WT	13.0212		22	3.10164	Up_WT_R2_Oocytes_polyA_TPs_T4	WT	5.52774		22	7.04612	Up_WT_R2_OocInt_polyA_TPs_SQU	WT	25.4933		22	2.36554	Up_WT_R2_OocInt_polyA_TPs_ACT	WT	15.6377		22	2.01566	Up_WT_R2_OocInt_polyA_TPs_FER	WT	12.1087		22	13.2697	Up_WT_R2_Embryos_polyA_TPs_T1	WT	13.2697		22
	23	3.32555	Up_WT_R2_Oocytes_polyA_TPs_T1	WT	4.9569		23	5.0929	Up_WT_R2_Oocytes_polyA_TPs_T2	WT	17.5077		23	5.8601	Up_WT_R2_Oocytes_polyA_TPs_T3	WT	12.8381		23	3.12135	Up_WT_R2_Oocytes_polyA_TPs_T4	WT	5.56286		23	7.7785	Up_WT_R2_OocInt_polyA_TPs_SQU	WT	28.1431		23	2.52293	Up_WT_R2_OocInt_polyA_TPs_ACT	WT	16.6781		23	2.28197	Up_WT_R2_OocInt_polyA_TPs_FER	WT	13.7085		23	12.1957	Up_WT_R2_Embryos_polyA_TPs_T1	WT	12.1957		23
	24	3.5167	Up_WT_R2_Oocytes_polyA_TPs_T1	WT	5.24181		24	5.5167	Up_WT_R2_Oocytes_polyA_TPs_T2	WT	18.9645		24	6.37168	Up_WT_R2_Oocytes_polyA_TPs_T3	WT	13.9588		24	3.05519	Up_WT_R2_Oocytes_polyA_TPs_T4	WT	5.44497		24	7.98024	Up_WT_R2_OocInt_polyA_TPs_SQU	WT	28.873		24	2.4476	Up_WT_R2_OocInt_polyA_TPs_ACT	WT	16.1802		24	2.44485	Up_WT_R2_OocInt_polyA_TPs_FER	WT	14.687		24	11.3345	Up_WT_R2_Embryos_polyA_TPs_T1	WT	11.3345		24
	25	4.00123	Up_WT_R2_Oocytes_polyA_TPs_T1	WT	5.96404		25	6.14328	Up_WT_R2_Oocytes_polyA_TPs_T2	WT	21.1185		25	7.16792	Up_WT_R2_Oocytes_polyA_TPs_T3	WT	15.7032		25	3.38607	Up_WT_R2_Oocytes_polyA_TPs_T4	WT	6.03466		25	7.7376	Up_WT_R2_OocInt_polyA_TPs_SQU	WT	27.9951		25	2.47104	Up_WT_R2_OocInt_polyA_TPs_ACT	WT	16.3351		25	2.42769	Up_WT_R2_OocInt_polyA_TPs_FER	WT	14.5839		25	11.0886	Up_WT_R2_Embryos_polyA_TPs_T1	WT	11.0886		25
	26	4.2472	Up_WT_R2_Oocytes_polyA_TPs_T1	WT	6.33067		26	6.38347	Up_WT_R2_Oocytes_polyA_TPs_T2	WT	21.9442		26	7.36405	Up_WT_R2_Oocytes_polyA_TPs_T3	WT	16.1329		26	3.81495	Up_WT_R2_Oocytes_polyA_TPs_T4	WT	6.79899		26	8.07721	Up_WT_R2_OocInt_polyA_TPs_SQU	WT	29.2238		26	2.48367	Up_WT_R2_OocInt_polyA_TPs_ACT	WT	16.4186		26	2.42366	Up_WT_R2_OocInt_polyA_TPs_FER	WT	14.5597		26	11.1851	Up_WT_R2_Embryos_polyA_TPs_T1	WT	11.1851		26
	27	4.75436	Up_WT_R2_Oocytes_polyA_TPs_T1	WT	7.08662		27	7.05562	Up_WT_R2_Oocytes_polyA_TPs_T2	WT	24.2548		27	7.96416	Up_WT_R2_Oocytes_polyA_TPs_T3	WT	17.4476		27	3.98316	Up_WT_R2_Oocytes_polyA_TPs_T4	WT	7.09879		27	7.31736	Up_WT_R2_OocInt_polyA_TPs_SQU	WT	26.4746		27	2.27407	Up_WT_R2_OocInt_polyA_TPs_ACT	WT	15.033		27	2.35445	Up_WT_R2_OocInt_polyA_TPs_FER	WT	14.1439		27	11.1722	Up_WT_R2_Embryos_polyA_TPs_T1	WT	11.1722		27
	28	4.37307	Up_WT_R2_Oocytes_polyA_TPs_T1	WT	6.51827		28	6.85946	Up_WT_R2_Oocytes_polyA_TPs_T2	WT	23.5805		28	7.75387	Up_WT_R2_Oocytes_polyA_TPs_T3	WT	16.9869		28	3.79422	Up_WT_R2_Oocytes_polyA_TPs_T4	WT	6.76205		28	6.88064	Up_WT_R2_OocInt_polyA_TPs_SQU	WT	24.8945		28	2.37969	Up_WT_R2_OocInt_polyA_TPs_ACT	WT	15.7313		28	2.32304	Up_WT_R2_OocInt_polyA_TPs_FER	WT	13.9552		28	12.6198	Up_WT_R2_Embryos_polyA_TPs_T1	WT	12.6198		28
	29	4.45969	Up_WT_R2_Oocytes_polyA_TPs_T1	WT	6.64739		29	6.88194	Up_WT_R2_Oocytes_polyA_TPs_T2	WT	23.6578		29	7.54247	Up_WT_R2_Oocytes_polyA_TPs_T3	WT	16.5238		29	3.92542	Up_WT_R2_Oocytes_polyA_TPs_T4	WT	6.99588		29	6.18681	Up_WT_R2_OocInt_polyA_TPs_SQU	WT	22.3842		29	2.26548	Up_WT_R2_OocInt_polyA_TPs_ACT	WT	14.9762		29	2.01797	Up_WT_R2_OocInt_polyA_TPs_FER	WT	12.1226		29	13.1458	Up_WT_R2_Embryos_polyA_TPs_T1	WT	13.1458		29
	30	4.71565	Up_WT_R2_Oocytes_polyA_TPs_T1	WT	7.02891		30	7.15823	Up_WT_R2_Oocytes_polyA_TPs_T2	WT	24.6075		30	7.33266	Up_WT_R2_Oocytes_polyA_TPs_T3	WT	16.0641		30	4.20022	Up_WT_R2_Oocytes_polyA_TPs_T4	WT	7.48562		30	6.06583	Up_WT_R2_OocInt_polyA_TPs_SQU	WT	21.9465		30	2.05938	Up_WT_R2_OocInt_polyA_TPs_ACT	WT	13.6138		30	1.86115	Up_WT_R2_OocInt_polyA_TPs_FER	WT	11.1805		30	13.0795	Up_WT_R2_Embryos_polyA_TPs_T1	WT	13.0795		30
	31	4.41339	Up_WT_R2_Oocytes_polyA_TPs_T1	WT	6.57837		31	6.83158	Up_WT_R2_Oocytes_polyA_TPs_T2	WT	23.4846		31	6.78277	Up_WT_R2_Oocytes_polyA_TPs_T3	WT	14.8594		31	3.97258	Up_WT_R2_Oocytes_polyA_TPs_T4	WT	7.07992		31	6.09998	Up_WT_R2_OocInt_polyA_TPs_SQU	WT	22.0701		31	2.0207	Up_WT_R2_OocInt_polyA_TPs_ACT	WT	13.3581		31	1.90312	Up_WT_R2_OocInt_polyA_TPs_FER	WT	11.4326		31	12.5816	Up_WT_R2_Embryos_polyA_TPs_T1	WT	12.5816		31
	32	5.03599	Up_WT_R2_Oocytes_polyA_TPs_T1	WT	7.50639		32	7.46648	Up_WT_R2_Oocytes_polyA_TPs_T2	WT	25.6672		32	7.23911	Up_WT_R2_Oocytes_polyA_TPs_T3	WT	15.8592		32	4.03197	Up_WT_R2_Oocytes_polyA_TPs_T4	WT	7.18578		32	6.45782	Up_WT_R2_OocInt_polyA_TPs_SQU	WT	23.3647		32	2.09156	Up_WT_R2_OocInt_polyA_TPs_ACT	WT	13.8265		32	1.94474	Up_WT_R2_OocInt_polyA_TPs_FER	WT	11.6827		32	12.1963	Up_WT_R2_Embryos_polyA_TPs_T1	WT	12.1963		32
	33	4.51779	Up_WT_R2_Oocytes_polyA_TPs_T1	WT	6.73398		33	6.63347	Up_WT_R2_Oocytes_polyA_TPs_T2	WT	22.8036		33	6.49412	Up_WT_R2_Oocytes_polyA_TPs_T3	WT	14.2271		33	3.30328	Up_WT_R2_Oocytes_polyA_TPs_T4	WT	5.8871		33	6.83441	Up_WT_R2_OocInt_polyA_TPs_SQU	WT	24.7273		33	2.07741	Up_WT_R2_OocInt_polyA_TPs_ACT	WT	13.733		33	1.90314	Up_WT_R2_OocInt_polyA_TPs_FER	WT	11.4327		33	12.0202	Up_WT_R2_Embryos_polyA_TPs_T1	WT	12.0202		33
	34	4.74229	Up_WT_R2_Oocytes_polyA_TPs_T1	WT	7.06862		34	6.98791	Up_WT_R2_Oocytes_polyA_TPs_T2	WT	24.0221		34	6.76941	Up_WT_R2_Oocytes_polyA_TPs_T3	WT	14.8302		34	3.2512	Up_WT_R2_Oocytes_polyA_TPs_T4	WT	5.79429		34	6.74193	Up_WT_R2_OocInt_polyA_TPs_SQU	WT	24.3927		34	1.98171	Up_WT_R2_OocInt_polyA_TPs_ACT	WT	13.1003		34	1.92191	Up_WT_R2_OocInt_polyA_TPs_FER	WT	11.5455		34	12.221	Up_WT_R2_Embryos_polyA_TPs_T1	WT	12.221		34
	35	4.93158	Up_WT_R2_Oocytes_polyA_TPs_T1	WT	7.35077		35	6.83876	Up_WT_R2_Oocytes_polyA_TPs_T2	WT	23.5093		35	7.12216	Up_WT_R2_Oocytes_polyA_TPs_T3	WT	15.603		35	3.38085	Up_WT_R2_Oocytes_polyA_TPs_T4	WT	6.02535		35	6.61749	Up_WT_R2_OocInt_polyA_TPs_SQU	WT	23.9425		35	2.01393	Up_WT_R2_OocInt_polyA_TPs_ACT	WT	13.3133		35	1.93986	Up_WT_R2_OocInt_polyA_TPs_FER	WT	11.6533		35	12.269	Up_WT_R2_Embryos_polyA_TPs_T1	WT	12.269		35
	36	5.37552	Up_WT_R2_Oocytes_polyA_TPs_T1	WT	8.01248		36	7.61258	Up_WT_R2_Oocytes_polyA_TPs_T2	WT	26.1695		36	7.35559	Up_WT_R2_Oocytes_polyA_TPs_T3	WT	16.1143		36	3.63746	Up_WT_R2_Oocytes_polyA_TPs_T4	WT	6.48268		36	6.74	Up_WT_R2_OocInt_polyA_TPs_SQU	WT	24.3857		36	2.10529	Up_WT_R2_OocInt_polyA_TPs_ACT	WT	13.9173		36	1.90506	Up_WT_R2_OocInt_polyA_TPs_FER	WT	11.4443		36	11.4888	Up_WT_R2_Embryos_polyA_TPs_T1	WT	11.4888		36
	37	5.56679	Up_WT_R2_Oocytes_polyA_TPs_T1	WT	8.29757		37	7.86148	Up_WT_R2_Oocytes_polyA_TPs_T2	WT	27.0251		37	7.81226	Up_WT_R2_Oocytes_polyA_TPs_T3	WT	17.1148		37	4.02894	Up_WT_R2_Oocytes_polyA_TPs_T4	WT	7.18038		37	6.86025	Up_WT_R2_OocInt_polyA_TPs_SQU	WT	24.8208		37	2.14204	Up_WT_R2_OocInt_polyA_TPs_ACT	WT	14.1602		37	1.8145	Up_WT_R2_OocInt_polyA_TPs_FER	WT	10.9003		37	12.191	Up_WT_R2_Embryos_polyA_TPs_T1	WT	12.191		37
	38	5.54059	Up_WT_R2_Oocytes_polyA_TPs_T1	WT	8.25853		38	7.8115	Up_WT_R2_Oocytes_polyA_TPs_T2	WT	26.8533		38	7.32581	Up_WT_R2_Oocytes_polyA_TPs_T3	WT	16.0491		38	3.99969	Up_WT_R2_Oocytes_polyA_TPs_T4	WT	7.12824		38	7.12469	Up_WT_R2_OocInt_polyA_TPs_SQU	WT	25.7775		38	2.3249	Up_WT_R2_OocInt_polyA_TPs_ACT	WT	15.3691		38	1.9961	Up_WT_R2_OocInt_polyA_TPs_FER	WT	11.9912		38	12.0426	Up_WT_R2_Embryos_polyA_TPs_T1	WT	12.0426		38
	39	5.68822	Up_WT_R2_Oocytes_polyA_TPs_T1	WT	8.47857		39	7.98593	Up_WT_R2_Oocytes_polyA_TPs_T2	WT	27.4529		39	7.58924	Up_WT_R2_Oocytes_polyA_TPs_T3	WT	16.6262		39	4.07841	Up_WT_R2_Oocytes_polyA_TPs_T4	WT	7.26854		39	7.5566	Up_WT_R2_OocInt_polyA_TPs_SQU	WT	27.3402		39	2.54509	Up_WT_R2_OocInt_polyA_TPs_ACT	WT	16.8247		39	2.4088	Up_WT_R2_OocInt_polyA_TPs_FER	WT	14.4704		39	11.0478	Up_WT_R2_Embryos_polyA_TPs_T1	WT	11.0478		39
	40	5.28389	Up_WT_R2_Oocytes_polyA_TPs_T1	WT	7.87589		40	7.61079	Up_WT_R2_Oocytes_polyA_TPs_T2	WT	26.1633		40	7.3946	Up_WT_R2_Oocytes_polyA_TPs_T3	WT	16.1998		40	3.72799	Up_WT_R2_Oocytes_polyA_TPs_T4	WT	6.64402		40	7.79673	Up_WT_R2_OocInt_polyA_TPs_SQU	WT	28.209		40	2.64418	Up_WT_R2_OocInt_polyA_TPs_ACT	WT	17.4797		40	2.47634	Up_WT_R2_OocInt_polyA_TPs_FER	WT	14.8762		40	10.8974	Up_WT_R2_Embryos_polyA_TPs_T1	WT	10.8974		40
	41	5.09243	Up_WT_R2_Oocytes_polyA_TPs_T1	WT	7.59052		41	6.97581	Up_WT_R2_Oocytes_polyA_TPs_T2	WT	23.9804		41	7.05382	Up_WT_R2_Oocytes_polyA_TPs_T3	WT	15.4532		41	3.55847	Up_WT_R2_Oocytes_polyA_TPs_T4	WT	6.3419		41	7.30605	Up_WT_R2_OocInt_polyA_TPs_SQU	WT	26.4337		41	2.47799	Up_WT_R2_OocInt_polyA_TPs_ACT	WT	16.381		41	2.21772	Up_WT_R2_OocInt_polyA_TPs_FER	WT	13.3225		41	10.6644	Up_WT_R2_Embryos_polyA_TPs_T1	WT	10.6644		41
	42	5.5922	Up_WT_R2_Oocytes_polyA_TPs_T1	WT	8.33546		42	6.9341	Up_WT_R2_Oocytes_polyA_TPs_T2	WT	23.8371		42	7.33478	Up_WT_R2_Oocytes_polyA_TPs_T3	WT	16.0688		42	3.46442	Up_WT_R2_Oocytes_polyA_TPs_T4	WT	6.17428		42	7.4504	Up_WT_R2_OocInt_polyA_TPs_SQU	WT	26.956		42	2.53743	Up_WT_R2_OocInt_polyA_TPs_ACT	WT	16.774		42	2.3621	Up_WT_R2_OocInt_polyA_TPs_FER	WT	14.1898		42	11.3312	Up_WT_R2_Embryos_polyA_TPs_T1	WT	11.3312		42
	43	5.72404	Up_WT_R2_Oocytes_polyA_TPs_T1	WT	8.53197		43	7.38782	Up_WT_R2_Oocytes_polyA_TPs_T2	WT	25.3968		43	8.35337	Up_WT_R2_Oocytes_polyA_TPs_T3	WT	18.3002		43	3.90544	Up_WT_R2_Oocytes_polyA_TPs_T4	WT	6.96027		43	8.21963	Up_WT_R2_OocInt_polyA_TPs_SQU	WT	29.7391		43	2.74677	Up_WT_R2_OocInt_polyA_TPs_ACT	WT	18.1579		43	2.57507	Up_WT_R2_OocInt_polyA_TPs_FER	WT	15.4693		43	11.9851	Up_WT_R2_Embryos_polyA_TPs_T1	WT	11.9851		43
	44	6.50031	Up_WT_R2_Oocytes_polyA_TPs_T1	WT	9.68903		44	8.28207	Up_WT_R2_Oocytes_polyA_TPs_T2	WT	28.4709		44	9.52257	Up_WT_R2_Oocytes_polyA_TPs_T3	WT	20.8617		44	4.56801	Up_WT_R2_Oocytes_polyA_TPs_T4	WT	8.1411		44	8.23608	Up_WT_R2_OocInt_polyA_TPs_SQU	WT	29.7986		44	2.64654	Up_WT_R2_OocInt_polyA_TPs_ACT	WT	17.4953		44	2.74597	Up_WT_R2_OocInt_polyA_TPs_FER	WT	16.4959		44	12.7046	Up_WT_R2_Embryos_polyA_TPs_T1	WT	12.7046		44
	45	7.93242	Up_WT_R2_Oocytes_polyA_TPs_T1	WT	11.8237		45	9.44401	Up_WT_R2_Oocytes_polyA_TPs_T2	WT	32.4653		45	11.2683	Up_WT_R2_Oocytes_polyA_TPs_T3	WT	24.6862		45	5.382	Up_WT_R2_Oocytes_polyA_TPs_T4	WT	9.59179		45	8.2051	Up_WT_R2_OocInt_polyA_TPs_SQU	WT	29.6865		45	2.60595	Up_WT_R2_OocInt_polyA_TPs_ACT	WT	17.227		45	2.9065	Up_WT_R2_OocInt_polyA_TPs_FER	WT	17.4603		45	11.5664	Up_WT_R2_Embryos_polyA_TPs_T1	WT	11.5664		45
	46	7.10638	Up_WT_R2_Oocytes_polyA_TPs_T1	WT	10.5924		46	8.45989	Up_WT_R2_Oocytes_polyA_TPs_T2	WT	29.0822		46	9.49412	Up_WT_R2_Oocytes_polyA_TPs_T3	WT	20.7994		46	4.69697	Up_WT_R2_Oocytes_polyA_TPs_T4	WT	8.37093		46	8.19752	Up_WT_R2_OocInt_polyA_TPs_SQU	WT	29.6591		46	2.5501	Up_WT_R2_OocInt_polyA_TPs_ACT	WT	16.8578		46	2.90006	Up_WT_R2_OocInt_polyA_TPs_FER	WT	17.4216		46	10.8147	Up_WT_R2_Embryos_polyA_TPs_T1	WT	10.8147		46
	47	6.47474	Up_WT_R2_Oocytes_polyA_TPs_T1	WT	9.65092		47	8.01529	Up_WT_R2_Oocytes_polyA_TPs_T2	WT	27.5539		47	8.75236	Up_WT_R2_Oocytes_polyA_TPs_T3	WT	19.1743		47	4.57918	Up_WT_R2_Oocytes_polyA_TPs_T4	WT	8.161		47	7.93743	Up_WT_R2_OocInt_polyA_TPs_SQU	WT	28.7181		47	2.42818	Up_WT_R2_OocInt_polyA_TPs_ACT	WT	16.0518		47	2.854	Up_WT_R2_OocInt_polyA_TPs_FER	WT	17.1449		47	11.8424	Up_WT_R2_Embryos_polyA_TPs_T1	WT	11.8424		47
	48	5.5034	Up_WT_R2_Oocytes_polyA_TPs_T1	WT	8.20309		48	7.17759	Up_WT_R2_Oocytes_polyA_TPs_T2	WT	24.6741		48	7.97527	Up_WT_R2_Oocytes_polyA_TPs_T3	WT	17.4719		48	4.30155	Up_WT_R2_Oocytes_polyA_TPs_T4	WT	7.66621		48	8.02058	Up_WT_R2_OocInt_polyA_TPs_SQU	WT	29.0189		48	2.50911	Up_WT_R2_OocInt_polyA_TPs_ACT	WT	16.5868		48	2.83597	Up_WT_R2_OocInt_polyA_TPs_FER	WT	17.0365		48	12.711	Up_WT_R2_Embryos_polyA_TPs_T1	WT	12.711		48
	49	4.99907	Up_WT_R2_Oocytes_polyA_TPs_T1	WT	7.45136		49	6.8506	Up_WT_R2_Oocytes_polyA_TPs_T2	WT	23.55		49	7.264	Up_WT_R2_Oocytes_polyA_TPs_T3	WT	15.9137		49	4.03402	Up_WT_R2_Oocytes_polyA_TPs_T4	WT	7.18943		49	8.23803	Up_WT_R2_OocInt_polyA_TPs_SQU	WT	29.8057		49	2.61548	Up_WT_R2_OocInt_polyA_TPs_ACT	WT	17.29		49	2.76951	Up_WT_R2_OocInt_polyA_TPs_FER	WT	16.6373		49	11.9036	Up_WT_R2_Embryos_polyA_TPs_T1	WT	11.9036		49
	50	4.82219	Up_WT_R2_Oocytes_polyA_TPs_T1	WT	7.18772		50	6.4111	Up_WT_R2_Oocytes_polyA_TPs_T2	WT	22.0392		50	6.53512	Up_WT_R2_Oocytes_polyA_TPs_T3	WT	14.3169		50	3.6888	Up_WT_R2_Oocytes_polyA_TPs_T4	WT	6.57417		50	8.15102	Up_WT_R2_OocInt_polyA_TPs_SQU	WT	29.4909		50	2.63755	Up_WT_R2_OocInt_polyA_TPs_ACT	WT	17.4359		50	2.76692	Up_WT_R2_OocInt_polyA_TPs_FER	WT	16.6218		50	9.80061	Up_WT_R2_Embryos_polyA_TPs_T1	WT	9.80061		50
	51	4.54328	Up_WT_R2_Oocytes_polyA_TPs_T1	WT	6.77199		51	6.11995	Up_WT_R2_Oocytes_polyA_TPs_T2	WT	21.0383		51	6.24224	Up_WT_R2_Oocytes_polyA_TPs_T3	WT	13.6753		51	3.472	Up_WT_R2_Oocytes_polyA_TPs_T4	WT	6.1878		51	8.16599	Up_WT_R2_OocInt_polyA_TPs_SQU	WT	29.545		51	2.52094	Up_WT_R2_OocInt_polyA_TPs_ACT	WT	16.665		51	2.67826	Up_WT_R2_OocInt_polyA_TPs_FER	WT	16.0891		51	9.32676	Up_WT_R2_Embryos_polyA_TPs_T1	WT	9.32676		51
	52	4.00927	Up_WT_R2_Oocytes_polyA_TPs_T1	WT	5.97602		52	5.58591	Up_WT_R2_Oocytes_polyA_TPs_T2	WT	19.2025		52	5.49799	Up_WT_R2_Oocytes_polyA_TPs_T3	WT	12.0448		52	2.96029	Up_WT_R2_Oocytes_polyA_TPs_T4	WT	5.27583		52	7.50885	Up_WT_R2_OocInt_polyA_TPs_SQU	WT	27.1674		52	2.37282	Up_WT_R2_OocInt_polyA_TPs_ACT	WT	15.6858		52	2.57659	Up_WT_R2_OocInt_polyA_TPs_FER	WT	15.4784		52	10.0177	Up_WT_R2_Embryos_polyA_TPs_T1	WT	10.0177		52
	53	3.54502	Up_WT_R2_Oocytes_polyA_TPs_T1	WT	5.28403		53	4.98391	Up_WT_R2_Oocytes_polyA_TPs_T2	WT	17.133		53	4.97587	Up_WT_R2_Oocytes_polyA_TPs_T3	WT	10.9009		53	2.57132	Up_WT_R2_Oocytes_polyA_TPs_T4	WT	4.5826		53	7.14838	Up_WT_R2_OocInt_polyA_TPs_SQU	WT	25.8633		53	2.26783	Up_WT_R2_OocInt_polyA_TPs_ACT	WT	14.9918		53	2.4751	Up_WT_R2_OocInt_polyA_TPs_FER	WT	14.8687		53	10.5591	Up_WT_R2_Embryos_polyA_TPs_T1	WT	10.5591		53
	54	3.38128	Up_WT_R2_Oocytes_polyA_TPs_T1	WT	5.03996		54	4.7315	Up_WT_R2_Oocytes_polyA_TPs_T2	WT	16.2653		54	4.66986	Up_WT_R2_Oocytes_polyA_TPs_T3	WT	10.2306		54	2.47227	Up_WT_R2_Oocytes_polyA_TPs_T4	WT	4.40608		54	7.31134	Up_WT_R2_OocInt_polyA_TPs_SQU	WT	26.4528		54	2.38291	Up_WT_R2_OocInt_polyA_TPs_ACT	WT	15.7525		54	2.50999	Up_WT_R2_OocInt_polyA_TPs_FER	WT	15.0783		54	10.7013	Up_WT_R2_Embryos_polyA_TPs_T1	WT	10.7013		54
	55	3.43878	Up_WT_R2_Oocytes_polyA_TPs_T1	WT	5.12567		55	4.83534	Up_WT_R2_Oocytes_polyA_TPs_T2	WT	16.6223		55	4.73222	Up_WT_R2_Oocytes_polyA_TPs_T3	WT	10.3672		55	2.46815	Up_WT_R2_Oocytes_polyA_TPs_T4	WT	4.39874		55	7.14709	Up_WT_R2_OocInt_polyA_TPs_SQU	WT	25.8586		55	2.35122	Up_WT_R2_OocInt_polyA_TPs_ACT	WT	15.5431		55	2.40328	Up_WT_R2_OocInt_polyA_TPs_FER	WT	14.4373		55	10.827	Up_WT_R2_Embryos_polyA_TPs_T1	WT	10.827		55
	56	3.85067	Up_WT_R2_Oocytes_polyA_TPs_T1	WT	5.73961		56	5.36196	Up_WT_R2_Oocytes_polyA_TPs_T2	WT	18.4326		56	5.25054	Up_WT_R2_Oocytes_polyA_TPs_T3	WT	11.5027		56	2.90653	Up_WT_R2_Oocytes_polyA_TPs_T4	WT	5.18002		56	7.40101	Up_WT_R2_OocInt_polyA_TPs_SQU	WT	26.7773		56	2.35496	Up_WT_R2_OocInt_polyA_TPs_ACT	WT	15.5678		56	2.34655	Up_WT_R2_OocInt_polyA_TPs_FER	WT	14.0965		56	10.6006	Up_WT_R2_Embryos_polyA_TPs_T1	WT	10.6006		56
	57	3.93193	Up_WT_R2_Oocytes_polyA_TPs_T1	WT	5.86074		57	5.72386	Up_WT_R2_Oocytes_polyA_TPs_T2	WT	19.6767		57	5.01903	Up_WT_R2_Oocytes_polyA_TPs_T3	WT	10.9955		57	2.86494	Up_WT_R2_Oocytes_polyA_TPs_T4	WT	5.1059		57	7.23654	Up_WT_R2_OocInt_polyA_TPs_SQU	WT	26.1822		57	2.31977	Up_WT_R2_OocInt_polyA_TPs_ACT	WT	15.3351		57	2.25397	Up_WT_R2_OocInt_polyA_TPs_FER	WT	13.5403		57	9.97568	Up_WT_R2_Embryos_polyA_TPs_T1	WT	9.97568		57
	58	3.90745	Up_WT_R2_Oocytes_polyA_TPs_T1	WT	5.82424		58	5.92398	Up_WT_R2_Oocytes_polyA_TPs_T2	WT	20.3646		58	5.30562	Up_WT_R2_Oocytes_polyA_TPs_T3	WT	11.6234		58	2.82185	Up_WT_R2_Oocytes_polyA_TPs_T4	WT	5.02909		58	6.62798	Up_WT_R2_OocInt_polyA_TPs_SQU	WT	23.9804		58	2.18668	Up_WT_R2_OocInt_polyA_TPs_ACT	WT	14.4553		58	2.12145	Up_WT_R2_OocInt_polyA_TPs_FER	WT	12.7442		58	10.1127	Up_WT_R2_Embryos_polyA_TPs_T1	WT	10.1127		58
	59	3.67884	Up_WT_R2_Oocytes_polyA_TPs_T1	WT	5.48349		59	5.78311	Up_WT_R2_Oocytes_polyA_TPs_T2	WT	19.8804		59	5.35752	Up_WT_R2_Oocytes_polyA_TPs_T3	WT	11.7371		59	2.62098	Up_WT_R2_Oocytes_polyA_TPs_T4	WT	4.6711		59	5.98514	Up_WT_R2_OocInt_polyA_TPs_SQU	WT	21.6546		59	1.96186	Up_WT_R2_OocInt_polyA_TPs_ACT	WT	12.9691		59	1.87248	Up_WT_R2_OocInt_polyA_TPs_FER	WT	11.2486		59	10.6641	Up_WT_R2_Embryos_polyA_TPs_T1	WT	10.6641		59
	60	2.03438	Up_WT_R2_Oocytes_polyA_TPs_T1	WT	3.03234		60	3.59982	Up_WT_R2_Oocytes_polyA_TPs_T2	WT	12.3749		60	3.45152	Up_WT_R2_Oocytes_polyA_TPs_T3	WT	7.56146		60	1.7162	Up_WT_R2_Oocytes_polyA_TPs_T4	WT	3.05861		60	5.76049	Up_WT_R2_OocInt_polyA_TPs_SQU	WT	20.8418		60	1.89551	Up_WT_R2_OocInt_polyA_TPs_ACT	WT	12.5305		60	1.82283	Up_WT_R2_OocInt_polyA_TPs_FER	WT	10.9503		60	9.94087	Up_WT_R2_Embryos_polyA_TPs_T1	WT	9.94087		60
	61	1.72138	Up_WT_R2_Oocytes_polyA_TPs_T1	WT	2.5658		61	2.86131	Up_WT_R2_Oocytes_polyA_TPs_T2	WT	9.83621		61	3.07602	Up_WT_R2_Oocytes_polyA_TPs_T3	WT	6.73882		61	1.63698	Up_WT_R2_Oocytes_polyA_TPs_T4	WT	2.91743		61	5.35172	Up_WT_R2_OocInt_polyA_TPs_SQU	WT	19.3628		61	1.86891	Up_WT_R2_OocInt_polyA_TPs_ACT	WT	12.3547		61	1.85428	Up_WT_R2_OocInt_polyA_TPs_FER	WT	11.1393		61	9.72067	Up_WT_R2_Embryos_polyA_TPs_T1	WT	9.72067		61
	62	1.85942	Up_WT_R2_Oocytes_polyA_TPs_T1	WT	2.77156		62	2.91324	Up_WT_R2_Oocytes_polyA_TPs_T2	WT	10.0147		62	3.11893	Up_WT_R2_Oocytes_polyA_TPs_T3	WT	6.83283		62	1.68218	Up_WT_R2_Oocytes_polyA_TPs_T4	WT	2.99799		62	5.85978	Up_WT_R2_OocInt_polyA_TPs_SQU	WT	21.201		62	1.97019	Up_WT_R2_OocInt_polyA_TPs_ACT	WT	13.0242		62	2.04226	Up_WT_R2_OocInt_polyA_TPs_FER	WT	12.2685		62	10.62	Up_WT_R2_Embryos_polyA_TPs_T1	WT	10.62		62
	63	1.8415	Up_WT_R2_Oocytes_polyA_TPs_T1	WT	2.74485		63	2.80841	Up_WT_R2_Oocytes_polyA_TPs_T2	WT	9.65436		63	3.06742	Up_WT_R2_Oocytes_polyA_TPs_T3	WT	6.71999		63	1.63151	Up_WT_R2_Oocytes_polyA_TPs_T4	WT	2.90768		63	6.49751	Up_WT_R2_OocInt_polyA_TPs_SQU	WT	23.5084		63	2.07992	Up_WT_R2_OocInt_polyA_TPs_ACT	WT	13.7496		63	2.1252	Up_WT_R2_OocInt_polyA_TPs_FER	WT	12.7668		63	10.8231	Up_WT_R2_Embryos_polyA_TPs_T1	WT	10.8231		63
	64	2.40869	Up_WT_R2_Oocytes_polyA_TPs_T1	WT	3.59027		64	3.37807	Up_WT_R2_Oocytes_polyA_TPs_T2	WT	11.6127		64	3.49637	Up_WT_R2_Oocytes_polyA_TPs_T3	WT	7.65971		64	1.80702	Up_WT_R2_Oocytes_polyA_TPs_T4	WT	3.22047		64	6.59947	Up_WT_R2_OocInt_polyA_TPs_SQU	WT	23.8773		64	2.19929	Up_WT_R2_OocInt_polyA_TPs_ACT	WT	14.5387		64	2.09527	Up_WT_R2_OocInt_polyA_TPs_FER	WT	12.5869		64	10.7634	Up_WT_R2_Embryos_polyA_TPs_T1	WT	10.7634		64
	65	3.44479	Up_WT_R2_Oocytes_polyA_TPs_T1	WT	5.13463		65	4.81143	Up_WT_R2_Oocytes_polyA_TPs_T2	WT	16.5401		65	4.5427	Up_WT_R2_Oocytes_polyA_TPs_T3	WT	9.95198		65	2.17514	Up_WT_R2_Oocytes_polyA_TPs_T4	WT	3.87652		65	6.54121	Up_WT_R2_OocInt_polyA_TPs_SQU	WT	23.6665		65	2.18724	Up_WT_R2_OocInt_polyA_TPs_ACT	WT	14.459		65	2.11927	Up_WT_R2_OocInt_polyA_TPs_FER	WT	12.7311		65	10.5579	Up_WT_R2_Embryos_polyA_TPs_T1	WT	10.5579		65
	66	2.95932	Up_WT_R2_Oocytes_polyA_TPs_T1	WT	4.41101		66	4.47332	Up_WT_R2_Oocytes_polyA_TPs_T2	WT	15.3777		66	4.20449	Up_WT_R2_Oocytes_polyA_TPs_T3	WT	9.21103		66	1.69559	Up_WT_R2_Oocytes_polyA_TPs_T4	WT	3.02188		66	6.8462	Up_WT_R2_OocInt_polyA_TPs_SQU	WT	24.7699		66	2.42451	Up_WT_R2_OocInt_polyA_TPs_ACT	WT	16.0275		66	2.34166	Up_WT_R2_OocInt_polyA_TPs_FER	WT	14.0671		66	9.65134	Up_WT_R2_Embryos_polyA_TPs_T1	WT	9.65134		66
	67	3.22052	Up_WT_R2_Oocytes_polyA_TPs_T1	WT	4.80034		67	4.66713	Up_WT_R2_Oocytes_polyA_TPs_T2	WT	16.044		67	4.53494	Up_WT_R2_Oocytes_polyA_TPs_T3	WT	9.93499		67	1.75717	Up_WT_R2_Oocytes_polyA_TPs_T4	WT	3.13162		67	6.65438	Up_WT_R2_OocInt_polyA_TPs_SQU	WT	24.0759		67	2.35948	Up_WT_R2_OocInt_polyA_TPs_ACT	WT	15.5977		67	2.25123	Up_WT_R2_OocInt_polyA_TPs_FER	WT	13.5238		67	9.49246	Up_WT_R2_Embryos_polyA_TPs_T1	WT	9.49246		67
	68	3.07355	Up_WT_R2_Oocytes_polyA_TPs_T1	WT	4.58128		68	4.21323	Up_WT_R2_Oocytes_polyA_TPs_T2	WT	14.4836		68	4.26839	Up_WT_R2_Oocytes_polyA_TPs_T3	WT	9.35102		68	1.69901	Up_WT_R2_Oocytes_polyA_TPs_T4	WT	3.02798		68	6.11266	Up_WT_R2_OocInt_polyA_TPs_SQU	WT	22.1159		68	2.04459	Up_WT_R2_OocInt_polyA_TPs_ACT	WT	13.516		68	2.10647	Up_WT_R2_OocInt_polyA_TPs_FER	WT	12.6542		68	9.99118	Up_WT_R2_Embryos_polyA_TPs_T1	WT	9.99118		68
	69	2.88513	Up_WT_R2_Oocytes_polyA_TPs_T1	WT	4.30042		69	3.88806	Up_WT_R2_Oocytes_polyA_TPs_T2	WT	13.3658		69	3.95872	Up_WT_R2_Oocytes_polyA_TPs_T3	WT	8.67262		69	1.56633	Up_WT_R2_Oocytes_polyA_TPs_T4	WT	2.79151		69	6.24167	Up_WT_R2_OocInt_polyA_TPs_SQU	WT	22.5827		69	2.03378	Up_WT_R2_OocInt_polyA_TPs_ACT	WT	13.4445		69	2.09978	Up_WT_R2_OocInt_polyA_TPs_FER	WT	12.614		69	10.3023	Up_WT_R2_Embryos_polyA_TPs_T1	WT	10.3023		69
	70	2.79839	Up_WT_R2_Oocytes_polyA_TPs_T1	WT	4.17114		70	3.64545	Up_WT_R2_Oocytes_polyA_TPs_T2	WT	12.5318		70	3.72316	Up_WT_R2_Oocytes_polyA_TPs_T3	WT	8.15655		70	1.63865	Up_WT_R2_Oocytes_polyA_TPs_T4	WT	2.92041		70	6.25575	Up_WT_R2_OocInt_polyA_TPs_SQU	WT	22.6337		70	2.03275	Up_WT_R2_OocInt_polyA_TPs_ACT	WT	13.4378		70	2.06826	Up_WT_R2_OocInt_polyA_TPs_FER	WT	12.4247		70	11.1962	Up_WT_R2_Embryos_polyA_TPs_T1	WT	11.1962		70
	71	2.7848	Up_WT_R2_Oocytes_polyA_TPs_T1	WT	4.15088		71	3.73355	Up_WT_R2_Oocytes_polyA_TPs_T2	WT	12.8347		71	3.77814	Up_WT_R2_Oocytes_polyA_TPs_T3	WT	8.27701		71	1.66094	Up_WT_R2_Oocytes_polyA_TPs_T4	WT	2.96012		71	6.10997	Up_WT_R2_OocInt_polyA_TPs_SQU	WT	22.1062		71	2.06351	Up_WT_R2_OocInt_polyA_TPs_ACT	WT	13.6411		71	2.03192	Up_WT_R2_OocInt_polyA_TPs_FER	WT	12.2064		71	10.6644	Up_WT_R2_Embryos_polyA_TPs_T1	WT	10.6644		71
	72	2.70459	Up_WT_R2_Oocytes_polyA_TPs_T1	WT	4.03133		72	3.80322	Up_WT_R2_Oocytes_polyA_TPs_T2	WT	13.0742		72	3.69052	Up_WT_R2_Oocytes_polyA_TPs_T3	WT	8.08506		72	1.80445	Up_WT_R2_Oocytes_polyA_TPs_T4	WT	3.21589		72	6.65965	Up_WT_R2_OocInt_polyA_TPs_SQU	WT	24.095		72	2.16513	Up_WT_R2_OocInt_polyA_TPs_ACT	WT	14.3129		72	2.07988	Up_WT_R2_OocInt_polyA_TPs_FER	WT	12.4945		72	10.419	Up_WT_R2_Embryos_polyA_TPs_T1	WT	10.419		72
	73	2.08495	Up_WT_R2_Oocytes_polyA_TPs_T1	WT	3.10771		73	3.15937	Up_WT_R2_Oocytes_polyA_TPs_T2	WT	10.8608		73	3.11233	Up_WT_R2_Oocytes_polyA_TPs_T3	WT	6.81838		73	1.7218	Up_WT_R2_Oocytes_polyA_TPs_T4	WT	3.06859		73	6.65313	Up_WT_R2_OocInt_polyA_TPs_SQU	WT	24.0714		73	2.06498	Up_WT_R2_OocInt_polyA_TPs_ACT	WT	13.6508		73	2.00727	Up_WT_R2_OocInt_polyA_TPs_FER	WT	12.0583		73	10.4639	Up_WT_R2_Embryos_polyA_TPs_T1	WT	10.4639		73
	74	1.67074	Up_WT_R2_Oocytes_polyA_TPs_T1	WT	2.49031		74	2.66363	Up_WT_R2_Oocytes_polyA_TPs_T2	WT	9.15665		74	2.6009	Up_WT_R2_Oocytes_polyA_TPs_T3	WT	5.69795		74	1.57432	Up_WT_R2_Oocytes_polyA_TPs_T4	WT	2.80575		74	5.93425	Up_WT_R2_OocInt_polyA_TPs_SQU	WT	21.4705		74	1.79036	Up_WT_R2_OocInt_polyA_TPs_ACT	WT	11.8354		74	1.77798	Up_WT_R2_OocInt_polyA_TPs_FER	WT	10.6809		74	10.3118	Up_WT_R2_Embryos_polyA_TPs_T1	WT	10.3118		74
	75	1.57643	Up_WT_R2_Oocytes_polyA_TPs_T1	WT	2.34974		75	2.49584	Up_WT_R2_Oocytes_polyA_TPs_T2	WT	8.57985		75	2.47596	Up_WT_R2_Oocytes_polyA_TPs_T3	WT	5.42425		75	1.53544	Up_WT_R2_Oocytes_polyA_TPs_T4	WT	2.73646		75	5.73666	Up_WT_R2_OocInt_polyA_TPs_SQU	WT	20.7556		75	1.79706	Up_WT_R2_OocInt_polyA_TPs_ACT	WT	11.8797		75	1.78774	Up_WT_R2_OocInt_polyA_TPs_FER	WT	10.7395		75	9.40176	Up_WT_R2_Embryos_polyA_TPs_T1	WT	9.40176		75
	76	1.58032	Up_WT_R2_Oocytes_polyA_TPs_T1	WT	2.35554		76	2.42713	Up_WT_R2_Oocytes_polyA_TPs_T2	WT	8.34365		76	2.6781	Up_WT_R2_Oocytes_polyA_TPs_T3	WT	5.86708		76	1.39454	Up_WT_R2_Oocytes_polyA_TPs_T4	WT	2.48534		76	5.88425	Up_WT_R2_OocInt_polyA_TPs_SQU	WT	21.2896		76	1.8648	Up_WT_R2_OocInt_polyA_TPs_ACT	WT	12.3275		76	1.76871	Up_WT_R2_OocInt_polyA_TPs_FER	WT	10.6252		76	8.46313	Up_WT_R2_Embryos_polyA_TPs_T1	WT	8.46313		76
	77	1.60786	Up_WT_R2_Oocytes_polyA_TPs_T1	WT	2.3966		77	2.52167	Up_WT_R2_Oocytes_polyA_TPs_T2	WT	8.66863		77	2.71479	Up_WT_R2_Oocytes_polyA_TPs_T3	WT	5.94747		77	1.43222	Up_WT_R2_Oocytes_polyA_TPs_T4	WT	2.5525		77	5.84924	Up_WT_R2_OocInt_polyA_TPs_SQU	WT	21.1629		77	1.85045	Up_WT_R2_OocInt_polyA_TPs_ACT	WT	12.2327		77	1.7669	Up_WT_R2_OocInt_polyA_TPs_FER	WT	10.6143		77	8.6798	Up_WT_R2_Embryos_polyA_TPs_T1	WT	8.6798		77
	78	1.5667	Up_WT_R2_Oocytes_polyA_TPs_T1	WT	2.33525		78	2.49204	Up_WT_R2_Oocytes_polyA_TPs_T2	WT	8.56678		78	2.63874	Up_WT_R2_Oocytes_polyA_TPs_T3	WT	5.78085		78	1.55511	Up_WT_R2_Oocytes_polyA_TPs_T4	WT	2.77151		78	6.00902	Up_WT_R2_OocInt_polyA_TPs_SQU	WT	21.741		78	1.96311	Up_WT_R2_OocInt_polyA_TPs_ACT	WT	12.9774		78	1.79581	Up_WT_R2_OocInt_polyA_TPs_FER	WT	10.788		78	9.21113	Up_WT_R2_Embryos_polyA_TPs_T1	WT	9.21113		78
	79	1.87392	Up_WT_R2_Oocytes_polyA_TPs_T1	WT	2.79317		79	2.99737	Up_WT_R2_Oocytes_polyA_TPs_T2	WT	10.3039		79	3.05384	Up_WT_R2_Oocytes_polyA_TPs_T3	WT	6.69023		79	1.85226	Up_WT_R2_Oocytes_polyA_TPs_T4	WT	3.30109		79	6.27043	Up_WT_R2_OocInt_polyA_TPs_SQU	WT	22.6868		79	2.18683	Up_WT_R2_OocInt_polyA_TPs_ACT	WT	14.4563		79	1.92972	Up_WT_R2_OocInt_polyA_TPs_FER	WT	11.5924		79	9.80559	Up_WT_R2_Embryos_polyA_TPs_T1	WT	9.80559		79
	80	1.8254	Up_WT_R2_Oocytes_polyA_TPs_T1	WT	2.72084		80	2.97226	Up_WT_R2_Oocytes_polyA_TPs_T2	WT	10.2176		80	2.98551	Up_WT_R2_Oocytes_polyA_TPs_T3	WT	6.54055		80	1.7431	Up_WT_R2_Oocytes_polyA_TPs_T4	WT	3.10656		80	6.16884	Up_WT_R2_OocInt_polyA_TPs_SQU	WT	22.3192		80	2.08636	Up_WT_R2_OocInt_polyA_TPs_ACT	WT	13.7922		80	1.83036	Up_WT_R2_OocInt_polyA_TPs_FER	WT	10.9955		80	9.51732	Up_WT_R2_Embryos_polyA_TPs_T1	WT	9.51732		80
	81	1.83993	Up_WT_R2_Oocytes_polyA_TPs_T1	WT	2.7425		81	2.92942	Up_WT_R2_Oocytes_polyA_TPs_T2	WT	10.0704		81	2.83465	Up_WT_R2_Oocytes_polyA_TPs_T3	WT	6.21005		81	1.7543	Up_WT_R2_Oocytes_polyA_TPs_T4	WT	3.12652		81	6.4909	Up_WT_R2_OocInt_polyA_TPs_SQU	WT	23.4844		81	2.18033	Up_WT_R2_OocInt_polyA_TPs_ACT	WT	14.4134		81	1.84394	Up_WT_R2_OocInt_polyA_TPs_FER	WT	11.0771		81	9.02673	Up_WT_R2_Embryos_polyA_TPs_T1	WT	9.02673		81
	82	1.7716	Up_WT_R2_Oocytes_polyA_TPs_T1	WT	2.64066		82	2.8227	Up_WT_R2_Oocytes_polyA_TPs_T2	WT	9.70348		82	2.75937	Up_WT_R2_Oocytes_polyA_TPs_T3	WT	6.04512		82	1.68442	Up_WT_R2_Oocytes_polyA_TPs_T4	WT	3.00198		82	6.34629	Up_WT_R2_OocInt_polyA_TPs_SQU	WT	22.9613		82	1.97222	Up_WT_R2_OocInt_polyA_TPs_ACT	WT	13.0376		82	1.67321	Up_WT_R2_OocInt_polyA_TPs_FER	WT	10.0515		82	8.84264	Up_WT_R2_Embryos_polyA_TPs_T1	WT	8.84264		82
	83	1.79376	Up_WT_R2_Oocytes_polyA_TPs_T1	WT	2.67369		83	2.80488	Up_WT_R2_Oocytes_polyA_TPs_T2	WT	9.64223		83	2.907	Up_WT_R2_Oocytes_polyA_TPs_T3	WT	6.36854		83	1.53267	Up_WT_R2_Oocytes_polyA_TPs_T4	WT	2.73153		83	6.11927	Up_WT_R2_OocInt_polyA_TPs_SQU	WT	22.1399		83	1.92832	Up_WT_R2_OocInt_polyA_TPs_ACT	WT	12.7474		83	1.6467	Up_WT_R2_OocInt_polyA_TPs_FER	WT	9.89223		83	8.6533	Up_WT_R2_Embryos_polyA_TPs_T1	WT	8.6533		83
	84	1.9864	Up_WT_R2_Oocytes_polyA_TPs_T1	WT	2.96083		84	3.1813	Up_WT_R2_Oocytes_polyA_TPs_T2	WT	10.9362		84	3.19474	Up_WT_R2_Oocytes_polyA_TPs_T3	WT	6.99893		84	1.6425	Up_WT_R2_Oocytes_polyA_TPs_T4	WT	2.92727		84	6.15628	Up_WT_R2_OocInt_polyA_TPs_SQU	WT	22.2738		84	2.02953	Up_WT_R2_OocInt_polyA_TPs_ACT	WT	13.4165		84	1.67922	Up_WT_R2_OocInt_polyA_TPs_FER	WT	10.0876		84	8.00112	Up_WT_R2_Embryos_polyA_TPs_T1	WT	8.00112		84
	85	1.57503	Up_WT_R2_Oocytes_polyA_TPs_T1	WT	2.34766		85	2.65909	Up_WT_R2_Oocytes_polyA_TPs_T2	WT	9.14106		85	2.88611	Up_WT_R2_Oocytes_polyA_TPs_T3	WT	6.32278		85	1.31448	Up_WT_R2_Oocytes_polyA_TPs_T4	WT	2.34266		85	6.40885	Up_WT_R2_OocInt_polyA_TPs_SQU	WT	23.1876		85	2.23039	Up_WT_R2_OocInt_polyA_TPs_ACT	WT	14.7443		85	1.62761	Up_WT_R2_OocInt_polyA_TPs_FER	WT	9.77754		85	7.29188	Up_WT_R2_Embryos_polyA_TPs_T1	WT	7.29188		85
	86	1.49791	Up_WT_R2_Oocytes_polyA_TPs_T1	WT	2.23271		86	2.44761	Up_WT_R2_Oocytes_polyA_TPs_T2	WT	8.41405		86	2.57035	Up_WT_R2_Oocytes_polyA_TPs_T3	WT	5.63102		86	1.20647	Up_WT_R2_Oocytes_polyA_TPs_T4	WT	2.15017		86	6.06252	Up_WT_R2_OocInt_polyA_TPs_SQU	WT	21.9345		86	2.06689	Up_WT_R2_OocInt_polyA_TPs_ACT	WT	13.6634		86	1.57873	Up_WT_R2_OocInt_polyA_TPs_FER	WT	9.48395		86	8.06343	Up_WT_R2_Embryos_polyA_TPs_T1	WT	8.06343		86
	87	1.48245	Up_WT_R2_Oocytes_polyA_TPs_T1	WT	2.20967		87	2.26001	Up_WT_R2_Oocytes_polyA_TPs_T2	WT	7.76914		87	2.23064	Up_WT_R2_Oocytes_polyA_TPs_T3	WT	4.8868		87	1.12892	Up_WT_R2_Oocytes_polyA_TPs_T4	WT	2.01196		87	5.32373	Up_WT_R2_OocInt_polyA_TPs_SQU	WT	19.2616		87	1.74478	Up_WT_R2_OocInt_polyA_TPs_ACT	WT	11.5341		87	1.33632	Up_WT_R2_OocInt_polyA_TPs_FER	WT	8.02768		87	8.5004	Up_WT_R2_Embryos_polyA_TPs_T1	WT	8.5004		87
	88	1.3274	Up_WT_R2_Oocytes_polyA_TPs_T1	WT	1.97856		88	2.05181	Up_WT_R2_Oocytes_polyA_TPs_T2	WT	7.05342		88	2.16811	Up_WT_R2_Oocytes_polyA_TPs_T3	WT	4.74981		88	1.19842	Up_WT_R2_Oocytes_polyA_TPs_T4	WT	2.13583		88	5.20865	Up_WT_R2_OocInt_polyA_TPs_SQU	WT	18.8452		88	1.69537	Up_WT_R2_OocInt_polyA_TPs_ACT	WT	11.2074		88	1.28856	Up_WT_R2_OocInt_polyA_TPs_FER	WT	7.74077		88	8.68504	Up_WT_R2_Embryos_polyA_TPs_T1	WT	8.68504		88
	89	1.19394	Up_WT_R2_Oocytes_polyA_TPs_T1	WT	1.77962		89	1.91618	Up_WT_R2_Oocytes_polyA_TPs_T2	WT	6.58716		89	2.05722	Up_WT_R2_Oocytes_polyA_TPs_T3	WT	4.50689		89	1.08088	Up_WT_R2_Oocytes_polyA_TPs_T4	WT	1.92635		89	5.20023	Up_WT_R2_OocInt_polyA_TPs_SQU	WT	18.8147		89	1.64778	Up_WT_R2_OocInt_polyA_TPs_ACT	WT	10.8929		89	1.21106	Up_WT_R2_OocInt_polyA_TPs_FER	WT	7.27522		89	8.20629	Up_WT_R2_Embryos_polyA_TPs_T1	WT	8.20629		89
	90	1.07923	Up_WT_R2_Oocytes_polyA_TPs_T1	WT	1.60864		90	1.57081	Up_WT_R2_Oocytes_polyA_TPs_T2	WT	5.39991		90	1.9373	Up_WT_R2_Oocytes_polyA_TPs_T3	WT	4.24416		90	1.03429	Up_WT_R2_Oocytes_polyA_TPs_T4	WT	1.8433		90	5.74164	Up_WT_R2_OocInt_polyA_TPs_SQU	WT	20.7736		90	1.83868	Up_WT_R2_OocInt_polyA_TPs_ACT	WT	12.1548		90	1.30603	Up_WT_R2_OocInt_polyA_TPs_FER	WT	7.84574		90	8.08715	Up_WT_R2_Embryos_polyA_TPs_T1	WT	8.08715		90
	91	1.34139	Up_WT_R2_Oocytes_polyA_TPs_T1	WT	1.99941		91	1.99101	Up_WT_R2_Oocytes_polyA_TPs_T2	WT	6.84442		91	2.25198	Up_WT_R2_Oocytes_polyA_TPs_T3	WT	4.93354		91	1.24314	Up_WT_R2_Oocytes_polyA_TPs_T4	WT	2.21553		91	5.88236	Up_WT_R2_OocInt_polyA_TPs_SQU	WT	21.2827		91	1.98316	Up_WT_R2_OocInt_polyA_TPs_ACT	WT	13.11		91	1.26337	Up_WT_R2_OocInt_polyA_TPs_FER	WT	7.58944		91	8.16813	Up_WT_R2_Embryos_polyA_TPs_T1	WT	8.16813		91
	92	1.25321	Up_WT_R2_Oocytes_polyA_TPs_T1	WT	1.86797		92	1.73242	Up_WT_R2_Oocytes_polyA_TPs_T2	WT	5.95546		92	2.13371	Up_WT_R2_Oocytes_polyA_TPs_T3	WT	4.67446		92	1.06122	Up_WT_R2_Oocytes_polyA_TPs_T4	WT	1.8913		92	6.11738	Up_WT_R2_OocInt_polyA_TPs_SQU	WT	22.133		92	2.07087	Up_WT_R2_OocInt_polyA_TPs_ACT	WT	13.6897		92	1.27918	Up_WT_R2_OocInt_polyA_TPs_FER	WT	7.68441		92	8.233	Up_WT_R2_Embryos_polyA_TPs_T1	WT	8.233		92
	93	1.55159	Up_WT_R2_Oocytes_polyA_TPs_T1	WT	2.31272		93	2.14602	Up_WT_R2_Oocytes_polyA_TPs_T2	WT	7.37728		93	2.50797	Up_WT_R2_Oocytes_polyA_TPs_T3	WT	5.49436		93	1.19923	Up_WT_R2_Oocytes_polyA_TPs_T4	WT	2.13726		93	5.54736	Up_WT_R2_OocInt_polyA_TPs_SQU	WT	20.0707		93	1.99704	Up_WT_R2_OocInt_polyA_TPs_ACT	WT	13.2017		93	1.18499	Up_WT_R2_OocInt_polyA_TPs_FER	WT	7.11858		93	8.03645	Up_WT_R2_Embryos_polyA_TPs_T1	WT	8.03645		93
	94	1.70366	Up_WT_R2_Oocytes_polyA_TPs_T1	WT	2.5394		94	2.34627	Up_WT_R2_Oocytes_polyA_TPs_T2	WT	8.06567		94	2.57072	Up_WT_R2_Oocytes_polyA_TPs_T3	WT	5.63184		94	1.20884	Up_WT_R2_Oocytes_polyA_TPs_T4	WT	2.1544		94	4.87406	Up_WT_R2_OocInt_polyA_TPs_SQU	WT	17.6346		94	1.81472	Up_WT_R2_OocInt_polyA_TPs_ACT	WT	11.9964		94	1.0851	Up_WT_R2_OocInt_polyA_TPs_FER	WT	6.51856		94	8.16087	Up_WT_R2_Embryos_polyA_TPs_T1	WT	8.16087		94
	95	1.6559	Up_WT_R2_Oocytes_polyA_TPs_T1	WT	2.4682		95	2.339	Up_WT_R2_Oocytes_polyA_TPs_T2	WT	8.04069		95	2.27315	Up_WT_R2_Oocytes_polyA_TPs_T3	WT	4.97993		95	1.14995	Up_WT_R2_Oocytes_polyA_TPs_T4	WT	2.04943		95	4.06788	Up_WT_R2_OocInt_polyA_TPs_SQU	WT	14.7178		95	1.56324	Up_WT_R2_OocInt_polyA_TPs_ACT	WT	10.334		95	0.976588	Up_WT_R2_OocInt_polyA_TPs_FER	WT	5.86667		95	8.06321	Up_WT_R2_Embryos_polyA_TPs_T1	WT	8.06321		95
	96	1.56096	Up_WT_R2_Oocytes_polyA_TPs_T1	WT	2.32669		96	2.25869	Up_WT_R2_Oocytes_polyA_TPs_T2	WT	7.76462		96	2.05239	Up_WT_R2_Oocytes_polyA_TPs_T3	WT	4.49629		96	1.10694	Up_WT_R2_Oocytes_polyA_TPs_T4	WT	1.97278		96	3.7039	Up_WT_R2_OocInt_polyA_TPs_SQU	WT	13.4009		96	1.35781	Up_WT_R2_OocInt_polyA_TPs_ACT	WT	8.97595		96	0.920727	Up_WT_R2_OocInt_polyA_TPs_FER	WT	5.53109		96	8.77364	Up_WT_R2_Embryos_polyA_TPs_T1	WT	8.77364		96
	97	1.01253	Up_WT_R2_Oocytes_polyA_TPs_T1	WT	1.50923		97	1.56018	Up_WT_R2_Oocytes_polyA_TPs_T2	WT	5.36337		97	1.36757	Up_WT_R2_Oocytes_polyA_TPs_T3	WT	2.99603		97	0.765006	Up_WT_R2_Oocytes_polyA_TPs_T4	WT	1.36339		97	3.06001	Up_WT_R2_OocInt_polyA_TPs_SQU	WT	11.0713		97	1.01904	Up_WT_R2_OocInt_polyA_TPs_ACT	WT	6.73649		97	0.728991	Up_WT_R2_OocInt_polyA_TPs_FER	WT	4.37928		97	8.44748	Up_WT_R2_Embryos_polyA_TPs_T1	WT	8.44748		97
	98	0.936601	Up_WT_R2_Oocytes_polyA_TPs_T1	WT	1.39605		98	1.5627	Up_WT_R2_Oocytes_polyA_TPs_T2	WT	5.37204		98	1.23318	Up_WT_R2_Oocytes_polyA_TPs_T3	WT	2.70161		98	0.819236	Up_WT_R2_Oocytes_polyA_TPs_T4	WT	1.46004		98	2.49502	Up_WT_R2_OocInt_polyA_TPs_SQU	WT	9.02712		98	0.817246	Up_WT_R2_OocInt_polyA_TPs_ACT	WT	5.4025		98	0.606085	Up_WT_R2_OocInt_polyA_TPs_FER	WT	3.64094		98	7.00682	Up_WT_R2_Embryos_polyA_TPs_T1	WT	7.00682		98
	99	0.836918	Up_WT_R2_Oocytes_polyA_TPs_T1	WT	1.24747		99	1.32462	Up_WT_R2_Oocytes_polyA_TPs_T2	WT	4.55358		99	1.17716	Up_WT_R2_Oocytes_polyA_TPs_T3	WT	2.57888		99	0.786477	Up_WT_R2_Oocytes_polyA_TPs_T4	WT	1.40166		99	1.76626	Up_WT_R2_OocInt_polyA_TPs_SQU	WT	6.39043		99	0.643438	Up_WT_R2_OocInt_polyA_TPs_ACT	WT	4.25353		99	0.47555	Up_WT_R2_OocInt_polyA_TPs_FER	WT	2.85678		99	4.5051	Up_WT_R2_Embryos_polyA_TPs_T1	WT	4.5051		99
	100	0.508986	Up_WT_R2_Oocytes_polyA_TPs_T1	WT	0.758668		100	0.700122	Up_WT_R2_Oocytes_polyA_TPs_T2	WT	2.40678		100	0.765306	Up_WT_R2_Oocytes_polyA_TPs_T3	WT	1.6766		100	0.515687	Up_WT_R2_Oocytes_polyA_TPs_T4	WT	0.919057		100	1.04445	Up_WT_R2_OocInt_polyA_TPs_SQU	WT	3.77888		100	0.372985	Up_WT_R2_OocInt_polyA_TPs_ACT	WT	2.46566		100	0.298348	Up_WT_R2_OocInt_polyA_TPs_FER	WT	1.79227		100	2.32988	Up_WT_R2_Embryos_polyA_TPs_T1	WT	2.32988		100
	1	0.171311	Up_WT_R3_Oocytes_polyA_TPs_T1	WT	0.171311		1	0.180448	Up_WT_R3_Oocytes_polyA_TPs_T2	WT	0.874873		1	0.275925	Up_WT_R3_Oocytes_polyA_TPs_T3	WT	0.90289		1	0.133699	Up_WT_R3_Oocytes_polyA_TPs_T4	WT	0.174472		1	2.1087	Up_WT_R3_OocInt_polyA_TPs_SQU	WT	3.94392		1	2.42353	Up_WT_R3_OocInt_polyA_TPs_ACT	WT	2.42353		1	1.76064	Up_WT_R3_OocInt_polyA_TPs_FER	WT	1.76064		1	0.346367	Up_WT_R3_Embryos_polyA_TPs_T1	WT	1.94921		1
	2	0.404301	Up_WT_R3_Oocytes_polyA_TPs_T1	WT	0.404301		2	0.366548	Up_WT_R3_Oocytes_polyA_TPs_T2	WT	1.77715		2	0.388674	Up_WT_R3_Oocytes_polyA_TPs_T3	WT	1.27183		2	0.377688	Up_WT_R3_Oocytes_polyA_TPs_T4	WT	0.492869		2	3.75793	Up_WT_R3_OocInt_polyA_TPs_SQU	WT	7.0285		2	4.30272	Up_WT_R3_OocInt_polyA_TPs_ACT	WT	4.30272		2	3.46026	Up_WT_R3_OocInt_polyA_TPs_FER	WT	3.46026		2	0.500722	Up_WT_R3_Embryos_polyA_TPs_T1	WT	2.81786		2
	3	0.611566	Up_WT_R3_Oocytes_polyA_TPs_T1	WT	0.611566		3	0.553425	Up_WT_R3_Oocytes_polyA_TPs_T2	WT	2.6832		3	0.546931	Up_WT_R3_Oocytes_polyA_TPs_T3	WT	1.78968		3	0.615432	Up_WT_R3_Oocytes_polyA_TPs_T4	WT	0.803116		3	5.35748	Up_WT_R3_OocInt_polyA_TPs_SQU	WT	10.0202		3	6.3022	Up_WT_R3_OocInt_polyA_TPs_ACT	WT	6.3022		3	4.98956	Up_WT_R3_OocInt_polyA_TPs_FER	WT	4.98956		3	0.943589	Up_WT_R3_Embryos_polyA_TPs_T1	WT	5.31014		3
	4	0.815456	Up_WT_R3_Oocytes_polyA_TPs_T1	WT	0.815456		4	0.688099	Up_WT_R3_Oocytes_polyA_TPs_T2	WT	3.33614		4	0.663988	Up_WT_R3_Oocytes_polyA_TPs_T3	WT	2.17272		4	0.829985	Up_WT_R3_Oocytes_polyA_TPs_T4	WT	1.0831		4	6.43321	Up_WT_R3_OocInt_polyA_TPs_SQU	WT	12.0321		4	7.29042	Up_WT_R3_OocInt_polyA_TPs_ACT	WT	7.29042		4	6.14703	Up_WT_R3_OocInt_polyA_TPs_FER	WT	6.14703		4	1.18981	Up_WT_R3_Embryos_polyA_TPs_T1	WT	6.69578		4
	5	0.870425	Up_WT_R3_Oocytes_polyA_TPs_T1	WT	0.870425		5	0.877683	Up_WT_R3_Oocytes_polyA_TPs_T2	WT	4.25532		5	0.951351	Up_WT_R3_Oocytes_polyA_TPs_T3	WT	3.11304		5	1.11598	Up_WT_R3_Oocytes_polyA_TPs_T4	WT	1.45632		5	6.97847	Up_WT_R3_OocInt_polyA_TPs_SQU	WT	13.0519		5	8.10807	Up_WT_R3_OocInt_polyA_TPs_ACT	WT	8.10807		5	6.73932	Up_WT_R3_OocInt_polyA_TPs_FER	WT	6.73932		5	1.18333	Up_WT_R3_Embryos_polyA_TPs_T1	WT	6.6593		5
	6	0.924601	Up_WT_R3_Oocytes_polyA_TPs_T1	WT	0.924601		6	0.74671	Up_WT_R3_Oocytes_polyA_TPs_T2	WT	3.62031		6	1.08995	Up_WT_R3_Oocytes_polyA_TPs_T3	WT	3.56657		6	1.39464	Up_WT_R3_Oocytes_polyA_TPs_T4	WT	1.81996		6	7.80372	Up_WT_R3_OocInt_polyA_TPs_SQU	WT	14.5954		6	9.31065	Up_WT_R3_OocInt_polyA_TPs_ACT	WT	9.31065		6	7.47698	Up_WT_R3_OocInt_polyA_TPs_FER	WT	7.47698		6	1.11224	Up_WT_R3_Embryos_polyA_TPs_T1	WT	6.25926		6
	7	1.51105	Up_WT_R3_Oocytes_polyA_TPs_T1	WT	1.51105		7	0.980986	Up_WT_R3_Oocytes_polyA_TPs_T2	WT	4.75616		7	1.47287	Up_WT_R3_Oocytes_polyA_TPs_T3	WT	4.81957		7	1.92441	Up_WT_R3_Oocytes_polyA_TPs_T4	WT	2.51128		7	9.14126	Up_WT_R3_OocInt_polyA_TPs_SQU	WT	17.097		7	10.419	Up_WT_R3_OocInt_polyA_TPs_ACT	WT	10.419		7	8.18568	Up_WT_R3_OocInt_polyA_TPs_FER	WT	8.18568		7	1.45209	Up_WT_R3_Embryos_polyA_TPs_T1	WT	8.17181		7
	8	2.3049	Up_WT_R3_Oocytes_polyA_TPs_T1	WT	2.3049		8	1.58909	Up_WT_R3_Oocytes_polyA_TPs_T2	WT	7.70446		8	2.08082	Up_WT_R3_Oocytes_polyA_TPs_T3	WT	6.80892		8	2.78597	Up_WT_R3_Oocytes_polyA_TPs_T4	WT	3.63558		8	9.58287	Up_WT_R3_OocInt_polyA_TPs_SQU	WT	17.9229		8	11.3599	Up_WT_R3_OocInt_polyA_TPs_ACT	WT	11.3599		8	8.55814	Up_WT_R3_OocInt_polyA_TPs_FER	WT	8.55814		8	1.81217	Up_WT_R3_Embryos_polyA_TPs_T1	WT	10.1982		8
	9	3.18474	Up_WT_R3_Oocytes_polyA_TPs_T1	WT	3.18474		9	2.36438	Up_WT_R3_Oocytes_polyA_TPs_T2	WT	11.4633		9	2.76404	Up_WT_R3_Oocytes_polyA_TPs_T3	WT	9.04457		9	3.97664	Up_WT_R3_Oocytes_polyA_TPs_T4	WT	5.18936		9	9.82568	Up_WT_R3_OocInt_polyA_TPs_SQU	WT	18.3771		9	11.815	Up_WT_R3_OocInt_polyA_TPs_ACT	WT	11.815		9	9.07106	Up_WT_R3_OocInt_polyA_TPs_FER	WT	9.07106		9	2.05604	Up_WT_R3_Embryos_polyA_TPs_T1	WT	11.5706		9
	10	3.50757	Up_WT_R3_Oocytes_polyA_TPs_T1	WT	3.50757		10	2.71323	Up_WT_R3_Oocytes_polyA_TPs_T2	WT	13.1547		10	3.1848	Up_WT_R3_Oocytes_polyA_TPs_T3	WT	10.4214		10	4.43742	Up_WT_R3_Oocytes_polyA_TPs_T4	WT	5.79067		10	10.2761	Up_WT_R3_OocInt_polyA_TPs_SQU	WT	19.2194		10	11.8236	Up_WT_R3_OocInt_polyA_TPs_ACT	WT	11.8236		10	9.40122	Up_WT_R3_OocInt_polyA_TPs_FER	WT	9.40122		10	1.9237	Up_WT_R3_Embryos_polyA_TPs_T1	WT	10.8258		10
	11	3.93944	Up_WT_R3_Oocytes_polyA_TPs_T1	WT	3.93944		11	2.86818	Up_WT_R3_Oocytes_polyA_TPs_T2	WT	13.906		11	3.62345	Up_WT_R3_Oocytes_polyA_TPs_T3	WT	11.8568		11	4.54244	Up_WT_R3_Oocytes_polyA_TPs_T4	WT	5.92771		11	10.0005	Up_WT_R3_OocInt_polyA_TPs_SQU	WT	18.704		11	11.2971	Up_WT_R3_OocInt_polyA_TPs_ACT	WT	11.2971		11	9.26857	Up_WT_R3_OocInt_polyA_TPs_FER	WT	9.26857		11	1.9557	Up_WT_R3_Embryos_polyA_TPs_T1	WT	11.0059		11
	12	3.88628	Up_WT_R3_Oocytes_polyA_TPs_T1	WT	3.88628		12	2.90328	Up_WT_R3_Oocytes_polyA_TPs_T2	WT	14.0761		12	3.63458	Up_WT_R3_Oocytes_polyA_TPs_T3	WT	11.8932		12	4.79017	Up_WT_R3_Oocytes_polyA_TPs_T4	WT	6.25099		12	9.45815	Up_WT_R3_OocInt_polyA_TPs_SQU	WT	17.6897		12	10.7618	Up_WT_R3_OocInt_polyA_TPs_ACT	WT	10.7618		12	9.12612	Up_WT_R3_OocInt_polyA_TPs_FER	WT	9.12612		12	2.12383	Up_WT_R3_Embryos_polyA_TPs_T1	WT	11.9521		12
	13	4.12461	Up_WT_R3_Oocytes_polyA_TPs_T1	WT	4.12461		13	2.82678	Up_WT_R3_Oocytes_polyA_TPs_T2	WT	13.7052		13	3.55712	Up_WT_R3_Oocytes_polyA_TPs_T3	WT	11.6397		13	4.32663	Up_WT_R3_Oocytes_polyA_TPs_T4	WT	5.64608		13	9.10542	Up_WT_R3_OocInt_polyA_TPs_SQU	WT	17.0299		13	10.3536	Up_WT_R3_OocInt_polyA_TPs_ACT	WT	10.3536		13	8.46375	Up_WT_R3_OocInt_polyA_TPs_FER	WT	8.46375		13	1.81601	Up_WT_R3_Embryos_polyA_TPs_T1	WT	10.2198		13
	14	4.17267	Up_WT_R3_Oocytes_polyA_TPs_T1	WT	4.17267		14	2.82393	Up_WT_R3_Oocytes_polyA_TPs_T2	WT	13.6914		14	3.45633	Up_WT_R3_Oocytes_polyA_TPs_T3	WT	11.3099		14	4.38646	Up_WT_R3_Oocytes_polyA_TPs_T4	WT	5.72416		14	9.44782	Up_WT_R3_OocInt_polyA_TPs_SQU	WT	17.6703		14	10.6685	Up_WT_R3_OocInt_polyA_TPs_ACT	WT	10.6685		14	8.50044	Up_WT_R3_OocInt_polyA_TPs_FER	WT	8.50044		14	2.06736	Up_WT_R3_Embryos_polyA_TPs_T1	WT	11.6343		14
	15	4.18992	Up_WT_R3_Oocytes_polyA_TPs_T1	WT	4.18992		15	2.87622	Up_WT_R3_Oocytes_polyA_TPs_T2	WT	13.9449		15	3.4939	Up_WT_R3_Oocytes_polyA_TPs_T3	WT	11.4328		15	4.5962	Up_WT_R3_Oocytes_polyA_TPs_T4	WT	5.99786		15	10.0166	Up_WT_R3_OocInt_polyA_TPs_SQU	WT	18.7342		15	11.6665	Up_WT_R3_OocInt_polyA_TPs_ACT	WT	11.6665		15	8.95642	Up_WT_R3_OocInt_polyA_TPs_FER	WT	8.95642		15	2.22078	Up_WT_R3_Embryos_polyA_TPs_T1	WT	12.4976		15
	16	4.09634	Up_WT_R3_Oocytes_polyA_TPs_T1	WT	4.09634		16	2.73682	Up_WT_R3_Oocytes_polyA_TPs_T2	WT	13.269		16	3.42833	Up_WT_R3_Oocytes_polyA_TPs_T3	WT	11.2183		16	4.37606	Up_WT_R3_Oocytes_polyA_TPs_T4	WT	5.7106		16	10.0262	Up_WT_R3_OocInt_polyA_TPs_SQU	WT	18.752		16	12.0795	Up_WT_R3_OocInt_polyA_TPs_ACT	WT	12.0795		16	9.24608	Up_WT_R3_OocInt_polyA_TPs_FER	WT	9.24608		16	2.12561	Up_WT_R3_Embryos_polyA_TPs_T1	WT	11.9621		16
	17	3.8948	Up_WT_R3_Oocytes_polyA_TPs_T1	WT	3.8948		17	2.67791	Up_WT_R3_Oocytes_polyA_TPs_T2	WT	12.9834		17	3.43998	Up_WT_R3_Oocytes_polyA_TPs_T3	WT	11.2564		17	3.92559	Up_WT_R3_Oocytes_polyA_TPs_T4	WT	5.12274		17	11.1597	Up_WT_R3_OocInt_polyA_TPs_SQU	WT	20.8721		17	13.2671	Up_WT_R3_OocInt_polyA_TPs_ACT	WT	13.2671		17	9.92688	Up_WT_R3_OocInt_polyA_TPs_FER	WT	9.92688		17	1.94969	Up_WT_R3_Embryos_polyA_TPs_T1	WT	10.9721		17
	18	4.5937	Up_WT_R3_Oocytes_polyA_TPs_T1	WT	4.5937		18	2.98471	Up_WT_R3_Oocytes_polyA_TPs_T2	WT	14.4709		18	4.05423	Up_WT_R3_Oocytes_polyA_TPs_T3	WT	13.2663		18	4.89217	Up_WT_R3_Oocytes_polyA_TPs_T4	WT	6.38409		18	11.7093	Up_WT_R3_OocInt_polyA_TPs_SQU	WT	21.8999		18	13.5855	Up_WT_R3_OocInt_polyA_TPs_ACT	WT	13.5855		18	10.6005	Up_WT_R3_OocInt_polyA_TPs_FER	WT	10.6005		18	1.98124	Up_WT_R3_Embryos_polyA_TPs_T1	WT	11.1496		18
	19	4.84376	Up_WT_R3_Oocytes_polyA_TPs_T1	WT	4.84376		19	3.08563	Up_WT_R3_Oocytes_polyA_TPs_T2	WT	14.9602		19	4.12589	Up_WT_R3_Oocytes_polyA_TPs_T3	WT	13.5009		19	4.83338	Up_WT_R3_Oocytes_polyA_TPs_T4	WT	6.30738		19	11.6793	Up_WT_R3_OocInt_polyA_TPs_SQU	WT	21.8439		19	13.6971	Up_WT_R3_OocInt_polyA_TPs_ACT	WT	13.6971		19	10.4427	Up_WT_R3_OocInt_polyA_TPs_FER	WT	10.4427		19	2.16653	Up_WT_R3_Embryos_polyA_TPs_T1	WT	12.1924		19
	20	4.9909	Up_WT_R3_Oocytes_polyA_TPs_T1	WT	4.9909		20	3.26765	Up_WT_R3_Oocytes_polyA_TPs_T2	WT	15.8427		20	4.04255	Up_WT_R3_Oocytes_polyA_TPs_T3	WT	13.2282		20	4.98659	Up_WT_R3_Oocytes_polyA_TPs_T4	WT	6.50731		20	12.4621	Up_WT_R3_OocInt_polyA_TPs_SQU	WT	23.3079		20	14.8142	Up_WT_R3_OocInt_polyA_TPs_ACT	WT	14.8142		20	11.3285	Up_WT_R3_OocInt_polyA_TPs_FER	WT	11.3285		20	2.07482	Up_WT_R3_Embryos_polyA_TPs_T1	WT	11.6763		20
	21	4.47767	Up_WT_R3_Oocytes_polyA_TPs_T1	WT	4.47767		21	2.94682	Up_WT_R3_Oocytes_polyA_TPs_T2	WT	14.2872		21	3.88527	Up_WT_R3_Oocytes_polyA_TPs_T3	WT	12.7135		21	4.23969	Up_WT_R3_Oocytes_polyA_TPs_T4	WT	5.53263		21	13.0455	Up_WT_R3_OocInt_polyA_TPs_SQU	WT	24.3991		21	15.2262	Up_WT_R3_OocInt_polyA_TPs_ACT	WT	15.2262		21	11.6929	Up_WT_R3_OocInt_polyA_TPs_FER	WT	11.6929		21	2.10157	Up_WT_R3_Embryos_polyA_TPs_T1	WT	11.8268		21
	22	4.48283	Up_WT_R3_Oocytes_polyA_TPs_T1	WT	4.48283		22	3.0215	Up_WT_R3_Oocytes_polyA_TPs_T2	WT	14.6493		22	3.82194	Up_WT_R3_Oocytes_polyA_TPs_T3	WT	12.5062		22	4.29749	Up_WT_R3_Oocytes_polyA_TPs_T4	WT	5.60807		22	12.6464	Up_WT_R3_OocInt_polyA_TPs_SQU	WT	23.6526		22	15.0748	Up_WT_R3_OocInt_polyA_TPs_ACT	WT	15.0748		22	11.7873	Up_WT_R3_OocInt_polyA_TPs_FER	WT	11.7873		22	2.08732	Up_WT_R3_Embryos_polyA_TPs_T1	WT	11.7466		22
	23	4.31999	Up_WT_R3_Oocytes_polyA_TPs_T1	WT	4.31999		23	3.09507	Up_WT_R3_Oocytes_polyA_TPs_T2	WT	15.006		23	3.61741	Up_WT_R3_Oocytes_polyA_TPs_T3	WT	11.837		23	4.1685	Up_WT_R3_Oocytes_polyA_TPs_T4	WT	5.43973		23	12.7737	Up_WT_R3_OocInt_polyA_TPs_SQU	WT	23.8907		23	15.1751	Up_WT_R3_OocInt_polyA_TPs_ACT	WT	15.1751		23	11.9118	Up_WT_R3_OocInt_polyA_TPs_FER	WT	11.9118		23	1.96662	Up_WT_R3_Embryos_polyA_TPs_T1	WT	11.0673		23
	24	4.72758	Up_WT_R3_Oocytes_polyA_TPs_T1	WT	4.72758		24	3.40182	Up_WT_R3_Oocytes_polyA_TPs_T2	WT	16.4932		24	3.60019	Up_WT_R3_Oocytes_polyA_TPs_T3	WT	11.7806		24	4.07251	Up_WT_R3_Oocytes_polyA_TPs_T4	WT	5.31447		24	13.3811	Up_WT_R3_OocInt_polyA_TPs_SQU	WT	25.0268		24	15.7491	Up_WT_R3_OocInt_polyA_TPs_ACT	WT	15.7491		24	12.8629	Up_WT_R3_OocInt_polyA_TPs_FER	WT	12.8629		24	1.96144	Up_WT_R3_Embryos_polyA_TPs_T1	WT	11.0382		24
	25	5.21476	Up_WT_R3_Oocytes_polyA_TPs_T1	WT	5.21476		25	3.76167	Up_WT_R3_Oocytes_polyA_TPs_T2	WT	18.2379		25	4.11893	Up_WT_R3_Oocytes_polyA_TPs_T3	WT	13.4781		25	4.87537	Up_WT_R3_Oocytes_polyA_TPs_T4	WT	6.36217		25	13.0501	Up_WT_R3_OocInt_polyA_TPs_SQU	WT	24.4077		25	15.9152	Up_WT_R3_OocInt_polyA_TPs_ACT	WT	15.9152		25	12.8354	Up_WT_R3_OocInt_polyA_TPs_FER	WT	12.8354		25	1.89465	Up_WT_R3_Embryos_polyA_TPs_T1	WT	10.6623		25
	26	5.3325	Up_WT_R3_Oocytes_polyA_TPs_T1	WT	5.3325		26	3.78076	Up_WT_R3_Oocytes_polyA_TPs_T2	WT	18.3305		26	4.27719	Up_WT_R3_Oocytes_polyA_TPs_T3	WT	13.9959		26	5.12011	Up_WT_R3_Oocytes_polyA_TPs_T4	WT	6.68154		26	13.2636	Up_WT_R3_OocInt_polyA_TPs_SQU	WT	24.807		26	15.9656	Up_WT_R3_OocInt_polyA_TPs_ACT	WT	15.9656		26	12.9824	Up_WT_R3_OocInt_polyA_TPs_FER	WT	12.9824		26	1.92258	Up_WT_R3_Embryos_polyA_TPs_T1	WT	10.8195		26
	27	5.68994	Up_WT_R3_Oocytes_polyA_TPs_T1	WT	5.68994		27	4.03414	Up_WT_R3_Oocytes_polyA_TPs_T2	WT	19.5589		27	4.48108	Up_WT_R3_Oocytes_polyA_TPs_T3	WT	14.6631		27	5.20485	Up_WT_R3_Oocytes_polyA_TPs_T4	WT	6.79213		27	13.2053	Up_WT_R3_OocInt_polyA_TPs_SQU	WT	24.6979		27	15.4009	Up_WT_R3_OocInt_polyA_TPs_ACT	WT	15.4009		27	12.4684	Up_WT_R3_OocInt_polyA_TPs_FER	WT	12.4684		27	1.90945	Up_WT_R3_Embryos_polyA_TPs_T1	WT	10.7456		27
	28	5.56463	Up_WT_R3_Oocytes_polyA_TPs_T1	WT	5.56463		28	3.85173	Up_WT_R3_Oocytes_polyA_TPs_T2	WT	18.6745		28	4.15507	Up_WT_R3_Oocytes_polyA_TPs_T3	WT	13.5963		28	5.1393	Up_WT_R3_Oocytes_polyA_TPs_T4	WT	6.70659		28	13.0026	Up_WT_R3_OocInt_polyA_TPs_SQU	WT	24.3189		28	14.7913	Up_WT_R3_OocInt_polyA_TPs_ACT	WT	14.7913		28	11.8452	Up_WT_R3_OocInt_polyA_TPs_FER	WT	11.8452		28	2.11473	Up_WT_R3_Embryos_polyA_TPs_T1	WT	11.9008		28
	29	6.15333	Up_WT_R3_Oocytes_polyA_TPs_T1	WT	6.15333		29	3.97571	Up_WT_R3_Oocytes_polyA_TPs_T2	WT	19.2756		29	4.24292	Up_WT_R3_Oocytes_polyA_TPs_T3	WT	13.8838		29	5.32539	Up_WT_R3_Oocytes_polyA_TPs_T4	WT	6.94943		29	11.3234	Up_WT_R3_OocInt_polyA_TPs_SQU	WT	21.1783		29	12.8877	Up_WT_R3_OocInt_polyA_TPs_ACT	WT	12.8877		29	10.0015	Up_WT_R3_OocInt_polyA_TPs_FER	WT	10.0015		29	2.14223	Up_WT_R3_Embryos_polyA_TPs_T1	WT	12.0556		29
	30	6.55048	Up_WT_R3_Oocytes_polyA_TPs_T1	WT	6.55048		30	4.14665	Up_WT_R3_Oocytes_polyA_TPs_T2	WT	20.1044		30	4.35659	Up_WT_R3_Oocytes_polyA_TPs_T3	WT	14.2558		30	5.50154	Up_WT_R3_Oocytes_polyA_TPs_T4	WT	7.17931		30	10.7135	Up_WT_R3_OocInt_polyA_TPs_SQU	WT	20.0376		30	12.3788	Up_WT_R3_OocInt_polyA_TPs_ACT	WT	12.3788		30	9.49667	Up_WT_R3_OocInt_polyA_TPs_FER	WT	9.49667		30	2.10427	Up_WT_R3_Embryos_polyA_TPs_T1	WT	11.842		30
	31	6.06554	Up_WT_R3_Oocytes_polyA_TPs_T1	WT	6.06554		31	3.89433	Up_WT_R3_Oocytes_polyA_TPs_T2	WT	18.8811		31	4.37419	Up_WT_R3_Oocytes_polyA_TPs_T3	WT	14.3133		31	5.16346	Up_WT_R3_Oocytes_polyA_TPs_T4	WT	6.73813		31	10.5625	Up_WT_R3_OocInt_polyA_TPs_SQU	WT	19.7552		31	12.5521	Up_WT_R3_OocInt_polyA_TPs_ACT	WT	12.5521		31	9.39904	Up_WT_R3_OocInt_polyA_TPs_FER	WT	9.39904		31	2.05885	Up_WT_R3_Embryos_polyA_TPs_T1	WT	11.5864		31
	32	6.48656	Up_WT_R3_Oocytes_polyA_TPs_T1	WT	6.48656		32	4.17439	Up_WT_R3_Oocytes_polyA_TPs_T2	WT	20.2389		32	4.62743	Up_WT_R3_Oocytes_polyA_TPs_T3	WT	15.142		32	5.32499	Up_WT_R3_Oocytes_polyA_TPs_T4	WT	6.94891		32	11.5174	Up_WT_R3_OocInt_polyA_TPs_SQU	WT	21.5412		32	13.3341	Up_WT_R3_OocInt_polyA_TPs_ACT	WT	13.3341		32	10.3769	Up_WT_R3_OocInt_polyA_TPs_FER	WT	10.3769		32	2.05622	Up_WT_R3_Embryos_polyA_TPs_T1	WT	11.5716		32
	33	5.24234	Up_WT_R3_Oocytes_polyA_TPs_T1	WT	5.24234		33	3.53944	Up_WT_R3_Oocytes_polyA_TPs_T2	WT	17.1604		33	4.0713	Up_WT_R3_Oocytes_polyA_TPs_T3	WT	13.3222		33	4.26415	Up_WT_R3_Oocytes_polyA_TPs_T4	WT	5.56456		33	11.398	Up_WT_R3_OocInt_polyA_TPs_SQU	WT	21.3178		33	12.906	Up_WT_R3_OocInt_polyA_TPs_ACT	WT	12.906		33	10.6782	Up_WT_R3_OocInt_polyA_TPs_FER	WT	10.6782		33	2.0138	Up_WT_R3_Embryos_polyA_TPs_T1	WT	11.3329		33
	34	5.74957	Up_WT_R3_Oocytes_polyA_TPs_T1	WT	5.74957		34	3.80071	Up_WT_R3_Oocytes_polyA_TPs_T2	WT	18.4272		34	4.25368	Up_WT_R3_Oocytes_polyA_TPs_T3	WT	13.919		34	4.31086	Up_WT_R3_Oocytes_polyA_TPs_T4	WT	5.62551		34	11.5365	Up_WT_R3_OocInt_polyA_TPs_SQU	WT	21.5769		34	13.0535	Up_WT_R3_OocInt_polyA_TPs_ACT	WT	13.0535		34	10.9989	Up_WT_R3_OocInt_polyA_TPs_FER	WT	10.9989		34	2.00641	Up_WT_R3_Embryos_polyA_TPs_T1	WT	11.2913		34
	35	6.14672	Up_WT_R3_Oocytes_polyA_TPs_T1	WT	6.14672		35	4.08448	Up_WT_R3_Oocytes_polyA_TPs_T2	WT	19.803		35	4.26039	Up_WT_R3_Oocytes_polyA_TPs_T3	WT	13.941		35	4.49498	Up_WT_R3_Oocytes_polyA_TPs_T4	WT	5.86578		35	11.5484	Up_WT_R3_OocInt_polyA_TPs_SQU	WT	21.5991		35	12.8854	Up_WT_R3_OocInt_polyA_TPs_ACT	WT	12.8854		35	10.9169	Up_WT_R3_OocInt_polyA_TPs_FER	WT	10.9169		35	2.0846	Up_WT_R3_Embryos_polyA_TPs_T1	WT	11.7313		35
	36	6.67238	Up_WT_R3_Oocytes_polyA_TPs_T1	WT	6.67238		36	4.58461	Up_WT_R3_Oocytes_polyA_TPs_T2	WT	22.2278		36	4.84052	Up_WT_R3_Oocytes_polyA_TPs_T3	WT	15.8393		36	5.01375	Up_WT_R3_Oocytes_polyA_TPs_T4	WT	6.54276		36	11.5398	Up_WT_R3_OocInt_polyA_TPs_SQU	WT	21.5829		36	12.8109	Up_WT_R3_OocInt_polyA_TPs_ACT	WT	12.8109		36	10.9947	Up_WT_R3_OocInt_polyA_TPs_FER	WT	10.9947		36	1.98188	Up_WT_R3_Embryos_polyA_TPs_T1	WT	11.1533		36
	37	7.18944	Up_WT_R3_Oocytes_polyA_TPs_T1	WT	7.18944		37	4.78424	Up_WT_R3_Oocytes_polyA_TPs_T2	WT	23.1957		37	4.7406	Up_WT_R3_Oocytes_polyA_TPs_T3	WT	15.5123		37	5.25275	Up_WT_R3_Oocytes_polyA_TPs_T4	WT	6.85464		37	12.0779	Up_WT_R3_OocInt_polyA_TPs_SQU	WT	22.5894		37	13.5279	Up_WT_R3_OocInt_polyA_TPs_ACT	WT	13.5279		37	11.5667	Up_WT_R3_OocInt_polyA_TPs_FER	WT	11.5667		37	2.04238	Up_WT_R3_Embryos_polyA_TPs_T1	WT	11.4937		37
	38	7.07531	Up_WT_R3_Oocytes_polyA_TPs_T1	WT	7.07531		38	4.70898	Up_WT_R3_Oocytes_polyA_TPs_T2	WT	22.8308		38	4.6479	Up_WT_R3_Oocytes_polyA_TPs_T3	WT	15.209		38	4.82527	Up_WT_R3_Oocytes_polyA_TPs_T4	WT	6.29679		38	12.8822	Up_WT_R3_OocInt_polyA_TPs_SQU	WT	24.0936		38	14.3852	Up_WT_R3_OocInt_polyA_TPs_ACT	WT	14.3852		38	12.1338	Up_WT_R3_OocInt_polyA_TPs_FER	WT	12.1338		38	1.95283	Up_WT_R3_Embryos_polyA_TPs_T1	WT	10.9898		38
	39	7.17136	Up_WT_R3_Oocytes_polyA_TPs_T1	WT	7.17136		39	4.61166	Up_WT_R3_Oocytes_polyA_TPs_T2	WT	22.3589		39	4.76632	Up_WT_R3_Oocytes_polyA_TPs_T3	WT	15.5965		39	5.11398	Up_WT_R3_Oocytes_polyA_TPs_T4	WT	6.67355		39	13.479	Up_WT_R3_OocInt_polyA_TPs_SQU	WT	25.2099		39	14.8422	Up_WT_R3_OocInt_polyA_TPs_ACT	WT	14.8422		39	12.1227	Up_WT_R3_OocInt_polyA_TPs_FER	WT	12.1227		39	1.684	Up_WT_R3_Embryos_polyA_TPs_T1	WT	9.47685		39
	40	6.98242	Up_WT_R3_Oocytes_polyA_TPs_T1	WT	6.98242		40	4.56099	Up_WT_R3_Oocytes_polyA_TPs_T2	WT	22.1133		40	4.58443	Up_WT_R3_Oocytes_polyA_TPs_T3	WT	15.0013		40	4.62868	Up_WT_R3_Oocytes_polyA_TPs_T4	WT	6.04025		40	13.9844	Up_WT_R3_OocInt_polyA_TPs_SQU	WT	26.1551		40	15.33	Up_WT_R3_OocInt_polyA_TPs_ACT	WT	15.33		40	12.3513	Up_WT_R3_OocInt_polyA_TPs_FER	WT	12.3513		40	1.61925	Up_WT_R3_Embryos_polyA_TPs_T1	WT	9.11249		40
	41	6.15136	Up_WT_R3_Oocytes_polyA_TPs_T1	WT	6.15136		41	4.3888	Up_WT_R3_Oocytes_polyA_TPs_T2	WT	21.2784		41	4.22255	Up_WT_R3_Oocytes_polyA_TPs_T3	WT	13.8171		41	4.33561	Up_WT_R3_Oocytes_polyA_TPs_T4	WT	5.6578		41	13.6458	Up_WT_R3_OocInt_polyA_TPs_SQU	WT	25.5219		41	14.7017	Up_WT_R3_OocInt_polyA_TPs_ACT	WT	14.7017		41	11.9149	Up_WT_R3_OocInt_polyA_TPs_FER	WT	11.9149		41	1.68489	Up_WT_R3_Embryos_polyA_TPs_T1	WT	9.4819		41
	42	6.2039	Up_WT_R3_Oocytes_polyA_TPs_T1	WT	6.2039		42	4.32085	Up_WT_R3_Oocytes_polyA_TPs_T2	WT	20.949		42	4.06049	Up_WT_R3_Oocytes_polyA_TPs_T3	WT	13.2868		42	3.98252	Up_WT_R3_Oocytes_polyA_TPs_T4	WT	5.19704		42	14.2546	Up_WT_R3_OocInt_polyA_TPs_SQU	WT	26.6604		42	15.7263	Up_WT_R3_OocInt_polyA_TPs_ACT	WT	15.7263		42	12.4742	Up_WT_R3_OocInt_polyA_TPs_FER	WT	12.4742		42	1.87829	Up_WT_R3_Embryos_polyA_TPs_T1	WT	10.5703		42
	43	6.47002	Up_WT_R3_Oocytes_polyA_TPs_T1	WT	6.47002		43	4.50865	Up_WT_R3_Oocytes_polyA_TPs_T2	WT	21.8595		43	4.31289	Up_WT_R3_Oocytes_polyA_TPs_T3	WT	14.1127		43	4.61666	Up_WT_R3_Oocytes_polyA_TPs_T4	WT	6.02456		43	14.2957	Up_WT_R3_OocInt_polyA_TPs_SQU	WT	26.7374		43	16.6634	Up_WT_R3_OocInt_polyA_TPs_ACT	WT	16.6634		43	13.1791	Up_WT_R3_OocInt_polyA_TPs_FER	WT	13.1791		43	2.01053	Up_WT_R3_Embryos_polyA_TPs_T1	WT	11.3145		43
	44	7.39876	Up_WT_R3_Oocytes_polyA_TPs_T1	WT	7.39876		44	4.99104	Up_WT_R3_Oocytes_polyA_TPs_T2	WT	24.1983		44	5.07589	Up_WT_R3_Oocytes_polyA_TPs_T3	WT	16.6095		44	5.73586	Up_WT_R3_Oocytes_polyA_TPs_T4	WT	7.48508		44	13.9326	Up_WT_R3_OocInt_polyA_TPs_SQU	WT	26.0583		44	16.629	Up_WT_R3_OocInt_polyA_TPs_ACT	WT	16.629		44	13.1879	Up_WT_R3_OocInt_polyA_TPs_FER	WT	13.1879		44	2.11328	Up_WT_R3_Embryos_polyA_TPs_T1	WT	11.8927		44
	45	9.1845	Up_WT_R3_Oocytes_polyA_TPs_T1	WT	9.1845		45	5.79586	Up_WT_R3_Oocytes_polyA_TPs_T2	WT	28.1003		45	6.06341	Up_WT_R3_Oocytes_polyA_TPs_T3	WT	19.8409		45	6.57037	Up_WT_R3_Oocytes_polyA_TPs_T4	WT	8.57408		45	13.4247	Up_WT_R3_OocInt_polyA_TPs_SQU	WT	25.1083		45	15.7611	Up_WT_R3_OocInt_polyA_TPs_ACT	WT	15.7611		45	12.4304	Up_WT_R3_OocInt_polyA_TPs_FER	WT	12.4304		45	1.96294	Up_WT_R3_Embryos_polyA_TPs_T1	WT	11.0466		45
	46	8.65036	Up_WT_R3_Oocytes_polyA_TPs_T1	WT	8.65036		46	5.56751	Up_WT_R3_Oocytes_polyA_TPs_T2	WT	26.9932		46	5.81635	Up_WT_R3_Oocytes_polyA_TPs_T3	WT	19.0324		46	5.83524	Up_WT_R3_Oocytes_polyA_TPs_T4	WT	7.61477		46	12.9532	Up_WT_R3_OocInt_polyA_TPs_SQU	WT	24.2265		46	15.4127	Up_WT_R3_OocInt_polyA_TPs_ACT	WT	15.4127		46	12.1944	Up_WT_R3_OocInt_polyA_TPs_FER	WT	12.1944		46	1.81862	Up_WT_R3_Embryos_polyA_TPs_T1	WT	10.2345		46
	47	8.24548	Up_WT_R3_Oocytes_polyA_TPs_T1	WT	8.24548		47	5.38452	Up_WT_R3_Oocytes_polyA_TPs_T2	WT	26.106		47	5.56944	Up_WT_R3_Oocytes_polyA_TPs_T3	WT	18.2245		47	5.47103	Up_WT_R3_Oocytes_polyA_TPs_T4	WT	7.13949		47	12.4355	Up_WT_R3_OocInt_polyA_TPs_SQU	WT	23.2582		47	14.3078	Up_WT_R3_OocInt_polyA_TPs_ACT	WT	14.3078		47	11.6031	Up_WT_R3_OocInt_polyA_TPs_FER	WT	11.6031		47	1.89806	Up_WT_R3_Embryos_polyA_TPs_T1	WT	10.6815		47
	48	7.63756	Up_WT_R3_Oocytes_polyA_TPs_T1	WT	7.63756		48	4.85363	Up_WT_R3_Oocytes_polyA_TPs_T2	WT	23.5321		48	5.11175	Up_WT_R3_Oocytes_polyA_TPs_T3	WT	16.7268		48	5.04359	Up_WT_R3_Oocytes_polyA_TPs_T4	WT	6.58169		48	12.8831	Up_WT_R3_OocInt_polyA_TPs_SQU	WT	24.0954		48	14.4159	Up_WT_R3_OocInt_polyA_TPs_ACT	WT	14.4159		48	11.9178	Up_WT_R3_OocInt_polyA_TPs_FER	WT	11.9178		48	2.08806	Up_WT_R3_Embryos_polyA_TPs_T1	WT	11.7508		48
	49	6.92484	Up_WT_R3_Oocytes_polyA_TPs_T1	WT	6.92484		49	4.48237	Up_WT_R3_Oocytes_polyA_TPs_T2	WT	21.7321		49	4.89793	Up_WT_R3_Oocytes_polyA_TPs_T3	WT	16.0271		49	5.21095	Up_WT_R3_Oocytes_polyA_TPs_T4	WT	6.80009		49	13.8978	Up_WT_R3_OocInt_polyA_TPs_SQU	WT	25.9932		49	15.6742	Up_WT_R3_OocInt_polyA_TPs_ACT	WT	15.6742		49	12.9628	Up_WT_R3_OocInt_polyA_TPs_FER	WT	12.9628		49	1.9107	Up_WT_R3_Embryos_polyA_TPs_T1	WT	10.7526		49
	50	6.59321	Up_WT_R3_Oocytes_polyA_TPs_T1	WT	6.59321		50	4.43415	Up_WT_R3_Oocytes_polyA_TPs_T2	WT	21.4983		50	4.56508	Up_WT_R3_Oocytes_polyA_TPs_T3	WT	14.938		50	5.04933	Up_WT_R3_Oocytes_polyA_TPs_T4	WT	6.58919		50	15.1588	Up_WT_R3_OocInt_polyA_TPs_SQU	WT	28.3517		50	17.0512	Up_WT_R3_OocInt_polyA_TPs_ACT	WT	17.0512		50	13.7334	Up_WT_R3_OocInt_polyA_TPs_FER	WT	13.7334		50	1.6408	Up_WT_R3_Embryos_polyA_TPs_T1	WT	9.23379		50
	51	5.83684	Up_WT_R3_Oocytes_polyA_TPs_T1	WT	5.83684		51	4.12791	Up_WT_R3_Oocytes_polyA_TPs_T2	WT	20.0135		51	4.46327	Up_WT_R3_Oocytes_polyA_TPs_T3	WT	14.6048		51	5.13789	Up_WT_R3_Oocytes_polyA_TPs_T4	WT	6.70475		51	15.4934	Up_WT_R3_OocInt_polyA_TPs_SQU	WT	28.9775		51	17.0876	Up_WT_R3_OocInt_polyA_TPs_ACT	WT	17.0876		51	13.8353	Up_WT_R3_OocInt_polyA_TPs_FER	WT	13.8353		51	1.61963	Up_WT_R3_Embryos_polyA_TPs_T1	WT	9.11465		51
	52	5.16486	Up_WT_R3_Oocytes_polyA_TPs_T1	WT	5.16486		52	3.56598	Up_WT_R3_Oocytes_polyA_TPs_T2	WT	17.2891		52	3.87624	Up_WT_R3_Oocytes_polyA_TPs_T3	WT	12.6839		52	4.47002	Up_WT_R3_Oocytes_polyA_TPs_T4	WT	5.83321		52	14.6749	Up_WT_R3_OocInt_polyA_TPs_SQU	WT	27.4465		52	16.3407	Up_WT_R3_OocInt_polyA_TPs_ACT	WT	16.3407		52	13.084	Up_WT_R3_OocInt_polyA_TPs_FER	WT	13.084		52	1.71549	Up_WT_R3_Embryos_polyA_TPs_T1	WT	9.65408		52
	53	4.55554	Up_WT_R3_Oocytes_polyA_TPs_T1	WT	4.55554		53	3.21009	Up_WT_R3_Oocytes_polyA_TPs_T2	WT	15.5636		53	3.50433	Up_WT_R3_Oocytes_polyA_TPs_T3	WT	11.467		53	3.72958	Up_WT_R3_Oocytes_polyA_TPs_T4	WT	4.86696		53	13.5823	Up_WT_R3_OocInt_polyA_TPs_SQU	WT	25.4031		53	15.3169	Up_WT_R3_OocInt_polyA_TPs_ACT	WT	15.3169		53	12.3756	Up_WT_R3_OocInt_polyA_TPs_FER	WT	12.3756		53	1.78817	Up_WT_R3_Embryos_polyA_TPs_T1	WT	10.0631		53
	54	4.13054	Up_WT_R3_Oocytes_polyA_TPs_T1	WT	4.13054		54	2.87224	Up_WT_R3_Oocytes_polyA_TPs_T2	WT	13.9256		54	3.1548	Up_WT_R3_Oocytes_polyA_TPs_T3	WT	10.3232		54	3.36938	Up_WT_R3_Oocytes_polyA_TPs_T4	WT	4.39691		54	13.0238	Up_WT_R3_OocInt_polyA_TPs_SQU	WT	24.3586		54	14.9238	Up_WT_R3_OocInt_polyA_TPs_ACT	WT	14.9238		54	12.1482	Up_WT_R3_OocInt_polyA_TPs_FER	WT	12.1482		54	1.89564	Up_WT_R3_Embryos_polyA_TPs_T1	WT	10.6679		54
	55	4.26623	Up_WT_R3_Oocytes_polyA_TPs_T1	WT	4.26623		55	2.96429	Up_WT_R3_Oocytes_polyA_TPs_T2	WT	14.3719		55	2.96274	Up_WT_R3_Oocytes_polyA_TPs_T3	WT	9.69476		55	3.19202	Up_WT_R3_Oocytes_polyA_TPs_T4	WT	4.16547		55	12.1958	Up_WT_R3_OocInt_polyA_TPs_SQU	WT	22.8099		55	14.3584	Up_WT_R3_OocInt_polyA_TPs_ACT	WT	14.3584		55	11.419	Up_WT_R3_OocInt_polyA_TPs_FER	WT	11.419		55	1.89824	Up_WT_R3_Embryos_polyA_TPs_T1	WT	10.6826		55
	56	4.33937	Up_WT_R3_Oocytes_polyA_TPs_T1	WT	4.33937		56	3.35484	Up_WT_R3_Oocytes_polyA_TPs_T2	WT	16.2655		56	3.2363	Up_WT_R3_Oocytes_polyA_TPs_T3	WT	10.5899		56	3.36041	Up_WT_R3_Oocytes_polyA_TPs_T4	WT	4.38521		56	12.2161	Up_WT_R3_OocInt_polyA_TPs_SQU	WT	22.8479		56	13.8716	Up_WT_R3_OocInt_polyA_TPs_ACT	WT	13.8716		56	11.014	Up_WT_R3_OocInt_polyA_TPs_FER	WT	11.014		56	1.77422	Up_WT_R3_Embryos_polyA_TPs_T1	WT	9.98461		56
	57	4.12036	Up_WT_R3_Oocytes_polyA_TPs_T1	WT	4.12036		57	3.40563	Up_WT_R3_Oocytes_polyA_TPs_T2	WT	16.5117		57	3.42543	Up_WT_R3_Oocytes_polyA_TPs_T3	WT	11.2088		57	3.53403	Up_WT_R3_Oocytes_polyA_TPs_T4	WT	4.61178		57	12.1142	Up_WT_R3_OocInt_polyA_TPs_SQU	WT	22.6574		57	13.3504	Up_WT_R3_OocInt_polyA_TPs_ACT	WT	13.3504		57	10.8485	Up_WT_R3_OocInt_polyA_TPs_FER	WT	10.8485		57	1.59016	Up_WT_R3_Embryos_polyA_TPs_T1	WT	8.94879		57
	58	3.81706	Up_WT_R3_Oocytes_polyA_TPs_T1	WT	3.81706		58	3.24676	Up_WT_R3_Oocytes_polyA_TPs_T2	WT	15.7414		58	3.38041	Up_WT_R3_Oocytes_polyA_TPs_T3	WT	11.0615		58	3.49042	Up_WT_R3_Oocytes_polyA_TPs_T4	WT	4.55487		58	11.187	Up_WT_R3_OocInt_polyA_TPs_SQU	WT	20.9232		58	12.3901	Up_WT_R3_OocInt_polyA_TPs_ACT	WT	12.3901		58	10.3396	Up_WT_R3_OocInt_polyA_TPs_FER	WT	10.3396		58	1.59709	Up_WT_R3_Embryos_polyA_TPs_T1	WT	8.9878		58
	59	3.76454	Up_WT_R3_Oocytes_polyA_TPs_T1	WT	3.76454		59	3.10241	Up_WT_R3_Oocytes_polyA_TPs_T2	WT	15.0416		59	3.21581	Up_WT_R3_Oocytes_polyA_TPs_T3	WT	10.5229		59	3.52058	Up_WT_R3_Oocytes_polyA_TPs_T4	WT	4.59422		59	10.7756	Up_WT_R3_OocInt_polyA_TPs_SQU	WT	20.1538		59	11.9738	Up_WT_R3_OocInt_polyA_TPs_ACT	WT	11.9738		59	10.0765	Up_WT_R3_OocInt_polyA_TPs_FER	WT	10.0765		59	1.72209	Up_WT_R3_Embryos_polyA_TPs_T1	WT	9.69123		59
	60	2.91491	Up_WT_R3_Oocytes_polyA_TPs_T1	WT	2.91491		60	2.45953	Up_WT_R3_Oocytes_polyA_TPs_T2	WT	11.9247		60	2.57993	Up_WT_R3_Oocytes_polyA_TPs_T3	WT	8.44211		60	2.7774	Up_WT_R3_Oocytes_polyA_TPs_T4	WT	3.6244		60	11.1941	Up_WT_R3_OocInt_polyA_TPs_SQU	WT	20.9365		60	12.398	Up_WT_R3_OocInt_polyA_TPs_ACT	WT	12.398		60	10.0256	Up_WT_R3_OocInt_polyA_TPs_FER	WT	10.0256		60	1.5763	Up_WT_R3_Embryos_polyA_TPs_T1	WT	8.87078		60
	61	2.51458	Up_WT_R3_Oocytes_polyA_TPs_T1	WT	2.51458		61	2.19299	Up_WT_R3_Oocytes_polyA_TPs_T2	WT	10.6324		61	2.19873	Up_WT_R3_Oocytes_polyA_TPs_T3	WT	7.19474		61	2.36426	Up_WT_R3_Oocytes_polyA_TPs_T4	WT	3.08527		61	10.7041	Up_WT_R3_OocInt_polyA_TPs_SQU	WT	20.02		61	12.4602	Up_WT_R3_OocInt_polyA_TPs_ACT	WT	12.4602		61	9.89879	Up_WT_R3_OocInt_polyA_TPs_FER	WT	9.89879		61	1.5432	Up_WT_R3_Embryos_polyA_TPs_T1	WT	8.68451		61
	62	2.66656	Up_WT_R3_Oocytes_polyA_TPs_T1	WT	2.66656		62	2.24296	Up_WT_R3_Oocytes_polyA_TPs_T2	WT	10.8747		62	2.34457	Up_WT_R3_Oocytes_polyA_TPs_T3	WT	7.67197		62	2.43829	Up_WT_R3_Oocytes_polyA_TPs_T4	WT	3.18188		62	11.1088	Up_WT_R3_OocInt_polyA_TPs_SQU	WT	20.7769		62	12.4915	Up_WT_R3_OocInt_polyA_TPs_ACT	WT	12.4915		62	10.4746	Up_WT_R3_OocInt_polyA_TPs_FER	WT	10.4746		62	1.64849	Up_WT_R3_Embryos_polyA_TPs_T1	WT	9.27706		62
	63	2.55513	Up_WT_R3_Oocytes_polyA_TPs_T1	WT	2.55513		63	2.0767	Up_WT_R3_Oocytes_polyA_TPs_T2	WT	10.0686		63	2.40544	Up_WT_R3_Oocytes_polyA_TPs_T3	WT	7.87116		63	2.23365	Up_WT_R3_Oocytes_polyA_TPs_T4	WT	2.91483		63	11.395	Up_WT_R3_OocInt_polyA_TPs_SQU	WT	21.3123		63	13.2074	Up_WT_R3_OocInt_polyA_TPs_ACT	WT	13.2074		63	10.7153	Up_WT_R3_OocInt_polyA_TPs_FER	WT	10.7153		63	1.78117	Up_WT_R3_Embryos_polyA_TPs_T1	WT	10.0237		63
	64	2.22994	Up_WT_R3_Oocytes_polyA_TPs_T1	WT	2.22994		64	1.90521	Up_WT_R3_Oocytes_polyA_TPs_T2	WT	9.23713		64	2.19561	Up_WT_R3_Oocytes_polyA_TPs_T3	WT	7.18453		64	2.0733	Up_WT_R3_Oocytes_polyA_TPs_T4	WT	2.70557		64	11.765	Up_WT_R3_OocInt_polyA_TPs_SQU	WT	22.0042		64	13.8849	Up_WT_R3_OocInt_polyA_TPs_ACT	WT	13.8849		64	10.9354	Up_WT_R3_OocInt_polyA_TPs_FER	WT	10.9354		64	1.79156	Up_WT_R3_Embryos_polyA_TPs_T1	WT	10.0822		64
	65	2.42178	Up_WT_R3_Oocytes_polyA_TPs_T1	WT	2.42178		65	2.0573	Up_WT_R3_Oocytes_polyA_TPs_T2	WT	9.9745		65	2.06208	Up_WT_R3_Oocytes_polyA_TPs_T3	WT	6.74761		65	1.89498	Up_WT_R3_Oocytes_polyA_TPs_T4	WT	2.47288		65	11.8476	Up_WT_R3_OocInt_polyA_TPs_SQU	WT	22.1586		65	14.2293	Up_WT_R3_OocInt_polyA_TPs_ACT	WT	14.2293		65	11.1719	Up_WT_R3_OocInt_polyA_TPs_FER	WT	11.1719		65	1.8381	Up_WT_R3_Embryos_polyA_TPs_T1	WT	10.3441		65
	66	2.53039	Up_WT_R3_Oocytes_polyA_TPs_T1	WT	2.53039		66	1.98747	Up_WT_R3_Oocytes_polyA_TPs_T2	WT	9.63595		66	2.00247	Up_WT_R3_Oocytes_polyA_TPs_T3	WT	6.55255		66	1.69776	Up_WT_R3_Oocytes_polyA_TPs_T4	WT	2.21551		66	12.1864	Up_WT_R3_OocInt_polyA_TPs_SQU	WT	22.7924		66	14.6203	Up_WT_R3_OocInt_polyA_TPs_ACT	WT	14.6203		66	11.4699	Up_WT_R3_OocInt_polyA_TPs_FER	WT	11.4699		66	1.70495	Up_WT_R3_Embryos_polyA_TPs_T1	WT	9.59479		66
	67	2.35332	Up_WT_R3_Oocytes_polyA_TPs_T1	WT	2.35332		67	1.70634	Up_WT_R3_Oocytes_polyA_TPs_T2	WT	8.27292		67	1.8472	Up_WT_R3_Oocytes_polyA_TPs_T3	WT	6.04447		67	1.63505	Up_WT_R3_Oocytes_polyA_TPs_T4	WT	2.13368		67	12.1422	Up_WT_R3_OocInt_polyA_TPs_SQU	WT	22.7097		67	14.4968	Up_WT_R3_OocInt_polyA_TPs_ACT	WT	14.4968		67	11.5693	Up_WT_R3_OocInt_polyA_TPs_FER	WT	11.5693		67	1.60687	Up_WT_R3_Embryos_polyA_TPs_T1	WT	9.04281		67
	68	1.89895	Up_WT_R3_Oocytes_polyA_TPs_T1	WT	1.89895		68	1.35229	Up_WT_R3_Oocytes_polyA_TPs_T2	WT	6.55636		68	1.5275	Up_WT_R3_Oocytes_polyA_TPs_T3	WT	4.99834		68	1.46632	Up_WT_R3_Oocytes_polyA_TPs_T4	WT	1.91349		68	11.1098	Up_WT_R3_OocInt_polyA_TPs_SQU	WT	20.7787		68	13.4454	Up_WT_R3_OocInt_polyA_TPs_ACT	WT	13.4454		68	10.7485	Up_WT_R3_OocInt_polyA_TPs_FER	WT	10.7485		68	1.65772	Up_WT_R3_Embryos_polyA_TPs_T1	WT	9.32896		68
	69	2.01361	Up_WT_R3_Oocytes_polyA_TPs_T1	WT	2.01361		69	1.43939	Up_WT_R3_Oocytes_polyA_TPs_T2	WT	6.97868		69	1.59106	Up_WT_R3_Oocytes_polyA_TPs_T3	WT	5.20632		69	1.57514	Up_WT_R3_Oocytes_polyA_TPs_T4	WT	2.0555		69	10.8173	Up_WT_R3_OocInt_polyA_TPs_SQU	WT	20.2318		69	13.2899	Up_WT_R3_OocInt_polyA_TPs_ACT	WT	13.2899		69	10.4769	Up_WT_R3_OocInt_polyA_TPs_FER	WT	10.4769		69	1.77914	Up_WT_R3_Embryos_polyA_TPs_T1	WT	10.0123		69
	70	2.27669	Up_WT_R3_Oocytes_polyA_TPs_T1	WT	2.27669		70	1.47505	Up_WT_R3_Oocytes_polyA_TPs_T2	WT	7.15156		70	1.92708	Up_WT_R3_Oocytes_polyA_TPs_T3	WT	6.30585		70	1.68191	Up_WT_R3_Oocytes_polyA_TPs_T4	WT	2.19483		70	11.027	Up_WT_R3_OocInt_polyA_TPs_SQU	WT	20.6238		70	13.2299	Up_WT_R3_OocInt_polyA_TPs_ACT	WT	13.2299		70	10.2728	Up_WT_R3_OocInt_polyA_TPs_FER	WT	10.2728		70	1.87414	Up_WT_R3_Embryos_polyA_TPs_T1	WT	10.5469		70
	71	2.38597	Up_WT_R3_Oocytes_polyA_TPs_T1	WT	2.38597		71	1.68912	Up_WT_R3_Oocytes_polyA_TPs_T2	WT	8.18942		71	2.11178	Up_WT_R3_Oocytes_polyA_TPs_T3	WT	6.91023		71	1.9664	Up_WT_R3_Oocytes_polyA_TPs_T4	WT	2.56608		71	10.9844	Up_WT_R3_OocInt_polyA_TPs_SQU	WT	20.5443		71	12.7192	Up_WT_R3_OocInt_polyA_TPs_ACT	WT	12.7192		71	10.2546	Up_WT_R3_OocInt_polyA_TPs_FER	WT	10.2546		71	1.89093	Up_WT_R3_Embryos_polyA_TPs_T1	WT	10.6414		71
	72	2.57459	Up_WT_R3_Oocytes_polyA_TPs_T1	WT	2.57459		72	1.89334	Up_WT_R3_Oocytes_polyA_TPs_T2	WT	9.17956		72	2.31983	Up_WT_R3_Oocytes_polyA_TPs_T3	WT	7.59102		72	2.16046	Up_WT_R3_Oocytes_polyA_TPs_T4	WT	2.81932		72	11.4476	Up_WT_R3_OocInt_polyA_TPs_SQU	WT	21.4105		72	13.1995	Up_WT_R3_OocInt_polyA_TPs_ACT	WT	13.1995		72	10.3496	Up_WT_R3_OocInt_polyA_TPs_FER	WT	10.3496		72	1.86634	Up_WT_R3_Embryos_polyA_TPs_T1	WT	10.503		72
	73	2.58286	Up_WT_R3_Oocytes_polyA_TPs_T1	WT	2.58286		73	1.84419	Up_WT_R3_Oocytes_polyA_TPs_T2	WT	8.94128		73	2.29708	Up_WT_R3_Oocytes_polyA_TPs_T3	WT	7.51655		73	2.37042	Up_WT_R3_Oocytes_polyA_TPs_T4	WT	3.0933		73	11.1998	Up_WT_R3_OocInt_polyA_TPs_SQU	WT	20.9471		73	13.0407	Up_WT_R3_OocInt_polyA_TPs_ACT	WT	13.0407		73	10.6851	Up_WT_R3_OocInt_polyA_TPs_FER	WT	10.6851		73	1.82106	Up_WT_R3_Embryos_polyA_TPs_T1	WT	10.2482		73
	74	2.63365	Up_WT_R3_Oocytes_polyA_TPs_T1	WT	2.63365		74	1.86418	Up_WT_R3_Oocytes_polyA_TPs_T2	WT	9.03822		74	2.27179	Up_WT_R3_Oocytes_polyA_TPs_T3	WT	7.4338		74	2.40544	Up_WT_R3_Oocytes_polyA_TPs_T4	WT	3.13901		74	10.3792	Up_WT_R3_OocInt_polyA_TPs_SQU	WT	19.4122		74	12.397	Up_WT_R3_OocInt_polyA_TPs_ACT	WT	12.397		74	10.1235	Up_WT_R3_OocInt_polyA_TPs_FER	WT	10.1235		74	1.74035	Up_WT_R3_Embryos_polyA_TPs_T1	WT	9.79397		74
	75	2.40724	Up_WT_R3_Oocytes_polyA_TPs_T1	WT	2.40724		75	1.71325	Up_WT_R3_Oocytes_polyA_TPs_T2	WT	8.30644		75	2.28213	Up_WT_R3_Oocytes_polyA_TPs_T3	WT	7.46764		75	2.20139	Up_WT_R3_Oocytes_polyA_TPs_T4	WT	2.87273		75	10.7184	Up_WT_R3_OocInt_polyA_TPs_SQU	WT	20.0466		75	12.7243	Up_WT_R3_OocInt_polyA_TPs_ACT	WT	12.7243		75	10.4625	Up_WT_R3_OocInt_polyA_TPs_FER	WT	10.4625		75	1.53448	Up_WT_R3_Embryos_polyA_TPs_T1	WT	8.63544		75
	76	2.34797	Up_WT_R3_Oocytes_polyA_TPs_T1	WT	2.34797		76	1.8226	Up_WT_R3_Oocytes_polyA_TPs_T2	WT	8.83659		76	2.27736	Up_WT_R3_Oocytes_polyA_TPs_T3	WT	7.45202		76	2.27177	Up_WT_R3_Oocytes_polyA_TPs_T4	WT	2.96457		76	10.9408	Up_WT_R3_OocInt_polyA_TPs_SQU	WT	20.4628		76	12.2944	Up_WT_R3_OocInt_polyA_TPs_ACT	WT	12.2944		76	10.2742	Up_WT_R3_OocInt_polyA_TPs_FER	WT	10.2742		76	1.40692	Up_WT_R3_Embryos_polyA_TPs_T1	WT	7.91756		76
	77	2.44955	Up_WT_R3_Oocytes_polyA_TPs_T1	WT	2.44955		77	1.80966	Up_WT_R3_Oocytes_polyA_TPs_T2	WT	8.77385		77	2.13665	Up_WT_R3_Oocytes_polyA_TPs_T3	WT	6.99159		77	2.26045	Up_WT_R3_Oocytes_polyA_TPs_T4	WT	2.9498		77	10.962	Up_WT_R3_OocInt_polyA_TPs_SQU	WT	20.5023		77	12.3658	Up_WT_R3_OocInt_polyA_TPs_ACT	WT	12.3658		77	10.2672	Up_WT_R3_OocInt_polyA_TPs_FER	WT	10.2672		77	1.47548	Up_WT_R3_Embryos_polyA_TPs_T1	WT	8.30343		77
	78	2.43639	Up_WT_R3_Oocytes_polyA_TPs_T1	WT	2.43639		78	1.81326	Up_WT_R3_Oocytes_polyA_TPs_T2	WT	8.79133		78	2.06941	Up_WT_R3_Oocytes_polyA_TPs_T3	WT	6.77157		78	2.18133	Up_WT_R3_Oocytes_polyA_TPs_T4	WT	2.84655		78	11.1678	Up_WT_R3_OocInt_polyA_TPs_SQU	WT	20.8873		78	12.7259	Up_WT_R3_OocInt_polyA_TPs_ACT	WT	12.7259		78	10.6633	Up_WT_R3_OocInt_polyA_TPs_FER	WT	10.6633		78	1.53099	Up_WT_R3_Embryos_polyA_TPs_T1	WT	8.61581		78
	79	3.03233	Up_WT_R3_Oocytes_polyA_TPs_T1	WT	3.03233		79	2.36897	Up_WT_R3_Oocytes_polyA_TPs_T2	WT	11.4856		79	2.3716	Up_WT_R3_Oocytes_polyA_TPs_T3	WT	7.7604		79	2.60102	Up_WT_R3_Oocytes_polyA_TPs_T4	WT	3.39423		79	11.5792	Up_WT_R3_OocInt_polyA_TPs_SQU	WT	21.6567		79	13.7274	Up_WT_R3_OocInt_polyA_TPs_ACT	WT	13.7274		79	11.0077	Up_WT_R3_OocInt_polyA_TPs_FER	WT	11.0077		79	1.60275	Up_WT_R3_Embryos_polyA_TPs_T1	WT	9.01963		79
	80	3.04007	Up_WT_R3_Oocytes_polyA_TPs_T1	WT	3.04007		80	2.25936	Up_WT_R3_Oocytes_polyA_TPs_T2	WT	10.9542		80	2.39313	Up_WT_R3_Oocytes_polyA_TPs_T3	WT	7.83086		80	2.43951	Up_WT_R3_Oocytes_polyA_TPs_T4	WT	3.18347		80	10.9266	Up_WT_R3_OocInt_polyA_TPs_SQU	WT	20.4361		80	13.3658	Up_WT_R3_OocInt_polyA_TPs_ACT	WT	13.3658		80	10.4826	Up_WT_R3_OocInt_polyA_TPs_FER	WT	10.4826		80	1.60841	Up_WT_R3_Embryos_polyA_TPs_T1	WT	9.05151		80
	81	2.94478	Up_WT_R3_Oocytes_polyA_TPs_T1	WT	2.94478		81	2.14953	Up_WT_R3_Oocytes_polyA_TPs_T2	WT	10.4217		81	2.43369	Up_WT_R3_Oocytes_polyA_TPs_T3	WT	7.96359		81	2.44377	Up_WT_R3_Oocytes_polyA_TPs_T4	WT	3.18903		81	11.0909	Up_WT_R3_OocInt_polyA_TPs_SQU	WT	20.7434		81	13.3607	Up_WT_R3_OocInt_polyA_TPs_ACT	WT	13.3607		81	10.6511	Up_WT_R3_OocInt_polyA_TPs_FER	WT	10.6511		81	1.48583	Up_WT_R3_Embryos_polyA_TPs_T1	WT	8.36167		81
	82	2.78678	Up_WT_R3_Oocytes_polyA_TPs_T1	WT	2.78678		82	2.04599	Up_WT_R3_Oocytes_polyA_TPs_T2	WT	9.91967		82	2.19216	Up_WT_R3_Oocytes_polyA_TPs_T3	WT	7.17326		82	2.39207	Up_WT_R3_Oocytes_polyA_TPs_T4	WT	3.12156		82	10.8748	Up_WT_R3_OocInt_polyA_TPs_SQU	WT	20.3393		82	12.7913	Up_WT_R3_OocInt_polyA_TPs_ACT	WT	12.7913		82	10.132	Up_WT_R3_OocInt_polyA_TPs_FER	WT	10.132		82	1.50754	Up_WT_R3_Embryos_polyA_TPs_T1	WT	8.48383		82
	83	2.7057	Up_WT_R3_Oocytes_polyA_TPs_T1	WT	2.7057		83	2.01668	Up_WT_R3_Oocytes_polyA_TPs_T2	WT	9.77759		83	2.17272	Up_WT_R3_Oocytes_polyA_TPs_T3	WT	7.10963		83	2.25382	Up_WT_R3_Oocytes_polyA_TPs_T4	WT	2.94115		83	10.7271	Up_WT_R3_OocInt_polyA_TPs_SQU	WT	20.0631		83	12.7285	Up_WT_R3_OocInt_polyA_TPs_ACT	WT	12.7285		83	9.85704	Up_WT_R3_OocInt_polyA_TPs_FER	WT	9.85704		83	1.49053	Up_WT_R3_Embryos_polyA_TPs_T1	WT	8.38813		83
	84	2.87233	Up_WT_R3_Oocytes_polyA_TPs_T1	WT	2.87233		84	2.18393	Up_WT_R3_Oocytes_polyA_TPs_T2	WT	10.5884		84	2.3238	Up_WT_R3_Oocytes_polyA_TPs_T3	WT	7.60401		84	2.4609	Up_WT_R3_Oocytes_polyA_TPs_T4	WT	3.21138		84	10.4754	Up_WT_R3_OocInt_polyA_TPs_SQU	WT	19.5922		84	12.5129	Up_WT_R3_OocInt_polyA_TPs_ACT	WT	12.5129		84	9.63415	Up_WT_R3_OocInt_polyA_TPs_FER	WT	9.63415		84	1.33903	Up_WT_R3_Embryos_polyA_TPs_T1	WT	7.5355		84
	85	2.36841	Up_WT_R3_Oocytes_polyA_TPs_T1	WT	2.36841		85	1.95549	Up_WT_R3_Oocytes_polyA_TPs_T2	WT	9.48092		85	1.99011	Up_WT_R3_Oocytes_polyA_TPs_T3	WT	6.51209		85	2.15052	Up_WT_R3_Oocytes_polyA_TPs_T4	WT	2.80634		85	10.8435	Up_WT_R3_OocInt_polyA_TPs_SQU	WT	20.2806		85	12.9394	Up_WT_R3_OocInt_polyA_TPs_ACT	WT	12.9394		85	9.95211	Up_WT_R3_OocInt_polyA_TPs_FER	WT	9.95211		85	1.23002	Up_WT_R3_Embryos_polyA_TPs_T1	WT	6.92208		85
	86	2.28184	Up_WT_R3_Oocytes_polyA_TPs_T1	WT	2.28184		86	1.91008	Up_WT_R3_Oocytes_polyA_TPs_T2	WT	9.26071		86	2.00031	Up_WT_R3_Oocytes_polyA_TPs_T3	WT	6.54547		86	2.11856	Up_WT_R3_Oocytes_polyA_TPs_T4	WT	2.76464		86	10.6658	Up_WT_R3_OocInt_polyA_TPs_SQU	WT	19.9484		86	12.4172	Up_WT_R3_OocInt_polyA_TPs_ACT	WT	12.4172		86	9.51696	Up_WT_R3_OocInt_polyA_TPs_FER	WT	9.51696		86	1.30068	Up_WT_R3_Embryos_polyA_TPs_T1	WT	7.31972		86
	87	2.15474	Up_WT_R3_Oocytes_polyA_TPs_T1	WT	2.15474		87	1.79688	Up_WT_R3_Oocytes_polyA_TPs_T2	WT	8.71189		87	1.9714	Up_WT_R3_Oocytes_polyA_TPs_T3	WT	6.45088		87	1.95672	Up_WT_R3_Oocytes_polyA_TPs_T4	WT	2.55344		87	10.5096	Up_WT_R3_OocInt_polyA_TPs_SQU	WT	19.6562		87	12.0637	Up_WT_R3_OocInt_polyA_TPs_ACT	WT	12.0637		87	9.35059	Up_WT_R3_OocInt_polyA_TPs_FER	WT	9.35059		87	1.35235	Up_WT_R3_Embryos_polyA_TPs_T1	WT	7.61049		87
	88	2.02072	Up_WT_R3_Oocytes_polyA_TPs_T1	WT	2.02072		88	1.72564	Up_WT_R3_Oocytes_polyA_TPs_T2	WT	8.36651		88	1.81735	Up_WT_R3_Oocytes_polyA_TPs_T3	WT	5.94679		88	1.78039	Up_WT_R3_Oocytes_polyA_TPs_T4	WT	2.32334		88	10.3145	Up_WT_R3_OocInt_polyA_TPs_SQU	WT	19.2912		88	11.7839	Up_WT_R3_OocInt_polyA_TPs_ACT	WT	11.7839		88	9.73646	Up_WT_R3_OocInt_polyA_TPs_FER	WT	9.73646		88	1.35644	Up_WT_R3_Embryos_polyA_TPs_T1	WT	7.63349		88
	89	1.89839	Up_WT_R3_Oocytes_polyA_TPs_T1	WT	1.89839		89	1.49258	Up_WT_R3_Oocytes_polyA_TPs_T2	WT	7.23653		89	1.62249	Up_WT_R3_Oocytes_polyA_TPs_T3	WT	5.30915		89	1.75209	Up_WT_R3_Oocytes_polyA_TPs_T4	WT	2.28641		89	10.1155	Up_WT_R3_OocInt_polyA_TPs_SQU	WT	18.919		89	11.8148	Up_WT_R3_OocInt_polyA_TPs_ACT	WT	11.8148		89	9.98722	Up_WT_R3_OocInt_polyA_TPs_FER	WT	9.98722		89	1.34109	Up_WT_R3_Embryos_polyA_TPs_T1	WT	7.54712		89
	90	1.55243	Up_WT_R3_Oocytes_polyA_TPs_T1	WT	1.55243		90	1.23923	Up_WT_R3_Oocytes_polyA_TPs_T2	WT	6.00821		90	1.34517	Up_WT_R3_Oocytes_polyA_TPs_T3	WT	4.40171		90	1.44232	Up_WT_R3_Oocytes_polyA_TPs_T4	WT	1.88217		90	10.8233	Up_WT_R3_OocInt_polyA_TPs_SQU	WT	20.243		90	12.7795	Up_WT_R3_OocInt_polyA_TPs_ACT	WT	12.7795		90	10.5556	Up_WT_R3_OocInt_polyA_TPs_FER	WT	10.5556		90	1.38411	Up_WT_R3_Embryos_polyA_TPs_T1	WT	7.78922		90
	91	1.91678	Up_WT_R3_Oocytes_polyA_TPs_T1	WT	1.91678		91	1.43747	Up_WT_R3_Oocytes_polyA_TPs_T2	WT	6.96936		91	1.43344	Up_WT_R3_Oocytes_polyA_TPs_T3	WT	4.69055		91	1.66682	Up_WT_R3_Oocytes_polyA_TPs_T4	WT	2.17514		91	11.4588	Up_WT_R3_OocInt_polyA_TPs_SQU	WT	21.4315		91	13.4922	Up_WT_R3_OocInt_polyA_TPs_ACT	WT	13.4922		91	10.9705	Up_WT_R3_OocInt_polyA_TPs_FER	WT	10.9705		91	1.37202	Up_WT_R3_Embryos_polyA_TPs_T1	WT	7.72116		91
	92	1.84882	Up_WT_R3_Oocytes_polyA_TPs_T1	WT	1.84882		92	1.36544	Up_WT_R3_Oocytes_polyA_TPs_T2	WT	6.62011		92	1.33606	Up_WT_R3_Oocytes_polyA_TPs_T3	WT	4.37191		92	1.66749	Up_WT_R3_Oocytes_polyA_TPs_T4	WT	2.17601		92	11.4921	Up_WT_R3_OocInt_polyA_TPs_SQU	WT	21.4938		92	13.8636	Up_WT_R3_OocInt_polyA_TPs_ACT	WT	13.8636		92	11.3167	Up_WT_R3_OocInt_polyA_TPs_FER	WT	11.3167		92	1.34777	Up_WT_R3_Embryos_polyA_TPs_T1	WT	7.58471		92
	93	2.18561	Up_WT_R3_Oocytes_polyA_TPs_T1	WT	2.18561		93	1.70719	Up_WT_R3_Oocytes_polyA_TPs_T2	WT	8.27707		93	1.78809	Up_WT_R3_Oocytes_polyA_TPs_T3	WT	5.85104		93	1.79026	Up_WT_R3_Oocytes_polyA_TPs_T4	WT	2.33622		93	11.122	Up_WT_R3_OocInt_polyA_TPs_SQU	WT	20.8015		93	13.3092	Up_WT_R3_OocInt_polyA_TPs_ACT	WT	13.3092		93	11.0333	Up_WT_R3_OocInt_polyA_TPs_FER	WT	11.0333		93	1.23475	Up_WT_R3_Embryos_polyA_TPs_T1	WT	6.94866		93
	94	2.44458	Up_WT_R3_Oocytes_polyA_TPs_T1	WT	2.44458		94	1.86922	Up_WT_R3_Oocytes_polyA_TPs_T2	WT	9.06264		94	1.91699	Up_WT_R3_Oocytes_polyA_TPs_T3	WT	6.27282		94	1.65621	Up_WT_R3_Oocytes_polyA_TPs_T4	WT	2.16129		94	10.5739	Up_WT_R3_OocInt_polyA_TPs_SQU	WT	19.7765		94	12.4955	Up_WT_R3_OocInt_polyA_TPs_ACT	WT	12.4955		94	10.2811	Up_WT_R3_OocInt_polyA_TPs_FER	WT	10.2811		94	1.23376	Up_WT_R3_Embryos_polyA_TPs_T1	WT	6.94312		94
	95	2.54089	Up_WT_R3_Oocytes_polyA_TPs_T1	WT	2.54089		95	1.94049	Up_WT_R3_Oocytes_polyA_TPs_T2	WT	9.40815		95	1.94002	Up_WT_R3_Oocytes_polyA_TPs_T3	WT	6.34819		95	1.52589	Up_WT_R3_Oocytes_polyA_TPs_T4	WT	1.99123		95	9.99765	Up_WT_R3_OocInt_polyA_TPs_SQU	WT	18.6987		95	11.4999	Up_WT_R3_OocInt_polyA_TPs_ACT	WT	11.4999		95	9.30887	Up_WT_R3_OocInt_polyA_TPs_FER	WT	9.30887		95	1.24916	Up_WT_R3_Embryos_polyA_TPs_T1	WT	7.02976		95
	96	2.39221	Up_WT_R3_Oocytes_polyA_TPs_T1	WT	2.39221		96	1.83557	Up_WT_R3_Oocytes_polyA_TPs_T2	WT	8.8995		96	1.81579	Up_WT_R3_Oocytes_polyA_TPs_T3	WT	5.94169		96	1.52774	Up_WT_R3_Oocytes_polyA_TPs_T4	WT	1.99364		96	8.92712	Up_WT_R3_OocInt_polyA_TPs_SQU	WT	16.6965		96	10.6147	Up_WT_R3_OocInt_polyA_TPs_ACT	WT	10.6147		96	8.33836	Up_WT_R3_OocInt_polyA_TPs_FER	WT	8.33836		96	1.24505	Up_WT_R3_Embryos_polyA_TPs_T1	WT	7.00663		96
	97	1.63103	Up_WT_R3_Oocytes_polyA_TPs_T1	WT	1.63103		97	1.24474	Up_WT_R3_Oocytes_polyA_TPs_T2	WT	6.03493		97	1.21767	Up_WT_R3_Oocytes_polyA_TPs_T3	WT	3.98448		97	1.06993	Up_WT_R3_Oocytes_polyA_TPs_T4	WT	1.39621		97	7.62827	Up_WT_R3_OocInt_polyA_TPs_SQU	WT	14.2672		97	9.37173	Up_WT_R3_OocInt_polyA_TPs_ACT	WT	9.37173		97	7.18045	Up_WT_R3_OocInt_polyA_TPs_FER	WT	7.18045		97	1.1452	Up_WT_R3_Embryos_polyA_TPs_T1	WT	6.44472		97
	98	1.55172	Up_WT_R3_Oocytes_polyA_TPs_T1	WT	1.55172		98	1.12309	Up_WT_R3_Oocytes_polyA_TPs_T2	WT	5.44512		98	1.19623	Up_WT_R3_Oocytes_polyA_TPs_T3	WT	3.91433		98	1.02118	Up_WT_R3_Oocytes_polyA_TPs_T4	WT	1.33261		98	6.50693	Up_WT_R3_OocInt_polyA_TPs_SQU	WT	12.17		98	7.54194	Up_WT_R3_OocInt_polyA_TPs_ACT	WT	7.54194		98	5.78796	Up_WT_R3_OocInt_polyA_TPs_FER	WT	5.78796		98	0.913312	Up_WT_R3_Embryos_polyA_TPs_T1	WT	5.13976		98
	99	1.33158	Up_WT_R3_Oocytes_polyA_TPs_T1	WT	1.33158		99	1.03002	Up_WT_R3_Oocytes_polyA_TPs_T2	WT	4.99388		99	1.05075	Up_WT_R3_Oocytes_polyA_TPs_T3	WT	3.43829		99	0.963794	Up_WT_R3_Oocytes_polyA_TPs_T4	WT	1.25771		99	5.21867	Up_WT_R3_OocInt_polyA_TPs_SQU	WT	9.76053		99	5.87698	Up_WT_R3_OocInt_polyA_TPs_ACT	WT	5.87698		99	4.34324	Up_WT_R3_OocInt_polyA_TPs_FER	WT	4.34324		99	0.681515	Up_WT_R3_Embryos_polyA_TPs_T1	WT	3.8353		99
	100	0.689156	Up_WT_R3_Oocytes_polyA_TPs_T1	WT	0.689156		100	0.607219	Up_WT_R3_Oocytes_polyA_TPs_T2	WT	2.94401		100	0.571885	Up_WT_R3_Oocytes_polyA_TPs_T3	WT	1.87134		100	0.616814	Up_WT_R3_Oocytes_polyA_TPs_T4	WT	0.804919		100	2.91389	Up_WT_R3_OocInt_polyA_TPs_SQU	WT	5.44987		100	3.33835	Up_WT_R3_OocInt_polyA_TPs_ACT	WT	3.33835		100	2.46925	Up_WT_R3_OocInt_polyA_TPs_FER	WT	2.46925		100	0.429678	Up_WT_R3_Embryos_polyA_TPs_T1	WT	2.41805		100
	1	0.11157	Down_Ski7_R1_Oocytes_polyA_TPs_T1	Ski7	0.200896		1	0.344053	Down_Ski7_R1_Oocytes_polyA_TPs_T2	Ski7	1.09947		1	0.221703	Down_Ski7_R1_Oocytes_polyA_TPs_T3	Ski7	0.7231		1	0.183615	Down_Ski7_R1_Oocytes_polyA_TPs_T4	Ski7	0.218053		1	4.38996	Down_Ski7_R1_OocInt_polyA_TPs_SQU	Ski7	47.7894		1	5.681	Down_Ski7_R1_OocInt_polyA_TPs_ACT	Ski7	26.5642		1	9.40196	Down_Ski7_R1_OocInt_polyA_TPs_FER	Ski7	23.615		1	2.01338	Down_Ski7_R1_Embryos_polyA_TPs_T1	Ski7	10.5201		1
	2	0.203452	Down_Ski7_R1_Oocytes_polyA_TPs_T1	Ski7	0.366341		2	0.745685	Down_Ski7_R1_Oocytes_polyA_TPs_T2	Ski7	2.38294		2	0.339148	Down_Ski7_R1_Oocytes_polyA_TPs_T3	Ski7	1.10615		2	0.402864	Down_Ski7_R1_Oocytes_polyA_TPs_T4	Ski7	0.478425		2	8.60144	Down_Ski7_R1_OocInt_polyA_TPs_SQU	Ski7	93.6358		2	11.0615	Down_Ski7_R1_OocInt_polyA_TPs_ACT	Ski7	51.7233		2	17.7735	Down_Ski7_R1_OocInt_polyA_TPs_FER	Ski7	44.6419		2	3.49982	Down_Ski7_R1_Embryos_polyA_TPs_T1	Ski7	18.2869		2
	3	0.401104	Down_Ski7_R1_Oocytes_polyA_TPs_T1	Ski7	0.722237		3	1.5034	Down_Ski7_R1_Oocytes_polyA_TPs_T2	Ski7	4.80433		3	0.637718	Down_Ski7_R1_Oocytes_polyA_TPs_T3	Ski7	2.07996		3	0.807728	Down_Ski7_R1_Oocytes_polyA_TPs_T4	Ski7	0.959224		3	13.1798	Down_Ski7_R1_OocInt_polyA_TPs_SQU	Ski7	143.476		3	17.6563	Down_Ski7_R1_OocInt_polyA_TPs_ACT	Ski7	82.5605		3	28.3544	Down_Ski7_R1_OocInt_polyA_TPs_FER	Ski7	71.218		3	4.53191	Down_Ski7_R1_Embryos_polyA_TPs_T1	Ski7	23.6798		3
	4	0.77221	Down_Ski7_R1_Oocytes_polyA_TPs_T1	Ski7	1.39046		4	2.55543	Down_Ski7_R1_Oocytes_polyA_TPs_T2	Ski7	8.16623		4	1.1083	Down_Ski7_R1_Oocytes_polyA_TPs_T3	Ski7	3.61479		4	1.27276	Down_Ski7_R1_Oocytes_polyA_TPs_T4	Ski7	1.51148		4	11.2612	Down_Ski7_R1_OocInt_polyA_TPs_SQU	Ski7	122.59		4	15.5097	Down_Ski7_R1_OocInt_polyA_TPs_ACT	Ski7	72.5229		4	25.2526	Down_Ski7_R1_OocInt_polyA_TPs_FER	Ski7	63.4272		4	5.8655	Down_Ski7_R1_Embryos_polyA_TPs_T1	Ski7	30.6479		4
	5	1.09813	Down_Ski7_R1_Oocytes_polyA_TPs_T1	Ski7	1.97732		5	3.20726	Down_Ski7_R1_Oocytes_polyA_TPs_T2	Ski7	10.2492		5	1.48661	Down_Ski7_R1_Oocytes_polyA_TPs_T3	Ski7	4.84868		5	1.73569	Down_Ski7_R1_Oocytes_polyA_TPs_T4	Ski7	2.06124		5	10.4411	Down_Ski7_R1_OocInt_polyA_TPs_SQU	Ski7	113.662		5	14.2686	Down_Ski7_R1_OocInt_polyA_TPs_ACT	Ski7	66.7194		5	23.4283	Down_Ski7_R1_OocInt_polyA_TPs_FER	Ski7	58.8451		5	5.65799	Down_Ski7_R1_Embryos_polyA_TPs_T1	Ski7	29.5636		5
	6	1.43309	Down_Ski7_R1_Oocytes_polyA_TPs_T1	Ski7	2.58046		6	3.6328	Down_Ski7_R1_Oocytes_polyA_TPs_T2	Ski7	11.6091		6	1.77416	Down_Ski7_R1_Oocytes_polyA_TPs_T3	Ski7	5.78654		6	2.23891	Down_Ski7_R1_Oocytes_polyA_TPs_T4	Ski7	2.65884		6	13.5538	Down_Ski7_R1_OocInt_polyA_TPs_SQU	Ski7	147.548		6	18.3864	Down_Ski7_R1_OocInt_polyA_TPs_ACT	Ski7	85.9744		6	28.4823	Down_Ski7_R1_OocInt_polyA_TPs_FER	Ski7	71.5392		6	5.63329	Down_Ski7_R1_Embryos_polyA_TPs_T1	Ski7	29.4346		6
	7	1.4842	Down_Ski7_R1_Oocytes_polyA_TPs_T1	Ski7	2.67249		7	3.54904	Down_Ski7_R1_Oocytes_polyA_TPs_T2	Ski7	11.3414		7	1.75661	Down_Ski7_R1_Oocytes_polyA_TPs_T3	Ski7	5.72931		7	2.30713	Down_Ski7_R1_Oocytes_polyA_TPs_T4	Ski7	2.73985		7	15.5723	Down_Ski7_R1_OocInt_polyA_TPs_SQU	Ski7	169.521		7	21.0924	Down_Ski7_R1_OocInt_polyA_TPs_ACT	Ski7	98.6277		7	32.6951	Down_Ski7_R1_OocInt_polyA_TPs_FER	Ski7	82.1206		7	6.40707	Down_Ski7_R1_Embryos_polyA_TPs_T1	Ski7	33.4777		7
	8	1.56297	Down_Ski7_R1_Oocytes_polyA_TPs_T1	Ski7	2.81432		8	3.5159	Down_Ski7_R1_Oocytes_polyA_TPs_T2	Ski7	11.2355		8	2.11987	Down_Ski7_R1_Oocytes_polyA_TPs_T3	Ski7	6.91412		8	2.5273	Down_Ski7_R1_Oocytes_polyA_TPs_T4	Ski7	3.00132		8	15.6099	Down_Ski7_R1_OocInt_polyA_TPs_SQU	Ski7	169.93		8	21.1515	Down_Ski7_R1_OocInt_polyA_TPs_ACT	Ski7	98.9037		8	32.1522	Down_Ski7_R1_OocInt_polyA_TPs_FER	Ski7	80.7568		8	6.63156	Down_Ski7_R1_Embryos_polyA_TPs_T1	Ski7	34.6507		8
	9	1.41631	Down_Ski7_R1_Oocytes_polyA_TPs_T1	Ski7	2.55025		9	2.96013	Down_Ski7_R1_Oocytes_polyA_TPs_T2	Ski7	9.4595		9	1.9662	Down_Ski7_R1_Oocytes_polyA_TPs_T3	Ski7	6.41288		9	2.13816	Down_Ski7_R1_Oocytes_polyA_TPs_T4	Ski7	2.53919		9	15.7212	Down_Ski7_R1_OocInt_polyA_TPs_SQU	Ski7	171.142		9	21.9951	Down_Ski7_R1_OocInt_polyA_TPs_ACT	Ski7	102.849		9	33.0278	Down_Ski7_R1_OocInt_polyA_TPs_FER	Ski7	82.956		9	7.25332	Down_Ski7_R1_Embryos_polyA_TPs_T1	Ski7	37.8994		9
	10	1.3668	Down_Ski7_R1_Oocytes_polyA_TPs_T1	Ski7	2.46109		10	2.78454	Down_Ski7_R1_Oocytes_polyA_TPs_T2	Ski7	8.89836		10	1.83895	Down_Ski7_R1_Oocytes_polyA_TPs_T3	Ski7	5.99787		10	1.95548	Down_Ski7_R1_Oocytes_polyA_TPs_T4	Ski7	2.32224		10	16.3394	Down_Ski7_R1_OocInt_polyA_TPs_SQU	Ski7	177.872		10	22.8258	Down_Ski7_R1_OocInt_polyA_TPs_ACT	Ski7	106.733		10	33.9849	Down_Ski7_R1_OocInt_polyA_TPs_FER	Ski7	85.36		10	7.53954	Down_Ski7_R1_Embryos_polyA_TPs_T1	Ski7	39.3949		10
	11	1.51318	Down_Ski7_R1_Oocytes_polyA_TPs_T1	Ski7	2.72467		11	3.06415	Down_Ski7_R1_Oocytes_polyA_TPs_T2	Ski7	9.79189		11	2.06562	Down_Ski7_R1_Oocytes_polyA_TPs_T3	Ski7	6.73717		11	2.01419	Down_Ski7_R1_Oocytes_polyA_TPs_T4	Ski7	2.39197		11	17.9699	Down_Ski7_R1_OocInt_polyA_TPs_SQU	Ski7	195.622		11	24.7768	Down_Ski7_R1_OocInt_polyA_TPs_ACT	Ski7	115.856		11	36.6653	Down_Ski7_R1_OocInt_polyA_TPs_FER	Ski7	92.0925		11	6.52196	Down_Ski7_R1_Embryos_polyA_TPs_T1	Ski7	34.078		11
	12	1.79057	Down_Ski7_R1_Oocytes_polyA_TPs_T1	Ski7	3.22413		12	3.81369	Down_Ski7_R1_Oocytes_polyA_TPs_T2	Ski7	12.1872		12	2.57838	Down_Ski7_R1_Oocytes_polyA_TPs_T3	Ski7	8.40955		12	2.52203	Down_Ski7_R1_Oocytes_polyA_TPs_T4	Ski7	2.99505		12	18.7355	Down_Ski7_R1_OocInt_polyA_TPs_SQU	Ski7	203.956		12	25.2711	Down_Ski7_R1_OocInt_polyA_TPs_ACT	Ski7	118.167		12	37.842	Down_Ski7_R1_OocInt_polyA_TPs_FER	Ski7	95.048		12	7.35779	Down_Ski7_R1_Embryos_polyA_TPs_T1	Ski7	38.4453		12
	13	2.00607	Down_Ski7_R1_Oocytes_polyA_TPs_T1	Ski7	3.61217		13	4.45672	Down_Ski7_R1_Oocytes_polyA_TPs_T2	Ski7	14.242		13	3.01691	Down_Ski7_R1_Oocytes_polyA_TPs_T3	Ski7	9.83985		13	3.01838	Down_Ski7_R1_Oocytes_polyA_TPs_T4	Ski7	3.5845		13	18.6037	Down_Ski7_R1_OocInt_polyA_TPs_SQU	Ski7	202.521		13	24.6019	Down_Ski7_R1_OocInt_polyA_TPs_ACT	Ski7	115.038		13	38.0084	Down_Ski7_R1_OocInt_polyA_TPs_FER	Ski7	95.4659		13	7.95268	Down_Ski7_R1_Embryos_polyA_TPs_T1	Ski7	41.5537		13
	14	2.17338	Down_Ski7_R1_Oocytes_polyA_TPs_T1	Ski7	3.91343		14	4.89244	Down_Ski7_R1_Oocytes_polyA_TPs_T2	Ski7	15.6345		14	3.28406	Down_Ski7_R1_Oocytes_polyA_TPs_T3	Ski7	10.7112		14	3.34087	Down_Ski7_R1_Oocytes_polyA_TPs_T4	Ski7	3.96748		14	19.6745	Down_Ski7_R1_OocInt_polyA_TPs_SQU	Ski7	214.178		14	25.8327	Down_Ski7_R1_OocInt_polyA_TPs_ACT	Ski7	120.793		14	41.5691	Down_Ski7_R1_OocInt_polyA_TPs_FER	Ski7	104.409		14	7.3867	Down_Ski7_R1_Embryos_polyA_TPs_T1	Ski7	38.5963		14
	15	2.0807	Down_Ski7_R1_Oocytes_polyA_TPs_T1	Ski7	3.74656		15	4.46845	Down_Ski7_R1_Oocytes_polyA_TPs_T2	Ski7	14.2795		15	3.31933	Down_Ski7_R1_Oocytes_polyA_TPs_T3	Ski7	10.8262		15	3.17241	Down_Ski7_R1_Oocytes_polyA_TPs_T4	Ski7	3.76743		15	19.2019	Down_Ski7_R1_OocInt_polyA_TPs_SQU	Ski7	209.033		15	25.6059	Down_Ski7_R1_OocInt_polyA_TPs_ACT	Ski7	119.732		15	40.2852	Down_Ski7_R1_OocInt_polyA_TPs_FER	Ski7	101.185		15	7.57668	Down_Ski7_R1_Embryos_polyA_TPs_T1	Ski7	39.589		15
	16	2.19805	Down_Ski7_R1_Oocytes_polyA_TPs_T1	Ski7	3.95786		16	4.33609	Down_Ski7_R1_Oocytes_polyA_TPs_T2	Ski7	13.8566		16	3.34198	Down_Ski7_R1_Oocytes_polyA_TPs_T3	Ski7	10.9001		16	3.37567	Down_Ski7_R1_Oocytes_polyA_TPs_T4	Ski7	4.0088		16	20.1372	Down_Ski7_R1_OocInt_polyA_TPs_SQU	Ski7	219.214		16	27.7672	Down_Ski7_R1_OocInt_polyA_TPs_ACT	Ski7	129.839		16	42.432	Down_Ski7_R1_OocInt_polyA_TPs_FER	Ski7	106.577		16	7.60334	Down_Ski7_R1_Embryos_polyA_TPs_T1	Ski7	39.7283		16
	17	2.43676	Down_Ski7_R1_Oocytes_polyA_TPs_T1	Ski7	4.3877		17	4.74265	Down_Ski7_R1_Oocytes_polyA_TPs_T2	Ski7	15.1558		17	3.5704	Down_Ski7_R1_Oocytes_polyA_TPs_T3	Ski7	11.6451		17	3.73768	Down_Ski7_R1_Oocytes_polyA_TPs_T4	Ski7	4.43872		17	21.8199	Down_Ski7_R1_OocInt_polyA_TPs_SQU	Ski7	237.533		17	30.2807	Down_Ski7_R1_OocInt_polyA_TPs_ACT	Ski7	141.592		17	45.4567	Down_Ski7_R1_OocInt_polyA_TPs_FER	Ski7	114.174		17	7.41348	Down_Ski7_R1_Embryos_polyA_TPs_T1	Ski7	38.7362		17
	18	2.98679	Down_Ski7_R1_Oocytes_polyA_TPs_T1	Ski7	5.37809		18	5.89252	Down_Ski7_R1_Oocytes_polyA_TPs_T2	Ski7	18.8303		18	4.16911	Down_Ski7_R1_Oocytes_polyA_TPs_T3	Ski7	13.5978		18	4.5022	Down_Ski7_R1_Oocytes_polyA_TPs_T4	Ski7	5.34663		18	22.4308	Down_Ski7_R1_OocInt_polyA_TPs_SQU	Ski7	244.183		18	31.0599	Down_Ski7_R1_OocInt_polyA_TPs_ACT	Ski7	145.235		18	46.0878	Down_Ski7_R1_OocInt_polyA_TPs_FER	Ski7	115.759		18	7.21963	Down_Ski7_R1_Embryos_polyA_TPs_T1	Ski7	37.7234		18
	19	3.20827	Down_Ski7_R1_Oocytes_polyA_TPs_T1	Ski7	5.77689		19	6.6886	Down_Ski7_R1_Oocytes_polyA_TPs_T2	Ski7	21.3743		19	4.35643	Down_Ski7_R1_Oocytes_polyA_TPs_T3	Ski7	14.2088		19	4.7171	Down_Ski7_R1_Oocytes_polyA_TPs_T4	Ski7	5.60183		19	23.5474	Down_Ski7_R1_OocInt_polyA_TPs_SQU	Ski7	256.338		19	32.8403	Down_Ski7_R1_OocInt_polyA_TPs_ACT	Ski7	153.56		19	47.179	Down_Ski7_R1_OocInt_polyA_TPs_FER	Ski7	118.5		19	7.89904	Down_Ski7_R1_Embryos_polyA_TPs_T1	Ski7	41.2734		19
	20	3.40813	Down_Ski7_R1_Oocytes_polyA_TPs_T1	Ski7	6.13675		20	7.00275	Down_Ski7_R1_Oocytes_polyA_TPs_T2	Ski7	22.3782		20	4.59297	Down_Ski7_R1_Oocytes_polyA_TPs_T3	Ski7	14.9803		20	5.30015	Down_Ski7_R1_Oocytes_polyA_TPs_T4	Ski7	6.29423		20	26.5011	Down_Ski7_R1_OocInt_polyA_TPs_SQU	Ski7	288.493		20	36.375	Down_Ski7_R1_OocInt_polyA_TPs_ACT	Ski7	170.089		20	52.4846	Down_Ski7_R1_OocInt_polyA_TPs_FER	Ski7	131.826		20	8.15996	Down_Ski7_R1_Embryos_polyA_TPs_T1	Ski7	42.6367		20
	21	3.69028	Down_Ski7_R1_Oocytes_polyA_TPs_T1	Ski7	6.6448		21	8.02343	Down_Ski7_R1_Oocytes_polyA_TPs_T2	Ski7	25.6399		21	5.32743	Down_Ski7_R1_Oocytes_polyA_TPs_T3	Ski7	17.3758		21	6.09057	Down_Ski7_R1_Oocytes_polyA_TPs_T4	Ski7	7.23291		21	26.2649	Down_Ski7_R1_OocInt_polyA_TPs_SQU	Ski7	285.921		21	35.8425	Down_Ski7_R1_OocInt_polyA_TPs_ACT	Ski7	167.598		21	52.2312	Down_Ski7_R1_OocInt_polyA_TPs_FER	Ski7	131.189		21	8.34091	Down_Ski7_R1_Embryos_polyA_TPs_T1	Ski7	43.5822		21
	22	3.7098	Down_Ski7_R1_Oocytes_polyA_TPs_T1	Ski7	6.67994		22	8.09116	Down_Ski7_R1_Oocytes_polyA_TPs_T2	Ski7	25.8564		22	5.33211	Down_Ski7_R1_Oocytes_polyA_TPs_T3	Ski7	17.391		22	5.76071	Down_Ski7_R1_Oocytes_polyA_TPs_T4	Ski7	6.84117		22	26.2081	Down_Ski7_R1_OocInt_polyA_TPs_SQU	Ski7	285.303		22	35.915	Down_Ski7_R1_OocInt_polyA_TPs_ACT	Ski7	167.938		22	51.4078	Down_Ski7_R1_OocInt_polyA_TPs_FER	Ski7	129.121		22	8.3782	Down_Ski7_R1_Embryos_polyA_TPs_T1	Ski7	43.7771		22
	23	3.37608	Down_Ski7_R1_Oocytes_polyA_TPs_T1	Ski7	6.07905		23	7.87213	Down_Ski7_R1_Oocytes_polyA_TPs_T2	Ski7	25.1564		23	4.79809	Down_Ski7_R1_Oocytes_polyA_TPs_T3	Ski7	15.6493		23	5.03785	Down_Ski7_R1_Oocytes_polyA_TPs_T4	Ski7	5.98274		23	24.3772	Down_Ski7_R1_OocInt_polyA_TPs_SQU	Ski7	265.372		23	34.0871	Down_Ski7_R1_OocInt_polyA_TPs_ACT	Ski7	159.391		23	49.4536	Down_Ski7_R1_OocInt_polyA_TPs_FER	Ski7	124.213		23	7.21745	Down_Ski7_R1_Embryos_polyA_TPs_T1	Ski7	37.712		23
	24	3.22035	Down_Ski7_R1_Oocytes_polyA_TPs_T1	Ski7	5.79863		24	7.23467	Down_Ski7_R1_Oocytes_polyA_TPs_T2	Ski7	23.1193		24	4.33474	Down_Ski7_R1_Oocytes_polyA_TPs_T3	Ski7	14.1381		24	4.68931	Down_Ski7_R1_Oocytes_polyA_TPs_T4	Ski7	5.56883		24	24.5112	Down_Ski7_R1_OocInt_polyA_TPs_SQU	Ski7	266.83		24	34.0128	Down_Ski7_R1_OocInt_polyA_TPs_ACT	Ski7	159.043		24	51.0008	Down_Ski7_R1_OocInt_polyA_TPs_FER	Ski7	128.099		24	7.01068	Down_Ski7_R1_Embryos_polyA_TPs_T1	Ski7	36.6316		24
	25	3.25849	Down_Ski7_R1_Oocytes_polyA_TPs_T1	Ski7	5.86731		25	6.73859	Down_Ski7_R1_Oocytes_polyA_TPs_T2	Ski7	21.5341		25	4.26396	Down_Ski7_R1_Oocytes_polyA_TPs_T3	Ski7	13.9072		25	4.83023	Down_Ski7_R1_Oocytes_polyA_TPs_T4	Ski7	5.73618		25	25.024	Down_Ski7_R1_OocInt_polyA_TPs_SQU	Ski7	272.413		25	34.1553	Down_Ski7_R1_OocInt_polyA_TPs_ACT	Ski7	159.709		25	51.5099	Down_Ski7_R1_OocInt_polyA_TPs_FER	Ski7	129.378		25	7.3109	Down_Ski7_R1_Embryos_polyA_TPs_T1	Ski7	38.2003		25
	26	3.40917	Down_Ski7_R1_Oocytes_polyA_TPs_T1	Ski7	6.13862		26	6.84532	Down_Ski7_R1_Oocytes_polyA_TPs_T2	Ski7	21.8751		26	4.31159	Down_Ski7_R1_Oocytes_polyA_TPs_T3	Ski7	14.0625		26	5.01571	Down_Ski7_R1_Oocytes_polyA_TPs_T4	Ski7	5.95645		26	23.6062	Down_Ski7_R1_OocInt_polyA_TPs_SQU	Ski7	256.978		26	32.7975	Down_Ski7_R1_OocInt_polyA_TPs_ACT	Ski7	153.36		26	50.0792	Down_Ski7_R1_OocInt_polyA_TPs_FER	Ski7	125.784		26	7.18182	Down_Ski7_R1_Embryos_polyA_TPs_T1	Ski7	37.5258		26
	27	3.43951	Down_Ski7_R1_Oocytes_polyA_TPs_T1	Ski7	6.19327		27	6.79709	Down_Ski7_R1_Oocytes_polyA_TPs_T2	Ski7	21.721		27	4.32075	Down_Ski7_R1_Oocytes_polyA_TPs_T3	Ski7	14.0924		27	5.11674	Down_Ski7_R1_Oocytes_polyA_TPs_T4	Ski7	6.07642		27	22.4754	Down_Ski7_R1_OocInt_polyA_TPs_SQU	Ski7	244.669		27	31.8952	Down_Ski7_R1_OocInt_polyA_TPs_ACT	Ski7	149.141		27	47.8695	Down_Ski7_R1_OocInt_polyA_TPs_FER	Ski7	120.234		27	7.34001	Down_Ski7_R1_Embryos_polyA_TPs_T1	Ski7	38.3524		27
	28	3.89391	Down_Ski7_R1_Oocytes_polyA_TPs_T1	Ski7	7.01147		28	7.13973	Down_Ski7_R1_Oocytes_polyA_TPs_T2	Ski7	22.816		28	4.83508	Down_Ski7_R1_Oocytes_polyA_TPs_T3	Ski7	15.7699		28	5.79849	Down_Ski7_R1_Oocytes_polyA_TPs_T4	Ski7	6.88605		28	22.4073	Down_Ski7_R1_OocInt_polyA_TPs_SQU	Ski7	243.928		28	31.8302	Down_Ski7_R1_OocInt_polyA_TPs_ACT	Ski7	148.837		28	47.0001	Down_Ski7_R1_OocInt_polyA_TPs_FER	Ski7	118.05		28	7.77611	Down_Ski7_R1_Embryos_polyA_TPs_T1	Ski7	40.6311		28
	29	4.31024	Down_Ski7_R1_Oocytes_polyA_TPs_T1	Ski7	7.76111		29	7.44238	Down_Ski7_R1_Oocytes_polyA_TPs_T2	Ski7	23.7831		29	5.46205	Down_Ski7_R1_Oocytes_polyA_TPs_T3	Ski7	17.8148		29	6.11303	Down_Ski7_R1_Oocytes_polyA_TPs_T4	Ski7	7.25958		29	25.2384	Down_Ski7_R1_OocInt_polyA_TPs_SQU	Ski7	274.747		29	34.5748	Down_Ski7_R1_OocInt_polyA_TPs_ACT	Ski7	161.671		29	50.1851	Down_Ski7_R1_OocInt_polyA_TPs_FER	Ski7	126.05		29	7.62429	Down_Ski7_R1_Embryos_polyA_TPs_T1	Ski7	39.8378		29
	30	4.36031	Down_Ski7_R1_Oocytes_polyA_TPs_T1	Ski7	7.85127		30	7.67796	Down_Ski7_R1_Oocytes_polyA_TPs_T2	Ski7	24.5359		30	5.87166	Down_Ski7_R1_Oocytes_polyA_TPs_T3	Ski7	19.1508		30	6.20029	Down_Ski7_R1_Oocytes_polyA_TPs_T4	Ski7	7.36321		30	24.8634	Down_Ski7_R1_OocInt_polyA_TPs_SQU	Ski7	270.664		30	34.1695	Down_Ski7_R1_OocInt_polyA_TPs_ACT	Ski7	159.776		30	50.5964	Down_Ski7_R1_OocInt_polyA_TPs_FER	Ski7	127.083		30	7.771	Down_Ski7_R1_Embryos_polyA_TPs_T1	Ski7	40.6043		30
	31	4.52951	Down_Ski7_R1_Oocytes_polyA_TPs_T1	Ski7	8.15594		31	8.09517	Down_Ski7_R1_Oocytes_polyA_TPs_T2	Ski7	25.8692		31	6.21321	Down_Ski7_R1_Oocytes_polyA_TPs_T3	Ski7	20.2648		31	6.48322	Down_Ski7_R1_Oocytes_polyA_TPs_T4	Ski7	7.6992		31	24.0188	Down_Ski7_R1_OocInt_polyA_TPs_SQU	Ski7	261.47		31	33.0033	Down_Ski7_R1_OocInt_polyA_TPs_ACT	Ski7	154.322		31	49.4017	Down_Ski7_R1_OocInt_polyA_TPs_FER	Ski7	124.083		31	8.50148	Down_Ski7_R1_Embryos_polyA_TPs_T1	Ski7	44.4212		31
	32	4.9686	Down_Ski7_R1_Oocytes_polyA_TPs_T1	Ski7	8.94657		32	8.79614	Down_Ski7_R1_Oocytes_polyA_TPs_T2	Ski7	28.1092		32	6.51864	Down_Ski7_R1_Oocytes_polyA_TPs_T3	Ski7	21.261		32	7.3124	Down_Ski7_R1_Oocytes_polyA_TPs_T4	Ski7	8.6839		32	25.3012	Down_Ski7_R1_OocInt_polyA_TPs_SQU	Ski7	275.43		32	34.4828	Down_Ski7_R1_OocInt_polyA_TPs_ACT	Ski7	161.241		32	51.5041	Down_Ski7_R1_OocInt_polyA_TPs_FER	Ski7	129.363		32	8.3009	Down_Ski7_R1_Embryos_polyA_TPs_T1	Ski7	43.3732		32
	33	5.33572	Down_Ski7_R1_Oocytes_polyA_TPs_T1	Ski7	9.60763		33	9.28075	Down_Ski7_R1_Oocytes_polyA_TPs_T2	Ski7	29.6579		33	6.96507	Down_Ski7_R1_Oocytes_polyA_TPs_T3	Ski7	22.717		33	7.76301	Down_Ski7_R1_Oocytes_polyA_TPs_T4	Ski7	9.21902		33	24.6193	Down_Ski7_R1_OocInt_polyA_TPs_SQU	Ski7	268.008		33	33.9451	Down_Ski7_R1_OocInt_polyA_TPs_ACT	Ski7	158.726		33	50.8083	Down_Ski7_R1_OocInt_polyA_TPs_FER	Ski7	127.615		33	8.52645	Down_Ski7_R1_Embryos_polyA_TPs_T1	Ski7	44.5517		33
	34	5.03815	Down_Ski7_R1_Oocytes_polyA_TPs_T1	Ski7	9.07181		34	8.79365	Down_Ski7_R1_Oocytes_polyA_TPs_T2	Ski7	28.1013		34	6.4347	Down_Ski7_R1_Oocytes_polyA_TPs_T3	Ski7	20.9872		34	7.10216	Down_Ski7_R1_Oocytes_polyA_TPs_T4	Ski7	8.43423		34	22.5209	Down_Ski7_R1_OocInt_polyA_TPs_SQU	Ski7	245.164		34	31.6452	Down_Ski7_R1_OocInt_polyA_TPs_ACT	Ski7	147.972		34	46.6862	Down_Ski7_R1_OocInt_polyA_TPs_FER	Ski7	117.262		34	9.08115	Down_Ski7_R1_Embryos_polyA_TPs_T1	Ski7	47.45		34
	35	4.84211	Down_Ski7_R1_Oocytes_polyA_TPs_T1	Ski7	8.71881		35	8.2527	Down_Ski7_R1_Oocytes_polyA_TPs_T2	Ski7	26.3726		35	6.12984	Down_Ski7_R1_Oocytes_polyA_TPs_T3	Ski7	19.9929		35	6.69705	Down_Ski7_R1_Oocytes_polyA_TPs_T4	Ski7	7.95313		35	24.3776	Down_Ski7_R1_OocInt_polyA_TPs_SQU	Ski7	265.376		35	34.8216	Down_Ski7_R1_OocInt_polyA_TPs_ACT	Ski7	162.825		35	48.4192	Down_Ski7_R1_OocInt_polyA_TPs_FER	Ski7	121.615		35	8.41122	Down_Ski7_R1_Embryos_polyA_TPs_T1	Ski7	43.9496		35
	36	4.85139	Down_Ski7_R1_Oocytes_polyA_TPs_T1	Ski7	8.73552		36	8.34357	Down_Ski7_R1_Oocytes_polyA_TPs_T2	Ski7	26.663		36	5.88597	Down_Ski7_R1_Oocytes_polyA_TPs_T3	Ski7	19.1975		36	6.93397	Down_Ski7_R1_Oocytes_polyA_TPs_T4	Ski7	8.23449		36	25.1425	Down_Ski7_R1_OocInt_polyA_TPs_SQU	Ski7	273.703		36	36.0157	Down_Ski7_R1_OocInt_polyA_TPs_ACT	Ski7	168.408		36	51.0641	Down_Ski7_R1_OocInt_polyA_TPs_FER	Ski7	128.258		36	7.55215	Down_Ski7_R1_Embryos_polyA_TPs_T1	Ski7	39.4608		36
	37	4.977	Down_Ski7_R1_Oocytes_polyA_TPs_T1	Ski7	8.9617		37	8.9078	Down_Ski7_R1_Oocytes_polyA_TPs_T2	Ski7	28.4661		37	6.14593	Down_Ski7_R1_Oocytes_polyA_TPs_T3	Ski7	20.0454		37	7.48546	Down_Ski7_R1_Oocytes_polyA_TPs_T4	Ski7	8.88942		37	23.9729	Down_Ski7_R1_OocInt_polyA_TPs_SQU	Ski7	260.971		37	33.391	Down_Ski7_R1_OocInt_polyA_TPs_ACT	Ski7	156.136		37	47.5956	Down_Ski7_R1_OocInt_polyA_TPs_FER	Ski7	119.546		37	7.86387	Down_Ski7_R1_Embryos_polyA_TPs_T1	Ski7	41.0896		37
	38	4.97849	Down_Ski7_R1_Oocytes_polyA_TPs_T1	Ski7	8.96439		38	9.39816	Down_Ski7_R1_Oocytes_polyA_TPs_T2	Ski7	30.0331		38	6.39081	Down_Ski7_R1_Oocytes_polyA_TPs_T3	Ski7	20.8441		38	7.45184	Down_Ski7_R1_Oocytes_polyA_TPs_T4	Ski7	8.84949		38	25.0988	Down_Ski7_R1_OocInt_polyA_TPs_SQU	Ski7	273.227		38	35.187	Down_Ski7_R1_OocInt_polyA_TPs_ACT	Ski7	164.533		38	50.6498	Down_Ski7_R1_OocInt_polyA_TPs_FER	Ski7	127.217		38	7.97315	Down_Ski7_R1_Embryos_polyA_TPs_T1	Ski7	41.6606		38
	39	4.39136	Down_Ski7_R1_Oocytes_polyA_TPs_T1	Ski7	7.90719		39	8.42224	Down_Ski7_R1_Oocytes_polyA_TPs_T2	Ski7	26.9144		39	5.84338	Down_Ski7_R1_Oocytes_polyA_TPs_T3	Ski7	19.0586		39	6.62684	Down_Ski7_R1_Oocytes_polyA_TPs_T4	Ski7	7.86976		39	25.9718	Down_Ski7_R1_OocInt_polyA_TPs_SQU	Ski7	282.731		39	36.0338	Down_Ski7_R1_OocInt_polyA_TPs_ACT	Ski7	168.493		39	53.5146	Down_Ski7_R1_OocInt_polyA_TPs_FER	Ski7	134.413		39	7.65787	Down_Ski7_R1_Embryos_polyA_TPs_T1	Ski7	40.0132		39
	40	3.86623	Down_Ski7_R1_Oocytes_polyA_TPs_T1	Ski7	6.96162		40	7.04002	Down_Ski7_R1_Oocytes_polyA_TPs_T2	Ski7	22.4973		40	5.32511	Down_Ski7_R1_Oocytes_polyA_TPs_T3	Ski7	17.3682		40	5.63469	Down_Ski7_R1_Oocytes_polyA_TPs_T4	Ski7	6.69152		40	24.4511	Down_Ski7_R1_OocInt_polyA_TPs_SQU	Ski7	266.176		40	33.9227	Down_Ski7_R1_OocInt_polyA_TPs_ACT	Ski7	158.622		40	50.373	Down_Ski7_R1_OocInt_polyA_TPs_FER	Ski7	126.522		40	7.99032	Down_Ski7_R1_Embryos_polyA_TPs_T1	Ski7	41.7503		40
	41	3.44327	Down_Ski7_R1_Oocytes_polyA_TPs_T1	Ski7	6.20004		41	6.3701	Down_Ski7_R1_Oocytes_polyA_TPs_T2	Ski7	20.3565		41	4.85255	Down_Ski7_R1_Oocytes_polyA_TPs_T3	Ski7	15.8269		41	5.13692	Down_Ski7_R1_Oocytes_polyA_TPs_T4	Ski7	6.10039		41	24.4158	Down_Ski7_R1_OocInt_polyA_TPs_SQU	Ski7	265.792		41	33.8003	Down_Ski7_R1_OocInt_polyA_TPs_ACT	Ski7	158.049		41	49.1346	Down_Ski7_R1_OocInt_polyA_TPs_FER	Ski7	123.412		41	7.75239	Down_Ski7_R1_Embryos_polyA_TPs_T1	Ski7	40.5071		41
	42	3.47454	Down_Ski7_R1_Oocytes_polyA_TPs_T1	Ski7	6.25634		42	6.48736	Down_Ski7_R1_Oocytes_polyA_TPs_T2	Ski7	20.7312		42	4.89853	Down_Ski7_R1_Oocytes_polyA_TPs_T3	Ski7	15.9769		42	5.4522	Down_Ski7_R1_Oocytes_polyA_TPs_T4	Ski7	6.4748		42	23.2269	Down_Ski7_R1_OocInt_polyA_TPs_SQU	Ski7	252.85		42	32.1961	Down_Ski7_R1_OocInt_polyA_TPs_ACT	Ski7	150.548		42	46.038	Down_Ski7_R1_OocInt_polyA_TPs_FER	Ski7	115.634		42	7.60018	Down_Ski7_R1_Embryos_polyA_TPs_T1	Ski7	39.7118		42
	43	3.07256	Down_Ski7_R1_Oocytes_polyA_TPs_T1	Ski7	5.53252		43	6.13683	Down_Ski7_R1_Oocytes_polyA_TPs_T2	Ski7	19.6111		43	4.48361	Down_Ski7_R1_Oocytes_polyA_TPs_T3	Ski7	14.6236		43	5.26667	Down_Ski7_R1_Oocytes_polyA_TPs_T4	Ski7	6.25447		43	25.3171	Down_Ski7_R1_OocInt_polyA_TPs_SQU	Ski7	275.603		43	34.6549	Down_Ski7_R1_OocInt_polyA_TPs_ACT	Ski7	162.045		43	49.8446	Down_Ski7_R1_OocInt_polyA_TPs_FER	Ski7	125.195		43	7.90382	Down_Ski7_R1_Embryos_polyA_TPs_T1	Ski7	41.2983		43
	44	3.11391	Down_Ski7_R1_Oocytes_polyA_TPs_T1	Ski7	5.60697		44	6.24509	Down_Ski7_R1_Oocytes_polyA_TPs_T2	Ski7	19.957		44	4.32905	Down_Ski7_R1_Oocytes_polyA_TPs_T3	Ski7	14.1195		44	5.061	Down_Ski7_R1_Oocytes_polyA_TPs_T4	Ski7	6.01023		44	25.4615	Down_Ski7_R1_OocInt_polyA_TPs_SQU	Ski7	277.175		44	35.4607	Down_Ski7_R1_OocInt_polyA_TPs_ACT	Ski7	165.813		44	52.2644	Down_Ski7_R1_OocInt_polyA_TPs_FER	Ski7	131.273		44	8.26499	Down_Ski7_R1_Embryos_polyA_TPs_T1	Ski7	43.1855		44
	45	3.15811	Down_Ski7_R1_Oocytes_polyA_TPs_T1	Ski7	5.68656		45	6.46735	Down_Ski7_R1_Oocytes_polyA_TPs_T2	Ski7	20.6673		45	4.35363	Down_Ski7_R1_Oocytes_polyA_TPs_T3	Ski7	14.1997		45	5.07997	Down_Ski7_R1_Oocytes_polyA_TPs_T4	Ski7	6.03276		45	23.9197	Down_Ski7_R1_OocInt_polyA_TPs_SQU	Ski7	260.392		45	33.3875	Down_Ski7_R1_OocInt_polyA_TPs_ACT	Ski7	156.119		45	49.4363	Down_Ski7_R1_OocInt_polyA_TPs_FER	Ski7	124.169		45	7.74146	Down_Ski7_R1_Embryos_polyA_TPs_T1	Ski7	40.45		45
	46	3.24512	Down_Ski7_R1_Oocytes_polyA_TPs_T1	Ski7	5.84324		46	6.69801	Down_Ski7_R1_Oocytes_polyA_TPs_T2	Ski7	21.4044		46	4.64354	Down_Ski7_R1_Oocytes_polyA_TPs_T3	Ski7	15.1452		46	5.1866	Down_Ski7_R1_Oocytes_polyA_TPs_T4	Ski7	6.15939		46	22.3287	Down_Ski7_R1_OocInt_polyA_TPs_SQU	Ski7	243.072		46	31.5762	Down_Ski7_R1_OocInt_polyA_TPs_ACT	Ski7	147.649		46	45.2296	Down_Ski7_R1_OocInt_polyA_TPs_FER	Ski7	113.603		46	7.63096	Down_Ski7_R1_Embryos_polyA_TPs_T1	Ski7	39.8726		46
	47	3.21522	Down_Ski7_R1_Oocytes_polyA_TPs_T1	Ski7	5.7894		47	6.5453	Down_Ski7_R1_Oocytes_polyA_TPs_T2	Ski7	20.9164		47	4.6247	Down_Ski7_R1_Oocytes_polyA_TPs_T3	Ski7	15.0838		47	4.96379	Down_Ski7_R1_Oocytes_polyA_TPs_T4	Ski7	5.89479		47	26.2821	Down_Ski7_R1_OocInt_polyA_TPs_SQU	Ski7	286.109		47	36.0302	Down_Ski7_R1_OocInt_polyA_TPs_ACT	Ski7	168.476		47	51.6973	Down_Ski7_R1_OocInt_polyA_TPs_FER	Ski7	129.848		47	8.37126	Down_Ski7_R1_Embryos_polyA_TPs_T1	Ski7	43.7408		47
	48	3.12165	Down_Ski7_R1_Oocytes_polyA_TPs_T1	Ski7	5.62091		48	6.54226	Down_Ski7_R1_Oocytes_polyA_TPs_T2	Ski7	20.9067		48	4.58563	Down_Ski7_R1_Oocytes_polyA_TPs_T3	Ski7	14.9563		48	4.93164	Down_Ski7_R1_Oocytes_polyA_TPs_T4	Ski7	5.85661		48	25.4129	Down_Ski7_R1_OocInt_polyA_TPs_SQU	Ski7	276.646		48	34.6855	Down_Ski7_R1_OocInt_polyA_TPs_ACT	Ski7	162.188		48	50.5628	Down_Ski7_R1_OocInt_polyA_TPs_FER	Ski7	126.999		48	7.84623	Down_Ski7_R1_Embryos_polyA_TPs_T1	Ski7	40.9975		48
	49	3.28755	Down_Ski7_R1_Oocytes_polyA_TPs_T1	Ski7	5.91964		49	7.17448	Down_Ski7_R1_Oocytes_polyA_TPs_T2	Ski7	22.927		49	4.87718	Down_Ski7_R1_Oocytes_polyA_TPs_T3	Ski7	15.9073		49	5.29252	Down_Ski7_R1_Oocytes_polyA_TPs_T4	Ski7	6.28517		49	25.5148	Down_Ski7_R1_OocInt_polyA_TPs_SQU	Ski7	277.755		49	34.6304	Down_Ski7_R1_OocInt_polyA_TPs_ACT	Ski7	161.931		49	50.561	Down_Ski7_R1_OocInt_polyA_TPs_FER	Ski7	126.994		49	6.61712	Down_Ski7_R1_Embryos_polyA_TPs_T1	Ski7	34.5752		49
	50	3.34766	Down_Ski7_R1_Oocytes_polyA_TPs_T1	Ski7	6.02788		50	7.64563	Down_Ski7_R1_Oocytes_polyA_TPs_T2	Ski7	24.4326		50	5.09086	Down_Ski7_R1_Oocytes_polyA_TPs_T3	Ski7	16.6042		50	5.52648	Down_Ski7_R1_Oocytes_polyA_TPs_T4	Ski7	6.56301		50	25.8205	Down_Ski7_R1_OocInt_polyA_TPs_SQU	Ski7	281.084		50	35.7434	Down_Ski7_R1_OocInt_polyA_TPs_ACT	Ski7	167.135		50	52.4604	Down_Ski7_R1_OocInt_polyA_TPs_FER	Ski7	131.765		50	6.24841	Down_Ski7_R1_Embryos_polyA_TPs_T1	Ski7	32.6487		50
	51	3.16722	Down_Ski7_R1_Oocytes_polyA_TPs_T1	Ski7	5.70298		51	7.22786	Down_Ski7_R1_Oocytes_polyA_TPs_T2	Ski7	23.0976		51	4.88151	Down_Ski7_R1_Oocytes_polyA_TPs_T3	Ski7	15.9214		51	5.2939	Down_Ski7_R1_Oocytes_polyA_TPs_T4	Ski7	6.28681		51	24.2543	Down_Ski7_R1_OocInt_polyA_TPs_SQU	Ski7	264.033		51	33.668	Down_Ski7_R1_OocInt_polyA_TPs_ACT	Ski7	157.43		51	50.0513	Down_Ski7_R1_OocInt_polyA_TPs_FER	Ski7	125.714		51	7.46739	Down_Ski7_R1_Embryos_polyA_TPs_T1	Ski7	39.018		51
	52	3.03819	Down_Ski7_R1_Oocytes_polyA_TPs_T1	Ski7	5.47064		52	6.60136	Down_Ski7_R1_Oocytes_polyA_TPs_T2	Ski7	21.0955		52	4.74862	Down_Ski7_R1_Oocytes_polyA_TPs_T3	Ski7	15.488		52	5.0505	Down_Ski7_R1_Oocytes_polyA_TPs_T4	Ski7	5.99776		52	22.8188	Down_Ski7_R1_OocInt_polyA_TPs_SQU	Ski7	248.407		52	31.9519	Down_Ski7_R1_OocInt_polyA_TPs_ACT	Ski7	149.406		52	47.3519	Down_Ski7_R1_OocInt_polyA_TPs_FER	Ski7	118.934		52	7.62808	Down_Ski7_R1_Embryos_polyA_TPs_T1	Ski7	39.8576		52
	53	3.33891	Down_Ski7_R1_Oocytes_polyA_TPs_T1	Ski7	6.01213		53	6.79871	Down_Ski7_R1_Oocytes_polyA_TPs_T2	Ski7	21.7262		53	4.84931	Down_Ski7_R1_Oocytes_polyA_TPs_T3	Ski7	15.8164		53	4.96983	Down_Ski7_R1_Oocytes_polyA_TPs_T4	Ski7	5.90196		53	21.8943	Down_Ski7_R1_OocInt_polyA_TPs_SQU	Ski7	238.343		53	30.9858	Down_Ski7_R1_OocInt_polyA_TPs_ACT	Ski7	144.889		53	45.6431	Down_Ski7_R1_OocInt_polyA_TPs_FER	Ski7	114.642		53	6.7843	Down_Ski7_R1_Embryos_polyA_TPs_T1	Ski7	35.4487		53
	54	3.71392	Down_Ski7_R1_Oocytes_polyA_TPs_T1	Ski7	6.68737		54	7.60338	Down_Ski7_R1_Oocytes_polyA_TPs_T2	Ski7	24.2976		54	5.30187	Down_Ski7_R1_Oocytes_polyA_TPs_T3	Ski7	17.2924		54	5.34319	Down_Ski7_R1_Oocytes_polyA_TPs_T4	Ski7	6.34535		54	22.925	Down_Ski7_R1_OocInt_polyA_TPs_SQU	Ski7	249.563		54	32.1328	Down_Ski7_R1_OocInt_polyA_TPs_ACT	Ski7	150.252		54	48.2596	Down_Ski7_R1_OocInt_polyA_TPs_FER	Ski7	121.214		54	6.72143	Down_Ski7_R1_Embryos_polyA_TPs_T1	Ski7	35.1203		54
	55	3.95776	Down_Ski7_R1_Oocytes_polyA_TPs_T1	Ski7	7.12643		55	8.14564	Down_Ski7_R1_Oocytes_polyA_TPs_T2	Ski7	26.0305		55	5.50266	Down_Ski7_R1_Oocytes_polyA_TPs_T3	Ski7	17.9473		55	5.85657	Down_Ski7_R1_Oocytes_polyA_TPs_T4	Ski7	6.95501		55	24.6589	Down_Ski7_R1_OocInt_polyA_TPs_SQU	Ski7	268.438		55	34.2848	Down_Ski7_R1_OocInt_polyA_TPs_ACT	Ski7	160.315		55	49.8232	Down_Ski7_R1_OocInt_polyA_TPs_FER	Ski7	125.141		55	8.32208	Down_Ski7_R1_Embryos_polyA_TPs_T1	Ski7	43.4838		55
	56	4.25299	Down_Ski7_R1_Oocytes_polyA_TPs_T1	Ski7	7.65802		56	8.368	Down_Ski7_R1_Oocytes_polyA_TPs_T2	Ski7	26.741		56	5.8589	Down_Ski7_R1_Oocytes_polyA_TPs_T3	Ski7	19.1092		56	6.38177	Down_Ski7_R1_Oocytes_polyA_TPs_T4	Ski7	7.57873		56	23.3134	Down_Ski7_R1_OocInt_polyA_TPs_SQU	Ski7	253.791		56	32.9535	Down_Ski7_R1_OocInt_polyA_TPs_ACT	Ski7	154.09		56	46.1478	Down_Ski7_R1_OocInt_polyA_TPs_FER	Ski7	115.91		56	9.35604	Down_Ski7_R1_Embryos_polyA_TPs_T1	Ski7	48.8864		56
	57	4.53238	Down_Ski7_R1_Oocytes_polyA_TPs_T1	Ski7	8.1611		57	8.68322	Down_Ski7_R1_Oocytes_polyA_TPs_T2	Ski7	27.7484		57	6.2844	Down_Ski7_R1_Oocytes_polyA_TPs_T3	Ski7	20.497		57	7.05684	Down_Ski7_R1_Oocytes_polyA_TPs_T4	Ski7	8.38041		57	21.5806	Down_Ski7_R1_OocInt_polyA_TPs_SQU	Ski7	234.928		57	30.6221	Down_Ski7_R1_OocInt_polyA_TPs_ACT	Ski7	143.188		57	43.4515	Down_Ski7_R1_OocInt_polyA_TPs_FER	Ski7	109.138		57	9.12123	Down_Ski7_R1_Embryos_polyA_TPs_T1	Ski7	47.6594		57
	58	4.86911	Down_Ski7_R1_Oocytes_polyA_TPs_T1	Ski7	8.76743		58	8.72901	Down_Ski7_R1_Oocytes_polyA_TPs_T2	Ski7	27.8947		58	6.75589	Down_Ski7_R1_Oocytes_polyA_TPs_T3	Ski7	22.0348		58	7.51049	Down_Ski7_R1_Oocytes_polyA_TPs_T4	Ski7	8.91915		58	20.8198	Down_Ski7_R1_OocInt_polyA_TPs_SQU	Ski7	226.645		58	29.3525	Down_Ski7_R1_OocInt_polyA_TPs_ACT	Ski7	137.251		58	41.2235	Down_Ski7_R1_OocInt_polyA_TPs_FER	Ski7	103.541		58	9.13675	Down_Ski7_R1_Embryos_polyA_TPs_T1	Ski7	47.7406		58
	59	4.92048	Down_Ski7_R1_Oocytes_polyA_TPs_T1	Ski7	8.85994		59	8.4236	Down_Ski7_R1_Oocytes_polyA_TPs_T2	Ski7	26.9187		59	6.76658	Down_Ski7_R1_Oocytes_polyA_TPs_T3	Ski7	22.0697		59	7.4236	Down_Ski7_R1_Oocytes_polyA_TPs_T4	Ski7	8.81596		59	21.9859	Down_Ski7_R1_OocInt_polyA_TPs_SQU	Ski7	239.34		59	30.9388	Down_Ski7_R1_OocInt_polyA_TPs_ACT	Ski7	144.669		59	43.7188	Down_Ski7_R1_OocInt_polyA_TPs_FER	Ski7	109.809		59	9.08151	Down_Ski7_R1_Embryos_polyA_TPs_T1	Ski7	47.4519		59
	60	5.65111	Down_Ski7_R1_Oocytes_polyA_TPs_T1	Ski7	10.1755		60	9.64433	Down_Ski7_R1_Oocytes_polyA_TPs_T2	Ski7	30.8198		60	7.36372	Down_Ski7_R1_Oocytes_polyA_TPs_T3	Ski7	24.0173		60	8.31283	Down_Ski7_R1_Oocytes_polyA_TPs_T4	Ski7	9.87197		60	21.1222	Down_Ski7_R1_OocInt_polyA_TPs_SQU	Ski7	229.938		60	29.4889	Down_Ski7_R1_OocInt_polyA_TPs_ACT	Ski7	137.889		60	42.7418	Down_Ski7_R1_OocInt_polyA_TPs_FER	Ski7	107.355		60	8.26103	Down_Ski7_R1_Embryos_polyA_TPs_T1	Ski7	43.1648		60
	61	5.56982	Down_Ski7_R1_Oocytes_polyA_TPs_T1	Ski7	10.0291		61	9.58956	Down_Ski7_R1_Oocytes_polyA_TPs_T2	Ski7	30.6447		61	6.81904	Down_Ski7_R1_Oocytes_polyA_TPs_T3	Ski7	22.2408		61	7.9561	Down_Ski7_R1_Oocytes_polyA_TPs_T4	Ski7	9.44833		61	21.1197	Down_Ski7_R1_OocInt_polyA_TPs_SQU	Ski7	229.91		61	29.3213	Down_Ski7_R1_OocInt_polyA_TPs_ACT	Ski7	137.106		61	43.0096	Down_Ski7_R1_OocInt_polyA_TPs_FER	Ski7	108.028		61	8.00801	Down_Ski7_R1_Embryos_polyA_TPs_T1	Ski7	41.8428		61
	62	5.09917	Down_Ski7_R1_Oocytes_polyA_TPs_T1	Ski7	9.18169		62	9.06777	Down_Ski7_R1_Oocytes_polyA_TPs_T2	Ski7	28.9773		62	6.29385	Down_Ski7_R1_Oocytes_polyA_TPs_T3	Ski7	20.5278		62	7.34454	Down_Ski7_R1_Oocytes_polyA_TPs_T4	Ski7	8.72206		62	22.2651	Down_Ski7_R1_OocInt_polyA_TPs_SQU	Ski7	242.379		62	30.8727	Down_Ski7_R1_OocInt_polyA_TPs_ACT	Ski7	144.36		62	45.054	Down_Ski7_R1_OocInt_polyA_TPs_FER	Ski7	113.162		62	8.17346	Down_Ski7_R1_Embryos_polyA_TPs_T1	Ski7	42.7072		62
	63	4.82226	Down_Ski7_R1_Oocytes_polyA_TPs_T1	Ski7	8.68308		63	8.70322	Down_Ski7_R1_Oocytes_polyA_TPs_T2	Ski7	27.8123		63	6.1253	Down_Ski7_R1_Oocytes_polyA_TPs_T3	Ski7	19.9781		63	7.2552	Down_Ski7_R1_Oocytes_polyA_TPs_T4	Ski7	8.61597		63	21.4589	Down_Ski7_R1_OocInt_polyA_TPs_SQU	Ski7	233.603		63	30.1687	Down_Ski7_R1_OocInt_polyA_TPs_ACT	Ski7	141.068		63	44.7702	Down_Ski7_R1_OocInt_polyA_TPs_FER	Ski7	112.45		63	7.86222	Down_Ski7_R1_Embryos_polyA_TPs_T1	Ski7	41.081		63
	64	4.8787	Down_Ski7_R1_Oocytes_polyA_TPs_T1	Ski7	8.7847		64	8.53869	Down_Ski7_R1_Oocytes_polyA_TPs_T2	Ski7	27.2865		64	6.20805	Down_Ski7_R1_Oocytes_polyA_TPs_T3	Ski7	20.248		64	7.20915	Down_Ski7_R1_Oocytes_polyA_TPs_T4	Ski7	8.56129		64	23.053	Down_Ski7_R1_OocInt_polyA_TPs_SQU	Ski7	250.957		64	32.2031	Down_Ski7_R1_OocInt_polyA_TPs_ACT	Ski7	150.581		64	47.3016	Down_Ski7_R1_OocInt_polyA_TPs_FER	Ski7	118.808		64	7.99152	Down_Ski7_R1_Embryos_polyA_TPs_T1	Ski7	41.7566		64
	65	4.8834	Down_Ski7_R1_Oocytes_polyA_TPs_T1	Ski7	8.79316		65	8.49394	Down_Ski7_R1_Oocytes_polyA_TPs_T2	Ski7	27.1435		65	6.06408	Down_Ski7_R1_Oocytes_polyA_TPs_T3	Ski7	19.7784		65	6.89644	Down_Ski7_R1_Oocytes_polyA_TPs_T4	Ski7	8.18992		65	23.9031	Down_Ski7_R1_OocInt_polyA_TPs_SQU	Ski7	260.211		65	32.9671	Down_Ski7_R1_OocInt_polyA_TPs_ACT	Ski7	154.153		65	49.0182	Down_Ski7_R1_OocInt_polyA_TPs_FER	Ski7	123.119		65	7.92805	Down_Ski7_R1_Embryos_polyA_TPs_T1	Ski7	41.425		65
	66	4.39728	Down_Ski7_R1_Oocytes_polyA_TPs_T1	Ski7	7.91785		66	7.74991	Down_Ski7_R1_Oocytes_polyA_TPs_T2	Ski7	24.7659		66	5.57038	Down_Ski7_R1_Oocytes_polyA_TPs_T3	Ski7	18.1682		66	6.24678	Down_Ski7_R1_Oocytes_polyA_TPs_T4	Ski7	7.41842		66	21.6553	Down_Ski7_R1_OocInt_polyA_TPs_SQU	Ski7	235.741		66	30.0174	Down_Ski7_R1_OocInt_polyA_TPs_ACT	Ski7	140.361		66	43.8678	Down_Ski7_R1_OocInt_polyA_TPs_FER	Ski7	110.183		66	8.12052	Down_Ski7_R1_Embryos_polyA_TPs_T1	Ski7	42.4306		66
	67	4.28456	Down_Ski7_R1_Oocytes_polyA_TPs_T1	Ski7	7.71488		67	7.41215	Down_Ski7_R1_Oocytes_polyA_TPs_T2	Ski7	23.6865		67	5.45566	Down_Ski7_R1_Oocytes_polyA_TPs_T3	Ski7	17.794		67	6.11125	Down_Ski7_R1_Oocytes_polyA_TPs_T4	Ski7	7.25747		67	21.9178	Down_Ski7_R1_OocInt_polyA_TPs_SQU	Ski7	238.598		67	30.731	Down_Ski7_R1_OocInt_polyA_TPs_ACT	Ski7	143.697		67	45.4674	Down_Ski7_R1_OocInt_polyA_TPs_FER	Ski7	114.201		67	8.15315	Down_Ski7_R1_Embryos_polyA_TPs_T1	Ski7	42.6011		67
	68	4.25707	Down_Ski7_R1_Oocytes_polyA_TPs_T1	Ski7	7.66538		68	7.42012	Down_Ski7_R1_Oocytes_polyA_TPs_T2	Ski7	23.712		68	5.36339	Down_Ski7_R1_Oocytes_polyA_TPs_T3	Ski7	17.4931		68	6.05123	Down_Ski7_R1_Oocytes_polyA_TPs_T4	Ski7	7.18619		68	21.6497	Down_Ski7_R1_OocInt_polyA_TPs_SQU	Ski7	235.68		68	30.0383	Down_Ski7_R1_OocInt_polyA_TPs_ACT	Ski7	140.458		68	44.9874	Down_Ski7_R1_OocInt_polyA_TPs_FER	Ski7	112.995		68	7.84898	Down_Ski7_R1_Embryos_polyA_TPs_T1	Ski7	41.0118		68
	69	4.34608	Down_Ski7_R1_Oocytes_polyA_TPs_T1	Ski7	7.82566		69	7.68463	Down_Ski7_R1_Oocytes_polyA_TPs_T2	Ski7	24.5572		69	5.5011	Down_Ski7_R1_Oocytes_polyA_TPs_T3	Ski7	17.9422		69	6.22122	Down_Ski7_R1_Oocytes_polyA_TPs_T4	Ski7	7.38806		69	20.3209	Down_Ski7_R1_OocInt_polyA_TPs_SQU	Ski7	221.215		69	28.3217	Down_Ski7_R1_OocInt_polyA_TPs_ACT	Ski7	132.431		69	41.9104	Down_Ski7_R1_OocInt_polyA_TPs_FER	Ski7	105.267		69	7.73551	Down_Ski7_R1_Embryos_polyA_TPs_T1	Ski7	40.4189		69
	70	4.20957	Down_Ski7_R1_Oocytes_polyA_TPs_T1	Ski7	7.57985		70	7.63476	Down_Ski7_R1_Oocytes_polyA_TPs_T2	Ski7	24.3979		70	5.31591	Down_Ski7_R1_Oocytes_polyA_TPs_T3	Ski7	17.3382		70	6.15988	Down_Ski7_R1_Oocytes_polyA_TPs_T4	Ski7	7.31522		70	19.8857	Down_Ski7_R1_OocInt_polyA_TPs_SQU	Ski7	216.477		70	27.6893	Down_Ski7_R1_OocInt_polyA_TPs_ACT	Ski7	129.474		70	40.7891	Down_Ski7_R1_OocInt_polyA_TPs_FER	Ski7	102.45		70	8.34135	Down_Ski7_R1_Embryos_polyA_TPs_T1	Ski7	43.5845		70
	71	3.93831	Down_Ski7_R1_Oocytes_polyA_TPs_T1	Ski7	7.0914		71	6.93628	Down_Ski7_R1_Oocytes_polyA_TPs_T2	Ski7	22.1658		71	5.06869	Down_Ski7_R1_Oocytes_polyA_TPs_T3	Ski7	16.5319		71	5.67606	Down_Ski7_R1_Oocytes_polyA_TPs_T4	Ski7	6.74065		71	20.1537	Down_Ski7_R1_OocInt_polyA_TPs_SQU	Ski7	219.395		71	28.4843	Down_Ski7_R1_OocInt_polyA_TPs_ACT	Ski7	133.192		71	40.8774	Down_Ski7_R1_OocInt_polyA_TPs_FER	Ski7	102.672		71	8.43632	Down_Ski7_R1_Embryos_polyA_TPs_T1	Ski7	44.0807		71
	72	3.85814	Down_Ski7_R1_Oocytes_polyA_TPs_T1	Ski7	6.94705		72	6.62287	Down_Ski7_R1_Oocytes_polyA_TPs_T2	Ski7	21.1643		72	5.14204	Down_Ski7_R1_Oocytes_polyA_TPs_T3	Ski7	16.7711		72	5.49092	Down_Ski7_R1_Oocytes_polyA_TPs_T4	Ski7	6.52078		72	21.6855	Down_Ski7_R1_OocInt_polyA_TPs_SQU	Ski7	236.07		72	29.879	Down_Ski7_R1_OocInt_polyA_TPs_ACT	Ski7	139.713		72	43.7422	Down_Ski7_R1_OocInt_polyA_TPs_FER	Ski7	109.868		72	7.91954	Down_Ski7_R1_Embryos_polyA_TPs_T1	Ski7	41.3805		72
	73	3.43354	Down_Ski7_R1_Oocytes_polyA_TPs_T1	Ski7	6.18252		73	6.21042	Down_Ski7_R1_Oocytes_polyA_TPs_T2	Ski7	19.8462		73	4.61046	Down_Ski7_R1_Oocytes_polyA_TPs_T3	Ski7	15.0373		73	4.87261	Down_Ski7_R1_Oocytes_polyA_TPs_T4	Ski7	5.7865		73	20.1443	Down_Ski7_R1_OocInt_polyA_TPs_SQU	Ski7	219.292		73	27.8065	Down_Ski7_R1_OocInt_polyA_TPs_ACT	Ski7	130.022		73	41.0501	Down_Ski7_R1_OocInt_polyA_TPs_FER	Ski7	103.106		73	8.09017	Down_Ski7_R1_Embryos_polyA_TPs_T1	Ski7	42.2721		73
	74	3.38392	Down_Ski7_R1_Oocytes_polyA_TPs_T1	Ski7	6.09317		74	6.21983	Down_Ski7_R1_Oocytes_polyA_TPs_T2	Ski7	19.8763		74	4.3326	Down_Ski7_R1_Oocytes_polyA_TPs_T3	Ski7	14.1311		74	4.87233	Down_Ski7_R1_Oocytes_polyA_TPs_T4	Ski7	5.78618		74	19.908	Down_Ski7_R1_OocInt_polyA_TPs_SQU	Ski7	216.72		74	27.5834	Down_Ski7_R1_OocInt_polyA_TPs_ACT	Ski7	128.979		74	40.7208	Down_Ski7_R1_OocInt_polyA_TPs_FER	Ski7	102.279		74	7.91712	Down_Ski7_R1_Embryos_polyA_TPs_T1	Ski7	41.3678		74
	75	3.75876	Down_Ski7_R1_Oocytes_polyA_TPs_T1	Ski7	6.76811		75	6.5708	Down_Ski7_R1_Oocytes_polyA_TPs_T2	Ski7	20.9979		75	4.92117	Down_Ski7_R1_Oocytes_polyA_TPs_T3	Ski7	16.0507		75	5.53175	Down_Ski7_R1_Oocytes_polyA_TPs_T4	Ski7	6.56928		75	18.8583	Down_Ski7_R1_OocInt_polyA_TPs_SQU	Ski7	205.292		75	25.9231	Down_Ski7_R1_OocInt_polyA_TPs_ACT	Ski7	121.216		75	38.9844	Down_Ski7_R1_OocInt_polyA_TPs_FER	Ski7	97.9174		75	6.57369	Down_Ski7_R1_Embryos_polyA_TPs_T1	Ski7	34.3483		75
	76	4.21179	Down_Ski7_R1_Oocytes_polyA_TPs_T1	Ski7	7.58385		76	6.79653	Down_Ski7_R1_Oocytes_polyA_TPs_T2	Ski7	21.7192		76	5.39715	Down_Ski7_R1_Oocytes_polyA_TPs_T3	Ski7	17.6032		76	5.8795	Down_Ski7_R1_Oocytes_polyA_TPs_T4	Ski7	6.98225		76	18.659	Down_Ski7_R1_OocInt_polyA_TPs_SQU	Ski7	203.123		76	25.2305	Down_Ski7_R1_OocInt_polyA_TPs_ACT	Ski7	117.977		76	38.2502	Down_Ski7_R1_OocInt_polyA_TPs_FER	Ski7	96.0734		76	6.2792	Down_Ski7_R1_Embryos_polyA_TPs_T1	Ski7	32.8095		76
	77	4.33885	Down_Ski7_R1_Oocytes_polyA_TPs_T1	Ski7	7.81263		77	6.75473	Down_Ski7_R1_Oocytes_polyA_TPs_T2	Ski7	21.5857		77	5.39364	Down_Ski7_R1_Oocytes_polyA_TPs_T3	Ski7	17.5917		77	5.90495	Down_Ski7_R1_Oocytes_polyA_TPs_T4	Ski7	7.01247		77	19.3177	Down_Ski7_R1_OocInt_polyA_TPs_SQU	Ski7	210.293		77	26.3321	Down_Ski7_R1_OocInt_polyA_TPs_ACT	Ski7	123.128		77	39.1189	Down_Ski7_R1_OocInt_polyA_TPs_FER	Ski7	98.2552		77	6.47543	Down_Ski7_R1_Embryos_polyA_TPs_T1	Ski7	33.8349		77
	78	4.36894	Down_Ski7_R1_Oocytes_polyA_TPs_T1	Ski7	7.86682		78	6.9286	Down_Ski7_R1_Oocytes_polyA_TPs_T2	Ski7	22.1413		78	5.42383	Down_Ski7_R1_Oocytes_polyA_TPs_T3	Ski7	17.6902		78	6.0268	Down_Ski7_R1_Oocytes_polyA_TPs_T4	Ski7	7.15717		78	19.4274	Down_Ski7_R1_OocInt_polyA_TPs_SQU	Ski7	211.488		78	26.9175	Down_Ski7_R1_OocInt_polyA_TPs_ACT	Ski7	125.865		78	40.4154	Down_Ski7_R1_OocInt_polyA_TPs_FER	Ski7	101.512		78	7.65134	Down_Ski7_R1_Embryos_polyA_TPs_T1	Ski7	39.9791		78
	79	4.75221	Down_Ski7_R1_Oocytes_polyA_TPs_T1	Ski7	8.55694		79	7.41023	Down_Ski7_R1_Oocytes_polyA_TPs_T2	Ski7	23.6804		79	5.96744	Down_Ski7_R1_Oocytes_polyA_TPs_T3	Ski7	19.4632		79	6.76085	Down_Ski7_R1_Oocytes_polyA_TPs_T4	Ski7	8.02891		79	17.2838	Down_Ski7_R1_OocInt_polyA_TPs_SQU	Ski7	188.152		79	24.02	Down_Ski7_R1_OocInt_polyA_TPs_ACT	Ski7	112.317		79	36.894	Down_Ski7_R1_OocInt_polyA_TPs_FER	Ski7	92.6669		79	8.80778	Down_Ski7_R1_Embryos_polyA_TPs_T1	Ski7	46.0216		79
	80	4.81177	Down_Ski7_R1_Oocytes_polyA_TPs_T1	Ski7	8.66418		80	7.55885	Down_Ski7_R1_Oocytes_polyA_TPs_T2	Ski7	24.1553		80	6.06104	Down_Ski7_R1_Oocytes_polyA_TPs_T3	Ski7	19.7685		80	6.77833	Down_Ski7_R1_Oocytes_polyA_TPs_T4	Ski7	8.04966		80	17.4307	Down_Ski7_R1_OocInt_polyA_TPs_SQU	Ski7	189.752		80	24.6724	Down_Ski7_R1_OocInt_polyA_TPs_ACT	Ski7	115.367		80	37.2903	Down_Ski7_R1_OocInt_polyA_TPs_FER	Ski7	93.6623		80	9.52287	Down_Ski7_R1_Embryos_polyA_TPs_T1	Ski7	49.7581		80
	81	4.59708	Down_Ski7_R1_Oocytes_polyA_TPs_T1	Ski7	8.27761		81	7.48457	Down_Ski7_R1_Oocytes_polyA_TPs_T2	Ski7	23.918		81	5.72658	Down_Ski7_R1_Oocytes_polyA_TPs_T3	Ski7	18.6776		81	6.55533	Down_Ski7_R1_Oocytes_polyA_TPs_T4	Ski7	7.78484		81	17.5125	Down_Ski7_R1_OocInt_polyA_TPs_SQU	Ski7	190.642		81	24.3517	Down_Ski7_R1_OocInt_polyA_TPs_ACT	Ski7	113.868		81	36.5182	Down_Ski7_R1_OocInt_polyA_TPs_FER	Ski7	91.7229		81	8.5673	Down_Ski7_R1_Embryos_polyA_TPs_T1	Ski7	44.7651		81
	82	4.9618	Down_Ski7_R1_Oocytes_polyA_TPs_T1	Ski7	8.93433		82	7.97778	Down_Ski7_R1_Oocytes_polyA_TPs_T2	Ski7	25.494		82	5.97668	Down_Ski7_R1_Oocytes_polyA_TPs_T3	Ski7	19.4933		82	6.82792	Down_Ski7_R1_Oocytes_polyA_TPs_T4	Ski7	8.10855		82	17.0354	Down_Ski7_R1_OocInt_polyA_TPs_SQU	Ski7	185.449		82	23.3117	Down_Ski7_R1_OocInt_polyA_TPs_ACT	Ski7	109.005		82	34.8446	Down_Ski7_R1_OocInt_polyA_TPs_FER	Ski7	87.5193		82	7.18462	Down_Ski7_R1_Embryos_polyA_TPs_T1	Ski7	37.5404		82
	83	4.62897	Down_Ski7_R1_Oocytes_polyA_TPs_T1	Ski7	8.33503		83	7.35598	Down_Ski7_R1_Oocytes_polyA_TPs_T2	Ski7	23.507		83	5.56416	Down_Ski7_R1_Oocytes_polyA_TPs_T3	Ski7	18.1479		83	6.3646	Down_Ski7_R1_Oocytes_polyA_TPs_T4	Ski7	7.55834		83	17.4675	Down_Ski7_R1_OocInt_polyA_TPs_SQU	Ski7	190.153		83	23.8333	Down_Ski7_R1_OocInt_polyA_TPs_ACT	Ski7	111.444		83	35.9987	Down_Ski7_R1_OocInt_polyA_TPs_FER	Ski7	90.418		83	7.62848	Down_Ski7_R1_Embryos_polyA_TPs_T1	Ski7	39.8597		83
	84	4.53975	Down_Ski7_R1_Oocytes_polyA_TPs_T1	Ski7	8.17437		84	7.16064	Down_Ski7_R1_Oocytes_polyA_TPs_T2	Ski7	22.8828		84	5.56086	Down_Ski7_R1_Oocytes_polyA_TPs_T3	Ski7	18.1371		84	5.99633	Down_Ski7_R1_Oocytes_polyA_TPs_T4	Ski7	7.12099		84	18.1572	Down_Ski7_R1_OocInt_polyA_TPs_SQU	Ski7	197.661		84	25.3723	Down_Ski7_R1_OocInt_polyA_TPs_ACT	Ski7	118.64		84	38.0473	Down_Ski7_R1_OocInt_polyA_TPs_FER	Ski7	95.5637		84	8.71982	Down_Ski7_R1_Embryos_polyA_TPs_T1	Ski7	45.562		84
	85	4.6799	Down_Ski7_R1_Oocytes_polyA_TPs_T1	Ski7	8.42673		85	7.30816	Down_Ski7_R1_Oocytes_polyA_TPs_T2	Ski7	23.3542		85	5.81294	Down_Ski7_R1_Oocytes_polyA_TPs_T3	Ski7	18.9593		85	6.26645	Down_Ski7_R1_Oocytes_polyA_TPs_T4	Ski7	7.44177		85	18.9788	Down_Ski7_R1_OocInt_polyA_TPs_SQU	Ski7	206.604		85	26.8069	Down_Ski7_R1_OocInt_polyA_TPs_ACT	Ski7	125.348		85	40.7799	Down_Ski7_R1_OocInt_polyA_TPs_FER	Ski7	102.427		85	8.29557	Down_Ski7_R1_Embryos_polyA_TPs_T1	Ski7	43.3453		85
	86	4.35018	Down_Ski7_R1_Oocytes_polyA_TPs_T1	Ski7	7.83304		86	6.91581	Down_Ski7_R1_Oocytes_polyA_TPs_T2	Ski7	22.1004		86	5.37077	Down_Ski7_R1_Oocytes_polyA_TPs_T3	Ski7	17.5171		86	5.68548	Down_Ski7_R1_Oocytes_polyA_TPs_T4	Ski7	6.75184		86	18.8977	Down_Ski7_R1_OocInt_polyA_TPs_SQU	Ski7	205.722		86	26.1707	Down_Ski7_R1_OocInt_polyA_TPs_ACT	Ski7	122.374		86	41.3577	Down_Ski7_R1_OocInt_polyA_TPs_FER	Ski7	103.878		86	7.9	Down_Ski7_R1_Embryos_polyA_TPs_T1	Ski7	41.2784		86
	87	4.37321	Down_Ski7_R1_Oocytes_polyA_TPs_T1	Ski7	7.8745		87	7.00975	Down_Ski7_R1_Oocytes_polyA_TPs_T2	Ski7	22.4006		87	5.212	Down_Ski7_R1_Oocytes_polyA_TPs_T3	Ski7	16.9993		87	5.4827	Down_Ski7_R1_Oocytes_polyA_TPs_T4	Ski7	6.51103		87	18.3707	Down_Ski7_R1_OocInt_polyA_TPs_SQU	Ski7	199.984		87	25.2133	Down_Ski7_R1_OocInt_polyA_TPs_ACT	Ski7	117.897		87	39.1653	Down_Ski7_R1_OocInt_polyA_TPs_FER	Ski7	98.3717		87	7.73354	Down_Ski7_R1_Embryos_polyA_TPs_T1	Ski7	40.4086		87
	88	3.95815	Down_Ski7_R1_Oocytes_polyA_TPs_T1	Ski7	7.12714		88	6.66006	Down_Ski7_R1_Oocytes_polyA_TPs_T2	Ski7	21.2831		88	4.8493	Down_Ski7_R1_Oocytes_polyA_TPs_T3	Ski7	15.8163		88	5.13473	Down_Ski7_R1_Oocytes_polyA_TPs_T4	Ski7	6.09779		88	16.9209	Down_Ski7_R1_OocInt_polyA_TPs_SQU	Ski7	184.202		88	23.3755	Down_Ski7_R1_OocInt_polyA_TPs_ACT	Ski7	109.303		88	35.8233	Down_Ski7_R1_OocInt_polyA_TPs_FER	Ski7	89.9776		88	7.86765	Down_Ski7_R1_Embryos_polyA_TPs_T1	Ski7	41.1093		88
	89	3.67818	Down_Ski7_R1_Oocytes_polyA_TPs_T1	Ski7	6.62302		89	5.95773	Down_Ski7_R1_Oocytes_polyA_TPs_T2	Ski7	19.0387		89	4.38504	Down_Ski7_R1_Oocytes_polyA_TPs_T3	Ski7	14.3021		89	4.72266	Down_Ski7_R1_Oocytes_polyA_TPs_T4	Ski7	5.60844		89	17.4293	Down_Ski7_R1_OocInt_polyA_TPs_SQU	Ski7	189.736		89	23.938	Down_Ski7_R1_OocInt_polyA_TPs_ACT	Ski7	111.933		89	37.6801	Down_Ski7_R1_OocInt_polyA_TPs_FER	Ski7	94.6413		89	7.97035	Down_Ski7_R1_Embryos_polyA_TPs_T1	Ski7	41.646		89
	90	3.81876	Down_Ski7_R1_Oocytes_polyA_TPs_T1	Ski7	6.87616		90	6.36045	Down_Ski7_R1_Oocytes_polyA_TPs_T2	Ski7	20.3257		90	4.56899	Down_Ski7_R1_Oocytes_polyA_TPs_T3	Ski7	14.9021		90	5.26663	Down_Ski7_R1_Oocytes_polyA_TPs_T4	Ski7	6.25443		90	15.0959	Down_Ski7_R1_OocInt_polyA_TPs_SQU	Ski7	164.334		90	20.9465	Down_Ski7_R1_OocInt_polyA_TPs_ACT	Ski7	97.9452		90	35.0345	Down_Ski7_R1_OocInt_polyA_TPs_FER	Ski7	87.9964		90	7.92511	Down_Ski7_R1_Embryos_polyA_TPs_T1	Ski7	41.4096		90
	91	3.42905	Down_Ski7_R1_Oocytes_polyA_TPs_T1	Ski7	6.17442		91	6.0129	Down_Ski7_R1_Oocytes_polyA_TPs_T2	Ski7	19.215		91	4.20918	Down_Ski7_R1_Oocytes_polyA_TPs_T3	Ski7	13.7285		91	5.08257	Down_Ski7_R1_Oocytes_polyA_TPs_T4	Ski7	6.03584		91	15.8337	Down_Ski7_R1_OocInt_polyA_TPs_SQU	Ski7	172.367		91	22.0636	Down_Ski7_R1_OocInt_polyA_TPs_ACT	Ski7	103.169		91	36.4025	Down_Ski7_R1_OocInt_polyA_TPs_FER	Ski7	91.4323		91	7.57232	Down_Ski7_R1_Embryos_polyA_TPs_T1	Ski7	39.5662		91
	92	3.10807	Down_Ski7_R1_Oocytes_polyA_TPs_T1	Ski7	5.59647		92	5.69596	Down_Ski7_R1_Oocytes_polyA_TPs_T2	Ski7	18.2022		92	3.97193	Down_Ski7_R1_Oocytes_polyA_TPs_T3	Ski7	12.9547		92	4.74385	Down_Ski7_R1_Oocytes_polyA_TPs_T4	Ski7	5.6336		92	14.4856	Down_Ski7_R1_OocInt_polyA_TPs_SQU	Ski7	157.691		92	20.4972	Down_Ski7_R1_OocInt_polyA_TPs_ACT	Ski7	95.8446		92	32.8427	Down_Ski7_R1_OocInt_polyA_TPs_FER	Ski7	82.4913		92	8.03115	Down_Ski7_R1_Embryos_polyA_TPs_T1	Ski7	41.9637		92
	93	2.92857	Down_Ski7_R1_Oocytes_polyA_TPs_T1	Ski7	5.27325		93	5.41863	Down_Ski7_R1_Oocytes_polyA_TPs_T2	Ski7	17.316		93	3.7743	Down_Ski7_R1_Oocytes_polyA_TPs_T3	Ski7	12.3101		93	4.29971	Down_Ski7_R1_Oocytes_polyA_TPs_T4	Ski7	5.10615		93	12.5531	Down_Ski7_R1_OocInt_polyA_TPs_SQU	Ski7	136.654		93	17.6262	Down_Ski7_R1_OocInt_polyA_TPs_ACT	Ski7	82.4195		93	29.164	Down_Ski7_R1_OocInt_polyA_TPs_FER	Ski7	73.2514		93	8.43516	Down_Ski7_R1_Embryos_polyA_TPs_T1	Ski7	44.0747		93
	94	2.97486	Down_Ski7_R1_Oocytes_polyA_TPs_T1	Ski7	5.3566		94	5.18994	Down_Ski7_R1_Oocytes_polyA_TPs_T2	Ski7	16.5852		94	3.49257	Down_Ski7_R1_Oocytes_polyA_TPs_T3	Ski7	11.3912		94	3.90879	Down_Ski7_R1_Oocytes_polyA_TPs_T4	Ski7	4.64192		94	12.1787	Down_Ski7_R1_OocInt_polyA_TPs_SQU	Ski7	132.578		94	16.5009	Down_Ski7_R1_OocInt_polyA_TPs_ACT	Ski7	77.1577		94	28.4737	Down_Ski7_R1_OocInt_polyA_TPs_FER	Ski7	71.5177		94	8.15183	Down_Ski7_R1_Embryos_polyA_TPs_T1	Ski7	42.5942		94
	95	3.06356	Down_Ski7_R1_Oocytes_polyA_TPs_T1	Ski7	5.51631		95	5.29225	Down_Ski7_R1_Oocytes_polyA_TPs_T2	Ski7	16.9121		95	3.51084	Down_Ski7_R1_Oocytes_polyA_TPs_T3	Ski7	11.4508		95	3.72061	Down_Ski7_R1_Oocytes_polyA_TPs_T4	Ski7	4.41844		95	11.3524	Down_Ski7_R1_OocInt_polyA_TPs_SQU	Ski7	123.583		95	15.1905	Down_Ski7_R1_OocInt_polyA_TPs_ACT	Ski7	71.0302		95	26.2258	Down_Ski7_R1_OocInt_polyA_TPs_FER	Ski7	65.8715		95	7.70884	Down_Ski7_R1_Embryos_polyA_TPs_T1	Ski7	40.2796		95
	96	2.52581	Down_Ski7_R1_Oocytes_polyA_TPs_T1	Ski7	4.54804		96	4.63807	Down_Ski7_R1_Oocytes_polyA_TPs_T2	Ski7	14.8216		96	2.94029	Down_Ski7_R1_Oocytes_polyA_TPs_T3	Ski7	9.58996		96	3.11464	Down_Ski7_R1_Oocytes_polyA_TPs_T4	Ski7	3.69882		96	10.5253	Down_Ski7_R1_OocInt_polyA_TPs_SQU	Ski7	114.579		96	13.9571	Down_Ski7_R1_OocInt_polyA_TPs_ACT	Ski7	65.2631		96	24.3046	Down_Ski7_R1_OocInt_polyA_TPs_FER	Ski7	61.0461		96	7.27092	Down_Ski7_R1_Embryos_polyA_TPs_T1	Ski7	37.9914		96
	97	2.60504	Down_Ski7_R1_Oocytes_polyA_TPs_T1	Ski7	4.69069		97	4.58537	Down_Ski7_R1_Oocytes_polyA_TPs_T2	Ski7	14.6532		97	3.04926	Down_Ski7_R1_Oocytes_polyA_TPs_T3	Ski7	9.94536		97	3.18728	Down_Ski7_R1_Oocytes_polyA_TPs_T4	Ski7	3.78508		97	8.30408	Down_Ski7_R1_OocInt_polyA_TPs_SQU	Ski7	90.3987		97	10.9194	Down_Ski7_R1_OocInt_polyA_TPs_ACT	Ski7	51.059		97	18.5261	Down_Ski7_R1_OocInt_polyA_TPs_FER	Ski7	46.5322		97	6.95355	Down_Ski7_R1_Embryos_polyA_TPs_T1	Ski7	36.3331		97
	98	2.54283	Down_Ski7_R1_Oocytes_polyA_TPs_T1	Ski7	4.57868		98	4.55202	Down_Ski7_R1_Oocytes_polyA_TPs_T2	Ski7	14.5466		98	2.95257	Down_Ski7_R1_Oocytes_polyA_TPs_T3	Ski7	9.63002		98	3.0386	Down_Ski7_R1_Oocytes_polyA_TPs_T4	Ski7	3.60852		98	6.11317	Down_Ski7_R1_OocInt_polyA_TPs_SQU	Ski7	66.5483		98	7.82957	Down_Ski7_R1_OocInt_polyA_TPs_ACT	Ski7	36.6108		98	14.3016	Down_Ski7_R1_OocInt_polyA_TPs_FER	Ski7	35.9215		98	6.37068	Down_Ski7_R1_Embryos_polyA_TPs_T1	Ski7	33.2875		98
	99	2.20272	Down_Ski7_R1_Oocytes_polyA_TPs_T1	Ski7	3.96627		99	4.04393	Down_Ski7_R1_Oocytes_polyA_TPs_T2	Ski7	12.9229		99	2.5431	Down_Ski7_R1_Oocytes_polyA_TPs_T3	Ski7	8.29449		99	2.6769	Down_Ski7_R1_Oocytes_polyA_TPs_T4	Ski7	3.17897		99	3.83656	Down_Ski7_R1_OocInt_polyA_TPs_SQU	Ski7	41.7651		99	5.19578	Down_Ski7_R1_OocInt_polyA_TPs_ACT	Ski7	24.2953		99	9.51526	Down_Ski7_R1_OocInt_polyA_TPs_FER	Ski7	23.8995		99	4.66499	Down_Ski7_R1_Embryos_polyA_TPs_T1	Ski7	24.3751		99
	100	1.31549	Down_Ski7_R1_Oocytes_polyA_TPs_T1	Ski7	2.3687		100	2.68775	Down_Ski7_R1_Oocytes_polyA_TPs_T2	Ski7	8.58905		100	1.62576	Down_Ski7_R1_Oocytes_polyA_TPs_T3	Ski7	5.30254		100	1.79608	Down_Ski7_R1_Oocytes_polyA_TPs_T4	Ski7	2.13295		100	2.15358	Down_Ski7_R1_OocInt_polyA_TPs_SQU	Ski7	23.444		100	2.88563	Down_Ski7_R1_OocInt_polyA_TPs_ACT	Ski7	13.4931		100	4.9256	Down_Ski7_R1_OocInt_polyA_TPs_FER	Ski7	12.3717		100	2.48892	Down_Ski7_R1_Embryos_polyA_TPs_T1	Ski7	13.0049		100
	1	0.129896	Down_Ski7_R2_Oocytes_polyA_TPs_T1	Ski7	0.228313		1	0.211103	Down_Ski7_R2_Oocytes_polyA_TPs_T2	Ski7	0.864178		1	0.123787	Down_Ski7_R2_Oocytes_polyA_TPs_T3	Ski7	0.474643		1	0.194395	Down_Ski7_R2_Oocytes_polyA_TPs_T4	Ski7	0.194395		1	48.036	Down_Ski7_R2_OocInt_polyA_TPs_SQU	Ski7	48.036		1	6.06742	Down_Ski7_R2_OocInt_polyA_TPs_ACT	Ski7	23.1199		1	5.54908	Down_Ski7_R2_OocInt_polyA_TPs_FER	Ski7	19.8101		1	4.48172	Down_Ski7_R2_Embryos_polyA_TPs_T1	Ski7	10.2763		1
	2	0.193353	Down_Ski7_R2_Oocytes_polyA_TPs_T1	Ski7	0.339849		2	0.419207	Down_Ski7_R2_Oocytes_polyA_TPs_T2	Ski7	1.71608		2	0.299853	Down_Ski7_R2_Oocytes_polyA_TPs_T3	Ski7	1.14974		2	0.396805	Down_Ski7_R2_Oocytes_polyA_TPs_T4	Ski7	0.396805		2	97.379	Down_Ski7_R2_OocInt_polyA_TPs_SQU	Ski7	97.379		2	11.7582	Down_Ski7_R2_OocInt_polyA_TPs_ACT	Ski7	44.8047		2	11.3275	Down_Ski7_R2_OocInt_polyA_TPs_FER	Ski7	40.4388		2	7.90775	Down_Ski7_R2_Embryos_polyA_TPs_T1	Ski7	18.1319		2
	3	0.413983	Down_Ski7_R2_Oocytes_polyA_TPs_T1	Ski7	0.727644		3	0.64839	Down_Ski7_R2_Oocytes_polyA_TPs_T2	Ski7	2.65427		3	0.488316	Down_Ski7_R2_Oocytes_polyA_TPs_T3	Ski7	1.87237		3	0.723643	Down_Ski7_R2_Oocytes_polyA_TPs_T4	Ski7	0.723643		3	158.613	Down_Ski7_R2_OocInt_polyA_TPs_SQU	Ski7	158.613		3	20.6446	Down_Ski7_R2_OocInt_polyA_TPs_ACT	Ski7	78.6663		3	18.6473	Down_Ski7_R2_OocInt_polyA_TPs_FER	Ski7	66.5703		3	10.4327	Down_Ski7_R2_Embryos_polyA_TPs_T1	Ski7	23.9214		3
	4	0.6663	Down_Ski7_R2_Oocytes_polyA_TPs_T1	Ski7	1.17113		4	0.919604	Down_Ski7_R2_Oocytes_polyA_TPs_T2	Ski7	3.76452		4	0.697137	Down_Ski7_R2_Oocytes_polyA_TPs_T3	Ski7	2.67306		4	1.14629	Down_Ski7_R2_Oocytes_polyA_TPs_T4	Ski7	1.14629		4	140.832	Down_Ski7_R2_OocInt_polyA_TPs_SQU	Ski7	140.832		4	19.3987	Down_Ski7_R2_OocInt_polyA_TPs_ACT	Ski7	73.9186		4	16.6507	Down_Ski7_R2_OocInt_polyA_TPs_FER	Ski7	59.4424		4	13.317	Down_Ski7_R2_Embryos_polyA_TPs_T1	Ski7	30.5349		4
	5	0.910125	Down_Ski7_R2_Oocytes_polyA_TPs_T1	Ski7	1.59969		5	1.26284	Down_Ski7_R2_Oocytes_polyA_TPs_T2	Ski7	5.1696		5	0.98551	Down_Ski7_R2_Oocytes_polyA_TPs_T3	Ski7	3.77878		5	1.70341	Down_Ski7_R2_Oocytes_polyA_TPs_T4	Ski7	1.70341		5	126.473	Down_Ski7_R2_OocInt_polyA_TPs_SQU	Ski7	126.473		5	18.9177	Down_Ski7_R2_OocInt_polyA_TPs_ACT	Ski7	72.0857		5	15.3042	Down_Ski7_R2_OocInt_polyA_TPs_FER	Ski7	54.6357		5	12.8284	Down_Ski7_R2_Embryos_polyA_TPs_T1	Ski7	29.4146		5
	6	1.19971	Down_Ski7_R2_Oocytes_polyA_TPs_T1	Ski7	2.10868		6	1.70882	Down_Ski7_R2_Oocytes_polyA_TPs_T2	Ski7	6.99526		6	1.44046	Down_Ski7_R2_Oocytes_polyA_TPs_T3	Ski7	5.5232		6	2.30241	Down_Ski7_R2_Oocytes_polyA_TPs_T4	Ski7	2.30241		6	147.728	Down_Ski7_R2_OocInt_polyA_TPs_SQU	Ski7	147.728		6	23.0182	Down_Ski7_R2_OocInt_polyA_TPs_ACT	Ski7	87.7106		6	19.0668	Down_Ski7_R2_OocInt_polyA_TPs_FER	Ski7	68.068		6	13.052	Down_Ski7_R2_Embryos_polyA_TPs_T1	Ski7	29.9273		6
	7	1.2601	Down_Ski7_R2_Oocytes_polyA_TPs_T1	Ski7	2.21484		7	1.94893	Down_Ski7_R2_Oocytes_polyA_TPs_T2	Ski7	7.97822		7	1.46216	Down_Ski7_R2_Oocytes_polyA_TPs_T3	Ski7	5.60642		7	2.38483	Down_Ski7_R2_Oocytes_polyA_TPs_T4	Ski7	2.38483		7	170.263	Down_Ski7_R2_OocInt_polyA_TPs_SQU	Ski7	170.263		7	26.5601	Down_Ski7_R2_OocInt_polyA_TPs_ACT	Ski7	101.207		7	21.7996	Down_Ski7_R2_OocInt_polyA_TPs_FER	Ski7	77.824		7	15.1725	Down_Ski7_R2_Embryos_polyA_TPs_T1	Ski7	34.7895		7
	8	1.41515	Down_Ski7_R2_Oocytes_polyA_TPs_T1	Ski7	2.48736		8	2.29344	Down_Ski7_R2_Oocytes_polyA_TPs_T2	Ski7	9.38848		8	1.58687	Down_Ski7_R2_Oocytes_polyA_TPs_T3	Ski7	6.08461		8	2.7073	Down_Ski7_R2_Oocytes_polyA_TPs_T4	Ski7	2.7073		8	178.052	Down_Ski7_R2_OocInt_polyA_TPs_SQU	Ski7	178.052		8	27.7882	Down_Ski7_R2_OocInt_polyA_TPs_ACT	Ski7	105.887		8	22.2487	Down_Ski7_R2_OocInt_polyA_TPs_FER	Ski7	79.4273		8	16.0085	Down_Ski7_R2_Embryos_polyA_TPs_T1	Ski7	36.7064		8
	9	1.34815	Down_Ski7_R2_Oocytes_polyA_TPs_T1	Ski7	2.3696		9	1.94268	Down_Ski7_R2_Oocytes_polyA_TPs_T2	Ski7	7.95261		9	1.38288	Down_Ski7_R2_Oocytes_polyA_TPs_T3	Ski7	5.30242		9	2.36781	Down_Ski7_R2_Oocytes_polyA_TPs_T4	Ski7	2.36781		9	180.1	Down_Ski7_R2_OocInt_polyA_TPs_SQU	Ski7	180.1		9	27.8133	Down_Ski7_R2_OocInt_polyA_TPs_ACT	Ski7	105.983		9	22.812	Down_Ski7_R2_OocInt_polyA_TPs_FER	Ski7	81.4383		9	16.8567	Down_Ski7_R2_Embryos_polyA_TPs_T1	Ski7	38.6513		9
	10	1.22792	Down_Ski7_R2_Oocytes_polyA_TPs_T1	Ski7	2.15827		10	1.78234	Down_Ski7_R2_Oocytes_polyA_TPs_T2	Ski7	7.29623		10	1.30579	Down_Ski7_R2_Oocytes_polyA_TPs_T3	Ski7	5.00684		10	2.14199	Down_Ski7_R2_Oocytes_polyA_TPs_T4	Ski7	2.14199		10	178.048	Down_Ski7_R2_OocInt_polyA_TPs_SQU	Ski7	178.048		10	27.4781	Down_Ski7_R2_OocInt_polyA_TPs_ACT	Ski7	104.705		10	23.1435	Down_Ski7_R2_OocInt_polyA_TPs_FER	Ski7	82.6217		10	16.6511	Down_Ski7_R2_Embryos_polyA_TPs_T1	Ski7	38.1798		10
	11	1.3082	Down_Ski7_R2_Oocytes_polyA_TPs_T1	Ski7	2.29938		11	1.97161	Down_Ski7_R2_Oocytes_polyA_TPs_T2	Ski7	8.07106		11	1.55465	Down_Ski7_R2_Oocytes_polyA_TPs_T3	Ski7	5.96108		11	2.31945	Down_Ski7_R2_Oocytes_polyA_TPs_T4	Ski7	2.31945		11	196.925	Down_Ski7_R2_OocInt_polyA_TPs_SQU	Ski7	196.925		11	31.0073	Down_Ski7_R2_OocInt_polyA_TPs_ACT	Ski7	118.153		11	25.5132	Down_Ski7_R2_OocInt_polyA_TPs_FER	Ski7	91.0815		11	14.7973	Down_Ski7_R2_Embryos_polyA_TPs_T1	Ski7	33.9293		11
	12	1.6351	Down_Ski7_R2_Oocytes_polyA_TPs_T1	Ski7	2.87395		12	2.404	Down_Ski7_R2_Oocytes_polyA_TPs_T2	Ski7	9.8411		12	2.02166	Down_Ski7_R2_Oocytes_polyA_TPs_T3	Ski7	7.75173		12	2.79001	Down_Ski7_R2_Oocytes_polyA_TPs_T4	Ski7	2.79001		12	211.679	Down_Ski7_R2_OocInt_polyA_TPs_SQU	Ski7	211.679		12	32.4332	Down_Ski7_R2_OocInt_polyA_TPs_ACT	Ski7	123.587		12	27.3675	Down_Ski7_R2_OocInt_polyA_TPs_FER	Ski7	97.7011		12	16.5286	Down_Ski7_R2_Embryos_polyA_TPs_T1	Ski7	37.8988		12
	13	2.02665	Down_Ski7_R2_Oocytes_polyA_TPs_T1	Ski7	3.56217		13	2.81603	Down_Ski7_R2_Oocytes_polyA_TPs_T2	Ski7	11.5278		13	2.43724	Down_Ski7_R2_Oocytes_polyA_TPs_T3	Ski7	9.34519		13	3.39993	Down_Ski7_R2_Oocytes_polyA_TPs_T4	Ski7	3.39993		13	208.264	Down_Ski7_R2_OocInt_polyA_TPs_SQU	Ski7	208.264		13	31.4944	Down_Ski7_R2_OocInt_polyA_TPs_ACT	Ski7	120.009		13	26.9296	Down_Ski7_R2_OocInt_polyA_TPs_FER	Ski7	96.1378		13	17.9199	Down_Ski7_R2_Embryos_polyA_TPs_T1	Ski7	41.089		13
	14	2.24894	Down_Ski7_R2_Oocytes_polyA_TPs_T1	Ski7	3.95289		14	3.22412	Down_Ski7_R2_Oocytes_polyA_TPs_T2	Ski7	13.1984		14	2.71392	Down_Ski7_R2_Oocytes_polyA_TPs_T3	Ski7	10.4061		14	3.79776	Down_Ski7_R2_Oocytes_polyA_TPs_T4	Ski7	3.79776		14	224.505	Down_Ski7_R2_OocInt_polyA_TPs_SQU	Ski7	224.505		14	34.2955	Down_Ski7_R2_OocInt_polyA_TPs_ACT	Ski7	130.683		14	28.5874	Down_Ski7_R2_OocInt_polyA_TPs_FER	Ski7	102.056		14	16.9884	Down_Ski7_R2_Embryos_polyA_TPs_T1	Ski7	38.9532		14
	15	2.22707	Down_Ski7_R2_Oocytes_polyA_TPs_T1	Ski7	3.91445		15	3.20194	Down_Ski7_R2_Oocytes_polyA_TPs_T2	Ski7	13.1076		15	2.56566	Down_Ski7_R2_Oocytes_polyA_TPs_T3	Ski7	9.83763		15	3.68984	Down_Ski7_R2_Oocytes_polyA_TPs_T4	Ski7	3.68984		15	218.467	Down_Ski7_R2_OocInt_polyA_TPs_SQU	Ski7	218.467		15	34.3083	Down_Ski7_R2_OocInt_polyA_TPs_ACT	Ski7	130.732		15	27.8802	Down_Ski7_R2_OocInt_polyA_TPs_FER	Ski7	99.5316		15	17.5013	Down_Ski7_R2_Embryos_polyA_TPs_T1	Ski7	40.1292		15
	16	2.28345	Down_Ski7_R2_Oocytes_polyA_TPs_T1	Ski7	4.01354		16	3.44101	Down_Ski7_R2_Oocytes_polyA_TPs_T2	Ski7	14.0862		16	2.58016	Down_Ski7_R2_Oocytes_polyA_TPs_T3	Ski7	9.89321		16	3.91184	Down_Ski7_R2_Oocytes_polyA_TPs_T4	Ski7	3.91184		16	222.427	Down_Ski7_R2_OocInt_polyA_TPs_SQU	Ski7	222.427		16	34.5551	Down_Ski7_R2_OocInt_polyA_TPs_ACT	Ski7	131.672		16	29.0391	Down_Ski7_R2_OocInt_polyA_TPs_FER	Ski7	103.669		16	17.4826	Down_Ski7_R2_Embryos_polyA_TPs_T1	Ski7	40.0864		16
	17	2.2761	Down_Ski7_R2_Oocytes_polyA_TPs_T1	Ski7	4.00062		17	3.77243	Down_Ski7_R2_Oocytes_polyA_TPs_T2	Ski7	15.4429		17	2.71636	Down_Ski7_R2_Oocytes_polyA_TPs_T3	Ski7	10.4155		17	4.3954	Down_Ski7_R2_Oocytes_polyA_TPs_T4	Ski7	4.3954		17	235.064	Down_Ski7_R2_OocInt_polyA_TPs_SQU	Ski7	235.064		17	36.4767	Down_Ski7_R2_OocInt_polyA_TPs_ACT	Ski7	138.994		17	30.9785	Down_Ski7_R2_OocInt_polyA_TPs_FER	Ski7	110.592		17	17.5079	Down_Ski7_R2_Embryos_polyA_TPs_T1	Ski7	40.1444		17
	18	2.83584	Down_Ski7_R2_Oocytes_polyA_TPs_T1	Ski7	4.98445		18	4.74028	Down_Ski7_R2_Oocytes_polyA_TPs_T2	Ski7	19.405		18	3.16636	Down_Ski7_R2_Oocytes_polyA_TPs_T3	Ski7	12.1409		18	5.25202	Down_Ski7_R2_Oocytes_polyA_TPs_T4	Ski7	5.25202		18	246.546	Down_Ski7_R2_OocInt_polyA_TPs_SQU	Ski7	246.546		18	37.6394	Down_Ski7_R2_OocInt_polyA_TPs_ACT	Ski7	143.425		18	31.7033	Down_Ski7_R2_OocInt_polyA_TPs_FER	Ski7	113.18		18	17.142	Down_Ski7_R2_Embryos_polyA_TPs_T1	Ski7	39.3055		18
	19	3.23235	Down_Ski7_R2_Oocytes_polyA_TPs_T1	Ski7	5.68139		19	5.17978	Down_Ski7_R2_Oocytes_polyA_TPs_T2	Ski7	21.2041		19	3.42353	Down_Ski7_R2_Oocytes_polyA_TPs_T3	Ski7	13.127		19	5.52629	Down_Ski7_R2_Oocytes_polyA_TPs_T4	Ski7	5.52629		19	249.351	Down_Ski7_R2_OocInt_polyA_TPs_SQU	Ski7	249.351		19	39.2942	Down_Ski7_R2_OocInt_polyA_TPs_ACT	Ski7	149.731		19	32.7636	Down_Ski7_R2_OocInt_polyA_TPs_FER	Ski7	116.965		19	18.4468	Down_Ski7_R2_Embryos_polyA_TPs_T1	Ski7	42.2973		19
	20	3.51098	Down_Ski7_R2_Oocytes_polyA_TPs_T1	Ski7	6.17112		20	5.62042	Down_Ski7_R2_Oocytes_polyA_TPs_T2	Ski7	23.0079		20	3.7209	Down_Ski7_R2_Oocytes_polyA_TPs_T3	Ski7	14.2672		20	5.95205	Down_Ski7_R2_Oocytes_polyA_TPs_T4	Ski7	5.95205		20	273.663	Down_Ski7_R2_OocInt_polyA_TPs_SQU	Ski7	273.663		20	44.2287	Down_Ski7_R2_OocInt_polyA_TPs_ACT	Ski7	168.533		20	36.5352	Down_Ski7_R2_OocInt_polyA_TPs_FER	Ski7	130.43		20	18.6625	Down_Ski7_R2_Embryos_polyA_TPs_T1	Ski7	42.7917		20
	21	3.85261	Down_Ski7_R2_Oocytes_polyA_TPs_T1	Ski7	6.77159		21	6.05018	Down_Ski7_R2_Oocytes_polyA_TPs_T2	Ski7	24.7672		21	4.35805	Down_Ski7_R2_Oocytes_polyA_TPs_T3	Ski7	16.7103		21	6.81904	Down_Ski7_R2_Oocytes_polyA_TPs_T4	Ski7	6.81904		21	274.037	Down_Ski7_R2_OocInt_polyA_TPs_SQU	Ski7	274.037		21	44.028	Down_Ski7_R2_OocInt_polyA_TPs_ACT	Ski7	167.768		21	36.5098	Down_Ski7_R2_OocInt_polyA_TPs_FER	Ski7	130.339		21	19.3389	Down_Ski7_R2_Embryos_polyA_TPs_T1	Ski7	44.3428		21
	22	3.64841	Down_Ski7_R2_Oocytes_polyA_TPs_T1	Ski7	6.41268		22	5.75354	Down_Ski7_R2_Oocytes_polyA_TPs_T2	Ski7	23.5529		22	4.38633	Down_Ski7_R2_Oocytes_polyA_TPs_T3	Ski7	16.8187		22	6.54586	Down_Ski7_R2_Oocytes_polyA_TPs_T4	Ski7	6.54586		22	276.067	Down_Ski7_R2_OocInt_polyA_TPs_SQU	Ski7	276.067		22	44.2774	Down_Ski7_R2_OocInt_polyA_TPs_ACT	Ski7	168.719		22	36.8508	Down_Ski7_R2_OocInt_polyA_TPs_FER	Ski7	131.556		22	19.2247	Down_Ski7_R2_Embryos_polyA_TPs_T1	Ski7	44.081		22
	23	3.38894	Down_Ski7_R2_Oocytes_polyA_TPs_T1	Ski7	5.95662		23	5.06669	Down_Ski7_R2_Oocytes_polyA_TPs_T2	Ski7	20.7412		23	3.81371	Down_Ski7_R2_Oocytes_polyA_TPs_T3	Ski7	14.623		23	5.80011	Down_Ski7_R2_Oocytes_polyA_TPs_T4	Ski7	5.80011		23	263.617	Down_Ski7_R2_OocInt_polyA_TPs_SQU	Ski7	263.617		23	42.1351	Down_Ski7_R2_OocInt_polyA_TPs_ACT	Ski7	160.556		23	34.998	Down_Ski7_R2_OocInt_polyA_TPs_FER	Ski7	124.942		23	16.6281	Down_Ski7_R2_Embryos_polyA_TPs_T1	Ski7	38.1271		23
	24	3.09732	Down_Ski7_R2_Oocytes_polyA_TPs_T1	Ski7	5.44405		24	4.66324	Down_Ski7_R2_Oocytes_polyA_TPs_T2	Ski7	19.0896		24	3.50624	Down_Ski7_R2_Oocytes_polyA_TPs_T3	Ski7	13.4441		24	5.40011	Down_Ski7_R2_Oocytes_polyA_TPs_T4	Ski7	5.40011		24	272.43	Down_Ski7_R2_OocInt_polyA_TPs_SQU	Ski7	272.43		24	43.601	Down_Ski7_R2_OocInt_polyA_TPs_ACT	Ski7	166.142		24	35.4986	Down_Ski7_R2_OocInt_polyA_TPs_FER	Ski7	126.729		24	16.518	Down_Ski7_R2_Embryos_polyA_TPs_T1	Ski7	37.8747		24
	25	2.97992	Down_Ski7_R2_Oocytes_polyA_TPs_T1	Ski7	5.2377		25	4.60186	Down_Ski7_R2_Oocytes_polyA_TPs_T2	Ski7	18.8383		25	3.56407	Down_Ski7_R2_Oocytes_polyA_TPs_T3	Ski7	13.6659		25	5.33333	Down_Ski7_R2_Oocytes_polyA_TPs_T4	Ski7	5.33333		25	273.13	Down_Ski7_R2_OocInt_polyA_TPs_SQU	Ski7	273.13		25	44.5685	Down_Ski7_R2_OocInt_polyA_TPs_ACT	Ski7	169.828		25	35.9488	Down_Ski7_R2_OocInt_polyA_TPs_FER	Ski7	128.336		25	17.053	Down_Ski7_R2_Embryos_polyA_TPs_T1	Ski7	39.1014		25
	26	3.10996	Down_Ski7_R2_Oocytes_polyA_TPs_T1	Ski7	5.46627		26	4.73369	Down_Ski7_R2_Oocytes_polyA_TPs_T2	Ski7	19.378		26	3.59638	Down_Ski7_R2_Oocytes_polyA_TPs_T3	Ski7	13.7897		26	5.38237	Down_Ski7_R2_Oocytes_polyA_TPs_T4	Ski7	5.38237		26	261.729	Down_Ski7_R2_OocInt_polyA_TPs_SQU	Ski7	261.729		26	42.6073	Down_Ski7_R2_OocInt_polyA_TPs_ACT	Ski7	162.355		26	34.2682	Down_Ski7_R2_OocInt_polyA_TPs_FER	Ski7	122.336		26	16.368	Down_Ski7_R2_Embryos_polyA_TPs_T1	Ski7	37.5306		26
	27	3.16535	Down_Ski7_R2_Oocytes_polyA_TPs_T1	Ski7	5.56362		27	4.65844	Down_Ski7_R2_Oocytes_polyA_TPs_T2	Ski7	19.0699		27	3.71423	Down_Ski7_R2_Oocytes_polyA_TPs_T3	Ski7	14.2416		27	5.65863	Down_Ski7_R2_Oocytes_polyA_TPs_T4	Ski7	5.65863		27	251.576	Down_Ski7_R2_OocInt_polyA_TPs_SQU	Ski7	251.576		27	41.2142	Down_Ski7_R2_OocInt_polyA_TPs_ACT	Ski7	157.047		27	32.939	Down_Ski7_R2_OocInt_polyA_TPs_FER	Ski7	117.591		27	16.4703	Down_Ski7_R2_Embryos_polyA_TPs_T1	Ski7	37.7654		27
	28	3.64277	Down_Ski7_R2_Oocytes_polyA_TPs_T1	Ski7	6.40276		28	5.36643	Down_Ski7_R2_Oocytes_polyA_TPs_T2	Ski7	21.9682		28	4.24177	Down_Ski7_R2_Oocytes_polyA_TPs_T3	Ski7	16.2644		28	6.58172	Down_Ski7_R2_Oocytes_polyA_TPs_T4	Ski7	6.58172		28	246.873	Down_Ski7_R2_OocInt_polyA_TPs_SQU	Ski7	246.873		28	40.7174	Down_Ski7_R2_OocInt_polyA_TPs_ACT	Ski7	155.153		28	32.203	Down_Ski7_R2_OocInt_polyA_TPs_FER	Ski7	114.964		28	17.2311	Down_Ski7_R2_Embryos_polyA_TPs_T1	Ski7	39.5098		28
	29	4.23911	Down_Ski7_R2_Oocytes_polyA_TPs_T1	Ski7	7.45093		29	6.2143	Down_Ski7_R2_Oocytes_polyA_TPs_T2	Ski7	25.439		29	4.64198	Down_Ski7_R2_Oocytes_polyA_TPs_T3	Ski7	17.7989		29	7.3209	Down_Ski7_R2_Oocytes_polyA_TPs_T4	Ski7	7.3209		29	268.185	Down_Ski7_R2_OocInt_polyA_TPs_SQU	Ski7	268.185		29	44.0177	Down_Ski7_R2_OocInt_polyA_TPs_ACT	Ski7	167.729		29	35.0046	Down_Ski7_R2_OocInt_polyA_TPs_FER	Ski7	124.965		29	16.9974	Down_Ski7_R2_Embryos_polyA_TPs_T1	Ski7	38.9738		29
	30	4.35866	Down_Ski7_R2_Oocytes_polyA_TPs_T1	Ski7	7.66106		30	6.68748	Down_Ski7_R2_Oocytes_polyA_TPs_T2	Ski7	27.3761		30	4.50897	Down_Ski7_R2_Oocytes_polyA_TPs_T3	Ski7	17.2889		30	7.48535	Down_Ski7_R2_Oocytes_polyA_TPs_T4	Ski7	7.48535		30	267.178	Down_Ski7_R2_OocInt_polyA_TPs_SQU	Ski7	267.178		30	44.0032	Down_Ski7_R2_OocInt_polyA_TPs_ACT	Ski7	167.674		30	35.0372	Down_Ski7_R2_OocInt_polyA_TPs_FER	Ski7	125.082		30	17.7442	Down_Ski7_R2_Embryos_polyA_TPs_T1	Ski7	40.6862		30
	31	4.40778	Down_Ski7_R2_Oocytes_polyA_TPs_T1	Ski7	7.7474		31	7.0675	Down_Ski7_R2_Oocytes_polyA_TPs_T2	Ski7	28.9317		31	4.4976	Down_Ski7_R2_Oocytes_polyA_TPs_T3	Ski7	17.2453		31	7.78458	Down_Ski7_R2_Oocytes_polyA_TPs_T4	Ski7	7.78458		31	259.564	Down_Ski7_R2_OocInt_polyA_TPs_SQU	Ski7	259.564		31	42.9944	Down_Ski7_R2_OocInt_polyA_TPs_ACT	Ski7	163.83		31	34.2951	Down_Ski7_R2_OocInt_polyA_TPs_FER	Ski7	122.433		31	19.3464	Down_Ski7_R2_Embryos_polyA_TPs_T1	Ski7	44.3598		31
	32	4.76492	Down_Ski7_R2_Oocytes_polyA_TPs_T1	Ski7	8.37513		32	7.46667	Down_Ski7_R2_Oocytes_polyA_TPs_T2	Ski7	30.5658		32	4.93939	Down_Ski7_R2_Oocytes_polyA_TPs_T3	Ski7	18.9393		32	8.34105	Down_Ski7_R2_Oocytes_polyA_TPs_T4	Ski7	8.34105		32	268.144	Down_Ski7_R2_OocInt_polyA_TPs_SQU	Ski7	268.144		32	45.1492	Down_Ski7_R2_OocInt_polyA_TPs_ACT	Ski7	172.041		32	35.8513	Down_Ski7_R2_OocInt_polyA_TPs_FER	Ski7	127.988		32	18.8149	Down_Ski7_R2_Embryos_polyA_TPs_T1	Ski7	43.1412		32
	33	5.11068	Down_Ski7_R2_Oocytes_polyA_TPs_T1	Ski7	8.98286		33	7.69498	Down_Ski7_R2_Oocytes_polyA_TPs_T2	Ski7	31.5004		33	5.16492	Down_Ski7_R2_Oocytes_polyA_TPs_T3	Ski7	19.8041		33	8.75345	Down_Ski7_R2_Oocytes_polyA_TPs_T4	Ski7	8.75345		33	263.751	Down_Ski7_R2_OocInt_polyA_TPs_SQU	Ski7	263.751		33	44.6062	Down_Ski7_R2_OocInt_polyA_TPs_ACT	Ski7	169.972		33	35.5229	Down_Ski7_R2_OocInt_polyA_TPs_FER	Ski7	126.816		33	19.0508	Down_Ski7_R2_Embryos_polyA_TPs_T1	Ski7	43.6821		33
	34	4.73679	Down_Ski7_R2_Oocytes_polyA_TPs_T1	Ski7	8.32569		34	7.32759	Down_Ski7_R2_Oocytes_polyA_TPs_T2	Ski7	29.9964		34	4.58144	Down_Ski7_R2_Oocytes_polyA_TPs_T3	Ski7	17.5668		34	8.33602	Down_Ski7_R2_Oocytes_polyA_TPs_T4	Ski7	8.33602		34	241.257	Down_Ski7_R2_OocInt_polyA_TPs_SQU	Ski7	241.257		34	41.6276	Down_Ski7_R2_OocInt_polyA_TPs_ACT	Ski7	158.622		34	33.2311	Down_Ski7_R2_OocInt_polyA_TPs_FER	Ski7	118.634		34	20.4646	Down_Ski7_R2_Embryos_polyA_TPs_T1	Ski7	46.9238		34
	35	4.38584	Down_Ski7_R2_Oocytes_polyA_TPs_T1	Ski7	7.70884		35	7.09169	Down_Ski7_R2_Oocytes_polyA_TPs_T2	Ski7	29.0308		35	4.41904	Down_Ski7_R2_Oocytes_polyA_TPs_T3	Ski7	16.9441		35	7.74876	Down_Ski7_R2_Oocytes_polyA_TPs_T4	Ski7	7.74876		35	256.893	Down_Ski7_R2_OocInt_polyA_TPs_SQU	Ski7	256.893		35	43.475	Down_Ski7_R2_OocInt_polyA_TPs_ACT	Ski7	165.661		35	35.0368	Down_Ski7_R2_OocInt_polyA_TPs_FER	Ski7	125.08		35	19.1383	Down_Ski7_R2_Embryos_polyA_TPs_T1	Ski7	43.8828		35
	36	4.14732	Down_Ski7_R2_Oocytes_polyA_TPs_T1	Ski7	7.2896		36	6.77009	Down_Ski7_R2_Oocytes_polyA_TPs_T2	Ski7	27.7143		36	4.49697	Down_Ski7_R2_Oocytes_polyA_TPs_T3	Ski7	17.2429		36	7.69873	Down_Ski7_R2_Oocytes_polyA_TPs_T4	Ski7	7.69873		36	272.889	Down_Ski7_R2_OocInt_polyA_TPs_SQU	Ski7	272.889		36	45.1899	Down_Ski7_R2_OocInt_polyA_TPs_ACT	Ski7	172.196		36	36.256	Down_Ski7_R2_OocInt_polyA_TPs_FER	Ski7	129.433		36	17.0323	Down_Ski7_R2_Embryos_polyA_TPs_T1	Ski7	39.0538		36
	37	4.62532	Down_Ski7_R2_Oocytes_polyA_TPs_T1	Ski7	8.12976		37	6.84523	Down_Ski7_R2_Oocytes_polyA_TPs_T2	Ski7	28.0219		37	4.88057	Down_Ski7_R2_Oocytes_polyA_TPs_T3	Ski7	18.7138		37	8.14078	Down_Ski7_R2_Oocytes_polyA_TPs_T4	Ski7	8.14078		37	251.894	Down_Ski7_R2_OocInt_polyA_TPs_SQU	Ski7	251.894		37	41.4976	Down_Ski7_R2_OocInt_polyA_TPs_ACT	Ski7	158.127		37	34.1204	Down_Ski7_R2_OocInt_polyA_TPs_FER	Ski7	121.809		37	18.4547	Down_Ski7_R2_Embryos_polyA_TPs_T1	Ski7	42.3153		37
	38	4.68254	Down_Ski7_R2_Oocytes_polyA_TPs_T1	Ski7	8.23033		38	6.7489	Down_Ski7_R2_Oocytes_polyA_TPs_T2	Ski7	27.6275		38	5.01562	Down_Ski7_R2_Oocytes_polyA_TPs_T3	Ski7	19.2316		38	8.13088	Down_Ski7_R2_Oocytes_polyA_TPs_T4	Ski7	8.13088		38	264.394	Down_Ski7_R2_OocInt_polyA_TPs_SQU	Ski7	264.394		38	44.1299	Down_Ski7_R2_OocInt_polyA_TPs_ACT	Ski7	168.157		38	35.5943	Down_Ski7_R2_OocInt_polyA_TPs_FER	Ski7	127.071		38	19.2101	Down_Ski7_R2_Embryos_polyA_TPs_T1	Ski7	44.0474		38
	39	4.1489	Down_Ski7_R2_Oocytes_polyA_TPs_T1	Ski7	7.29237		39	5.84706	Down_Ski7_R2_Oocytes_polyA_TPs_T2	Ski7	23.9357		39	4.3375	Down_Ski7_R2_Oocytes_polyA_TPs_T3	Ski7	16.6315		39	7.23419	Down_Ski7_R2_Oocytes_polyA_TPs_T4	Ski7	7.23419		39	275.786	Down_Ski7_R2_OocInt_polyA_TPs_SQU	Ski7	275.786		39	45.4437	Down_Ski7_R2_OocInt_polyA_TPs_ACT	Ski7	173.163		39	36.1025	Down_Ski7_R2_OocInt_polyA_TPs_FER	Ski7	128.885		39	18.0726	Down_Ski7_R2_Embryos_polyA_TPs_T1	Ski7	41.4391		39
	40	3.82639	Down_Ski7_R2_Oocytes_polyA_TPs_T1	Ski7	6.72551		40	5.26407	Down_Ski7_R2_Oocytes_polyA_TPs_T2	Ski7	21.5492		40	3.94627	Down_Ski7_R2_Oocytes_polyA_TPs_T3	Ski7	15.1314		40	6.51352	Down_Ski7_R2_Oocytes_polyA_TPs_T4	Ski7	6.51352		40	261.097	Down_Ski7_R2_OocInt_polyA_TPs_SQU	Ski7	261.097		40	42.8338	Down_Ski7_R2_OocInt_polyA_TPs_ACT	Ski7	163.218		40	34.5591	Down_Ski7_R2_OocInt_polyA_TPs_FER	Ski7	123.375		40	18.5564	Down_Ski7_R2_Embryos_polyA_TPs_T1	Ski7	42.5486		40
	41	3.46027	Down_Ski7_R2_Oocytes_polyA_TPs_T1	Ski7	6.082		41	4.94549	Down_Ski7_R2_Oocytes_polyA_TPs_T2	Ski7	20.245		41	3.82816	Down_Ski7_R2_Oocytes_polyA_TPs_T3	Ski7	14.6785		41	6.27827	Down_Ski7_R2_Oocytes_polyA_TPs_T4	Ski7	6.27827		41	254.805	Down_Ski7_R2_OocInt_polyA_TPs_SQU	Ski7	254.805		41	42.6427	Down_Ski7_R2_OocInt_polyA_TPs_ACT	Ski7	162.49		41	34.1365	Down_Ski7_R2_OocInt_polyA_TPs_FER	Ski7	121.866		41	17.9457	Down_Ski7_R2_Embryos_polyA_TPs_T1	Ski7	41.1483		41
	42	3.5467	Down_Ski7_R2_Oocytes_polyA_TPs_T1	Ski7	6.23391		42	5.24249	Down_Ski7_R2_Oocytes_polyA_TPs_T2	Ski7	21.4608		42	3.94634	Down_Ski7_R2_Oocytes_polyA_TPs_T3	Ski7	15.1316		42	6.54744	Down_Ski7_R2_Oocytes_polyA_TPs_T4	Ski7	6.54744		42	241.763	Down_Ski7_R2_OocInt_polyA_TPs_SQU	Ski7	241.763		42	40.1543	Down_Ski7_R2_OocInt_polyA_TPs_ACT	Ski7	153.008		42	32.2716	Down_Ski7_R2_OocInt_polyA_TPs_FER	Ski7	115.209		42	17.0394	Down_Ski7_R2_Embryos_polyA_TPs_T1	Ski7	39.0703		42
	43	3.23149	Down_Ski7_R2_Oocytes_polyA_TPs_T1	Ski7	5.67988		43	4.87053	Down_Ski7_R2_Oocytes_polyA_TPs_T2	Ski7	19.9382		43	3.61694	Down_Ski7_R2_Oocytes_polyA_TPs_T3	Ski7	13.8686		43	5.91473	Down_Ski7_R2_Oocytes_polyA_TPs_T4	Ski7	5.91473		43	267.009	Down_Ski7_R2_OocInt_polyA_TPs_SQU	Ski7	267.009		43	43.3221	Down_Ski7_R2_OocInt_polyA_TPs_ACT	Ski7	165.079		43	35.1013	Down_Ski7_R2_OocInt_polyA_TPs_FER	Ski7	125.311		43	18.0916	Down_Ski7_R2_Embryos_polyA_TPs_T1	Ski7	41.4829		43
	44	3.20724	Down_Ski7_R2_Oocytes_polyA_TPs_T1	Ski7	5.63725		44	4.85357	Down_Ski7_R2_Oocytes_polyA_TPs_T2	Ski7	19.8687		44	3.48595	Down_Ski7_R2_Oocytes_polyA_TPs_T3	Ski7	13.3663		44	5.74426	Down_Ski7_R2_Oocytes_polyA_TPs_T4	Ski7	5.74426		44	272.844	Down_Ski7_R2_OocInt_polyA_TPs_SQU	Ski7	272.844		44	44.6824	Down_Ski7_R2_OocInt_polyA_TPs_ACT	Ski7	170.262		44	35.547	Down_Ski7_R2_OocInt_polyA_TPs_FER	Ski7	126.902		44	19.0015	Down_Ski7_R2_Embryos_polyA_TPs_T1	Ski7	43.5691		44
	45	3.22102	Down_Ski7_R2_Oocytes_polyA_TPs_T1	Ski7	5.66147		45	4.87583	Down_Ski7_R2_Oocytes_polyA_TPs_T2	Ski7	19.9598		45	3.4956	Down_Ski7_R2_Oocytes_polyA_TPs_T3	Ski7	13.4033		45	5.90242	Down_Ski7_R2_Oocytes_polyA_TPs_T4	Ski7	5.90242		45	256.178	Down_Ski7_R2_OocInt_polyA_TPs_SQU	Ski7	256.178		45	42.3096	Down_Ski7_R2_OocInt_polyA_TPs_ACT	Ski7	161.221		45	33.4483	Down_Ski7_R2_OocInt_polyA_TPs_FER	Ski7	119.41		45	17.9478	Down_Ski7_R2_Embryos_polyA_TPs_T1	Ski7	41.1531		45
	46	3.35591	Down_Ski7_R2_Oocytes_polyA_TPs_T1	Ski7	5.89856		46	4.88075	Down_Ski7_R2_Oocytes_polyA_TPs_T2	Ski7	19.98		46	3.53386	Down_Ski7_R2_Oocytes_polyA_TPs_T3	Ski7	13.55		46	6.06662	Down_Ski7_R2_Oocytes_polyA_TPs_T4	Ski7	6.06662		46	237.043	Down_Ski7_R2_OocInt_polyA_TPs_SQU	Ski7	237.043		46	40.0142	Down_Ski7_R2_OocInt_polyA_TPs_ACT	Ski7	152.474		46	31.6267	Down_Ski7_R2_OocInt_polyA_TPs_FER	Ski7	112.906		46	17.6038	Down_Ski7_R2_Embryos_polyA_TPs_T1	Ski7	40.3643		46
	47	3.33303	Down_Ski7_R2_Oocytes_polyA_TPs_T1	Ski7	5.85834		47	4.76714	Down_Ski7_R2_Oocytes_polyA_TPs_T2	Ski7	19.5149		47	3.53226	Down_Ski7_R2_Oocytes_polyA_TPs_T3	Ski7	13.5439		47	5.70777	Down_Ski7_R2_Oocytes_polyA_TPs_T4	Ski7	5.70777		47	271.297	Down_Ski7_R2_OocInt_polyA_TPs_SQU	Ski7	271.297		47	45.1888	Down_Ski7_R2_OocInt_polyA_TPs_ACT	Ski7	172.192		47	36.0914	Down_Ski7_R2_OocInt_polyA_TPs_FER	Ski7	128.845		47	19.3521	Down_Ski7_R2_Embryos_polyA_TPs_T1	Ski7	44.373		47
	48	3.4344	Down_Ski7_R2_Oocytes_polyA_TPs_T1	Ski7	6.03652		48	4.82488	Down_Ski7_R2_Oocytes_polyA_TPs_T2	Ski7	19.7513		48	3.53105	Down_Ski7_R2_Oocytes_polyA_TPs_T3	Ski7	13.5393		48	5.62128	Down_Ski7_R2_Oocytes_polyA_TPs_T4	Ski7	5.62128		48	265.964	Down_Ski7_R2_OocInt_polyA_TPs_SQU	Ski7	265.964		48	44.1663	Down_Ski7_R2_OocInt_polyA_TPs_ACT	Ski7	168.295		48	35.3601	Down_Ski7_R2_OocInt_polyA_TPs_FER	Ski7	126.235		48	18.4641	Down_Ski7_R2_Embryos_polyA_TPs_T1	Ski7	42.3368		48
	49	3.56775	Down_Ski7_R2_Oocytes_polyA_TPs_T1	Ski7	6.27091		49	5.11896	Down_Ski7_R2_Oocytes_polyA_TPs_T2	Ski7	20.9551		49	3.75161	Down_Ski7_R2_Oocytes_polyA_TPs_T3	Ski7	14.3849		49	6.10425	Down_Ski7_R2_Oocytes_polyA_TPs_T4	Ski7	6.10425		49	268.112	Down_Ski7_R2_OocInt_polyA_TPs_SQU	Ski7	268.112		49	45.0253	Down_Ski7_R2_OocInt_polyA_TPs_ACT	Ski7	171.569		49	35.8394	Down_Ski7_R2_OocInt_polyA_TPs_FER	Ski7	127.946		49	15.6981	Down_Ski7_R2_Embryos_polyA_TPs_T1	Ski7	35.9946		49
	50	3.60011	Down_Ski7_R2_Oocytes_polyA_TPs_T1	Ski7	6.32778		50	5.428	Down_Ski7_R2_Oocytes_polyA_TPs_T2	Ski7	22.2202		50	4.00562	Down_Ski7_R2_Oocytes_polyA_TPs_T3	Ski7	15.3589		50	6.36289	Down_Ski7_R2_Oocytes_polyA_TPs_T4	Ski7	6.36289		50	273.187	Down_Ski7_R2_OocInt_polyA_TPs_SQU	Ski7	273.187		50	46.2943	Down_Ski7_R2_OocInt_polyA_TPs_ACT	Ski7	176.404		50	36.145	Down_Ski7_R2_OocInt_polyA_TPs_FER	Ski7	129.037		50	15.3824	Down_Ski7_R2_Embryos_polyA_TPs_T1	Ski7	35.2709		50
	51	3.52028	Down_Ski7_R2_Oocytes_polyA_TPs_T1	Ski7	6.18746		51	5.35305	Down_Ski7_R2_Oocytes_polyA_TPs_T2	Ski7	21.9134		51	4.05859	Down_Ski7_R2_Oocytes_polyA_TPs_T3	Ski7	15.562		51	6.06585	Down_Ski7_R2_Oocytes_polyA_TPs_T4	Ski7	6.06585		51	258.911	Down_Ski7_R2_OocInt_polyA_TPs_SQU	Ski7	258.911		51	43.0468	Down_Ski7_R2_OocInt_polyA_TPs_ACT	Ski7	164.03		51	33.9288	Down_Ski7_R2_OocInt_polyA_TPs_FER	Ski7	121.125		51	18.3356	Down_Ski7_R2_Embryos_polyA_TPs_T1	Ski7	42.0422		51
	52	3.39258	Down_Ski7_R2_Oocytes_polyA_TPs_T1	Ski7	5.96302		52	5.29251	Down_Ski7_R2_Oocytes_polyA_TPs_T2	Ski7	21.6656		52	4.08997	Down_Ski7_R2_Oocytes_polyA_TPs_T3	Ski7	15.6824		52	5.95703	Down_Ski7_R2_Oocytes_polyA_TPs_T4	Ski7	5.95703		52	243.674	Down_Ski7_R2_OocInt_polyA_TPs_SQU	Ski7	243.674		52	40.4997	Down_Ski7_R2_OocInt_polyA_TPs_ACT	Ski7	154.324		52	32.2283	Down_Ski7_R2_OocInt_polyA_TPs_FER	Ski7	115.054		52	18.3571	Down_Ski7_R2_Embryos_polyA_TPs_T1	Ski7	42.0916		52
	53	3.56449	Down_Ski7_R2_Oocytes_polyA_TPs_T1	Ski7	6.26517		53	5.64545	Down_Ski7_R2_Oocytes_polyA_TPs_T2	Ski7	23.1104		53	4.16946	Down_Ski7_R2_Oocytes_polyA_TPs_T3	Ski7	15.9871		53	6.40221	Down_Ski7_R2_Oocytes_polyA_TPs_T4	Ski7	6.40221		53	240.809	Down_Ski7_R2_OocInt_polyA_TPs_SQU	Ski7	240.809		53	39.5326	Down_Ski7_R2_OocInt_polyA_TPs_ACT	Ski7	150.639		53	31.9779	Down_Ski7_R2_OocInt_polyA_TPs_FER	Ski7	114.16		53	16.0305	Down_Ski7_R2_Embryos_polyA_TPs_T1	Ski7	36.7569		53
	54	3.97374	Down_Ski7_R2_Oocytes_polyA_TPs_T1	Ski7	6.9845		54	6.2422	Down_Ski7_R2_Oocytes_polyA_TPs_T2	Ski7	25.5532		54	4.44565	Down_Ski7_R2_Oocytes_polyA_TPs_T3	Ski7	17.0461		54	7.3116	Down_Ski7_R2_Oocytes_polyA_TPs_T4	Ski7	7.3116		54	254.315	Down_Ski7_R2_OocInt_polyA_TPs_SQU	Ski7	254.315		54	41.4941	Down_Ski7_R2_OocInt_polyA_TPs_ACT	Ski7	158.113		54	32.6211	Down_Ski7_R2_OocInt_polyA_TPs_FER	Ski7	116.457		54	15.4182	Down_Ski7_R2_Embryos_polyA_TPs_T1	Ski7	35.3529		54
	55	4.4022	Down_Ski7_R2_Oocytes_polyA_TPs_T1	Ski7	7.73759		55	6.73848	Down_Ski7_R2_Oocytes_polyA_TPs_T2	Ski7	27.5848		55	4.78127	Down_Ski7_R2_Oocytes_polyA_TPs_T3	Ski7	18.333		55	7.87934	Down_Ski7_R2_Oocytes_polyA_TPs_T4	Ski7	7.87934		55	263.331	Down_Ski7_R2_OocInt_polyA_TPs_SQU	Ski7	263.331		55	43.3848	Down_Ski7_R2_OocInt_polyA_TPs_ACT	Ski7	165.318		55	34.3548	Down_Ski7_R2_OocInt_polyA_TPs_FER	Ski7	122.646		55	19.1783	Down_Ski7_R2_Embryos_polyA_TPs_T1	Ski7	43.9744		55
	56	4.7788	Down_Ski7_R2_Oocytes_polyA_TPs_T1	Ski7	8.39952		56	7.00643	Down_Ski7_R2_Oocytes_polyA_TPs_T2	Ski7	28.6817		56	4.87874	Down_Ski7_R2_Oocytes_polyA_TPs_T3	Ski7	18.7068		56	8.49807	Down_Ski7_R2_Oocytes_polyA_TPs_T4	Ski7	8.49807		56	244.442	Down_Ski7_R2_OocInt_polyA_TPs_SQU	Ski7	244.442		56	40.8004	Down_Ski7_R2_OocInt_polyA_TPs_ACT	Ski7	155.47		56	33.2214	Down_Ski7_R2_OocInt_polyA_TPs_FER	Ski7	118.6		56	21.5977	Down_Ski7_R2_Embryos_polyA_TPs_T1	Ski7	49.522		56
	57	5.09639	Down_Ski7_R2_Oocytes_polyA_TPs_T1	Ski7	8.95775		57	7.29029	Down_Ski7_R2_Oocytes_polyA_TPs_T2	Ski7	29.8437		57	5.01803	Down_Ski7_R2_Oocytes_polyA_TPs_T3	Ski7	19.2408		57	9.15324	Down_Ski7_R2_Oocytes_polyA_TPs_T4	Ski7	9.15324		57	226.196	Down_Ski7_R2_OocInt_polyA_TPs_SQU	Ski7	226.196		57	37.5485	Down_Ski7_R2_OocInt_polyA_TPs_ACT	Ski7	143.079		57	30.7943	Down_Ski7_R2_OocInt_polyA_TPs_FER	Ski7	109.935		57	20.5968	Down_Ski7_R2_Embryos_polyA_TPs_T1	Ski7	47.227		57
	58	5.32842	Down_Ski7_R2_Oocytes_polyA_TPs_T1	Ski7	9.36558		58	7.66274	Down_Ski7_R2_Oocytes_polyA_TPs_T2	Ski7	31.3684		58	5.00736	Down_Ski7_R2_Oocytes_polyA_TPs_T3	Ski7	19.1999		58	9.13789	Down_Ski7_R2_Oocytes_polyA_TPs_T4	Ski7	9.13789		58	214.128	Down_Ski7_R2_OocInt_polyA_TPs_SQU	Ski7	214.128		58	36.1229	Down_Ski7_R2_OocInt_polyA_TPs_ACT	Ski7	137.646		58	28.9836	Down_Ski7_R2_OocInt_polyA_TPs_FER	Ski7	103.471		58	19.9149	Down_Ski7_R2_Embryos_polyA_TPs_T1	Ski7	45.6634		58
	59	5.28728	Down_Ski7_R2_Oocytes_polyA_TPs_T1	Ski7	9.29327		59	7.59656	Down_Ski7_R2_Oocytes_polyA_TPs_T2	Ski7	31.0975		59	4.92543	Down_Ski7_R2_Oocytes_polyA_TPs_T3	Ski7	18.8858		59	8.87798	Down_Ski7_R2_Oocytes_polyA_TPs_T4	Ski7	8.87798		59	222.23	Down_Ski7_R2_OocInt_polyA_TPs_SQU	Ski7	222.23		59	37.278	Down_Ski7_R2_OocInt_polyA_TPs_ACT	Ski7	142.048		59	29.8208	Down_Ski7_R2_OocInt_polyA_TPs_FER	Ski7	106.46		59	20.1882	Down_Ski7_R2_Embryos_polyA_TPs_T1	Ski7	46.2902		59
	60	5.94746	Down_Ski7_R2_Oocytes_polyA_TPs_T1	Ski7	10.4536		60	8.50229	Down_Ski7_R2_Oocytes_polyA_TPs_T2	Ski7	34.8052		60	5.61688	Down_Ski7_R2_Oocytes_polyA_TPs_T3	Ski7	21.537		60	10.0388	Down_Ski7_R2_Oocytes_polyA_TPs_T4	Ski7	10.0388		60	221.314	Down_Ski7_R2_OocInt_polyA_TPs_SQU	Ski7	221.314		60	36.6595	Down_Ski7_R2_OocInt_polyA_TPs_ACT	Ski7	139.691		60	29.2608	Down_Ski7_R2_OocInt_polyA_TPs_FER	Ski7	104.46		60	18.5082	Down_Ski7_R2_Embryos_polyA_TPs_T1	Ski7	42.4381		60
	61	5.66427	Down_Ski7_R2_Oocytes_polyA_TPs_T1	Ski7	9.95588		61	8.25623	Down_Ski7_R2_Oocytes_polyA_TPs_T2	Ski7	33.7979		61	5.42354	Down_Ski7_R2_Oocytes_polyA_TPs_T3	Ski7	20.7957		61	9.70707	Down_Ski7_R2_Oocytes_polyA_TPs_T4	Ski7	9.70707		61	220.589	Down_Ski7_R2_OocInt_polyA_TPs_SQU	Ski7	220.589		61	36.1867	Down_Ski7_R2_OocInt_polyA_TPs_ACT	Ski7	137.889		61	29.3505	Down_Ski7_R2_OocInt_polyA_TPs_FER	Ski7	104.78		61	18.0205	Down_Ski7_R2_Embryos_polyA_TPs_T1	Ski7	41.3197		61
	62	5.17153	Down_Ski7_R2_Oocytes_polyA_TPs_T1	Ski7	9.08982		62	7.45675	Down_Ski7_R2_Oocytes_polyA_TPs_T2	Ski7	30.5252		62	4.91442	Down_Ski7_R2_Oocytes_polyA_TPs_T3	Ski7	18.8436		62	8.88779	Down_Ski7_R2_Oocytes_polyA_TPs_T4	Ski7	8.88779		62	230.519	Down_Ski7_R2_OocInt_polyA_TPs_SQU	Ski7	230.519		62	37.8108	Down_Ski7_R2_OocInt_polyA_TPs_ACT	Ski7	144.078		62	30.4905	Down_Ski7_R2_OocInt_polyA_TPs_FER	Ski7	108.85		62	18.7434	Down_Ski7_R2_Embryos_polyA_TPs_T1	Ski7	42.9774		62
	63	4.95639	Down_Ski7_R2_Oocytes_polyA_TPs_T1	Ski7	8.71167		63	7.06256	Down_Ski7_R2_Oocytes_polyA_TPs_T2	Ski7	28.9115		63	4.76099	Down_Ski7_R2_Oocytes_polyA_TPs_T3	Ski7	18.2553		63	8.52824	Down_Ski7_R2_Oocytes_polyA_TPs_T4	Ski7	8.52824		63	228.615	Down_Ski7_R2_OocInt_polyA_TPs_SQU	Ski7	228.615		63	37.8528	Down_Ski7_R2_OocInt_polyA_TPs_ACT	Ski7	144.238		63	30.4012	Down_Ski7_R2_OocInt_polyA_TPs_FER	Ski7	108.531		63	17.8649	Down_Ski7_R2_Embryos_polyA_TPs_T1	Ski7	40.9631		63
	64	5.19739	Down_Ski7_R2_Oocytes_polyA_TPs_T1	Ski7	9.13527		64	7.07995	Down_Ski7_R2_Oocytes_polyA_TPs_T2	Ski7	28.9827		64	4.86014	Down_Ski7_R2_Oocytes_polyA_TPs_T3	Ski7	18.6354		64	8.51645	Down_Ski7_R2_Oocytes_polyA_TPs_T4	Ski7	8.51645		64	241.125	Down_Ski7_R2_OocInt_polyA_TPs_SQU	Ski7	241.125		64	40.0226	Down_Ski7_R2_OocInt_polyA_TPs_ACT	Ski7	152.506		64	31.8849	Down_Ski7_R2_OocInt_polyA_TPs_FER	Ski7	113.828		64	18.1515	Down_Ski7_R2_Embryos_polyA_TPs_T1	Ski7	41.6202		64
	65	5.37404	Down_Ski7_R2_Oocytes_polyA_TPs_T1	Ski7	9.44575		65	7.16104	Down_Ski7_R2_Oocytes_polyA_TPs_T2	Ski7	29.3146		65	4.72035	Down_Ski7_R2_Oocytes_polyA_TPs_T3	Ski7	18.0994		65	8.2108	Down_Ski7_R2_Oocytes_polyA_TPs_T4	Ski7	8.2108		65	251.958	Down_Ski7_R2_OocInt_polyA_TPs_SQU	Ski7	251.958		65	41.7738	Down_Ski7_R2_OocInt_polyA_TPs_ACT	Ski7	159.179		65	32.703	Down_Ski7_R2_OocInt_polyA_TPs_FER	Ski7	116.749		65	17.9179	Down_Ski7_R2_Embryos_polyA_TPs_T1	Ski7	41.0846		65
	66	4.81294	Down_Ski7_R2_Oocytes_polyA_TPs_T1	Ski7	8.45952		66	6.7194	Down_Ski7_R2_Oocytes_polyA_TPs_T2	Ski7	27.5068		66	4.35979	Down_Ski7_R2_Oocytes_polyA_TPs_T3	Ski7	16.7169		66	7.45718	Down_Ski7_R2_Oocytes_polyA_TPs_T4	Ski7	7.45718		66	232.114	Down_Ski7_R2_OocInt_polyA_TPs_SQU	Ski7	232.114		66	38.5942	Down_Ski7_R2_OocInt_polyA_TPs_ACT	Ski7	147.063		66	30.5721	Down_Ski7_R2_OocInt_polyA_TPs_FER	Ski7	109.142		66	18.1351	Down_Ski7_R2_Embryos_polyA_TPs_T1	Ski7	41.5825		66
	67	4.69231	Down_Ski7_R2_Oocytes_polyA_TPs_T1	Ski7	8.2475		67	6.58179	Down_Ski7_R2_Oocytes_polyA_TPs_T2	Ski7	26.9434		67	4.20598	Down_Ski7_R2_Oocytes_polyA_TPs_T3	Ski7	16.1272		67	7.27061	Down_Ski7_R2_Oocytes_polyA_TPs_T4	Ski7	7.27061		67	242.637	Down_Ski7_R2_OocInt_polyA_TPs_SQU	Ski7	242.637		67	39.6586	Down_Ski7_R2_OocInt_polyA_TPs_ACT	Ski7	151.119		67	31.6226	Down_Ski7_R2_OocInt_polyA_TPs_FER	Ski7	112.892		67	18.1471	Down_Ski7_R2_Embryos_polyA_TPs_T1	Ski7	41.6101		67
	68	4.38524	Down_Ski7_R2_Oocytes_polyA_TPs_T1	Ski7	7.70777		68	6.21539	Down_Ski7_R2_Oocytes_polyA_TPs_T2	Ski7	25.4435		68	4.01946	Down_Ski7_R2_Oocytes_polyA_TPs_T3	Ski7	15.412		68	7.31418	Down_Ski7_R2_Oocytes_polyA_TPs_T4	Ski7	7.31418		68	234.855	Down_Ski7_R2_OocInt_polyA_TPs_SQU	Ski7	234.855		68	38.3231	Down_Ski7_R2_OocInt_polyA_TPs_ACT	Ski7	146.03		68	30.2788	Down_Ski7_R2_OocInt_polyA_TPs_FER	Ski7	108.094		68	17.9815	Down_Ski7_R2_Embryos_polyA_TPs_T1	Ski7	41.2302		68
	69	4.39206	Down_Ski7_R2_Oocytes_polyA_TPs_T1	Ski7	7.71976		69	6.29606	Down_Ski7_R2_Oocytes_polyA_TPs_T2	Ski7	25.7738		69	4.16311	Down_Ski7_R2_Oocytes_polyA_TPs_T3	Ski7	15.9628		69	7.26149	Down_Ski7_R2_Oocytes_polyA_TPs_T4	Ski7	7.26149		69	217.198	Down_Ski7_R2_OocInt_polyA_TPs_SQU	Ski7	217.198		69	35.478	Down_Ski7_R2_OocInt_polyA_TPs_ACT	Ski7	135.189		69	27.9658	Down_Ski7_R2_OocInt_polyA_TPs_FER	Ski7	99.8372		69	18.1761	Down_Ski7_R2_Embryos_polyA_TPs_T1	Ski7	41.6766		69
	70	4.28346	Down_Ski7_R2_Oocytes_polyA_TPs_T1	Ski7	7.52889		70	6.16795	Down_Ski7_R2_Oocytes_polyA_TPs_T2	Ski7	25.2493		70	4.09919	Down_Ski7_R2_Oocytes_polyA_TPs_T3	Ski7	15.7177		70	7.06527	Down_Ski7_R2_Oocytes_polyA_TPs_T4	Ski7	7.06527		70	215.988	Down_Ski7_R2_OocInt_polyA_TPs_SQU	Ski7	215.988		70	35.5045	Down_Ski7_R2_OocInt_polyA_TPs_ACT	Ski7	135.29		70	27.725	Down_Ski7_R2_OocInt_polyA_TPs_FER	Ski7	98.9776		70	19.4238	Down_Ski7_R2_Embryos_polyA_TPs_T1	Ski7	44.5375		70
	71	3.69558	Down_Ski7_R2_Oocytes_polyA_TPs_T1	Ski7	6.49559		71	5.69834	Down_Ski7_R2_Oocytes_polyA_TPs_T2	Ski7	23.3269		71	3.85212	Down_Ski7_R2_Oocytes_polyA_TPs_T3	Ski7	14.7703		71	6.46409	Down_Ski7_R2_Oocytes_polyA_TPs_T4	Ski7	6.46409		71	220.135	Down_Ski7_R2_OocInt_polyA_TPs_SQU	Ski7	220.135		71	36.1745	Down_Ski7_R2_OocInt_polyA_TPs_ACT	Ski7	137.843		71	28.4276	Down_Ski7_R2_OocInt_polyA_TPs_FER	Ski7	101.486		71	19.7323	Down_Ski7_R2_Embryos_polyA_TPs_T1	Ski7	45.2447		71
	72	3.54359	Down_Ski7_R2_Oocytes_polyA_TPs_T1	Ski7	6.22843		72	5.67333	Down_Ski7_R2_Oocytes_polyA_TPs_T2	Ski7	23.2245		72	3.72729	Down_Ski7_R2_Oocytes_polyA_TPs_T3	Ski7	14.2917		72	6.40228	Down_Ski7_R2_Oocytes_polyA_TPs_T4	Ski7	6.40228		72	231.413	Down_Ski7_R2_OocInt_polyA_TPs_SQU	Ski7	231.413		72	37.9878	Down_Ski7_R2_OocInt_polyA_TPs_ACT	Ski7	144.752		72	30.2146	Down_Ski7_R2_OocInt_polyA_TPs_FER	Ski7	107.865		72	19.0738	Down_Ski7_R2_Embryos_polyA_TPs_T1	Ski7	43.7348		72
	73	3.19054	Down_Ski7_R2_Oocytes_polyA_TPs_T1	Ski7	5.60789		73	5.11598	Down_Ski7_R2_Oocytes_polyA_TPs_T2	Ski7	20.9429		73	3.42931	Down_Ski7_R2_Oocytes_polyA_TPs_T3	Ski7	13.1491		73	5.73767	Down_Ski7_R2_Oocytes_polyA_TPs_T4	Ski7	5.73767		73	217.126	Down_Ski7_R2_OocInt_polyA_TPs_SQU	Ski7	217.126		73	35.496	Down_Ski7_R2_OocInt_polyA_TPs_ACT	Ski7	135.258		73	28.5064	Down_Ski7_R2_OocInt_polyA_TPs_FER	Ski7	101.767		73	19.3178	Down_Ski7_R2_Embryos_polyA_TPs_T1	Ski7	44.2943		73
	74	3.3039	Down_Ski7_R2_Oocytes_polyA_TPs_T1	Ski7	5.80715		74	5.15324	Down_Ski7_R2_Oocytes_polyA_TPs_T2	Ski7	21.0955		74	3.58977	Down_Ski7_R2_Oocytes_polyA_TPs_T3	Ski7	13.7644		74	5.8521	Down_Ski7_R2_Oocytes_polyA_TPs_T4	Ski7	5.8521		74	213.95	Down_Ski7_R2_OocInt_polyA_TPs_SQU	Ski7	213.95		74	35.0299	Down_Ski7_R2_OocInt_polyA_TPs_ACT	Ski7	133.481		74	28.0866	Down_Ski7_R2_OocInt_polyA_TPs_FER	Ski7	100.268		74	18.2233	Down_Ski7_R2_Embryos_polyA_TPs_T1	Ski7	41.7847		74
	75	3.82391	Down_Ski7_R2_Oocytes_polyA_TPs_T1	Ski7	6.72114		75	5.76296	Down_Ski7_R2_Oocytes_polyA_TPs_T2	Ski7	23.5914		75	4.11588	Down_Ski7_R2_Oocytes_polyA_TPs_T3	Ski7	15.7817		75	6.61095	Down_Ski7_R2_Oocytes_polyA_TPs_T4	Ski7	6.61095		75	202.608	Down_Ski7_R2_OocInt_polyA_TPs_SQU	Ski7	202.608		75	32.6403	Down_Ski7_R2_OocInt_polyA_TPs_ACT	Ski7	124.376		75	26.2147	Down_Ski7_R2_OocInt_polyA_TPs_FER	Ski7	93.5859		75	15.2384	Down_Ski7_R2_Embryos_polyA_TPs_T1	Ski7	34.9406		75
	76	4.12807	Down_Ski7_R2_Oocytes_polyA_TPs_T1	Ski7	7.25576		76	6.16633	Down_Ski7_R2_Oocytes_polyA_TPs_T2	Ski7	25.2427		76	4.48087	Down_Ski7_R2_Oocytes_polyA_TPs_T3	Ski7	17.1812		76	7.32656	Down_Ski7_R2_Oocytes_polyA_TPs_T4	Ski7	7.32656		76	198.433	Down_Ski7_R2_OocInt_polyA_TPs_SQU	Ski7	198.433		76	32.0625	Down_Ski7_R2_OocInt_polyA_TPs_ACT	Ski7	122.174		76	25.902	Down_Ski7_R2_OocInt_polyA_TPs_FER	Ski7	92.4695		76	14.6599	Down_Ski7_R2_Embryos_polyA_TPs_T1	Ski7	33.6141		76
	77	4.28388	Down_Ski7_R2_Oocytes_polyA_TPs_T1	Ski7	7.52961		77	6.18625	Down_Ski7_R2_Oocytes_polyA_TPs_T2	Ski7	25.3242		77	4.41846	Down_Ski7_R2_Oocytes_polyA_TPs_T3	Ski7	16.9419		77	7.38261	Down_Ski7_R2_Oocytes_polyA_TPs_T4	Ski7	7.38261		77	209.862	Down_Ski7_R2_OocInt_polyA_TPs_SQU	Ski7	209.862		77	34.5658	Down_Ski7_R2_OocInt_polyA_TPs_ACT	Ski7	131.713		77	27.5309	Down_Ski7_R2_OocInt_polyA_TPs_FER	Ski7	98.2844		77	14.9303	Down_Ski7_R2_Embryos_polyA_TPs_T1	Ski7	34.2341		77
	78	4.51175	Down_Ski7_R2_Oocytes_polyA_TPs_T1	Ski7	7.93014		78	6.25973	Down_Ski7_R2_Oocytes_polyA_TPs_T2	Ski7	25.625		78	4.33242	Down_Ski7_R2_Oocytes_polyA_TPs_T3	Ski7	16.612		78	7.67199	Down_Ski7_R2_Oocytes_polyA_TPs_T4	Ski7	7.67199		78	219.205	Down_Ski7_R2_OocInt_polyA_TPs_SQU	Ski7	219.205		78	36.169	Down_Ski7_R2_OocInt_polyA_TPs_ACT	Ski7	137.822		78	28.9173	Down_Ski7_R2_OocInt_polyA_TPs_FER	Ski7	103.234		78	17.7504	Down_Ski7_R2_Embryos_polyA_TPs_T1	Ski7	40.7004		78
	79	4.94389	Down_Ski7_R2_Oocytes_polyA_TPs_T1	Ski7	8.6897		79	6.88981	Down_Ski7_R2_Oocytes_polyA_TPs_T2	Ski7	28.2043		79	4.69481	Down_Ski7_R2_Oocytes_polyA_TPs_T3	Ski7	18.0015		79	8.56751	Down_Ski7_R2_Oocytes_polyA_TPs_T4	Ski7	8.56751		79	201.251	Down_Ski7_R2_OocInt_polyA_TPs_SQU	Ski7	201.251		79	32.4509	Down_Ski7_R2_OocInt_polyA_TPs_ACT	Ski7	123.654		79	26.389	Down_Ski7_R2_OocInt_polyA_TPs_FER	Ski7	94.2081		79	21.143	Down_Ski7_R2_Embryos_polyA_TPs_T1	Ski7	48.4794		79
	80	4.93787	Down_Ski7_R2_Oocytes_polyA_TPs_T1	Ski7	8.67911		80	7.14236	Down_Ski7_R2_Oocytes_polyA_TPs_T2	Ski7	29.2382		80	4.83151	Down_Ski7_R2_Oocytes_polyA_TPs_T3	Ski7	18.5256		80	8.6758	Down_Ski7_R2_Oocytes_polyA_TPs_T4	Ski7	8.6758		80	199.281	Down_Ski7_R2_OocInt_polyA_TPs_SQU	Ski7	199.281		80	32.4926	Down_Ski7_R2_OocInt_polyA_TPs_ACT	Ski7	123.813		80	26.1633	Down_Ski7_R2_OocInt_polyA_TPs_FER	Ski7	93.4022		80	23.1663	Down_Ski7_R2_Embryos_polyA_TPs_T1	Ski7	53.1186		80
	81	4.63403	Down_Ski7_R2_Oocytes_polyA_TPs_T1	Ski7	8.14507		81	6.71753	Down_Ski7_R2_Oocytes_polyA_TPs_T2	Ski7	27.4991		81	4.53667	Down_Ski7_R2_Oocytes_polyA_TPs_T3	Ski7	17.3951		81	8.03307	Down_Ski7_R2_Oocytes_polyA_TPs_T4	Ski7	8.03307		81	194.055	Down_Ski7_R2_OocInt_polyA_TPs_SQU	Ski7	194.055		81	31.5848	Down_Ski7_R2_OocInt_polyA_TPs_ACT	Ski7	120.354		81	25.662	Down_Ski7_R2_OocInt_polyA_TPs_FER	Ski7	91.6126		81	20.2134	Down_Ski7_R2_Embryos_polyA_TPs_T1	Ski7	46.348		81
	82	5.02902	Down_Ski7_R2_Oocytes_polyA_TPs_T1	Ski7	8.83932		82	7.27438	Down_Ski7_R2_Oocytes_polyA_TPs_T2	Ski7	29.7786		82	4.67107	Down_Ski7_R2_Oocytes_polyA_TPs_T3	Ski7	17.9105		82	8.3899	Down_Ski7_R2_Oocytes_polyA_TPs_T4	Ski7	8.3899		82	184.504	Down_Ski7_R2_OocInt_polyA_TPs_SQU	Ski7	184.504		82	29.6225	Down_Ski7_R2_OocInt_polyA_TPs_ACT	Ski7	112.876		82	24.0264	Down_Ski7_R2_OocInt_polyA_TPs_FER	Ski7	85.7736		82	16.6082	Down_Ski7_R2_Embryos_polyA_TPs_T1	Ski7	38.0815		82
	83	4.68551	Down_Ski7_R2_Oocytes_polyA_TPs_T1	Ski7	8.23556		83	6.94162	Down_Ski7_R2_Oocytes_polyA_TPs_T2	Ski7	28.4164		83	4.35102	Down_Ski7_R2_Oocytes_polyA_TPs_T3	Ski7	16.6833		83	8.009	Down_Ski7_R2_Oocytes_polyA_TPs_T4	Ski7	8.009		83	193.128	Down_Ski7_R2_OocInt_polyA_TPs_SQU	Ski7	193.128		83	30.9035	Down_Ski7_R2_OocInt_polyA_TPs_ACT	Ski7	117.758		83	25.0184	Down_Ski7_R2_OocInt_polyA_TPs_FER	Ski7	89.3149		83	17.4636	Down_Ski7_R2_Embryos_polyA_TPs_T1	Ski7	40.0429		83
	84	4.52745	Down_Ski7_R2_Oocytes_polyA_TPs_T1	Ski7	7.95773		84	6.89095	Down_Ski7_R2_Oocytes_polyA_TPs_T2	Ski7	28.209		84	4.29594	Down_Ski7_R2_Oocytes_polyA_TPs_T3	Ski7	16.4721		84	7.82559	Down_Ski7_R2_Oocytes_polyA_TPs_T4	Ski7	7.82559		84	205.81	Down_Ski7_R2_OocInt_polyA_TPs_SQU	Ski7	205.81		84	32.5248	Down_Ski7_R2_OocInt_polyA_TPs_ACT	Ski7	123.936		84	26.7587	Down_Ski7_R2_OocInt_polyA_TPs_FER	Ski7	95.5277		84	20.3776	Down_Ski7_R2_Embryos_polyA_TPs_T1	Ski7	46.7244		84
	85	4.80448	Down_Ski7_R2_Oocytes_polyA_TPs_T1	Ski7	8.44467		85	6.93881	Down_Ski7_R2_Oocytes_polyA_TPs_T2	Ski7	28.4049		85	4.52701	Down_Ski7_R2_Oocytes_polyA_TPs_T3	Ski7	17.3581		85	8.12238	Down_Ski7_R2_Oocytes_polyA_TPs_T4	Ski7	8.12238		85	216.096	Down_Ski7_R2_OocInt_polyA_TPs_SQU	Ski7	216.096		85	33.5997	Down_Ski7_R2_OocInt_polyA_TPs_ACT	Ski7	128.032		85	27.3865	Down_Ski7_R2_OocInt_polyA_TPs_FER	Ski7	97.7692		85	20.349	Down_Ski7_R2_Embryos_polyA_TPs_T1	Ski7	46.6589		85
	86	4.39706	Down_Ski7_R2_Oocytes_polyA_TPs_T1	Ski7	7.72855		86	6.09007	Down_Ski7_R2_Oocytes_polyA_TPs_T2	Ski7	24.9305		86	4.29706	Down_Ski7_R2_Oocytes_polyA_TPs_T3	Ski7	16.4764		86	7.53768	Down_Ski7_R2_Oocytes_polyA_TPs_T4	Ski7	7.53768		86	216.914	Down_Ski7_R2_OocInt_polyA_TPs_SQU	Ski7	216.914		86	33.9062	Down_Ski7_R2_OocInt_polyA_TPs_ACT	Ski7	129.199		86	27.274	Down_Ski7_R2_OocInt_polyA_TPs_FER	Ski7	97.3675		86	19.8743	Down_Ski7_R2_Embryos_polyA_TPs_T1	Ski7	45.5704		86
	87	4.59496	Down_Ski7_R2_Oocytes_polyA_TPs_T1	Ski7	8.07639		87	5.83714	Down_Ski7_R2_Oocytes_polyA_TPs_T2	Ski7	23.8951		87	4.44056	Down_Ski7_R2_Oocytes_polyA_TPs_T3	Ski7	17.0266		87	7.54104	Down_Ski7_R2_Oocytes_polyA_TPs_T4	Ski7	7.54104		87	213.748	Down_Ski7_R2_OocInt_polyA_TPs_SQU	Ski7	213.748		87	32.716	Down_Ski7_R2_OocInt_polyA_TPs_ACT	Ski7	124.664		87	27.0685	Down_Ski7_R2_OocInt_polyA_TPs_FER	Ski7	96.6338		87	19.4692	Down_Ski7_R2_Embryos_polyA_TPs_T1	Ski7	44.6416		87
	88	4.37463	Down_Ski7_R2_Oocytes_polyA_TPs_T1	Ski7	7.68913		88	5.47944	Down_Ski7_R2_Oocytes_polyA_TPs_T2	Ski7	22.4308		88	4.19181	Down_Ski7_R2_Oocytes_polyA_TPs_T3	Ski7	16.0728		88	7.15217	Down_Ski7_R2_Oocytes_polyA_TPs_T4	Ski7	7.15217		88	198.022	Down_Ski7_R2_OocInt_polyA_TPs_SQU	Ski7	198.022		88	30.3262	Down_Ski7_R2_OocInt_polyA_TPs_ACT	Ski7	115.558		88	24.7817	Down_Ski7_R2_OocInt_polyA_TPs_FER	Ski7	88.4698		88	19.3115	Down_Ski7_R2_Embryos_polyA_TPs_T1	Ski7	44.28		88
	89	3.94394	Down_Ski7_R2_Oocytes_polyA_TPs_T1	Ski7	6.93213		89	5.37273	Down_Ski7_R2_Oocytes_polyA_TPs_T2	Ski7	21.994		89	3.67102	Down_Ski7_R2_Oocytes_polyA_TPs_T3	Ski7	14.0759		89	6.35545	Down_Ski7_R2_Oocytes_polyA_TPs_T4	Ski7	6.35545		89	207.097	Down_Ski7_R2_OocInt_polyA_TPs_SQU	Ski7	207.097		89	31.388	Down_Ski7_R2_OocInt_polyA_TPs_ACT	Ski7	119.604		89	25.4898	Down_Ski7_R2_OocInt_polyA_TPs_FER	Ski7	90.998		89	19.2621	Down_Ski7_R2_Embryos_polyA_TPs_T1	Ski7	44.1667		89
	90	4.13414	Down_Ski7_R2_Oocytes_polyA_TPs_T1	Ski7	7.26643		90	5.70991	Down_Ski7_R2_Oocytes_polyA_TPs_T2	Ski7	23.3743		90	4.00806	Down_Ski7_R2_Oocytes_polyA_TPs_T3	Ski7	15.3683		90	6.66868	Down_Ski7_R2_Oocytes_polyA_TPs_T4	Ski7	6.66868		90	191.79	Down_Ski7_R2_OocInt_polyA_TPs_SQU	Ski7	191.79		90	29.0108	Down_Ski7_R2_OocInt_polyA_TPs_ACT	Ski7	110.546		90	23.2736	Down_Ski7_R2_OocInt_polyA_TPs_FER	Ski7	83.0861		90	19.2488	Down_Ski7_R2_Embryos_polyA_TPs_T1	Ski7	44.1362		90
	91	3.73885	Down_Ski7_R2_Oocytes_polyA_TPs_T1	Ski7	6.57164		91	5.21176	Down_Ski7_R2_Oocytes_polyA_TPs_T2	Ski7	21.335		91	3.87136	Down_Ski7_R2_Oocytes_polyA_TPs_T3	Ski7	14.8441		91	6.1432	Down_Ski7_R2_Oocytes_polyA_TPs_T4	Ski7	6.1432		91	196.229	Down_Ski7_R2_OocInt_polyA_TPs_SQU	Ski7	196.229		91	30.2868	Down_Ski7_R2_OocInt_polyA_TPs_ACT	Ski7	115.408		91	24.0287	Down_Ski7_R2_OocInt_polyA_TPs_FER	Ski7	85.7817		91	17.9866	Down_Ski7_R2_Embryos_polyA_TPs_T1	Ski7	41.242		91
	92	3.45413	Down_Ski7_R2_Oocytes_polyA_TPs_T1	Ski7	6.0712		92	4.84734	Down_Ski7_R2_Oocytes_polyA_TPs_T2	Ski7	19.8432		92	3.65321	Down_Ski7_R2_Oocytes_polyA_TPs_T3	Ski7	14.0077		92	5.69028	Down_Ski7_R2_Oocytes_polyA_TPs_T4	Ski7	5.69028		92	182.801	Down_Ski7_R2_OocInt_polyA_TPs_SQU	Ski7	182.801		92	27.7795	Down_Ski7_R2_OocInt_polyA_TPs_ACT	Ski7	105.854		92	22.2252	Down_Ski7_R2_OocInt_polyA_TPs_FER	Ski7	79.3432		92	18.1959	Down_Ski7_R2_Embryos_polyA_TPs_T1	Ski7	41.722		92
	93	3.12758	Down_Ski7_R2_Oocytes_polyA_TPs_T1	Ski7	5.49723		93	4.30689	Down_Ski7_R2_Oocytes_polyA_TPs_T2	Ski7	17.6308		93	3.38549	Down_Ski7_R2_Oocytes_polyA_TPs_T3	Ski7	12.9811		93	5.30468	Down_Ski7_R2_Oocytes_polyA_TPs_T4	Ski7	5.30468		93	166.167	Down_Ski7_R2_OocInt_polyA_TPs_SQU	Ski7	166.167		93	23.67	Down_Ski7_R2_OocInt_polyA_TPs_ACT	Ski7	90.1943		93	19.3336	Down_Ski7_R2_OocInt_polyA_TPs_FER	Ski7	69.0205		93	18.7386	Down_Ski7_R2_Embryos_polyA_TPs_T1	Ski7	42.9664		93
	94	3.04955	Down_Ski7_R2_Oocytes_polyA_TPs_T1	Ski7	5.36008		94	4.30244	Down_Ski7_R2_Oocytes_polyA_TPs_T2	Ski7	17.6126		94	3.22041	Down_Ski7_R2_Oocytes_polyA_TPs_T3	Ski7	12.3481		94	5.33914	Down_Ski7_R2_Oocytes_polyA_TPs_T4	Ski7	5.33914		94	157.722	Down_Ski7_R2_OocInt_polyA_TPs_SQU	Ski7	157.722		94	21.9024	Down_Ski7_R2_OocInt_polyA_TPs_ACT	Ski7	83.4589		94	17.793	Down_Ski7_R2_OocInt_polyA_TPs_FER	Ski7	63.5207		94	18.114	Down_Ski7_R2_Embryos_polyA_TPs_T1	Ski7	41.5342		94
	95	3.13409	Down_Ski7_R2_Oocytes_polyA_TPs_T1	Ski7	5.50868		95	4.29537	Down_Ski7_R2_Oocytes_polyA_TPs_T2	Ski7	17.5837		95	3.38942	Down_Ski7_R2_Oocytes_polyA_TPs_T3	Ski7	12.9962		95	5.49816	Down_Ski7_R2_Oocytes_polyA_TPs_T4	Ski7	5.49816		95	146.727	Down_Ski7_R2_OocInt_polyA_TPs_SQU	Ski7	146.727		95	20.3104	Down_Ski7_R2_OocInt_polyA_TPs_ACT	Ski7	77.3927		95	16.1118	Down_Ski7_R2_OocInt_polyA_TPs_FER	Ski7	57.5185		95	16.9938	Down_Ski7_R2_Embryos_polyA_TPs_T1	Ski7	38.9656		95
	96	2.58791	Down_Ski7_R2_Oocytes_polyA_TPs_T1	Ski7	4.54868		96	3.57101	Down_Ski7_R2_Oocytes_polyA_TPs_T2	Ski7	14.6184		96	2.9627	Down_Ski7_R2_Oocytes_polyA_TPs_T3	Ski7	11.36		96	4.60628	Down_Ski7_R2_Oocytes_polyA_TPs_T4	Ski7	4.60628		96	134.704	Down_Ski7_R2_OocInt_polyA_TPs_SQU	Ski7	134.704		96	17.9842	Down_Ski7_R2_OocInt_polyA_TPs_ACT	Ski7	68.5287		96	14.8533	Down_Ski7_R2_OocInt_polyA_TPs_FER	Ski7	53.0259		96	16.3848	Down_Ski7_R2_Embryos_polyA_TPs_T1	Ski7	37.5692		96
	97	2.67984	Down_Ski7_R2_Oocytes_polyA_TPs_T1	Ski7	4.71026		97	3.55982	Down_Ski7_R2_Oocytes_polyA_TPs_T2	Ski7	14.5726		97	3.02867	Down_Ski7_R2_Oocytes_polyA_TPs_T3	Ski7	11.613		97	4.49899	Down_Ski7_R2_Oocytes_polyA_TPs_T4	Ski7	4.49899		97	104.317	Down_Ski7_R2_OocInt_polyA_TPs_SQU	Ski7	104.317		97	13.3616	Down_Ski7_R2_OocInt_polyA_TPs_ACT	Ski7	50.9142		97	11.2949	Down_Ski7_R2_OocInt_polyA_TPs_FER	Ski7	40.3223		97	15.5874	Down_Ski7_R2_Embryos_polyA_TPs_T1	Ski7	35.7408		97
	98	2.55919	Down_Ski7_R2_Oocytes_polyA_TPs_T1	Ski7	4.4982		98	3.42206	Down_Ski7_R2_Oocytes_polyA_TPs_T2	Ski7	14.0086		98	2.97868	Down_Ski7_R2_Oocytes_polyA_TPs_T3	Ski7	11.4213		98	4.23382	Down_Ski7_R2_Oocytes_polyA_TPs_T4	Ski7	4.23382		98	79.6203	Down_Ski7_R2_OocInt_polyA_TPs_SQU	Ski7	79.6203		98	9.62824	Down_Ski7_R2_OocInt_polyA_TPs_ACT	Ski7	36.6884		98	8.17062	Down_Ski7_R2_OocInt_polyA_TPs_FER	Ski7	29.1689		98	13.7139	Down_Ski7_R2_Embryos_polyA_TPs_T1	Ski7	31.4451		98
	99	2.20823	Down_Ski7_R2_Oocytes_polyA_TPs_T1	Ski7	3.88133		99	3.09061	Down_Ski7_R2_Oocytes_polyA_TPs_T2	Ski7	12.6518		99	2.66348	Down_Ski7_R2_Oocytes_polyA_TPs_T3	Ski7	10.2127		99	3.71476	Down_Ski7_R2_Oocytes_polyA_TPs_T4	Ski7	3.71476		99	53.1044	Down_Ski7_R2_OocInt_polyA_TPs_SQU	Ski7	53.1044		99	6.2936	Down_Ski7_R2_OocInt_polyA_TPs_ACT	Ski7	23.9817		99	5.25748	Down_Ski7_R2_OocInt_polyA_TPs_FER	Ski7	18.7691		99	10.0357	Down_Ski7_R2_Embryos_polyA_TPs_T1	Ski7	23.0111		99
	100	1.4231	Down_Ski7_R2_Oocytes_polyA_TPs_T1	Ski7	2.50134		100	1.97233	Down_Ski7_R2_Oocytes_polyA_TPs_T2	Ski7	8.074		100	1.70553	Down_Ski7_R2_Oocytes_polyA_TPs_T3	Ski7	6.5396		100	2.43694	Down_Ski7_R2_Oocytes_polyA_TPs_T4	Ski7	2.43694		100	25.3035	Down_Ski7_R2_OocInt_polyA_TPs_SQU	Ski7	25.3035		100	3.1943	Down_Ski7_R2_OocInt_polyA_TPs_ACT	Ski7	12.1719		100	2.76618	Down_Ski7_R2_OocInt_polyA_TPs_FER	Ski7	9.87519		100	5.38646	Down_Ski7_R2_Embryos_polyA_TPs_T1	Ski7	12.3508		100
	1	0.0858785	Down_Ski7_R3_Oocytes_polyA_TPs_T1	Ski7	0.193999		1	0.655408	Down_Ski7_R3_Oocytes_polyA_TPs_T2	Ski7	0.655408		1	0.238771	Down_Ski7_R3_Oocytes_polyA_TPs_T3	Ski7	0.505804		1	0.222422	Down_Ski7_R3_Oocytes_polyA_TPs_T4	Ski7	0.266809		1	3.59842	Down_Ski7_R3_OocInt_polyA_TPs_SQU	Ski7	38.6489		1	7.4038	Down_Ski7_R3_OocInt_polyA_TPs_ACT	Ski7	25.8046		1	6.59965	Down_Ski7_R3_OocInt_polyA_TPs_FER	Ski7	19.6466		1	2.0532	Down_Ski7_R3_Embryos_polyA_TPs_T1	Ski7	11.5199		1
	2	0.202901	Down_Ski7_R3_Oocytes_polyA_TPs_T1	Ski7	0.458352		2	1.32758	Down_Ski7_R3_Oocytes_polyA_TPs_T2	Ski7	1.32758		2	0.507712	Down_Ski7_R3_Oocytes_polyA_TPs_T3	Ski7	1.07552		2	0.33419	Down_Ski7_R3_Oocytes_polyA_TPs_T4	Ski7	0.400882		2	7.33933	Down_Ski7_R3_OocInt_polyA_TPs_SQU	Ski7	78.828		2	15.3741	Down_Ski7_R3_OocInt_polyA_TPs_ACT	Ski7	53.5837		2	13.7596	Down_Ski7_R3_OocInt_polyA_TPs_FER	Ski7	40.9611		2	3.51302	Down_Ski7_R3_Embryos_polyA_TPs_T1	Ski7	19.7106		2
	3	0.299908	Down_Ski7_R3_Oocytes_polyA_TPs_T1	Ski7	0.677489		3	2.115	Down_Ski7_R3_Oocytes_polyA_TPs_T2	Ski7	2.115		3	0.976265	Down_Ski7_R3_Oocytes_polyA_TPs_T3	Ski7	2.06808		3	0.54149	Down_Ski7_R3_Oocytes_polyA_TPs_T4	Ski7	0.649552		3	12.5734	Down_Ski7_R3_OocInt_polyA_TPs_SQU	Ski7	135.045		3	24.5266	Down_Ski7_R3_OocInt_polyA_TPs_ACT	Ski7	85.4832		3	22.9666	Down_Ski7_R3_OocInt_polyA_TPs_FER	Ski7	68.3697		3	4.42681	Down_Ski7_R3_Embryos_polyA_TPs_T1	Ski7	24.8376		3
	4	0.429515	Down_Ski7_R3_Oocytes_polyA_TPs_T1	Ski7	0.97027		4	3.50496	Down_Ski7_R3_Oocytes_polyA_TPs_T2	Ski7	3.50496		4	1.52129	Down_Ski7_R3_Oocytes_polyA_TPs_T3	Ski7	3.22265		4	0.874082	Down_Ski7_R3_Oocytes_polyA_TPs_T4	Ski7	1.04852		4	11.4085	Down_Ski7_R3_OocInt_polyA_TPs_SQU	Ski7	122.533		4	22.0881	Down_Ski7_R3_OocInt_polyA_TPs_ACT	Ski7	76.9842		4	20.4357	Down_Ski7_R3_OocInt_polyA_TPs_FER	Ski7	60.8352		4	5.67561	Down_Ski7_R3_Embryos_polyA_TPs_T1	Ski7	31.8443		4
	5	0.634996	Down_Ski7_R3_Oocytes_polyA_TPs_T1	Ski7	1.43445		5	5.27806	Down_Ski7_R3_Oocytes_polyA_TPs_T2	Ski7	5.27806		5	2.1748	Down_Ski7_R3_Oocytes_polyA_TPs_T3	Ski7	4.60701		5	1.2588	Down_Ski7_R3_Oocytes_polyA_TPs_T4	Ski7	1.51001		5	10.1577	Down_Ski7_R3_OocInt_polyA_TPs_SQU	Ski7	109.099		5	20.162	Down_Ski7_R3_OocInt_polyA_TPs_ACT	Ski7	70.271		5	17.9477	Down_Ski7_R3_OocInt_polyA_TPs_FER	Ski7	53.4289		5	5.54638	Down_Ski7_R3_Embryos_polyA_TPs_T1	Ski7	31.1192		5
	6	0.866004	Down_Ski7_R3_Oocytes_polyA_TPs_T1	Ski7	1.95629		6	7.06921	Down_Ski7_R3_Oocytes_polyA_TPs_T2	Ski7	7.06921		6	2.7298	Down_Ski7_R3_Oocytes_polyA_TPs_T3	Ski7	5.7827		6	1.64587	Down_Ski7_R3_Oocytes_polyA_TPs_T4	Ski7	1.97432		6	12.3095	Down_Ski7_R3_OocInt_polyA_TPs_SQU	Ski7	132.211		6	24.3166	Down_Ski7_R3_OocInt_polyA_TPs_ACT	Ski7	84.7513		6	21.721	Down_Ski7_R3_OocInt_polyA_TPs_FER	Ski7	64.6617		6	5.38732	Down_Ski7_R3_Embryos_polyA_TPs_T1	Ski7	30.2268		6
	7	0.85158	Down_Ski7_R3_Oocytes_polyA_TPs_T1	Ski7	1.92371		7	7.46785	Down_Ski7_R3_Oocytes_polyA_TPs_T2	Ski7	7.46785		7	2.92395	Down_Ski7_R3_Oocytes_polyA_TPs_T3	Ski7	6.19399		7	1.76561	Down_Ski7_R3_Oocytes_polyA_TPs_T4	Ski7	2.11796		7	14.3556	Down_Ski7_R3_OocInt_polyA_TPs_SQU	Ski7	154.186		7	28.2666	Down_Ski7_R3_OocInt_polyA_TPs_ACT	Ski7	98.5182		7	25.3203	Down_Ski7_R3_OocInt_polyA_TPs_FER	Ski7	75.3763		7	6.15185	Down_Ski7_R3_Embryos_polyA_TPs_T1	Ski7	34.5163		7
	8	0.885089	Down_Ski7_R3_Oocytes_polyA_TPs_T1	Ski7	1.99941		8	8.54459	Down_Ski7_R3_Oocytes_polyA_TPs_T2	Ski7	8.54459		8	3.56536	Down_Ski7_R3_Oocytes_polyA_TPs_T3	Ski7	7.55273		8	1.95606	Down_Ski7_R3_Oocytes_polyA_TPs_T4	Ski7	2.34641		8	14.8718	Down_Ski7_R3_OocInt_polyA_TPs_SQU	Ski7	159.73		8	29.7567	Down_Ski7_R3_OocInt_polyA_TPs_ACT	Ski7	103.712		8	26.511	Down_Ski7_R3_OocInt_polyA_TPs_FER	Ski7	78.9211		8	6.46933	Down_Ski7_R3_Embryos_polyA_TPs_T1	Ski7	36.2976		8
	9	0.786515	Down_Ski7_R3_Oocytes_polyA_TPs_T1	Ski7	1.77673		9	7.7652	Down_Ski7_R3_Oocytes_polyA_TPs_T2	Ski7	7.7652		9	3.09884	Down_Ski7_R3_Oocytes_polyA_TPs_T3	Ski7	6.56447		9	1.71835	Down_Ski7_R3_Oocytes_polyA_TPs_T4	Ski7	2.06127		9	14.93	Down_Ski7_R3_OocInt_polyA_TPs_SQU	Ski7	160.356		9	29.8164	Down_Ski7_R3_OocInt_polyA_TPs_ACT	Ski7	103.92		9	26.1977	Down_Ski7_R3_OocInt_polyA_TPs_FER	Ski7	77.9885		9	6.83046	Down_Ski7_R3_Embryos_polyA_TPs_T1	Ski7	38.3238		9
	10	0.731403	Down_Ski7_R3_Oocytes_polyA_TPs_T1	Ski7	1.65223		10	7.23067	Down_Ski7_R3_Oocytes_polyA_TPs_T2	Ski7	7.23067		10	2.69384	Down_Ski7_R3_Oocytes_polyA_TPs_T3	Ski7	5.70654		10	1.72151	Down_Ski7_R3_Oocytes_polyA_TPs_T4	Ski7	2.06506		10	14.945	Down_Ski7_R3_OocInt_polyA_TPs_SQU	Ski7	160.517		10	29.4213	Down_Ski7_R3_OocInt_polyA_TPs_ACT	Ski7	102.543		10	26.4365	Down_Ski7_R3_OocInt_polyA_TPs_FER	Ski7	78.6992		10	6.94112	Down_Ski7_R3_Embryos_polyA_TPs_T1	Ski7	38.9447		10
	11	0.795945	Down_Ski7_R3_Oocytes_polyA_TPs_T1	Ski7	1.79803		11	7.92829	Down_Ski7_R3_Oocytes_polyA_TPs_T2	Ski7	7.92829		11	2.76571	Down_Ski7_R3_Oocytes_polyA_TPs_T3	Ski7	5.85878		11	1.90562	Down_Ski7_R3_Oocytes_polyA_TPs_T4	Ski7	2.28591		11	16.2538	Down_Ski7_R3_OocInt_polyA_TPs_SQU	Ski7	174.574		11	31.8438	Down_Ski7_R3_OocInt_polyA_TPs_ACT	Ski7	110.986		11	29.0456	Down_Ski7_R3_OocInt_polyA_TPs_FER	Ski7	86.4664		11	6.11833	Down_Ski7_R3_Embryos_polyA_TPs_T1	Ski7	34.3283		11
	12	1.12959	Down_Ski7_R3_Oocytes_polyA_TPs_T1	Ski7	2.55173		12	10.2643	Down_Ski7_R3_Oocytes_polyA_TPs_T2	Ski7	10.2643		12	3.66465	Down_Ski7_R3_Oocytes_polyA_TPs_T3	Ski7	7.76305		12	2.26065	Down_Ski7_R3_Oocytes_polyA_TPs_T4	Ski7	2.71179		12	17.4467	Down_Ski7_R3_OocInt_polyA_TPs_SQU	Ski7	187.386		12	33.5037	Down_Ski7_R3_OocInt_polyA_TPs_ACT	Ski7	116.771		12	30.4731	Down_Ski7_R3_OocInt_polyA_TPs_FER	Ski7	90.7159		12	7.02276	Down_Ski7_R3_Embryos_polyA_TPs_T1	Ski7	39.4027		12
	13	1.35765	Down_Ski7_R3_Oocytes_polyA_TPs_T1	Ski7	3.06693		13	11.9526	Down_Ski7_R3_Oocytes_polyA_TPs_T2	Ski7	11.9526		13	4.54291	Down_Ski7_R3_Oocytes_polyA_TPs_T3	Ski7	9.62354		13	2.63702	Down_Ski7_R3_Oocytes_polyA_TPs_T4	Ski7	3.16327		13	17.5059	Down_Ski7_R3_OocInt_polyA_TPs_SQU	Ski7	188.023		13	34.0117	Down_Ski7_R3_OocInt_polyA_TPs_ACT	Ski7	118.542		13	31.0341	Down_Ski7_R3_OocInt_polyA_TPs_FER	Ski7	92.3858		13	7.73582	Down_Ski7_R3_Embryos_polyA_TPs_T1	Ski7	43.4035		13
	14	1.47968	Down_Ski7_R3_Oocytes_polyA_TPs_T1	Ski7	3.34259		14	13.2511	Down_Ski7_R3_Oocytes_polyA_TPs_T2	Ski7	13.2511		14	5.06435	Down_Ski7_R3_Oocytes_polyA_TPs_T3	Ski7	10.7281		14	3.22228	Down_Ski7_R3_Oocytes_polyA_TPs_T4	Ski7	3.86533		14	18.7125	Down_Ski7_R3_OocInt_polyA_TPs_SQU	Ski7	200.982		14	37.2276	Down_Ski7_R3_OocInt_polyA_TPs_ACT	Ski7	129.75		14	33.8238	Down_Ski7_R3_OocInt_polyA_TPs_FER	Ski7	100.691		14	7.14928	Down_Ski7_R3_Embryos_polyA_TPs_T1	Ski7	40.1126		14
	15	1.43819	Down_Ski7_R3_Oocytes_polyA_TPs_T1	Ski7	3.24885		15	13.108	Down_Ski7_R3_Oocytes_polyA_TPs_T2	Ski7	13.108		15	4.83107	Down_Ski7_R3_Oocytes_polyA_TPs_T3	Ski7	10.234		15	3.09629	Down_Ski7_R3_Oocytes_polyA_TPs_T4	Ski7	3.7142		15	18.2803	Down_Ski7_R3_OocInt_polyA_TPs_SQU	Ski7	196.34		15	36.7934	Down_Ski7_R3_OocInt_polyA_TPs_ACT	Ski7	128.237		15	33.2631	Down_Ski7_R3_OocInt_polyA_TPs_FER	Ski7	99.0215		15	7.09193	Down_Ski7_R3_Embryos_polyA_TPs_T1	Ski7	39.7908		15
	16	1.48831	Down_Ski7_R3_Oocytes_polyA_TPs_T1	Ski7	3.36208		16	13.7484	Down_Ski7_R3_Oocytes_polyA_TPs_T2	Ski7	13.7484		16	4.9249	Down_Ski7_R3_Oocytes_polyA_TPs_T3	Ski7	10.4327		16	3.15424	Down_Ski7_R3_Oocytes_polyA_TPs_T4	Ski7	3.78371		16	18.9672	Down_Ski7_R3_OocInt_polyA_TPs_SQU	Ski7	203.717		16	37.8254	Down_Ski7_R3_OocInt_polyA_TPs_ACT	Ski7	131.834		16	34.1284	Down_Ski7_R3_OocInt_polyA_TPs_FER	Ski7	101.597		16	7.05431	Down_Ski7_R3_Embryos_polyA_TPs_T1	Ski7	39.5798		16
	17	1.71195	Down_Ski7_R3_Oocytes_polyA_TPs_T1	Ski7	3.86727		17	15.2798	Down_Ski7_R3_Oocytes_polyA_TPs_T2	Ski7	15.2798		17	4.92574	Down_Ski7_R3_Oocytes_polyA_TPs_T3	Ski7	10.4345		17	3.37059	Down_Ski7_R3_Oocytes_polyA_TPs_T4	Ski7	4.04323		17	20.4199	Down_Ski7_R3_OocInt_polyA_TPs_SQU	Ski7	219.32		17	39.9114	Down_Ski7_R3_OocInt_polyA_TPs_ACT	Ski7	139.104		17	36.3898	Down_Ski7_R3_OocInt_polyA_TPs_FER	Ski7	108.329		17	7.25235	Down_Ski7_R3_Embryos_polyA_TPs_T1	Ski7	40.6909		17
	18	2.12619	Down_Ski7_R3_Oocytes_polyA_TPs_T1	Ski7	4.80304		18	18.2871	Down_Ski7_R3_Oocytes_polyA_TPs_T2	Ski7	18.2871		18	5.94387	Down_Ski7_R3_Oocytes_polyA_TPs_T3	Ski7	12.5913		18	4.22029	Down_Ski7_R3_Oocytes_polyA_TPs_T4	Ski7	5.0625		18	21.5569	Down_Ski7_R3_OocInt_polyA_TPs_SQU	Ski7	231.532		18	41.5111	Down_Ski7_R3_OocInt_polyA_TPs_ACT	Ski7	144.68		18	38.2595	Down_Ski7_R3_OocInt_polyA_TPs_FER	Ski7	113.895		18	6.92401	Down_Ski7_R3_Embryos_polyA_TPs_T1	Ski7	38.8487		18
	19	2.26765	Down_Ski7_R3_Oocytes_polyA_TPs_T1	Ski7	5.12259		19	19.7805	Down_Ski7_R3_Oocytes_polyA_TPs_T2	Ski7	19.7805		19	6.52151	Down_Ski7_R3_Oocytes_polyA_TPs_T3	Ski7	13.8149		19	4.52132	Down_Ski7_R3_Oocytes_polyA_TPs_T4	Ski7	5.42361		19	21.9299	Down_Ski7_R3_OocInt_polyA_TPs_SQU	Ski7	235.538		19	42.578	Down_Ski7_R3_OocInt_polyA_TPs_ACT	Ski7	148.398		19	39.7514	Down_Ski7_R3_OocInt_polyA_TPs_FER	Ski7	118.337		19	7.41909	Down_Ski7_R3_Embryos_polyA_TPs_T1	Ski7	41.6264		19
	20	2.27928	Down_Ski7_R3_Oocytes_polyA_TPs_T1	Ski7	5.14887		20	21.1823	Down_Ski7_R3_Oocytes_polyA_TPs_T2	Ski7	21.1823		20	7.0075	Down_Ski7_R3_Oocytes_polyA_TPs_T3	Ski7	14.8444		20	5.10029	Down_Ski7_R3_Oocytes_polyA_TPs_T4	Ski7	6.11812		20	24.1753	Down_Ski7_R3_OocInt_polyA_TPs_SQU	Ski7	259.655		20	46.2786	Down_Ski7_R3_OocInt_polyA_TPs_ACT	Ski7	161.296		20	44.1879	Down_Ski7_R3_OocInt_polyA_TPs_FER	Ski7	131.544		20	7.69718	Down_Ski7_R3_Embryos_polyA_TPs_T1	Ski7	43.1867		20
	21	2.47334	Down_Ski7_R3_Oocytes_polyA_TPs_T1	Ski7	5.58726		21	23.4368	Down_Ski7_R3_Oocytes_polyA_TPs_T2	Ski7	23.4368		21	7.9893	Down_Ski7_R3_Oocytes_polyA_TPs_T3	Ski7	16.9242		21	5.86977	Down_Ski7_R3_Oocytes_polyA_TPs_T4	Ski7	7.04115		21	23.9115	Down_Ski7_R3_OocInt_polyA_TPs_SQU	Ski7	256.821		21	46.1748	Down_Ski7_R3_OocInt_polyA_TPs_ACT	Ski7	160.934		21	43.7705	Down_Ski7_R3_OocInt_polyA_TPs_FER	Ski7	130.301		21	7.99495	Down_Ski7_R3_Embryos_polyA_TPs_T1	Ski7	44.8574		21
	22	2.41151	Down_Ski7_R3_Oocytes_polyA_TPs_T1	Ski7	5.44756		22	23.1332	Down_Ski7_R3_Oocytes_polyA_TPs_T2	Ski7	23.1332		22	7.95221	Down_Ski7_R3_Oocytes_polyA_TPs_T3	Ski7	16.8457		22	5.69307	Down_Ski7_R3_Oocytes_polyA_TPs_T4	Ski7	6.8292		22	23.4051	Down_Ski7_R3_OocInt_polyA_TPs_SQU	Ski7	251.382		22	45.5249	Down_Ski7_R3_OocInt_polyA_TPs_ACT	Ski7	158.669		22	42.8617	Down_Ski7_R3_OocInt_polyA_TPs_FER	Ski7	127.596		22	8.15267	Down_Ski7_R3_Embryos_polyA_TPs_T1	Ski7	45.7424		22
	23	2.21367	Down_Ski7_R3_Oocytes_polyA_TPs_T1	Ski7	5.00065		23	21.0961	Down_Ski7_R3_Oocytes_polyA_TPs_T2	Ski7	21.0961		23	7.04024	Down_Ski7_R3_Oocytes_polyA_TPs_T3	Ski7	14.9138		23	5.10491	Down_Ski7_R3_Oocytes_polyA_TPs_T4	Ski7	6.12366		23	22.8102	Down_Ski7_R3_OocInt_polyA_TPs_SQU	Ski7	244.993		23	43.4975	Down_Ski7_R3_OocInt_polyA_TPs_ACT	Ski7	151.603		23	40.6671	Down_Ski7_R3_OocInt_polyA_TPs_FER	Ski7	121.062		23	7.27776	Down_Ski7_R3_Embryos_polyA_TPs_T1	Ski7	40.8335		23
	24	2.11109	Down_Ski7_R3_Oocytes_polyA_TPs_T1	Ski7	4.76893		24	19.675	Down_Ski7_R3_Oocytes_polyA_TPs_T2	Ski7	19.675		24	6.51836	Down_Ski7_R3_Oocytes_polyA_TPs_T3	Ski7	13.8083		24	4.6199	Down_Ski7_R3_Oocytes_polyA_TPs_T4	Ski7	5.54187		24	23.1276	Down_Ski7_R3_OocInt_polyA_TPs_SQU	Ski7	248.402		24	44.5689	Down_Ski7_R3_OocInt_polyA_TPs_ACT	Ski7	155.337		24	41.1898	Down_Ski7_R3_OocInt_polyA_TPs_FER	Ski7	122.619		24	6.89094	Down_Ski7_R3_Embryos_polyA_TPs_T1	Ski7	38.6631		24
	25	2.12742	Down_Ski7_R3_Oocytes_polyA_TPs_T1	Ski7	4.80581		25	19.3708	Down_Ski7_R3_Oocytes_polyA_TPs_T2	Ski7	19.3708		25	6.408	Down_Ski7_R3_Oocytes_polyA_TPs_T3	Ski7	13.5745		25	4.67324	Down_Ski7_R3_Oocytes_polyA_TPs_T4	Ski7	5.60584		25	23.6091	Down_Ski7_R3_OocInt_polyA_TPs_SQU	Ski7	253.574		25	44.7999	Down_Ski7_R3_OocInt_polyA_TPs_ACT	Ski7	156.142		25	41.8607	Down_Ski7_R3_OocInt_polyA_TPs_FER	Ski7	124.616		25	6.87006	Down_Ski7_R3_Embryos_polyA_TPs_T1	Ski7	38.546		25
	26	2.13047	Down_Ski7_R3_Oocytes_polyA_TPs_T1	Ski7	4.81272		26	20.3279	Down_Ski7_R3_Oocytes_polyA_TPs_T2	Ski7	20.3279		26	6.63334	Down_Ski7_R3_Oocytes_polyA_TPs_T3	Ski7	14.0518		26	5.01977	Down_Ski7_R3_Oocytes_polyA_TPs_T4	Ski7	6.02154		26	23.2161	Down_Ski7_R3_OocInt_polyA_TPs_SQU	Ski7	249.352		26	43.1904	Down_Ski7_R3_OocInt_polyA_TPs_ACT	Ski7	150.533		26	40.2849	Down_Ski7_R3_OocInt_polyA_TPs_FER	Ski7	119.925		26	6.59085	Down_Ski7_R3_Embryos_polyA_TPs_T1	Ski7	36.9794		26
	27	2.21985	Down_Ski7_R3_Oocytes_polyA_TPs_T1	Ski7	5.01461		27	20.8091	Down_Ski7_R3_Oocytes_polyA_TPs_T2	Ski7	20.8091		27	6.77187	Down_Ski7_R3_Oocytes_polyA_TPs_T3	Ski7	14.3453		27	4.83189	Down_Ski7_R3_Oocytes_polyA_TPs_T4	Ski7	5.79616		27	21.7731	Down_Ski7_R3_OocInt_polyA_TPs_SQU	Ski7	233.854		27	42.3735	Down_Ski7_R3_OocInt_polyA_TPs_ACT	Ski7	147.685		27	38.829	Down_Ski7_R3_OocInt_polyA_TPs_FER	Ski7	115.591		27	6.76905	Down_Ski7_R3_Embryos_polyA_TPs_T1	Ski7	37.9793		27
	28	2.49035	Down_Ski7_R3_Oocytes_polyA_TPs_T1	Ski7	5.62567		28	24.0533	Down_Ski7_R3_Oocytes_polyA_TPs_T2	Ski7	24.0533		28	7.70583	Down_Ski7_R3_Oocytes_polyA_TPs_T3	Ski7	16.3237		28	5.25446	Down_Ski7_R3_Oocytes_polyA_TPs_T4	Ski7	6.30305		28	21.1359	Down_Ski7_R3_OocInt_polyA_TPs_SQU	Ski7	227.01		28	41.4854	Down_Ski7_R3_OocInt_polyA_TPs_ACT	Ski7	144.59		28	38.164	Down_Ski7_R3_OocInt_polyA_TPs_FER	Ski7	113.611		28	7.39417	Down_Ski7_R3_Embryos_polyA_TPs_T1	Ski7	41.4866		28
	29	2.88807	Down_Ski7_R3_Oocytes_polyA_TPs_T1	Ski7	6.52412		29	26.7636	Down_Ski7_R3_Oocytes_polyA_TPs_T2	Ski7	26.7636		29	8.66605	Down_Ski7_R3_Oocytes_polyA_TPs_T3	Ski7	18.3578		29	5.72689	Down_Ski7_R3_Oocytes_polyA_TPs_T4	Ski7	6.86976		29	23.0279	Down_Ski7_R3_OocInt_polyA_TPs_SQU	Ski7	247.332		29	43.9628	Down_Ski7_R3_OocInt_polyA_TPs_ACT	Ski7	153.225		29	41.4994	Down_Ski7_R3_OocInt_polyA_TPs_FER	Ski7	123.54		29	7.27413	Down_Ski7_R3_Embryos_polyA_TPs_T1	Ski7	40.8131		29
	30	3.08861	Down_Ski7_R3_Oocytes_polyA_TPs_T1	Ski7	6.97714		30	26.9958	Down_Ski7_R3_Oocytes_polyA_TPs_T2	Ski7	26.9958		30	9.21622	Down_Ski7_R3_Oocytes_polyA_TPs_T3	Ski7	19.5233		30	5.83285	Down_Ski7_R3_Oocytes_polyA_TPs_T4	Ski7	6.99686		30	23.136	Down_Ski7_R3_OocInt_polyA_TPs_SQU	Ski7	248.493		30	44.0912	Down_Ski7_R3_OocInt_polyA_TPs_ACT	Ski7	153.672		30	41.7221	Down_Ski7_R3_OocInt_polyA_TPs_FER	Ski7	124.203		30	7.27267	Down_Ski7_R3_Embryos_polyA_TPs_T1	Ski7	40.8049		30
	31	3.21062	Down_Ski7_R3_Oocytes_polyA_TPs_T1	Ski7	7.25276		31	27.4843	Down_Ski7_R3_Oocytes_polyA_TPs_T2	Ski7	27.4843		31	9.26946	Down_Ski7_R3_Oocytes_polyA_TPs_T3	Ski7	19.6361		31	6.13464	Down_Ski7_R3_Oocytes_polyA_TPs_T4	Ski7	7.35888		31	22.4248	Down_Ski7_R3_OocInt_polyA_TPs_SQU	Ski7	240.853		31	43.5239	Down_Ski7_R3_OocInt_polyA_TPs_ACT	Ski7	151.695		31	40.512	Down_Ski7_R3_OocInt_polyA_TPs_FER	Ski7	120.601		31	7.91593	Down_Ski7_R3_Embryos_polyA_TPs_T1	Ski7	44.4141		31
	32	3.44242	Down_Ski7_R3_Oocytes_polyA_TPs_T1	Ski7	7.7764		32	29.3258	Down_Ski7_R3_Oocytes_polyA_TPs_T2	Ski7	29.3258		32	9.70652	Down_Ski7_R3_Oocytes_polyA_TPs_T3	Ski7	20.5619		32	6.52029	Down_Ski7_R3_Oocytes_polyA_TPs_T4	Ski7	7.8215		32	23.3517	Down_Ski7_R3_OocInt_polyA_TPs_SQU	Ski7	250.809		32	45.748	Down_Ski7_R3_OocInt_polyA_TPs_ACT	Ski7	159.446		32	42.8689	Down_Ski7_R3_OocInt_polyA_TPs_FER	Ski7	127.617		32	7.79934	Down_Ski7_R3_Embryos_polyA_TPs_T1	Ski7	43.7599		32
	33	3.5455	Down_Ski7_R3_Oocytes_polyA_TPs_T1	Ski7	8.00925		33	30.7797	Down_Ski7_R3_Oocytes_polyA_TPs_T2	Ski7	30.7797		33	9.96065	Down_Ski7_R3_Oocytes_polyA_TPs_T3	Ski7	21.1003		33	6.79408	Down_Ski7_R3_Oocytes_polyA_TPs_T4	Ski7	8.14993		33	23.2679	Down_Ski7_R3_OocInt_polyA_TPs_SQU	Ski7	249.908		33	44.8892	Down_Ski7_R3_OocInt_polyA_TPs_ACT	Ski7	156.453		33	41.7811	Down_Ski7_R3_OocInt_polyA_TPs_FER	Ski7	124.379		33	8.02919	Down_Ski7_R3_Embryos_polyA_TPs_T1	Ski7	45.0495		33
	34	3.17388	Down_Ski7_R3_Oocytes_polyA_TPs_T1	Ski7	7.16976		34	28.7287	Down_Ski7_R3_Oocytes_polyA_TPs_T2	Ski7	28.7287		34	9.47065	Down_Ski7_R3_Oocytes_polyA_TPs_T3	Ski7	20.0623		34	6.50715	Down_Ski7_R3_Oocytes_polyA_TPs_T4	Ski7	7.80574		34	21.8624	Down_Ski7_R3_OocInt_polyA_TPs_SQU	Ski7	234.813		34	41.571	Down_Ski7_R3_OocInt_polyA_TPs_ACT	Ski7	144.888		34	38.4483	Down_Ski7_R3_OocInt_polyA_TPs_FER	Ski7	114.457		34	8.6235	Down_Ski7_R3_Embryos_polyA_TPs_T1	Ski7	48.3841		34
	35	2.94425	Down_Ski7_R3_Oocytes_polyA_TPs_T1	Ski7	6.65103		35	26.8645	Down_Ski7_R3_Oocytes_polyA_TPs_T2	Ski7	26.8645		35	9.01247	Down_Ski7_R3_Oocytes_polyA_TPs_T3	Ski7	19.0917		35	5.90849	Down_Ski7_R3_Oocytes_polyA_TPs_T4	Ski7	7.08761		35	23.3321	Down_Ski7_R3_OocInt_polyA_TPs_SQU	Ski7	250.598		35	44.2398	Down_Ski7_R3_OocInt_polyA_TPs_ACT	Ski7	154.19		35	41.3362	Down_Ski7_R3_OocInt_polyA_TPs_FER	Ski7	123.054		35	8.12199	Down_Ski7_R3_Embryos_polyA_TPs_T1	Ski7	45.5702		35
	36	3.17602	Down_Ski7_R3_Oocytes_polyA_TPs_T1	Ski7	7.17458		36	25.5873	Down_Ski7_R3_Oocytes_polyA_TPs_T2	Ski7	25.5873		36	8.87935	Down_Ski7_R3_Oocytes_polyA_TPs_T3	Ski7	18.8097		36	5.85893	Down_Ski7_R3_Oocytes_polyA_TPs_T4	Ski7	7.02815		36	24.488	Down_Ski7_R3_OocInt_polyA_TPs_SQU	Ski7	263.014		36	47.1345	Down_Ski7_R3_OocInt_polyA_TPs_ACT	Ski7	164.279		36	43.5455	Down_Ski7_R3_OocInt_polyA_TPs_FER	Ski7	129.631		36	7.0668	Down_Ski7_R3_Embryos_polyA_TPs_T1	Ski7	39.6499		36
	37	3.29518	Down_Ski7_R3_Oocytes_polyA_TPs_T1	Ski7	7.44377		37	26.8007	Down_Ski7_R3_Oocytes_polyA_TPs_T2	Ski7	26.8007		37	9.07858	Down_Ski7_R3_Oocytes_polyA_TPs_T3	Ski7	19.2317		37	6.34965	Down_Ski7_R3_Oocytes_polyA_TPs_T4	Ski7	7.61681		37	23.0444	Down_Ski7_R3_OocInt_polyA_TPs_SQU	Ski7	247.508		37	44.0102	Down_Ski7_R3_OocInt_polyA_TPs_ACT	Ski7	153.39		37	40.7489	Down_Ski7_R3_OocInt_polyA_TPs_FER	Ski7	121.306		37	7.55318	Down_Ski7_R3_Embryos_polyA_TPs_T1	Ski7	42.3788		37
	38	3.33033	Down_Ski7_R3_Oocytes_polyA_TPs_T1	Ski7	7.52318		38	27.5509	Down_Ski7_R3_Oocytes_polyA_TPs_T2	Ski7	27.5509		38	8.76305	Down_Ski7_R3_Oocytes_polyA_TPs_T3	Ski7	18.5633		38	6.36838	Down_Ski7_R3_Oocytes_polyA_TPs_T4	Ski7	7.63928		38	23.5122	Down_Ski7_R3_OocInt_polyA_TPs_SQU	Ski7	252.533		38	45.2226	Down_Ski7_R3_OocInt_polyA_TPs_ACT	Ski7	157.615		38	42.1591	Down_Ski7_R3_OocInt_polyA_TPs_FER	Ski7	125.504		38	8.01899	Down_Ski7_R3_Embryos_polyA_TPs_T1	Ski7	44.9923		38
	39	2.86654	Down_Ski7_R3_Oocytes_polyA_TPs_T1	Ski7	6.47549		39	24.8515	Down_Ski7_R3_Oocytes_polyA_TPs_T2	Ski7	24.8515		39	7.7011	Down_Ski7_R3_Oocytes_polyA_TPs_T3	Ski7	16.3137		39	5.69963	Down_Ski7_R3_Oocytes_polyA_TPs_T4	Ski7	6.83707		39	24.1141	Down_Ski7_R3_OocInt_polyA_TPs_SQU	Ski7	258.997		39	47.8324	Down_Ski7_R3_OocInt_polyA_TPs_ACT	Ski7	166.711		39	43.7201	Down_Ski7_R3_OocInt_polyA_TPs_FER	Ski7	130.151		39	7.63178	Down_Ski7_R3_Embryos_polyA_TPs_T1	Ski7	42.8198		39
	40	2.63743	Down_Ski7_R3_Oocytes_polyA_TPs_T1	Ski7	5.95792		40	22.5515	Down_Ski7_R3_Oocytes_polyA_TPs_T2	Ski7	22.5515		40	7.03034	Down_Ski7_R3_Oocytes_polyA_TPs_T3	Ski7	14.8928		40	4.84868	Down_Ski7_R3_Oocytes_polyA_TPs_T4	Ski7	5.8163		40	23.2417	Down_Ski7_R3_OocInt_polyA_TPs_SQU	Ski7	249.628		40	45.004	Down_Ski7_R3_OocInt_polyA_TPs_ACT	Ski7	156.853		40	41.0992	Down_Ski7_R3_OocInt_polyA_TPs_FER	Ski7	122.349		40	7.81071	Down_Ski7_R3_Embryos_polyA_TPs_T1	Ski7	43.8237		40
	41	2.72025	Down_Ski7_R3_Oocytes_polyA_TPs_T1	Ski7	6.14502		41	21.8285	Down_Ski7_R3_Oocytes_polyA_TPs_T2	Ski7	21.8285		41	6.75721	Down_Ski7_R3_Oocytes_polyA_TPs_T3	Ski7	14.3142		41	4.6238	Down_Ski7_R3_Oocytes_polyA_TPs_T4	Ski7	5.54654		41	22.7298	Down_Ski7_R3_OocInt_polyA_TPs_SQU	Ski7	244.129		41	43.4685	Down_Ski7_R3_OocInt_polyA_TPs_ACT	Ski7	151.502		41	40.0095	Down_Ski7_R3_OocInt_polyA_TPs_FER	Ski7	119.105		41	7.4533	Down_Ski7_R3_Embryos_polyA_TPs_T1	Ski7	41.8184		41
	42	2.91648	Down_Ski7_R3_Oocytes_polyA_TPs_T1	Ski7	6.5883		42	22.9255	Down_Ski7_R3_Oocytes_polyA_TPs_T2	Ski7	22.9255		42	6.93645	Down_Ski7_R3_Oocytes_polyA_TPs_T3	Ski7	14.6939		42	4.99121	Down_Ski7_R3_Oocytes_polyA_TPs_T4	Ski7	5.98727		42	21.349	Down_Ski7_R3_OocInt_polyA_TPs_SQU	Ski7	229.299		42	41.2289	Down_Ski7_R3_OocInt_polyA_TPs_ACT	Ski7	143.696		42	38.1632	Down_Ski7_R3_OocInt_polyA_TPs_FER	Ski7	113.609		42	7.23862	Down_Ski7_R3_Embryos_polyA_TPs_T1	Ski7	40.6139		42
	43	2.75322	Down_Ski7_R3_Oocytes_polyA_TPs_T1	Ski7	6.2195		43	21.4361	Down_Ski7_R3_Oocytes_polyA_TPs_T2	Ski7	21.4361		43	6.45193	Down_Ski7_R3_Oocytes_polyA_TPs_T3	Ski7	13.6675		43	4.60331	Down_Ski7_R3_Oocytes_polyA_TPs_T4	Ski7	5.52197		43	22.9485	Down_Ski7_R3_OocInt_polyA_TPs_SQU	Ski7	246.478		43	44.1177	Down_Ski7_R3_OocInt_polyA_TPs_ACT	Ski7	153.764		43	41.2908	Down_Ski7_R3_OocInt_polyA_TPs_FER	Ski7	122.919		43	7.61073	Down_Ski7_R3_Embryos_polyA_TPs_T1	Ski7	42.7017		43
	44	2.59508	Down_Ski7_R3_Oocytes_polyA_TPs_T1	Ski7	5.86225		44	21.2287	Down_Ski7_R3_Oocytes_polyA_TPs_T2	Ski7	21.2287		44	6.36469	Down_Ski7_R3_Oocytes_polyA_TPs_T3	Ski7	13.4827		44	4.45435	Down_Ski7_R3_Oocytes_polyA_TPs_T4	Ski7	5.34327		44	23.5205	Down_Ski7_R3_OocInt_polyA_TPs_SQU	Ski7	252.622		44	45.1147	Down_Ski7_R3_OocInt_polyA_TPs_ACT	Ski7	157.239		44	42.6705	Down_Ski7_R3_OocInt_polyA_TPs_FER	Ski7	127.026		44	7.92283	Down_Ski7_R3_Embryos_polyA_TPs_T1	Ski7	44.4528		44
	45	2.5686	Down_Ski7_R3_Oocytes_polyA_TPs_T1	Ski7	5.80244		45	20.9033	Down_Ski7_R3_Oocytes_polyA_TPs_T2	Ski7	20.9033		45	6.6803	Down_Ski7_R3_Oocytes_polyA_TPs_T3	Ski7	14.1513		45	4.45965	Down_Ski7_R3_Oocytes_polyA_TPs_T4	Ski7	5.34963		45	22.5923	Down_Ski7_R3_OocInt_polyA_TPs_SQU	Ski7	242.653		45	42.7197	Down_Ski7_R3_OocInt_polyA_TPs_ACT	Ski7	148.892		45	40.2857	Down_Ski7_R3_OocInt_polyA_TPs_FER	Ski7	119.927		45	7.56666	Down_Ski7_R3_Embryos_polyA_TPs_T1	Ski7	42.4544		45
	46	2.58502	Down_Ski7_R3_Oocytes_polyA_TPs_T1	Ski7	5.83953		46	20.8311	Down_Ski7_R3_Oocytes_polyA_TPs_T2	Ski7	20.8311		46	6.94387	Down_Ski7_R3_Oocytes_polyA_TPs_T3	Ski7	14.7096		46	4.61373	Down_Ski7_R3_Oocytes_polyA_TPs_T4	Ski7	5.53446		46	21.191	Down_Ski7_R3_OocInt_polyA_TPs_SQU	Ski7	227.602		46	39.9805	Down_Ski7_R3_OocInt_polyA_TPs_ACT	Ski7	139.345		46	37.4401	Down_Ski7_R3_OocInt_polyA_TPs_FER	Ski7	111.456		46	7.23829	Down_Ski7_R3_Embryos_polyA_TPs_T1	Ski7	40.612		46
	47	2.49421	Down_Ski7_R3_Oocytes_polyA_TPs_T1	Ski7	5.63439		47	20.4233	Down_Ski7_R3_Oocytes_polyA_TPs_T2	Ski7	20.4233		47	6.65797	Down_Ski7_R3_Oocytes_polyA_TPs_T3	Ski7	14.104		47	4.60301	Down_Ski7_R3_Oocytes_polyA_TPs_T4	Ski7	5.52161		47	23.663	Down_Ski7_R3_OocInt_polyA_TPs_SQU	Ski7	254.152		47	45.6498	Down_Ski7_R3_OocInt_polyA_TPs_ACT	Ski7	159.104		47	42.2519	Down_Ski7_R3_OocInt_polyA_TPs_FER	Ski7	125.78		47	7.92797	Down_Ski7_R3_Embryos_polyA_TPs_T1	Ski7	44.4816		47
	48	2.50037	Down_Ski7_R3_Oocytes_polyA_TPs_T1	Ski7	5.6483		48	20.3567	Down_Ski7_R3_Oocytes_polyA_TPs_T2	Ski7	20.3567		48	6.50368	Down_Ski7_R3_Oocytes_polyA_TPs_T3	Ski7	13.7771		48	4.64204	Down_Ski7_R3_Oocytes_polyA_TPs_T4	Ski7	5.56842		48	23.118	Down_Ski7_R3_OocInt_polyA_TPs_SQU	Ski7	248.299		48	44.8936	Down_Ski7_R3_OocInt_polyA_TPs_ACT	Ski7	156.469		48	41.8583	Down_Ski7_R3_OocInt_polyA_TPs_FER	Ski7	124.609		48	7.36797	Down_Ski7_R3_Embryos_polyA_TPs_T1	Ski7	41.3396		48
	49	2.76356	Down_Ski7_R3_Oocytes_polyA_TPs_T1	Ski7	6.24285		49	21.5058	Down_Ski7_R3_Oocytes_polyA_TPs_T2	Ski7	21.5058		49	6.94631	Down_Ski7_R3_Oocytes_polyA_TPs_T3	Ski7	14.7148		49	4.97242	Down_Ski7_R3_Oocytes_polyA_TPs_T4	Ski7	5.96473		49	23.2615	Down_Ski7_R3_OocInt_polyA_TPs_SQU	Ski7	249.84		49	45.1469	Down_Ski7_R3_OocInt_polyA_TPs_ACT	Ski7	157.351		49	42.1987	Down_Ski7_R3_OocInt_polyA_TPs_FER	Ski7	125.622		49	6.35412	Down_Ski7_R3_Embryos_polyA_TPs_T1	Ski7	35.6512		49
	50	3.05005	Down_Ski7_R3_Oocytes_polyA_TPs_T1	Ski7	6.89004		50	22.5464	Down_Ski7_R3_Oocytes_polyA_TPs_T2	Ski7	22.5464		50	7.26786	Down_Ski7_R3_Oocytes_polyA_TPs_T3	Ski7	15.396		50	5.26986	Down_Ski7_R3_Oocytes_polyA_TPs_T4	Ski7	6.32153		50	23.774	Down_Ski7_R3_OocInt_polyA_TPs_SQU	Ski7	255.344		50	46.3625	Down_Ski7_R3_OocInt_polyA_TPs_ACT	Ski7	161.588		50	43.5708	Down_Ski7_R3_OocInt_polyA_TPs_FER	Ski7	129.707		50	6.34823	Down_Ski7_R3_Embryos_polyA_TPs_T1	Ski7	35.6182		50
	51	3.09914	Down_Ski7_R3_Oocytes_polyA_TPs_T1	Ski7	7.00093		51	21.8757	Down_Ski7_R3_Oocytes_polyA_TPs_T2	Ski7	21.8757		51	7.08538	Down_Ski7_R3_Oocytes_polyA_TPs_T3	Ski7	15.0094		51	5.05934	Down_Ski7_R3_Oocytes_polyA_TPs_T4	Ski7	6.06899		51	22.0769	Down_Ski7_R3_OocInt_polyA_TPs_SQU	Ski7	237.117		51	43.1164	Down_Ski7_R3_OocInt_polyA_TPs_ACT	Ski7	150.274		51	40.5992	Down_Ski7_R3_OocInt_polyA_TPs_FER	Ski7	120.86		51	7.60651	Down_Ski7_R3_Embryos_polyA_TPs_T1	Ski7	42.678		51
	52	3.15645	Down_Ski7_R3_Oocytes_polyA_TPs_T1	Ski7	7.13037		52	21.7633	Down_Ski7_R3_Oocytes_polyA_TPs_T2	Ski7	21.7633		52	6.8588	Down_Ski7_R3_Oocytes_polyA_TPs_T3	Ski7	14.5294		52	4.99486	Down_Ski7_R3_Oocytes_polyA_TPs_T4	Ski7	5.99165		52	21.3237	Down_Ski7_R3_OocInt_polyA_TPs_SQU	Ski7	229.027		52	41.1625	Down_Ski7_R3_OocInt_polyA_TPs_ACT	Ski7	143.465		52	38.2304	Down_Ski7_R3_OocInt_polyA_TPs_FER	Ski7	113.809		52	7.82159	Down_Ski7_R3_Embryos_polyA_TPs_T1	Ski7	43.8848		52
	53	3.2103	Down_Ski7_R3_Oocytes_polyA_TPs_T1	Ski7	7.25204		53	22.8274	Down_Ski7_R3_Oocytes_polyA_TPs_T2	Ski7	22.8274		53	7.1391	Down_Ski7_R3_Oocytes_polyA_TPs_T3	Ski7	15.1232		53	5.13155	Down_Ski7_R3_Oocytes_polyA_TPs_T4	Ski7	6.15562		53	20.7729	Down_Ski7_R3_OocInt_polyA_TPs_SQU	Ski7	223.111		53	40.5746	Down_Ski7_R3_OocInt_polyA_TPs_ACT	Ski7	141.415		53	37.0794	Down_Ski7_R3_OocInt_polyA_TPs_FER	Ski7	110.382		53	6.76018	Down_Ski7_R3_Embryos_polyA_TPs_T1	Ski7	37.9295		53
	54	3.36008	Down_Ski7_R3_Oocytes_polyA_TPs_T1	Ski7	7.59038		54	24.7725	Down_Ski7_R3_Oocytes_polyA_TPs_T2	Ski7	24.7725		54	7.80132	Down_Ski7_R3_Oocytes_polyA_TPs_T3	Ski7	16.526		54	5.68527	Down_Ski7_R3_Oocytes_polyA_TPs_T4	Ski7	6.81984		54	21.6957	Down_Ski7_R3_OocInt_polyA_TPs_SQU	Ski7	233.022		54	42.7375	Down_Ski7_R3_OocInt_polyA_TPs_ACT	Ski7	148.954		54	38.6305	Down_Ski7_R3_OocInt_polyA_TPs_FER	Ski7	115		54	6.3881	Down_Ski7_R3_Embryos_polyA_TPs_T1	Ski7	35.8419		54
	55	3.61965	Down_Ski7_R3_Oocytes_polyA_TPs_T1	Ski7	8.17675		55	26.204	Down_Ski7_R3_Oocytes_polyA_TPs_T2	Ski7	26.204		55	8.43104	Down_Ski7_R3_Oocytes_polyA_TPs_T3	Ski7	17.86		55	6.26263	Down_Ski7_R3_Oocytes_polyA_TPs_T4	Ski7	7.51241		55	22.3213	Down_Ski7_R3_OocInt_polyA_TPs_SQU	Ski7	239.742		55	44.7546	Down_Ski7_R3_OocInt_polyA_TPs_ACT	Ski7	155.984		55	40.2994	Down_Ski7_R3_OocInt_polyA_TPs_FER	Ski7	119.968		55	8.04204	Down_Ski7_R3_Embryos_polyA_TPs_T1	Ski7	45.1217		55
	56	3.71872	Down_Ski7_R3_Oocytes_polyA_TPs_T1	Ski7	8.40055		56	27.0972	Down_Ski7_R3_Oocytes_polyA_TPs_T2	Ski7	27.0972		56	8.70347	Down_Ski7_R3_Oocytes_polyA_TPs_T3	Ski7	18.4371		56	6.97501	Down_Ski7_R3_Oocytes_polyA_TPs_T4	Ski7	8.36697		56	21.0376	Down_Ski7_R3_OocInt_polyA_TPs_SQU	Ski7	225.954		56	41.3528	Down_Ski7_R3_OocInt_polyA_TPs_ACT	Ski7	144.128		56	37.9141	Down_Ski7_R3_OocInt_polyA_TPs_FER	Ski7	112.867		56	9.17344	Down_Ski7_R3_Embryos_polyA_TPs_T1	Ski7	51.4696		56
	57	3.95015	Down_Ski7_R3_Oocytes_polyA_TPs_T1	Ski7	8.92334		57	29.2198	Down_Ski7_R3_Oocytes_polyA_TPs_T2	Ski7	29.2198		57	8.99209	Down_Ski7_R3_Oocytes_polyA_TPs_T3	Ski7	19.0485		57	7.53882	Down_Ski7_R3_Oocytes_polyA_TPs_T4	Ski7	9.04328		57	19.8629	Down_Ski7_R3_OocInt_polyA_TPs_SQU	Ski7	213.338		57	37.9622	Down_Ski7_R3_OocInt_polyA_TPs_ACT	Ski7	132.311		57	35.4937	Down_Ski7_R3_OocInt_polyA_TPs_FER	Ski7	105.662		57	8.79418	Down_Ski7_R3_Embryos_polyA_TPs_T1	Ski7	49.3417		57
	58	4.04621	Down_Ski7_R3_Oocytes_polyA_TPs_T1	Ski7	9.14034		58	31.1902	Down_Ski7_R3_Oocytes_polyA_TPs_T2	Ski7	31.1902		58	9.21502	Down_Ski7_R3_Oocytes_polyA_TPs_T3	Ski7	19.5208		58	7.64157	Down_Ski7_R3_Oocytes_polyA_TPs_T4	Ski7	9.16654		58	19.4283	Down_Ski7_R3_OocInt_polyA_TPs_SQU	Ski7	208.67		58	37.0483	Down_Ski7_R3_OocInt_polyA_TPs_ACT	Ski7	129.125		58	34.424	Down_Ski7_R3_OocInt_polyA_TPs_FER	Ski7	102.477		58	8.49061	Down_Ski7_R3_Embryos_polyA_TPs_T1	Ski7	47.6384		58
	59	3.83071	Down_Ski7_R3_Oocytes_polyA_TPs_T1	Ski7	8.65352		59	31.1682	Down_Ski7_R3_Oocytes_polyA_TPs_T2	Ski7	31.1682		59	8.99689	Down_Ski7_R3_Oocytes_polyA_TPs_T3	Ski7	19.0587		59	7.40015	Down_Ski7_R3_Oocytes_polyA_TPs_T4	Ski7	8.87694		59	19.9408	Down_Ski7_R3_OocInt_polyA_TPs_SQU	Ski7	214.174		59	37.7781	Down_Ski7_R3_OocInt_polyA_TPs_ACT	Ski7	131.669		59	35.7414	Down_Ski7_R3_OocInt_polyA_TPs_FER	Ski7	106.399		59	8.3076	Down_Ski7_R3_Embryos_polyA_TPs_T1	Ski7	46.6116		59
	60	4.31832	Down_Ski7_R3_Oocytes_polyA_TPs_T1	Ski7	9.75504		60	34.73	Down_Ski7_R3_Oocytes_polyA_TPs_T2	Ski7	34.73		60	10.3097	Down_Ski7_R3_Oocytes_polyA_TPs_T3	Ski7	21.8397		60	8.63463	Down_Ski7_R3_Oocytes_polyA_TPs_T4	Ski7	10.3578		60	19.5075	Down_Ski7_R3_OocInt_polyA_TPs_SQU	Ski7	209.52		60	37.1865	Down_Ski7_R3_OocInt_polyA_TPs_ACT	Ski7	129.607		60	35.4762	Down_Ski7_R3_OocInt_polyA_TPs_FER	Ski7	105.61		60	7.75453	Down_Ski7_R3_Embryos_polyA_TPs_T1	Ski7	43.5085		60
	61	4.24368	Down_Ski7_R3_Oocytes_polyA_TPs_T1	Ski7	9.58643		61	33.4217	Down_Ski7_R3_Oocytes_polyA_TPs_T2	Ski7	33.4217		61	10.0485	Down_Ski7_R3_Oocytes_polyA_TPs_T3	Ski7	21.2864		61	8.43811	Down_Ski7_R3_Oocytes_polyA_TPs_T4	Ski7	10.122		61	19.0141	Down_Ski7_R3_OocInt_polyA_TPs_SQU	Ski7	204.22		61	36.707	Down_Ski7_R3_OocInt_polyA_TPs_ACT	Ski7	127.936		61	34.76	Down_Ski7_R3_OocInt_polyA_TPs_FER	Ski7	103.477		61	7.73156	Down_Ski7_R3_Embryos_polyA_TPs_T1	Ski7	43.3796		61
	62	4.00459	Down_Ski7_R3_Oocytes_polyA_TPs_T1	Ski7	9.04633		62	30.6512	Down_Ski7_R3_Oocytes_polyA_TPs_T2	Ski7	30.6512		62	9.1225	Down_Ski7_R3_Oocytes_polyA_TPs_T3	Ski7	19.3248		62	7.84683	Down_Ski7_R3_Oocytes_polyA_TPs_T4	Ski7	9.41277		62	19.825	Down_Ski7_R3_OocInt_polyA_TPs_SQU	Ski7	212.93		62	39.1343	Down_Ski7_R3_OocInt_polyA_TPs_ACT	Ski7	136.396		62	36.8565	Down_Ski7_R3_OocInt_polyA_TPs_FER	Ski7	109.719		62	7.9102	Down_Ski7_R3_Embryos_polyA_TPs_T1	Ski7	44.3819		62
	63	3.92144	Down_Ski7_R3_Oocytes_polyA_TPs_T1	Ski7	8.85848		63	29.3159	Down_Ski7_R3_Oocytes_polyA_TPs_T2	Ski7	29.3159		63	8.77774	Down_Ski7_R3_Oocytes_polyA_TPs_T3	Ski7	18.5944		63	7.35547	Down_Ski7_R3_Oocytes_polyA_TPs_T4	Ski7	8.82335		63	19.6118	Down_Ski7_R3_OocInt_polyA_TPs_SQU	Ski7	210.641		63	38.5878	Down_Ski7_R3_OocInt_polyA_TPs_ACT	Ski7	134.491		63	36.2497	Down_Ski7_R3_OocInt_polyA_TPs_FER	Ski7	107.912		63	7.40653	Down_Ski7_R3_Embryos_polyA_TPs_T1	Ski7	41.556		63
	64	3.94836	Down_Ski7_R3_Oocytes_polyA_TPs_T1	Ski7	8.91929		64	30.3365	Down_Ski7_R3_Oocytes_polyA_TPs_T2	Ski7	30.3365		64	8.98107	Down_Ski7_R3_Oocytes_polyA_TPs_T3	Ski7	19.0252		64	7.39974	Down_Ski7_R3_Oocytes_polyA_TPs_T4	Ski7	8.87646		64	20.5003	Down_Ski7_R3_OocInt_polyA_TPs_SQU	Ski7	220.183		64	40.1733	Down_Ski7_R3_OocInt_polyA_TPs_ACT	Ski7	140.017		64	37.8547	Down_Ski7_R3_OocInt_polyA_TPs_FER	Ski7	112.69		64	7.42475	Down_Ski7_R3_Embryos_polyA_TPs_T1	Ski7	41.6582		64
	65	3.90433	Down_Ski7_R3_Oocytes_polyA_TPs_T1	Ski7	8.81984		65	30.2721	Down_Ski7_R3_Oocytes_polyA_TPs_T2	Ski7	30.2721		65	9.20474	Down_Ski7_R3_Oocytes_polyA_TPs_T3	Ski7	19.499		65	7.15222	Down_Ski7_R3_Oocytes_polyA_TPs_T4	Ski7	8.57954		65	21.3083	Down_Ski7_R3_OocInt_polyA_TPs_SQU	Ski7	228.862		65	41.5889	Down_Ski7_R3_OocInt_polyA_TPs_ACT	Ski7	144.951		65	38.4334	Down_Ski7_R3_OocInt_polyA_TPs_FER	Ski7	114.413		65	7.27974	Down_Ski7_R3_Embryos_polyA_TPs_T1	Ski7	40.8446		65
	66	3.6358	Down_Ski7_R3_Oocytes_polyA_TPs_T1	Ski7	8.21322		66	27.5998	Down_Ski7_R3_Oocytes_polyA_TPs_T2	Ski7	27.5998		66	8.53749	Down_Ski7_R3_Oocytes_polyA_TPs_T3	Ski7	18.0855		66	6.67273	Down_Ski7_R3_Oocytes_polyA_TPs_T4	Ski7	8.00436		66	19.9637	Down_Ski7_R3_OocInt_polyA_TPs_SQU	Ski7	214.421		66	38.4149	Down_Ski7_R3_OocInt_polyA_TPs_ACT	Ski7	133.888		66	35.8116	Down_Ski7_R3_OocInt_polyA_TPs_FER	Ski7	106.608		66	7.63514	Down_Ski7_R3_Embryos_polyA_TPs_T1	Ski7	42.8386		66
	67	3.55223	Down_Ski7_R3_Oocytes_polyA_TPs_T1	Ski7	8.02445		67	27.5386	Down_Ski7_R3_Oocytes_polyA_TPs_T2	Ski7	27.5386		67	8.33982	Down_Ski7_R3_Oocytes_polyA_TPs_T3	Ski7	17.6668		67	6.42005	Down_Ski7_R3_Oocytes_polyA_TPs_T4	Ski7	7.70125		67	20.7888	Down_Ski7_R3_OocInt_polyA_TPs_SQU	Ski7	223.282		67	40.1902	Down_Ski7_R3_OocInt_polyA_TPs_ACT	Ski7	140.076		67	37.7697	Down_Ski7_R3_OocInt_polyA_TPs_FER	Ski7	112.437		67	7.70838	Down_Ski7_R3_Embryos_polyA_TPs_T1	Ski7	43.2496		67
	68	3.47227	Down_Ski7_R3_Oocytes_polyA_TPs_T1	Ski7	7.84383		68	27.5501	Down_Ski7_R3_Oocytes_polyA_TPs_T2	Ski7	27.5501		68	8.27213	Down_Ski7_R3_Oocytes_polyA_TPs_T3	Ski7	17.5234		68	6.55068	Down_Ski7_R3_Oocytes_polyA_TPs_T4	Ski7	7.85795		68	20.1528	Down_Ski7_R3_OocInt_polyA_TPs_SQU	Ski7	216.451		68	39.3989	Down_Ski7_R3_OocInt_polyA_TPs_ACT	Ski7	137.318		68	36.4994	Down_Ski7_R3_OocInt_polyA_TPs_FER	Ski7	108.656		68	7.49561	Down_Ski7_R3_Embryos_polyA_TPs_T1	Ski7	42.0558		68
	69	3.60188	Down_Ski7_R3_Oocytes_polyA_TPs_T1	Ski7	8.1366		69	28.1673	Down_Ski7_R3_Oocytes_polyA_TPs_T2	Ski7	28.1673		69	8.41467	Down_Ski7_R3_Oocytes_polyA_TPs_T3	Ski7	17.8253		69	6.81666	Down_Ski7_R3_Oocytes_polyA_TPs_T4	Ski7	8.17701		69	18.6311	Down_Ski7_R3_OocInt_polyA_TPs_SQU	Ski7	200.107		69	36.2384	Down_Ski7_R3_OocInt_polyA_TPs_ACT	Ski7	126.303		69	34.2119	Down_Ski7_R3_OocInt_polyA_TPs_FER	Ski7	101.846		69	7.66865	Down_Ski7_R3_Embryos_polyA_TPs_T1	Ski7	43.0267		69
	70	3.6366	Down_Ski7_R3_Oocytes_polyA_TPs_T1	Ski7	8.21503		70	27.5876	Down_Ski7_R3_Oocytes_polyA_TPs_T2	Ski7	27.5876		70	8.39182	Down_Ski7_R3_Oocytes_polyA_TPs_T3	Ski7	17.7769		70	6.77264	Down_Ski7_R3_Oocytes_polyA_TPs_T4	Ski7	8.12421		70	18.1326	Down_Ski7_R3_OocInt_polyA_TPs_SQU	Ski7	194.753		70	35.3805	Down_Ski7_R3_OocInt_polyA_TPs_ACT	Ski7	123.312		70	33.335	Down_Ski7_R3_OocInt_polyA_TPs_FER	Ski7	99.2355		70	8.18821	Down_Ski7_R3_Embryos_polyA_TPs_T1	Ski7	45.9418		70
	71	3.15249	Down_Ski7_R3_Oocytes_polyA_TPs_T1	Ski7	7.12143		71	24.2869	Down_Ski7_R3_Oocytes_polyA_TPs_T2	Ski7	24.2869		71	7.6849	Down_Ski7_R3_Oocytes_polyA_TPs_T3	Ski7	16.2794		71	6.02339	Down_Ski7_R3_Oocytes_polyA_TPs_T4	Ski7	7.22543		71	18.2922	Down_Ski7_R3_OocInt_polyA_TPs_SQU	Ski7	196.468		71	36.2349	Down_Ski7_R3_OocInt_polyA_TPs_ACT	Ski7	126.29		71	33.7537	Down_Ski7_R3_OocInt_polyA_TPs_FER	Ski7	100.482		71	8.5745	Down_Ski7_R3_Embryos_polyA_TPs_T1	Ski7	48.1091		71
	72	3.11947	Down_Ski7_R3_Oocytes_polyA_TPs_T1	Ski7	7.04685		72	24.1437	Down_Ski7_R3_Oocytes_polyA_TPs_T2	Ski7	24.1437		72	7.69517	Down_Ski7_R3_Oocytes_polyA_TPs_T3	Ski7	16.3012		72	5.92567	Down_Ski7_R3_Oocytes_polyA_TPs_T4	Ski7	7.10822		72	19.5685	Down_Ski7_R3_OocInt_polyA_TPs_SQU	Ski7	210.175		72	37.8366	Down_Ski7_R3_OocInt_polyA_TPs_ACT	Ski7	131.873		72	35.605	Down_Ski7_R3_OocInt_polyA_TPs_FER	Ski7	105.993		72	8.11342	Down_Ski7_R3_Embryos_polyA_TPs_T1	Ski7	45.5222		72
	73	2.72165	Down_Ski7_R3_Oocytes_polyA_TPs_T1	Ski7	6.14818		73	22.3833	Down_Ski7_R3_Oocytes_polyA_TPs_T2	Ski7	22.3833		73	7.03995	Down_Ski7_R3_Oocytes_polyA_TPs_T3	Ski7	14.9132		73	5.14728	Down_Ski7_R3_Oocytes_polyA_TPs_T4	Ski7	6.17448		73	18.3719	Down_Ski7_R3_OocInt_polyA_TPs_SQU	Ski7	197.323		73	36.1565	Down_Ski7_R3_OocInt_polyA_TPs_ACT	Ski7	126.017		73	33.1509	Down_Ski7_R3_OocInt_polyA_TPs_FER	Ski7	98.6874		73	7.89513	Down_Ski7_R3_Embryos_polyA_TPs_T1	Ski7	44.2974		73
	74	2.67071	Down_Ski7_R3_Oocytes_polyA_TPs_T1	Ski7	6.03311		74	22.6218	Down_Ski7_R3_Oocytes_polyA_TPs_T2	Ski7	22.6218		74	6.92715	Down_Ski7_R3_Oocytes_polyA_TPs_T3	Ski7	14.6742		74	4.91924	Down_Ski7_R3_Oocytes_polyA_TPs_T4	Ski7	5.90094		74	18.3041	Down_Ski7_R3_OocInt_polyA_TPs_SQU	Ski7	196.595		74	35.1383	Down_Ski7_R3_OocInt_polyA_TPs_ACT	Ski7	122.468		74	32.5704	Down_Ski7_R3_OocInt_polyA_TPs_FER	Ski7	96.9594		74	7.45672	Down_Ski7_R3_Embryos_polyA_TPs_T1	Ski7	41.8376		74
	75	2.77153	Down_Ski7_R3_Oocytes_polyA_TPs_T1	Ski7	6.26086		75	24.3892	Down_Ski7_R3_Oocytes_polyA_TPs_T2	Ski7	24.3892		75	7.51697	Down_Ski7_R3_Oocytes_polyA_TPs_T3	Ski7	15.9237		75	5.44945	Down_Ski7_R3_Oocytes_polyA_TPs_T4	Ski7	6.53696		75	17.5612	Down_Ski7_R3_OocInt_polyA_TPs_SQU	Ski7	188.616		75	33.0475	Down_Ski7_R3_OocInt_polyA_TPs_ACT	Ski7	115.181		75	30.4584	Down_Ski7_R3_OocInt_polyA_TPs_FER	Ski7	90.672		75	6.43543	Down_Ski7_R3_Embryos_polyA_TPs_T1	Ski7	36.1074		75
[truncated: 925 more rows]
[truncated: 14 more columns]
