# Supplementary material for: Zebrafish Ski7 tunes RNA levels during the oocyte-to-embryo transition
Source: PLoS Genet. 2021 Feb 18;17(2):e1009390. doi: 10.1371/journal.pgen.1009390 (PMC7924785; doi:10.1371/journal.pgen.1009390)
Supplement: S13 Table — Length of the different gene body regions of the longest annotated transcript of every gene for differentially expressed and unchanged genes. Lengths of full transcript (A), 5’ UTR (B), CDS (C), and 3’ UTR (D) are indicated per period. (XLSX) [file pgen.1009390.s027.xlsx]

## Sheet: S13A Table
	Oogenesis				Eggs				Embyogenesis
	Gene	Length	DEGs		Gene	Length	DEGs		Gene	Length	DEGs
	gene:ENSDARG00000055610	3076	Up		gene:ENSDARG00000015015	1852	Up		gene:ENSDARG00000097414	5290	Up
	gene:ENSDARG00000090195	3065	Up		gene:ENSDARG00000074691	4088	Up		gene:ENSDARG00000030789	2780	Up
	gene:ENSDARG00000056690	3985	Up		gene:ENSDARG00000104768	3790	Up		gene:ENSDARG00000039974	5648	Up
	gene:ENSDARG00000080020	2126	Up		gene:ENSDARG00000026892	1658	Up		gene:ENSDARG00000103610	2240	Up
	gene:ENSDARG00000087780	6529	Up		gene:ENSDARG00000002293	1544	Up		gene:ENSDARG00000075525	1713	Up
	gene:ENSDARG00000016363	3132	Up		gene:ENSDARG00000025522	2320	Up		gene:ENSDARG00000108812	1340	Up
	gene:ENSDARG00000016528	2811	Up		gene:ENSDARG00000011152	1134	Up		gene:ENSDARG00000011196	2892	Up
	gene:ENSDARG00000040266	2561	Up		gene:ENSDARG00000010553	1145	Up		gene:ENSDARG00000074691	4088	Up
	gene:ENSDARG00000026616	1168	Up		gene:ENSDARG00000035595	2431	Up		gene:ENSDARG00000104768	3790	Up
	gene:ENSDARG00000087094	1956	Up		gene:ENSDARG00000056509	3254	Up		gene:ENSDARG00000020232	1144	Up
	gene:ENSDARG00000045936	6020	Up		gene:ENSDARG00000087131	2279	Up		gene:ENSDARG00000077737	5071	Up
	gene:ENSDARG00000078108	1617	Up		gene:ENSDARG00000008384	3951	Up		gene:ENSDARG00000021257	1892	Up
	gene:ENSDARG00000007808	2906	Up		gene:ENSDARG00000037507	2243	Up		gene:ENSDARG00000105012	1052	Up
	gene:ENSDARG00000008305	1641	Up		gene:ENSDARG00000062372	4222	Up		gene:ENSDARG00000039034	1694	Up
	gene:ENSDARG00000093006	1298	Up		gene:ENSDARG00000099718	1592	Up		gene:ENSDARG00000035957	1031	Up
	gene:ENSDARG00000089331	1360	Up		gene:ENSDARG00000043710	2165	Up		gene:ENSDARG00000104065	2643	Up
	gene:ENSDARG00000058820	2520	Up		gene:ENSDARG00000060207	3410	Up		gene:ENSDARG00000101043	5905	Up
	gene:ENSDARG00000093176	2091	Up		gene:ENSDARG00000014966	2062	Up		gene:ENSDARG00000101251	2182	Up
	gene:ENSDARG00000036161	1502	Up		gene:ENSDARG00000075533	4805	Up		gene:ENSDARG00000006112	6668	Up
	gene:ENSDARG00000036420	6837	Up		gene:ENSDARG00000091792	10675	Up		gene:ENSDARG00000104153	2319	Up
	gene:ENSDARG00000077155	2475	Up		gene:ENSDARG00000076568	968	Up		gene:ENSDARG00000008384	3951	Up
	gene:ENSDARG00000100560	4374	Up		gene:ENSDARG00000089833	1409	Up		gene:ENSDARG00000061752	3738	Up
	gene:ENSDARG00000038205	738	Up		gene:ENSDARG00000035553	1432	Up		gene:ENSDARG00000092546	2073	Up
	gene:ENSDARG00000098800	1215	Up		gene:ENSDARG00000043443	6855	Up		gene:ENSDARG00000044622	8188	Up
	gene:ENSDARG00000006397	1900	Up		gene:ENSDARG00000077084	5252	Up		gene:ENSDARG00000053959	1481	Up
	gene:ENSDARG00000102159	1133	Up		gene:ENSDARG00000003952	2887	Up		gene:ENSDARG00000061963	3354	Up
	gene:ENSDARG00000032737	2868	Up		gene:ENSDARG00000097819	8122	Up		gene:ENSDARG00000057026	1319	Up
	gene:ENSDARG00000023587	1949	Up		gene:ENSDARG00000027639	2081	Up		gene:ENSDARG00000099718	1592	Up
	gene:ENSDARG00000034453	1219	Up		gene:ENSDARG00000003269	5596	Up		gene:ENSDARG00000006773	2172	Up
	gene:ENSDARG00000016649	6099	Up		gene:ENSDARG00000104314	2991	Up		gene:ENSDARG00000077788	4004	Up
	gene:ENSDARG00000103298	1568	Up		gene:ENSDARG00000076360	5392	Up		gene:ENSDARG00000087954	1415	Up
	gene:ENSDARG00000069430	1999	Up		gene:ENSDARG00000062749	1751	Up		gene:ENSDARG00000036773	1371	Up
	gene:ENSDARG00000036993	4636	Up		gene:ENSDARG00000058128	3780	Up		gene:ENSDARG00000076899	5918	Up
	gene:ENSDARG00000077178	3024	Up		gene:ENSDARG00000061951	11325	Up		gene:ENSDARG00000035821	5133	Up
	gene:ENSDARG00000075121	1808	Up		gene:ENSDARG00000044597	2514	Up		gene:ENSDARG00000020326	8411	Up
	gene:ENSDARG00000030479	1187	Up		gene:ENSDARG00000034001	7166	Up		gene:ENSDARG00000053386	2877	Up
	gene:ENSDARG00000020647	3210	Up		gene:ENSDARG00000089791	3665	Up		gene:ENSDARG00000016443	3207	Up
	gene:ENSDARG00000002549	3883	Up		gene:ENSDARG00000074229	9838	Up		gene:ENSDARG00000055760	2959	Up
	gene:ENSDARG00000040224	2646	Up		gene:ENSDARG00000056410	952	Up		gene:ENSDARG00000070387	863	Up
	gene:ENSDARG00000011196	2892	Up		gene:ENSDARG00000037618	1404	Up		gene:ENSDARG00000053405	1402	Up
	gene:ENSDARG00000037517	7430	Up		gene:ENSDARG00000021112	2525	Up		gene:ENSDARG00000000887	1275	Up
	gene:ENSDARG00000097372	1797	Up		gene:ENSDARG00000086842	740	Up		gene:ENSDARG00000030804	2051	Up
	gene:ENSDARG00000053558	2957	Up		gene:ENSDARG00000033231	2585	Up		gene:ENSDARG00000005544	2076	Up
	gene:ENSDARG00000001442	4058	Up		gene:ENSDARG00000020610	1176	Up		gene:ENSDARG00000006420	7028	Up
	gene:ENSDARG00000075639	2491	Up		gene:ENSDARG00000035821	5133	Up		gene:ENSDARG00000112087	1620	Up
	gene:ENSDARG00000033320	1658	Up		gene:ENSDARG00000003523	1268	Up		gene:ENSDARG00000060192	1714	Up
	gene:ENSDARG00000077084	5252	Up		gene:ENSDARG00000061713	924	Up		gene:ENSDARG00000088923	652	Up
	gene:ENSDARG00000002696	2054	Up		gene:ENSDARG00000086425	2705	Up		gene:ENSDARG00000044597	2514	Up
	gene:ENSDARG00000007289	1123	Up		gene:ENSDARG00000086450	5370	Up		gene:ENSDARG00000055965	1971	Up
	gene:ENSDARG00000063370	2531	Up		gene:ENSDARG00000057010	3887	Up		gene:ENSDARG00000034616	5705	Up
	gene:ENSDARG00000104256	2088	Up		gene:ENSDARG00000019660	2523	Up		gene:ENSDARG00000057101	1987	Up
	gene:ENSDARG00000071336	1129	Up		gene:ENSDARG00000101034	2209	Up		gene:ENSDARG00000017844	1016	Up
	gene:ENSDARG00000005372	2608	Up		gene:ENSDARG00000074506	8355	Up		gene:ENSDARG00000099038	2360	Up
	gene:ENSDARG00000105424	3245	Up		gene:ENSDARG00000005479	11289	Up		gene:ENSDARG00000055930	3660	Up
	gene:ENSDARG00000055342	5376	Up		gene:ENSDARG00000044183	1816	Up		gene:ENSDARG00000092919	1599	Up
	gene:ENSDARG00000055797	1259	Up		gene:ENSDARG00000094214	3997	Up		gene:ENSDARG00000100752	1247	Up
	gene:ENSDARG00000101457	1898	Up		gene:ENSDARG00000011079	3058	Up		gene:ENSDARG00000010407	3304	Up
	gene:ENSDARG00000003860	2793	Up		gene:ENSDARG00000005625	2577	Up		gene:ENSDARG00000017772	1714	Up
	gene:ENSDARG00000040265	2019	Up		gene:ENSDARG00000012887	2205	Up		gene:ENSDARG00000056050	4907	Up
	gene:ENSDARG00000010721	2779	Up		gene:ENSDARG00000017425	7094	Up		gene:ENSDARG00000042833	1719	Up
	gene:ENSDARG00000033999	1830	Up		gene:ENSDARG00000013025	4069	Up		gene:ENSDARG00000014008	3295	Up
	gene:ENSDARG00000031819	2841	Up		gene:ENSDARG00000078442	4265	Up		gene:ENSDARG00000002831	10607	Up
	gene:ENSDARG00000098284	1142	Up		gene:ENSDARG00000045814	1833	Up		gene:ENSDARG00000097473	3690	Up
	gene:ENSDARG00000095288	6770	Up		gene:ENSDARG00000063014	2992	Up		gene:ENSDARG00000098984	1905	Up
	gene:ENSDARG00000102453	4291	Up		gene:ENSDARG00000016302	8615	Up		gene:ENSDARG00000061579	6430	Up
	gene:ENSDARG00000010347	1574	Up		gene:ENSDARG00000089908	4130	Up		gene:ENSDARG00000044094	2175	Up
	gene:ENSDARG00000087742	4870	Up		gene:ENSDARG00000043960	1808	Up		gene:ENSDARG00000012422	6965	Up
	gene:ENSDARG00000104047	5689	Up		gene:ENSDARG00000069157	2369	Up		gene:ENSDARG00000034773	4462	Up
	gene:ENSDARG00000055426	1279	Up		gene:ENSDARG00000090195	3065	Up		gene:ENSDARG00000019398	948	Up
	gene:ENSDARG00000028336	1247	Up		gene:ENSDARG00000040277	1752	Up		gene:ENSDARG00000007198	3046	Up
	gene:ENSDARG00000075123	2785	Up		gene:ENSDARG00000012603	1802	Up		gene:ENSDARG00000068596	1872	Up
	gene:ENSDARG00000076609	1669	Up		gene:ENSDARG00000077081	5720	Up		gene:ENSDARG00000036772	3704	Up
	gene:ENSDARG00000073721	3464	Up		gene:ENSDARG00000031770	2516	Up		gene:ENSDARG00000105279	3218	Up
	gene:ENSDARG00000103375	4220	Up		gene:ENSDARG00000056080	1997	Up		gene:ENSDARG00000025206	1951	Up
	gene:ENSDARG00000010052	5336	Up		gene:ENSDARG00000052978	2178	Up		gene:ENSDARG00000035882	1267	Up
	gene:ENSDARG00000074293	5628	Up		gene:ENSDARG00000059960	6142	Up		gene:ENSDARG00000008407	2891	Up
	gene:ENSDARG00000088091	3094	Up		gene:ENSDARG00000005368	3597	Up		gene:ENSDARG00000020009	4752	Up
	gene:ENSDARG00000061688	9165	Up		gene:ENSDARG00000020134	8488	Up		gene:ENSDARG00000099329	3501	Up
	gene:ENSDARG00000100825	2145	Up		gene:ENSDARG00000102808	2917	Up		gene:ENSDARG00000018397	3238	Up
	gene:ENSDARG00000078970	1617	Up		gene:ENSDARG00000062949	2066	Up		gene:ENSDARG00000103947	2442	Up
	gene:ENSDARG00000003035	4421	Up		gene:ENSDARG00000069009	1848	Up		gene:ENSDARG00000076357	2234	Up
	gene:ENSDARG00000098206	1871	Up		gene:ENSDARG00000016763	7395	Up		gene:ENSDARG00000102755	8713	Up
	gene:ENSDARG00000032010	3233	Up		gene:ENSDARG00000057238	3463	Up		gene:ENSDARG00000101131	1938	Up
	gene:ENSDARG00000012718	2021	Up		gene:ENSDARG00000039436	2016	Up		gene:ENSDARG00000102226	1857	Up
	gene:ENSDARG00000012860	2841	Up		gene:ENSDARG00000079672	8934	Up		gene:ENSDARG00000099885	3487	Up
	gene:ENSDARG00000017320	1749	Up		gene:ENSDARG00000003989	9998	Up		gene:ENSDARG00000043479	5863	Up
	gene:ENSDARG00000044167	2562	Up		gene:ENSDARG00000026682	4188	Up		gene:ENSDARG00000057027	1750	Up
	gene:ENSDARG00000035132	6306	Up		gene:ENSDARG00000003395	9477	Up		gene:ENSDARG00000094952	1212	Up
	gene:ENSDARG00000102433	2633	Up		gene:ENSDARG00000000796	5310	Up		gene:ENSDARG00000058734	3160	Up
	gene:ENSDARG00000076563	2934	Up		gene:ENSDARG00000068982	3115	Up		gene:ENSDARG00000044980	1973	Up
	gene:ENSDARG00000004034	3046	Up		gene:ENSDARG00000098946	3365	Up		gene:ENSDARG00000019304	2238	Up
	gene:ENSDARG00000018328	1027	Up		gene:ENSDARG00000010186	7904	Up		gene:ENSDARG00000032737	2868	Up
	gene:ENSDARG00000036541	3541	Up		gene:ENSDARG00000034989	2081	Up		gene:ENSDARG00000012194	2327	Up
	gene:ENSDARG00000056695	3674	Up		gene:ENSDARG00000054748	1939	Up		gene:ENSDARG00000078322	10560	Up
	gene:ENSDARG00000105816	2760	Up		gene:ENSDARG00000056797	2428	Up		gene:ENSDARG00000035771	6168	Up
	gene:ENSDARG00000021439	2863	Up		gene:ENSDARG00000099885	3487	Up		gene:ENSDARG00000097102	1407	Up
	gene:ENSDARG00000030905	2345	Up		gene:ENSDARG00000062506	7101	Up		gene:ENSDARG00000008275	6208	Up
	gene:ENSDARG00000030938	2577	Up		gene:ENSDARG00000014209	1163	Up		gene:ENSDARG00000045304	2812	Up
	gene:ENSDARG00000031427	1744	Up		gene:ENSDARG00000013613	1630	Up		gene:ENSDARG00000093406	3331	Up
	gene:ENSDARG00000109436	1042	Up		gene:ENSDARG00000009886	1262	Up		gene:ENSDARG00000102474	4927	Up
	gene:ENSDARG00000061468	2684	Up		gene:ENSDARG00000021137	19174	Up		gene:ENSDARG00000053380	3229	Up
	gene:ENSDARG00000090537	2412	Up		gene:ENSDARG00000055831	3022	Up		gene:ENSDARG00000040553	1189	Up
	gene:ENSDARG00000041019	1808	Up		gene:ENSDARG00000020053	5120	Up		gene:ENSDARG00000097521	2041	Up
	gene:ENSDARG00000079645	2814	Up		gene:ENSDARG00000097102	1407	Up		gene:ENSDARG00000086529	2417	Up
	gene:ENSDARG00000033444	3342	Up		gene:ENSDARG00000062347	4956	Up		gene:ENSDARG00000055284	3128	Up
	gene:ENSDARG00000056932	4555	Up		gene:ENSDARG00000026072	959	Up		gene:ENSDARG00000074848	1518	Up
	gene:ENSDARG00000010207	2167	Up		gene:ENSDARG00000056531	1165	Up		gene:ENSDARG00000025904	1450	Up
	gene:ENSDARG00000015343	1914	Up		gene:ENSDARG00000011490	3259	Up		gene:ENSDARG00000069755	8585	Up
	gene:ENSDARG00000058322	3381	Up		gene:ENSDARG00000091090	12933	Up		gene:ENSDARG00000093192	1387	Up
	gene:ENSDARG00000078942	2881	Up		gene:ENSDARG00000006782	3746	Up		gene:ENSDARG00000075249	4491	Up
	gene:ENSDARG00000016830	4229	Up		gene:ENSDARG00000026941	3130	Up		gene:ENSDARG00000098405	4122	Up
	gene:ENSDARG00000062688	6461	Up		gene:ENSDARG00000112959	5571	Up		gene:ENSDARG00000029931	4083	Up
	gene:ENSDARG00000079949	8455	Up		gene:ENSDARG00000016977	2140	Up		gene:ENSDARG00000077103	1971	Up
	gene:ENSDARG00000093659	2453	Up		gene:ENSDARG00000035558	2060	Up		gene:ENSDARG00000022271	1427	Up
	gene:ENSDARG00000009499	26957	Up		gene:ENSDARG00000038569	2514	Up		gene:ENSDARG00000037593	6425	Up
	gene:ENSDARG00000092810	2299	Up		gene:ENSDARG00000030020	2581	Up		gene:ENSDARG00000009886	1262	Up
	gene:ENSDARG00000041450	3232	Up		gene:ENSDARG00000086529	2417	Up		gene:ENSDARG00000013847	6151	Up
	gene:ENSDARG00000105142	3373	Up		gene:ENSDARG00000098375	7583	Up		gene:ENSDARG00000042866	2102	Up
	gene:ENSDARG00000100149	6440	Up		gene:ENSDARG00000113771	7641	Up		gene:ENSDARG00000070603	2614	Up
	gene:ENSDARG00000077352	3662	Up		gene:ENSDARG00000010918	2958	Up		gene:ENSDARG00000086985	2299	Up
	gene:ENSDARG00000079717	2718	Up		gene:ENSDARG00000022177	4694	Up		gene:ENSDARG00000093496	1850	Up
	gene:ENSDARG00000025522	2320	Up		gene:ENSDARG00000077400	6979	Up		gene:ENSDARG00000074843	5665	Up
	gene:ENSDARG00000034975	1885	Up		gene:ENSDARG00000053876	7453	Up		gene:ENSDARG00000079760	1407	Up
	gene:ENSDARG00000052741	4308	Up		gene:ENSDARG00000044622	8188	Up		gene:ENSDARG00000040009	5857	Up
	gene:ENSDARG00000100559	1782	Up		gene:ENSDARG00000008805	2356	Up		gene:ENSDARG00000113737	1405	Up
	gene:ENSDARG00000103848	6492	Up		gene:ENSDARG00000020794	1700	Up		gene:ENSDARG00000045399	1906	Up
	gene:ENSDARG00000012460	2550	Up		gene:ENSDARG00000114958	1332	Up		gene:ENSDARG00000069494	988	Up
	gene:ENSDARG00000057353	17195	Up		gene:ENSDARG00000043402	863	Up		gene:ENSDARG00000058244	2940	Up
	gene:ENSDARG00000076923	2701	Up		gene:ENSDARG00000004851	4806	Up		gene:ENSDARG00000030213	1525	Up
	gene:ENSDARG00000061140	4850	Up		gene:ENSDARG00000095708	6936	Up		gene:ENSDARG00000091799	1801	Up
	gene:ENSDARG00000022550	1826	Up		gene:ENSDARG00000057249	4994	Up		gene:ENSDARG00000059556	3085	Up
	gene:ENSDARG00000059582	1685	Up		gene:ENSDARG00000034940	2006	Up		gene:ENSDARG00000074656	1227	Up
	gene:ENSDARG00000035781	2546	Up		gene:ENSDARG00000074947	1794	Up		gene:ENSDARG00000010078	3659	Up
	gene:ENSDARG00000076585	3802	Up		gene:ENSDARG00000078929	2174	Up		gene:ENSDARG00000070621	5590	Up
	gene:ENSDARG00000012397	2890	Up		gene:ENSDARG00000090697	1589	Up		gene:ENSDARG00000094328	1687	Up
	gene:ENSDARG00000094616	1535	Up		gene:ENSDARG00000018159	2991	Up		gene:ENSDARG00000088000	2296	Up
	gene:ENSDARG00000019747	1369	Up		gene:ENSDARG00000024785	7103	Up		gene:ENSDARG00000105117	2307	Up
	gene:ENSDARG00000009886	1262	Up		gene:ENSDARG00000089515	880	Up		gene:ENSDARG00000036776	1690	Up
	gene:ENSDARG00000105190	2931	Up		gene:ENSDARG00000058818	2393	Up		gene:ENSDARG00000098780	1490	Up
	gene:ENSDARG00000069966	4090	Up		gene:ENSDARG00000062430	2668	Up		gene:ENSDARG00000056079	5771	Up
	gene:ENSDARG00000054937	1238	Up		gene:ENSDARG00000075245	5853	Up		gene:ENSDARG00000023648	2470	Up
	gene:ENSDARG00000036375	6797	Up		gene:ENSDARG00000091931	2172	Up		gene:ENSDARG00000115101	1451	Up
	gene:ENSDARG00000032651	5467	Up		gene:ENSDARG00000038428	6276	Up		gene:ENSDARG00000028164	817	Up
	gene:ENSDARG00000058346	3346	Up		gene:ENSDARG00000037593	6425	Up		gene:ENSDARG00000074428	1726	Up
	gene:ENSDARG00000068926	2932	Up		gene:ENSDARG00000037142	1543	Up		gene:ENSDARG00000056797	2428	Up
	gene:ENSDARG00000041068	2573	Up		gene:ENSDARG00000057910	1018	Up		gene:ENSDARG00000045885	7323	Up
	gene:ENSDARG00000006192	7868	Up		gene:ENSDARG00000035184	1656	Up		gene:ENSDARG00000003293	1784	Up
	gene:ENSDARG00000036305	2592	Up		gene:ENSDARG00000104945	506	Up		gene:ENSDARG00000091042	18019	Up
	gene:ENSDARG00000034434	12373	Up		gene:ENSDARG00000016837	1345	Up		gene:ENSDARG00000014208	4813	Up
	gene:ENSDARG00000054378	3104	Up		gene:ENSDARG00000102274	1617	Up		gene:ENSDARG00000079402	1715	Up
	gene:ENSDARG00000028086	3863	Up		gene:ENSDARG00000055543	4099	Up		gene:ENSDARG00000012949	3807	Up
	gene:ENSDARG00000018111	3094	Up		gene:ENSDARG00000104267	4821	Up		gene:ENSDARG00000074581	6262	Up
	gene:ENSDARG00000035553	1432	Up		gene:ENSDARG00000039096	3426	Up		gene:ENSDARG00000102274	1617	Up
	gene:ENSDARG00000041417	3578	Up		gene:ENSDARG00000036776	1690	Up		gene:ENSDARG00000061240	1441	Up
	gene:ENSDARG00000093612	1680	Up		gene:ENSDARG00000053127	4197	Up		gene:ENSDARG00000052037	3397	Up
	gene:ENSDARG00000075380	2777	Up		gene:ENSDARG00000077983	1774	Up		gene:ENSDARG00000079080	918	Up
	gene:ENSDARG00000102474	4927	Up		gene:ENSDARG00000007198	3046	Up		gene:ENSDARG00000055481	3318	Up
	gene:ENSDARG00000020397	2566	Up		gene:ENSDARG00000002952	6212	Up		gene:ENSDARG00000021584	4037	Up
	gene:ENSDARG00000044002	1728	Up		gene:ENSDARG00000026907	1497	Up		gene:ENSDARG00000017425	7094	Up
	gene:ENSDARG00000045516	3261	Down		gene:ENSDARG00000076008	891	Up		gene:ENSDARG00000026941	3130	Up
	gene:ENSDARG00000055120	1429	Down		gene:ENSDARG00000069957	3082	Up		gene:ENSDARG00000077396	2897	Up
	gene:ENSDARG00000094478	682	Down		gene:ENSDARG00000013921	10488	Up		gene:ENSDARG00000063466	2907	Up
	gene:ENSDARG00000055504	1853	Down		gene:ENSDARG00000033327	7294	Up		gene:ENSDARG00000075284	5460	Up
	gene:ENSDARG00000074271	964	Down		gene:ENSDARG00000028793	3511	Up		gene:ENSDARG00000003750	5174	Up
	gene:ENSDARG00000105499	1421	Down		gene:ENSDARG00000038309	1154	Up		gene:ENSDARG00000030087	2089	Up
	gene:ENSDARG00000035918	3582	Down		gene:ENSDARG00000097473	3690	Up		gene:ENSDARG00000059226	2314	Up
	gene:ENSDARG00000016318	1073	Down		gene:ENSDARG00000023028	2171	Up		gene:ENSDARG00000061205	7677	Up
	gene:ENSDARG00000060338	1439	Down		gene:ENSDARG00000073866	2349	Up		gene:ENSDARG00000055885	2984	Up
	gene:ENSDARG00000060439	2755	Down		gene:ENSDARG00000056381	2033	Up		gene:ENSDARG00000017657	1048	Up
	gene:ENSDARG00000070894	1253	Down		gene:ENSDARG00000042753	2014	Up		gene:ENSDARG00000016454	3249	Up
	gene:ENSDARG00000044619	2790	Down		gene:ENSDARG00000097057	998	Up		gene:ENSDARG00000077409	2142	Up
	gene:ENSDARG00000043404	1394	Down		gene:ENSDARG00000098206	1871	Up		gene:ENSDARG00000033327	7294	Up
	gene:ENSDARG00000089019	1210	Down		gene:ENSDARG00000000588	2429	Up		gene:ENSDARG00000021383	2395	Up
	gene:ENSDARG00000039980	5631	Down		gene:ENSDARG00000079946	2093	Up		gene:ENSDARG00000038414	3894	Up
	gene:ENSDARG00000069833	4180	Down		gene:ENSDARG00000088214	2463	Up		gene:ENSDARG00000013921	10488	Up
	gene:ENSDARG00000054856	2113	Down		gene:ENSDARG00000044437	1655	Up		gene:ENSDARG00000020301	2419	Up
	gene:ENSDARG00000078069	2072	Down		gene:ENSDARG00000015891	5539	Up		gene:ENSDARG00000034522	3041	Up
	gene:ENSDARG00000052343	2870	Down		gene:ENSDARG00000002798	2210	Up		gene:ENSDARG00000098644	8785	Up
	gene:ENSDARG00000013704	4784	Down		gene:ENSDARG00000002401	4301	Up		gene:ENSDARG00000057121	2612	Up
	gene:ENSDARG00000060837	3596	Down		gene:ENSDARG00000070913	2072	Up		gene:ENSDARG00000035682	5483	Up
	gene:ENSDARG00000037507	2243	Down		gene:ENSDARG00000013990	3767	Up		gene:ENSDARG00000025789	7984	Up
	gene:ENSDARG00000040861	2225	Down		gene:ENSDARG00000076867	5295	Up		gene:ENSDARG00000076924	7054	Up
	gene:ENSDARG00000095459	1215	Down		gene:ENSDARG00000077549	3952	Up		gene:ENSDARG00000114958	1332	Up
	gene:ENSDARG00000020764	2071	Down		gene:ENSDARG00000010738	1251	Up		gene:ENSDARG00000054583	3141	Up
	gene:ENSDARG00000020024	1318	Down		gene:ENSDARG00000028295	1845	Up		gene:ENSDARG00000091409	1352	Up
	gene:ENSDARG00000088690	2476	Down		gene:ENSDARG00000079705	2111	Up		gene:ENSDARG00000025189	2891	Up
	gene:ENSDARG00000099913	762	Down		gene:ENSDARG00000029556	7672	Up		gene:ENSDARG00000054137	4246	Up
	gene:ENSDARG00000101057	959	Down		gene:ENSDARG00000060596	3939	Up		gene:ENSDARG00000090634	891	Up
	gene:ENSDARG00000057921	2306	Down		gene:ENSDARG00000024479	1482	Up		gene:ENSDARG00000093659	2453	Up
	gene:ENSDARG00000061256	1187	Down		gene:ENSDARG00000018623	2589	Up		gene:ENSDARG00000041802	882	Up
	gene:ENSDARG00000018797	887	Down		gene:ENSDARG00000002970	2085	Up		gene:ENSDARG00000093957	822	Up
	gene:ENSDARG00000037997	2319	Down		gene:ENSDARG00000074581	6262	Up		gene:ENSDARG00000044627	1840	Up
	gene:ENSDARG00000089572	1032	Down		gene:ENSDARG00000063069	3441	Up		gene:ENSDARG00000078313	6674	Up
	gene:ENSDARG00000070435	1965	Down		gene:ENSDARG00000097086	4362	Up		gene:ENSDARG00000111712	1751	Up
	gene:ENSDARG00000115421	1159	Down		gene:ENSDARG00000099779	5157	Up		gene:ENSDARG00000116941	1054	Up
	gene:ENSDARG00000029795	1461	Down		gene:ENSDARG00000063190	2364	Up		gene:ENSDARG00000059811	2245	Up
	gene:ENSDARG00000018787	1809	Down		gene:ENSDARG00000013087	3937	Up		gene:ENSDARG00000038095	1154	Up
	gene:ENSDARG00000058502	1652	Down		gene:ENSDARG00000068710	7214	Up		gene:ENSDARG00000037397	2593	Up
	gene:ENSDARG00000016789	4997	Down		gene:ENSDARG00000021895	3216	Up		gene:ENSDARG00000002952	6212	Up
	gene:ENSDARG00000019213	2907	Down		gene:ENSDARG00000020960	2905	Up		gene:ENSDARG00000091232	1816	Up
	gene:ENSDARG00000103750	5233	Down		gene:ENSDARG00000025206	1951	Up		gene:ENSDARG00000070657	2018	Up
	gene:ENSDARG00000075859	4010	Down		gene:ENSDARG00000016443	3207	Up		gene:ENSDARG00000092731	1346	Up
	gene:ENSDARG00000036329	1203	Down		gene:ENSDARG00000016789	4997	Up		gene:ENSDARG00000102701	1686	Up
	gene:ENSDARG00000007130	1061	Down		gene:ENSDARG00000025757	1747	Up		gene:ENSDARG00000073961	833	Up
	gene:ENSDARG00000056213	917	Down		gene:ENSDARG00000005372	2608	Up		gene:ENSDARG00000039887	1126	Up
	gene:ENSDARG00000075697	954	Down		gene:ENSDARG00000099186	5783	Up		gene:ENSDARG00000019660	2523	Up
	gene:ENSDARG00000043740	1329	Down		gene:ENSDARG00000005095	2578	Up		gene:ENSDARG00000076836	879	Up
	gene:ENSDARG00000034610	1000	Down		gene:ENSDARG00000099331	1868	Up		gene:ENSDARG00000015937	1595	Up
	gene:ENSDARG00000021555	1429	Down		gene:ENSDARG00000063133	6977	Up		gene:ENSDARG00000077537	2386	Up
	gene:ENSDARG00000097102	1407	Down		gene:ENSDARG00000059226	2314	Up		gene:ENSDARG00000016889	1076	Up
	gene:ENSDARG00000089877	2293	Down		gene:ENSDARG00000002255	3344	Up		gene:ENSDARG00000008890	1548	Up
	gene:ENSDARG00000041607	1181	Down		gene:ENSDARG00000008188	2837	Up		gene:ENSDARG00000011897	3297	Up
	gene:ENSDARG00000010267	5381	Down		gene:ENSDARG00000076153	2690	Up		gene:ENSDARG00000002607	4467	Up
	gene:ENSDARG00000074849	1893	Down		gene:ENSDARG00000038615	3929	Up		gene:ENSDARG00000046030	1040	Up
	gene:ENSDARG00000002037	3202	Down		gene:ENSDARG00000105127	3069	Up		gene:ENSDARG00000041239	2531	Up
	gene:ENSDARG00000098911	1298	Down		gene:ENSDARG00000100260	1125	Up		gene:ENSDARG00000060184	6433	Up
	gene:ENSDARG00000042900	5756	Down		gene:ENSDARG00000017220	3648	Up		gene:ENSDARG00000014565	3086	Up
	gene:ENSDARG00000060065	3853	Down		gene:ENSDARG00000062363	2640	Up		gene:ENSDARG00000039512	2646	Up
	gene:ENSDARG00000062749	1751	Down		gene:ENSDARG00000067796	2367	Up		gene:ENSDARG00000037017	4712	Up
	gene:ENSDARG00000021794	3310	Down		gene:ENSDARG00000113332	2286	Up		gene:ENSDARG00000087186	4586	Up
	gene:ENSDARG00000039667	1248	Down		gene:ENSDARG00000087954	1415	Up		gene:ENSDARG00000056193	1454	Up
	gene:ENSDARG00000097489	850	Down		gene:ENSDARG00000012801	4870	Up		gene:ENSDARG00000043257	1464	Up
	gene:ENSDARG00000093058	1321	Down		gene:ENSDARG00000071241	2128	Up		gene:ENSDARG00000025554	787	Up
	gene:ENSDARG00000010169	1485	Down		gene:ENSDARG00000035596	1004	Up		gene:ENSDARG00000039677	4846	Up
	gene:ENSDARG00000101706	1431	Down		gene:ENSDARG00000011196	2892	Up		gene:ENSDARG00000069957	3082	Up
	gene:ENSDARG00000052700	4007	Down		gene:ENSDARG00000077034	823	Up		gene:ENSDARG00000025522	2320	Up
	gene:ENSDARG00000038072	2369	Down		gene:ENSDARG00000052045	4782	Up		gene:ENSDARG00000003287	2075	Up
	gene:ENSDARG00000021389	5438	Down		gene:ENSDARG00000015088	2295	Up		gene:ENSDARG00000032831	2078	Up
	gene:ENSDARG00000104100	2265	Down		gene:ENSDARG00000086107	2637	Up		gene:ENSDARG00000060830	3940	Up
	gene:ENSDARG00000038567	1681	Down		gene:ENSDARG00000020334	7078	Up		gene:ENSDARG00000011405	4538	Up
	gene:ENSDARG00000045555	985	Down		gene:ENSDARG00000032317	6371	Up		gene:ENSDARG00000078249	4008	Up
	gene:ENSDARG00000028327	2063	Down		gene:ENSDARG00000060235	4722	Up		gene:ENSDARG00000089781	2915	Up
	gene:ENSDARG00000044753	1529	Down		gene:ENSDARG00000103871	2400	Up		gene:ENSDARG00000088898	2441	Up
	gene:ENSDARG00000094860	2590	Down		gene:ENSDARG00000089805	5254	Up		gene:ENSDARG00000090253	1193	Up
	gene:ENSDARG00000052512	2440	Down		gene:ENSDARG00000099753	3167	Up		gene:ENSDARG00000010738	1251	Up
	gene:ENSDARG00000013335	2135	Down		gene:ENSDARG00000096073	1193	Up		gene:ENSDARG00000035954	1727	Up
	gene:ENSDARG00000074933	3522	Down		gene:ENSDARG00000054259	6663	Up		gene:ENSDARG00000079328	2230	Up
	gene:ENSDARG00000033413	2451	Down		gene:ENSDARG00000021383	2395	Up		gene:ENSDARG00000009640	942	Up
	gene:ENSDARG00000062834	1828	Down		gene:ENSDARG00000093659	2453	Up		gene:ENSDARG00000098257	6495	Up
	gene:ENSDARG00000100375	1030	Down		gene:ENSDARG00000068992	6791	Up		gene:ENSDARG00000010756	3780	Up
	gene:ENSDARG00000040303	3661	Down		gene:ENSDARG00000092445	2237	Up		gene:ENSDARG00000098874	4170	Up
	gene:ENSDARG00000078423	974	Down		gene:ENSDARG00000006921	9019	Up		gene:ENSDARG00000074004	1607	Up
	gene:ENSDARG00000095796	889	Down		gene:ENSDARG00000099527	1730	Up		gene:ENSDARG00000074229	9838	Up
	gene:ENSDARG00000029370	2761	Down		gene:ENSDARG00000093176	2091	Up		gene:ENSDARG00000093612	1680	Up
	gene:ENSDARG00000069660	4412	Down		gene:ENSDARG00000043705	1599	Up		gene:ENSDARG00000051729	3663	Up
	gene:ENSDARG00000055108	2135	Down		gene:ENSDARG00000027082	1860	Up		gene:ENSDARG00000071541	992	Up
	gene:ENSDARG00000069453	1436	Down		gene:ENSDARG00000057227	4461	Up		gene:ENSDARG00000017388	1333	Up
	gene:ENSDARG00000055831	3022	Down		gene:ENSDARG00000042962	6027	Up		gene:ENSDARG00000079397	2043	Up
	gene:ENSDARG00000007657	1296	Down		gene:ENSDARG00000095821	1761	Up		gene:ENSDARG00000045398	7564	Up
	gene:ENSDARG00000093129	1007	Down		gene:ENSDARG00000061684	3459	Up		gene:ENSDARG00000087674	2206	Up
	gene:ENSDARG00000032277	1942	Down		gene:ENSDARG00000041908	1856	Up		gene:ENSDARG00000018106	2342	Up
	gene:ENSDARG00000089525	666	Down		gene:ENSDARG00000058734	3160	Up		gene:ENSDARG00000013749	1666	Up
	gene:ENSDARG00000037192	1075	Down		gene:ENSDARG00000070621	5590	Up		gene:ENSDARG00000014599	5235	Up
	gene:ENSDARG00000013613	1630	Down		gene:ENSDARG00000037172	1906	Up		gene:ENSDARG00000045074	1601	Up
	gene:ENSDARG00000077741	1449	Down		gene:ENSDARG00000018319	1861	Up		gene:ENSDARG00000003973	1381	Up
	gene:ENSDARG00000022493	2179	Down		gene:ENSDARG00000076552	1656	Up		gene:ENSDARG00000015015	1852	Up
	gene:ENSDARG00000015611	1713	Down		gene:ENSDARG00000074056	2465	Up		gene:ENSDARG00000002402	2759	Up
	gene:ENSDARG00000105713	3910	Down		gene:ENSDARG00000089954	6294	Up		gene:ENSDARG00000090971	10045	Up
	gene:ENSDARG00000052567	4467	Down		gene:ENSDARG00000039974	5648	Up		gene:ENSDARG00000005191	1922	Up
	gene:ENSDARG00000099258	2450	Down		gene:ENSDARG00000105464	4454	Up		gene:ENSDARG00000061800	5559	Up
	gene:ENSDARG00000027403	5028	Down		gene:ENSDARG00000094417	583	Up		gene:ENSDARG00000058022	1373	Up
	gene:ENSDARG00000045493	1354	Down		gene:ENSDARG00000075334	7048	Up		gene:ENSDARG00000093821	2725	Up
	gene:ENSDARG00000041873	1164	Down		gene:ENSDARG00000003984	10673	Up		gene:ENSDARG00000079340	2509	Up
	gene:ENSDARG00000012378	2400	Down		gene:ENSDARG00000044642	1291	Up		gene:ENSDARG00000078095	7768	Up
	gene:ENSDARG00000038505	4649	Down		gene:ENSDARG00000075774	7178	Up		gene:ENSDARG00000076401	4350	Up
	gene:ENSDARG00000031751	5171	Down		gene:ENSDARG00000044625	4971	Up		gene:ENSDARG00000051816	6516	Up
	gene:ENSDARG00000039958	1095	Down		gene:ENSDARG00000042866	2102	Up		gene:ENSDARG00000039131	3267	Up
	gene:ENSDARG00000045606	2871	Down		gene:ENSDARG00000079238	4443	Up		gene:ENSDARG00000074161	7867	Up
	gene:ENSDARG00000074765	1388	Down		gene:ENSDARG00000035132	6306	Up		gene:ENSDARG00000087749	7378	Up
	gene:ENSDARG00000021124	1713	Down		gene:ENSDARG00000014954	2657	Up		gene:ENSDARG00000019747	1369	Up
	gene:ENSDARG00000013203	1016	Down		gene:ENSDARG00000054848	2612	Up		gene:ENSDARG00000016706	2477	Up
	gene:ENSDARG00000054446	2260	Down		gene:ENSDARG00000045399	1906	Up		gene:ENSDARG00000094055	5875	Up
	gene:ENSDARG00000058102	7049	Down		gene:ENSDARG00000020201	2515	Up		gene:ENSDARG00000016212	5963	Up
	gene:ENSDARG00000101334	3145	Down		gene:ENSDARG00000035559	2211	Up		gene:ENSDARG00000003373	914	Up
	gene:ENSDARG00000037397	2593	Down		gene:ENSDARG00000103187	1226	Up		gene:ENSDARG00000100371	2845	Up
	gene:ENSDARG00000032577	3082	Down		gene:ENSDARG00000033757	5483	Up		gene:ENSDARG00000017058	7320	Up
	gene:ENSDARG00000098175	3118	Down		gene:ENSDARG00000070454	1599	Up		gene:ENSDARG00000104537	387	Up
	gene:ENSDARG00000044626	1461	Down		gene:ENSDARG00000076836	879	Up		gene:ENSDARG00000079636	1756	Up
	gene:ENSDARG00000019660	2523	Down		gene:ENSDARG00000056517	1477	Up		gene:ENSDARG00000003313	2635	Up
	gene:ENSDARG00000044627	1840	Down		gene:ENSDARG00000105056	2239	Up		gene:ENSDARG00000005355	2245	Up
	gene:ENSDARG00000086150	2034	Down		gene:ENSDARG00000104199	1107	Up		gene:ENSDARG00000007092	2903	Up
	gene:ENSDARG00000102061	2909	Down		gene:ENSDARG00000040303	3661	Up		gene:ENSDARG00000075164	3153	Up
	gene:ENSDARG00000042630	1682	Down		gene:ENSDARG00000070800	3189	Up		gene:ENSDARG00000037145	8335	Up
	gene:ENSDARG00000037677	2376	Down		gene:ENSDARG00000055613	982	Up		gene:ENSDARG00000029019	5160	Up
	gene:ENSDARG00000033443	3486	Down		gene:ENSDARG00000076238	4507	Up		gene:ENSDARG00000079238	4443	Up
	gene:ENSDARG00000098820	1863	Down		gene:ENSDARG00000036943	4295	Up		gene:ENSDARG00000097244	4382	Up
	gene:ENSDARG00000044625	4971	Down		gene:ENSDARG00000105136	6043	Up		gene:ENSDARG00000077745	985	Up
	gene:ENSDARG00000105335	753	Down		gene:ENSDARG00000077004	5863	Up		gene:ENSDARG00000010965	1235	Up
	gene:ENSDARG00000101377	3810	Down		gene:ENSDARG00000030133	1506	Up		gene:ENSDARG00000010420	1778	Down
	gene:ENSDARG00000029415	1488	Down		gene:ENSDARG00000091879	1499	Up		gene:ENSDARG00000071347	2822	Down
	gene:ENSDARG00000056381	2033	Down		gene:ENSDARG00000102607	2226	Up		gene:ENSDARG00000060282	1704	Down
	gene:ENSDARG00000008287	2234	Down		gene:ENSDARG00000031372	2654	Up		gene:ENSDARG00000022430	4915	Down
	gene:ENSDARG00000026236	2029	Down		gene:ENSDARG00000038563	3535	Up		gene:ENSDARG00000029356	1834	Down
	gene:ENSDARG00000089715	1484	Down		gene:ENSDARG00000115266	904	Up		gene:ENSDARG00000104076	4071	Down
	gene:ENSDARG00000056165	1924	Down		gene:ENSDARG00000006279	2669	Up		gene:ENSDARG00000092310	4255	Down
	gene:ENSDARG00000076302	4957	Down		gene:ENSDARG00000075859	4010	Up		gene:ENSDARG00000023988	3200	Down
	gene:ENSDARG00000036227	1233	Down		gene:ENSDARG00000018882	7316	Up		gene:ENSDARG00000008105	1387	Down
	gene:ENSDARG00000030804	2051	Down		gene:ENSDARG00000019239	3385	Up		gene:ENSDARG00000000189	7420	Down
	gene:ENSDARG00000057863	4418	Down		gene:ENSDARG00000068401	3940	Up		gene:ENSDARG00000000540	6343	Down
	gene:ENSDARG00000071333	925	Down		gene:ENSDARG00000012949	3807	Up		gene:ENSDARG00000078992	8103	Down
	gene:ENSDARG00000017917	1113	Down		gene:ENSDARG00000079862	7449	Up		gene:ENSDARG00000010779	3930	Down
	gene:ENSDARG00000024940	1769	Down		gene:ENSDARG00000055288	1284	Up		gene:ENSDARG00000061421	6693	Down
	gene:ENSDARG00000102705	1359	Down		gene:ENSDARG00000104065	2643	Up		gene:ENSDARG00000062972	7528	Down
	gene:ENSDARG00000104114	1611	Down		gene:ENSDARG00000060830	3940	Up		gene:ENSDARG00000100192	1777	Down
	gene:ENSDARG00000079221	1044	Down		gene:ENSDARG00000009208	2908	Up		gene:ENSDARG00000095135	2209	Down
	gene:ENSDARG00000093997	1429	Down		gene:ENSDARG00000020573	5007	Up		gene:ENSDARG00000071037	2893	Down
	gene:ENSDARG00000075730	667	Down		gene:ENSDARG00000043307	1015	Up		gene:ENSDARG00000025285	1652	Down
	gene:ENSDARG00000073997	2614	Down		gene:ENSDARG00000003818	3405	Up		gene:ENSDARG00000062335	1925	Down
	gene:ENSDARG00000024877	2249	Down		gene:ENSDARG00000059700	1433	Up		gene:ENSDARG00000062987	2633	Down
	gene:ENSDARG00000008541	2223	Down		gene:ENSDARG00000040815	2403	Up		gene:ENSDARG00000018787	1809	Down
	gene:ENSDARG00000016056	1797	Down		gene:ENSDARG00000012682	2749	Up		gene:ENSDARG00000051798	7094	Down
	gene:ENSDARG00000038271	1537	Down		gene:ENSDARG00000007387	1586	Up		gene:ENSDARG00000100108	6571	Down
	gene:ENSDARG00000023703	1329	Down		gene:ENSDARG00000052480	5793	Up		gene:ENSDARG00000103606	5926	Down
	gene:ENSDARG00000094736	2156	Down		gene:ENSDARG00000020232	1144	Up		gene:ENSDARG00000089331	1360	Down
	gene:ENSDARG00000068103	3668	Down		gene:ENSDARG00000099329	3501	Up		gene:ENSDARG00000041306	6188	Down
	gene:ENSDARG00000029587	1002	Down		gene:ENSDARG00000030176	1815	Up		gene:ENSDARG00000039069	2681	Down
	gene:ENSDARG00000101908	6715	Down		gene:ENSDARG00000054456	2879	Up		gene:ENSDARG00000055129	2348	Down
	gene:ENSDARG00000063414	1547	Down		gene:ENSDARG00000016318	1073	Up		gene:ENSDARG00000017427	4381	Down
	gene:ENSDARG00000091377	1582	Down		gene:ENSDARG00000091558	1690	Up		gene:ENSDARG00000035630	1731	Down
	gene:ENSDARG00000114695	6194	Down		gene:ENSDARG00000045424	2537	Up		gene:ENSDARG00000095796	889	Down
	gene:ENSDARG00000042975	1591	Down		gene:ENSDARG00000092919	1599	Up		gene:ENSDARG00000022832	1236	Down
	gene:ENSDARG00000027461	2164	Down		gene:ENSDARG00000088069	3440	Up		gene:ENSDARG00000076362	6333	Down
	gene:ENSDARG00000076667	1941	Down		gene:ENSDARG00000075909	2931	Up		gene:ENSDARG00000074121	8071	Down
	gene:ENSDARG00000062995	2800	Down		gene:ENSDARG00000060259	1736	Up		gene:ENSDARG00000097406	5345	Down
	gene:ENSDARG00000042833	1719	Down		gene:ENSDARG00000060041	3561	Up		gene:ENSDARG00000087742	4870	Down
	gene:ENSDARG00000114885	5330	Down		gene:ENSDARG00000010420	1778	Down		gene:ENSDARG00000041689	2868	Down
	gene:ENSDARG00000051986	1575	Down		gene:ENSDARG00000044002	1728	Down		gene:ENSDARG00000018968	3789	Down
	gene:ENSDARG00000014208	4813	Down		gene:ENSDARG00000058102	7049	Down		gene:ENSDARG00000003869	1540	Down
	gene:ENSDARG00000105612	649	Down		gene:ENSDARG00000073909	4770	Down		gene:ENSDARG00000059404	5399	Down
	gene:ENSDARG00000044433	5442	Down		gene:ENSDARG00000034207	2800	Down		gene:ENSDARG00000036494	2209	Down
	gene:ENSDARG00000001870	3246	Down		gene:ENSDARG00000039913	1113	Down		gene:ENSDARG00000014674	6680	Down
	gene:ENSDARG00000077818	2148	Down		gene:ENSDARG00000086840	2315	Down		gene:ENSDARG00000058094	2631	Down
	gene:ENSDARG00000097718	1539	Down		gene:ENSDARG00000079504	5369	Down		gene:ENSDARG00000005274	1819	Down
	gene:ENSDARG00000103670	1535	Down		gene:ENSDARG00000039850	1242	Down		gene:ENSDARG00000021220	2539	Down
	gene:ENSDARG00000070960	1805	Down		gene:ENSDARG00000061161	1099	Down		gene:ENSDARG00000074849	1893	Down
	gene:ENSDARG00000027143	1303	Down		gene:ENSDARG00000056160	2796	Down		gene:ENSDARG00000044760	3744	Down
	gene:ENSDARG00000061610	1021	Down		gene:ENSDARG00000055389	5294	Down		gene:ENSDARG00000044090	2722	Down
	gene:ENSDARG00000043242	1651	Down		gene:ENSDARG00000058342	2181	Down		gene:ENSDARG00000062352	6640	Down
	gene:ENSDARG00000042853	2140	Down		gene:ENSDARG00000039069	2681	Down		gene:ENSDARG00000110654	6397	Down
	gene:ENSDARG00000054540	1141	Down		gene:ENSDARG00000070702	2332	Down		gene:ENSDARG00000092112	2112	Down
	gene:ENSDARG00000038467	4239	Down		gene:ENSDARG00000022430	4915	Down		gene:ENSDARG00000062109	2383	Down
	gene:ENSDARG00000097941	837	Down		gene:ENSDARG00000062650	7574	Down		gene:ENSDARG00000005789	3389	Down
	gene:ENSDARG00000100573	3164	Down		gene:ENSDARG00000092766	1378	Down		gene:ENSDARG00000061161	1099	Down
	gene:ENSDARG00000011026	883	Down		gene:ENSDARG00000012816	1990	Down		gene:ENSDARG00000062181	1367	Down
	gene:ENSDARG00000069278	1586	Down		gene:ENSDARG00000063333	7150	Down		gene:ENSDARG00000054864	5379	Down
	gene:ENSDARG00000102906	1623	Down		gene:ENSDARG00000079610	7545	Down		gene:ENSDARG00000014018	2402	Down
	gene:ENSDARG00000102221	947	Down		gene:ENSDARG00000043740	1329	Down		gene:ENSDARG00000079702	8249	Down
	gene:ENSDARG00000061692	856	Down		gene:ENSDARG00000004925	2619	Down		gene:ENSDARG00000039850	1242	Down
	gene:ENSDARG00000044544	1160	Down		gene:ENSDARG00000017047	2460	Down		gene:ENSDARG00000061208	3407	Down
	gene:ENSDARG00000004757	1515	Unchanged		gene:ENSDARG00000014986	3499	Down		gene:ENSDARG00000062864	3132	Down
	gene:ENSDARG00000010572	2838	Unchanged		gene:ENSDARG00000056479	1865	Down		gene:ENSDARG00000042796	2041	Down
	gene:ENSDARG00000057772	3224	Unchanged		gene:ENSDARG00000087742	4870	Down		gene:ENSDARG00000030573	1264	Down
	gene:ENSDARG00000045847	1688	Unchanged		gene:ENSDARG00000045127	5606	Down		gene:ENSDARG00000096725	3506	Down
	gene:ENSDARG00000004270	3594	Unchanged		gene:ENSDARG00000041306	6188	Down		gene:ENSDARG00000061472	3848	Down
	gene:ENSDARG00000054007	1493	Unchanged		gene:ENSDARG00000037506	1537	Down		gene:ENSDARG00000088711	868	Down
	gene:ENSDARG00000102923	1631	Unchanged		gene:ENSDARG00000074221	7743	Down		gene:ENSDARG00000101707	881	Down
	gene:ENSDARG00000033768	1938	Unchanged		gene:ENSDARG00000079917	1779	Down		gene:ENSDARG00000004925	2619	Down
	gene:ENSDARG00000036212	3734	Unchanged		gene:ENSDARG00000015905	3504	Down		gene:ENSDARG00000090716	6350	Down
	gene:ENSDARG00000018623	2589	Unchanged		gene:ENSDARG00000017321	5381	Down		gene:ENSDARG00000069833	4180	Down
	gene:ENSDARG00000006791	2343	Unchanged		gene:ENSDARG00000063352	4392	Down		gene:ENSDARG00000043873	5727	Down
	gene:ENSDARG00000004956	1196	Unchanged		gene:ENSDARG00000009488	1775	Down		gene:ENSDARG00000034497	2118	Down
	gene:ENSDARG00000044282	3966	Unchanged		gene:ENSDARG00000092112	2112	Down		gene:ENSDARG00000015887	3654	Down
	gene:ENSDARG00000038290	4188	Unchanged		gene:ENSDARG00000079241	5824	Down		gene:ENSDARG00000086216	1085	Down
	gene:ENSDARG00000062757	2855	Unchanged		gene:ENSDARG00000026862	2250	Down		gene:ENSDARG00000031782	10054	Down
	gene:ENSDARG00000017741	4342	Unchanged		gene:ENSDARG00000043137	3194	Down		gene:ENSDARG00000069116	834	Down
	gene:ENSDARG00000061100	2449	Unchanged		gene:ENSDARG00000012368	4300	Down		gene:ENSDARG00000027602	2045	Down
	gene:ENSDARG00000039354	1372	Unchanged		gene:ENSDARG00000063718	2900	Down		gene:ENSDARG00000032049	4996	Down
	gene:ENSDARG00000021827	2355	Unchanged		gene:ENSDARG00000075445	1308	Down		gene:ENSDARG00000069807	3368	Down
	gene:ENSDARG00000100374	3116	Unchanged		gene:ENSDARG00000013784	2652	Down		gene:ENSDARG00000026862	2250	Down
	gene:ENSDARG00000100850	3116	Unchanged		gene:ENSDARG00000006025	4827	Down		gene:ENSDARG00000059642	5230	Down
	gene:ENSDARG00000006031	5673	Unchanged		gene:ENSDARG00000038863	4220	Down		gene:ENSDARG00000014790	4185	Down
	gene:ENSDARG00000013058	2873	Unchanged		gene:ENSDARG00000041237	1093	Down		gene:ENSDARG00000062168	3271	Down
	gene:ENSDARG00000019732	1775	Unchanged		gene:ENSDARG00000063140	3818	Down		gene:ENSDARG00000089413	1983	Down
	gene:ENSDARG00000025386	1702	Unchanged		gene:ENSDARG00000021372	2273	Down		gene:ENSDARG00000023396	2264	Down
	gene:ENSDARG00000063627	3259	Unchanged		gene:ENSDARG00000091754	3641	Down		gene:ENSDARG00000043406	4238	Down
	gene:ENSDARG00000059360	1229	Unchanged		gene:ENSDARG00000027491	1859	Down		gene:ENSDARG00000042094	3825	Down
	gene:ENSDARG00000020840	5217	Unchanged		gene:ENSDARG00000004174	8236	Down		gene:ENSDARG00000078822	4899	Down
	gene:ENSDARG00000054224	5549	Unchanged		gene:ENSDARG00000029157	4645	Down		gene:ENSDARG00000031198	1478	Down
	gene:ENSDARG00000062864	3132	Unchanged		gene:ENSDARG00000090600	2576	Down		gene:ENSDARG00000020311	1963	Down
	gene:ENSDARG00000013965	3010	Unchanged		gene:ENSDARG00000039910	1804	Down		gene:ENSDARG00000063333	7150	Down
	gene:ENSDARG00000070430	1697	Unchanged		gene:ENSDARG00000006192	7868	Down		gene:ENSDARG00000069006	5168	Down
	gene:ENSDARG00000040674	2942	Unchanged		gene:ENSDARG00000095135	2209	Down		gene:ENSDARG00000008370	3578	Down
	gene:ENSDARG00000036755	2860	Unchanged		gene:ENSDARG00000005274	1819	Down		gene:ENSDARG00000045127	5606	Down
	gene:ENSDARG00000008953	1549	Unchanged		gene:ENSDARG00000021220	2539	Down		gene:ENSDARG00000028581	1869	Down
	gene:ENSDARG00000075687	8929	Unchanged		gene:ENSDARG00000074626	2955	Down		gene:ENSDARG00000061761	1258	Down
	gene:ENSDARG00000056480	2989	Unchanged		gene:ENSDARG00000036282	5204	Down		gene:ENSDARG00000040033	1555	Down
	gene:ENSDARG00000101127	1816	Unchanged		gene:ENSDARG00000036875	606	Down		gene:ENSDARG00000008904	6051	Down
	gene:ENSDARG00000022418	2898	Unchanged		gene:ENSDARG00000062168	3271	Down		gene:ENSDARG00000012745	2805	Down
	gene:ENSDARG00000026766	1349	Unchanged		gene:ENSDARG00000063056	6896	Down		gene:ENSDARG00000079917	1779	Down
	gene:ENSDARG00000020676	2853	Unchanged		gene:ENSDARG00000035285	8232	Down		gene:ENSDARG00000042989	4037	Down
	gene:ENSDARG00000052975	3328	Unchanged		gene:ENSDARG00000091699	5407	Down		gene:ENSDARG00000013266	3606	Down
	gene:ENSDARG00000007691	2966	Unchanged		gene:ENSDARG00000009779	1409	Down		gene:ENSDARG00000037514	2138	Down
	gene:ENSDARG00000074927	6078	Unchanged		gene:ENSDARG00000020395	6665	Down		gene:ENSDARG00000086103	5965	Down
	gene:ENSDARG00000104907	1581	Unchanged		gene:ENSDARG00000007791	2883	Down		gene:ENSDARG00000069356	6823	Down
	gene:ENSDARG00000110147	5696	Unchanged		gene:ENSDARG00000063049	3081	Down		gene:ENSDARG00000035181	2053	Down
	gene:ENSDARG00000036645	2750	Unchanged		gene:ENSDARG00000036386	1626	Down		gene:ENSDARG00000091754	3641	Down
	gene:ENSDARG00000004161	2041	Unchanged		gene:ENSDARG00000016528	2811	Down		gene:ENSDARG00000102889	2837	Down
	gene:ENSDARG00000056258	6059	Unchanged		gene:ENSDARG00000026185	1663	Down		gene:ENSDARG00000056481	4318	Down
	gene:ENSDARG00000016010	2953	Unchanged		gene:ENSDARG00000094908	2200	Down		gene:ENSDARG00000102154	3163	Down
	gene:ENSDARG00000036073	2451	Unchanged		gene:ENSDARG00000104702	4525	Down		gene:ENSDARG00000099533	2493	Down
	gene:ENSDARG00000102569	5493	Unchanged		gene:ENSDARG00000115421	1159	Down		gene:ENSDARG00000028721	4174	Down
	gene:ENSDARG00000006010	2251	Unchanged		gene:ENSDARG00000104244	5454	Down		gene:ENSDARG00000028699	2780	Down
	gene:ENSDARG00000104837	1320	Unchanged		gene:ENSDARG00000042851	725	Down		gene:ENSDARG00000041237	1093	Down
	gene:ENSDARG00000056339	4526	Unchanged		gene:ENSDARG00000053082	8442	Down		gene:ENSDARG00000059035	3439	Down
	gene:ENSDARG00000034427	2146	Unchanged		gene:ENSDARG00000104076	4071	Down		gene:ENSDARG00000079742	6479	Down
	gene:ENSDARG00000061737	3293	Unchanged		gene:ENSDARG00000077584	1748	Down		gene:ENSDARG00000103827	896	Down
	gene:ENSDARG00000003520	6434	Unchanged		gene:ENSDARG00000102441	3734	Down		gene:ENSDARG00000007818	2347	Down
	gene:ENSDARG00000018124	1851	Unchanged		gene:ENSDARG00000079895	9265	Down		gene:ENSDARG00000069342	4280	Down
	gene:ENSDARG00000011094	5478	Unchanged		gene:ENSDARG00000045416	1909	Down		gene:ENSDARG00000013892	8581	Down
	gene:ENSDARG00000038222	1488	Unchanged		gene:ENSDARG00000068255	1127	Down		gene:ENSDARG00000090679	3054	Down
	gene:ENSDARG00000054355	2496	Unchanged		gene:ENSDARG00000041530	2175	Down		gene:ENSDARG00000042032	2959	Down
	gene:ENSDARG00000002591	1777	Unchanged		gene:ENSDARG00000043359	2761	Down		gene:ENSDARG00000052244	7888	Down
	gene:ENSDARG00000009771	1722	Unchanged		gene:ENSDARG00000037891	2123	Down		gene:ENSDARG00000067950	2658	Down
	gene:ENSDARG00000105035	2647	Unchanged		gene:ENSDARG00000039123	3516	Down		gene:ENSDARG00000100285	3308	Down
	gene:ENSDARG00000018285	3213	Unchanged		gene:ENSDARG00000054454	4795	Down		gene:ENSDARG00000045562	1539	Down
	gene:ENSDARG00000089456	2589	Unchanged		gene:ENSDARG00000045886	4900	Down		gene:ENSDARG00000099455	3890	Down
	gene:ENSDARG00000070447	1933	Unchanged		gene:ENSDARG00000093738	676	Down		gene:ENSDARG00000030270	1138	Down
	gene:ENSDARG00000004280	2939	Unchanged		gene:ENSDARG00000078992	8103	Down		gene:ENSDARG00000104835	5567	Down
	gene:ENSDARG00000040732	2539	Unchanged		gene:ENSDARG00000045843	2690	Down		gene:ENSDARG00000034189	7037	Down
	gene:ENSDARG00000063145	1356	Unchanged		gene:ENSDARG00000027602	2045	Down		gene:ENSDARG00000074695	5697	Down
	gene:ENSDARG00000043094	2255	Unchanged		gene:ENSDARG00000032049	4996	Down		gene:ENSDARG00000043317	3543	Down
	gene:ENSDARG00000021107	1056	Unchanged		gene:ENSDARG00000061226	3127	Down		gene:ENSDARG00000098916	2881	Down
	gene:ENSDARG00000104437	1788	Unchanged		gene:ENSDARG00000021547	2147	Down		gene:ENSDARG00000055283	1524	Down
	gene:ENSDARG00000075192	3017	Unchanged		gene:ENSDARG00000036645	2750	Down		gene:ENSDARG00000038228	2694	Down
	gene:ENSDARG00000070553	2539	Unchanged		gene:ENSDARG00000028848	1938	Down		gene:ENSDARG00000021370	1727	Down
	gene:ENSDARG00000030267	1575	Unchanged		gene:ENSDARG00000060398	2092	Down		gene:ENSDARG00000020718	1414	Down
	gene:ENSDARG00000075798	6259	Unchanged		gene:ENSDARG00000045946	4532	Down		gene:ENSDARG00000058372	1653	Down
	gene:ENSDARG00000017242	5026	Unchanged		gene:ENSDARG00000070826	2096	Down		gene:ENSDARG00000062795	2744	Down
	gene:ENSDARG00000079957	2033	Unchanged		gene:ENSDARG00000099458	3247	Down		gene:ENSDARG00000089390	2935	Down
	gene:ENSDARG00000005551	1830	Unchanged		gene:ENSDARG00000045911	6019	Down		gene:ENSDARG00000019810	3795	Down
	gene:ENSDARG00000045785	1596	Unchanged		gene:ENSDARG00000030250	1797	Down		gene:ENSDARG00000099156	2110	Down
	gene:ENSDARG00000002949	1661	Unchanged		gene:ENSDARG00000033376	984	Down		gene:ENSDARG00000059311	3509	Down
	gene:ENSDARG00000063005	2091	Unchanged		gene:ENSDARG00000076532	1314	Down		gene:ENSDARG00000041060	2454	Down
	gene:ENSDARG00000016447	4168	Unchanged		gene:ENSDARG00000015239	2128	Down		gene:ENSDARG00000079645	2814	Down
	gene:ENSDARG00000062460	2936	Unchanged		gene:ENSDARG00000103618	2041	Down		gene:ENSDARG00000002021	2860	Down
	gene:ENSDARG00000055763	5034	Unchanged		gene:ENSDARG00000003127	4894	Down		gene:ENSDARG00000006567	1190	Down
	gene:ENSDARG00000103643	3313	Unchanged		gene:ENSDARG00000095974	3459	Down		gene:ENSDARG00000040070	2109	Down
	gene:ENSDARG00000095322	1707	Unchanged		gene:ENSDARG00000087226	2910	Down		gene:ENSDARG00000104409	5146	Down
	gene:ENSDARG00000019881	2288	Unchanged		gene:ENSDARG00000056672	2628	Down		gene:ENSDARG00000073718	2175	Down
	gene:ENSDARG00000003287	2075	Unchanged		gene:ENSDARG00000098689	3980	Down		gene:ENSDARG00000101986	2746	Down
	gene:ENSDARG00000036040	2463	Unchanged		gene:ENSDARG00000043406	4238	Down		gene:ENSDARG00000061923	4147	Down
	gene:ENSDARG00000099385	2603	Unchanged		gene:ENSDARG00000044760	3744	Down		gene:ENSDARG00000015902	3221	Down
	gene:ENSDARG00000089075	4513	Unchanged		gene:ENSDARG00000034497	2118	Down		gene:ENSDARG00000035650	5301	Down
	gene:ENSDARG00000075916	2745	Unchanged		gene:ENSDARG00000062558	3186	Down		gene:ENSDARG00000015905	3504	Down
	gene:ENSDARG00000039350	1037	Unchanged		gene:ENSDARG00000032324	5070	Down		gene:ENSDARG00000039910	1804	Down
	gene:ENSDARG00000091348	5398	Unchanged		gene:ENSDARG00000062788	2017	Down		gene:ENSDARG00000095946	2824	Down
	gene:ENSDARG00000015918	3382	Unchanged		gene:ENSDARG00000029356	1834	Down		gene:ENSDARG00000044923	2005	Down
	gene:ENSDARG00000005945	2788	Unchanged		gene:ENSDARG00000011239	938	Down		gene:ENSDARG00000044267	1436	Down
	gene:ENSDARG00000088439	1126	Unchanged		gene:ENSDARG00000069150	1210	Down		gene:ENSDARG00000056678	3239	Down
	gene:ENSDARG00000045510	3794	Unchanged		gene:ENSDARG00000057986	7039	Down		gene:ENSDARG00000057497	4716	Down
	gene:ENSDARG00000068641	951	Unchanged		gene:ENSDARG00000088663	2252	Down		gene:ENSDARG00000099412	5529	Down
	gene:ENSDARG00000060929	5466	Unchanged		gene:ENSDARG00000071198	848	Down		gene:ENSDARG00000101094	7356	Down
	gene:ENSDARG00000095904	1867	Unchanged		gene:ENSDARG00000021794	3310	Down		gene:ENSDARG00000099918	1090	Down
	gene:ENSDARG00000042489	2692	Unchanged		gene:ENSDARG00000071596	3269	Down		gene:ENSDARG00000074750	6881	Down
	gene:ENSDARG00000098904	4088	Unchanged		gene:ENSDARG00000041040	3353	Down		gene:ENSDARG00000078401	2782	Down
	gene:ENSDARG00000007943	3967	Unchanged		gene:ENSDARG00000091215	1140	Down		gene:ENSDARG00000067981	4712	Down
	gene:ENSDARG00000103672	1305	Unchanged		gene:ENSDARG00000003308	1475	Down		gene:ENSDARG00000071198	848	Down
	gene:ENSDARG00000006196	2282	Unchanged		gene:ENSDARG00000036940	1702	Down		gene:ENSDARG00000061844	4799	Down
	gene:ENSDARG00000016875	5942	Unchanged		gene:ENSDARG00000045562	1539	Down		gene:ENSDARG00000062248	7797	Down
	gene:ENSDARG00000005673	1353	Unchanged		gene:ENSDARG00000017781	1254	Down		gene:ENSDARG00000062178	4140	Down
	gene:ENSDARG00000059653	5010	Unchanged		gene:ENSDARG00000045199	3182	Down		gene:ENSDARG00000097085	1693	Down
	gene:ENSDARG00000061145	2347	Unchanged		gene:ENSDARG00000060316	1421	Down		gene:ENSDARG00000073837	3467	Down
	gene:ENSDARG00000061048	3337	Unchanged		gene:ENSDARG00000074572	5603	Down		gene:ENSDARG00000074502	6259	Down
	gene:ENSDARG00000058729	1663	Unchanged		gene:ENSDARG00000090581	1388	Down		gene:ENSDARG00000031814	1482	Down
	gene:ENSDARG00000103690	3987	Unchanged		gene:ENSDARG00000071031	2918	Down		gene:ENSDARG00000103511	5261	Down
	gene:ENSDARG00000098813	1814	Unchanged		gene:ENSDARG00000116042	3225	Down		gene:ENSDARG00000038695	3337	Down
	gene:ENSDARG00000007438	1252	Unchanged		gene:ENSDARG00000006395	3094	Down		gene:ENSDARG00000030949	1137	Down
	gene:ENSDARG00000060394	1724	Unchanged		gene:ENSDARG00000031751	5171	Down		gene:ENSDARG00000017047	2460	Down
	gene:ENSDARG00000079905	3084	Unchanged		gene:ENSDARG00000052263	886	Down		gene:ENSDARG00000045660	1918	Down
	gene:ENSDARG00000097583	2005	Unchanged		gene:ENSDARG00000022564	1003	Down		gene:ENSDARG00000060469	4641	Down
	gene:ENSDARG00000004211	2168	Unchanged		gene:ENSDARG00000094332	3553	Down		gene:ENSDARG00000062872	1996	Down
	gene:ENSDARG00000038074	2018	Unchanged		gene:ENSDARG00000015610	2482	Down		gene:ENSDARG00000016649	6099	Down
	gene:ENSDARG00000015922	2658	Unchanged		gene:ENSDARG00000029510	1442	Down		gene:ENSDARG00000028259	4218	Down
	gene:ENSDARG00000061180	2518	Unchanged		gene:ENSDARG00000030278	1438	Down		gene:ENSDARG00000045877	1288	Down
	gene:ENSDARG00000044332	2087	Unchanged		gene:ENSDARG00000061656	3349	Down		gene:ENSDARG00000030614	5150	Down
	gene:ENSDARG00000002190	1986	Unchanged		gene:ENSDARG00000036180	1603	Down		gene:ENSDARG00000029292	1691	Down
	gene:ENSDARG00000063457	1727	Unchanged		gene:ENSDARG00000056078	2765	Down		gene:ENSDARG00000058605	3036	Down
	gene:ENSDARG00000060620	3262	Unchanged		gene:ENSDARG00000015425	2224	Down		gene:ENSDARG00000091655	1040	Down
	gene:ENSDARG00000027938	1699	Unchanged		gene:ENSDARG00000045428	1506	Down		gene:ENSDARG00000059461	5129	Down
	gene:ENSDARG00000098592	5034	Unchanged		gene:ENSDARG00000016649	6099	Down		gene:ENSDARG00000103038	3354	Down
	gene:ENSDARG00000044325	2109	Unchanged		gene:ENSDARG00000099428	3169	Down		gene:ENSDARG00000009299	3407	Down
	gene:ENSDARG00000059070	2622	Unchanged		gene:ENSDARG00000058367	1361	Down		gene:ENSDARG00000036214	2159	Down
	gene:ENSDARG00000015835	2064	Unchanged		gene:ENSDARG00000010948	3677	Down		gene:ENSDARG00000076229	4810	Down
	gene:ENSDARG00000076815	4667	Unchanged		gene:ENSDARG00000043236	4382	Down		gene:ENSDARG00000070393	1768	Down
	gene:ENSDARG00000059079	2328	Unchanged		gene:ENSDARG00000019160	2719	Down		gene:ENSDARG00000029710	1100	Down
	gene:ENSDARG00000070097	3587	Unchanged		gene:ENSDARG00000045853	1816	Down		gene:ENSDARG00000039162	3635	Down
	gene:ENSDARG00000017316	2668	Unchanged		gene:ENSDARG00000104806	3194	Down		gene:ENSDARG00000001621	3941	Down
	gene:ENSDARG00000018956	1857	Unchanged		gene:ENSDARG00000013461	1453	Down		gene:ENSDARG00000060320	5895	Down
	gene:ENSDARG00000018891	1302	Unchanged		gene:ENSDARG00000014244	1560	Down		gene:ENSDARG00000078447	1810	Down
	gene:ENSDARG00000026799	1456	Unchanged		gene:ENSDARG00000016010	2953	Down		gene:ENSDARG00000018890	1533	Down
	gene:ENSDARG00000070150	2393	Unchanged		gene:ENSDARG00000031020	2231	Down		gene:ENSDARG00000103367	950	Down
	gene:ENSDARG00000103198	1276	Unchanged		gene:ENSDARG00000054362	3814	Down		gene:ENSDARG00000006580	777	Down
	gene:ENSDARG00000046053	2173	Unchanged		gene:ENSDARG00000035660	3905	Down		gene:ENSDARG00000042477	4077	Down
	gene:ENSDARG00000041113	1635	Unchanged		gene:ENSDARG00000017703	2566	Down		gene:ENSDARG00000006566	3713	Down
	gene:ENSDARG00000042539	1959	Unchanged		gene:ENSDARG00000011262	2942	Down		gene:ENSDARG00000031775	2968	Down
	gene:ENSDARG00000063719	4181	Unchanged		gene:ENSDARG00000062987	2633	Down		gene:ENSDARG00000001015	7565	Down
	gene:ENSDARG00000005468	3178	Unchanged		gene:ENSDARG00000105177	5157	Down		gene:ENSDARG00000103196	1634	Down
	gene:ENSDARG00000021378	3367	Unchanged		gene:ENSDARG00000061124	3061	Down		gene:ENSDARG00000075509	4889	Down
	gene:ENSDARG00000004843	6526	Unchanged		gene:ENSDARG00000070461	3122	Down		gene:ENSDARG00000053459	3809	Down
	gene:ENSDARG00000012244	4271	Unchanged		gene:ENSDARG00000105532	4210	Down		gene:ENSDARG00000061185	1652	Down
	gene:ENSDARG00000068187	3109	Unchanged		gene:ENSDARG00000021402	9091	Down		gene:ENSDARG00000028327	2063	Down
	gene:ENSDARG00000069422	958	Unchanged		gene:ENSDARG00000099076	2613	Down		gene:ENSDARG00000003429	1449	Down
	gene:ENSDARG00000078073	1396	Unchanged		gene:ENSDARG00000040350	1570	Down		gene:ENSDARG00000034207	2800	Down
	gene:ENSDARG00000023878	2089	Unchanged		gene:ENSDARG00000075898	6033	Down		gene:ENSDARG00000093931	2401	Down
	gene:ENSDARG00000069595	7673	Unchanged		gene:ENSDARG00000100192	1777	Down		gene:ENSDARG00000096959	1999	Down
	gene:ENSDARG00000042823	1201	Unchanged		gene:ENSDARG00000071478	3150	Down		gene:ENSDARG00000030107	27998	Down
	gene:ENSDARG00000021985	2581	Unchanged		gene:ENSDARG00000059982	2252	Down		gene:ENSDARG00000021589	1187	Down
	gene:ENSDARG00000011594	4253	Unchanged		gene:ENSDARG00000063285	784	Down		gene:ENSDARG00000030236	2146	Down
	gene:ENSDARG00000078959	2523	Unchanged		gene:ENSDARG00000009169	2151	Down		gene:ENSDARG00000098680	7059	Down
	gene:ENSDARG00000062795	2744	Unchanged		gene:ENSDARG00000045877	1288	Down		gene:ENSDARG00000074590	2977	Down
	gene:ENSDARG00000027141	2320	Unchanged		gene:ENSDARG00000098239	2339	Down		gene:ENSDARG00000000935	5154	Down
	gene:ENSDARG00000001249	1268	Unchanged		gene:ENSDARG00000036888	2275	Down		gene:ENSDARG00000104771	5627	Down
	gene:ENSDARG00000023584	1971	Unchanged		gene:ENSDARG00000002365	2156	Down		gene:ENSDARG00000076639	2668	Down
	gene:ENSDARG00000055760	2959	Unchanged		gene:ENSDARG00000071164	1214	Down		gene:ENSDARG00000061216	1879	Down
	gene:ENSDARG00000028401	2174	Unchanged		gene:ENSDARG00000007377	4967	Down		gene:ENSDARG00000043004	2417	Down
	gene:ENSDARG00000007198	3046	Unchanged		gene:ENSDARG00000104845	2315	Down		gene:ENSDARG00000074221	7743	Down
	gene:ENSDARG00000008732	2372	Unchanged		gene:ENSDARG00000101063	867	Down		gene:ENSDARG00000068828	4449	Down
	gene:ENSDARG00000015222	1794	Unchanged		gene:ENSDARG00000017163	609	Down		gene:ENSDARG00000053166	1741	Down
	gene:ENSDARG00000057484	1776	Unchanged		gene:ENSDARG00000060021	1326	Down		gene:ENSDARG00000053753	1571	Down
	gene:ENSDARG00000045824	6906	Unchanged		gene:ENSDARG00000003869	1540	Down		gene:ENSDARG00000077407	2203	Down
	gene:ENSDARG00000021550	1982	Unchanged		gene:ENSDARG00000014259	4447	Down		gene:ENSDARG00000000019	2758	Down
	gene:ENSDARG00000069681	1724	Unchanged		gene:ENSDARG00000029660	1133	Down		gene:ENSDARG00000089681	924	Down
	gene:ENSDARG00000058292	2113	Unchanged		gene:ENSDARG00000042561	1786	Down		gene:ENSDARG00000007485	2916	Down
	gene:ENSDARG00000040009	5857	Unchanged		gene:ENSDARG00000012222	3205	Down		gene:ENSDARG00000008155	1997	Down
	gene:ENSDARG00000018562	1170	Unchanged		gene:ENSDARG00000062109	2383	Down		gene:ENSDARG00000000837	2903	Down
	gene:ENSDARG00000018600	2523	Unchanged		gene:ENSDARG00000103478	1796	Down		gene:ENSDARG00000055899	2036	Down
	gene:ENSDARG00000006251	4251	Unchanged		gene:ENSDARG00000035136	722	Down		gene:ENSDARG00000004074	4693	Down
	gene:ENSDARG00000068436	2069	Unchanged		gene:ENSDARG00000104111	1364	Down		gene:ENSDARG00000105532	4210	Down
	gene:ENSDARG00000042527	1246	Unchanged		gene:ENSDARG00000014591	1560	Down		gene:ENSDARG00000031968	2147	Down
	gene:ENSDARG00000043561	1501	Unchanged		gene:ENSDARG00000007836	1518	Down		gene:ENSDARG00000075625	7283	Down
	gene:ENSDARG00000104111	1364	Unchanged		gene:ENSDARG00000008155	1997	Down		gene:ENSDARG00000103845	5336	Down
	gene:ENSDARG00000114245	2599	Unchanged		gene:ENSDARG00000088440	8257	Down		gene:ENSDARG00000023174	2143	Down
	gene:ENSDARG00000002403	1923	Unchanged		gene:ENSDARG00000036577	1751	Down		gene:ENSDARG00000038898	992	Down
	gene:ENSDARG00000039996	1668	Unchanged		gene:ENSDARG00000016516	937	Down		gene:ENSDARG00000100419	6866	Down
	gene:ENSDARG00000059917	5455	Unchanged		gene:ENSDARG00000018559	4852	Down		gene:ENSDARG00000001729	4060	Down
	gene:ENSDARG00000069302	2965	Unchanged		gene:ENSDARG00000077664	1963	Down		gene:ENSDARG00000078355	5568	Down
	gene:ENSDARG00000010021	1578	Unchanged		gene:ENSDARG00000010332	4678	Down		gene:ENSDARG00000093003	1497	Down
	gene:ENSDARG00000054155	1445	Unchanged		gene:ENSDARG00000012942	3427	Down		gene:ENSDARG00000013082	1831	Down
	gene:ENSDARG00000013128	1684	Unchanged		gene:ENSDARG00000027465	1536	Down		gene:ENSDARG00000004576	3297	Down
	gene:ENSDARG00000068177	2681	Unchanged		gene:ENSDARG00000030949	1137	Down		gene:ENSDARG00000103137	2164	Down
	gene:ENSDARG00000038991	3466	Unchanged		gene:ENSDARG00000071594	1127	Down		gene:ENSDARG00000096689	2455	Down
	gene:ENSDARG00000058159	3775	Unchanged		gene:ENSDARG00000028379	1318	Down		gene:ENSDARG00000060639	4027	Down
	gene:ENSDARG00000103846	2339	Unchanged		gene:ENSDARG00000000540	6343	Down		gene:ENSDARG00000063049	3081	Down
	gene:ENSDARG00000010078	3659	Unchanged		gene:ENSDARG00000013266	3606	Down		gene:ENSDARG00000099771	3669	Down
	gene:ENSDARG00000015524	2311	Unchanged		gene:ENSDARG00000055540	1977	Down		gene:ENSDARG00000021372	2273	Down
	gene:ENSDARG00000043970	4829	Unchanged		gene:ENSDARG00000028327	2063	Down		gene:ENSDARG00000005679	6150	Down
	gene:ENSDARG00000043211	6081	Unchanged		gene:ENSDARG00000044820	2598	Down		gene:ENSDARG00000019160	2719	Down
	gene:ENSDARG00000018241	1737	Unchanged		gene:ENSDARG00000053459	3809	Down		gene:ENSDARG00000017569	3865	Down
	gene:ENSDARG00000008765	2304	Unchanged		gene:ENSDARG00000031915	2160	Down		gene:ENSDARG00000013076	2018	Down
	gene:ENSDARG00000016443	3207	Unchanged		gene:ENSDARG00000057672	1406	Down		gene:ENSDARG00000018285	3213	Down
	gene:ENSDARG00000004037	2926	Unchanged		gene:ENSDARG00000070898	1438	Down		gene:ENSDARG00000010789	4506	Down
	gene:ENSDARG00000042892	2293	Unchanged		gene:ENSDARG00000063385	8469	Down		gene:ENSDARG00000044954	6008	Down
	gene:ENSDARG00000058212	3549	Unchanged		gene:ENSDARG00000023988	3200	Down		gene:ENSDARG00000094332	3553	Down
	gene:ENSDARG00000103404	1390	Unchanged		gene:ENSDARG00000024967	2383	Down		gene:ENSDARG00000008377	6665	Down
	gene:ENSDARG00000003584	2602	Unchanged		gene:ENSDARG00000091869	1953	Down		gene:ENSDARG00000017454	3644	Down
	gene:ENSDARG00000016765	2169	Unchanged		gene:ENSDARG00000087574	3098	Down		gene:ENSDARG00000069409	2204	Down
	gene:ENSDARG00000030038	1206	Unchanged		gene:ENSDARG00000020699	4868	Down		gene:ENSDARG00000094709	3207	Down
	gene:ENSDARG00000040650	2001	Unchanged		gene:ENSDARG00000009315	2956	Down		gene:ENSDARG00000019116	1832	Down
	gene:ENSDARG00000041503	1290	Unchanged		gene:ENSDARG00000031495	1835	Down		gene:ENSDARG00000099235	1562	Down
	gene:ENSDARG00000086735	4352	Unchanged		gene:ENSDARG00000038879	2811	Down		gene:ENSDARG00000005468	3178	Down
	gene:ENSDARG00000045331	7024	Unchanged		gene:ENSDARG00000002127	3665	Down		gene:ENSDARG00000015863	3056	Down
	gene:ENSDARG00000011079	3058	Unchanged		gene:ENSDARG00000031680	1384	Down		gene:ENSDARG00000056394	7664	Down
	gene:ENSDARG00000046074	2118	Unchanged		gene:ENSDARG00000075369	2358	Down		gene:ENSDARG00000030756	4896	Down
	gene:ENSDARG00000074367	5359	Unchanged		gene:ENSDARG00000063535	6394	Down		gene:ENSDARG00000062269	6203	Down
	gene:ENSDARG00000063032	1279	Unchanged		gene:ENSDARG00000037353	2364	Down		gene:ENSDARG00000006584	4821	Down
	gene:ENSDARG00000026701	2461	Unchanged		gene:ENSDARG00000075758	1525	Down		gene:ENSDARG00000071868	5656	Down
	gene:ENSDARG00000031214	2757	Unchanged		gene:ENSDARG00000098175	3118	Down		gene:ENSDARG00000063159	3060	Down
	gene:ENSDARG00000071396	1322	Unchanged		gene:ENSDARG00000089355	6707	Down		gene:ENSDARG00000011233	1734	Down
	gene:ENSDARG00000002967	1421	Unchanged		gene:ENSDARG00000069342	4280	Down		gene:ENSDARG00000019881	2288	Down
	gene:ENSDARG00000021097	2553	Unchanged		gene:ENSDARG00000040334	1843	Down		gene:ENSDARG00000038784	1239	Down
	gene:ENSDARG00000094204	4151	Unchanged		gene:ENSDARG00000029252	2594	Down		gene:ENSDARG00000008239	1598	Down
	gene:ENSDARG00000043105	1358	Unchanged		gene:ENSDARG00000026540	2977	Down		gene:ENSDARG00000014085	1872	Down
	gene:ENSDARG00000002467	1774	Unchanged		gene:ENSDARG00000021806	2656	Down		gene:ENSDARG00000034825	3556	Down
	gene:ENSDARG00000043720	2211	Unchanged		gene:ENSDARG00000099049	1574	Down		gene:ENSDARG00000092407	3255	Down
	gene:ENSDARG00000042557	2416	Unchanged		gene:ENSDARG00000028581	1869	Down		gene:ENSDARG00000102976	1923	Down
	gene:ENSDARG00000007526	1593	Unchanged		gene:ENSDARG00000004864	1219	Down		gene:ENSDARG00000017386	2752	Down
	gene:ENSDARG00000034771	1823	Unchanged		gene:ENSDARG00000018890	1533	Down		gene:ENSDARG00000040161	1476	Down
	gene:ENSDARG00000016154	1899	Unchanged		gene:ENSDARG00000019360	3698	Down		gene:ENSDARG00000018898	2020	Down
	gene:ENSDARG00000044153	2225	Unchanged		gene:ENSDARG00000110634	3563	Down		gene:ENSDARG00000022000	2465	Down
	gene:ENSDARG00000014068	2615	Unchanged		gene:ENSDARG00000077237	7827	Down		gene:ENSDARG00000008765	2304	Down
	gene:ENSDARG00000061923	4147	Unchanged		gene:ENSDARG00000104478	3214	Down		gene:ENSDARG00000114067	5618	Down
	gene:ENSDARG00000058267	2667	Unchanged		gene:ENSDARG00000060282	1704	Down		gene:ENSDARG00000003035	4421	Down
	gene:ENSDARG00000024933	2413	Unchanged		gene:ENSDARG00000100854	2877	Down		gene:ENSDARG00000104242	2289	Down
	gene:ENSDARG00000104173	1784	Unchanged		gene:ENSDARG00000099412	5529	Down		gene:ENSDARG00000057986	7039	Down
	gene:ENSDARG00000100372	1995	Unchanged		gene:ENSDARG00000010400	2326	Down		gene:ENSDARG00000017023	2453	Down
	gene:ENSDARG00000075333	4139	Unchanged		gene:ENSDARG00000099156	2110	Down		gene:ENSDARG00000102583	2062	Down
	gene:ENSDARG00000103203	1527	Unchanged		gene:ENSDARG00000102674	6248	Down		gene:ENSDARG00000045691	2342	Down
	gene:ENSDARG00000007323	1743	Unchanged		gene:ENSDARG00000004774	2917	Down		gene:ENSDARG00000029615	1055	Down
	gene:ENSDARG00000003695	1574	Unchanged		gene:ENSDARG00000062267	7555	Down		gene:ENSDARG00000044255	1576	Down
	gene:ENSDARG00000052518	4413	Unchanged		gene:ENSDARG00000099455	3890	Down		gene:ENSDARG00000021147	2650	Down
	gene:ENSDARG00000008785	1806	Unchanged		gene:ENSDARG00000032353	1833	Down		gene:ENSDARG00000007774	5295	Down
	gene:ENSDARG00000009106	2371	Unchanged		gene:ENSDARG00000044956	2062	Down		gene:ENSDARG00000078768	4314	Down
	gene:ENSDARG00000098639	6134	Unchanged		gene:ENSDARG00000040310	7450	Down		gene:ENSDARG00000056491	2986	Down
	gene:ENSDARG00000026185	1663	Unchanged		gene:ENSDARG00000042005	2355	Down		gene:ENSDARG00000058719	4267	Down
	gene:ENSDARG00000105669	3867	Unchanged		gene:ENSDARG00000036212	3734	Down		gene:ENSDARG00000077515	6624	Down
	gene:ENSDARG00000035676	5641	Unchanged		gene:ENSDARG00000025820	1816	Down		gene:ENSDARG00000099428	3169	Down
	gene:ENSDARG00000103296	1451	Unchanged		gene:ENSDARG00000102291	5140	Down		gene:ENSDARG00000077307	2714	Down
	gene:ENSDARG00000062558	3186	Unchanged		gene:ENSDARG00000087752	2268	Down		gene:ENSDARG00000070435	1965	Down
	gene:ENSDARG00000011665	1609	Unchanged		gene:ENSDARG00000063079	4368	Down		gene:ENSDARG00000076128	3964	Down
	gene:ENSDARG00000021509	3969	Unchanged		gene:ENSDARG00000040179	1346	Down		gene:ENSDARG00000104034	3726	Down
	gene:ENSDARG00000023267	2475	Unchanged		gene:ENSDARG00000089456	2589	Down		gene:ENSDARG00000004451	1686	Down
	gene:ENSDARG00000013763	4674	Unchanged		gene:ENSDARG00000089227	4504	Down		gene:ENSDARG00000020377	4032	Down
	gene:ENSDARG00000006019	2684	Unchanged		gene:ENSDARG00000061169	5067	Down		gene:ENSDARG00000008022	3099	Down
	gene:ENSDARG00000103922	1281	Unchanged		gene:ENSDARG00000061865	2733	Down		gene:ENSDARG00000038863	4220	Down
	gene:ENSDARG00000016904	2831	Unchanged		gene:ENSDARG00000073881	2275	Down		gene:ENSDARG00000075984	614	Down
	gene:ENSDARG00000098605	1223	Unchanged		gene:ENSDARG00000035618	1546	Down		gene:ENSDARG00000071261	2625	Down
	gene:ENSDARG00000074533	3947	Unchanged		gene:ENSDARG00000099651	4618	Down		gene:ENSDARG00000019961	3345	Down
	gene:ENSDARG00000078500	1517	Unchanged		gene:ENSDARG00000017757	4762	Down		gene:ENSDARG00000075445	1308	Down
	gene:ENSDARG00000016516	937	Unchanged		gene:ENSDARG00000068148	2028	Down		gene:ENSDARG00000019459	2661	Down
	gene:ENSDARG00000039578	2476	Unchanged		gene:ENSDARG00000043923	3419	Down		gene:ENSDARG00000102064	2803	Down
	gene:ENSDARG00000013472	2956	Unchanged		gene:ENSDARG00000005108	3018	Down		gene:ENSDARG00000058459	7811	Down
	gene:ENSDARG00000017397	4601	Unchanged		gene:ENSDARG00000040861	2225	Down		gene:ENSDARG00000095783	3207	Down
	gene:ENSDARG00000019596	4046	Unchanged		gene:ENSDARG00000074759	4655	Down		gene:ENSDARG00000033367	1602	Down
	gene:ENSDARG00000057853	1522	Unchanged		gene:ENSDARG00000024651	1115	Down		gene:ENSDARG00000042727	1565	Down
	gene:ENSDARG00000074675	4146	Unchanged		gene:ENSDARG00000070084	1685	Down		gene:ENSDARG00000102061	2909	Down
	gene:ENSDARG00000042859	2320	Unchanged		gene:ENSDARG00000020718	1414	Down		gene:ENSDARG00000045606	2871	Down
	gene:ENSDARG00000010246	2313	Unchanged		gene:ENSDARG00000017571	2037	Down		gene:ENSDARG00000036645	2750	Down
	gene:ENSDARG00000055563	5132	Unchanged		gene:ENSDARG00000101763	2778	Down		gene:ENSDARG00000024311	1352	Down
	gene:ENSDARG00000002536	2466	Unchanged		gene:ENSDARG00000078850	3335	Down		gene:ENSDARG00000059951	1711	Down
	gene:ENSDARG00000006385	2306	Unchanged		gene:ENSDARG00000054312	2039	Down		gene:ENSDARG00000071594	1127	Down
	gene:ENSDARG00000054799	4162	Unchanged		gene:ENSDARG00000075567	1869	Down		gene:ENSDARG00000038991	3466	Down
	gene:ENSDARG00000018061	1507	Unchanged		gene:ENSDARG00000034080	3042	Down		gene:ENSDARG00000011141	4486	Down
	gene:ENSDARG00000037871	1722	Unchanged		gene:ENSDARG00000044345	4645	Down		gene:ENSDARG00000074226	1713	Down
	gene:ENSDARG00000017675	2302	Unchanged		gene:ENSDARG00000078546	2236	Down		gene:ENSDARG00000025577	2711	Down
	gene:ENSDARG00000091138	1817	Unchanged		gene:ENSDARG00000040161	1476	Down		gene:ENSDARG00000095891	2644	Down
	gene:ENSDARG00000011890	2229	Unchanged		gene:ENSDARG00000030824	5397	Down		gene:ENSDARG00000031240	9924	Down
	gene:ENSDARG00000008243	6359	Unchanged		gene:ENSDARG00000008765	2304	Down		gene:ENSDARG00000023958	1665	Down
	gene:ENSDARG00000007271	2610	Unchanged		gene:ENSDARG00000055510	1682	Down		gene:ENSDARG00000104693	8300	Down
	gene:ENSDARG00000008805	2356	Unchanged		gene:ENSDARG00000075624	2720	Down		gene:ENSDARG00000070084	1685	Down
	gene:ENSDARG00000069242	3085	Unchanged		gene:ENSDARG00000020982	2961	Down		gene:ENSDARG00000043275	1061	Down
	gene:ENSDARG00000035570	2743	Unchanged		gene:ENSDARG00000070228	5904	Down		gene:ENSDARG00000070048	1295	Down
	gene:ENSDARG00000014817	2455	Unchanged		gene:ENSDARG00000038348	3098	Down		gene:ENSDARG00000102493	2318	Down
	gene:ENSDARG00000074554	1823	Unchanged		gene:ENSDARG00000089204	1215	Down		gene:ENSDARG00000116692	958	Down
	gene:ENSDARG00000038075	1591	Unchanged		gene:ENSDARG00000059202	1594	Down		gene:ENSDARG00000011488	2589	Down
	gene:ENSDARG00000015224	3764	Unchanged		gene:ENSDARG00000004405	1880	Down		gene:ENSDARG00000043361	5226	Down
	gene:ENSDARG00000038785	2412	Unchanged		gene:ENSDARG00000011934	2624	Down		gene:ENSDARG00000030108	1667	Down
	gene:ENSDARG00000041699	3257	Unchanged		gene:ENSDARG00000040184	2737	Down		gene:ENSDARG00000098800	1215	Down
	gene:ENSDARG00000040730	2784	Unchanged		gene:ENSDARG00000073845	2991	Down		gene:ENSDARG00000076230	10501	Down
	gene:ENSDARG00000058444	3131	Unchanged		gene:ENSDARG00000110020	3812	Down		gene:ENSDARG00000078640	4013	Down
	gene:ENSDARG00000056268	2337	Unchanged		gene:ENSDARG00000003035	4421	Down		gene:ENSDARG00000061562	3281	Down
	gene:ENSDARG00000002267	1740	Unchanged		gene:ENSDARG00000062970	4401	Down		gene:ENSDARG00000078139	2157	Down
	gene:ENSDARG00000004870	2417	Unchanged		gene:ENSDARG00000044299	3021	Down		gene:ENSDARG00000071288	3072	Down
	gene:ENSDARG00000092610	2333	Unchanged		gene:ENSDARG00000101362	1514	Down		gene:ENSDARG00000076474	893	Down
	gene:ENSDARG00000028067	2641	Unchanged		gene:ENSDARG00000063309	4797	Down		gene:ENSDARG00000034195	5653	Down
	gene:ENSDARG00000088238	6136	Unchanged		gene:ENSDARG00000102889	2837	Down		gene:ENSDARG00000059256	1687	Down
	gene:ENSDARG00000041665	2383	Unchanged		gene:ENSDARG00000057328	1553	Down		gene:ENSDARG00000058943	2614	Down
	gene:ENSDARG00000035028	2124	Unchanged		gene:ENSDARG00000019280	5362	Down		gene:ENSDARG00000052082	1317	Down
	gene:ENSDARG00000036180	1603	Unchanged		gene:ENSDARG00000008142	2909	Down		gene:ENSDARG00000040640	5890	Down
	gene:ENSDARG00000053505	3263	Unchanged		gene:ENSDARG00000102091	2088	Down		gene:ENSDARG00000057707	2097	Down
	gene:ENSDARG00000019924	1596	Unchanged		gene:ENSDARG00000055759	3101	Down		gene:ENSDARG00000058984	4049	Down
	gene:ENSDARG00000010432	1955	Unchanged		gene:ENSDARG00000015990	6964	Down		gene:ENSDARG00000070553	2539	Down
	gene:ENSDARG00000015325	1004	Unchanged		gene:ENSDARG00000011506	2050	Down		gene:ENSDARG00000056628	2235	Down
	gene:ENSDARG00000010400	2326	Unchanged		gene:ENSDARG00000073787	1364	Down		gene:ENSDARG00000070461	3122	Down
	gene:ENSDARG00000098853	3220	Unchanged		gene:ENSDARG00000060980	4543	Down		gene:ENSDARG00000089213	7204	Down
	gene:ENSDARG00000045930	4834	Unchanged		gene:ENSDARG00000101660	4031	Down		gene:ENSDARG00000058287	1701	Down
	gene:ENSDARG00000045542	979	Unchanged		gene:ENSDARG00000008239	1598	Down		gene:ENSDARG00000016256	3738	Down
	gene:ENSDARG00000091512	4459	Unchanged		gene:ENSDARG00000043442	4908	Down		gene:ENSDARG00000011157	4184	Down
	gene:ENSDARG00000004774	2917	Unchanged		gene:ENSDARG00000099240	2950	Down		gene:ENSDARG00000099996	3064	Down
	gene:ENSDARG00000028699	2780	Unchanged		gene:ENSDARG00000051798	7094	Down		gene:ENSDARG00000011262	2942	Down
	gene:ENSDARG00000101975	2404	Unchanged		gene:ENSDARG00000040070	2109	Down		gene:ENSDARG00000101036	2135	Down
	gene:ENSDARG00000035152	4083	Unchanged		gene:ENSDARG00000011027	7050	Down		gene:ENSDARG00000077193	6294	Down
	gene:ENSDARG00000007836	1518	Unchanged		gene:ENSDARG00000061301	2967	Down		gene:ENSDARG00000051836	7042	Down
	gene:ENSDARG00000029479	1824	Unchanged		gene:ENSDARG00000052673	3230	Down		gene:ENSDARG00000020898	2656	Down
	gene:ENSDARG00000005926	1478	Unchanged		gene:ENSDARG00000020311	1963	Down		gene:ENSDARG00000056163	1355	Down
	gene:ENSDARG00000060366	4466	Unchanged		gene:ENSDARG00000014692	2098	Down		gene:ENSDARG00000036482	1546	Down
	gene:ENSDARG00000030913	5915	Unchanged		gene:ENSDARG00000075132	1741	Down		gene:ENSDARG00000039843	2899	Down
	gene:ENSDARG00000007278	8427	Unchanged		gene:ENSDARG00000089681	924	Down		gene:ENSDARG00000074367	5359	Down
	gene:ENSDARG00000026712	2264	Unchanged		gene:ENSDARG00000012467	2436	Down		gene:ENSDARG00000075735	3816	Down
	gene:ENSDARG00000099679	2311	Unchanged		gene:ENSDARG00000098540	4054	Down		gene:ENSDARG00000057867	2330	Down
	gene:ENSDARG00000015392	2806	Unchanged		gene:ENSDARG00000031198	1478	Down		gene:ENSDARG00000104344	1568	Down
	gene:ENSDARG00000062794	3446	Unchanged		gene:ENSDARG00000012874	4082	Down		gene:ENSDARG00000039871	1658	Down
	gene:ENSDARG00000018890	1533	Unchanged		gene:ENSDARG00000043509	611	Down		gene:ENSDARG00000061773	2553	Down
	gene:ENSDARG00000005115	2541	Unchanged		gene:ENSDARG00000002597	2547	Down		gene:ENSDARG00000091367	4840	Down
	gene:ENSDARG00000063194	6527	Unchanged		gene:ENSDARG00000016979	1625	Down		gene:ENSDARG00000039270	1804	Down
	gene:ENSDARG00000013655	2252	Unchanged		gene:ENSDARG00000076962	5086	Down		gene:ENSDARG00000104702	4525	Down
	gene:ENSDARG00000005840	1708	Unchanged		gene:ENSDARG00000043631	1110	Down		gene:ENSDARG00000090675	3748	Down
	gene:ENSDARG00000012025	2476	Unchanged		gene:ENSDARG00000069428	1427	Down		gene:ENSDARG00000074326	2915	Down
	gene:ENSDARG00000057151	2696	Unchanged		gene:ENSDARG00000069708	1829	Down		gene:ENSDARG00000092158	2678	Unchanged
	gene:ENSDARG00000014161	4504	Unchanged		gene:ENSDARG00000051768	5712	Down		gene:ENSDARG00000029856	1954	Unchanged
	gene:ENSDARG00000020201	2515	Unchanged		gene:ENSDARG00000075883	1482	Down		gene:ENSDARG00000070150	2393	Unchanged
	gene:ENSDARG00000012399	2304	Unchanged		gene:ENSDARG00000036190	895	Down		gene:ENSDARG00000042571	1281	Unchanged
	gene:ENSDARG00000098114	2028	Unchanged		gene:ENSDARG00000007812	3386	Down		gene:ENSDARG00000040334	1843	Unchanged
	gene:ENSDARG00000008370	3578	Unchanged		gene:ENSDARG00000030608	3535	Down		gene:ENSDARG00000033768	1938	Unchanged
	gene:ENSDARG00000056649	1624	Unchanged		gene:ENSDARG00000008105	1387	Down		gene:ENSDARG00000017500	5699	Unchanged
	gene:ENSDARG00000053574	4871	Unchanged		gene:ENSDARG00000068157	3795	Down		gene:ENSDARG00000059812	6698	Unchanged
	gene:ENSDARG00000062970	4401	Unchanged		gene:ENSDARG00000070085	2652	Down		gene:ENSDARG00000010752	4146	Unchanged
	gene:ENSDARG00000053959	1481	Unchanged		gene:ENSDARG00000059035	3439	Down		gene:ENSDARG00000031495	1835	Unchanged
	gene:ENSDARG00000079457	2913	Unchanged		gene:ENSDARG00000041878	1804	Down		gene:ENSDARG00000098304	5341	Unchanged
	gene:ENSDARG00000074697	1359	Unchanged		gene:ENSDARG00000010681	5536	Down		gene:ENSDARG00000001241	2155	Unchanged
	gene:ENSDARG00000070151	4039	Unchanged		gene:ENSDARG00000062055	2825	Down		gene:ENSDARG00000016181	4048	Unchanged
	gene:ENSDARG00000101270	2957	Unchanged		gene:ENSDARG00000037514	2138	Down		gene:ENSDARG00000102624	2287	Unchanged
	gene:ENSDARG00000019362	3855	Unchanged		gene:ENSDARG00000045248	925	Down		gene:ENSDARG00000068582	5054	Unchanged
	gene:ENSDARG00000097302	1581	Unchanged		gene:ENSDARG00000038308	1650	Down		gene:ENSDARG00000060102	7124	Unchanged
	gene:ENSDARG00000054458	6941	Unchanged		gene:ENSDARG00000078328	4181	Down		gene:ENSDARG00000037238	2834	Unchanged
	gene:ENSDARG00000103856	2221	Unchanged		gene:ENSDARG00000053166	1741	Down		gene:ENSDARG00000007764	2925	Unchanged
	gene:ENSDARG00000079578	1911	Unchanged		gene:ENSDARG00000014569	4165	Down		gene:ENSDARG00000033489	2891	Unchanged
	gene:ENSDARG00000021806	2656	Unchanged		gene:ENSDARG00000020467	3020	Down		gene:ENSDARG00000059843	5390	Unchanged
	gene:ENSDARG00000056623	3380	Unchanged		gene:ENSDARG00000104409	5146	Down		gene:ENSDARG00000052348	3711	Unchanged
	gene:ENSDARG00000012820	2039	Unchanged		gene:ENSDARG00000101094	7356	Down		gene:ENSDARG00000069401	2098	Unchanged
	gene:ENSDARG00000078929	2174	Unchanged		gene:ENSDARG00000116058	3617	Down		gene:ENSDARG00000078850	3335	Unchanged
	gene:ENSDARG00000045306	1648	Unchanged		gene:ENSDARG00000016871	2072	Down		gene:ENSDARG00000070801	6746	Unchanged
	gene:ENSDARG00000040510	1686	Unchanged		gene:ENSDARG00000018797	887	Down		gene:ENSDARG00000094977	2994	Unchanged
	gene:ENSDARG00000039601	913	Unchanged		gene:ENSDARG00000005679	6150	Down		gene:ENSDARG00000078473	3802	Unchanged
	gene:ENSDARG00000086911	1566	Unchanged		gene:ENSDARG00000059409	4335	Down		gene:ENSDARG00000027046	3024	Unchanged
	gene:ENSDARG00000069175	2648	Unchanged		gene:ENSDARG00000094850	1079	Down		gene:ENSDARG00000100854	2877	Unchanged
	gene:ENSDARG00000004297	2796	Unchanged		gene:ENSDARG00000094300	1653	Down		gene:ENSDARG00000008184	6798	Unchanged
	gene:ENSDARG00000003189	3382	Unchanged		gene:ENSDARG00000009851	2060	Down		gene:ENSDARG00000062237	2194	Unchanged
	gene:ENSDARG00000078383	1146	Unchanged		gene:ENSDARG00000000542	6265	Down		gene:ENSDARG00000033285	1041	Unchanged
	gene:ENSDARG00000036868	1969	Unchanged		gene:ENSDARG00000018914	3023	Down		gene:ENSDARG00000039125	3735	Unchanged
	gene:ENSDARG00000018461	1070	Unchanged		gene:ENSDARG00000017199	2749	Down		gene:ENSDARG00000014324	3809	Unchanged
	gene:ENSDARG00000074057	2124	Unchanged		gene:ENSDARG00000008803	3771	Down		gene:ENSDARG00000092610	2333	Unchanged
	gene:ENSDARG00000094899	1342	Unchanged		gene:ENSDARG00000022303	3041	Down		gene:ENSDARG00000020334	7078	Unchanged
	gene:ENSDARG00000103025	3182	Unchanged		gene:ENSDARG00000011958	2018	Down		gene:ENSDARG00000098443	1505	Unchanged
	gene:ENSDARG00000026170	4642	Unchanged		gene:ENSDARG00000045789	4764	Down		gene:ENSDARG00000011743	4782	Unchanged
	gene:ENSDARG00000093999	2067	Unchanged		gene:ENSDARG00000009106	2371	Down		gene:ENSDARG00000076913	5172	Unchanged
	gene:ENSDARG00000026834	2358	Unchanged		gene:ENSDARG00000045422	1268	Down		gene:ENSDARG00000090447	2771	Unchanged
	gene:ENSDARG00000038064	1418	Unchanged		gene:ENSDARG00000017397	4601	Down		gene:ENSDARG00000021991	4419	Unchanged
	gene:ENSDARG00000101291	3239	Unchanged		gene:ENSDARG00000039752	3620	Down		gene:ENSDARG00000005774	4367	Unchanged
	gene:ENSDARG00000043451	1759	Unchanged		gene:ENSDARG00000099640	1561	Down		gene:ENSDARG00000062137	4970	Unchanged
	gene:ENSDARG00000098753	3398	Unchanged		gene:ENSDARG00000059701	5403	Down		gene:ENSDARG00000016484	1906	Unchanged
	gene:ENSDARG00000042571	1281	Unchanged		gene:ENSDARG00000008278	2860	Down		gene:ENSDARG00000013946	2973	Unchanged
	gene:ENSDARG00000032013	2252	Unchanged		gene:ENSDARG00000102483	7806	Down		gene:ENSDARG00000017595	4417	Unchanged
	gene:ENSDARG00000104066	2334	Unchanged		gene:ENSDARG00000036956	5881	Down		gene:ENSDARG00000071031	2918	Unchanged
	gene:ENSDARG00000079350	5977	Unchanged		gene:ENSDARG00000011125	963	Down		gene:ENSDARG00000032866	921	Unchanged
	gene:ENSDARG00000042341	1949	Unchanged		gene:ENSDARG00000102865	1546	Down		gene:ENSDARG00000010098	2959	Unchanged
	gene:ENSDARG00000005675	2553	Unchanged		gene:ENSDARG00000015016	8243	Down		gene:ENSDARG00000028335	2593	Unchanged
	gene:ENSDARG00000012871	2193	Unchanged		gene:ENSDARG00000009299	3407	Down		gene:ENSDARG00000057238	3463	Unchanged
	gene:ENSDARG00000055974	947	Unchanged		gene:ENSDARG00000099766	1459	Down		gene:ENSDARG00000012432	2069	Unchanged
	gene:ENSDARG00000015352	2522	Unchanged		gene:ENSDARG00000098114	2028	Down		gene:ENSDARG00000009871	917	Unchanged
	gene:ENSDARG00000045911	6019	Unchanged		gene:ENSDARG00000002305	2829	Down		gene:ENSDARG00000111877	5567	Unchanged
	gene:ENSDARG00000010823	2075	Unchanged		gene:ENSDARG00000089607	1257	Down		gene:ENSDARG00000027397	5862	Unchanged
	gene:ENSDARG00000027428	1197	Unchanged		gene:ENSDARG00000013961	4562	Down		gene:ENSDARG00000101120	6932	Unchanged
	gene:ENSDARG00000022952	4260	Unchanged		gene:ENSDARG00000013830	2288	Down		gene:ENSDARG00000078888	7680	Unchanged
	gene:ENSDARG00000038397	2539	Unchanged		gene:ENSDARG00000029944	4071	Down		gene:ENSDARG00000008803	3771	Unchanged
	gene:ENSDARG00000004261	2010	Unchanged		gene:ENSDARG00000012199	4612	Down		gene:ENSDARG00000011418	1154	Unchanged
	gene:ENSDARG00000089626	991	Unchanged		gene:ENSDARG00000045306	1648	Down		gene:ENSDARG00000045298	2996	Unchanged
	gene:ENSDARG00000017143	2339	Unchanged		gene:ENSDARG00000044282	3966	Down		gene:ENSDARG00000009031	4370	Unchanged
	gene:ENSDARG00000018914	3023	Unchanged		gene:ENSDARG00000062487	2111	Down		gene:ENSDARG00000006859	6022	Unchanged
	gene:ENSDARG00000078130	2701	Unchanged		gene:ENSDARG00000076474	893	Down		gene:ENSDARG00000077037	5602	Unchanged
	gene:ENSDARG00000014591	1560	Unchanged		gene:ENSDARG00000062116	1218	Down		gene:ENSDARG00000063187	1947	Unchanged
	gene:ENSDARG00000020079	1999	Unchanged		gene:ENSDARG00000034825	3556	Down		gene:ENSDARG00000092181	5446	Unchanged
	gene:ENSDARG00000051793	4798	Unchanged		gene:ENSDARG00000069298	3278	Down		gene:ENSDARG00000013058	2873	Unchanged
	gene:ENSDARG00000020623	1981	Unchanged		gene:ENSDARG00000075416	963	Down		gene:ENSDARG00000063031	8876	Unchanged
	gene:ENSDARG00000077870	1041	Unchanged		gene:ENSDARG00000055129	2348	Down		gene:ENSDARG00000031302	2547	Unchanged
	gene:ENSDARG00000036994	5843	Unchanged		gene:ENSDARG00000045367	1588	Down		gene:ENSDARG00000099240	2950	Unchanged
	gene:ENSDARG00000103340	2440	Unchanged		gene:ENSDARG00000025948	2318	Down		gene:ENSDARG00000038847	962	Unchanged
	gene:ENSDARG00000104817	4462	Unchanged		gene:ENSDARG00000015824	2988	Down		gene:ENSDARG00000024561	3839	Unchanged
	gene:ENSDARG00000020913	1993	Unchanged		gene:ENSDARG00000091367	4840	Down		gene:ENSDARG00000023237	7057	Unchanged
	gene:ENSDARG00000034518	1326	Unchanged		gene:ENSDARG00000046010	8515	Down		gene:ENSDARG00000104278	1917	Unchanged
	gene:ENSDARG00000098627	2558	Unchanged		gene:ENSDARG00000070012	1931	Down		gene:ENSDARG00000099766	1459	Unchanged
	gene:ENSDARG00000055536	1169	Unchanged		gene:ENSDARG00000016093	3376	Down		gene:ENSDARG00000051921	2735	Unchanged
	gene:ENSDARG00000105045	3258	Unchanged		gene:ENSDARG00000091655	1040	Down		gene:ENSDARG00000060980	4543	Unchanged
	gene:ENSDARG00000014373	2856	Unchanged		gene:ENSDARG00000003920	4930	Down		gene:ENSDARG00000105177	5157	Unchanged
	gene:ENSDARG00000087402	4826	Unchanged		gene:ENSDARG00000102746	2207	Down		gene:ENSDARG00000005625	2577	Unchanged
	gene:ENSDARG00000055113	4200	Unchanged		gene:ENSDARG00000018840	3918	Down		gene:ENSDARG00000052150	4379	Unchanged
	gene:ENSDARG00000015161	1574	Unchanged		gene:ENSDARG00000089033	2556	Down		gene:ENSDARG00000074623	3611	Unchanged
	gene:ENSDARG00000040854	1898	Unchanged		gene:ENSDARG00000038543	2686	Down		gene:ENSDARG00000007438	1252	Unchanged
	gene:ENSDARG00000024398	1760	Unchanged		gene:ENSDARG00000045563	2256	Down		gene:ENSDARG00000029063	4888	Unchanged
	gene:ENSDARG00000099973	3794	Unchanged		gene:ENSDARG00000062794	3446	Down		gene:ENSDARG00000005941	5937	Unchanged
	gene:ENSDARG00000010407	3304	Unchanged		gene:ENSDARG00000039613	2102	Down		gene:ENSDARG00000031434	3082	Unchanged
	gene:ENSDARG00000045776	1573	Unchanged		gene:ENSDARG00000056128	4259	Down		gene:ENSDARG00000036658	3012	Unchanged
	gene:ENSDARG00000042522	1618	Unchanged		gene:ENSDARG00000025699	3702	Down		gene:ENSDARG00000020986	1583	Unchanged
	gene:ENSDARG00000053485	3880	Unchanged		gene:ENSDARG00000099235	1562	Down		gene:ENSDARG00000007960	4413	Unchanged
	gene:ENSDARG00000042989	4037	Unchanged		gene:ENSDARG00000056666	2045	Down		gene:ENSDARG00000020465	2441	Unchanged
	gene:ENSDARG00000069056	4422	Unchanged		gene:ENSDARG00000104889	3774	Down		gene:ENSDARG00000077516	8798	Unchanged
	gene:ENSDARG00000045692	1988	Unchanged		gene:ENSDARG00000069279	1810	Down		gene:ENSDARG00000098348	2250	Unchanged
	gene:ENSDARG00000052334	1562	Unchanged		gene:ENSDARG00000059279	2860	Down		gene:ENSDARG00000101445	2503	Unchanged
	gene:ENSDARG00000020979	3525	Unchanged		gene:ENSDARG00000003776	5883	Down		gene:ENSDARG00000018110	5449	Unchanged
	gene:ENSDARG00000007863	2920	Unchanged		gene:ENSDARG00000034777	1236	Down		gene:ENSDARG00000104530	9304	Unchanged
	gene:ENSDARG00000035631	1513	Unchanged		gene:ENSDARG00000046106	1294	Down		gene:ENSDARG00000003398	5139	Unchanged
	gene:ENSDARG00000010051	1308	Unchanged		gene:ENSDARG00000063229	7067	Down		gene:ENSDARG00000010481	2050	Unchanged
	gene:ENSDARG00000039162	3635	Unchanged		gene:ENSDARG00000019746	3772	Down		gene:ENSDARG00000033099	5802	Unchanged
	gene:ENSDARG00000043640	1808	Unchanged		gene:ENSDARG00000044090	2722	Down		gene:ENSDARG00000102566	1540	Unchanged
	gene:ENSDARG00000068125	1651	Unchanged		gene:ENSDARG00000114883	2237	Down		gene:ENSDARG00000001734	2125	Unchanged
	gene:ENSDARG00000045228	1514	Unchanged		gene:ENSDARG00000052348	3711	Down		gene:ENSDARG00000044669	5096	Unchanged
	gene:ENSDARG00000060362	2356	Unchanged		gene:ENSDARG00000079723	9907	Down		gene:ENSDARG00000041362	2967	Unchanged
	gene:ENSDARG00000101652	2919	Unchanged		gene:ENSDARG00000003531	2966	Unchanged		gene:ENSDARG00000095947	2935	Unchanged
	gene:ENSDARG00000017037	2448	Unchanged		gene:ENSDARG00000056186	2793	Unchanged		gene:ENSDARG00000100013	7502	Unchanged
	gene:ENSDARG00000100773	2278	Unchanged		gene:ENSDARG00000074889	1827	Unchanged		gene:ENSDARG00000061490	3913	Unchanged
	gene:ENSDARG00000053586	2023	Unchanged		gene:ENSDARG00000035598	5204	Unchanged		gene:ENSDARG00000009950	1041	Unchanged
	gene:ENSDARG00000042533	1114	Unchanged		gene:ENSDARG00000003860	2793	Unchanged		gene:ENSDARG00000023190	3496	Unchanged
	gene:ENSDARG00000016514	1888	Unchanged		gene:ENSDARG00000078133	7078	Unchanged		gene:ENSDARG00000027590	2299	Unchanged
	gene:ENSDARG00000076888	3552	Unchanged		gene:ENSDARG00000019345	3396	Unchanged		gene:ENSDARG00000002403	1923	Unchanged
	gene:ENSDARG00000035433	1100	Unchanged		gene:ENSDARG00000031214	2757	Unchanged		gene:ENSDARG00000078904	6023	Unchanged
	gene:ENSDARG00000070623	846	Unchanged		gene:ENSDARG00000053956	7436	Unchanged		gene:ENSDARG00000102891	3643	Unchanged
	gene:ENSDARG00000035986	2048	Unchanged		gene:ENSDARG00000014439	7270	Unchanged		gene:ENSDARG00000012519	7799	Unchanged
	gene:ENSDARG00000040407	3430	Unchanged		gene:ENSDARG00000004160	1816	Unchanged		gene:ENSDARG00000098605	1223	Unchanged
	gene:ENSDARG00000003200	3385	Unchanged		gene:ENSDARG00000077546	3992	Unchanged		gene:ENSDARG00000019596	4046	Unchanged
	gene:ENSDARG00000104943	1466	Unchanged		gene:ENSDARG00000026577	1734	Unchanged		gene:ENSDARG00000013078	3681	Unchanged
	gene:ENSDARG00000000086	5681	Unchanged		gene:ENSDARG00000005191	1922	Unchanged		gene:ENSDARG00000002128	1993	Unchanged
	gene:ENSDARG00000003931	2142	Unchanged		gene:ENSDARG00000006600	2105	Unchanged		gene:ENSDARG00000016837	1345	Unchanged
	gene:ENSDARG00000039363	4644	Unchanged		gene:ENSDARG00000099339	2629	Unchanged		gene:ENSDARG00000016855	564	Unchanged
	gene:ENSDARG00000056127	1477	Unchanged		gene:ENSDARG00000092671	3599	Unchanged		gene:ENSDARG00000061108	10791	Unchanged
	gene:ENSDARG00000057986	7039	Unchanged		gene:ENSDARG00000076228	4775	Unchanged		gene:ENSDARG00000098273	1946	Unchanged
	gene:ENSDARG00000014333	1695	Unchanged		gene:ENSDARG00000011783	5371	Unchanged		gene:ENSDARG00000061187	2989	Unchanged
	gene:ENSDARG00000012192	1873	Unchanged		gene:ENSDARG00000115383	4276	Unchanged		gene:ENSDARG00000079886	1761	Unchanged
	gene:ENSDARG00000025350	1018	Unchanged		gene:ENSDARG00000014068	2615	Unchanged		gene:ENSDARG00000079329	2617	Unchanged
	gene:ENSDARG00000063218	2709	Unchanged		gene:ENSDARG00000101120	6932	Unchanged		gene:ENSDARG00000043055	3426	Unchanged
	gene:ENSDARG00000016427	2116	Unchanged		gene:ENSDARG00000075349	6445	Unchanged		gene:ENSDARG00000015325	1004	Unchanged
	gene:ENSDARG00000009473	4212	Unchanged		gene:ENSDARG00000016181	4048	Unchanged		gene:ENSDARG00000016156	1700	Unchanged
	gene:ENSDARG00000037046	3220	Unchanged		gene:ENSDARG00000009607	2968	Unchanged		gene:ENSDARG00000077513	1675	Unchanged
	gene:ENSDARG00000008447	2326	Unchanged		gene:ENSDARG00000017423	3623	Unchanged		gene:ENSDARG00000045373	2661	Unchanged
	gene:ENSDARG00000099749	1525	Unchanged		gene:ENSDARG00000071395	4445	Unchanged		gene:ENSDARG00000099635	2351	Unchanged
	gene:ENSDARG00000101018	6952	Unchanged		gene:ENSDARG00000055753	3181	Unchanged		gene:ENSDARG00000056165	1924	Unchanged
	gene:ENSDARG00000015126	2013	Unchanged		gene:ENSDARG00000060298	7559	Unchanged		gene:ENSDARG00000037865	1873	Unchanged
	gene:ENSDARG00000024311	1352	Unchanged		gene:ENSDARG00000078535	4664	Unchanged		gene:ENSDARG00000104186	2096	Unchanged
	gene:ENSDARG00000099885	3487	Unchanged		gene:ENSDARG00000052386	1797	Unchanged		gene:ENSDARG00000098317	3066	Unchanged
	gene:ENSDARG00000013968	2409	Unchanged		gene:ENSDARG00000055837	5965	Unchanged		gene:ENSDARG00000045680	3794	Unchanged
	gene:ENSDARG00000061854	1890	Unchanged		gene:ENSDARG00000026723	2415	Unchanged		gene:ENSDARG00000058693	3766	Unchanged
	gene:ENSDARG00000089357	2233	Unchanged		gene:ENSDARG00000031494	9335	Unchanged		gene:ENSDARG00000038967	2958	Unchanged
	gene:ENSDARG00000006044	2904	Unchanged		gene:ENSDARG00000014532	1587	Unchanged		gene:ENSDARG00000059398	1917	Unchanged
	gene:ENSDARG00000000019	2758	Unchanged		gene:ENSDARG00000077126	2488	Unchanged		gene:ENSDARG00000071566	2233	Unchanged
	gene:ENSDARG00000056741	2273	Unchanged		gene:ENSDARG00000059553	6361	Unchanged		gene:ENSDARG00000010052	5336	Unchanged
	gene:ENSDARG00000052244	7888	Unchanged		gene:ENSDARG00000018953	1826	Unchanged		gene:ENSDARG00000037358	3274	Unchanged
	gene:ENSDARG00000109289	5598	Unchanged		gene:ENSDARG00000011219	3363	Unchanged		gene:ENSDARG00000100850	3116	Unchanged
	gene:ENSDARG00000015070	2016	Unchanged		gene:ENSDARG00000006094	7891	Unchanged		gene:ENSDARG00000070187	4382	Unchanged
	gene:ENSDARG00000018953	1826	Unchanged		gene:ENSDARG00000005462	7710	Unchanged		gene:ENSDARG00000076179	7324	Unchanged
	gene:ENSDARG00000076317	2538	Unchanged		gene:ENSDARG00000058984	4049	Unchanged		gene:ENSDARG00000040538	1836	Unchanged
	gene:ENSDARG00000091124	2110	Unchanged		gene:ENSDARG00000045540	6275	Unchanged		gene:ENSDARG00000019732	1775	Unchanged
	gene:ENSDARG00000014430	5252	Unchanged		gene:ENSDARG00000018562	1170	Unchanged		gene:ENSDARG00000004131	8188	Unchanged
	gene:ENSDARG00000013095	3045	Unchanged		gene:ENSDARG00000004132	5123	Unchanged		gene:ENSDARG00000009735	4696	Unchanged
	gene:ENSDARG00000042319	2391	Unchanged		gene:ENSDARG00000010052	5336	Unchanged		gene:ENSDARG00000041908	1856	Unchanged
	gene:ENSDARG00000000151	2292	Unchanged		gene:ENSDARG00000069339	6167	Unchanged		gene:ENSDARG00000052522	4211	Unchanged
	gene:ENSDARG00000002710	3219	Unchanged		gene:ENSDARG00000059768	7025	Unchanged		gene:ENSDARG00000043643	5447	Unchanged
	gene:ENSDARG00000055945	3594	Unchanged		gene:ENSDARG00000014571	3349	Unchanged		gene:ENSDARG00000036549	2358	Unchanged
	gene:ENSDARG00000019572	1620	Unchanged		gene:ENSDARG00000099654	1800	Unchanged		gene:ENSDARG00000004636	4190	Unchanged
	gene:ENSDARG00000010918	2958	Unchanged		gene:ENSDARG00000026630	4411	Unchanged		gene:ENSDARG00000104943	1466	Unchanged
	gene:ENSDARG00000062237	2194	Unchanged		gene:ENSDARG00000007745	3965	Unchanged		gene:ENSDARG00000099692	1574	Unchanged
	gene:ENSDARG00000103266	2827	Unchanged		gene:ENSDARG00000032264	4276	Unchanged		gene:ENSDARG00000020204	6173	Unchanged
	gene:ENSDARG00000014474	1965	Unchanged		gene:ENSDARG00000009629	5284	Unchanged		gene:ENSDARG00000059604	3848	Unchanged
	gene:ENSDARG00000023396	2264	Unchanged		gene:ENSDARG00000005606	4637	Unchanged		gene:ENSDARG00000011605	3123	Unchanged
	gene:ENSDARG00000035095	1769	Unchanged		gene:ENSDARG00000098201	4444	Unchanged		gene:ENSDARG00000005536	2123	Unchanged
	gene:ENSDARG00000032129	2281	Unchanged		gene:ENSDARG00000100528	1068	Unchanged		gene:ENSDARG00000052833	2217	Unchanged
	gene:ENSDARG00000030781	1547	Unchanged		gene:ENSDARG00000086104	4370	Unchanged		gene:ENSDARG00000100497	2102	Unchanged
	gene:ENSDARG00000009505	1635	Unchanged		gene:ENSDARG00000016594	1961	Unchanged		gene:ENSDARG00000102403	2625	Unchanged
	gene:ENSDARG00000037559	4223	Unchanged		gene:ENSDARG00000012818	2453	Unchanged		gene:ENSDARG00000075323	3640	Unchanged
	gene:ENSDARG00000024109	1916	Unchanged		gene:ENSDARG00000053805	1197	Unchanged		gene:ENSDARG00000058710	2900	Unchanged
	gene:ENSDARG00000002304	853	Unchanged		gene:ENSDARG00000037871	1722	Unchanged		gene:ENSDARG00000061508	2951	Unchanged
	gene:ENSDARG00000019326	2312	Unchanged		gene:ENSDARG00000006397	1900	Unchanged		gene:ENSDARG00000058522	4704	Unchanged
	gene:ENSDARG00000000103	7446	Unchanged		gene:ENSDARG00000088123	5476	Unchanged		gene:ENSDARG00000010246	2313	Unchanged
	gene:ENSDARG00000062116	1218	Unchanged		gene:ENSDARG00000011662	4302	Unchanged		gene:ENSDARG00000035535	4309	Unchanged
	gene:ENSDARG00000089230	4713	Unchanged		gene:ENSDARG00000078073	1396	Unchanged		gene:ENSDARG00000003213	3533	Unchanged
	gene:ENSDARG00000040280	1553	Unchanged		gene:ENSDARG00000100011	6099	Unchanged		gene:ENSDARG00000034693	6758	Unchanged
	gene:ENSDARG00000002215	2167	Unchanged		gene:ENSDARG00000021556	2458	Unchanged		gene:ENSDARG00000060238	8528	Unchanged
	gene:ENSDARG00000104409	5146	Unchanged		gene:ENSDARG00000053505	3263	Unchanged		gene:ENSDARG00000013729	1561	Unchanged
	gene:ENSDARG00000104702	4525	Unchanged		gene:ENSDARG00000010238	1874	Unchanged		gene:ENSDARG00000076473	4732	Unchanged
	gene:ENSDARG00000003938	2421	Unchanged		gene:ENSDARG00000103200	2559	Unchanged		gene:ENSDARG00000012684	5951	Unchanged
	gene:ENSDARG00000102874	2950	Unchanged		gene:ENSDARG00000090675	3748	Unchanged		gene:ENSDARG00000070097	3587	Unchanged
	gene:ENSDARG00000015998	4865	Unchanged		gene:ENSDARG00000027734	2640	Unchanged		gene:ENSDARG00000044304	3452	Unchanged
	gene:ENSDARG00000071450	4083	Unchanged		gene:ENSDARG00000016867	1981	Unchanged		gene:ENSDARG00000059725	757	Unchanged
	gene:ENSDARG00000103578	1609	Unchanged		gene:ENSDARG00000063187	1947	Unchanged		gene:ENSDARG00000012002	4488	Unchanged
	gene:ENSDARG00000090581	1388	Unchanged		gene:ENSDARG00000019426	9945	Unchanged		gene:ENSDARG00000103422	8380	Unchanged
	gene:ENSDARG00000008678	1294	Unchanged		gene:ENSDARG00000092136	1026	Unchanged		gene:ENSDARG00000115862	4853	Unchanged
	gene:ENSDARG00000091831	2626	Unchanged		gene:ENSDARG00000036100	4866	Unchanged		gene:ENSDARG00000105243	8047	Unchanged
	gene:ENSDARG00000078585	4684	Unchanged		gene:ENSDARG00000058323	1689	Unchanged		gene:ENSDARG00000007791	2883	Unchanged
	gene:ENSDARG00000027966	1079	Unchanged		gene:ENSDARG00000043055	3426	Unchanged		gene:ENSDARG00000054122	3600	Unchanged
	gene:ENSDARG00000038881	1900	Unchanged		gene:ENSDARG00000020345	5536	Unchanged		gene:ENSDARG00000013542	3529	Unchanged
	gene:ENSDARG00000060150	4900	Unchanged		gene:ENSDARG00000003068	5133	Unchanged		gene:ENSDARG00000075194	2182	Unchanged
	gene:ENSDARG00000030448	2851	Unchanged		gene:ENSDARG00000004173	4131	Unchanged		gene:ENSDARG00000000018	3013	Unchanged
	gene:ENSDARG00000092954	937	Unchanged		gene:ENSDARG00000028559	1520	Unchanged		gene:ENSDARG00000102674	6248	Unchanged
	gene:ENSDARG00000036043	2474	Unchanged		gene:ENSDARG00000038302	3156	Unchanged		gene:ENSDARG00000098627	2558	Unchanged
	gene:ENSDARG00000018145	1278	Unchanged		gene:ENSDARG00000025212	7259	Unchanged		gene:ENSDARG00000006524	6394	Unchanged
	gene:ENSDARG00000055314	6239	Unchanged		gene:ENSDARG00000035872	2297	Unchanged		gene:ENSDARG00000032951	2315	Unchanged
	gene:ENSDARG00000014015	3015	Unchanged		gene:ENSDARG00000022424	3505	Unchanged		gene:ENSDARG00000055162	3779	Unchanged
	gene:ENSDARG00000020405	1588	Unchanged		gene:ENSDARG00000001676	1652	Unchanged		gene:ENSDARG00000079374	7626	Unchanged
	gene:ENSDARG00000031956	2958	Unchanged		gene:ENSDARG00000005359	2111	Unchanged		gene:ENSDARG00000054007	1493	Unchanged
	gene:ENSDARG00000099358	2250	Unchanged		gene:ENSDARG00000075194	2182	Unchanged		gene:ENSDARG00000061723	3183	Unchanged
	gene:ENSDARG00000014230	1889	Unchanged		gene:ENSDARG00000005458	3222	Unchanged		gene:ENSDARG00000016117	2995	Unchanged
	gene:ENSDARG00000012625	2977	Unchanged		gene:ENSDARG00000020218	4243	Unchanged		gene:ENSDARG00000054778	4538	Unchanged
	gene:ENSDARG00000101074	2659	Unchanged		gene:ENSDARG00000016256	3738	Unchanged		gene:ENSDARG00000036675	1564	Unchanged
	gene:ENSDARG00000070801	6746	Unchanged		gene:ENSDARG00000075672	2940	Unchanged		gene:ENSDARG00000079067	3499	Unchanged
	gene:ENSDARG00000016138	1150	Unchanged		gene:ENSDARG00000041243	7696	Unchanged		gene:ENSDARG00000001549	2868	Unchanged
	gene:ENSDARG00000045248	925	Unchanged		gene:ENSDARG00000056079	5771	Unchanged		gene:ENSDARG00000086550	4029	Unchanged
	gene:ENSDARG00000058128	3780	Unchanged		gene:ENSDARG00000012982	11386	Unchanged		gene:ENSDARG00000002826	1770	Unchanged
	gene:ENSDARG00000012603	1802	Unchanged		gene:ENSDARG00000018073	1248	Unchanged		gene:ENSDARG00000075721	2255	Unchanged
	gene:ENSDARG00000031795	3347	Unchanged		gene:ENSDARG00000070124	6761	Unchanged		gene:ENSDARG00000024651	1115	Unchanged
	gene:ENSDARG00000061185	1652	Unchanged		gene:ENSDARG00000002077	1243	Unchanged		gene:ENSDARG00000036190	895	Unchanged
	gene:ENSDARG00000017126	5250	Unchanged		gene:ENSDARG00000074379	1124	Unchanged		gene:ENSDARG00000037928	3693	Unchanged
	gene:ENSDARG00000076988	4066	Unchanged		gene:ENSDARG00000006889	2871	Unchanged		gene:ENSDARG00000062263	2928	Unchanged
	gene:ENSDARG00000042876	1896	Unchanged		gene:ENSDARG00000086458	2287	Unchanged		gene:ENSDARG00000018190	4613	Unchanged
	gene:ENSDARG00000020759	4172	Unchanged		gene:ENSDARG00000099730	2387	Unchanged		gene:ENSDARG00000053466	3846	Unchanged
	gene:ENSDARG00000077299	1794	Unchanged		gene:ENSDARG00000026183	827	Unchanged		gene:ENSDARG00000012399	2304	Unchanged
	gene:ENSDARG00000098080	2776	Unchanged		gene:ENSDARG00000044016	5010	Unchanged		gene:ENSDARG00000056717	3556	Unchanged
	gene:ENSDARG00000015164	2956	Unchanged		gene:ENSDARG00000059209	1325	Unchanged		gene:ENSDARG00000076416	8247	Unchanged
	gene:ENSDARG00000045359	3239	Unchanged		gene:ENSDARG00000001249	1268	Unchanged		gene:ENSDARG00000015889	2379	Unchanged
	gene:ENSDARG00000103507	2025	Unchanged		gene:ENSDARG00000077361	10794	Unchanged		gene:ENSDARG00000101942	4849	Unchanged
	gene:ENSDARG00000002330	1508	Unchanged		gene:ENSDARG00000101952	1942	Unchanged		gene:ENSDARG00000020228	3949	Unchanged
	gene:ENSDARG00000009677	5039	Unchanged		gene:ENSDARG00000007429	2096	Unchanged		gene:ENSDARG00000060734	4336	Unchanged
	gene:ENSDARG00000044584	1340	Unchanged		gene:ENSDARG00000071259	3508	Unchanged		gene:ENSDARG00000003017	1800	Unchanged
	gene:ENSDARG00000069116	834	Unchanged		gene:ENSDARG00000060102	7124	Unchanged		gene:ENSDARG00000020279	2377	Unchanged
	gene:ENSDARG00000101557	6606	Unchanged		gene:ENSDARG00000044766	2122	Unchanged		gene:ENSDARG00000068261	2617	Unchanged
	gene:ENSDARG00000099753	3167	Unchanged		gene:ENSDARG00000061764	20569	Unchanged		gene:ENSDARG00000018562	1170	Unchanged
	gene:ENSDARG00000102483	7806	Unchanged		gene:ENSDARG00000059406	2668	Unchanged		gene:ENSDARG00000078118	2813	Unchanged
	gene:ENSDARG00000053990	896	Unchanged		gene:ENSDARG00000087780	6529	Unchanged		gene:ENSDARG00000035678	912	Unchanged
	gene:ENSDARG00000087779	2356	Unchanged		gene:ENSDARG00000006508	2743	Unchanged		gene:ENSDARG00000021521	2495	Unchanged
	gene:ENSDARG00000102056	8702	Unchanged		gene:ENSDARG00000013117	3342	Unchanged		gene:ENSDARG00000018956	1857	Unchanged
	gene:ENSDARG00000105279	3218	Unchanged		gene:ENSDARG00000068177	2681	Unchanged		gene:ENSDARG00000069937	3278	Unchanged
	gene:ENSDARG00000019636	1759	Unchanged		gene:ENSDARG00000089861	3055	Unchanged		gene:ENSDARG00000060725	5111	Unchanged
	gene:ENSDARG00000019507	2617	Unchanged		gene:ENSDARG00000021827	2355	Unchanged		gene:ENSDARG00000015221	1752	Unchanged
	gene:ENSDARG00000017844	1016	Unchanged		gene:ENSDARG00000104413	2061	Unchanged		gene:ENSDARG00000002285	5620	Unchanged
	gene:ENSDARG00000099177	2467	Unchanged		gene:ENSDARG00000102026	2671	Unchanged		gene:ENSDARG00000079167	4771	Unchanged
	gene:ENSDARG00000010279	1887	Unchanged		gene:ENSDARG00000061723	3183	Unchanged		gene:ENSDARG00000043865	935	Unchanged
	gene:ENSDARG00000070431	3192	Unchanged		gene:ENSDARG00000104285	4895	Unchanged		gene:ENSDARG00000019426	9945	Unchanged
	gene:ENSDARG00000100151	10087	Unchanged		gene:ENSDARG00000005980	3660	Unchanged		gene:ENSDARG00000016153	5674	Unchanged
	gene:ENSDARG00000070386	4727	Unchanged		gene:ENSDARG00000026070	3007	Unchanged		gene:ENSDARG00000099339	2629	Unchanged
	gene:ENSDARG00000069980	3598	Unchanged		gene:ENSDARG00000042467	3042	Unchanged		gene:ENSDARG00000104230	5564	Unchanged
	gene:ENSDARG00000070261	2561	Unchanged		gene:ENSDARG00000005640	1346	Unchanged		gene:ENSDARG00000005619	2865	Unchanged
	gene:ENSDARG00000073773	1824	Unchanged		gene:ENSDARG00000031261	1574	Unchanged		gene:ENSDARG00000039613	2102	Unchanged
	gene:ENSDARG00000061458	3525	Unchanged		gene:ENSDARG00000033012	13210	Unchanged		gene:ENSDARG00000015006	2481	Unchanged
	gene:ENSDARG00000105195	2247	Unchanged		gene:ENSDARG00000046024	1267	Unchanged		gene:ENSDARG00000005172	807	Unchanged
	gene:ENSDARG00000042147	1999	Unchanged		gene:ENSDARG00000016153	5674	Unchanged		gene:ENSDARG00000026767	3530	Unchanged
	gene:ENSDARG00000003153	1201	Unchanged		gene:ENSDARG00000100558	1331	Unchanged		gene:ENSDARG00000063474	7122	Unchanged
	gene:ENSDARG00000062651	2174	Unchanged		gene:ENSDARG00000067656	1866	Unchanged		gene:ENSDARG00000018953	1826	Unchanged
	gene:ENSDARG00000035181	2053	Unchanged		gene:ENSDARG00000025518	1295	Unchanged		gene:ENSDARG00000011783	5371	Unchanged
	gene:ENSDARG00000061413	3382	Unchanged		gene:ENSDARG00000014875	1961	Unchanged		gene:ENSDARG00000038068	3060	Unchanged
	gene:ENSDARG00000102587	3540	Unchanged		gene:ENSDARG00000003446	2412	Unchanged		gene:ENSDARG00000030155	3144	Unchanged
	gene:ENSDARG00000008380	2077	Unchanged		gene:ENSDARG00000044781	1387	Unchanged		gene:ENSDARG00000059323	2505	Unchanged
	gene:ENSDARG00000037158	2049	Unchanged		gene:ENSDARG00000036090	3213	Unchanged		gene:ENSDARG00000032261	2649	Unchanged
	gene:ENSDARG00000105117	2307	Unchanged		gene:ENSDARG00000073743	2613	Unchanged		gene:ENSDARG00000009740	2287	Unchanged
	gene:ENSDARG00000076742	5061	Unchanged		gene:ENSDARG00000005699	3355	Unchanged		gene:ENSDARG00000059360	1229	Unchanged
	gene:ENSDARG00000100083	2557	Unchanged		gene:ENSDARG00000093496	1850	Unchanged		gene:ENSDARG00000006389	3895	Unchanged
	gene:ENSDARG00000020449	1948	Unchanged		gene:ENSDARG00000000568	4040	Unchanged		gene:ENSDARG00000075545	5363	Unchanged
	gene:ENSDARG00000010941	2617	Unchanged		gene:ENSDARG00000033489	2891	Unchanged		gene:ENSDARG00000024642	5599	Unchanged
	gene:ENSDARG00000043884	1562	Unchanged		gene:ENSDARG00000061187	2989	Unchanged		gene:ENSDARG00000044016	5010	Unchanged
	gene:ENSDARG00000068323	6799	Unchanged		gene:ENSDARG00000012684	5951	Unchanged		gene:ENSDARG00000103787	6860	Unchanged
	gene:ENSDARG00000016754	673	Unchanged		gene:ENSDARG00000013095	3045	Unchanged		gene:ENSDARG00000053558	2957	Unchanged
	gene:ENSDARG00000001676	1652	Unchanged		gene:ENSDARG00000069774	3137	Unchanged		gene:ENSDARG00000061600	6779	Unchanged
	gene:ENSDARG00000000018	3013	Unchanged		gene:ENSDARG00000103158	2234	Unchanged		gene:ENSDARG00000002971	4437	Unchanged
	gene:ENSDARG00000035622	2135	Unchanged		gene:ENSDARG00000036698	7092	Unchanged		gene:ENSDARG00000100396	2908	Unchanged
	gene:ENSDARG00000063197	3517	Unchanged		gene:ENSDARG00000018985	3197	Unchanged		gene:ENSDARG00000019299	5635	Unchanged
	gene:ENSDARG00000016977	2140	Unchanged		gene:ENSDARG00000042900	5756	Unchanged		gene:ENSDARG00000056127	1477	Unchanged
	gene:ENSDARG00000032606	2021	Unchanged		gene:ENSDARG00000056623	3380	Unchanged		gene:ENSDARG00000017775	1322	Unchanged
	gene:ENSDARG00000042747	2349	Unchanged		gene:ENSDARG00000042484	3739	Unchanged		gene:ENSDARG00000103155	3820	Unchanged
	gene:ENSDARG00000008224	3573	Unchanged		gene:ENSDARG00000004280	2939	Unchanged		gene:ENSDARG00000063182	9300	Unchanged
	gene:ENSDARG00000027813	3958	Unchanged		gene:ENSDARG00000002949	1661	Unchanged		gene:ENSDARG00000035074	3975	Unchanged
	gene:ENSDARG00000026986	4124	Unchanged		gene:ENSDARG00000006859	6022	Unchanged		gene:ENSDARG00000008807	1509	Unchanged
	gene:ENSDARG00000003127	4894	Unchanged		gene:ENSDARG00000069527	1633	Unchanged		gene:ENSDARG00000035985	2654	Unchanged
	gene:ENSDARG00000037109	3435	Unchanged		gene:ENSDARG00000102571	3008	Unchanged		gene:ENSDARG00000056903	693	Unchanged
	gene:ENSDARG00000101082	2000	Unchanged		gene:ENSDARG00000102470	4365	Unchanged		gene:ENSDARG00000004160	1816	Unchanged
	gene:ENSDARG00000041602	1304	Unchanged		gene:ENSDARG00000056165	1924	Unchanged		gene:ENSDARG00000009142	5981	Unchanged
	gene:ENSDARG00000037929	2305	Unchanged		gene:ENSDARG00000092115	2370	Unchanged		gene:ENSDARG00000100376	3775	Unchanged
	gene:ENSDARG00000003381	3103	Unchanged		gene:ENSDARG00000003398	5139	Unchanged		gene:ENSDARG00000012682	2749	Unchanged
	gene:ENSDARG00000100108	6571	Unchanged		gene:ENSDARG00000001930	5700	Unchanged		gene:ENSDARG00000078578	5186	Unchanged
	gene:ENSDARG00000053047	1290	Unchanged		gene:ENSDARG00000102009	2222	Unchanged		gene:ENSDARG00000058746	4989	Unchanged
	gene:ENSDARG00000078814	2159	Unchanged		gene:ENSDARG00000034227	4183	Unchanged		gene:ENSDARG00000013655	2252	Unchanged
	gene:ENSDARG00000000069	1859	Unchanged		gene:ENSDARG00000026338	1241	Unchanged		gene:ENSDARG00000017316	2668	Unchanged
	gene:ENSDARG00000086112	2448	Unchanged		gene:ENSDARG00000007711	1822	Unchanged		gene:ENSDARG00000029724	1054	Unchanged
	gene:ENSDARG00000015757	1687	Unchanged		gene:ENSDARG00000039880	1131	Unchanged		gene:ENSDARG00000003769	3503	Unchanged
	gene:ENSDARG00000069977	1465	Unchanged		gene:ENSDARG00000070568	5970	Unchanged		gene:ENSDARG00000016481	1819	Unchanged
	gene:ENSDARG00000098074	1946	Unchanged		gene:ENSDARG00000039878	9233	Unchanged		gene:ENSDARG00000098904	4088	Unchanged
	gene:ENSDARG00000054320	5380	Unchanged		gene:ENSDARG00000061173	4563	Unchanged		gene:ENSDARG00000069968	2913	Unchanged
	gene:ENSDARG00000019961	3345	Unchanged		gene:ENSDARG00000099913	762	Unchanged		gene:ENSDARG00000004956	1196	Unchanged
	gene:ENSDARG00000011373	3491	Unchanged		gene:ENSDARG00000040910	2701	Unchanged		gene:ENSDARG00000052606	4870	Unchanged
	gene:ENSDARG00000058354	1301	Unchanged		gene:ENSDARG00000058089	4262	Unchanged		gene:ENSDARG00000071150	10240	Unchanged
	gene:ENSDARG00000052170	5854	Unchanged		gene:ENSDARG00000043371	4101	Unchanged		gene:ENSDARG00000078685	2407	Unchanged
	gene:ENSDARG00000075883	1482	Unchanged		gene:ENSDARG00000011570	4090	Unchanged		gene:ENSDARG00000056414	3347	Unchanged
	gene:ENSDARG00000012553	1744	Unchanged		gene:ENSDARG00000038270	4242	Unchanged		gene:ENSDARG00000055912	1634	Unchanged
	gene:ENSDARG00000019293	2317	Unchanged		gene:ENSDARG00000067850	6139	Unchanged		gene:ENSDARG00000101144	2857	Unchanged
	gene:ENSDARG00000068602	2599	Unchanged		gene:ENSDARG00000026871	1490	Unchanged		gene:ENSDARG00000070959	2618	Unchanged
	gene:ENSDARG00000009480	3439	Unchanged		gene:ENSDARG00000060306	5620	Unchanged		gene:ENSDARG00000103296	1451	Unchanged
	gene:ENSDARG00000057676	3034	Unchanged		gene:ENSDARG00000070434	1933	Unchanged		gene:ENSDARG00000102607	2226	Unchanged
	gene:ENSDARG00000043732	5900	Unchanged		gene:ENSDARG00000045880	2432	Unchanged		gene:ENSDARG00000033965	2587	Unchanged
	gene:ENSDARG00000086737	4368	Unchanged		gene:ENSDARG00000013079	2957	Unchanged		gene:ENSDARG00000092856	1613	Unchanged
	gene:ENSDARG00000026767	3530	Unchanged		gene:ENSDARG00000099273	1913	Unchanged		gene:ENSDARG00000026024	2600	Unchanged
	gene:ENSDARG00000038787	1625	Unchanged		gene:ENSDARG00000045601	2610	Unchanged		gene:ENSDARG00000070430	1697	Unchanged
	gene:ENSDARG00000003446	2412	Unchanged		gene:ENSDARG00000029501	2634	Unchanged		gene:ENSDARG00000099491	1860	Unchanged
	gene:ENSDARG00000003270	2199	Unchanged		gene:ENSDARG00000058159	3775	Unchanged		gene:ENSDARG00000011370	3215	Unchanged
	gene:ENSDARG00000063574	1690	Unchanged		gene:ENSDARG00000089828	2365	Unchanged		gene:ENSDARG00000003757	1529	Unchanged
	gene:ENSDARG00000044573	2001	Unchanged		gene:ENSDARG00000062192	5193	Unchanged		gene:ENSDARG00000063596	1231	Unchanged
	gene:ENSDARG00000007429	2096	Unchanged		gene:ENSDARG00000042533	1114	Unchanged		gene:ENSDARG00000079834	5673	Unchanged
	gene:ENSDARG00000060069	2380	Unchanged		gene:ENSDARG00000075916	2745	Unchanged		gene:ENSDARG00000037773	2262	Unchanged
	gene:ENSDARG00000026762	2646	Unchanged		gene:ENSDARG00000008184	6798	Unchanged		gene:ENSDARG00000070040	1982	Unchanged
	gene:ENSDARG00000045850	738	Unchanged		gene:ENSDARG00000102923	1631	Unchanged		gene:ENSDARG00000017813	2213	Unchanged
	gene:ENSDARG00000077855	1993	Unchanged		gene:ENSDARG00000033320	1658	Unchanged		gene:ENSDARG00000063076	2552	Unchanged
	gene:ENSDARG00000024651	1115	Unchanged		gene:ENSDARG00000006524	6394	Unchanged		gene:ENSDARG00000012892	1325	Unchanged
	gene:ENSDARG00000089181	4732	Unchanged		gene:ENSDARG00000024561	3839	Unchanged		gene:ENSDARG00000078497	4416	Unchanged
	gene:ENSDARG00000018425	3732	Unchanged		gene:ENSDARG00000057491	3990	Unchanged		gene:ENSDARG00000068868	3359	Unchanged
	gene:ENSDARG00000104404	1665	Unchanged		gene:ENSDARG00000054007	1493	Unchanged		gene:ENSDARG00000091150	8187	Unchanged
	gene:ENSDARG00000037560	2136	Unchanged		gene:ENSDARG00000058690	4696	Unchanged		gene:ENSDARG00000060006	4936	Unchanged
	gene:ENSDARG00000028715	2796	Unchanged		gene:ENSDARG00000079886	1761	Unchanged		gene:ENSDARG00000042458	1622	Unchanged
	gene:ENSDARG00000034240	2885	Unchanged		gene:ENSDARG00000092134	3229	Unchanged		gene:ENSDARG00000099545	3989	Unchanged
	gene:ENSDARG00000101521	1324	Unchanged		gene:ENSDARG00000017105	2964	Unchanged		gene:ENSDARG00000019842	6447	Unchanged
	gene:ENSDARG00000103849	1724	Unchanged		gene:ENSDARG00000103834	9621	Unchanged		gene:ENSDARG00000059701	5403	Unchanged
	gene:ENSDARG00000034146	1976	Unchanged		gene:ENSDARG00000077607	2294	Unchanged		gene:ENSDARG00000057513	3229	Unchanged
	gene:ENSDARG00000039997	3015	Unchanged		gene:ENSDARG00000015707	3009	Unchanged		gene:ENSDARG00000062521	3532	Unchanged
	gene:ENSDARG00000036055	1611	Unchanged		gene:ENSDARG00000020261	2297	Unchanged		gene:ENSDARG00000042551	2645	Unchanged
	gene:ENSDARG00000042025	1434	Unchanged		gene:ENSDARG00000069910	1255	Unchanged		gene:ENSDARG00000036293	1281	Unchanged
	gene:ENSDARG00000008472	3390	Unchanged		gene:ENSDARG00000017312	3898	Unchanged		gene:ENSDARG00000054362	3814	Unchanged
	gene:ENSDARG00000020123	3252	Unchanged		gene:ENSDARG00000059835	2621	Unchanged		gene:ENSDARG00000075347	2741	Unchanged
	gene:ENSDARG00000027046	3024	Unchanged		gene:ENSDARG00000075733	2114	Unchanged		gene:ENSDARG00000021021	3735	Unchanged
	gene:ENSDARG00000102115	538	Unchanged		gene:ENSDARG00000024398	1760	Unchanged		gene:ENSDARG00000052496	7859	Unchanged
	gene:ENSDARG00000101271	1737	Unchanged		gene:ENSDARG00000015006	2481	Unchanged		gene:ENSDARG00000011863	3749	Unchanged
	gene:ENSDARG00000035571	5249	Unchanged		gene:ENSDARG00000070801	6746	Unchanged		gene:ENSDARG00000061294	7266	Unchanged
	gene:ENSDARG00000042590	4779	Unchanged		gene:ENSDARG00000044153	2225	Unchanged		gene:ENSDARG00000099273	1913	Unchanged
	gene:ENSDARG00000012682	2749	Unchanged		gene:ENSDARG00000067517	1842	Unchanged		gene:ENSDARG00000003860	2793	Unchanged
	gene:ENSDARG00000055569	2531	Unchanged		gene:ENSDARG00000007216	3189	Unchanged		gene:ENSDARG00000016724	5133	Unchanged
	gene:ENSDARG00000055066	1730	Unchanged		gene:ENSDARG00000013016	2192	Unchanged		gene:ENSDARG00000036687	7232	Unchanged
	gene:ENSDARG00000062085	2709	Unchanged		gene:ENSDARG00000098350	2090	Unchanged		gene:ENSDARG00000018574	1391	Unchanged
	gene:ENSDARG00000040157	1725	Unchanged		gene:ENSDARG00000086283	2570	Unchanged		gene:ENSDARG00000004796	6604	Unchanged
	gene:ENSDARG00000031246	1674	Unchanged		gene:ENSDARG00000054208	2373	Unchanged		gene:ENSDARG00000101260	6332	Unchanged
	gene:ENSDARG00000100150	1286	Unchanged		gene:ENSDARG00000001734	2125	Unchanged		gene:ENSDARG00000036587	4011	Unchanged
	gene:ENSDARG00000024728	5571	Unchanged		gene:ENSDARG00000069289	2879	Unchanged		gene:ENSDARG00000002538	1934	Unchanged
	gene:ENSDARG00000017841	4824	Unchanged		gene:ENSDARG00000018898	2020	Unchanged		gene:ENSDARG00000023920	7976	Unchanged
	gene:ENSDARG00000013461	1453	Unchanged		gene:ENSDARG00000069006	5168	Unchanged		gene:ENSDARG00000058993	5176	Unchanged
	gene:ENSDARG00000005927	2438	Unchanged		gene:ENSDARG00000059841	612	Unchanged		gene:ENSDARG00000016427	2116	Unchanged
	gene:ENSDARG00000039365	1879	Unchanged		gene:ENSDARG00000005536	2123	Unchanged		gene:ENSDARG00000098782	2592	Unchanged
	gene:ENSDARG00000038000	1439	Unchanged		gene:ENSDARG00000013542	3529	Unchanged		gene:ENSDARG00000067996	2944	Unchanged
	gene:ENSDARG00000008032	4657	Unchanged		gene:ENSDARG00000073710	6284	Unchanged		gene:ENSDARG00000035608	2384	Unchanged
	gene:ENSDARG00000094312	1083	Unchanged		gene:ENSDARG00000074471	6807	Unchanged		gene:ENSDARG00000054799	4162	Unchanged
	gene:ENSDARG00000002748	3378	Unchanged		gene:ENSDARG00000004680	1379	Unchanged		gene:ENSDARG00000004460	1764	Unchanged
	gene:ENSDARG00000053463	1678	Unchanged		gene:ENSDARG00000022254	4732	Unchanged		gene:ENSDARG00000011740	2665	Unchanged
	gene:ENSDARG00000040180	1113	Unchanged		gene:ENSDARG00000019810	3795	Unchanged		gene:ENSDARG00000078991	4172	Unchanged
	gene:ENSDARG00000002365	2156	Unchanged		gene:ENSDARG00000071272	8683	Unchanged		gene:ENSDARG00000088439	1126	Unchanged
	gene:ENSDARG00000010381	2009	Unchanged		gene:ENSDARG00000079651	3979	Unchanged		gene:ENSDARG00000103672	1305	Unchanged
	gene:ENSDARG00000011240	1592	Unchanged		gene:ENSDARG00000044902	10382	Unchanged		gene:ENSDARG00000092115	2370	Unchanged
	gene:ENSDARG00000094277	1378	Unchanged		gene:ENSDARG00000038099	1901	Unchanged		gene:ENSDARG00000037433	4413	Unchanged
	gene:ENSDARG00000052371	741	Unchanged		gene:ENSDARG00000016783	2496	Unchanged		gene:ENSDARG00000056601	2070	Unchanged
	gene:ENSDARG00000012899	1632	Unchanged		gene:ENSDARG00000005861	7798	Unchanged		gene:ENSDARG00000045776	1573	Unchanged
	gene:ENSDARG00000104709	5983	Unchanged		gene:ENSDARG00000013076	2018	Unchanged		gene:ENSDARG00000089626	991	Unchanged
	gene:ENSDARG00000108812	1340	Unchanged		gene:ENSDARG00000075687	8929	Unchanged		gene:ENSDARG00000101271	1737	Unchanged
	gene:ENSDARG00000060210	1833	Unchanged		gene:ENSDARG00000001940	2113	Unchanged		gene:ENSDARG00000061338	6780	Unchanged
	gene:ENSDARG00000087793	2444	Unchanged		gene:ENSDARG00000069147	1148	Unchanged		gene:ENSDARG00000035625	931	Unchanged
	gene:ENSDARG00000029307	2416	Unchanged		gene:ENSDARG00000104034	3726	Unchanged		gene:ENSDARG00000055620	2353	Unchanged
	gene:ENSDARG00000021557	2074	Unchanged		gene:ENSDARG00000037259	551	Unchanged		gene:ENSDARG00000099453	1232	Unchanged
	gene:ENSDARG00000101534	1647	Unchanged		gene:ENSDARG00000045364	1223	Unchanged		gene:ENSDARG00000029353	1609	Unchanged
	gene:ENSDARG00000003941	2129	Unchanged		gene:ENSDARG00000104996	1105	Unchanged		gene:ENSDARG00000077694	3328	Unchanged
	gene:ENSDARG00000061207	5468	Unchanged		gene:ENSDARG00000037560	2136	Unchanged		gene:ENSDARG00000021343	3474	Unchanged
	gene:ENSDARG00000022129	2318	Unchanged		gene:ENSDARG00000099579	5543	Unchanged		gene:ENSDARG00000042308	3618	Unchanged
	gene:ENSDARG00000071594	1127	Unchanged		gene:ENSDARG00000013763	4674	Unchanged		gene:ENSDARG00000077116	4771	Unchanged
	gene:ENSDARG00000008573	2221	Unchanged		gene:ENSDARG00000055566	3081	Unchanged		gene:ENSDARG00000062515	1497	Unchanged
	gene:ENSDARG00000099786	4010	Unchanged		gene:ENSDARG00000101534	1647	Unchanged		gene:ENSDARG00000002994	3331	Unchanged
	gene:ENSDARG00000015239	2128	Unchanged		gene:ENSDARG00000070686	1563	Unchanged		gene:ENSDARG00000061174	2663	Unchanged
	gene:ENSDARG00000105286	4309	Unchanged		gene:ENSDARG00000079350	5977	Unchanged		gene:ENSDARG00000040277	1752	Unchanged
	gene:ENSDARG00000068939	1410	Unchanged		gene:ENSDARG00000100497	2102	Unchanged		gene:ENSDARG00000069601	2017	Unchanged
	gene:ENSDARG00000075560	17074	Unchanged		gene:ENSDARG00000098405	4122	Unchanged		gene:ENSDARG00000068822	2888	Unchanged
	gene:ENSDARG00000069774	3137	Unchanged		gene:ENSDARG00000103893	3553	Unchanged		gene:ENSDARG00000013708	9655	Unchanged
	gene:ENSDARG00000001888	3300	Unchanged		gene:ENSDARG00000017798	6560	Unchanged		gene:ENSDARG00000051857	2077	Unchanged
	gene:ENSDARG00000069956	2727	Unchanged		gene:ENSDARG00000042187	4562	Unchanged		gene:ENSDARG00000070256	4263	Unchanged
	gene:ENSDARG00000007099	2391	Unchanged		gene:ENSDARG00000023536	4734	Unchanged		gene:ENSDARG00000040287	1882	Unchanged
	gene:ENSDARG00000017606	926	Unchanged		gene:ENSDARG00000077013	3453	Unchanged		gene:ENSDARG00000036698	7092	Unchanged
	gene:ENSDARG00000090401	1217	Unchanged		gene:ENSDARG00000017661	2986	Unchanged		gene:ENSDARG00000018698	3334	Unchanged
	gene:ENSDARG00000052290	8108	Unchanged		gene:ENSDARG00000058528	2622	Unchanged		gene:ENSDARG00000020242	2488	Unchanged
	gene:ENSDARG00000013881	2647	Unchanged		gene:ENSDARG00000044968	4069	Unchanged		gene:ENSDARG00000098647	3323	Unchanged
	gene:ENSDARG00000039459	2786	Unchanged		gene:ENSDARG00000040881	2011	Unchanged		gene:ENSDARG00000043105	1358	Unchanged
	gene:ENSDARG00000069409	2204	Unchanged		gene:ENSDARG00000010583	4649	Unchanged		gene:ENSDARG00000089861	3055	Unchanged
	gene:ENSDARG00000069674	1020	Unchanged		gene:ENSDARG00000076584	6848	Unchanged		gene:ENSDARG00000022614	2478	Unchanged
	gene:ENSDARG00000014386	3176	Unchanged		gene:ENSDARG00000023104	4887	Unchanged		gene:ENSDARG00000053101	2188	Unchanged
	gene:ENSDARG00000054307	2948	Unchanged		gene:ENSDARG00000007323	1743	Unchanged		gene:ENSDARG00000102978	3534	Unchanged
	gene:ENSDARG00000016302	8615	Unchanged		gene:ENSDARG00000031774	2380	Unchanged		gene:ENSDARG00000104541	4396	Unchanged
	gene:ENSDARG00000018190	4613	Unchanged		gene:ENSDARG00000002304	853	Unchanged		gene:ENSDARG00000017337	1458	Unchanged
	gene:ENSDARG00000016484	1906	Unchanged		gene:ENSDARG00000010941	2617	Unchanged		gene:ENSDARG00000062977	1341	Unchanged
	gene:ENSDARG00000021147	2650	Unchanged		gene:ENSDARG00000029671	3665	Unchanged		gene:ENSDARG00000044281	7498	Unchanged
	gene:ENSDARG00000060392	2056	Unchanged		gene:ENSDARG00000038225	2636	Unchanged		gene:ENSDARG00000006553	2510	Unchanged
	gene:ENSDARG00000038980	2308	Unchanged		gene:ENSDARG00000006797	1947	Unchanged		gene:ENSDARG00000014439	7270	Unchanged
	gene:ENSDARG00000033855	1420	Unchanged		gene:ENSDARG00000008966	5999	Unchanged		gene:ENSDARG00000007867	2241	Unchanged
	gene:ENSDARG00000104065	2643	Unchanged		gene:ENSDARG00000063062	5016	Unchanged		gene:ENSDARG00000026180	8641	Unchanged
	gene:ENSDARG00000103759	1583	Unchanged		gene:ENSDARG00000057099	2377	Unchanged		gene:ENSDARG00000042948	1019	Unchanged
	gene:ENSDARG00000041887	3167	Unchanged		gene:ENSDARG00000059794	5865	Unchanged		gene:ENSDARG00000002916	4172	Unchanged
	gene:ENSDARG00000020820	6568	Unchanged		gene:ENSDARG00000056218	6996	Unchanged		gene:ENSDARG00000074453	5477	Unchanged
	gene:ENSDARG00000003206	1159	Unchanged		gene:ENSDARG00000058328	884	Unchanged		gene:ENSDARG00000055989	3502	Unchanged
	gene:ENSDARG00000026967	2805	Unchanged		gene:ENSDARG00000094977	2994	Unchanged		gene:ENSDARG00000102115	538	Unchanged
	gene:ENSDARG00000025605	2663	Unchanged		gene:ENSDARG00000011743	4782	Unchanged		gene:ENSDARG00000013659	2013	Unchanged
	gene:ENSDARG00000109510	1198	Unchanged		gene:ENSDARG00000036915	1335	Unchanged		gene:ENSDARG00000031494	9335	Unchanged
	gene:ENSDARG00000104034	3726	Unchanged		gene:ENSDARG00000101008	1320	Unchanged		gene:ENSDARG00000015059	5603	Unchanged
	gene:ENSDARG00000020621	4387	Unchanged		gene:ENSDARG00000025386	1702	Unchanged		gene:ENSDARG00000069339	6167	Unchanged
	gene:ENSDARG00000075334	7048	Unchanged		gene:ENSDARG00000000966	9984	Unchanged		gene:ENSDARG00000043555	1988	Unchanged
	gene:ENSDARG00000041720	1425	Unchanged		gene:ENSDARG00000103697	6666	Unchanged		gene:ENSDARG00000009953	9639	Unchanged
	gene:ENSDARG00000045754	2591	Unchanged		gene:ENSDARG00000052703	1312	Unchanged		gene:ENSDARG00000099039	5193	Unchanged
	gene:ENSDARG00000030250	1797	Unchanged		gene:ENSDARG00000039411	2477	Unchanged		gene:ENSDARG00000032373	3911	Unchanged
	gene:ENSDARG00000058968	1025	Unchanged		gene:ENSDARG00000009862	2871	Unchanged		gene:ENSDARG00000012553	1744	Unchanged
	gene:ENSDARG00000018000	2274	Unchanged		gene:ENSDARG00000003973	1381	Unchanged		gene:ENSDARG00000043640	1808	Unchanged
	gene:ENSDARG00000099491	1860	Unchanged		gene:ENSDARG00000054789	2033	Unchanged		gene:ENSDARG00000035570	2743	Unchanged
	gene:ENSDARG00000013708	9655	Unchanged		gene:ENSDARG00000025436	3212	Unchanged		gene:ENSDARG00000003910	7768	Unchanged
	gene:ENSDARG00000039272	3978	Unchanged		gene:ENSDARG00000043185	5106	Unchanged		gene:ENSDARG00000061413	3382	Unchanged
	gene:ENSDARG00000063187	1947	Unchanged		gene:ENSDARG00000078797	6986	Unchanged		gene:ENSDARG00000020217	1874	Unchanged
	gene:ENSDARG00000030753	4113	Unchanged		gene:ENSDARG00000079900	6362	Unchanged		gene:ENSDARG00000020948	2780	Unchanged
	gene:ENSDARG00000099148	1634	Unchanged		gene:ENSDARG00000029474	5243	Unchanged		gene:ENSDARG00000043665	892	Unchanged
	gene:ENSDARG00000092123	1219	Unchanged		gene:ENSDARG00000070052	7305	Unchanged		gene:ENSDARG00000008678	1294	Unchanged
	gene:ENSDARG00000077075	6375	Unchanged		gene:ENSDARG00000096797	1914	Unchanged		gene:ENSDARG00000087402	4826	Unchanged
	gene:ENSDARG00000022978	2143	Unchanged		gene:ENSDARG00000102995	3029	Unchanged		gene:ENSDARG00000061553	3591	Unchanged
	gene:ENSDARG00000101602	5909	Unchanged		gene:ENSDARG00000016350	1788	Unchanged		gene:ENSDARG00000053713	9374	Unchanged
	gene:ENSDARG00000070124	6761	Unchanged		gene:ENSDARG00000078654	4060	Unchanged		gene:ENSDARG00000055540	1977	Unchanged
	gene:ENSDARG00000062055	2825	Unchanged		gene:ENSDARG00000009142	5981	Unchanged		gene:ENSDARG00000011404	3215	Unchanged
	gene:ENSDARG00000054063	2148	Unchanged		gene:ENSDARG00000037781	7410	Unchanged		gene:ENSDARG00000020840	5217	Unchanged
	gene:ENSDARG00000060723	7520	Unchanged		gene:ENSDARG00000104541	4396	Unchanged		gene:ENSDARG00000007180	2785	Unchanged
	gene:ENSDARG00000059680	3077	Unchanged		gene:ENSDARG00000003968	1667	Unchanged		gene:ENSDARG00000053956	7436	Unchanged
	gene:ENSDARG00000063570	3573	Unchanged		gene:ENSDARG00000102362	2793	Unchanged		gene:ENSDARG00000058221	3003	Unchanged
	gene:ENSDARG00000007279	1430	Unchanged		gene:ENSDARG00000069807	3368	Unchanged		gene:ENSDARG00000005115	2541	Unchanged
	gene:ENSDARG00000043665	892	Unchanged		gene:ENSDARG00000032577	3082	Unchanged		gene:ENSDARG00000098359	6340	Unchanged
	gene:ENSDARG00000011770	1637	Unchanged		gene:ENSDARG00000009484	5093	Unchanged		gene:ENSDARG00000115869	6322	Unchanged
	gene:ENSDARG00000036064	1077	Unchanged		gene:ENSDARG00000077530	9380	Unchanged		gene:ENSDARG00000016345	1911	Unchanged
	gene:ENSDARG00000045773	810	Unchanged		gene:ENSDARG00000017500	5699	Unchanged		gene:ENSDARG00000041870	5655	Unchanged
	gene:ENSDARG00000013117	3342	Unchanged		gene:ENSDARG00000005675	2553	Unchanged		gene:ENSDARG00000033899	1799	Unchanged
	gene:ENSDARG00000043571	3712	Unchanged		gene:ENSDARG00000076889	7844	Unchanged		gene:ENSDARG00000074702	5909	Unchanged
	gene:ENSDARG00000060112	4573	Unchanged		gene:ENSDARG00000029331	2245	Unchanged		gene:ENSDARG00000011851	4512	Unchanged
	gene:ENSDARG00000018882	7316	Unchanged		gene:ENSDARG00000015835	2064	Unchanged		gene:ENSDARG00000101900	3631	Unchanged
	gene:ENSDARG00000025566	1443	Unchanged		gene:ENSDARG00000068264	1413	Unchanged		gene:ENSDARG00000045541	2870	Unchanged
	gene:ENSDARG00000003027	1652	Unchanged		gene:ENSDARG00000104835	5567	Unchanged		gene:ENSDARG00000102571	3008	Unchanged
	gene:ENSDARG00000043046	3446	Unchanged		gene:ENSDARG00000070108	2543	Unchanged		gene:ENSDARG00000027279	5815	Unchanged
	gene:ENSDARG00000104596	2515	Unchanged		gene:ENSDARG00000051916	1311	Unchanged		gene:ENSDARG00000008818	3648	Unchanged
	gene:ENSDARG00000077790	2307	Unchanged		gene:ENSDARG00000052827	3292	Unchanged		gene:ENSDARG00000100558	1331	Unchanged
	gene:ENSDARG00000071211	1011	Unchanged		gene:ENSDARG00000088087	8578	Unchanged		gene:ENSDARG00000012741	2480	Unchanged
	gene:ENSDARG00000101799	3132	Unchanged		gene:ENSDARG00000030844	2061	Unchanged		gene:ENSDARG00000032619	2279	Unchanged
	gene:ENSDARG00000101914	2035	Unchanged		gene:ENSDARG00000063031	8876	Unchanged		gene:ENSDARG00000007657	1296	Unchanged
	gene:ENSDARG00000099997	578	Unchanged		gene:ENSDARG00000092856	1613	Unchanged		gene:ENSDARG00000060256	2164	Unchanged
	gene:ENSDARG00000097155	1893	Unchanged		gene:ENSDARG00000025977	1653	Unchanged		gene:ENSDARG00000104390	2311	Unchanged
	gene:ENSDARG00000099156	2110	Unchanged		gene:ENSDARG00000009031	4370	Unchanged		gene:ENSDARG00000011496	5124	Unchanged
	gene:ENSDARG00000022410	4193	Unchanged		gene:ENSDARG00000104090	1850	Unchanged		gene:ENSDARG00000042539	1959	Unchanged
	gene:ENSDARG00000043031	2649	Unchanged		gene:ENSDARG00000100186	3716	Unchanged		gene:ENSDARG00000006003	2022	Unchanged
	gene:ENSDARG00000068856	1641	Unchanged		gene:ENSDARG00000069242	3085	Unchanged		gene:ENSDARG00000004502	1869	Unchanged
	gene:ENSDARG00000056801	5605	Unchanged		gene:ENSDARG00000013892	8581	Unchanged		gene:ENSDARG00000030038	1206	Unchanged
	gene:ENSDARG00000115205	4522	Unchanged		gene:ENSDARG00000028082	1772	Unchanged		gene:ENSDARG00000008014	1474	Unchanged
	gene:ENSDARG00000044956	2062	Unchanged		gene:ENSDARG00000037865	1873	Unchanged		gene:ENSDARG00000073743	2613	Unchanged
	gene:ENSDARG00000062326	1250	Unchanged		gene:ENSDARG00000032156	878	Unchanged		gene:ENSDARG00000051854	2432	Unchanged
	gene:ENSDARG00000043361	5226	Unchanged		gene:ENSDARG00000058630	5371	Unchanged		gene:ENSDARG00000006766	3759	Unchanged
	gene:ENSDARG00000102362	2793	Unchanged		gene:ENSDARG00000102403	2625	Unchanged		gene:ENSDARG00000042623	3350	Unchanged
	gene:ENSDARG00000055086	2760	Unchanged		gene:ENSDARG00000092503	8905	Unchanged		gene:ENSDARG00000076058	4132	Unchanged
	gene:ENSDARG00000011466	1966	Unchanged		gene:ENSDARG00000013708	9655	Unchanged		gene:ENSDARG00000010721	2779	Unchanged
	gene:ENSDARG00000015310	1759	Unchanged		gene:ENSDARG00000018508	3914	Unchanged		gene:ENSDARG00000076815	4667	Unchanged
	gene:ENSDARG00000025071	3244	Unchanged		gene:ENSDARG00000075435	8985	Unchanged		gene:ENSDARG00000038870	2551	Unchanged
	gene:ENSDARG00000088844	2795	Unchanged		gene:ENSDARG00000043357	2391	Unchanged		gene:ENSDARG00000054849	3447	Unchanged
	gene:ENSDARG00000100198	2442	Unchanged		gene:ENSDARG00000088225	5655	Unchanged		gene:ENSDARG00000021557	2074	Unchanged
	gene:ENSDARG00000006389	3895	Unchanged		gene:ENSDARG00000074425	990	Unchanged		gene:ENSDARG00000007825	2093	Unchanged
	gene:ENSDARG00000110298	1505	Unchanged		gene:ENSDARG00000019062	1644	Unchanged		gene:ENSDARG00000037334	1709	Unchanged
	gene:ENSDARG00000043004	2417	Unchanged		gene:ENSDARG00000028539	4054	Unchanged		gene:ENSDARG00000069147	1148	Unchanged
	gene:ENSDARG00000036658	3012	Unchanged		gene:ENSDARG00000019311	2733	Unchanged		gene:ENSDARG00000007526	1593	Unchanged
	gene:ENSDARG00000053695	1493	Unchanged		gene:ENSDARG00000038801	2778	Unchanged		gene:ENSDARG00000101903	5138	Unchanged
	gene:ENSDARG00000076509	613	Unchanged		gene:ENSDARG00000004502	1869	Unchanged		gene:ENSDARG00000003749	1609	Unchanged
	gene:ENSDARG00000111747	4775	Unchanged		gene:ENSDARG00000098443	1505	Unchanged		gene:ENSDARG00000032264	4276	Unchanged
	gene:ENSDARG00000074435	1664	Unchanged		gene:ENSDARG00000007867	2241	Unchanged		gene:ENSDARG00000010583	4649	Unchanged
	gene:ENSDARG00000034060	3148	Unchanged		gene:ENSDARG00000079027	3921	Unchanged		gene:ENSDARG00000002215	2167	Unchanged
	gene:ENSDARG00000020377	4032	Unchanged		gene:ENSDARG00000031200	7556	Unchanged		gene:ENSDARG00000026519	7194	Unchanged
	gene:ENSDARG00000101900	3631	Unchanged		gene:ENSDARG00000013931	1275	Unchanged		gene:ENSDARG00000061778	5336	Unchanged
	gene:ENSDARG00000042458	1622	Unchanged		gene:ENSDARG00000089967	1900	Unchanged		gene:ENSDARG00000016811	4173	Unchanged
	gene:ENSDARG00000055092	2993	Unchanged		gene:ENSDARG00000038239	7225	Unchanged		gene:ENSDARG00000029305	2933	Unchanged
	gene:ENSDARG00000041689	2868	Unchanged		gene:ENSDARG00000012741	2480	Unchanged		gene:ENSDARG00000013079	2957	Unchanged
	gene:ENSDARG00000019360	3698	Unchanged		gene:ENSDARG00000062352	6640	Unchanged		gene:ENSDARG00000035131	1525	Unchanged
	gene:ENSDARG00000007141	1811	Unchanged		gene:ENSDARG00000069139	3874	Unchanged		gene:ENSDARG00000040266	2561	Unchanged
	gene:ENSDARG00000014770	4871	Unchanged		gene:ENSDARG00000088347	2595	Unchanged		gene:ENSDARG00000037353	2364	Unchanged
	gene:ENSDARG00000074121	8071	Unchanged		gene:ENSDARG00000101145	2719	Unchanged		gene:ENSDARG00000042533	1114	Unchanged
	gene:ENSDARG00000018574	1391	Unchanged		gene:ENSDARG00000026595	3183	Unchanged		gene:ENSDARG00000088959	1832	Unchanged
	gene:ENSDARG00000034777	1236	Unchanged		gene:ENSDARG00000003693	2081	Unchanged		gene:ENSDARG00000037872	3200	Unchanged
	gene:ENSDARG00000038865	3731	Unchanged		gene:ENSDARG00000007526	1593	Unchanged		gene:ENSDARG00000074611	2961	Unchanged
	gene:ENSDARG00000044011	2930	Unchanged		gene:ENSDARG00000040245	4196	Unchanged		gene:ENSDARG00000002877	5993	Unchanged
	gene:ENSDARG00000098272	8317	Unchanged		gene:ENSDARG00000016154	1899	Unchanged		gene:ENSDARG00000005210	2854	Unchanged
	gene:ENSDARG00000068983	2266	Unchanged		gene:ENSDARG00000055989	3502	Unchanged		gene:ENSDARG00000002377	2981	Unchanged
	gene:ENSDARG00000012874	4082	Unchanged		gene:ENSDARG00000006584	4821	Unchanged		gene:ENSDARG00000039521	2758	Unchanged
	gene:ENSDARG00000076811	3980	Unchanged		gene:ENSDARG00000098359	6340	Unchanged		gene:ENSDARG00000096249	4889	Unchanged
	gene:ENSDARG00000062362	3654	Unchanged		gene:ENSDARG00000035808	2813	Unchanged		gene:ENSDARG00000019588	1512	Unchanged
	gene:ENSDARG00000104103	3427	Unchanged		gene:ENSDARG00000088560	5011	Unchanged		gene:ENSDARG00000008966	5999	Unchanged
	gene:ENSDARG00000006508	2743	Unchanged		gene:ENSDARG00000042054	2013	Unchanged		gene:ENSDARG00000008706	1606	Unchanged
	gene:ENSDARG00000003373	914	Unchanged		gene:ENSDARG00000010181	4258	Unchanged		gene:ENSDARG00000093999	2067	Unchanged
	gene:ENSDARG00000042345	611	Unchanged		gene:ENSDARG00000074645	3004	Unchanged		gene:ENSDARG00000024026	2200	Unchanged
	gene:ENSDARG00000019845	1724	Unchanged		gene:ENSDARG00000035564	4703	Unchanged		gene:ENSDARG00000022952	4260	Unchanged
	gene:ENSDARG00000089967	1900	Unchanged		gene:ENSDARG00000101947	1882	Unchanged		gene:ENSDARG00000015998	4865	Unchanged
	gene:ENSDARG00000054250	2526	Unchanged		gene:ENSDARG00000100508	3959	Unchanged		gene:ENSDARG00000043021	4854	Unchanged
	gene:ENSDARG00000017084	1185	Unchanged		gene:ENSDARG00000052520	1773	Unchanged		gene:ENSDARG00000031819	2841	Unchanged
	gene:ENSDARG00000005713	1394	Unchanged		gene:ENSDARG00000058874	1610	Unchanged		gene:ENSDARG00000086405	2583	Unchanged
	gene:ENSDARG00000010978	2733	Unchanged		gene:ENSDARG00000058346	3346	Unchanged		gene:ENSDARG00000079578	1911	Unchanged
	gene:ENSDARG00000009871	917	Unchanged		gene:ENSDARG00000038980	2308	Unchanged		gene:ENSDARG00000056803	1754	Unchanged
	gene:ENSDARG00000012946	2013	Unchanged		gene:ENSDARG00000000567	5603	Unchanged		gene:ENSDARG00000104413	2061	Unchanged
	gene:ENSDARG00000060320	5895	Unchanged		gene:ENSDARG00000017272	1375	Unchanged		gene:ENSDARG00000013434	3811	Unchanged
	gene:ENSDARG00000016177	4183	Unchanged		gene:ENSDARG00000015998	4865	Unchanged		gene:ENSDARG00000042864	1032	Unchanged
	gene:ENSDARG00000052429	3500	Unchanged		gene:ENSDARG00000019191	4071	Unchanged		gene:ENSDARG00000009170	3873	Unchanged
	gene:ENSDARG00000105014	5935	Unchanged		gene:ENSDARG00000058267	2667	Unchanged		gene:ENSDARG00000017929	8005	Unchanged
	gene:ENSDARG00000044304	3452	Unchanged		gene:ENSDARG00000114067	5618	Unchanged		gene:ENSDARG00000033855	1420	Unchanged
	gene:ENSDARG00000025535	5342	Unchanged		gene:ENSDARG00000063375	1479	Unchanged		gene:ENSDARG00000036438	1915	Unchanged
	gene:ENSDARG00000076439	1979	Unchanged		gene:ENSDARG00000012688	1336	Unchanged		gene:ENSDARG00000103735	1818	Unchanged
	gene:ENSDARG00000005318	2962	Unchanged		gene:ENSDARG00000009534	2545	Unchanged		gene:ENSDARG00000007405	1823	Unchanged
	gene:ENSDARG00000087893	7522	Unchanged		gene:ENSDARG00000092798	1068	Unchanged		gene:ENSDARG00000056186	2793	Unchanged
	gene:ENSDARG00000019774	3969	Unchanged		gene:ENSDARG00000103004	7333	Unchanged		gene:ENSDARG00000045692	1988	Unchanged
	gene:ENSDARG00000060646	2846	Unchanged		gene:ENSDARG00000087483	3501	Unchanged		gene:ENSDARG00000014914	2432	Unchanged
	gene:ENSDARG00000058563	1602	Unchanged		gene:ENSDARG00000014994	5236	Unchanged		gene:ENSDARG00000061048	3337	Unchanged
	gene:ENSDARG00000040564	3219	Unchanged		gene:ENSDARG00000078856	4150	Unchanged		gene:ENSDARG00000060991	3708	Unchanged
	gene:ENSDARG00000024564	1662	Unchanged		gene:ENSDARG00000104538	2965	Unchanged		gene:ENSDARG00000058328	884	Unchanged
	gene:ENSDARG00000020261	2297	Unchanged		gene:ENSDARG00000006062	6341	Unchanged		gene:ENSDARG00000070471	1964	Unchanged
	gene:ENSDARG00000040635	1698	Unchanged		gene:ENSDARG00000076703	2588	Unchanged		gene:ENSDARG00000016074	6002	Unchanged
	gene:ENSDARG00000069917	5604	Unchanged		gene:ENSDARG00000025949	2318	Unchanged		gene:ENSDARG00000023117	2153	Unchanged
	gene:ENSDARG00000005448	1655	Unchanged		gene:ENSDARG00000075347	2741	Unchanged		gene:ENSDARG00000056005	2696	Unchanged
	gene:ENSDARG00000020448	1382	Unchanged		gene:ENSDARG00000019404	882	Unchanged		gene:ENSDARG00000024669	1704	Unchanged
	gene:ENSDARG00000100467	2180	Unchanged		gene:ENSDARG00000029291	6747	Unchanged		gene:ENSDARG00000043360	555	Unchanged
	gene:ENSDARG00000075007	2160	Unchanged		gene:ENSDARG00000016399	1955	Unchanged		gene:ENSDARG00000102307	4401	Unchanged
	gene:ENSDARG00000087927	1443	Unchanged		gene:ENSDARG00000099566	3190	Unchanged		gene:ENSDARG00000055945	3594	Unchanged
	gene:ENSDARG00000077607	2294	Unchanged		gene:ENSDARG00000017244	14177	Unchanged		gene:ENSDARG00000011125	963	Unchanged
	gene:ENSDARG00000017220	3648	Unchanged		gene:ENSDARG00000007825	2093	Unchanged		gene:ENSDARG00000087461	1850	Unchanged
	gene:ENSDARG00000025576	3926	Unchanged		gene:ENSDARG00000010051	1308	Unchanged		gene:ENSDARG00000019038	3553	Unchanged
	gene:ENSDARG00000054789	2033	Unchanged		gene:ENSDARG00000028889	733	Unchanged		gene:ENSDARG00000040910	2701	Unchanged
	gene:ENSDARG00000063474	7122	Unchanged		gene:ENSDARG00000092644	3026	Unchanged		gene:ENSDARG00000000394	3991	Unchanged
	gene:ENSDARG00000038693	857	Unchanged		gene:ENSDARG00000003757	1529	Unchanged		gene:ENSDARG00000029252	2594	Unchanged
	gene:ENSDARG00000007025	1071	Unchanged		gene:ENSDARG00000080006	2289	Unchanged		gene:ENSDARG00000045482	1751	Unchanged
	gene:ENSDARG00000089951	1585	Unchanged		gene:ENSDARG00000071233	2348	Unchanged		gene:ENSDARG00000007603	2529	Unchanged
	gene:ENSDARG00000032327	4956	Unchanged		gene:ENSDARG00000013122	3361	Unchanged		gene:ENSDARG00000101438	3018	Unchanged
	gene:ENSDARG00000007127	1938	Unchanged		gene:ENSDARG00000103422	8380	Unchanged		gene:ENSDARG00000001777	4399	Unchanged
	gene:ENSDARG00000053716	2587	Unchanged		gene:ENSDARG00000063627	3259	Unchanged		gene:ENSDARG00000021550	1982	Unchanged
	gene:ENSDARG00000033647	1512	Unchanged		gene:ENSDARG00000058202	1451	Unchanged		gene:ENSDARG00000036073	2451	Unchanged
	gene:ENSDARG00000070826	2096	Unchanged		gene:ENSDARG00000053467	3219	Unchanged		gene:ENSDARG00000053619	1081	Unchanged
	gene:ENSDARG00000070832	5171	Unchanged		gene:ENSDARG00000075192	3017	Unchanged		gene:ENSDARG00000105575	1636	Unchanged
	gene:ENSDARG00000035678	912	Unchanged		gene:ENSDARG00000000019	2758	Unchanged		gene:ENSDARG00000099651	4618	Unchanged
	gene:ENSDARG00000022614	2478	Unchanged		gene:ENSDARG00000012987	2100	Unchanged		gene:ENSDARG00000101652	2919	Unchanged
	gene:ENSDARG00000044597	2514	Unchanged		gene:ENSDARG00000045565	1701	Unchanged		gene:ENSDARG00000006225	1667	Unchanged
	gene:ENSDARG00000073881	2275	Unchanged		gene:ENSDARG00000019951	3005	Unchanged		gene:ENSDARG00000054307	2948	Unchanged
	gene:ENSDARG00000101794	4105	Unchanged		gene:ENSDARG00000002215	2167	Unchanged		gene:ENSDARG00000070475	2826	Unchanged
	gene:ENSDARG00000104953	3511	Unchanged		gene:ENSDARG00000053326	2381	Unchanged		gene:ENSDARG00000075543	8822	Unchanged
	gene:ENSDARG00000037172	1906	Unchanged		gene:ENSDARG00000097372	1797	Unchanged		gene:ENSDARG00000060723	7520	Unchanged
	gene:ENSDARG00000078578	5186	Unchanged		gene:ENSDARG00000025094	3365	Unchanged		gene:ENSDARG00000029036	1784	Unchanged
	gene:ENSDARG00000095007	2193	Unchanged		gene:ENSDARG00000099116	3751	Unchanged		gene:ENSDARG00000024324	3653	Unchanged
	gene:ENSDARG00000103959	5736	Unchanged		gene:ENSDARG00000063417	4583	Unchanged		gene:ENSDARG00000003570	2764	Unchanged
	gene:ENSDARG00000038069	2063	Unchanged		gene:ENSDARG00000101787	2218	Unchanged		gene:ENSDARG00000104782	2079	Unchanged
	gene:ENSDARG00000027316	2747	Unchanged		gene:ENSDARG00000099786	4010	Unchanged		gene:ENSDARG00000059888	3073	Unchanged
	gene:ENSDARG00000103163	5366	Unchanged		gene:ENSDARG00000028431	4010	Unchanged		gene:ENSDARG00000068705	2251	Unchanged
	gene:ENSDARG00000104889	3774	Unchanged		gene:ENSDARG00000039299	1638	Unchanged		gene:ENSDARG00000055350	4192	Unchanged
	gene:ENSDARG00000062469	7933	Unchanged		gene:ENSDARG00000045618	1338	Unchanged		gene:ENSDARG00000005945	2788	Unchanged
	gene:ENSDARG00000004866	2628	Unchanged		gene:ENSDARG00000007136	5968	Unchanged		gene:ENSDARG00000078654	4060	Unchanged
	gene:ENSDARG00000015901	2900	Unchanged		gene:ENSDARG00000045421	2665	Unchanged		gene:ENSDARG00000022690	1909	Unchanged
	gene:ENSDARG00000023852	832	Unchanged		gene:ENSDARG00000076302	4957	Unchanged		gene:ENSDARG00000099383	1593	Unchanged
	gene:ENSDARG00000044820	2598	Unchanged		gene:ENSDARG00000025220	2641	Unchanged		gene:ENSDARG00000035634	1564	Unchanged
	gene:ENSDARG00000006609	3193	Unchanged		gene:ENSDARG00000040039	1140	Unchanged		gene:ENSDARG00000105412	874	Unchanged
	gene:ENSDARG00000103350	4009	Unchanged		gene:ENSDARG00000039022	1906	Unchanged		gene:ENSDARG00000010978	2733	Unchanged
	gene:ENSDARG00000103546	1763	Unchanged		gene:ENSDARG00000090872	1598	Unchanged		gene:ENSDARG00000115335	1076	Unchanged
	gene:ENSDARG00000002571	1476	Unchanged		gene:ENSDARG00000099545	3989	Unchanged		gene:ENSDARG00000038097	2842	Unchanged
	gene:ENSDARG00000012295	1694	Unchanged		gene:ENSDARG00000071524	5644	Unchanged		gene:ENSDARG00000001940	2113	Unchanged
	gene:ENSDARG00000052438	4778	Unchanged		gene:ENSDARG00000013881	2647	Unchanged		gene:ENSDARG00000005513	6491	Unchanged
	gene:ENSDARG00000074246	2401	Unchanged		gene:ENSDARG00000016676	2401	Unchanged		gene:ENSDARG00000037199	826	Unchanged
	gene:ENSDARG00000036094	6002	Unchanged		gene:ENSDARG00000009170	3873	Unchanged		gene:ENSDARG00000098639	6134	Unchanged
	gene:ENSDARG00000035608	2384	Unchanged		gene:ENSDARG00000073837	3467	Unchanged		gene:ENSDARG00000062636	3378	Unchanged
	gene:ENSDARG00000016855	564	Unchanged		gene:ENSDARG00000039279	2933	Unchanged		gene:ENSDARG00000003751	7030	Unchanged
	gene:ENSDARG00000039062	3862	Unchanged		gene:ENSDARG00000116005	4509	Unchanged		gene:ENSDARG00000070670	2072	Unchanged
	gene:ENSDARG00000023600	1835	Unchanged		gene:ENSDARG00000006642	1841	Unchanged		gene:ENSDARG00000078136	3121	Unchanged
	gene:ENSDARG00000040245	4196	Unchanged		gene:ENSDARG00000011418	1154	Unchanged		gene:ENSDARG00000018825	1397	Unchanged
	gene:ENSDARG00000057321	2774	Unchanged		gene:ENSDARG00000019033	1550	Unchanged		gene:ENSDARG00000057303	7568	Unchanged
	gene:ENSDARG00000102216	6958	Unchanged		gene:ENSDARG00000056258	6059	Unchanged		gene:ENSDARG00000009336	2248	Unchanged
	gene:ENSDARG00000069006	5168	Unchanged		gene:ENSDARG00000021811	1576	Unchanged		gene:ENSDARG00000008447	2326	Unchanged
	gene:ENSDARG00000100264	1361	Unchanged		gene:ENSDARG00000074166	15893	Unchanged		gene:ENSDARG00000032970	709	Unchanged
	gene:ENSDARG00000045428	1506	Unchanged		gene:ENSDARG00000088699	6037	Unchanged		gene:ENSDARG00000078348	8780	Unchanged
	gene:ENSDARG00000056601	2070	Unchanged		gene:ENSDARG00000023920	7976	Unchanged		gene:ENSDARG00000038976	3305	Unchanged
	gene:ENSDARG00000016345	1911	Unchanged		gene:ENSDARG00000076815	4667	Unchanged		gene:ENSDARG00000036180	1603	Unchanged
	gene:ENSDARG00000101216	1019	Unchanged		gene:ENSDARG00000105712	3687	Unchanged		gene:ENSDARG00000101072	8351	Unchanged
	gene:ENSDARG00000028228	6971	Unchanged		gene:ENSDARG00000101942	4849	Unchanged		gene:ENSDARG00000105195	2247	Unchanged
	gene:ENSDARG00000016794	2739	Unchanged		gene:ENSDARG00000099817	829	Unchanged		gene:ENSDARG00000100374	3116	Unchanged
	gene:ENSDARG00000086808	6792	Unchanged		gene:ENSDARG00000105288	6804	Unchanged		gene:ENSDARG00000052923	2762	Unchanged
	gene:ENSDARG00000090675	3748	Unchanged		gene:ENSDARG00000096954	1488	Unchanged		gene:ENSDARG00000006397	1900	Unchanged
	gene:ENSDARG00000079571	2517	Unchanged		gene:ENSDARG00000087473	1427	Unchanged		gene:ENSDARG00000001557	2349	Unchanged
	gene:ENSDARG00000061311	3166	Unchanged		gene:ENSDARG00000040615	1775	Unchanged		gene:ENSDARG00000026068	1217	Unchanged
	gene:ENSDARG00000035879	1774	Unchanged		gene:ENSDARG00000003250	4986	Unchanged		gene:ENSDARG00000103578	1609	Unchanged
	gene:ENSDARG00000038985	3970	Unchanged		gene:ENSDARG00000040698	4589	Unchanged		gene:ENSDARG00000062472	4705	Unchanged
	gene:ENSDARG00000026489	3024	Unchanged		gene:ENSDARG00000019614	3243	Unchanged		gene:ENSDARG00000058297	1178	Unchanged
	gene:ENSDARG00000043474	4671	Unchanged		gene:ENSDARG00000006242	2002	Unchanged		gene:ENSDARG00000003446	2412	Unchanged
	gene:ENSDARG00000105034	2480	Unchanged		gene:ENSDARG00000062727	7706	Unchanged		gene:ENSDARG00000011049	2410	Unchanged
	gene:ENSDARG00000057940	12606	Unchanged		gene:ENSDARG00000105131	5351	Unchanged		gene:ENSDARG00000001249	1268	Unchanged
	gene:ENSDARG00000005162	5591	Unchanged		gene:ENSDARG00000006389	3895	Unchanged		gene:ENSDARG00000053127	4197	Unchanged
	gene:ENSDARG00000035890	1775	Unchanged		gene:ENSDARG00000043816	1765	Unchanged		gene:ENSDARG00000060564	1954	Unchanged
	gene:ENSDARG00000060991	3708	Unchanged		gene:ENSDARG00000058203	4396	Unchanged		gene:ENSDARG00000104981	2379	Unchanged
	gene:ENSDARG00000101175	1323	Unchanged		gene:ENSDARG00000098344	1805	Unchanged		gene:ENSDARG00000078092	866	Unchanged
	gene:ENSDARG00000040041	3015	Unchanged		gene:ENSDARG00000017835	5076	Unchanged		gene:ENSDARG00000103959	5736	Unchanged
	gene:ENSDARG00000028937	2802	Unchanged		gene:ENSDARG00000045513	3275	Unchanged		gene:ENSDARG00000013379	4217	Unchanged
	gene:ENSDARG00000036897	1481	Unchanged		gene:ENSDARG00000007359	845	Unchanged		gene:ENSDARG00000040854	1898	Unchanged
	gene:ENSDARG00000090854	1118	Unchanged		gene:ENSDARG00000000935	5154	Unchanged		gene:ENSDARG00000070441	2186	Unchanged
	gene:ENSDARG00000026577	1734	Unchanged		gene:ENSDARG00000089780	2869	Unchanged		gene:ENSDARG00000045510	3794	Unchanged
	gene:ENSDARG00000044781	1387	Unchanged		gene:ENSDARG00000086457	4322	Unchanged		gene:ENSDARG00000002552	3310	Unchanged
	gene:ENSDARG00000013681	2184	Unchanged		gene:ENSDARG00000026611	2155	Unchanged		gene:ENSDARG00000079934	4620	Unchanged
	gene:ENSDARG00000051851	1780	Unchanged		gene:ENSDARG00000035890	1775	Unchanged		gene:ENSDARG00000017115	3853	Unchanged
	gene:ENSDARG00000069428	1427	Unchanged		gene:ENSDARG00000061915	2938	Unchanged		gene:ENSDARG00000023724	2158	Unchanged
	gene:ENSDARG00000021853	1509	Unchanged		gene:ENSDARG00000019326	2312	Unchanged		gene:ENSDARG00000042054	2013	Unchanged
	gene:ENSDARG00000057110	1909	Unchanged		gene:ENSDARG00000097772	5745	Unchanged		gene:ENSDARG00000057910	1018	Unchanged
	gene:ENSDARG00000077788	4004	Unchanged		gene:ENSDARG00000042072	5937	Unchanged		gene:ENSDARG00000024654	2731	Unchanged
	gene:ENSDARG00000022690	1909	Unchanged		gene:ENSDARG00000001241	2155	Unchanged		gene:ENSDARG00000062823	4048	Unchanged
	gene:ENSDARG00000053456	2066	Unchanged		gene:ENSDARG00000055078	1962	Unchanged		gene:ENSDARG00000004280	2939	Unchanged
	gene:ENSDARG00000067601	2020	Unchanged		gene:ENSDARG00000042344	1715	Unchanged		gene:ENSDARG00000015805	5012	Unchanged
	gene:ENSDARG00000017658	5018	Unchanged		gene:ENSDARG00000098209	2924	Unchanged		gene:ENSDARG00000070704	5621	Unchanged
	gene:ENSDARG00000070475	2826	Unchanged		gene:ENSDARG00000075446	4415	Unchanged		gene:ENSDARG00000075916	2745	Unchanged
	gene:ENSDARG00000056270	1445	Unchanged		gene:ENSDARG00000095300	2450	Unchanged		gene:ENSDARG00000060071	3910	Unchanged
	gene:ENSDARG00000012450	2135	Unchanged		gene:ENSDARG00000087933	2935	Unchanged		gene:ENSDARG00000055588	3528	Unchanged
	gene:ENSDARG00000041853	6216	Unchanged		gene:ENSDARG00000004636	4190	Unchanged		gene:ENSDARG00000101886	3864	Unchanged
	gene:ENSDARG00000099430	4727	Unchanged		gene:ENSDARG00000073988	6820	Unchanged		gene:ENSDARG00000003531	2966	Unchanged
	gene:ENSDARG00000068096	2336	Unchanged		gene:ENSDARG00000029928	2253	Unchanged		gene:ENSDARG00000016263	5546	Unchanged
	gene:ENSDARG00000059035	3439	Unchanged		gene:ENSDARG00000074804	8377	Unchanged		gene:ENSDARG00000069302	2965	Unchanged
	gene:ENSDARG00000059794	5865	Unchanged		gene:ENSDARG00000021048	2324	Unchanged		gene:ENSDARG00000076829	4345	Unchanged
	gene:ENSDARG00000007250	1785	Unchanged		gene:ENSDARG00000062199	4072	Unchanged		gene:ENSDARG00000101029	9186	Unchanged
	gene:ENSDARG00000008395	5063	Unchanged		gene:ENSDARG00000010078	3659	Unchanged		gene:ENSDARG00000099960	1726	Unchanged
	gene:ENSDARG00000087657	10042	Unchanged		gene:ENSDARG00000068231	5003	Unchanged		gene:ENSDARG00000040607	3704	Unchanged
	gene:ENSDARG00000017337	1458	Unchanged		gene:ENSDARG00000079835	4724	Unchanged		gene:ENSDARG00000073710	6284	Unchanged
	gene:ENSDARG00000002720	1916	Unchanged		gene:ENSDARG00000097591	2327	Unchanged		gene:ENSDARG00000078383	1146	Unchanged
	gene:ENSDARG00000008852	6351	Unchanged		gene:ENSDARG00000042128	2663	Unchanged		gene:ENSDARG00000060430	3365	Unchanged
	gene:ENSDARG00000035872	2297	Unchanged		gene:ENSDARG00000005154	1253	Unchanged		gene:ENSDARG00000079313	4095	Unchanged
	gene:ENSDARG00000060323	2481	Unchanged		gene:ENSDARG00000009336	2248	Unchanged		gene:ENSDARG00000074166	15893	Unchanged
	gene:ENSDARG00000044362	2239	Unchanged		gene:ENSDARG00000058094	2631	Unchanged		gene:ENSDARG00000036855	4432	Unchanged
	gene:ENSDARG00000027803	1461	Unchanged		gene:ENSDARG00000017741	4342	Unchanged		gene:ENSDARG00000003520	6434	Unchanged
	gene:ENSDARG00000035823	5255	Unchanged		gene:ENSDARG00000011462	1196	Unchanged		gene:ENSDARG00000103388	4898	Unchanged
	gene:ENSDARG00000011506	2050	Unchanged		gene:ENSDARG00000060112	4573	Unchanged		gene:ENSDARG00000088799	2390	Unchanged
	gene:ENSDARG00000014244	1560	Unchanged		gene:ENSDARG00000087596	5725	Unchanged		gene:ENSDARG00000012953	2005	Unchanged
	gene:ENSDARG00000002632	2835	Unchanged		gene:ENSDARG00000099291	4509	Unchanged		gene:ENSDARG00000052091	3196	Unchanged
	gene:ENSDARG00000007812	3386	Unchanged		gene:ENSDARG00000028971	6406	Unchanged		gene:ENSDARG00000042652	7326	Unchanged
	gene:ENSDARG00000116058	3617	Unchanged		gene:ENSDARG00000029569	1330	Unchanged		gene:ENSDARG00000103658	11955	Unchanged
	gene:ENSDARG00000075758	1525	Unchanged		gene:ENSDARG00000053713	9374	Unchanged		gene:ENSDARG00000057997	4782	Unchanged
	gene:ENSDARG00000025808	2087	Unchanged		gene:ENSDARG00000060849	2580	Unchanged		gene:ENSDARG00000035905	2834	Unchanged
	gene:ENSDARG00000032114	3481	Unchanged		gene:ENSDARG00000069619	3286	Unchanged		gene:ENSDARG00000101557	6606	Unchanged
	gene:ENSDARG00000027749	1948	Unchanged		gene:ENSDARG00000101018	6952	Unchanged		gene:ENSDARG00000104437	1788	Unchanged
	gene:ENSDARG00000005026	8757	Unchanged		gene:ENSDARG00000012840	2548	Unchanged		gene:ENSDARG00000026577	1734	Unchanged
	gene:ENSDARG00000006494	5278	Unchanged		gene:ENSDARG00000055113	4200	Unchanged		gene:ENSDARG00000041602	1304	Unchanged
	gene:ENSDARG00000056130	1393	Unchanged		gene:ENSDARG00000070094	2706	Unchanged		gene:ENSDARG00000002949	1661	Unchanged
	gene:ENSDARG00000054804	2456	Unchanged		gene:ENSDARG00000010978	2733	Unchanged		gene:ENSDARG00000073866	2349	Unchanged
	gene:ENSDARG00000089862	1756	Unchanged		gene:ENSDARG00000099199	3358	Unchanged		gene:ENSDARG00000003235	2410	Unchanged
	gene:ENSDARG00000102458	3482	Unchanged		gene:ENSDARG00000099021	4343	Unchanged		gene:ENSDARG00000038787	1625	Unchanged
	gene:ENSDARG00000012672	5798	Unchanged		gene:ENSDARG00000055433	1450	Unchanged		gene:ENSDARG00000071881	1205	Unchanged
	gene:ENSDARG00000007755	963	Unchanged		gene:ENSDARG00000032155	5108	Unchanged		gene:ENSDARG00000009830	5109	Unchanged
	gene:ENSDARG00000020573	5007	Unchanged		gene:ENSDARG00000103980	2301	Unchanged		gene:ENSDARG00000055630	5338	Unchanged
	gene:ENSDARG00000062585	2629	Unchanged		gene:ENSDARG00000012468	2817	Unchanged		gene:ENSDARG00000015576	1988	Unchanged
	gene:ENSDARG00000115862	4853	Unchanged		gene:ENSDARG00000060586	6386	Unchanged		gene:ENSDARG00000074282	4821	Unchanged
	gene:ENSDARG00000007764	2925	Unchanged		gene:ENSDARG00000033597	2649	Unchanged		gene:ENSDARG00000069175	2648	Unchanged
	gene:ENSDARG00000059006	2312	Unchanged		gene:ENSDARG00000097302	1581	Unchanged		gene:ENSDARG00000010823	2075	Unchanged
	gene:ENSDARG00000045888	4887	Unchanged		gene:ENSDARG00000045305	3862	Unchanged		gene:ENSDARG00000005154	1253	Unchanged
	gene:ENSDARG00000104904	2104	Unchanged		gene:ENSDARG00000071697	5441	Unchanged		gene:ENSDARG00000011094	5478	Unchanged
	gene:ENSDARG00000003845	2559	Unchanged		gene:ENSDARG00000007892	1410	Unchanged		gene:ENSDARG00000044949	1857	Unchanged
	gene:ENSDARG00000005699	3355	Unchanged		gene:ENSDARG00000062823	4048	Unchanged		gene:ENSDARG00000035631	1513	Unchanged
	gene:ENSDARG00000055730	1873	Unchanged		gene:ENSDARG00000013968	2409	Unchanged		gene:ENSDARG00000018257	5926	Unchanged
	gene:ENSDARG00000053652	1108	Unchanged		gene:ENSDARG00000034943	4568	Unchanged		gene:ENSDARG00000054423	4369	Unchanged
	gene:ENSDARG00000022659	2518	Unchanged		gene:ENSDARG00000087555	2403	Unchanged		gene:ENSDARG00000014083	2200	Unchanged
	gene:ENSDARG00000031325	3938	Unchanged		gene:ENSDARG00000068650	3557	Unchanged		gene:ENSDARG00000018073	1248	Unchanged
	gene:ENSDARG00000079684	3726	Unchanged		gene:ENSDARG00000051920	7814	Unchanged		gene:ENSDARG00000058325	4136	Unchanged
	gene:ENSDARG00000076128	3964	Unchanged		gene:ENSDARG00000071694	2310	Unchanged		gene:ENSDARG00000042341	1949	Unchanged
	gene:ENSDARG00000038473	1184	Unchanged		gene:ENSDARG00000057321	2774	Unchanged		gene:ENSDARG00000007813	6032	Unchanged
	gene:ENSDARG00000045567	1079	Unchanged		gene:ENSDARG00000003144	1344	Unchanged		gene:ENSDARG00000099519	1977	Unchanged
	gene:ENSDARG00000060937	6175	Unchanged		gene:ENSDARG00000035433	1100	Unchanged		gene:ENSDARG00000031346	1759	Unchanged
	gene:ENSDARG00000070702	2332	Unchanged		gene:ENSDARG00000078497	4416	Unchanged		gene:ENSDARG00000008454	2912	Unchanged
	gene:ENSDARG00000035633	2885	Unchanged		gene:ENSDARG00000061450	3875	Unchanged		gene:ENSDARG00000061173	4563	Unchanged
	gene:ENSDARG00000011613	5601	Unchanged		gene:ENSDARG00000076179	7324	Unchanged		gene:ENSDARG00000020449	1948	Unchanged
	gene:ENSDARG00000075347	2741	Unchanged		gene:ENSDARG00000002552	3310	Unchanged		gene:ENSDARG00000062418	1452	Unchanged
	gene:ENSDARG00000087226	2910	Unchanged		gene:ENSDARG00000076934	3801	Unchanged		gene:ENSDARG00000006314	4328	Unchanged
	gene:ENSDARG00000039681	3671	Unchanged		gene:ENSDARG00000074057	2124	Unchanged		gene:ENSDARG00000034734	1154	Unchanged
	gene:ENSDARG00000102048	1879	Unchanged		gene:ENSDARG00000010279	1887	Unchanged		gene:ENSDARG00000037488	4225	Unchanged
	gene:ENSDARG00000010752	4146	Unchanged		gene:ENSDARG00000075008	4509	Unchanged		gene:ENSDARG00000056218	6996	Unchanged
	gene:ENSDARG00000016706	2477	Unchanged		gene:ENSDARG00000103977	2565	Unchanged		gene:ENSDARG00000077926	1228	Unchanged
	gene:ENSDARG00000086712	2542	Unchanged		gene:ENSDARG00000070386	4727	Unchanged		gene:ENSDARG00000099358	2250	Unchanged
	gene:ENSDARG00000053380	3229	Unchanged		gene:ENSDARG00000099679	2311	Unchanged		gene:ENSDARG00000069706	1483	Unchanged
	gene:ENSDARG00000101903	5138	Unchanged		gene:ENSDARG00000045510	3794	Unchanged		gene:ENSDARG00000075113	2959	Unchanged
	gene:ENSDARG00000030830	4365	Unchanged		gene:ENSDARG00000059933	4465	Unchanged		gene:ENSDARG00000022466	6823	Unchanged
	gene:ENSDARG00000014083	2200	Unchanged		gene:ENSDARG00000060767	7632	Unchanged		gene:ENSDARG00000009771	1722	Unchanged
	gene:ENSDARG00000008383	1687	Unchanged		gene:ENSDARG00000006253	2261	Unchanged		gene:ENSDARG00000076439	1979	Unchanged
	gene:ENSDARG00000007566	2760	Unchanged		gene:ENSDARG00000027345	1608	Unchanged		gene:ENSDARG00000070618	2652	Unchanged
	gene:ENSDARG00000040277	1752	Unchanged		gene:ENSDARG00000078313	6674	Unchanged		gene:ENSDARG00000042642	2035	Unchanged
	gene:ENSDARG00000004311	1490	Unchanged		gene:ENSDARG00000058221	3003	Unchanged		gene:ENSDARG00000055536	1169	Unchanged
	gene:ENSDARG00000103893	3553	Unchanged		gene:ENSDARG00000077639	6550	Unchanged		gene:ENSDARG00000102419	1856	Unchanged
	gene:ENSDARG00000013079	2957	Unchanged		gene:ENSDARG00000057983	2087	Unchanged		gene:ENSDARG00000074242	2344	Unchanged
	gene:ENSDARG00000102195	3998	Unchanged		gene:ENSDARG00000032256	5365	Unchanged		gene:ENSDARG00000090454	5952	Unchanged
	gene:ENSDARG00000005536	2123	Unchanged		gene:ENSDARG00000074410	6948	Unchanged		gene:ENSDARG00000015653	7113	Unchanged
	gene:ENSDARG00000103364	3110	Unchanged		gene:ENSDARG00000095295	4814	Unchanged		gene:ENSDARG00000098666	4030	Unchanged
	gene:ENSDARG00000032431	875	Unchanged		gene:ENSDARG00000020079	1999	Unchanged		gene:ENSDARG00000077284	5284	Unchanged
	gene:ENSDARG00000069099	1279	Unchanged		gene:ENSDARG00000100349	2199	Unchanged		gene:ENSDARG00000042927	3437	Unchanged
	gene:ENSDARG00000031100	3313	Unchanged		gene:ENSDARG00000010965	1235	Unchanged		gene:ENSDARG00000060442	6270	Unchanged
	gene:ENSDARG00000068175	1181	Unchanged		gene:ENSDARG00000101900	3631	Unchanged		gene:ENSDARG00000019250	1496	Unchanged
	gene:ENSDARG00000046098	2548	Unchanged		gene:ENSDARG00000022730	3752	Unchanged		gene:ENSDARG00000075314	1765	Unchanged
	gene:ENSDARG00000078686	2734	Unchanged		gene:ENSDARG00000007886	3321	Unchanged		gene:ENSDARG00000007745	3965	Unchanged
	gene:ENSDARG00000074686	5093	Unchanged		gene:ENSDARG00000003520	6434	Unchanged		gene:ENSDARG00000012818	2453	Unchanged
	gene:ENSDARG00000058533	7154	Unchanged		gene:ENSDARG00000003872	3156	Unchanged		gene:ENSDARG00000088560	5011	Unchanged
	gene:ENSDARG00000016999	6269	Unchanged		gene:ENSDARG00000026024	2600	Unchanged		gene:ENSDARG00000037846	1953	Unchanged
	gene:ENSDARG00000070723	1697	Unchanged		gene:ENSDARG00000059064	1220	Unchanged		gene:ENSDARG00000000747	2599	Unchanged
	gene:ENSDARG00000103594	3051	Unchanged		gene:ENSDARG00000060338	1439	Unchanged		gene:ENSDARG00000018936	1432	Unchanged
	gene:ENSDARG00000017272	1375	Unchanged		gene:ENSDARG00000039093	3260	Unchanged		gene:ENSDARG00000038802	2114	Unchanged
	gene:ENSDARG00000006766	3759	Unchanged		gene:ENSDARG00000045815	2837	Unchanged		gene:ENSDARG00000014680	2407	Unchanged
	gene:ENSDARG00000062987	2633	Unchanged		gene:ENSDARG00000018903	1428	Unchanged		gene:ENSDARG00000005108	3018	Unchanged
	gene:ENSDARG00000090716	6350	Unchanged		gene:ENSDARG00000070449	2069	Unchanged		gene:ENSDARG00000016867	1981	Unchanged
	gene:ENSDARG00000098361	1502	Unchanged		gene:ENSDARG00000103902	2811	Unchanged		gene:ENSDARG00000100499	6147	Unchanged
	gene:ENSDARG00000012261	3355	Unchanged		gene:ENSDARG00000024195	2302	Unchanged		gene:ENSDARG00000062272	3457	Unchanged
	gene:ENSDARG00000038308	1650	Unchanged		gene:ENSDARG00000001470	2047	Unchanged		gene:ENSDARG00000103403	2024	Unchanged
	gene:ENSDARG00000056966	2640	Unchanged		gene:ENSDARG00000018542	1935	Unchanged		gene:ENSDARG00000010437	1828	Unchanged
	gene:ENSDARG00000069360	2795	Unchanged		gene:ENSDARG00000005867	6756	Unchanged		gene:ENSDARG00000012407	2473	Unchanged
	gene:ENSDARG00000041332	4129	Unchanged		gene:ENSDARG00000000394	3991	Unchanged		gene:ENSDARG00000037935	2850	Unchanged
	gene:ENSDARG00000017034	1770	Unchanged		gene:ENSDARG00000030700	6863	Unchanged		gene:ENSDARG00000022813	2193	Unchanged
	gene:ENSDARG00000057100	1984	Unchanged		gene:ENSDARG00000089413	1983	Unchanged		gene:ENSDARG00000076920	9182	Unchanged
	gene:ENSDARG00000077926	1228	Unchanged		gene:ENSDARG00000070618	2652	Unchanged		gene:ENSDARG00000099049	1574	Unchanged
	gene:ENSDARG00000045878	1879	Unchanged		gene:ENSDARG00000059654	2663	Unchanged		gene:ENSDARG00000089791	3665	Unchanged
	gene:ENSDARG00000052182	3274	Unchanged		gene:ENSDARG00000098857	4053	Unchanged		gene:ENSDARG00000032552	1387	Unchanged
	gene:ENSDARG00000059983	2055	Unchanged		gene:ENSDARG00000042031	2097	Unchanged		gene:ENSDARG00000105142	3373	Unchanged
	gene:ENSDARG00000104049	1092	Unchanged		gene:ENSDARG00000013861	1857	Unchanged		gene:ENSDARG00000075559	2822	Unchanged
	gene:ENSDARG00000078386	5406	Unchanged		gene:ENSDARG00000027803	1461	Unchanged		gene:ENSDARG00000039996	1668	Unchanged
	gene:ENSDARG00000007960	4413	Unchanged		gene:ENSDARG00000038976	3305	Unchanged		gene:ENSDARG00000089862	1756	Unchanged
	gene:ENSDARG00000101999	3712	Unchanged		gene:ENSDARG00000009953	9639	Unchanged		gene:ENSDARG00000076801	8267	Unchanged
	gene:ENSDARG00000029292	1691	Unchanged		gene:ENSDARG00000058212	3549	Unchanged		gene:ENSDARG00000021439	2863	Unchanged
	gene:ENSDARG00000022213	1822	Unchanged		gene:ENSDARG00000015392	2806	Unchanged		gene:ENSDARG00000060252	6665	Unchanged
	gene:ENSDARG00000001241	2155	Unchanged		gene:ENSDARG00000045297	1332	Unchanged		gene:ENSDARG00000052455	2089	Unchanged
	gene:ENSDARG00000059406	2668	Unchanged		gene:ENSDARG00000010481	2050	Unchanged		gene:ENSDARG00000087869	4400	Unchanged
	gene:ENSDARG00000033965	2587	Unchanged		gene:ENSDARG00000076752	3193	Unchanged		gene:ENSDARG00000021975	1852	Unchanged
	gene:ENSDARG00000056479	1865	Unchanged		gene:ENSDARG00000030753	4113	Unchanged		gene:ENSDARG00000061862	9522	Unchanged
	gene:ENSDARG00000102153	3875	Unchanged		gene:ENSDARG00000061738	1701	Unchanged		gene:ENSDARG00000077461	2513	Unchanged
	gene:ENSDARG00000102736	1751	Unchanged		gene:ENSDARG00000099528	2239	Unchanged		gene:ENSDARG00000057110	1909	Unchanged
	gene:ENSDARG00000038694	1103	Unchanged		gene:ENSDARG00000011819	7868	Unchanged		gene:ENSDARG00000045789	4764	Unchanged
	gene:ENSDARG00000076228	4775	Unchanged		gene:ENSDARG00000018296	4509	Unchanged		gene:ENSDARG00000024564	1662	Unchanged
	gene:ENSDARG00000057867	2330	Unchanged		gene:ENSDARG00000040287	1882	Unchanged		gene:ENSDARG00000059809	2964	Unchanged
	gene:ENSDARG00000014976	1290	Unchanged		gene:ENSDARG00000101260	6332	Unchanged		gene:ENSDARG00000006683	5872	Unchanged
	gene:ENSDARG00000045900	3105	Unchanged		gene:ENSDARG00000079949	8455	Unchanged		gene:ENSDARG00000002792	3038	Unchanged
	gene:ENSDARG00000077264	2648	Unchanged		gene:ENSDARG00000003084	3749	Unchanged		gene:ENSDARG00000055889	2902	Unchanged
	gene:ENSDARG00000043928	1694	Unchanged		gene:ENSDARG00000007813	6032	Unchanged		gene:ENSDARG00000052747	2166	Unchanged
	gene:ENSDARG00000031495	1835	Unchanged		gene:ENSDARG00000006487	1786	Unchanged		gene:ENSDARG00000052190	1137	Unchanged
	gene:ENSDARG00000056717	3556	Unchanged		gene:ENSDARG00000070416	1984	Unchanged		gene:ENSDARG00000067958	1876	Unchanged
	gene:ENSDARG00000090788	1719	Unchanged		gene:ENSDARG00000032951	2315	Unchanged		gene:ENSDARG00000051920	7814	Unchanged
	gene:ENSDARG00000007216	3189	Unchanged		gene:ENSDARG00000017422	2292	Unchanged		gene:ENSDARG00000018782	6611	Unchanged
	gene:ENSDARG00000055395	1463	Unchanged		gene:ENSDARG00000061759	5041	Unchanged		gene:ENSDARG00000027016	9522	Unchanged
	gene:ENSDARG00000078430	7107	Unchanged		gene:ENSDARG00000060323	2481	Unchanged		gene:ENSDARG00000055538	3151	Unchanged
	gene:ENSDARG00000058693	3766	Unchanged		gene:ENSDARG00000063182	9300	Unchanged		gene:ENSDARG00000074955	8319	Unchanged
	gene:ENSDARG00000078894	1811	Unchanged		gene:ENSDARG00000090152	3773	Unchanged		gene:ENSDARG00000102199	4769	Unchanged
	gene:ENSDARG00000096797	1914	Unchanged		gene:ENSDARG00000040158	2372	Unchanged		gene:ENSDARG00000005374	5829	Unchanged
	gene:ENSDARG00000029445	896	Unchanged		gene:ENSDARG00000032327	4956	Unchanged		gene:ENSDARG00000042467	3042	Unchanged
	gene:ENSDARG00000063596	1231	Unchanged		gene:ENSDARG00000024564	1662	Unchanged		gene:ENSDARG00000095743	2699	Unchanged
	gene:ENSDARG00000070560	4188	Unchanged		gene:ENSDARG00000006332	3240	Unchanged		gene:ENSDARG00000004261	2010	Unchanged
	gene:ENSDARG00000028198	2102	Unchanged		gene:ENSDARG00000018111	3094	Unchanged		gene:ENSDARG00000008639	3648	Unchanged
	gene:ENSDARG00000031261	1574	Unchanged		gene:ENSDARG00000015863	3056	Unchanged		gene:ENSDARG00000039830	855	Unchanged
	gene:ENSDARG00000016399	1955	Unchanged		gene:ENSDARG00000041363	1143	Unchanged		gene:ENSDARG00000001888	3300	Unchanged
	gene:ENSDARG00000104656	3331	Unchanged		gene:ENSDARG00000074533	3947	Unchanged		gene:ENSDARG00000061690	2518	Unchanged
	gene:ENSDARG00000007818	2347	Unchanged		gene:ENSDARG00000018494	1019	Unchanged		gene:ENSDARG00000010792	3104	Unchanged
	gene:ENSDARG00000045036	4334	Unchanged		gene:ENSDARG00000044142	3273	Unchanged		gene:ENSDARG00000014898	922	Unchanged
	gene:ENSDARG00000099079	4970	Unchanged		gene:ENSDARG00000098349	4019	Unchanged		gene:ENSDARG00000071524	5644	Unchanged
	gene:ENSDARG00000017168	2786	Unchanged		gene:ENSDARG00000101914	2035	Unchanged		gene:ENSDARG00000100359	7176	Unchanged
	gene:ENSDARG00000103929	2623	Unchanged		gene:ENSDARG00000089340	4693	Unchanged		gene:ENSDARG00000029291	6747	Unchanged
	gene:ENSDARG00000116052	1854	Unchanged		gene:ENSDARG00000039363	4644	Unchanged		gene:ENSDARG00000074686	5093	Unchanged
	gene:ENSDARG00000076542	7266	Unchanged		gene:ENSDARG00000071087	2176	Unchanged		gene:ENSDARG00000041394	1942	Unchanged
	gene:ENSDARG00000099122	743	Unchanged		gene:ENSDARG00000095046	1665	Unchanged		gene:ENSDARG00000003205	2844	Unchanged
	gene:ENSDARG00000101322	2914	Unchanged		gene:ENSDARG00000025269	4172	Unchanged		gene:ENSDARG00000074667	2379	Unchanged
	gene:ENSDARG00000069893	6009	Unchanged		gene:ENSDARG00000056741	2273	Unchanged		gene:ENSDARG00000016058	1592	Unchanged
	gene:ENSDARG00000038847	962	Unchanged		gene:ENSDARG00000100773	2278	Unchanged		gene:ENSDARG00000103791	621	Unchanged
	gene:ENSDARG00000074225	3765	Unchanged		gene:ENSDARG00000056550	6238	Unchanged		gene:ENSDARG00000043179	1878	Unchanged
	gene:ENSDARG00000097902	1897	Unchanged		gene:ENSDARG00000013078	3681	Unchanged		gene:ENSDARG00000068755	969	Unchanged
	gene:ENSDARG00000098242	1338	Unchanged		gene:ENSDARG00000027418	1744	Unchanged		gene:ENSDARG00000060917	5182	Unchanged
	gene:ENSDARG00000058638	2200	Unchanged		gene:ENSDARG00000063726	5821	Unchanged		gene:ENSDARG00000028715	2796	Unchanged
	gene:ENSDARG00000013582	2547	Unchanged		gene:ENSDARG00000105098	2322	Unchanged		gene:ENSDARG00000078333	866	Unchanged
	gene:ENSDARG00000056985	2446	Unchanged		gene:ENSDARG00000037099	4190	Unchanged		gene:ENSDARG00000019008	2083	Unchanged
	gene:ENSDARG00000025212	7259	Unchanged		gene:ENSDARG00000067669	2515	Unchanged		gene:ENSDARG00000100088	7645	Unchanged
	gene:ENSDARG00000035598	5204	Unchanged		gene:ENSDARG00000045528	7554	Unchanged		gene:ENSDARG00000039459	2786	Unchanged
	gene:ENSDARG00000078567	3649	Unchanged		gene:ENSDARG00000058679	2738	Unchanged		gene:ENSDARG00000034427	2146	Unchanged
	gene:ENSDARG00000074588	2294	Unchanged		gene:ENSDARG00000102394	2798	Unchanged		gene:ENSDARG00000037259	551	Unchanged
	gene:ENSDARG00000021702	2853	Unchanged		gene:ENSDARG00000094542	1515	Unchanged		gene:ENSDARG00000013128	1684	Unchanged
	gene:ENSDARG00000013078	3681	Unchanged		gene:ENSDARG00000092483	1119	Unchanged		gene:ENSDARG00000094590	4781	Unchanged
	gene:ENSDARG00000009950	1041	Unchanged		gene:ENSDARG00000026519	7194	Unchanged		gene:ENSDARG00000011583	3019	Unchanged
	gene:ENSDARG00000013802	1644	Unchanged		gene:ENSDARG00000009567	11941	Unchanged		gene:ENSDARG00000024219	3835	Unchanged
	gene:ENSDARG00000006408	1410	Unchanged		gene:ENSDARG00000105206	3424	Unchanged		gene:ENSDARG00000052842	1135	Unchanged
	gene:ENSDARG00000014986	3499	Unchanged		gene:ENSDARG00000098627	2558	Unchanged		gene:ENSDARG00000036056	2221	Unchanged
	gene:ENSDARG00000028816	1506	Unchanged		gene:ENSDARG00000007722	1633	Unchanged		gene:ENSDARG00000016016	6431	Unchanged
	gene:ENSDARG00000017835	5076	Unchanged		gene:ENSDARG00000003213	3533	Unchanged		gene:ENSDARG00000092136	1026	Unchanged
	gene:ENSDARG00000043137	3194	Unchanged		gene:ENSDARG00000012946	2013	Unchanged		gene:ENSDARG00000042777	497	Unchanged
	gene:ENSDARG00000068148	2028	Unchanged		gene:ENSDARG00000105159	7757	Unchanged		gene:ENSDARG00000034293	4206	Unchanged
	gene:ENSDARG00000030583	2962	Unchanged		gene:ENSDARG00000015422	812	Unchanged		gene:ENSDARG00000063155	2087	Unchanged
	gene:ENSDARG00000045373	2661	Unchanged		gene:ENSDARG00000091234	1432	Unchanged		gene:ENSDARG00000077830	1542	Unchanged
	gene:ENSDARG00000040287	1882	Unchanged		gene:ENSDARG00000070674	1430	Unchanged		gene:ENSDARG00000045359	3239	Unchanged
	gene:ENSDARG00000105748	1107	Unchanged		gene:ENSDARG00000006527	2835	Unchanged		gene:ENSDARG00000098075	2307	Unchanged
	gene:ENSDARG00000003899	1697	Unchanged		gene:ENSDARG00000020363	980	Unchanged		gene:ENSDARG00000038905	2975	Unchanged
	gene:ENSDARG00000059870	1914	Unchanged		gene:ENSDARG00000036063	1289	Unchanged		gene:ENSDARG00000090337	4265	Unchanged
	gene:ENSDARG00000029768	5475	Unchanged		gene:ENSDARG00000039996	1668	Unchanged		gene:ENSDARG00000059581	3286	Unchanged
	gene:ENSDARG00000010411	3814	Unchanged		gene:ENSDARG00000051754	8616	Unchanged		gene:ENSDARG00000021681	1617	Unchanged
	gene:ENSDARG00000012674	1748	Unchanged		gene:ENSDARG00000043898	999	Unchanged		gene:ENSDARG00000099786	4010	Unchanged
	gene:ENSDARG00000003984	10673	Unchanged		gene:ENSDARG00000024478	1265	Unchanged		gene:ENSDARG00000063588	1830	Unchanged
	gene:ENSDARG00000099458	3247	Unchanged		gene:ENSDARG00000098906	2515	Unchanged		gene:ENSDARG00000098652	4575	Unchanged
	gene:ENSDARG00000006094	7891	Unchanged		gene:ENSDARG00000096714	1041	Unchanged		gene:ENSDARG00000079994	12679	Unchanged
	gene:ENSDARG00000068179	4991	Unchanged		gene:ENSDARG00000062148	3291	Unchanged		gene:ENSDARG00000044575	4150	Unchanged
	gene:ENSDARG00000021112	2525	Unchanged		gene:ENSDARG00000071906	6721	Unchanged		gene:ENSDARG00000020913	1993	Unchanged
	gene:ENSDARG00000053466	3846	Unchanged		gene:ENSDARG00000033899	1799	Unchanged		gene:ENSDARG00000011932	4741	Unchanged
	gene:ENSDARG00000005651	2805	Unchanged		gene:ENSDARG00000030241	2213	Unchanged		gene:ENSDARG00000036629	507	Unchanged
	gene:ENSDARG00000077237	7827	Unchanged		gene:ENSDARG00000012625	2977	Unchanged		gene:ENSDARG00000056517	1477	Unchanged
	gene:ENSDARG00000060101	3193	Unchanged		gene:ENSDARG00000013058	2873	Unchanged		gene:ENSDARG00000069386	1398	Unchanged
	gene:ENSDARG00000040192	1470	Unchanged		gene:ENSDARG00000058022	1373	Unchanged		gene:ENSDARG00000028559	1520	Unchanged
	gene:ENSDARG00000063670	1575	Unchanged		gene:ENSDARG00000019897	2356	Unchanged		gene:ENSDARG00000046132	1148	Unchanged
	gene:ENSDARG00000071906	6721	Unchanged		gene:ENSDARG00000056141	2317	Unchanged		gene:ENSDARG00000063229	7067	Unchanged
	gene:ENSDARG00000041361	3323	Unchanged		gene:ENSDARG00000115205	4522	Unchanged		gene:ENSDARG00000063032	1279	Unchanged
	gene:ENSDARG00000055629	2086	Unchanged		gene:ENSDARG00000103732	4964	Unchanged		gene:ENSDARG00000089243	1704	Unchanged
	gene:ENSDARG00000017093	1821	Unchanged		gene:ENSDARG00000007760	1407	Unchanged		gene:ENSDARG00000070052	7305	Unchanged
	gene:ENSDARG00000043493	6443	Unchanged		gene:ENSDARG00000029445	896	Unchanged		gene:ENSDARG00000059646	2825	Unchanged
	gene:ENSDARG00000075252	6390	Unchanged		gene:ENSDARG00000070573	2122	Unchanged		gene:ENSDARG00000003068	5133	Unchanged
	gene:ENSDARG00000007494	1890	Unchanged		gene:ENSDARG00000038865	3731	Unchanged		gene:ENSDARG00000079723	9907	Unchanged
	gene:ENSDARG00000009830	5109	Unchanged		gene:ENSDARG00000035565	4038	Unchanged		gene:ENSDARG00000070390	4653	Unchanged
	gene:ENSDARG00000075113	2959	Unchanged		gene:ENSDARG00000086126	4150	Unchanged		gene:ENSDARG00000040401	1394	Unchanged
	gene:ENSDARG00000059911	4644	Unchanged		gene:ENSDARG00000052859	1634	Unchanged		gene:ENSDARG00000033361	4694	Unchanged
	gene:ENSDARG00000037943	2541	Unchanged		gene:ENSDARG00000057138	2959	Unchanged		gene:ENSDARG00000063167	2991	Unchanged
	gene:ENSDARG00000101474	1419	Unchanged		gene:ENSDARG00000004745	2369	Unchanged		gene:ENSDARG00000007413	6463	Unchanged
	gene:ENSDARG00000024026	2200	Unchanged		gene:ENSDARG00000069241	804	Unchanged		gene:ENSDARG00000023330	1471	Unchanged
	gene:ENSDARG00000012591	1251	Unchanged		gene:ENSDARG00000014333	1695	Unchanged		gene:ENSDARG00000019103	4339	Unchanged
	gene:ENSDARG00000042031	2097	Unchanged		gene:ENSDARG00000037551	1640	Unchanged		gene:ENSDARG00000031981	820	Unchanged
	gene:ENSDARG00000020960	2905	Unchanged		gene:ENSDARG00000007127	1938	Unchanged		gene:ENSDARG00000099972	5513	Unchanged
	gene:ENSDARG00000051916	1311	Unchanged		gene:ENSDARG00000040455	1234	Unchanged		gene:ENSDARG00000097281	4065	Unchanged
	gene:ENSDARG00000014577	3559	Unchanged		gene:ENSDARG00000016477	1825	Unchanged		gene:ENSDARG00000061454	6930	Unchanged
	gene:ENSDARG00000054362	3814	Unchanged		gene:ENSDARG00000016875	5942	Unchanged		gene:ENSDARG00000052975	3328	Unchanged
	gene:ENSDARG00000102160	2022	Unchanged		gene:ENSDARG00000045518	1701	Unchanged		gene:ENSDARG00000101234	6760	Unchanged
	gene:ENSDARG00000101309	2614	Unchanged		gene:ENSDARG00000003217	8950	Unchanged		gene:ENSDARG00000074730	2291	Unchanged
	gene:ENSDARG00000007241	1718	Unchanged		gene:ENSDARG00000102349	2200	Unchanged		gene:ENSDARG00000086735	4352	Unchanged
	gene:ENSDARG00000102184	4673	Unchanged		gene:ENSDARG00000014565	3086	Unchanged		gene:ENSDARG00000070012	1931	Unchanged
	gene:ENSDARG00000043624	1819	Unchanged		gene:ENSDARG00000069745	1992	Unchanged		gene:ENSDARG00000059983	2055	Unchanged
	gene:ENSDARG00000042751	1821	Unchanged		gene:ENSDARG00000058861	2560	Unchanged		gene:ENSDARG00000008107	2737	Unchanged
	gene:ENSDARG00000060256	2164	Unchanged		gene:ENSDARG00000063194	6527	Unchanged		gene:ENSDARG00000029501	2634	Unchanged
	gene:ENSDARG00000077804	6059	Unchanged		gene:ENSDARG00000010487	1474	Unchanged		gene:ENSDARG00000015427	5435	Unchanged
	gene:ENSDARG00000002758	2529	Unchanged		gene:ENSDARG00000061294	7266	Unchanged		gene:ENSDARG00000105206	3424	Unchanged
	gene:ENSDARG00000103522	3135	Unchanged		gene:ENSDARG00000062651	2174	Unchanged		gene:ENSDARG00000092693	1139	Unchanged
	gene:ENSDARG00000077013	3453	Unchanged		gene:ENSDARG00000103606	5926	Unchanged		gene:ENSDARG00000116765	1442	Unchanged
	gene:ENSDARG00000041363	1143	Unchanged		gene:ENSDARG00000035678	912	Unchanged		gene:ENSDARG00000036510	4172	Unchanged
	gene:ENSDARG00000043250	6403	Unchanged		gene:ENSDARG00000059581	3286	Unchanged		gene:ENSDARG00000003699	9232	Unchanged
	gene:ENSDARG00000019526	2340	Unchanged		gene:ENSDARG00000068830	1568	Unchanged		gene:ENSDARG00000054501	2466	Unchanged
	gene:ENSDARG00000074915	2429	Unchanged		gene:ENSDARG00000070097	3587	Unchanged		gene:ENSDARG00000058062	1639	Unchanged
	gene:ENSDARG00000058528	2622	Unchanged		gene:ENSDARG00000044584	1340	Unchanged		gene:ENSDARG00000052386	1797	Unchanged
	gene:ENSDARG00000071031	2918	Unchanged		gene:ENSDARG00000104765	1754	Unchanged		gene:ENSDARG00000077361	10794	Unchanged
	gene:ENSDARG00000037852	5064	Unchanged		gene:ENSDARG00000068478	1282	Unchanged		gene:ENSDARG00000016904	2831	Unchanged
	gene:ENSDARG00000091768	3316	Unchanged		gene:ENSDARG00000096631	971	Unchanged		gene:ENSDARG00000076092	1459	Unchanged
	gene:ENSDARG00000074889	1827	Unchanged		gene:ENSDARG00000039424	1124	Unchanged		gene:ENSDARG00000074238	4227	Unchanged
	gene:ENSDARG00000038576	1073	Unchanged		gene:ENSDARG00000045373	2661	Unchanged		gene:ENSDARG00000022378	2697	Unchanged
	gene:ENSDARG00000102632	1785	Unchanged		gene:ENSDARG00000026484	1958	Unchanged		gene:ENSDARG00000043816	1765	Unchanged
	gene:ENSDARG00000037998	2831	Unchanged		gene:ENSDARG00000104225	3596	Unchanged		gene:ENSDARG00000059853	1565	Unchanged
	gene:ENSDARG00000033489	2891	Unchanged		gene:ENSDARG00000054823	1169	Unchanged		gene:ENSDARG00000104889	3774	Unchanged
	gene:ENSDARG00000011862	1844	Unchanged		gene:ENSDARG00000075543	8822	Unchanged		gene:ENSDARG00000017606	926	Unchanged
	gene:ENSDARG00000074702	5909	Unchanged		gene:ENSDARG00000002344	1615	Unchanged		gene:ENSDARG00000035952	1549	Unchanged
	gene:ENSDARG00000078433	5081	Unchanged		gene:ENSDARG00000056152	2193	Unchanged		gene:ENSDARG00000104223	2337	Unchanged
	gene:ENSDARG00000011921	2340	Unchanged		gene:ENSDARG00000018425	3732	Unchanged		gene:ENSDARG00000101074	2659	Unchanged
	gene:ENSDARG00000006754	2520	Unchanged		gene:ENSDARG00000061255	3720	Unchanged		gene:ENSDARG00000041232	346	Unchanged
	gene:ENSDARG00000093240	6633	Unchanged		gene:ENSDARG00000037919	6442	Unchanged		gene:ENSDARG00000028431	4010	Unchanged
	gene:ENSDARG00000008503	2733	Unchanged		gene:ENSDARG00000028715	2796	Unchanged		gene:ENSDARG00000092123	1219	Unchanged
	gene:ENSDARG00000042894	1243	Unchanged		gene:ENSDARG00000030289	6678	Unchanged		gene:ENSDARG00000063385	8469	Unchanged
	gene:ENSDARG00000063588	1830	Unchanged		gene:ENSDARG00000029639	1981	Unchanged		gene:ENSDARG00000063242	2924	Unchanged
	gene:ENSDARG00000045463	5261	Unchanged		gene:ENSDARG00000062467	4826	Unchanged		gene:ENSDARG00000057688	2486	Unchanged
	gene:ENSDARG00000062192	5193	Unchanged		gene:ENSDARG00000101886	3864	Unchanged		gene:ENSDARG00000004392	1647	Unchanged
	gene:ENSDARG00000076330	4316	Unchanged		gene:ENSDARG00000077842	3788	Unchanged		gene:ENSDARG00000042322	4764	Unchanged
	gene:ENSDARG00000026281	2357	Unchanged		gene:ENSDARG00000056338	2131	Unchanged		gene:ENSDARG00000083189	1875	Unchanged
	gene:ENSDARG00000079131	1904	Unchanged		gene:ENSDARG00000069893	6009	Unchanged		gene:ENSDARG00000061081	2770	Unchanged
	gene:ENSDARG00000019062	1644	Unchanged		gene:ENSDARG00000025420	1923	Unchanged		gene:ENSDARG00000088238	6136	Unchanged
	gene:ENSDARG00000068596	1872	Unchanged		gene:ENSDARG00000103802	4948	Unchanged		gene:ENSDARG00000016470	1881	Unchanged
	gene:ENSDARG00000004167	1562	Unchanged		gene:ENSDARG00000058237	2013	Unchanged		gene:ENSDARG00000021509	3969	Unchanged
	gene:ENSDARG00000016238	1281	Unchanged		gene:ENSDARG00000025693	5064	Unchanged		gene:ENSDARG00000012495	2248	Unchanged
	gene:ENSDARG00000037188	1639	Unchanged		gene:ENSDARG00000093240	6633	Unchanged		gene:ENSDARG00000006609	3193	Unchanged
	gene:ENSDARG00000059226	2314	Unchanged		gene:ENSDARG00000078500	1517	Unchanged		gene:ENSDARG00000026829	1398	Unchanged
	gene:ENSDARG00000023724	2158	Unchanged		gene:ENSDARG00000100396	2908	Unchanged		gene:ENSDARG00000004525	2859	Unchanged
	gene:ENSDARG00000004830	2014	Unchanged		gene:ENSDARG00000035957	1031	Unchanged		gene:ENSDARG00000021896	7419	Unchanged
	gene:ENSDARG00000068193	1538	Unchanged		gene:ENSDARG00000078751	5496	Unchanged		gene:ENSDARG00000063574	1690	Unchanged
	gene:ENSDARG00000037260	3579	Unchanged		gene:ENSDARG00000055493	2517	Unchanged		gene:ENSDARG00000007099	2391	Unchanged
	gene:ENSDARG00000006580	777	Unchanged		gene:ENSDARG00000075725	5185	Unchanged		gene:ENSDARG00000098105	2315	Unchanged
	gene:ENSDARG00000038780	3184	Unchanged		gene:ENSDARG00000078095	7768	Unchanged		gene:ENSDARG00000061505	3134	Unchanged
	gene:ENSDARG00000098992	1095	Unchanged		gene:ENSDARG00000005945	2788	Unchanged		gene:ENSDARG00000037260	3579	Unchanged
	gene:ENSDARG00000057026	1319	Unchanged		gene:ENSDARG00000044812	4901	Unchanged		gene:ENSDARG00000077967	1821	Unchanged
	gene:ENSDARG00000042215	1663	Unchanged		gene:ENSDARG00000030116	4966	Unchanged		gene:ENSDARG00000041853	6216	Unchanged
	gene:ENSDARG00000006062	6341	Unchanged		gene:ENSDARG00000038186	1400	Unchanged		gene:ENSDARG00000014386	3176	Unchanged
	gene:ENSDARG00000008740	2515	Unchanged		gene:ENSDARG00000070570	1822	Unchanged		gene:ENSDARG00000055314	6239	Unchanged
	gene:ENSDARG00000029157	4645	Unchanged		gene:ENSDARG00000037108	1142	Unchanged		gene:ENSDARG00000057987	1805	Unchanged
	gene:ENSDARG00000000779	2124	Unchanged		gene:ENSDARG00000042727	1565	Unchanged		gene:ENSDARG00000098623	1979	Unchanged
	gene:ENSDARG00000061257	1466	Unchanged		gene:ENSDARG00000018765	2337	Unchanged		gene:ENSDARG00000074074	2208	Unchanged
	gene:ENSDARG00000035559	2211	Unchanged		gene:ENSDARG00000091342	3814	Unchanged		gene:ENSDARG00000023627	4132	Unchanged
	gene:ENSDARG00000033566	2799	Unchanged		gene:ENSDARG00000030981	1548	Unchanged		gene:ENSDARG00000075211	10963	Unchanged
	gene:ENSDARG00000006003	2022	Unchanged		gene:ENSDARG00000001558	2555	Unchanged		gene:ENSDARG00000010108	1088	Unchanged
	gene:ENSDARG00000031915	2160	Unchanged		gene:ENSDARG00000045927	1324	Unchanged		gene:ENSDARG00000077686	4349	Unchanged
	gene:ENSDARG00000041908	1856	Unchanged		gene:ENSDARG00000001897	3346	Unchanged		gene:ENSDARG00000039878	9233	Unchanged
	gene:ENSDARG00000017696	2720	Unchanged		gene:ENSDARG00000091872	1861	Unchanged		gene:ENSDARG00000005500	5912	Unchanged
	gene:ENSDARG00000100624	2777	Unchanged		gene:ENSDARG00000008363	1669	Unchanged		gene:ENSDARG00000023110	3968	Unchanged
	gene:ENSDARG00000058861	2560	Unchanged		gene:ENSDARG00000019205	8920	Unchanged		gene:ENSDARG00000043509	611	Unchanged
	gene:ENSDARG00000018738	2666	Unchanged		gene:ENSDARG00000024229	1797	Unchanged		gene:ENSDARG00000013863	1245	Unchanged
	gene:ENSDARG00000040453	2159	Unchanged		gene:ENSDARG00000043797	2786	Unchanged		gene:ENSDARG00000070046	770	Unchanged
	gene:ENSDARG00000013453	4524	Unchanged		gene:ENSDARG00000035131	1525	Unchanged		gene:ENSDARG00000098201	4444	Unchanged
	gene:ENSDARG00000052673	3230	Unchanged		gene:ENSDARG00000010070	3630	Unchanged		gene:ENSDARG00000078675	6938	Unchanged
	gene:ENSDARG00000100116	656	Unchanged		gene:ENSDARG00000015575	1931	Unchanged		gene:ENSDARG00000061121	6716	Unchanged
	gene:ENSDARG00000022254	4732	Unchanged		gene:ENSDARG00000007250	1785	Unchanged		gene:ENSDARG00000011000	2736	Unchanged
	gene:ENSDARG00000025275	1748	Unchanged		gene:ENSDARG00000077513	1675	Unchanged		gene:ENSDARG00000025953	2256	Unchanged
	gene:ENSDARG00000000906	1487	Unchanged		gene:ENSDARG00000016345	1911	Unchanged		gene:ENSDARG00000019595	1100	Unchanged
	gene:ENSDARG00000005513	6491	Unchanged		gene:ENSDARG00000087911	6984	Unchanged		gene:ENSDARG00000076509	613	Unchanged
	gene:ENSDARG00000054583	3141	Unchanged		gene:ENSDARG00000045870	4539	Unchanged		gene:ENSDARG00000055066	1730	Unchanged
	gene:ENSDARG00000078947	2672	Unchanged		gene:ENSDARG00000045140	2570	Unchanged		gene:ENSDARG00000063649	1820	Unchanged
	gene:ENSDARG00000033418	3161	Unchanged		gene:ENSDARG00000061195	2817	Unchanged		gene:ENSDARG00000057699	1270	Unchanged
	gene:ENSDARG00000116835	3156	Unchanged		gene:ENSDARG00000011885	1253	Unchanged		gene:ENSDARG00000057928	1528	Unchanged
	gene:ENSDARG00000005619	2865	Unchanged		gene:ENSDARG00000088307	4134	Unchanged		gene:ENSDARG00000103350	4009	Unchanged
	gene:ENSDARG00000089428	6010	Unchanged		gene:ENSDARG00000068916	1059	Unchanged		gene:ENSDARG00000021702	2853	Unchanged
	gene:ENSDARG00000009885	2627	Unchanged		gene:ENSDARG00000059738	6210	Unchanged		gene:ENSDARG00000016875	5942	Unchanged
	gene:ENSDARG00000015236	1908	Unchanged		gene:ENSDARG00000074365	2016	Unchanged		gene:ENSDARG00000100741	2601	Unchanged
	gene:ENSDARG00000052527	2060	Unchanged		gene:ENSDARG00000038812	2333	Unchanged		gene:ENSDARG00000103134	1487	Unchanged
	gene:ENSDARG00000017294	2618	Unchanged		gene:ENSDARG00000018600	2523	Unchanged		gene:ENSDARG00000034893	3121	Unchanged
	gene:ENSDARG00000003757	1529	Unchanged		gene:ENSDARG00000074734	4706	Unchanged		gene:ENSDARG00000032256	5365	Unchanged
	gene:ENSDARG00000041237	1093	Unchanged		gene:ENSDARG00000015576	1988	Unchanged		gene:ENSDARG00000038694	1103	Unchanged
	gene:ENSDARG00000010238	1874	Unchanged		gene:ENSDARG00000026736	2821	Unchanged		gene:ENSDARG00000017590	1299	Unchanged
	gene:ENSDARG00000074967	2588	Unchanged		gene:ENSDARG00000035167	820	Unchanged		gene:ENSDARG00000013628	3732	Unchanged
	gene:ENSDARG00000062363	2640	Unchanged		gene:ENSDARG00000061688	9165	Unchanged		gene:ENSDARG00000074540	2386	Unchanged
	gene:ENSDARG00000051888	2296	Unchanged		gene:ENSDARG00000003655	2947	Unchanged		gene:ENSDARG00000099973	3794	Unchanged
	gene:ENSDARG00000068261	2617	Unchanged		gene:ENSDARG00000058260	3142	Unchanged		gene:ENSDARG00000029133	6710	Unchanged
	gene:ENSDARG00000037891	2123	Unchanged		gene:ENSDARG00000036764	1286	Unchanged		gene:ENSDARG00000016783	2496	Unchanged
	gene:ENSDARG00000068698	976	Unchanged		gene:ENSDARG00000008818	3648	Unchanged		gene:ENSDARG00000100623	12591	Unchanged
	gene:ENSDARG00000032575	1720	Unchanged		gene:ENSDARG00000011897	3297	Unchanged		gene:ENSDARG00000003631	3297	Unchanged
	gene:ENSDARG00000070161	3633	Unchanged		gene:ENSDARG00000104907	1581	Unchanged		gene:ENSDARG00000058690	4696	Unchanged
	gene:ENSDARG00000015208	3791	Unchanged		gene:ENSDARG00000045842	8143	Unchanged		gene:ENSDARG00000059917	5455	Unchanged
	gene:ENSDARG00000020645	4457	Unchanged		gene:ENSDARG00000007774	5295	Unchanged		gene:ENSDARG00000016375	3284	Unchanged
	gene:ENSDARG00000073756	7300	Unchanged		gene:ENSDARG00000101317	1803	Unchanged		gene:ENSDARG00000005840	1708	Unchanged
	gene:ENSDARG00000086458	2287	Unchanged		gene:ENSDARG00000010862	2007	Unchanged		gene:ENSDARG00000027465	1536	Unchanged
	gene:ENSDARG00000061634	2263	Unchanged		gene:ENSDARG00000035557	1315	Unchanged		gene:ENSDARG00000099199	3358	Unchanged
	gene:ENSDARG00000036076	2372	Unchanged		gene:ENSDARG00000100505	1955	Unchanged		gene:ENSDARG00000086112	2448	Unchanged
	gene:ENSDARG00000019142	2101	Unchanged		gene:ENSDARG00000075793	8799	Unchanged		gene:ENSDARG00000040111	4940	Unchanged
	gene:ENSDARG00000060089	6655	Unchanged		gene:ENSDARG00000013623	1890	Unchanged		gene:ENSDARG00000037002	8619	Unchanged
	gene:ENSDARG00000055653	1057	Unchanged		gene:ENSDARG00000103156	2021	Unchanged		gene:ENSDARG00000015349	2589	Unchanged
	gene:ENSDARG00000103714	4092	Unchanged		gene:ENSDARG00000102200	4037	Unchanged		gene:ENSDARG00000079835	4724	Unchanged
	gene:ENSDARG00000030020	2581	Unchanged		gene:ENSDARG00000078094	2430	Unchanged		gene:ENSDARG00000026540	2977	Unchanged
	gene:ENSDARG00000023989	1450	Unchanged		gene:ENSDARG00000035879	1774	Unchanged		gene:ENSDARG00000056532	1963	Unchanged
	gene:ENSDARG00000068868	3359	Unchanged		gene:ENSDARG00000040163	1643	Unchanged		gene:ENSDARG00000004325	1734	Unchanged
	gene:ENSDARG00000102891	3643	Unchanged		gene:ENSDARG00000099298	3174	Unchanged		gene:ENSDARG00000010250	1541	Unchanged
	gene:ENSDARG00000002213	3827	Unchanged		gene:ENSDARG00000037962	1057	Unchanged		gene:ENSDARG00000061916	1381	Unchanged
	gene:ENSDARG00000059654	2663	Unchanged		gene:ENSDARG00000027046	3024	Unchanged		gene:ENSDARG00000024443	4850	Unchanged
	gene:ENSDARG00000020334	7078	Unchanged		gene:ENSDARG00000015236	1908	Unchanged		gene:ENSDARG00000004167	1562	Unchanged
	gene:ENSDARG00000029944	4071	Unchanged		gene:ENSDARG00000002877	5993	Unchanged		gene:ENSDARG00000005551	1830	Unchanged
	gene:ENSDARG00000031299	1445	Unchanged		gene:ENSDARG00000069302	2965	Unchanged		gene:ENSDARG00000013457	3333	Unchanged
	gene:ENSDARG00000076490	3018	Unchanged		gene:ENSDARG00000040966	2129	Unchanged		gene:ENSDARG00000013653	2750	Unchanged
	gene:ENSDARG00000021808	2255	Unchanged		gene:ENSDARG00000034633	971	Unchanged		gene:ENSDARG00000057323	3651	Unchanged
	gene:ENSDARG00000100020	2484	Unchanged		gene:ENSDARG00000105014	5935	Unchanged		gene:ENSDARG00000104907	1581	Unchanged
	gene:ENSDARG00000100452	1595	Unchanged		gene:ENSDARG00000074146	2350	Unchanged		gene:ENSDARG00000062884	2728	Unchanged
	gene:ENSDARG00000002909	4268	Unchanged		gene:ENSDARG00000096457	4541	Unchanged		gene:ENSDARG00000077912	6220	Unchanged
	gene:ENSDARG00000051923	1901	Unchanged		gene:ENSDARG00000115806	1180	Unchanged		gene:ENSDARG00000040245	4196	Unchanged
	gene:ENSDARG00000012927	1730	Unchanged		gene:ENSDARG00000029479	1824	Unchanged		gene:ENSDARG00000079219	2918	Unchanged
	gene:ENSDARG00000056102	2432	Unchanged		gene:ENSDARG00000006408	1410	Unchanged		gene:ENSDARG00000040041	3015	Unchanged
	gene:ENSDARG00000053995	1394	Unchanged		gene:ENSDARG00000093126	5498	Unchanged		gene:ENSDARG00000097302	1581	Unchanged
	gene:ENSDARG00000045914	1839	Unchanged		gene:ENSDARG00000077722	5573	Unchanged		gene:ENSDARG00000004581	4360	Unchanged
	gene:ENSDARG00000099918	1090	Unchanged		gene:ENSDARG00000026766	1349	Unchanged		gene:ENSDARG00000046087	4037	Unchanged
	gene:ENSDARG00000019897	2356	Unchanged		gene:ENSDARG00000038076	954	Unchanged		gene:ENSDARG00000089368	1141	Unchanged
	gene:ENSDARG00000043555	1988	Unchanged		gene:ENSDARG00000100825	2145	Unchanged		gene:ENSDARG00000074967	2588	Unchanged
	gene:ENSDARG00000003681	4391	Unchanged		gene:ENSDARG00000011925	2593	Unchanged		gene:ENSDARG00000099563	2533	Unchanged
	gene:ENSDARG00000015006	2481	Unchanged		gene:ENSDARG00000042892	2293	Unchanged		gene:ENSDARG00000068939	1410	Unchanged
	gene:ENSDARG00000043304	2767	Unchanged		gene:ENSDARG00000061021	6184	Unchanged		gene:ENSDARG00000076888	3552	Unchanged
	gene:ENSDARG00000004706	998	Unchanged		gene:ENSDARG00000004574	3253	Unchanged		gene:ENSDARG00000063354	6412	Unchanged
	gene:ENSDARG00000074750	6881	Unchanged		gene:ENSDARG00000061314	1502	Unchanged		gene:ENSDARG00000102578	1387	Unchanged
	gene:ENSDARG00000062457	2642	Unchanged		gene:ENSDARG00000025593	4450	Unchanged		gene:ENSDARG00000068590	1067	Unchanged
	gene:ENSDARG00000055530	5555	Unchanged		gene:ENSDARG00000038068	3060	Unchanged		gene:ENSDARG00000061915	2938	Unchanged
	gene:ENSDARG00000026024	2600	Unchanged		gene:ENSDARG00000056892	5714	Unchanged		gene:ENSDARG00000001210	949	Unchanged
	gene:ENSDARG00000043359	2761	Unchanged		gene:ENSDARG00000075226	2701	Unchanged		gene:ENSDARG00000096661	929	Unchanged
	gene:ENSDARG00000027689	3561	Unchanged		gene:ENSDARG00000001549	2868	Unchanged		gene:ENSDARG00000088699	6037	Unchanged
	gene:ENSDARG00000100519	2448	Unchanged		gene:ENSDARG00000097281	4065	Unchanged		gene:ENSDARG00000063194	6527	Unchanged
	gene:ENSDARG00000033364	1158	Unchanged		gene:ENSDARG00000061345	6531	Unchanged		gene:ENSDARG00000023814	5881	Unchanged
	gene:ENSDARG00000056473	2548	Unchanged		gene:ENSDARG00000101112	647	Unchanged		gene:ENSDARG00000103024	2168	Unchanged
	gene:ENSDARG00000078856	4150	Unchanged		gene:ENSDARG00000038066	1933	Unchanged		gene:ENSDARG00000045487	1789	Unchanged
	gene:ENSDARG00000052374	1859	Unchanged		gene:ENSDARG00000098355	2084	Unchanged		gene:ENSDARG00000003789	5533	Unchanged
	gene:ENSDARG00000043848	773	Unchanged		gene:ENSDARG00000053912	1436	Unchanged		gene:ENSDARG00000074675	4146	Unchanged
	gene:ENSDARG00000018426	1899	Unchanged		gene:ENSDARG00000005350	6269	Unchanged		gene:ENSDARG00000055548	4347	Unchanged
	gene:ENSDARG00000044669	5096	Unchanged		gene:ENSDARG00000037935	2850	Unchanged		gene:ENSDARG00000018006	1542	Unchanged
	gene:ENSDARG00000040131	8847	Unchanged		gene:ENSDARG00000015206	5924	Unchanged		gene:ENSDARG00000040881	2011	Unchanged
	gene:ENSDARG00000012574	6150	Unchanged		gene:ENSDARG00000056414	3347	Unchanged		gene:ENSDARG00000098074	1946	Unchanged
	gene:ENSDARG00000105479	4471	Unchanged		gene:ENSDARG00000014770	4871	Unchanged		gene:ENSDARG00000008784	3153	Unchanged
	gene:ENSDARG00000071197	4651	Unchanged		gene:ENSDARG00000003699	9232	Unchanged		gene:ENSDARG00000002909	4268	Unchanged
	gene:ENSDARG00000077029	3847	Unchanged		gene:ENSDARG00000020749	3625	Unchanged		gene:ENSDARG00000003974	2473	Unchanged
	gene:ENSDARG00000074060	2846	Unchanged		gene:ENSDARG00000103759	1583	Unchanged		gene:ENSDARG00000037781	7410	Unchanged
	gene:ENSDARG00000069433	2719	Unchanged		gene:ENSDARG00000037064	2809	Unchanged		gene:ENSDARG00000015921	3416	Unchanged
	gene:ENSDARG00000037633	1696	Unchanged		gene:ENSDARG00000036678	3769	Unchanged		gene:ENSDARG00000092154	1928	Unchanged
	gene:ENSDARG00000058467	3285	Unchanged		gene:ENSDARG00000094191	2802	Unchanged		gene:ENSDARG00000017199	2749	Unchanged
	gene:ENSDARG00000021399	1622	Unchanged		gene:ENSDARG00000037589	4079	Unchanged		gene:ENSDARG00000073858	1705	Unchanged
	gene:ENSDARG00000044265	2390	Unchanged		gene:ENSDARG00000061600	6779	Unchanged		gene:ENSDARG00000012505	2791	Unchanged
	gene:ENSDARG00000068064	6340	Unchanged		gene:ENSDARG00000005972	1840	Unchanged		gene:ENSDARG00000060853	4510	Unchanged
	gene:ENSDARG00000076223	917	Unchanged		gene:ENSDARG00000089139	1344	Unchanged		gene:ENSDARG00000036063	1289	Unchanged
	gene:ENSDARG00000074074	2208	Unchanged		gene:ENSDARG00000074703	1666	Unchanged		gene:ENSDARG00000016463	952	Unchanged
	gene:ENSDARG00000013063	2666	Unchanged		gene:ENSDARG00000007449	2063	Unchanged		gene:ENSDARG00000062476	830	Unchanged
	gene:ENSDARG00000099865	3606	Unchanged		gene:ENSDARG00000008322	4436	Unchanged		gene:ENSDARG00000035680	1182	Unchanged
	gene:ENSDARG00000043631	1110	Unchanged		gene:ENSDARG00000001729	4060	Unchanged		gene:ENSDARG00000101534	1647	Unchanged
	gene:ENSDARG00000088178	1976	Unchanged		gene:ENSDARG00000053101	2188	Unchanged		gene:ENSDARG00000056995	1942	Unchanged
	gene:ENSDARG00000036147	5131	Unchanged		gene:ENSDARG00000019765	3701	Unchanged		gene:ENSDARG00000006915	1772	Unchanged
	gene:ENSDARG00000019707	1396	Unchanged		gene:ENSDARG00000077101	2267	Unchanged		gene:ENSDARG00000099612	968	Unchanged
	gene:ENSDARG00000039880	1131	Unchanged		gene:ENSDARG00000100162	1658	Unchanged		gene:ENSDARG00000077850	1283	Unchanged
	gene:ENSDARG00000005220	1278	Unchanged		gene:ENSDARG00000020529	2494	Unchanged		gene:ENSDARG00000023858	1615	Unchanged
	gene:ENSDARG00000101947	1882	Unchanged		gene:ENSDARG00000034443	2602	Unchanged		gene:ENSDARG00000037559	4223	Unchanged
	gene:ENSDARG00000097740	1437	Unchanged		gene:ENSDARG00000103186	3142	Unchanged		gene:ENSDARG00000008380	2077	Unchanged
	gene:ENSDARG00000104230	5564	Unchanged		gene:ENSDARG00000038639	2456	Unchanged		gene:ENSDARG00000030591	1537	Unchanged
	gene:ENSDARG00000015088	2295	Unchanged		gene:ENSDARG00000042825	5389	Unchanged		gene:ENSDARG00000099779	5157	Unchanged
	gene:ENSDARG00000040649	5108	Unchanged		gene:ENSDARG00000035074	3975	Unchanged		gene:ENSDARG00000056549	2375	Unchanged
	gene:ENSDARG00000030765	1423	Unchanged		gene:ENSDARG00000062146	2773	Unchanged		gene:ENSDARG00000104710	1578	Unchanged
	gene:ENSDARG00000045978	920	Unchanged		gene:ENSDARG00000043644	1385	Unchanged		gene:ENSDARG00000075008	4509	Unchanged
	gene:ENSDARG00000012468	2817	Unchanged		gene:ENSDARG00000006683	5872	Unchanged		gene:ENSDARG00000062962	11578	Unchanged
	gene:ENSDARG00000018936	1432	Unchanged		gene:ENSDARG00000069118	2989	Unchanged		gene:ENSDARG00000004696	2093	Unchanged
	gene:ENSDARG00000002916	4172	Unchanged		gene:ENSDARG00000101975	2404	Unchanged		gene:ENSDARG00000016743	2383	Unchanged
	gene:ENSDARG00000010641	3782	Unchanged		gene:ENSDARG00000036179	4565	Unchanged		gene:ENSDARG00000020623	1981	Unchanged
	gene:ENSDARG00000071015	3640	Unchanged		gene:ENSDARG00000037017	4712	Unchanged		gene:ENSDARG00000095281	3228	Unchanged
	gene:ENSDARG00000052638	1728	Unchanged		gene:ENSDARG00000022795	1028	Unchanged		gene:ENSDARG00000029307	2416	Unchanged
	gene:ENSDARG00000020345	5536	Unchanged		gene:ENSDARG00000058297	1178	Unchanged		gene:ENSDARG00000101270	2957	Unchanged
	gene:ENSDARG00000012848	2394	Unchanged		gene:ENSDARG00000068641	951	Unchanged		gene:ENSDARG00000019765	3701	Unchanged
	gene:ENSDARG00000037892	961	Unchanged		gene:ENSDARG00000000631	6112	Unchanged		gene:ENSDARG00000103004	7333	Unchanged
	gene:ENSDARG00000063358	2848	Unchanged		gene:ENSDARG00000099383	1593	Unchanged		gene:ENSDARG00000079452	2257	Unchanged
	gene:ENSDARG00000003599	1382	Unchanged		gene:ENSDARG00000025404	1410	Unchanged		gene:ENSDARG00000043003	4042	Unchanged
	gene:ENSDARG00000036774	5981	Unchanged		gene:ENSDARG00000003069	3905	Unchanged		gene:ENSDARG00000052124	3677	Unchanged
	gene:ENSDARG00000018491	2399	Unchanged		gene:ENSDARG00000056648	3172	Unchanged		gene:ENSDARG00000059653	5010	Unchanged
	gene:ENSDARG00000099579	5543	Unchanged		gene:ENSDARG00000014047	2067	Unchanged		gene:ENSDARG00000002613	643	Unchanged
	gene:ENSDARG00000028321	1273	Unchanged		gene:ENSDARG00000004270	3594	Unchanged		gene:ENSDARG00000078751	5496	Unchanged
	gene:ENSDARG00000101849	5983	Unchanged		gene:ENSDARG00000078512	8498	Unchanged		gene:ENSDARG00000038518	5756	Unchanged
	gene:ENSDARG00000071198	848	Unchanged		gene:ENSDARG00000043493	6443	Unchanged		gene:ENSDARG00000055837	5965	Unchanged
	gene:ENSDARG00000052789	2526	Unchanged		gene:ENSDARG00000053656	3346	Unchanged		gene:ENSDARG00000101291	3239	Unchanged
	gene:ENSDARG00000103007	3754	Unchanged		gene:ENSDARG00000029609	2132	Unchanged		gene:ENSDARG00000056932	4555	Unchanged
	gene:ENSDARG00000030340	3428	Unchanged		gene:ENSDARG00000102118	3593	Unchanged		gene:ENSDARG00000018319	1861	Unchanged
	gene:ENSDARG00000078935	4709	Unchanged		gene:ENSDARG00000051731	973	Unchanged		gene:ENSDARG00000053805	1197	Unchanged
	gene:ENSDARG00000077515	6624	Unchanged		gene:ENSDARG00000078014	3120	Unchanged		gene:ENSDARG00000009862	2871	Unchanged
	gene:ENSDARG00000018921	1944	Unchanged		gene:ENSDARG00000096415	2455	Unchanged		gene:ENSDARG00000077410	7392	Unchanged
	gene:ENSDARG00000003531	2966	Unchanged		gene:ENSDARG00000011824	5603	Unchanged		gene:ENSDARG00000076283	653	Unchanged
	gene:ENSDARG00000003462	1431	Unchanged		gene:ENSDARG00000013802	1644	Unchanged		gene:ENSDARG00000053453	2485	Unchanged
	gene:ENSDARG00000032264	4276	Unchanged		gene:ENSDARG00000033437	6335	Unchanged		gene:ENSDARG00000003229	2099	Unchanged
	gene:ENSDARG00000034855	4509	Unchanged		gene:ENSDARG00000004451	1686	Unchanged		gene:ENSDARG00000003091	2389	Unchanged
	gene:ENSDARG00000069706	1483	Unchanged		gene:ENSDARG00000062083	1808	Unchanged		gene:ENSDARG00000011312	2895	Unchanged
	gene:ENSDARG00000038010	4898	Unchanged		gene:ENSDARG00000046157	471	Unchanged		gene:ENSDARG00000007943	3967	Unchanged
	gene:ENSDARG00000069044	1867	Unchanged		gene:ENSDARG00000037884	1929	Unchanged		gene:ENSDARG00000033551	2042	Unchanged
	gene:ENSDARG00000008105	1387	Unchanged		gene:ENSDARG00000016743	2383	Unchanged		gene:ENSDARG00000036473	1833	Unchanged
	gene:ENSDARG00000060767	7632	Unchanged		gene:ENSDARG00000104530	9304	Unchanged		gene:ENSDARG00000013681	2184	Unchanged
	gene:ENSDARG00000063155	2087	Unchanged		gene:ENSDARG00000002994	3331	Unchanged		gene:ENSDARG00000057484	1776	Unchanged
	gene:ENSDARG00000039203	1554	Unchanged		gene:ENSDARG00000089368	1141	Unchanged		gene:ENSDARG00000055917	1329	Unchanged
	gene:ENSDARG00000063076	2552	Unchanged		gene:ENSDARG00000037777	1643	Unchanged		gene:ENSDARG00000056085	1111	Unchanged
	gene:ENSDARG00000010596	1803	Unchanged		gene:ENSDARG00000014430	5252	Unchanged		gene:ENSDARG00000059308	1233	Unchanged
	gene:ENSDARG00000028976	1860	Unchanged		gene:ENSDARG00000003934	962	Unchanged		gene:ENSDARG00000040152	5932	Unchanged
	gene:ENSDARG00000116491	4279	Unchanged		gene:ENSDARG00000032296	716	Unchanged		gene:ENSDARG00000016532	6871	Unchanged
	gene:ENSDARG00000114670	926	Unchanged		gene:ENSDARG00000008447	2326	Unchanged		gene:ENSDARG00000068820	831	Unchanged
	gene:ENSDARG00000104031	749	Unchanged		gene:ENSDARG00000087331	1203	Unchanged		gene:ENSDARG00000079684	3726	Unchanged
	gene:ENSDARG00000078773	974	Unchanged		gene:ENSDARG00000076092	1459	Unchanged		gene:ENSDARG00000037884	1929	Unchanged
	gene:ENSDARG00000023536	4734	Unchanged		gene:ENSDARG00000071541	992	Unchanged		gene:ENSDARG00000010946	5726	Unchanged
	gene:ENSDARG00000027491	1859	Unchanged		gene:ENSDARG00000062593	3596	Unchanged		gene:ENSDARG00000060177	3784	Unchanged
	gene:ENSDARG00000030092	1722	Unchanged		gene:ENSDARG00000012672	5798	Unchanged		gene:ENSDARG00000021086	1400	Unchanged
	gene:ENSDARG00000028259	4218	Unchanged		gene:ENSDARG00000015158	1276	Unchanged		gene:ENSDARG00000100742	1234	Unchanged
	gene:ENSDARG00000071724	2863	Unchanged		gene:ENSDARG00000098780	1490	Unchanged		gene:ENSDARG00000062058	4479	Unchanged
	gene:ENSDARG00000012892	1325	Unchanged		gene:ENSDARG00000002991	4259	Unchanged		gene:ENSDARG00000099742	6867	Unchanged
	gene:ENSDARG00000042620	1913	Unchanged		gene:ENSDARG00000003462	1431	Unchanged		gene:ENSDARG00000021569	2656	Unchanged
	gene:ENSDARG00000075456	4279	Unchanged		gene:ENSDARG00000062977	1341	Unchanged		gene:ENSDARG00000060586	6386	Unchanged
	gene:ENSDARG00000069673	1407	Unchanged		gene:ENSDARG00000071562	5058	Unchanged		gene:ENSDARG00000009607	2968	Unchanged
	gene:ENSDARG00000025518	1295	Unchanged		gene:ENSDARG00000036308	3097	Unchanged		gene:ENSDARG00000019924	1596	Unchanged
	gene:ENSDARG00000045399	1906	Unchanged		gene:ENSDARG00000053241	2164	Unchanged		gene:ENSDARG00000104347	3226	Unchanged
	gene:ENSDARG00000069937	3278	Unchanged		gene:ENSDARG00000021702	2853	Unchanged		gene:ENSDARG00000036915	1335	Unchanged
	gene:ENSDARG00000062916	1506	Unchanged		gene:ENSDARG00000078904	6023	Unchanged		gene:ENSDARG00000090912	1023	Unchanged
	gene:ENSDARG00000012453	1456	Unchanged		gene:ENSDARG00000078401	2782	Unchanged		gene:ENSDARG00000042456	1213	Unchanged
	gene:ENSDARG00000073869	5753	Unchanged		gene:ENSDARG00000104771	5627	Unchanged		gene:ENSDARG00000058893	1617	Unchanged
	gene:ENSDARG00000008480	2096	Unchanged		gene:ENSDARG00000103390	1668	Unchanged		gene:ENSDARG00000037009	1108	Unchanged
	gene:ENSDARG00000058342	2181	Unchanged		gene:ENSDARG00000006207	866	Unchanged		gene:ENSDARG00000086332	2990	Unchanged
	gene:ENSDARG00000016837	1345	Unchanged		gene:ENSDARG00000001557	2349	Unchanged		gene:ENSDARG00000074331	5815	Unchanged
	gene:ENSDARG00000101293	6557	Unchanged		gene:ENSDARG00000077226	6220	Unchanged		gene:ENSDARG00000005640	1346	Unchanged
	gene:ENSDARG00000044437	1655	Unchanged		gene:ENSDARG00000098874	4170	Unchanged		gene:ENSDARG00000044812	4901	Unchanged
	gene:ENSDARG00000102356	968	Unchanged		gene:ENSDARG00000045636	7252	Unchanged		gene:ENSDARG00000087647	2469	Unchanged
	gene:ENSDARG00000102546	3007	Unchanged		gene:ENSDARG00000013475	1914	Unchanged		gene:ENSDARG00000012219	1708	Unchanged
	gene:ENSDARG00000060215	3973	Unchanged		gene:ENSDARG00000045749	4918	Unchanged		gene:ENSDARG00000102590	1288	Unchanged
	gene:ENSDARG00000053155	2277	Unchanged		gene:ENSDARG00000053586	2023	Unchanged		gene:ENSDARG00000096554	5084	Unchanged
	gene:ENSDARG00000070019	2083	Unchanged		gene:ENSDARG00000034146	1976	Unchanged		gene:ENSDARG00000006332	3240	Unchanged
	gene:ENSDARG00000096990	1242	Unchanged		gene:ENSDARG00000062521	3532	Unchanged		gene:ENSDARG00000062467	4826	Unchanged
	gene:ENSDARG00000076754	4108	Unchanged		gene:ENSDARG00000079402	1715	Unchanged		gene:ENSDARG00000043559	2637	Unchanged
	gene:ENSDARG00000045877	1288	Unchanged		gene:ENSDARG00000013628	3732	Unchanged		gene:ENSDARG00000071570	2664	Unchanged
	gene:ENSDARG00000071353	6345	Unchanged		gene:ENSDARG00000103922	1281	Unchanged		gene:ENSDARG00000028523	618	Unchanged
	gene:ENSDARG00000074161	7867	Unchanged		gene:ENSDARG00000071203	1589	Unchanged		gene:ENSDARG00000023002	2368	Unchanged
	gene:ENSDARG00000043757	1971	Unchanged		gene:ENSDARG00000112767	6459	Unchanged		gene:ENSDARG00000090854	1118	Unchanged
	gene:ENSDARG00000078014	3120	Unchanged		gene:ENSDARG00000039843	2899	Unchanged		gene:ENSDARG00000069461	898	Unchanged
	gene:ENSDARG00000032087	1953	Unchanged		gene:ENSDARG00000038894	2349	Unchanged		gene:ENSDARG00000038302	3156	Unchanged
	gene:ENSDARG00000038905	2975	Unchanged		gene:ENSDARG00000100804	1203	Unchanged		gene:ENSDARG00000029045	2448	Unchanged
	gene:ENSDARG00000077581	6385	Unchanged		gene:ENSDARG00000103163	5366	Unchanged		gene:ENSDARG00000098906	2515	Unchanged
	gene:ENSDARG00000011611	2540	Unchanged		gene:ENSDARG00000044332	2087	Unchanged		gene:ENSDARG00000055502	9811	Unchanged
	gene:ENSDARG00000012982	11386	Unchanged		gene:ENSDARG00000057167	4125	Unchanged		gene:ENSDARG00000006240	2906	Unchanged
	gene:ENSDARG00000101008	1320	Unchanged		gene:ENSDARG00000098753	3398	Unchanged		gene:ENSDARG00000030114	1508	Unchanged
	gene:ENSDARG00000055115	2027	Unchanged		gene:ENSDARG00000071724	2863	Unchanged		gene:ENSDARG00000027813	3958	Unchanged
	gene:ENSDARG00000054930	1686	Unchanged		gene:ENSDARG00000016548	8064	Unchanged		gene:ENSDARG00000057272	4912	Unchanged
	gene:ENSDARG00000036911	2314	Unchanged		gene:ENSDARG00000029612	1997	Unchanged		gene:ENSDARG00000099888	1569	Unchanged
	gene:ENSDARG00000033134	1647	Unchanged		gene:ENSDARG00000077116	4771	Unchanged		gene:ENSDARG00000086126	4150	Unchanged
	gene:ENSDARG00000077850	1283	Unchanged		gene:ENSDARG00000060678	3669	Unchanged		gene:ENSDARG00000002479	4697	Unchanged
	gene:ENSDARG00000057105	2587	Unchanged		gene:ENSDARG00000061549	2022	Unchanged		gene:ENSDARG00000038429	1836	Unchanged
	gene:ENSDARG00000036069	2708	Unchanged		gene:ENSDARG00000025595	1930	Unchanged		gene:ENSDARG00000004889	1286	Unchanged
	gene:ENSDARG00000035985	2654	Unchanged		gene:ENSDARG00000103350	4009	Unchanged		gene:ENSDARG00000043624	1819	Unchanged
	gene:ENSDARG00000057577	3026	Unchanged		gene:ENSDARG00000013128	1684	Unchanged		gene:ENSDARG00000077546	3992	Unchanged
	gene:ENSDARG00000021149	1611	Unchanged		gene:ENSDARG00000079686	4019	Unchanged		gene:ENSDARG00000058494	2430	Unchanged
	gene:ENSDARG00000030573	1264	Unchanged		gene:ENSDARG00000071116	2345	Unchanged		gene:ENSDARG00000053456	2066	Unchanged
	gene:ENSDARG00000001940	2113	Unchanged		gene:ENSDARG00000070717	3919	Unchanged		gene:ENSDARG00000079854	3267	Unchanged
	gene:ENSDARG00000101627	885	Unchanged		gene:ENSDARG00000052377	2413	Unchanged		gene:ENSDARG00000007127	1938	Unchanged
	gene:ENSDARG00000100585	772	Unchanged		gene:ENSDARG00000074575	5575	Unchanged		gene:ENSDARG00000102787	5536	Unchanged
	gene:ENSDARG00000002970	2085	Unchanged		gene:ENSDARG00000043571	3712	Unchanged		gene:ENSDARG00000046143	1305	Unchanged
	gene:ENSDARG00000089681	924	Unchanged		gene:ENSDARG00000039350	1037	Unchanged		gene:ENSDARG00000059630	1626	Unchanged
	gene:ENSDARG00000043502	1411	Unchanged		gene:ENSDARG00000010108	1088	Unchanged		gene:ENSDARG00000045620	1383	Unchanged
	gene:ENSDARG00000031044	2277	Unchanged		gene:ENSDARG00000101062	1564	Unchanged		gene:ENSDARG00000031216	985	Unchanged
	gene:ENSDARG00000062983	5982	Unchanged		gene:ENSDARG00000075209	6560	Unchanged		gene:ENSDARG00000061207	5468	Unchanged
	gene:ENSDARG00000013719	3336	Unchanged		gene:ENSDARG00000059583	1725	Unchanged		gene:ENSDARG00000059871	4393	Unchanged
	gene:ENSDARG00000087331	1203	Unchanged		gene:ENSDARG00000040874	3671	Unchanged		gene:ENSDARG00000052170	5854	Unchanged
	gene:ENSDARG00000018382	3399	Unchanged		gene:ENSDARG00000062577	8415	Unchanged		gene:ENSDARG00000060089	6655	Unchanged
	gene:ENSDARG00000003968	1667	Unchanged		gene:ENSDARG00000058968	1025	Unchanged		gene:ENSDARG00000035618	1546	Unchanged
	gene:ENSDARG00000046030	1040	Unchanged		gene:ENSDARG00000044774	2476	Unchanged		gene:ENSDARG00000044298	1786	Unchanged
	gene:ENSDARG00000071694	2310	Unchanged		gene:ENSDARG00000074702	5909	Unchanged		gene:ENSDARG00000068436	2069	Unchanged
	gene:ENSDARG00000062272	3457	Unchanged		gene:ENSDARG00000023498	2010	Unchanged		gene:ENSDARG00000013575	3935	Unchanged
	gene:ENSDARG00000013076	2018	Unchanged		gene:ENSDARG00000008243	6359	Unchanged		gene:ENSDARG00000039754	4946	Unchanged
	gene:ENSDARG00000020847	3556	Unchanged		gene:ENSDARG00000008485	4607	Unchanged		gene:ENSDARG00000041991	1753	Unchanged
	gene:ENSDARG00000104451	1983	Unchanged		gene:ENSDARG00000098235	1994	Unchanged		gene:ENSDARG00000012577	3062	Unchanged
	gene:ENSDARG00000063310	4065	Unchanged		gene:ENSDARG00000031819	2841	Unchanged		gene:ENSDARG00000051785	4243	Unchanged
	gene:ENSDARG00000043247	2932	Unchanged		gene:ENSDARG00000075887	3693	Unchanged		gene:ENSDARG00000074275	3454	Unchanged
	gene:ENSDARG00000056252	4557	Unchanged		gene:ENSDARG00000056678	3239	Unchanged		gene:ENSDARG00000103320	2789	Unchanged
	gene:ENSDARG00000013795	3178	Unchanged		gene:ENSDARG00000103403	2024	Unchanged		gene:ENSDARG00000042854	2325	Unchanged
	gene:ENSDARG00000008020	871	Unchanged		gene:ENSDARG00000007975	1606	Unchanged		gene:ENSDARG00000103507	2025	Unchanged
	gene:ENSDARG00000019487	3558	Unchanged		gene:ENSDARG00000091768	3316	Unchanged		gene:ENSDARG00000037109	3435	Unchanged
	gene:ENSDARG00000025788	1879	Unchanged		gene:ENSDARG00000052575	1991	Unchanged		gene:ENSDARG00000036929	2861	Unchanged
	gene:ENSDARG00000038027	1495	Unchanged		gene:ENSDARG00000057374	1576	Unchanged		gene:ENSDARG00000009488	1775	Unchanged
	gene:ENSDARG00000056964	6066	Unchanged		gene:ENSDARG00000037870	1789	Unchanged		gene:ENSDARG00000102312	6471	Unchanged
	gene:ENSDARG00000092181	5446	Unchanged		gene:ENSDARG00000045398	7564	Unchanged		gene:ENSDARG00000029480	6769	Unchanged
	gene:ENSDARG00000037433	4413	Unchanged		gene:ENSDARG00000055283	1524	Unchanged		gene:ENSDARG00000102009	2222	Unchanged
	gene:ENSDARG00000037358	3274	Unchanged		gene:ENSDARG00000038414	3894	Unchanged		gene:ENSDARG00000061587	2531	Unchanged
	gene:ENSDARG00000098687	1298	Unchanged		gene:ENSDARG00000059917	5455	Unchanged		gene:ENSDARG00000012946	2013	Unchanged
	gene:ENSDARG00000028748	3689	Unchanged		gene:ENSDARG00000052178	1345	Unchanged		gene:ENSDARG00000002536	2466	Unchanged
	gene:ENSDARG00000020596	2471	Unchanged		gene:ENSDARG00000063100	1150	Unchanged		gene:ENSDARG00000077883	2325	Unchanged
	gene:ENSDARG00000096229	2243	Unchanged		gene:ENSDARG00000060238	8528	Unchanged		gene:ENSDARG00000008480	2096	Unchanged
	gene:ENSDARG00000014361	1817	Unchanged		gene:ENSDARG00000055653	1057	Unchanged		gene:ENSDARG00000013763	4674	Unchanged
	gene:ENSDARG00000103478	1796	Unchanged		gene:ENSDARG00000037334	1709	Unchanged		gene:ENSDARG00000098284	1142	Unchanged
	gene:ENSDARG00000103915	4515	Unchanged		gene:ENSDARG00000063624	2776	Unchanged		gene:ENSDARG00000078585	4684	Unchanged
	gene:ENSDARG00000007184	7441	Unchanged		gene:ENSDARG00000016687	3536	Unchanged		gene:ENSDARG00000007711	1822	Unchanged
	gene:ENSDARG00000034326	2155	Unchanged		gene:ENSDARG00000045228	1514	Unchanged		gene:ENSDARG00000089567	3591	Unchanged
	gene:ENSDARG00000069009	1848	Unchanged		gene:ENSDARG00000105134	3503	Unchanged		gene:ENSDARG00000099439	870	Unchanged
	gene:ENSDARG00000104178	1527	Unchanged		gene:ENSDARG00000099705	2490	Unchanged		gene:ENSDARG00000022763	1791	Unchanged
	gene:ENSDARG00000013016	2192	Unchanged		gene:ENSDARG00000007221	1958	Unchanged		gene:ENSDARG00000016934	2497	Unchanged
	gene:ENSDARG00000061124	3061	Unchanged		gene:ENSDARG00000070256	4263	Unchanged		gene:ENSDARG00000015757	1687	Unchanged
	gene:ENSDARG00000103099	1589	Unchanged		gene:ENSDARG00000105214	3675	Unchanged		gene:ENSDARG00000097057	998	Unchanged
	gene:ENSDARG00000094992	2513	Unchanged		gene:ENSDARG00000054155	1445	Unchanged		gene:ENSDARG00000013804	1345	Unchanged
	gene:ENSDARG00000090389	1316	Unchanged		gene:ENSDARG00000030583	2962	Unchanged		gene:ENSDARG00000036100	4866	Unchanged
	gene:ENSDARG00000019398	948	Unchanged		gene:ENSDARG00000020101	1456	Unchanged		gene:ENSDARG00000043884	1562	Unchanged
	gene:ENSDARG00000005544	2076	Unchanged		gene:ENSDARG00000053466	3846	Unchanged		gene:ENSDARG00000013236	1828	Unchanged
	gene:ENSDARG00000056517	1477	Unchanged		gene:ENSDARG00000024314	5657	Unchanged		gene:ENSDARG00000071469	4705	Unchanged
	gene:ENSDARG00000074624	3579	Unchanged		gene:ENSDARG00000103198	1276	Unchanged		gene:ENSDARG00000045870	4539	Unchanged
	gene:ENSDARG00000098130	891	Unchanged		gene:ENSDARG00000104517	1185	Unchanged		gene:ENSDARG00000034060	3148	Unchanged
	gene:ENSDARG00000034801	3464	Unchanged		gene:ENSDARG00000015310	1759	Unchanged		gene:ENSDARG00000103566	999	Unchanged
	gene:ENSDARG00000087333	2022	Unchanged		gene:ENSDARG00000060500	1809	Unchanged		gene:ENSDARG00000055092	2993	Unchanged
	gene:ENSDARG00000046143	1305	Unchanged		gene:ENSDARG00000021521	2495	Unchanged		gene:ENSDARG00000037892	961	Unchanged
	gene:ENSDARG00000010194	2274	Unchanged		gene:ENSDARG00000004034	3046	Unchanged		gene:ENSDARG00000035986	2048	Unchanged
	gene:ENSDARG00000111939	1406	Unchanged		gene:ENSDARG00000027200	1079	Unchanged		gene:ENSDARG00000105159	7757	Unchanged
	gene:ENSDARG00000059244	2221	Unchanged		gene:ENSDARG00000060900	4278	Unchanged		gene:ENSDARG00000028401	2174	Unchanged
	gene:ENSDARG00000063101	7815	Unchanged		gene:ENSDARG00000091762	3554	Unchanged		gene:ENSDARG00000039729	9036	Unchanged
	gene:ENSDARG00000009681	1242	Unchanged		gene:ENSDARG00000008541	2223	Unchanged		gene:ENSDARG00000014222	3783	Unchanged
	gene:ENSDARG00000044968	4069	Unchanged		gene:ENSDARG00000102367	931	Unchanged		gene:ENSDARG00000060515	3587	Unchanged
	gene:ENSDARG00000074546	5975	Unchanged		gene:ENSDARG00000062518	3405	Unchanged		gene:ENSDARG00000018840	3918	Unchanged
	gene:ENSDARG00000055719	1402	Unchanged		gene:ENSDARG00000105578	5279	Unchanged		gene:ENSDARG00000068175	1181	Unchanged
	gene:ENSDARG00000096095	3008	Unchanged		gene:ENSDARG00000089567	3591	Unchanged		gene:ENSDARG00000023036	4848	Unchanged
	gene:ENSDARG00000053912	1436	Unchanged		gene:ENSDARG00000020872	5382	Unchanged		gene:ENSDARG00000029911	3671	Unchanged
	gene:ENSDARG00000010905	3562	Unchanged		gene:ENSDARG00000018107	924	Unchanged		gene:ENSDARG00000070442	8611	Unchanged
	gene:ENSDARG00000102674	6248	Unchanged		gene:ENSDARG00000104810	3199	Unchanged		gene:ENSDARG00000055763	5034	Unchanged
	gene:ENSDARG00000060900	4278	Unchanged		gene:ENSDARG00000010601	5301	Unchanged		gene:ENSDARG00000086505	7605	Unchanged
	gene:ENSDARG00000029931	4083	Unchanged		gene:ENSDARG00000073999	5893	Unchanged		gene:ENSDARG00000038225	2636	Unchanged
	gene:ENSDARG00000036247	1505	Unchanged		gene:ENSDARG00000076324	8767	Unchanged		gene:ENSDARG00000013472	2956	Unchanged
	gene:ENSDARG00000054058	2297	Unchanged		gene:ENSDARG00000029621	2522	Unchanged		gene:ENSDARG00000058679	2738	Unchanged
	gene:ENSDARG00000040186	1554	Unchanged		gene:ENSDARG00000040152	5932	Unchanged		gene:ENSDARG00000041607	1181	Unchanged
	gene:ENSDARG00000028581	1869	Unchanged		gene:ENSDARG00000038422	2673	Unchanged		gene:ENSDARG00000062699	1218	Unchanged
	gene:ENSDARG00000002792	3038	Unchanged		gene:ENSDARG00000014995	4369	Unchanged		gene:ENSDARG00000004851	4806	Unchanged
	gene:ENSDARG00000078825	2394	Unchanged		gene:ENSDARG00000070390	4653	Unchanged		gene:ENSDARG00000043247	2932	Unchanged
	gene:ENSDARG00000037009	1108	Unchanged		gene:ENSDARG00000005318	2962	Unchanged		gene:ENSDARG00000057672	1406	Unchanged
	gene:ENSDARG00000043857	2115	Unchanged		gene:ENSDARG00000099675	6806	Unchanged		gene:ENSDARG00000102387	2143	Unchanged
	gene:ENSDARG00000004173	4131	Unchanged		gene:ENSDARG00000044298	1786	Unchanged		gene:ENSDARG00000044039	1526	Unchanged
	gene:ENSDARG00000001621	3941	Unchanged		gene:ENSDARG00000038881	1900	Unchanged		gene:ENSDARG00000060697	15341	Unchanged
	gene:ENSDARG00000038967	2958	Unchanged		gene:ENSDARG00000046132	1148	Unchanged		gene:ENSDARG00000102645	5535	Unchanged
	gene:ENSDARG00000039022	1906	Unchanged		gene:ENSDARG00000038985	3970	Unchanged		gene:ENSDARG00000041359	2745	Unchanged
	gene:ENSDARG00000076966	1241	Unchanged		gene:ENSDARG00000070131	1547	Unchanged		gene:ENSDARG00000035872	2297	Unchanged
	gene:ENSDARG00000045297	1332	Unchanged		gene:ENSDARG00000034785	2385	Unchanged		gene:ENSDARG00000014866	1554	Unchanged
	gene:ENSDARG00000026224	4488	Unchanged		gene:ENSDARG00000016074	6002	Unchanged		gene:ENSDARG00000024694	5429	Unchanged
	gene:ENSDARG00000015676	1926	Unchanged		gene:ENSDARG00000103388	4898	Unchanged		gene:ENSDARG00000045257	1858	Unchanged
	gene:ENSDARG00000056638	1916	Unchanged		gene:ENSDARG00000070166	2339	Unchanged		gene:ENSDARG00000020494	1916	Unchanged
	gene:ENSDARG00000035853	3750	Unchanged		gene:ENSDARG00000016889	1076	Unchanged		gene:ENSDARG00000000151	2292	Unchanged
	gene:ENSDARG00000104771	5627	Unchanged		gene:ENSDARG00000016212	5963	Unchanged		gene:ENSDARG00000005651	2805	Unchanged
	gene:ENSDARG00000042827	1646	Unchanged		gene:ENSDARG00000039005	661	Unchanged		gene:ENSDARG00000038114	1793	Unchanged
	gene:ENSDARG00000019556	3971	Unchanged		gene:ENSDARG00000103507	2025	Unchanged		gene:ENSDARG00000087473	1427	Unchanged
	gene:ENSDARG00000015610	2482	Unchanged		gene:ENSDARG00000042319	2391	Unchanged		gene:ENSDARG00000042130	1429	Unchanged
	gene:ENSDARG00000014966	2062	Unchanged		gene:ENSDARG00000010411	3814	Unchanged		gene:ENSDARG00000005927	2438	Unchanged
	gene:ENSDARG00000027887	1447	Unchanged		gene:ENSDARG00000099918	1090	Unchanged		gene:ENSDARG00000102332	3726	Unchanged
	gene:ENSDARG00000012135	2170	Unchanged		gene:ENSDARG00000061020	7581	Unchanged		gene:ENSDARG00000016691	1125	Unchanged
	gene:ENSDARG00000099675	6806	Unchanged		gene:ENSDARG00000062664	2396	Unchanged		gene:ENSDARG00000099667	589	Unchanged
	gene:ENSDARG00000037491	2001	Unchanged		gene:ENSDARG00000086618	1005	Unchanged		gene:ENSDARG00000059870	1914	Unchanged
	gene:ENSDARG00000052379	3491	Unchanged		gene:ENSDARG00000040564	3219	Unchanged		gene:ENSDARG00000074533	3947	Unchanged
	gene:ENSDARG00000015557	2300	Unchanged		gene:ENSDARG00000073756	7300	Unchanged		gene:ENSDARG00000101306	999	Unchanged
	gene:ENSDARG00000028088	1529	Unchanged		gene:ENSDARG00000045773	810	Unchanged		gene:ENSDARG00000057624	1387	Unchanged
	gene:ENSDARG00000105177	5157	Unchanged		gene:ENSDARG00000033444	3342	Unchanged		gene:ENSDARG00000100149	6440	Unchanged
	gene:ENSDARG00000006125	3081	Unchanged		gene:ENSDARG00000062063	2655	Unchanged		gene:ENSDARG00000051851	1780	Unchanged
	gene:ENSDARG00000002877	5993	Unchanged		gene:ENSDARG00000059373	955	Unchanged		gene:ENSDARG00000055463	2533	Unchanged
	gene:ENSDARG00000077323	1992	Unchanged		gene:ENSDARG00000053217	501	Unchanged		gene:ENSDARG00000029533	714	Unchanged
	gene:ENSDARG00000052721	2062	Unchanged		gene:ENSDARG00000111747	4775	Unchanged		gene:ENSDARG00000100729	8746	Unchanged
	gene:ENSDARG00000024681	943	Unchanged		gene:ENSDARG00000019963	1730	Unchanged		gene:ENSDARG00000038099	1901	Unchanged
	gene:ENSDARG00000076283	653	Unchanged		gene:ENSDARG00000040538	1836	Unchanged		gene:ENSDARG00000017140	1669	Unchanged
	gene:ENSDARG00000100162	1658	Unchanged		gene:ENSDARG00000079244	1862	Unchanged		gene:ENSDARG00000022970	4024	Unchanged
	gene:ENSDARG00000013379	4217	Unchanged		gene:ENSDARG00000001244	3517	Unchanged		gene:ENSDARG00000071152	1831	Unchanged
	gene:ENSDARG00000101886	3864	Unchanged		gene:ENSDARG00000012450	2135	Unchanged		gene:ENSDARG00000009677	5039	Unchanged
	gene:ENSDARG00000006859	6022	Unchanged		gene:ENSDARG00000003592	1128	Unchanged		gene:ENSDARG00000018425	3732	Unchanged
	gene:ENSDARG00000007179	7137	Unchanged		gene:ENSDARG00000017842	2545	Unchanged		gene:ENSDARG00000074727	3384	Unchanged
	gene:ENSDARG00000098537	5692	Unchanged		gene:ENSDARG00000078392	2466	Unchanged		gene:ENSDARG00000079905	3084	Unchanged
	gene:ENSDARG00000021343	3474	Unchanged		gene:ENSDARG00000036438	1915	Unchanged		gene:ENSDARG00000006074	3834	Unchanged
	gene:ENSDARG00000058297	1178	Unchanged		gene:ENSDARG00000018096	3947	Unchanged		gene:ENSDARG00000099749	1525	Unchanged
	gene:ENSDARG00000035519	1394	Unchanged		gene:ENSDARG00000031044	2277	Unchanged		gene:ENSDARG00000043011	1707	Unchanged
	gene:ENSDARG00000069432	3230	Unchanged		gene:ENSDARG00000002197	2719	Unchanged		gene:ENSDARG00000033345	5882	Unchanged
	gene:ENSDARG00000077284	5284	Unchanged		gene:ENSDARG00000068840	1841	Unchanged		gene:ENSDARG00000054063	2148	Unchanged
	gene:ENSDARG00000014866	1554	Unchanged		gene:ENSDARG00000060695	5370	Unchanged		gene:ENSDARG00000104435	3074	Unchanged
	gene:ENSDARG00000039490	1779	Unchanged		gene:ENSDARG00000077357	1589	Unchanged		gene:ENSDARG00000057151	2696	Unchanged
	gene:ENSDARG00000102332	3726	Unchanged		gene:ENSDARG00000022684	847	Unchanged		gene:ENSDARG00000032327	4956	Unchanged
	gene:ENSDARG00000067520	1967	Unchanged		gene:ENSDARG00000037109	3435	Unchanged		gene:ENSDARG00000043213	5410	Unchanged
	gene:ENSDARG00000067517	1842	Unchanged		gene:ENSDARG00000061802	2233	Unchanged		gene:ENSDARG00000071697	5441	Unchanged
	gene:ENSDARG00000028688	1032	Unchanged		gene:ENSDARG00000057529	752	Unchanged		gene:ENSDARG00000039117	2749	Unchanged
	gene:ENSDARG00000006477	4083	Unchanged		gene:ENSDARG00000098475	3584	Unchanged		gene:ENSDARG00000100804	1203	Unchanged
	gene:ENSDARG00000095281	3228	Unchanged		gene:ENSDARG00000039493	779	Unchanged		gene:ENSDARG00000039142	3433	Unchanged
	gene:ENSDARG00000041376	2087	Unchanged		gene:ENSDARG00000059131	1414	Unchanged		gene:ENSDARG00000029474	5243	Unchanged
	gene:ENSDARG00000012144	1854	Unchanged		gene:ENSDARG00000027986	1574	Unchanged		gene:ENSDARG00000015394	777	Unchanged
	gene:ENSDARG00000100742	1234	Unchanged		gene:ENSDARG00000036721	4730	Unchanged		gene:ENSDARG00000086107	2637	Unchanged
	gene:ENSDARG00000004785	2003	Unchanged		gene:ENSDARG00000034600	2163	Unchanged		gene:ENSDARG00000044902	10382	Unchanged
	gene:ENSDARG00000021252	3922	Unchanged		gene:ENSDARG00000004754	3219	Unchanged		gene:ENSDARG00000052438	4778	Unchanged
	gene:ENSDARG00000089461	1976	Unchanged		gene:ENSDARG00000104573	7453	Unchanged		gene:ENSDARG00000102362	2793	Unchanged
	gene:ENSDARG00000005034	1906	Unchanged		gene:ENSDARG00000091124	2110	Unchanged		gene:ENSDARG00000024465	904	Unchanged
	gene:ENSDARG00000093157	3060	Unchanged		gene:ENSDARG00000023814	5881	Unchanged		gene:ENSDARG00000069917	5604	Unchanged
	gene:ENSDARG00000025332	3150	Unchanged		gene:ENSDARG00000093125	9214	Unchanged		gene:ENSDARG00000061020	7581	Unchanged
	gene:ENSDARG00000068830	1568	Unchanged		gene:ENSDARG00000036056	2221	Unchanged		gene:ENSDARG00000018047	5758	Unchanged
	gene:ENSDARG00000009689	3948	Unchanged		gene:ENSDARG00000019398	948	Unchanged		gene:ENSDARG00000079639	6361	Unchanged
	gene:ENSDARG00000003281	2094	Unchanged		gene:ENSDARG00000051857	2077	Unchanged		gene:ENSDARG00000102997	2527	Unchanged
	gene:ENSDARG00000001210	949	Unchanged		gene:ENSDARG00000036144	1382	Unchanged		gene:ENSDARG00000097877	4439	Unchanged
	gene:ENSDARG00000039979	1462	Unchanged		gene:ENSDARG00000053370	1799	Unchanged		gene:ENSDARG00000042876	1896	Unchanged
	gene:ENSDARG00000059556	3085	Unchanged		gene:ENSDARG00000078970	1617	Unchanged		gene:ENSDARG00000052859	1634	Unchanged
	gene:ENSDARG00000042401	4971	Unchanged		gene:ENSDARG00000008434	2025	Unchanged		gene:ENSDARG00000011553	2741	Unchanged
	gene:ENSDARG00000071288	3072	Unchanged		gene:ENSDARG00000079725	4118	Unchanged		gene:ENSDARG00000055653	1057	Unchanged
	gene:ENSDARG00000098583	1798	Unchanged		gene:ENSDARG00000078458	4089	Unchanged		gene:ENSDARG00000017220	3648	Unchanged
	gene:ENSDARG00000059857	1118	Unchanged		gene:ENSDARG00000036152	5053	Unchanged		gene:ENSDARG00000074266	2393	Unchanged
	gene:ENSDARG00000019406	2042	Unchanged		gene:ENSDARG00000099812	5479	Unchanged		gene:ENSDARG00000008560	1984	Unchanged
	gene:ENSDARG00000070055	1885	Unchanged		gene:ENSDARG00000079687	7233	Unchanged		gene:ENSDARG00000103792	1080	Unchanged
	gene:ENSDARG00000071250	1595	Unchanged		gene:ENSDARG00000056138	4644	Unchanged		gene:ENSDARG00000008372	3030	Unchanged
	gene:ENSDARG00000010481	2050	Unchanged		gene:ENSDARG00000035823	5255	Unchanged		gene:ENSDARG00000021811	1576	Unchanged
	gene:ENSDARG00000045417	2214	Unchanged		gene:ENSDARG00000037061	1982	Unchanged		gene:ENSDARG00000055759	3101	Unchanged
	gene:ENSDARG00000003829	4104	Unchanged		gene:ENSDARG00000012860	2841	Unchanged		gene:ENSDARG00000016307	1828	Unchanged
	gene:ENSDARG00000107511	4511	Unchanged		gene:ENSDARG00000071197	4651	Unchanged		gene:ENSDARG00000098897	5401	Unchanged
	gene:ENSDARG00000105258	1820	Unchanged		gene:ENSDARG00000105412	874	Unchanged		gene:ENSDARG00000019406	2042	Unchanged
	gene:ENSDARG00000045910	2800	Unchanged		gene:ENSDARG00000102482	872	Unchanged		gene:ENSDARG00000018508	3914	Unchanged
	gene:ENSDARG00000105278	1215	Unchanged		gene:ENSDARG00000057940	12606	Unchanged		gene:ENSDARG00000101660	4031	Unchanged
	gene:ENSDARG00000019008	2083	Unchanged		gene:ENSDARG00000035700	1175	Unchanged		gene:ENSDARG00000100624	2777	Unchanged
	gene:ENSDARG00000079687	7233	Unchanged		gene:ENSDARG00000018757	2361	Unchanged		gene:ENSDARG00000058425	1421	Unchanged
	gene:ENSDARG00000091909	1055	Unchanged		gene:ENSDARG00000059323	2505	Unchanged		gene:ENSDARG00000044972	1113	Unchanged
	gene:ENSDARG00000037091	2007	Unchanged		gene:ENSDARG00000037423	1480	Unchanged		gene:ENSDARG00000004184	8675	Unchanged
	gene:ENSDARG00000016481	1819	Unchanged		gene:ENSDARG00000094055	5875	Unchanged		gene:ENSDARG00000100515	2326	Unchanged
	gene:ENSDARG00000026595	3183	Unchanged		gene:ENSDARG00000028688	1032	Unchanged		gene:ENSDARG00000079756	5698	Unchanged
	gene:ENSDARG00000103134	1487	Unchanged		gene:ENSDARG00000025071	3244	Unchanged		gene:ENSDARG00000037777	1643	Unchanged
	gene:ENSDARG00000026338	1241	Unchanged		gene:ENSDARG00000004311	1490	Unchanged		gene:ENSDARG00000012141	3485	Unchanged
	gene:ENSDARG00000061221	2851	Unchanged		gene:ENSDARG00000010981	1975	Unchanged		gene:ENSDARG00000014047	2067	Unchanged
	gene:ENSDARG00000018593	1704	Unchanged		gene:ENSDARG00000026109	1516	Unchanged		gene:ENSDARG00000006791	2343	Unchanged
	gene:ENSDARG00000034916	1952	Unchanged		gene:ENSDARG00000036852	1026	Unchanged		gene:ENSDARG00000103922	1281	Unchanged
	gene:ENSDARG00000026454	3203	Unchanged		gene:ENSDARG00000104861	1927	Unchanged		gene:ENSDARG00000013968	2409	Unchanged
	gene:ENSDARG00000045913	754	Unchanged		gene:ENSDARG00000042827	1646	Unchanged		gene:ENSDARG00000004343	3119	Unchanged
	gene:ENSDARG00000023330	1471	Unchanged		gene:ENSDARG00000011488	2589	Unchanged		gene:ENSDARG00000062593	3596	Unchanged
	gene:ENSDARG00000006527	2835	Unchanged		gene:ENSDARG00000091061	5834	Unchanged		gene:ENSDARG00000074690	3073	Unchanged
	gene:ENSDARG00000077037	5602	Unchanged		gene:ENSDARG00000079625	8277	Unchanged		gene:ENSDARG00000070431	3192	Unchanged
	gene:ENSDARG00000044298	1786	Unchanged		gene:ENSDARG00000045257	1858	Unchanged		gene:ENSDARG00000060150	4900	Unchanged
	gene:ENSDARG00000016724	5133	Unchanged		gene:ENSDARG00000016994	2621	Unchanged		gene:ENSDARG00000076995	4149	Unchanged
	gene:ENSDARG00000017842	2545	Unchanged		gene:ENSDARG00000038954	2098	Unchanged		gene:ENSDARG00000026109	1516	Unchanged
	gene:ENSDARG00000019842	6447	Unchanged		gene:ENSDARG00000036136	5569	Unchanged		gene:ENSDARG00000089586	2178	Unchanged
	gene:ENSDARG00000062695	1623	Unchanged		gene:ENSDARG00000019362	3855	Unchanged		gene:ENSDARG00000077526	2035	Unchanged
	gene:ENSDARG00000071116	2345	Unchanged		gene:ENSDARG00000020493	2505	Unchanged		gene:ENSDARG00000062955	3113	Unchanged
	gene:ENSDARG00000005186	5359	Unchanged		gene:ENSDARG00000092467	5624	Unchanged		gene:ENSDARG00000092644	3026	Unchanged
	gene:ENSDARG00000040959	1321	Unchanged		gene:ENSDARG00000014704	3343	Unchanged		gene:ENSDARG00000020395	6665	Unchanged
	gene:ENSDARG00000029722	1237	Unchanged		gene:ENSDARG00000016904	2831	Unchanged		gene:ENSDARG00000037835	690	Unchanged
	gene:ENSDARG00000035751	4887	Unchanged		gene:ENSDARG00000002731	1375	Unchanged		gene:ENSDARG00000103117	2548	Unchanged
	gene:ENSDARG00000096528	2138	Unchanged		gene:ENSDARG00000054213	9030	Unchanged		gene:ENSDARG00000070404	1103	Unchanged
	gene:ENSDARG00000102463	1630	Unchanged		gene:ENSDARG00000090454	5952	Unchanged		gene:ENSDARG00000059209	1325	Unchanged
	gene:ENSDARG00000067658	1604	Unchanged		gene:ENSDARG00000057903	6481	Unchanged		gene:ENSDARG00000100011	6099	Unchanged
	gene:ENSDARG00000041878	1804	Unchanged		gene:ENSDARG00000031709	5976	Unchanged		gene:ENSDARG00000062052	4503	Unchanged
	gene:ENSDARG00000095332	5928	Unchanged		gene:ENSDARG00000034693	6758	Unchanged		gene:ENSDARG00000099986	1808	Unchanged
	gene:ENSDARG00000015538	1946	Unchanged		gene:ENSDARG00000098897	5401	Unchanged		gene:ENSDARG00000016447	4168	Unchanged
	gene:ENSDARG00000009864	2180	Unchanged		gene:ENSDARG00000057688	2486	Unchanged		gene:ENSDARG00000004173	4131	Unchanged
	gene:ENSDARG00000105206	3424	Unchanged		gene:ENSDARG00000013839	1985	Unchanged		gene:ENSDARG00000097902	1897	Unchanged
	gene:ENSDARG00000055885	2984	Unchanged		gene:ENSDARG00000058719	4267	Unchanged		gene:ENSDARG00000039411	2477	Unchanged
	gene:ENSDARG00000087897	2001	Unchanged		gene:ENSDARG00000025566	1443	Unchanged		gene:ENSDARG00000045159	1496	Unchanged
	gene:ENSDARG00000033757	5483	Unchanged		gene:ENSDARG00000088036	7863	Unchanged		gene:ENSDARG00000034883	3209	Unchanged
	gene:ENSDARG00000011404	3215	Unchanged		gene:ENSDARG00000078585	4684	Unchanged		gene:ENSDARG00000089075	4513	Unchanged
	gene:ENSDARG00000096661	929	Unchanged		gene:ENSDARG00000071015	3640	Unchanged		gene:ENSDARG00000087752	2268	Unchanged
	gene:ENSDARG00000026068	1217	Unchanged		gene:ENSDARG00000045401	6768	Unchanged		gene:ENSDARG00000005350	6269	Unchanged
	gene:ENSDARG00000102349	2200	Unchanged		gene:ENSDARG00000105142	3373	Unchanged		gene:ENSDARG00000036868	1969	Unchanged
	gene:ENSDARG00000045159	1496	Unchanged		gene:ENSDARG00000087666	1525	Unchanged		gene:ENSDARG00000016255	2011	Unchanged
	gene:ENSDARG00000012763	2808	Unchanged		gene:ENSDARG00000075314	1765	Unchanged		gene:ENSDARG00000103802	4948	Unchanged
	gene:ENSDARG00000075747	4542	Unchanged		gene:ENSDARG00000021177	4642	Unchanged		gene:ENSDARG00000030824	5397	Unchanged
	gene:ENSDARG00000089828	2365	Unchanged		gene:ENSDARG00000056167	1189	Unchanged		gene:ENSDARG00000079717	2718	Unchanged
	gene:ENSDARG00000052103	908	Unchanged		gene:ENSDARG00000034409	7940	Unchanged		gene:ENSDARG00000060366	4466	Unchanged
	gene:ENSDARG00000052827	3292	Unchanged		gene:ENSDARG00000060716	4857	Unchanged		gene:ENSDARG00000052334	1562	Unchanged
	gene:ENSDARG00000088663	2252	Unchanged		gene:ENSDARG00000069065	1358	Unchanged		gene:ENSDARG00000044820	2598	Unchanged
	gene:ENSDARG00000102997	2527	Unchanged		gene:ENSDARG00000042477	4077	Unchanged		gene:ENSDARG00000098592	5034	Unchanged
	gene:ENSDARG00000068176	1409	Unchanged		gene:ENSDARG00000103658	11955	Unchanged		gene:ENSDARG00000098935	1236	Unchanged
	gene:ENSDARG00000012194	2327	Unchanged		gene:ENSDARG00000011740	2665	Unchanged		gene:ENSDARG00000020345	5536	Unchanged
	gene:ENSDARG00000059398	1917	Unchanged		gene:ENSDARG00000077686	4349	Unchanged		gene:ENSDARG00000039215	2008	Unchanged
	gene:ENSDARG00000006124	6030	Unchanged		gene:ENSDARG00000019556	3971	Unchanged		gene:ENSDARG00000094243	1616	Unchanged
	gene:ENSDARG00000100553	3684	Unchanged		gene:ENSDARG00000069422	958	Unchanged		gene:ENSDARG00000057531	1522	Unchanged
	gene:ENSDARG00000007603	2529	Unchanged		gene:ENSDARG00000022813	2193	Unchanged		gene:ENSDARG00000075192	3017	Unchanged
	gene:ENSDARG00000021973	1984	Unchanged		gene:ENSDARG00000053381	1577	Unchanged		gene:ENSDARG00000025808	2087	Unchanged
	gene:ENSDARG00000071152	1831	Unchanged		gene:ENSDARG00000055463	2533	Unchanged		gene:ENSDARG00000059911	4644	Unchanged
	gene:ENSDARG00000101626	1443	Unchanged		gene:ENSDARG00000099478	5095	Unchanged		gene:ENSDARG00000091631	1545	Unchanged
	gene:ENSDARG00000041226	2008	Unchanged		gene:ENSDARG00000069360	2795	Unchanged		gene:ENSDARG00000103553	8009	Unchanged
	gene:ENSDARG00000055566	3081	Unchanged		gene:ENSDARG00000023303	2873	Unchanged		gene:ENSDARG00000019208	5619	Unchanged
	gene:ENSDARG00000011825	4073	Unchanged		gene:ENSDARG00000096554	5084	Unchanged		gene:ENSDARG00000097797	506	Unchanged
	gene:ENSDARG00000077860	8535	Unchanged		gene:ENSDARG00000073961	833	Unchanged		gene:ENSDARG00000034956	3062	Unchanged
	gene:ENSDARG00000057042	1033	Unchanged		gene:ENSDARG00000041361	3323	Unchanged		gene:ENSDARG00000019644	1815	Unchanged
	gene:ENSDARG00000012818	2453	Unchanged		gene:ENSDARG00000075621	1471	Unchanged		gene:ENSDARG00000012563	1669	Unchanged
	gene:ENSDARG00000015856	1904	Unchanged		gene:ENSDARG00000004632	2335	Unchanged		gene:ENSDARG00000009169	2151	Unchanged
	gene:ENSDARG00000030871	2402	Unchanged		gene:ENSDARG00000000183	6443	Unchanged		gene:ENSDARG00000003927	3544	Unchanged
	gene:ENSDARG00000027500	4352	Unchanged		gene:ENSDARG00000044039	1526	Unchanged		gene:ENSDARG00000044545	2644	Unchanged
	gene:ENSDARG00000008568	2254	Unchanged		gene:ENSDARG00000112931	5356	Unchanged		gene:ENSDARG00000036305	2592	Unchanged
	gene:ENSDARG00000098623	1979	Unchanged		gene:ENSDARG00000003382	1937	Unchanged		gene:ENSDARG00000027200	1079	Unchanged
	gene:ENSDARG00000010732	1812	Unchanged		gene:ENSDARG00000004939	2226	Unchanged		gene:ENSDARG00000074742	1381	Unchanged
	gene:ENSDARG00000044954	6008	Unchanged		gene:ENSDARG00000099839	2270	Unchanged		gene:ENSDARG00000037633	1696	Unchanged
	gene:ENSDARG00000037261	1283	Unchanged		gene:ENSDARG00000098312	6302	Unchanged		gene:ENSDARG00000027887	1447	Unchanged
	gene:ENSDARG00000069421	886	Unchanged		gene:ENSDARG00000017115	3853	Unchanged		gene:ENSDARG00000006527	2835	Unchanged
	gene:ENSDARG00000011764	2639	Unchanged		gene:ENSDARG00000003938	2421	Unchanged		gene:ENSDARG00000060522	957	Unchanged
	gene:ENSDARG00000020217	1874	Unchanged		gene:ENSDARG00000018423	3651	Unchanged		gene:ENSDARG00000006924	6521	Unchanged
	gene:ENSDARG00000005397	5635	Unchanged		gene:ENSDARG00000020607	2565	Unchanged		gene:ENSDARG00000037046	3220	Unchanged
	gene:ENSDARG00000037017	4712	Unchanged		gene:ENSDARG00000070284	1637	Unchanged		gene:ENSDARG00000100508	3959	Unchanged
	gene:ENSDARG00000086879	2126	Unchanged		gene:ENSDARG00000094010	3917	Unchanged		gene:ENSDARG00000069619	3286	Unchanged
	gene:ENSDARG00000021048	2324	Unchanged		gene:ENSDARG00000002916	4172	Unchanged		gene:ENSDARG00000101813	1398	Unchanged
	gene:ENSDARG00000057303	7568	Unchanged		gene:ENSDARG00000030716	2116	Unchanged		gene:ENSDARG00000003968	1667	Unchanged
	gene:ENSDARG00000002332	4563	Unchanged		gene:ENSDARG00000034734	1154	Unchanged		gene:ENSDARG00000060594	2851	Unchanged
	gene:ENSDARG00000076380	853	Unchanged		gene:ENSDARG00000068123	1521	Unchanged		gene:ENSDARG00000009870	2059	Unchanged
	gene:ENSDARG00000015425	2224	Unchanged		gene:ENSDARG00000012881	3554	Unchanged		gene:ENSDARG00000015392	2806	Unchanged
	gene:ENSDARG00000063249	1739	Unchanged		gene:ENSDARG00000008383	1687	Unchanged		gene:ENSDARG00000079467	1931	Unchanged
	gene:ENSDARG00000027590	2299	Unchanged		gene:ENSDARG00000043548	4671	Unchanged		gene:ENSDARG00000091138	1817	Unchanged
	gene:ENSDARG00000042864	1032	Unchanged		gene:ENSDARG00000102578	1387	Unchanged		gene:ENSDARG00000086626	4460	Unchanged
	gene:ENSDARG00000059298	760	Unchanged		gene:ENSDARG00000058372	1653	Unchanged		gene:ENSDARG00000098338	2621	Unchanged
	gene:ENSDARG00000006225	1667	Unchanged		gene:ENSDARG00000060734	4336	Unchanged		gene:ENSDARG00000101216	1019	Unchanged
	gene:ENSDARG00000060849	2580	Unchanged		gene:ENSDARG00000079957	2033	Unchanged		gene:ENSDARG00000038076	954	Unchanged
	gene:ENSDARG00000059212	1840	Unchanged		gene:ENSDARG00000086808	6792	Unchanged		gene:ENSDARG00000017665	2817	Unchanged
	gene:ENSDARG00000039661	5705	Unchanged		gene:ENSDARG00000102199	4769	Unchanged		gene:ENSDARG00000026454	3203	Unchanged
	gene:ENSDARG00000070746	1395	Unchanged		gene:ENSDARG00000104782	2079	Unchanged		gene:ENSDARG00000024317	3039	Unchanged
	gene:ENSDARG00000013382	1114	Unchanged		gene:ENSDARG00000032114	3481	Unchanged		gene:ENSDARG00000014591	1560	Unchanged
	gene:ENSDARG00000032430	2927	Unchanged		gene:ENSDARG00000055838	2079	Unchanged		gene:ENSDARG00000063005	2091	Unchanged
	gene:ENSDARG00000070573	2122	Unchanged		gene:ENSDARG00000016173	2129	Unchanged		gene:ENSDARG00000012887	2205	Unchanged
	gene:ENSDARG00000024324	3653	Unchanged		gene:ENSDARG00000091563	4406	Unchanged		gene:ENSDARG00000077728	2699	Unchanged
	gene:ENSDARG00000058939	7518	Unchanged		gene:ENSDARG00000093597	758	Unchanged		gene:ENSDARG00000044431	2595	Unchanged
	gene:ENSDARG00000040614	3280	Unchanged		gene:ENSDARG00000098257	6495	Unchanged		gene:ENSDARG00000027141	2320	Unchanged
	gene:ENSDARG00000009607	2968	Unchanged		gene:ENSDARG00000100717	2554	Unchanged		gene:ENSDARG00000005713	1394	Unchanged
	gene:ENSDARG00000038563	3535	Unchanged		gene:ENSDARG00000004130	1775	Unchanged		gene:ENSDARG00000058940	964	Unchanged
	gene:ENSDARG00000019746	3772	Unchanged		gene:ENSDARG00000077912	6220	Unchanged		gene:ENSDARG00000004877	5158	Unchanged
	gene:ENSDARG00000022232	1872	Unchanged		gene:ENSDARG00000068096	2336	Unchanged		gene:ENSDARG00000004151	1521	Unchanged
[truncated: 642 more rows]

## Sheet: S13B Table
	Oogenesis				Eggs				Embyogenesis
	Gene	Length	DEGs		Gene	Length	DEGs		Gene	Length	DEGs
	gene:ENSDARG00000055610	104	Up		gene:ENSDARG00000015015	297	Up		gene:ENSDARG00000097414	114	Up
	gene:ENSDARG00000090195	308	Up		gene:ENSDARG00000074691	35	Up		gene:ENSDARG00000030789	616	Up
	gene:ENSDARG00000056690	141	Up		gene:ENSDARG00000104768	61	Up		gene:ENSDARG00000039974	967	Up
	gene:ENSDARG00000080020	215	Up		gene:ENSDARG00000026892	139	Up		gene:ENSDARG00000103610	109	Up
	gene:ENSDARG00000087780	699	Up		gene:ENSDARG00000002293	182	Up		gene:ENSDARG00000075525	200	Up
	gene:ENSDARG00000016363	94	Up		gene:ENSDARG00000025522	50	Up		gene:ENSDARG00000108812	84	Up
	gene:ENSDARG00000016528	310	Up		gene:ENSDARG00000011152	88	Up		gene:ENSDARG00000011196	29	Up
	gene:ENSDARG00000040266	258	Up		gene:ENSDARG00000010553	92	Up		gene:ENSDARG00000074691	35	Up
	gene:ENSDARG00000026616	261	Up		gene:ENSDARG00000035595	238	Up		gene:ENSDARG00000104768	61	Up
	gene:ENSDARG00000087094	113	Up		gene:ENSDARG00000056509	460	Up		gene:ENSDARG00000020232	103	Up
	gene:ENSDARG00000045936	980	Up		gene:ENSDARG00000087131	318	Up		gene:ENSDARG00000077737	201	Up
	gene:ENSDARG00000078108	103	Up		gene:ENSDARG00000008384	72	Up		gene:ENSDARG00000021257	160	Up
	gene:ENSDARG00000007808	158	Up		gene:ENSDARG00000037507	374	Up		gene:ENSDARG00000105012	181	Up
	gene:ENSDARG00000008305	490	Up		gene:ENSDARG00000062372	256	Up		gene:ENSDARG00000039034	215	Up
	gene:ENSDARG00000093006	82	Up		gene:ENSDARG00000099718	56	Up		gene:ENSDARG00000035957	75	Up
	gene:ENSDARG00000089331	433	Up		gene:ENSDARG00000043710	131	Up		gene:ENSDARG00000104065	1189	Up
	gene:ENSDARG00000058820	336	Up		gene:ENSDARG00000060207	218	Up		gene:ENSDARG00000101043	195	Up
	gene:ENSDARG00000093176	426	Up		gene:ENSDARG00000014966	290	Up		gene:ENSDARG00000101251	106	Up
	gene:ENSDARG00000036161	128	Up		gene:ENSDARG00000075533	65	Up		gene:ENSDARG00000006112	165	Up
	gene:ENSDARG00000036420	736	Up		gene:ENSDARG00000091792	422	Up		gene:ENSDARG00000104153	235	Up
	gene:ENSDARG00000077155	147	Up		gene:ENSDARG00000076568	394	Up		gene:ENSDARG00000008384	72	Up
	gene:ENSDARG00000100560	244	Up		gene:ENSDARG00000089833	83	Up		gene:ENSDARG00000061752	204	Up
	gene:ENSDARG00000038205	83	Up		gene:ENSDARG00000035553	186	Up		gene:ENSDARG00000092546	226	Up
	gene:ENSDARG00000098800	457	Up		gene:ENSDARG00000043443	2344	Up		gene:ENSDARG00000044622	349	Up
	gene:ENSDARG00000006397	132	Up		gene:ENSDARG00000077084	386	Up		gene:ENSDARG00000053959	508	Up
	gene:ENSDARG00000102159	40	Up		gene:ENSDARG00000003952	198	Up		gene:ENSDARG00000061963	142	Up
	gene:ENSDARG00000032737	198	Up		gene:ENSDARG00000097819	173	Up		gene:ENSDARG00000057026	150	Up
	gene:ENSDARG00000023587	281	Up		gene:ENSDARG00000027639	109	Up		gene:ENSDARG00000099718	56	Up
	gene:ENSDARG00000034453	380	Up		gene:ENSDARG00000003269	131	Up		gene:ENSDARG00000006773	223	Up
	gene:ENSDARG00000016649	790	Up		gene:ENSDARG00000104314	36	Up		gene:ENSDARG00000077788	193	Up
	gene:ENSDARG00000103298	617	Up		gene:ENSDARG00000076360	24	Up		gene:ENSDARG00000087954	180	Up
	gene:ENSDARG00000069430	228	Up		gene:ENSDARG00000062749	308	Up		gene:ENSDARG00000036773	299	Up
	gene:ENSDARG00000036993	300	Up		gene:ENSDARG00000058128	371	Up		gene:ENSDARG00000076899	1005	Up
	gene:ENSDARG00000077178	229	Up		gene:ENSDARG00000061951	67	Up		gene:ENSDARG00000035821	648	Up
	gene:ENSDARG00000075121	176	Up		gene:ENSDARG00000044597	89	Up		gene:ENSDARG00000020326	341	Up
	gene:ENSDARG00000030479	139	Up		gene:ENSDARG00000034001	78	Up		gene:ENSDARG00000053386	86	Up
	gene:ENSDARG00000020647	29	Up		gene:ENSDARG00000089791	206	Up		gene:ENSDARG00000016443	145	Up
	gene:ENSDARG00000002549	300	Up		gene:ENSDARG00000074229	1096	Up		gene:ENSDARG00000055760	126	Up
	gene:ENSDARG00000040224	115	Up		gene:ENSDARG00000056410	151	Up		gene:ENSDARG00000070387	86	Up
	gene:ENSDARG00000011196	29	Up		gene:ENSDARG00000037618	144	Up		gene:ENSDARG00000053405	120	Up
	gene:ENSDARG00000037517	298	Up		gene:ENSDARG00000021112	903	Up		gene:ENSDARG00000000887	266	Up
	gene:ENSDARG00000097372	279	Up		gene:ENSDARG00000086842	54	Up		gene:ENSDARG00000030804	121	Up
	gene:ENSDARG00000053558	70	Up		gene:ENSDARG00000033231	35	Up		gene:ENSDARG00000005544	147	Up
	gene:ENSDARG00000001442	29	Up		gene:ENSDARG00000020610	178	Up		gene:ENSDARG00000006420	917	Up
	gene:ENSDARG00000075639	136	Up		gene:ENSDARG00000035821	648	Up		gene:ENSDARG00000112087	443	Up
	gene:ENSDARG00000033320	125	Up		gene:ENSDARG00000003523	229	Up		gene:ENSDARG00000060192	293	Up
	gene:ENSDARG00000077084	386	Up		gene:ENSDARG00000061713	127	Up		gene:ENSDARG00000088923	6	Up
	gene:ENSDARG00000002696	380	Up		gene:ENSDARG00000086425	199	Up		gene:ENSDARG00000044597	89	Up
	gene:ENSDARG00000007289	129	Up		gene:ENSDARG00000086450	16	Up		gene:ENSDARG00000055965	263	Up
	gene:ENSDARG00000063370	179	Up		gene:ENSDARG00000057010	214	Up		gene:ENSDARG00000034616	121	Up
	gene:ENSDARG00000104256	275	Up		gene:ENSDARG00000019660	2	Up		gene:ENSDARG00000057101	151	Up
	gene:ENSDARG00000071336	632	Up		gene:ENSDARG00000101034	148	Up		gene:ENSDARG00000017844	9	Up
	gene:ENSDARG00000005372	335	Up		gene:ENSDARG00000074506	355	Up		gene:ENSDARG00000099038	264	Up
	gene:ENSDARG00000105424	169	Up		gene:ENSDARG00000005479	319	Up		gene:ENSDARG00000055930	255	Up
	gene:ENSDARG00000055342	141	Up		gene:ENSDARG00000044183	186	Up		gene:ENSDARG00000092919	616	Up
	gene:ENSDARG00000055797	135	Up		gene:ENSDARG00000094214	8	Up		gene:ENSDARG00000100752	200	Up
	gene:ENSDARG00000101457	398	Up		gene:ENSDARG00000011079	112	Up		gene:ENSDARG00000010407	189	Up
	gene:ENSDARG00000003860	882	Up		gene:ENSDARG00000005625	139	Up		gene:ENSDARG00000017772	350	Up
	gene:ENSDARG00000040265	30	Up		gene:ENSDARG00000012887	150	Up		gene:ENSDARG00000056050	88	Up
	gene:ENSDARG00000010721	74	Up		gene:ENSDARG00000017425	430	Up		gene:ENSDARG00000042833	299	Up
	gene:ENSDARG00000033999	71	Up		gene:ENSDARG00000013025	330	Up		gene:ENSDARG00000014008	31	Up
	gene:ENSDARG00000031819	186	Up		gene:ENSDARG00000078442	168	Up		gene:ENSDARG00000002831	640	Up
	gene:ENSDARG00000098284	654	Up		gene:ENSDARG00000045814	154	Up		gene:ENSDARG00000097473	171	Up
	gene:ENSDARG00000095288	786	Up		gene:ENSDARG00000063014	817	Up		gene:ENSDARG00000098984	208	Up
	gene:ENSDARG00000102453	264	Up		gene:ENSDARG00000016302	984	Up		gene:ENSDARG00000061579	410	Up
	gene:ENSDARG00000010347	117	Up		gene:ENSDARG00000089908	106	Up		gene:ENSDARG00000044094	84	Up
	gene:ENSDARG00000087742	188	Up		gene:ENSDARG00000043960	39	Up		gene:ENSDARG00000012422	278	Up
	gene:ENSDARG00000104047	101	Up		gene:ENSDARG00000069157	12	Up		gene:ENSDARG00000034773	41	Up
	gene:ENSDARG00000055426	136	Up		gene:ENSDARG00000090195	308	Up		gene:ENSDARG00000019398	66	Up
	gene:ENSDARG00000028336	150	Up		gene:ENSDARG00000040277	117	Up		gene:ENSDARG00000007198	258	Up
	gene:ENSDARG00000075123	424	Up		gene:ENSDARG00000012603	96	Up		gene:ENSDARG00000068596	200	Up
	gene:ENSDARG00000076609	272	Up		gene:ENSDARG00000077081	329	Up		gene:ENSDARG00000036772	752	Up
	gene:ENSDARG00000073721	321	Up		gene:ENSDARG00000031770	203	Up		gene:ENSDARG00000105279	77	Up
	gene:ENSDARG00000103375	222	Up		gene:ENSDARG00000056080	141	Up		gene:ENSDARG00000025206	201	Up
	gene:ENSDARG00000010052	22	Up		gene:ENSDARG00000052978	924	Up		gene:ENSDARG00000035882	202	Up
	gene:ENSDARG00000074293	8	Up		gene:ENSDARG00000059960	482	Up		gene:ENSDARG00000008407	58	Up
	gene:ENSDARG00000088091	697	Up		gene:ENSDARG00000005368	117	Up		gene:ENSDARG00000020009	388	Up
	gene:ENSDARG00000061688	309	Up		gene:ENSDARG00000020134	529	Up		gene:ENSDARG00000099329	254	Up
	gene:ENSDARG00000100825	138	Up		gene:ENSDARG00000102808	97	Up		gene:ENSDARG00000018397	51	Up
	gene:ENSDARG00000078970	113	Up		gene:ENSDARG00000062949	80	Up		gene:ENSDARG00000103947	79	Up
	gene:ENSDARG00000003035	125	Up		gene:ENSDARG00000069009	284	Up		gene:ENSDARG00000076357	424	Up
	gene:ENSDARG00000098206	172	Up		gene:ENSDARG00000016763	189	Up		gene:ENSDARG00000102755	318	Up
	gene:ENSDARG00000032010	89	Up		gene:ENSDARG00000057238	715	Up		gene:ENSDARG00000101131	33	Up
	gene:ENSDARG00000012718	194	Up		gene:ENSDARG00000039436	49	Up		gene:ENSDARG00000102226	149	Up
	gene:ENSDARG00000012860	233	Up		gene:ENSDARG00000079672	195	Up		gene:ENSDARG00000099885	158	Up
	gene:ENSDARG00000017320	179	Up		gene:ENSDARG00000003989	929	Up		gene:ENSDARG00000043479	378	Up
	gene:ENSDARG00000044167	181	Up		gene:ENSDARG00000026682	62	Up		gene:ENSDARG00000057027	53	Up
	gene:ENSDARG00000035132	50	Up		gene:ENSDARG00000003395	454	Up		gene:ENSDARG00000094952	111	Up
	gene:ENSDARG00000102433	123	Up		gene:ENSDARG00000000796	308	Up		gene:ENSDARG00000058734	3	Up
	gene:ENSDARG00000076563	145	Up		gene:ENSDARG00000068982	236	Up		gene:ENSDARG00000044980	86	Up
	gene:ENSDARG00000004034	76	Up		gene:ENSDARG00000098946	821	Up		gene:ENSDARG00000019304	105	Up
	gene:ENSDARG00000018328	63	Up		gene:ENSDARG00000010186	440	Up		gene:ENSDARG00000032737	198	Up
	gene:ENSDARG00000036541	331	Up		gene:ENSDARG00000034989	162	Up		gene:ENSDARG00000012194	107	Up
	gene:ENSDARG00000056695	292	Up		gene:ENSDARG00000054748	553	Up		gene:ENSDARG00000078322	195	Up
	gene:ENSDARG00000105816	84	Up		gene:ENSDARG00000056797	390	Up		gene:ENSDARG00000035771	10	Up
	gene:ENSDARG00000021439	128	Up		gene:ENSDARG00000099885	158	Up		gene:ENSDARG00000097102	162	Up
	gene:ENSDARG00000030905	187	Up		gene:ENSDARG00000062506	389	Up		gene:ENSDARG00000008275	59	Up
	gene:ENSDARG00000030938	261	Up		gene:ENSDARG00000014209	302	Up		gene:ENSDARG00000045304	146	Up
	gene:ENSDARG00000031427	358	Up		gene:ENSDARG00000013613	65	Up		gene:ENSDARG00000093406	1457	Up
	gene:ENSDARG00000109436	156	Up		gene:ENSDARG00000009886	509	Up		gene:ENSDARG00000102474	552	Up
	gene:ENSDARG00000061468	108	Up		gene:ENSDARG00000021137	323	Up		gene:ENSDARG00000053380	463	Up
	gene:ENSDARG00000090537	92	Up		gene:ENSDARG00000055831	630	Up		gene:ENSDARG00000040553	114	Up
	gene:ENSDARG00000041019	177	Up		gene:ENSDARG00000020053	217	Up		gene:ENSDARG00000097521	302	Up
	gene:ENSDARG00000079645	272	Up		gene:ENSDARG00000097102	162	Up		gene:ENSDARG00000086529	869	Up
	gene:ENSDARG00000033444	181	Up		gene:ENSDARG00000062347	369	Up		gene:ENSDARG00000055284	93	Up
	gene:ENSDARG00000056932	4	Up		gene:ENSDARG00000026072	249	Up		gene:ENSDARG00000074848	82	Up
	gene:ENSDARG00000010207	147	Up		gene:ENSDARG00000056531	137	Up		gene:ENSDARG00000025904	110	Up
	gene:ENSDARG00000015343	39	Up		gene:ENSDARG00000011490	207	Up		gene:ENSDARG00000069755	305	Up
	gene:ENSDARG00000058322	198	Up		gene:ENSDARG00000091090	671	Up		gene:ENSDARG00000093192	541	Up
	gene:ENSDARG00000078942	349	Up		gene:ENSDARG00000006782	342	Up		gene:ENSDARG00000075249	185	Up
	gene:ENSDARG00000016830	424	Up		gene:ENSDARG00000026941	198	Up		gene:ENSDARG00000098405	13	Up
	gene:ENSDARG00000062688	152	Up		gene:ENSDARG00000112959	472	Up		gene:ENSDARG00000029931	111	Up
	gene:ENSDARG00000079949	678	Up		gene:ENSDARG00000016977	110	Up		gene:ENSDARG00000077103	58	Up
	gene:ENSDARG00000093659	420	Up		gene:ENSDARG00000035558	141	Up		gene:ENSDARG00000022271	61	Up
	gene:ENSDARG00000009499	202	Up		gene:ENSDARG00000038569	189	Up		gene:ENSDARG00000037593	669	Up
	gene:ENSDARG00000092810	25	Up		gene:ENSDARG00000030020	187	Up		gene:ENSDARG00000009886	509	Up
	gene:ENSDARG00000041450	134	Up		gene:ENSDARG00000086529	869	Up		gene:ENSDARG00000013847	157	Up
	gene:ENSDARG00000105142	171	Up		gene:ENSDARG00000098375	380	Up		gene:ENSDARG00000042866	142	Up
	gene:ENSDARG00000100149	87	Up		gene:ENSDARG00000113771	802	Up		gene:ENSDARG00000070603	270	Up
	gene:ENSDARG00000077352	390	Up		gene:ENSDARG00000010918	462	Up		gene:ENSDARG00000086985	173	Up
	gene:ENSDARG00000079717	223	Up		gene:ENSDARG00000022177	573	Up		gene:ENSDARG00000093496	97	Up
	gene:ENSDARG00000025522	50	Up		gene:ENSDARG00000077400	495	Up		gene:ENSDARG00000074843	304	Up
	gene:ENSDARG00000034975	166	Up		gene:ENSDARG00000053876	225	Up		gene:ENSDARG00000079760	209	Up
	gene:ENSDARG00000052741	160	Up		gene:ENSDARG00000044622	349	Up		gene:ENSDARG00000040009	236	Up
	gene:ENSDARG00000100559	47	Up		gene:ENSDARG00000008805	82	Up		gene:ENSDARG00000113737	15	Up
	gene:ENSDARG00000103848	443	Up		gene:ENSDARG00000020794	157	Up		gene:ENSDARG00000045399	144	Up
	gene:ENSDARG00000012460	201	Up		gene:ENSDARG00000114958	12	Up		gene:ENSDARG00000069494	151	Up
	gene:ENSDARG00000057353	259	Up		gene:ENSDARG00000043402	163	Up		gene:ENSDARG00000058244	131	Up
	gene:ENSDARG00000076923	284	Up		gene:ENSDARG00000004851	157	Up		gene:ENSDARG00000030213	69	Up
	gene:ENSDARG00000061140	442	Up		gene:ENSDARG00000095708	381	Up		gene:ENSDARG00000091799	377	Up
	gene:ENSDARG00000022550	113	Up		gene:ENSDARG00000057249	509	Up		gene:ENSDARG00000059556	53	Up
	gene:ENSDARG00000059582	72	Up		gene:ENSDARG00000034940	186	Up		gene:ENSDARG00000074656	66	Up
	gene:ENSDARG00000035781	520	Up		gene:ENSDARG00000074947	42	Up		gene:ENSDARG00000010078	144	Up
	gene:ENSDARG00000076585	106	Up		gene:ENSDARG00000078929	26	Up		gene:ENSDARG00000070621	177	Up
	gene:ENSDARG00000012397	346	Up		gene:ENSDARG00000090697	98	Up		gene:ENSDARG00000094328	521	Up
	gene:ENSDARG00000094616	356	Up		gene:ENSDARG00000018159	353	Up		gene:ENSDARG00000088000	210	Up
	gene:ENSDARG00000019747	130	Up		gene:ENSDARG00000024785	944	Up		gene:ENSDARG00000105117	128	Up
	gene:ENSDARG00000009886	509	Up		gene:ENSDARG00000089515	127	Up		gene:ENSDARG00000036776	125	Up
	gene:ENSDARG00000105190	244	Up		gene:ENSDARG00000058818	340	Up		gene:ENSDARG00000098780	116	Up
	gene:ENSDARG00000069966	4	Up		gene:ENSDARG00000062430	51	Up		gene:ENSDARG00000056079	57	Up
	gene:ENSDARG00000054937	92	Up		gene:ENSDARG00000075245	135	Up		gene:ENSDARG00000023648	59	Up
	gene:ENSDARG00000036375	211	Up		gene:ENSDARG00000091931	191	Up		gene:ENSDARG00000115101	215	Up
	gene:ENSDARG00000032651	9	Up		gene:ENSDARG00000038428	817	Up		gene:ENSDARG00000028164	94	Up
	gene:ENSDARG00000058346	281	Up		gene:ENSDARG00000037593	669	Up		gene:ENSDARG00000074428	61	Up
	gene:ENSDARG00000068926	280	Up		gene:ENSDARG00000037142	107	Up		gene:ENSDARG00000056797	390	Up
	gene:ENSDARG00000041068	88	Up		gene:ENSDARG00000057910	86	Up		gene:ENSDARG00000045885	39	Up
	gene:ENSDARG00000006192	716	Up		gene:ENSDARG00000035184	242	Up		gene:ENSDARG00000003293	160	Up
	gene:ENSDARG00000036305	458	Up		gene:ENSDARG00000104945	47	Up		gene:ENSDARG00000091042	395	Up
	gene:ENSDARG00000034434	948	Up		gene:ENSDARG00000016837	293	Up		gene:ENSDARG00000014208	740	Up
	gene:ENSDARG00000054378	152	Up		gene:ENSDARG00000102274	21	Up		gene:ENSDARG00000079402	113	Up
	gene:ENSDARG00000028086	482	Up		gene:ENSDARG00000055543	132	Up		gene:ENSDARG00000012949	379	Up
	gene:ENSDARG00000018111	9	Up		gene:ENSDARG00000104267	512	Up		gene:ENSDARG00000074581	420	Up
	gene:ENSDARG00000035553	186	Up		gene:ENSDARG00000039096	10	Up		gene:ENSDARG00000102274	21	Up
	gene:ENSDARG00000041417	12	Up		gene:ENSDARG00000036776	125	Up		gene:ENSDARG00000061240	403	Up
	gene:ENSDARG00000093612	37	Up		gene:ENSDARG00000053127	86	Up		gene:ENSDARG00000052037	95	Up
	gene:ENSDARG00000075380	313	Up		gene:ENSDARG00000077983	62	Up		gene:ENSDARG00000079080	65	Up
	gene:ENSDARG00000102474	552	Up		gene:ENSDARG00000007198	258	Up		gene:ENSDARG00000055481	172	Up
	gene:ENSDARG00000020397	119	Up		gene:ENSDARG00000002952	638	Up		gene:ENSDARG00000021584	53	Up
	gene:ENSDARG00000044002	187	Up		gene:ENSDARG00000026907	101	Up		gene:ENSDARG00000017425	430	Up
	gene:ENSDARG00000045516	112	Down		gene:ENSDARG00000076008	356	Up		gene:ENSDARG00000026941	198	Up
	gene:ENSDARG00000055120	89	Down		gene:ENSDARG00000069957	289	Up		gene:ENSDARG00000077396	427	Up
	gene:ENSDARG00000094478	55	Down		gene:ENSDARG00000013921	358	Up		gene:ENSDARG00000063466	246	Up
	gene:ENSDARG00000055504	246	Down		gene:ENSDARG00000033327	700	Up		gene:ENSDARG00000075284	93	Up
	gene:ENSDARG00000074271	13	Down		gene:ENSDARG00000028793	1074	Up		gene:ENSDARG00000003750	83	Up
	gene:ENSDARG00000105499	89	Down		gene:ENSDARG00000038309	30	Up		gene:ENSDARG00000030087	316	Up
	gene:ENSDARG00000035918	174	Down		gene:ENSDARG00000097473	171	Up		gene:ENSDARG00000059226	310	Up
	gene:ENSDARG00000016318	170	Down		gene:ENSDARG00000023028	260	Up		gene:ENSDARG00000061205	263	Up
	gene:ENSDARG00000060338	75	Down		gene:ENSDARG00000073866	255	Up		gene:ENSDARG00000055885	86	Up
	gene:ENSDARG00000060439	114	Down		gene:ENSDARG00000056381	243	Up		gene:ENSDARG00000017657	147	Up
	gene:ENSDARG00000070894	162	Down		gene:ENSDARG00000042753	892	Up		gene:ENSDARG00000016454	295	Up
	gene:ENSDARG00000044619	688	Down		gene:ENSDARG00000097057	212	Up		gene:ENSDARG00000077409	231	Up
	gene:ENSDARG00000043404	101	Down		gene:ENSDARG00000098206	172	Up		gene:ENSDARG00000033327	700	Up
	gene:ENSDARG00000089019	87	Down		gene:ENSDARG00000000588	174	Up		gene:ENSDARG00000021383	54	Up
	gene:ENSDARG00000039980	14	Down		gene:ENSDARG00000079946	289	Up		gene:ENSDARG00000038414	364	Up
	gene:ENSDARG00000069833	65	Down		gene:ENSDARG00000088214	116	Up		gene:ENSDARG00000013921	358	Up
	gene:ENSDARG00000054856	98	Down		gene:ENSDARG00000044437	297	Up		gene:ENSDARG00000020301	49	Up
	gene:ENSDARG00000078069	185	Down		gene:ENSDARG00000015891	6	Up		gene:ENSDARG00000034522	107	Up
	gene:ENSDARG00000052343	276	Down		gene:ENSDARG00000002798	10	Up		gene:ENSDARG00000098644	119	Up
	gene:ENSDARG00000013704	497	Down		gene:ENSDARG00000002401	9	Up		gene:ENSDARG00000057121	1	Up
	gene:ENSDARG00000060837	470	Down		gene:ENSDARG00000070913	212	Up		gene:ENSDARG00000035682	415	Up
	gene:ENSDARG00000037507	374	Down		gene:ENSDARG00000013990	172	Up		gene:ENSDARG00000025789	15	Up
	gene:ENSDARG00000040861	30	Down		gene:ENSDARG00000076867	205	Up		gene:ENSDARG00000076924	215	Up
	gene:ENSDARG00000095459	454	Down		gene:ENSDARG00000077549	12	Up		gene:ENSDARG00000114958	12	Up
	gene:ENSDARG00000020764	214	Down		gene:ENSDARG00000010738	174	Up		gene:ENSDARG00000054583	483	Up
	gene:ENSDARG00000020024	73	Down		gene:ENSDARG00000028295	28	Up		gene:ENSDARG00000091409	20	Up
	gene:ENSDARG00000088690	184	Down		gene:ENSDARG00000079705	438	Up		gene:ENSDARG00000025189	86	Up
	gene:ENSDARG00000099913	22	Down		gene:ENSDARG00000029556	373	Up		gene:ENSDARG00000054137	252	Up
	gene:ENSDARG00000101057	76	Down		gene:ENSDARG00000060596	21	Up		gene:ENSDARG00000090634	571	Up
	gene:ENSDARG00000057921	225	Down		gene:ENSDARG00000024479	56	Up		gene:ENSDARG00000093659	420	Up
	gene:ENSDARG00000061256	447	Down		gene:ENSDARG00000018623	252	Up		gene:ENSDARG00000041802	121	Up
	gene:ENSDARG00000018797	29	Down		gene:ENSDARG00000002970	126	Up		gene:ENSDARG00000093957	69	Up
	gene:ENSDARG00000037997	101	Down		gene:ENSDARG00000074581	420	Up		gene:ENSDARG00000044627	58	Up
	gene:ENSDARG00000089572	267	Down		gene:ENSDARG00000063069	193	Up		gene:ENSDARG00000078313	413	Up
	gene:ENSDARG00000070435	255	Down		gene:ENSDARG00000097086	115	Up		gene:ENSDARG00000111712	94	Up
	gene:ENSDARG00000115421	181	Down		gene:ENSDARG00000099779	116	Up		gene:ENSDARG00000116941	80	Up
	gene:ENSDARG00000029795	129	Down		gene:ENSDARG00000063190	5	Up		gene:ENSDARG00000059811	237	Up
	gene:ENSDARG00000018787	183	Down		gene:ENSDARG00000013087	653	Up		gene:ENSDARG00000038095	266	Up
	gene:ENSDARG00000058502	578	Down		gene:ENSDARG00000068710	346	Up		gene:ENSDARG00000037397	65	Up
	gene:ENSDARG00000016789	542	Down		gene:ENSDARG00000021895	82	Up		gene:ENSDARG00000002952	638	Up
	gene:ENSDARG00000019213	518	Down		gene:ENSDARG00000020960	102	Up		gene:ENSDARG00000091232	172	Up
	gene:ENSDARG00000103750	599	Down		gene:ENSDARG00000025206	201	Up		gene:ENSDARG00000070657	129	Up
	gene:ENSDARG00000075859	120	Down		gene:ENSDARG00000016443	145	Up		gene:ENSDARG00000092731	90	Up
	gene:ENSDARG00000036329	139	Down		gene:ENSDARG00000016789	542	Up		gene:ENSDARG00000102701	403	Up
	gene:ENSDARG00000007130	53	Down		gene:ENSDARG00000025757	200	Up		gene:ENSDARG00000073961	216	Up
	gene:ENSDARG00000056213	45	Down		gene:ENSDARG00000005372	335	Up		gene:ENSDARG00000039887	120	Up
	gene:ENSDARG00000075697	22	Down		gene:ENSDARG00000099186	985	Up		gene:ENSDARG00000019660	2	Up
	gene:ENSDARG00000043740	95	Down		gene:ENSDARG00000005095	217	Up		gene:ENSDARG00000076836	264	Up
	gene:ENSDARG00000034610	382	Down		gene:ENSDARG00000099331	116	Up		gene:ENSDARG00000015937	79	Up
	gene:ENSDARG00000021555	1	Down		gene:ENSDARG00000063133	374	Up		gene:ENSDARG00000077537	34	Up
	gene:ENSDARG00000097102	162	Down		gene:ENSDARG00000059226	310	Up		gene:ENSDARG00000016889	105	Up
	gene:ENSDARG00000089877	158	Down		gene:ENSDARG00000002255	79	Up		gene:ENSDARG00000008890	158	Up
	gene:ENSDARG00000041607	283	Down		gene:ENSDARG00000008188	145	Up		gene:ENSDARG00000011897	107	Up
	gene:ENSDARG00000010267	766	Down		gene:ENSDARG00000076153	318	Up		gene:ENSDARG00000002607	241	Up
	gene:ENSDARG00000074849	340	Down		gene:ENSDARG00000038615	62	Up		gene:ENSDARG00000046030	91	Up
	gene:ENSDARG00000002037	136	Down		gene:ENSDARG00000105127	260	Up		gene:ENSDARG00000041239	71	Up
	gene:ENSDARG00000098911	160	Down		gene:ENSDARG00000100260	109	Up		gene:ENSDARG00000060184	457	Up
	gene:ENSDARG00000042900	236	Down		gene:ENSDARG00000017220	206	Up		gene:ENSDARG00000014565	233	Up
	gene:ENSDARG00000060065	121	Down		gene:ENSDARG00000062363	6	Up		gene:ENSDARG00000039512	135	Up
	gene:ENSDARG00000062749	308	Down		gene:ENSDARG00000067796	324	Up		gene:ENSDARG00000037017	261	Up
	gene:ENSDARG00000021794	128	Down		gene:ENSDARG00000113332	377	Up		gene:ENSDARG00000087186	511	Up
	gene:ENSDARG00000039667	121	Down		gene:ENSDARG00000087954	180	Up		gene:ENSDARG00000056193	266	Up
	gene:ENSDARG00000097489	228	Down		gene:ENSDARG00000012801	329	Up		gene:ENSDARG00000043257	93	Up
	gene:ENSDARG00000093058	312	Down		gene:ENSDARG00000071241	109	Up		gene:ENSDARG00000025554	188	Up
	gene:ENSDARG00000010169	278	Down		gene:ENSDARG00000035596	40	Up		gene:ENSDARG00000039677	159	Up
	gene:ENSDARG00000101706	65	Down		gene:ENSDARG00000011196	29	Up		gene:ENSDARG00000069957	289	Up
	gene:ENSDARG00000052700	580	Down		gene:ENSDARG00000077034	186	Up		gene:ENSDARG00000025522	50	Up
	gene:ENSDARG00000038072	283	Down		gene:ENSDARG00000052045	252	Up		gene:ENSDARG00000003287	146	Up
	gene:ENSDARG00000021389	147	Down		gene:ENSDARG00000015088	128	Up		gene:ENSDARG00000032831	138	Up
	gene:ENSDARG00000104100	298	Down		gene:ENSDARG00000086107	97	Up		gene:ENSDARG00000060830	123	Up
	gene:ENSDARG00000038567	386	Down		gene:ENSDARG00000020334	368	Up		gene:ENSDARG00000011405	994	Up
	gene:ENSDARG00000045555	98	Down		gene:ENSDARG00000032317	385	Up		gene:ENSDARG00000078249	526	Up
	gene:ENSDARG00000028327	251	Down		gene:ENSDARG00000060235	304	Up		gene:ENSDARG00000089781	135	Up
	gene:ENSDARG00000044753	69	Down		gene:ENSDARG00000103871	353	Up		gene:ENSDARG00000088898	675	Up
	gene:ENSDARG00000094860	159	Down		gene:ENSDARG00000089805	919	Up		gene:ENSDARG00000090253	150	Up
	gene:ENSDARG00000052512	189	Down		gene:ENSDARG00000099753	270	Up		gene:ENSDARG00000010738	174	Up
	gene:ENSDARG00000013335	303	Down		gene:ENSDARG00000096073	122	Up		gene:ENSDARG00000035954	277	Up
	gene:ENSDARG00000074933	392	Down		gene:ENSDARG00000054259	336	Up		gene:ENSDARG00000079328	46	Up
	gene:ENSDARG00000033413	4	Down		gene:ENSDARG00000021383	54	Up		gene:ENSDARG00000009640	109	Up
	gene:ENSDARG00000062834	207	Down		gene:ENSDARG00000093659	420	Up		gene:ENSDARG00000098257	456	Up
	gene:ENSDARG00000100375	329	Down		gene:ENSDARG00000068992	224	Up		gene:ENSDARG00000010756	247	Up
	gene:ENSDARG00000040303	144	Down		gene:ENSDARG00000092445	297	Up		gene:ENSDARG00000098874	68	Up
	gene:ENSDARG00000078423	116	Down		gene:ENSDARG00000006921	363	Up		gene:ENSDARG00000074004	235	Up
	gene:ENSDARG00000095796	146	Down		gene:ENSDARG00000099527	358	Up		gene:ENSDARG00000074229	1096	Up
	gene:ENSDARG00000029370	251	Down		gene:ENSDARG00000093176	426	Up		gene:ENSDARG00000093612	37	Up
	gene:ENSDARG00000069660	94	Down		gene:ENSDARG00000043705	405	Up		gene:ENSDARG00000051729	486	Up
	gene:ENSDARG00000055108	400	Down		gene:ENSDARG00000027082	219	Up		gene:ENSDARG00000071541	48	Up
	gene:ENSDARG00000069453	14	Down		gene:ENSDARG00000057227	831	Up		gene:ENSDARG00000017388	102	Up
	gene:ENSDARG00000055831	630	Down		gene:ENSDARG00000042962	230	Up		gene:ENSDARG00000079397	89	Up
	gene:ENSDARG00000007657	173	Down		gene:ENSDARG00000095821	96	Up		gene:ENSDARG00000045398	635	Up
	gene:ENSDARG00000093129	212	Down		gene:ENSDARG00000061684	98	Up		gene:ENSDARG00000087674	379	Up
	gene:ENSDARG00000032277	112	Down		gene:ENSDARG00000041908	92	Up		gene:ENSDARG00000018106	710	Up
	gene:ENSDARG00000089525	24	Down		gene:ENSDARG00000058734	3	Up		gene:ENSDARG00000013749	37	Up
	gene:ENSDARG00000037192	48	Down		gene:ENSDARG00000070621	177	Up		gene:ENSDARG00000014599	725	Up
	gene:ENSDARG00000013613	65	Down		gene:ENSDARG00000037172	241	Up		gene:ENSDARG00000045074	367	Up
	gene:ENSDARG00000077741	109	Down		gene:ENSDARG00000018319	268	Up		gene:ENSDARG00000003973	198	Up
	gene:ENSDARG00000022493	66	Down		gene:ENSDARG00000076552	180	Up		gene:ENSDARG00000015015	297	Up
	gene:ENSDARG00000015611	188	Down		gene:ENSDARG00000074056	206	Up		gene:ENSDARG00000002402	127	Up
	gene:ENSDARG00000105713	282	Down		gene:ENSDARG00000089954	228	Up		gene:ENSDARG00000090971	598	Up
	gene:ENSDARG00000052567	129	Down		gene:ENSDARG00000039974	967	Up		gene:ENSDARG00000005191	109	Up
	gene:ENSDARG00000099258	213	Down		gene:ENSDARG00000105464	1942	Up		gene:ENSDARG00000061800	236	Up
	gene:ENSDARG00000027403	608	Down		gene:ENSDARG00000094417	91	Up		gene:ENSDARG00000058022	36	Up
	gene:ENSDARG00000045493	189	Down		gene:ENSDARG00000075334	281	Up		gene:ENSDARG00000093821	139	Up
	gene:ENSDARG00000041873	94	Down		gene:ENSDARG00000003984	582	Up		gene:ENSDARG00000079340	214	Up
	gene:ENSDARG00000012378	57	Down		gene:ENSDARG00000044642	121	Up		gene:ENSDARG00000078095	805	Up
	gene:ENSDARG00000038505	941	Down		gene:ENSDARG00000075774	373	Up		gene:ENSDARG00000076401	1134	Up
	gene:ENSDARG00000031751	163	Down		gene:ENSDARG00000044625	181	Up		gene:ENSDARG00000051816	237	Up
	gene:ENSDARG00000039958	148	Down		gene:ENSDARG00000042866	142	Up		gene:ENSDARG00000039131	73	Up
	gene:ENSDARG00000045606	245	Down		gene:ENSDARG00000079238	60	Up		gene:ENSDARG00000074161	274	Up
	gene:ENSDARG00000074765	41	Down		gene:ENSDARG00000035132	50	Up		gene:ENSDARG00000087749	880	Up
	gene:ENSDARG00000021124	105	Down		gene:ENSDARG00000014954	819	Up		gene:ENSDARG00000019747	130	Up
	gene:ENSDARG00000013203	286	Down		gene:ENSDARG00000054848	208	Up		gene:ENSDARG00000016706	98	Up
	gene:ENSDARG00000054446	43	Down		gene:ENSDARG00000045399	144	Up		gene:ENSDARG00000094055	376	Up
	gene:ENSDARG00000058102	475	Down		gene:ENSDARG00000020201	1	Up		gene:ENSDARG00000016212	885	Up
	gene:ENSDARG00000101334	95	Down		gene:ENSDARG00000035559	171	Up		gene:ENSDARG00000003373	103	Up
	gene:ENSDARG00000037397	65	Down		gene:ENSDARG00000103187	157	Up		gene:ENSDARG00000100371	85	Up
	gene:ENSDARG00000032577	22	Down		gene:ENSDARG00000033757	22	Up		gene:ENSDARG00000017058	826	Up
	gene:ENSDARG00000098175	10	Down		gene:ENSDARG00000070454	232	Up		gene:ENSDARG00000104537	86	Up
	gene:ENSDARG00000044626	329	Down		gene:ENSDARG00000076836	264	Up		gene:ENSDARG00000079636	45	Up
	gene:ENSDARG00000019660	2	Down		gene:ENSDARG00000056517	18	Up		gene:ENSDARG00000003313	745	Up
	gene:ENSDARG00000044627	58	Down		gene:ENSDARG00000105056	302	Up		gene:ENSDARG00000005355	199	Up
	gene:ENSDARG00000086150	242	Down		gene:ENSDARG00000104199	40	Up		gene:ENSDARG00000007092	104	Up
	gene:ENSDARG00000102061	910	Down		gene:ENSDARG00000040303	144	Up		gene:ENSDARG00000075164	198	Up
	gene:ENSDARG00000042630	225	Down		gene:ENSDARG00000070800	194	Up		gene:ENSDARG00000037145	730	Up
	gene:ENSDARG00000037677	626	Down		gene:ENSDARG00000055613	162	Up		gene:ENSDARG00000029019	238	Up
	gene:ENSDARG00000033443	653	Down		gene:ENSDARG00000076238	365	Up		gene:ENSDARG00000079238	60	Up
	gene:ENSDARG00000098820	50	Down		gene:ENSDARG00000036943	812	Up		gene:ENSDARG00000097244	373	Up
	gene:ENSDARG00000044625	181	Down		gene:ENSDARG00000105136	385	Up		gene:ENSDARG00000077745	119	Up
	gene:ENSDARG00000105335	219	Down		gene:ENSDARG00000077004	569	Up		gene:ENSDARG00000010965	127	Up
	gene:ENSDARG00000101377	187	Down		gene:ENSDARG00000030133	59	Up		gene:ENSDARG00000010420	166	Down
	gene:ENSDARG00000029415	414	Down		gene:ENSDARG00000091879	280	Up		gene:ENSDARG00000071347	173	Down
	gene:ENSDARG00000056381	243	Down		gene:ENSDARG00000102607	24	Up		gene:ENSDARG00000060282	139	Down
	gene:ENSDARG00000008287	204	Down		gene:ENSDARG00000031372	742	Up		gene:ENSDARG00000022430	66	Down
	gene:ENSDARG00000026236	173	Down		gene:ENSDARG00000038563	150	Up		gene:ENSDARG00000029356	114	Down
	gene:ENSDARG00000089715	125	Down		gene:ENSDARG00000115266	97	Up		gene:ENSDARG00000104076	409	Down
	gene:ENSDARG00000056165	395	Down		gene:ENSDARG00000006279	229	Up		gene:ENSDARG00000092310	101	Down
	gene:ENSDARG00000076302	334	Down		gene:ENSDARG00000075859	120	Up		gene:ENSDARG00000023988	16	Down
	gene:ENSDARG00000036227	19	Down		gene:ENSDARG00000018882	42	Up		gene:ENSDARG00000008105	45	Down
	gene:ENSDARG00000030804	121	Down		gene:ENSDARG00000019239	399	Up		gene:ENSDARG00000000189	447	Down
	gene:ENSDARG00000057863	218	Down		gene:ENSDARG00000068401	402	Up		gene:ENSDARG00000000540	875	Down
	gene:ENSDARG00000071333	120	Down		gene:ENSDARG00000012949	379	Up		gene:ENSDARG00000078992	1228	Down
	gene:ENSDARG00000017917	127	Down		gene:ENSDARG00000079862	207	Up		gene:ENSDARG00000010779	586	Down
	gene:ENSDARG00000024940	122	Down		gene:ENSDARG00000055288	113	Up		gene:ENSDARG00000061421	314	Down
	gene:ENSDARG00000102705	168	Down		gene:ENSDARG00000104065	1189	Up		gene:ENSDARG00000062972	263	Down
	gene:ENSDARG00000104114	109	Down		gene:ENSDARG00000060830	123	Up		gene:ENSDARG00000100192	21	Down
	gene:ENSDARG00000079221	168	Down		gene:ENSDARG00000009208	93	Up		gene:ENSDARG00000095135	268	Down
	gene:ENSDARG00000093997	338	Down		gene:ENSDARG00000020573	292	Up		gene:ENSDARG00000071037	136	Down
	gene:ENSDARG00000075730	87	Down		gene:ENSDARG00000043307	38	Up		gene:ENSDARG00000025285	253	Down
	gene:ENSDARG00000073997	40	Down		gene:ENSDARG00000003818	128	Up		gene:ENSDARG00000062335	235	Down
	gene:ENSDARG00000024877	130	Down		gene:ENSDARG00000059700	131	Up		gene:ENSDARG00000062987	97	Down
	gene:ENSDARG00000008541	350	Down		gene:ENSDARG00000040815	242	Up		gene:ENSDARG00000018787	183	Down
	gene:ENSDARG00000016056	160	Down		gene:ENSDARG00000012682	166	Up		gene:ENSDARG00000051798	19	Down
	gene:ENSDARG00000038271	289	Down		gene:ENSDARG00000007387	147	Up		gene:ENSDARG00000100108	813	Down
	gene:ENSDARG00000023703	199	Down		gene:ENSDARG00000052480	126	Up		gene:ENSDARG00000103606	737	Down
	gene:ENSDARG00000094736	249	Down		gene:ENSDARG00000020232	103	Up		gene:ENSDARG00000089331	433	Down
	gene:ENSDARG00000068103	361	Down		gene:ENSDARG00000099329	254	Up		gene:ENSDARG00000041306	90	Down
	gene:ENSDARG00000029587	36	Down		gene:ENSDARG00000030176	209	Up		gene:ENSDARG00000039069	269	Down
	gene:ENSDARG00000101908	704	Down		gene:ENSDARG00000054456	169	Up		gene:ENSDARG00000055129	305	Down
	gene:ENSDARG00000063414	89	Down		gene:ENSDARG00000016318	170	Up		gene:ENSDARG00000017427	151	Down
	gene:ENSDARG00000091377	968	Down		gene:ENSDARG00000091558	455	Up		gene:ENSDARG00000035630	424	Down
	gene:ENSDARG00000114695	280	Down		gene:ENSDARG00000045424	55	Up		gene:ENSDARG00000095796	146	Down
	gene:ENSDARG00000042975	28	Down		gene:ENSDARG00000092919	616	Up		gene:ENSDARG00000022832	200	Down
	gene:ENSDARG00000027461	227	Down		gene:ENSDARG00000088069	155	Up		gene:ENSDARG00000076362	279	Down
	gene:ENSDARG00000076667	172	Down		gene:ENSDARG00000075909	608	Up		gene:ENSDARG00000074121	398	Down
	gene:ENSDARG00000062995	365	Down		gene:ENSDARG00000060259	309	Up		gene:ENSDARG00000097406	1368	Down
	gene:ENSDARG00000042833	299	Down		gene:ENSDARG00000060041	185	Up		gene:ENSDARG00000087742	188	Down
	gene:ENSDARG00000114885	409	Down		gene:ENSDARG00000010420	166	Down		gene:ENSDARG00000041689	180	Down
	gene:ENSDARG00000051986	84	Down		gene:ENSDARG00000044002	187	Down		gene:ENSDARG00000018968	100	Down
	gene:ENSDARG00000014208	740	Down		gene:ENSDARG00000058102	475	Down		gene:ENSDARG00000003869	109	Down
	gene:ENSDARG00000105612	93	Down		gene:ENSDARG00000073909	641	Down		gene:ENSDARG00000059404	146	Down
	gene:ENSDARG00000044433	410	Down		gene:ENSDARG00000034207	274	Down		gene:ENSDARG00000036494	101	Down
	gene:ENSDARG00000001870	75	Down		gene:ENSDARG00000039913	114	Down		gene:ENSDARG00000014674	809	Down
	gene:ENSDARG00000077818	198	Down		gene:ENSDARG00000086840	119	Down		gene:ENSDARG00000058094	218	Down
	gene:ENSDARG00000097718	329	Down		gene:ENSDARG00000079504	42	Down		gene:ENSDARG00000005274	331	Down
	gene:ENSDARG00000103670	87	Down		gene:ENSDARG00000039850	81	Down		gene:ENSDARG00000021220	302	Down
	gene:ENSDARG00000070960	125	Down		gene:ENSDARG00000061161	186	Down		gene:ENSDARG00000074849	340	Down
	gene:ENSDARG00000027143	27	Down		gene:ENSDARG00000056160	117	Down		gene:ENSDARG00000044760	250	Down
	gene:ENSDARG00000061610	79	Down		gene:ENSDARG00000055389	262	Down		gene:ENSDARG00000044090	239	Down
	gene:ENSDARG00000043242	77	Down		gene:ENSDARG00000058342	208	Down		gene:ENSDARG00000062352	935	Down
	gene:ENSDARG00000042853	195	Down		gene:ENSDARG00000039069	269	Down		gene:ENSDARG00000110654	155	Down
	gene:ENSDARG00000054540	61	Down		gene:ENSDARG00000070702	182	Down		gene:ENSDARG00000092112	70	Down
	gene:ENSDARG00000038467	502	Down		gene:ENSDARG00000022430	66	Down		gene:ENSDARG00000062109	438	Down
	gene:ENSDARG00000097941	55	Down		gene:ENSDARG00000062650	127	Down		gene:ENSDARG00000005789	47	Down
	gene:ENSDARG00000100573	131	Down		gene:ENSDARG00000092766	97	Down		gene:ENSDARG00000061161	186	Down
	gene:ENSDARG00000011026	112	Down		gene:ENSDARG00000012816	500	Down		gene:ENSDARG00000062181	8	Down
	gene:ENSDARG00000069278	35	Down		gene:ENSDARG00000063333	443	Down		gene:ENSDARG00000054864	194	Down
	gene:ENSDARG00000102906	53	Down		gene:ENSDARG00000079610	371	Down		gene:ENSDARG00000014018	184	Down
	gene:ENSDARG00000102221	91	Down		gene:ENSDARG00000043740	95	Down		gene:ENSDARG00000079702	270	Down
	gene:ENSDARG00000061692	102	Down		gene:ENSDARG00000004925	253	Down		gene:ENSDARG00000039850	81	Down
	gene:ENSDARG00000044544	199	Down		gene:ENSDARG00000017047	291	Down		gene:ENSDARG00000061208	333	Down
	gene:ENSDARG00000004757	206	Unchanged		gene:ENSDARG00000014986	214	Down		gene:ENSDARG00000062864	492	Down
	gene:ENSDARG00000010572	263	Unchanged		gene:ENSDARG00000056479	226	Down		gene:ENSDARG00000042796	116	Down
	gene:ENSDARG00000057772	176	Unchanged		gene:ENSDARG00000087742	188	Down		gene:ENSDARG00000030573	159	Down
	gene:ENSDARG00000045847	110	Unchanged		gene:ENSDARG00000045127	352	Down		gene:ENSDARG00000096725	217	Down
	gene:ENSDARG00000004270	130	Unchanged		gene:ENSDARG00000041306	90	Down		gene:ENSDARG00000061472	200	Down
	gene:ENSDARG00000054007	175	Unchanged		gene:ENSDARG00000037506	175	Down		gene:ENSDARG00000088711	49	Down
	gene:ENSDARG00000102923	281	Unchanged		gene:ENSDARG00000074221	47	Down		gene:ENSDARG00000101707	90	Down
	gene:ENSDARG00000033768	259	Unchanged		gene:ENSDARG00000079917	479	Down		gene:ENSDARG00000004925	253	Down
	gene:ENSDARG00000036212	71	Unchanged		gene:ENSDARG00000015905	378	Down		gene:ENSDARG00000090716	250	Down
	gene:ENSDARG00000018623	252	Unchanged		gene:ENSDARG00000017321	228	Down		gene:ENSDARG00000069833	65	Down
	gene:ENSDARG00000006791	155	Unchanged		gene:ENSDARG00000063352	100	Down		gene:ENSDARG00000043873	115	Down
	gene:ENSDARG00000004956	98	Unchanged		gene:ENSDARG00000009488	190	Down		gene:ENSDARG00000034497	378	Down
	gene:ENSDARG00000044282	119	Unchanged		gene:ENSDARG00000092112	70	Down		gene:ENSDARG00000015887	126	Down
	gene:ENSDARG00000038290	270	Unchanged		gene:ENSDARG00000079241	217	Down		gene:ENSDARG00000086216	271	Down
	gene:ENSDARG00000062757	254	Unchanged		gene:ENSDARG00000026862	62	Down		gene:ENSDARG00000031782	211	Down
	gene:ENSDARG00000017741	137	Unchanged		gene:ENSDARG00000043137	7	Down		gene:ENSDARG00000069116	165	Down
	gene:ENSDARG00000061100	126	Unchanged		gene:ENSDARG00000012368	144	Down		gene:ENSDARG00000027602	224	Down
	gene:ENSDARG00000039354	30	Unchanged		gene:ENSDARG00000063718	195	Down		gene:ENSDARG00000032049	229	Down
	gene:ENSDARG00000021827	214	Unchanged		gene:ENSDARG00000075445	12	Down		gene:ENSDARG00000069807	503	Down
	gene:ENSDARG00000100374	184	Unchanged		gene:ENSDARG00000013784	295	Down		gene:ENSDARG00000026862	62	Down
	gene:ENSDARG00000100850	417	Unchanged		gene:ENSDARG00000006025	459	Down		gene:ENSDARG00000059642	265	Down
	gene:ENSDARG00000006031	71	Unchanged		gene:ENSDARG00000038863	582	Down		gene:ENSDARG00000014790	26	Down
	gene:ENSDARG00000013058	72	Unchanged		gene:ENSDARG00000041237	319	Down		gene:ENSDARG00000062168	657	Down
	gene:ENSDARG00000019732	94	Unchanged		gene:ENSDARG00000063140	152	Down		gene:ENSDARG00000089413	190	Down
	gene:ENSDARG00000025386	140	Unchanged		gene:ENSDARG00000021372	274	Down		gene:ENSDARG00000023396	184	Down
	gene:ENSDARG00000063627	197	Unchanged		gene:ENSDARG00000091754	497	Down		gene:ENSDARG00000043406	195	Down
	gene:ENSDARG00000059360	338	Unchanged		gene:ENSDARG00000027491	57	Down		gene:ENSDARG00000042094	34	Down
	gene:ENSDARG00000020840	50	Unchanged		gene:ENSDARG00000004174	307	Down		gene:ENSDARG00000078822	21	Down
	gene:ENSDARG00000054224	144	Unchanged		gene:ENSDARG00000029157	190	Down		gene:ENSDARG00000031198	256	Down
	gene:ENSDARG00000062864	492	Unchanged		gene:ENSDARG00000090600	98	Down		gene:ENSDARG00000020311	59	Down
	gene:ENSDARG00000013965	183	Unchanged		gene:ENSDARG00000039910	180	Down		gene:ENSDARG00000063333	443	Down
	gene:ENSDARG00000070430	128	Unchanged		gene:ENSDARG00000006192	716	Down		gene:ENSDARG00000069006	179	Down
	gene:ENSDARG00000040674	320	Unchanged		gene:ENSDARG00000095135	268	Down		gene:ENSDARG00000008370	408	Down
	gene:ENSDARG00000036755	120	Unchanged		gene:ENSDARG00000005274	331	Down		gene:ENSDARG00000045127	352	Down
	gene:ENSDARG00000008953	20	Unchanged		gene:ENSDARG00000021220	302	Down		gene:ENSDARG00000028581	163	Down
	gene:ENSDARG00000075687	266	Unchanged		gene:ENSDARG00000074626	108	Down		gene:ENSDARG00000061761	22	Down
	gene:ENSDARG00000056480	465	Unchanged		gene:ENSDARG00000036282	27	Down		gene:ENSDARG00000040033	44	Down
	gene:ENSDARG00000101127	203	Unchanged		gene:ENSDARG00000036875	179	Down		gene:ENSDARG00000008904	111	Down
	gene:ENSDARG00000022418	204	Unchanged		gene:ENSDARG00000062168	657	Down		gene:ENSDARG00000012745	294	Down
	gene:ENSDARG00000026766	79	Unchanged		gene:ENSDARG00000063056	453	Down		gene:ENSDARG00000079917	479	Down
	gene:ENSDARG00000020676	110	Unchanged		gene:ENSDARG00000035285	309	Down		gene:ENSDARG00000042989	772	Down
	gene:ENSDARG00000052975	116	Unchanged		gene:ENSDARG00000091699	230	Down		gene:ENSDARG00000013266	965	Down
	gene:ENSDARG00000007691	281	Unchanged		gene:ENSDARG00000009779	178	Down		gene:ENSDARG00000037514	215	Down
	gene:ENSDARG00000074927	12	Unchanged		gene:ENSDARG00000020395	276	Down		gene:ENSDARG00000086103	244	Down
	gene:ENSDARG00000104907	201	Unchanged		gene:ENSDARG00000007791	78	Down		gene:ENSDARG00000069356	302	Down
	gene:ENSDARG00000110147	217	Unchanged		gene:ENSDARG00000063049	610	Down		gene:ENSDARG00000035181	222	Down
	gene:ENSDARG00000036645	124	Unchanged		gene:ENSDARG00000036386	119	Down		gene:ENSDARG00000091754	497	Down
	gene:ENSDARG00000004161	67	Unchanged		gene:ENSDARG00000016528	310	Down		gene:ENSDARG00000102889	255	Down
	gene:ENSDARG00000056258	371	Unchanged		gene:ENSDARG00000026185	150	Down		gene:ENSDARG00000056481	279	Down
	gene:ENSDARG00000016010	88	Unchanged		gene:ENSDARG00000094908	285	Down		gene:ENSDARG00000102154	117	Down
	gene:ENSDARG00000036073	261	Unchanged		gene:ENSDARG00000104702	270	Down		gene:ENSDARG00000099533	128	Down
	gene:ENSDARG00000102569	941	Unchanged		gene:ENSDARG00000115421	181	Down		gene:ENSDARG00000028721	216	Down
	gene:ENSDARG00000006010	409	Unchanged		gene:ENSDARG00000104244	21	Down		gene:ENSDARG00000028699	285	Down
	gene:ENSDARG00000104837	117	Unchanged		gene:ENSDARG00000042851	96	Down		gene:ENSDARG00000041237	319	Down
	gene:ENSDARG00000056339	1745	Unchanged		gene:ENSDARG00000053082	98	Down		gene:ENSDARG00000059035	54	Down
	gene:ENSDARG00000034427	124	Unchanged		gene:ENSDARG00000104076	409	Down		gene:ENSDARG00000079742	532	Down
	gene:ENSDARG00000061737	133	Unchanged		gene:ENSDARG00000077584	288	Down		gene:ENSDARG00000103827	149	Down
	gene:ENSDARG00000003520	460	Unchanged		gene:ENSDARG00000102441	263	Down		gene:ENSDARG00000007818	340	Down
	gene:ENSDARG00000018124	160	Unchanged		gene:ENSDARG00000079895	440	Down		gene:ENSDARG00000069342	243	Down
	gene:ENSDARG00000011094	557	Unchanged		gene:ENSDARG00000045416	126	Down		gene:ENSDARG00000013892	80	Down
	gene:ENSDARG00000038222	186	Unchanged		gene:ENSDARG00000068255	29	Down		gene:ENSDARG00000090679	92	Down
	gene:ENSDARG00000054355	362	Unchanged		gene:ENSDARG00000041530	103	Down		gene:ENSDARG00000042032	585	Down
	gene:ENSDARG00000002591	147	Unchanged		gene:ENSDARG00000043359	131	Down		gene:ENSDARG00000052244	567	Down
	gene:ENSDARG00000009771	184	Unchanged		gene:ENSDARG00000037891	77	Down		gene:ENSDARG00000067950	61	Down
	gene:ENSDARG00000105035	122	Unchanged		gene:ENSDARG00000039123	96	Down		gene:ENSDARG00000100285	840	Down
	gene:ENSDARG00000018285	169	Unchanged		gene:ENSDARG00000054454	76	Down		gene:ENSDARG00000045562	195	Down
	gene:ENSDARG00000089456	151	Unchanged		gene:ENSDARG00000045886	293	Down		gene:ENSDARG00000099455	14	Down
	gene:ENSDARG00000070447	579	Unchanged		gene:ENSDARG00000093738	53	Down		gene:ENSDARG00000030270	89	Down
	gene:ENSDARG00000004280	225	Unchanged		gene:ENSDARG00000078992	1228	Down		gene:ENSDARG00000104835	199	Down
	gene:ENSDARG00000040732	883	Unchanged		gene:ENSDARG00000045843	59	Down		gene:ENSDARG00000034189	194	Down
	gene:ENSDARG00000063145	162	Unchanged		gene:ENSDARG00000027602	224	Down		gene:ENSDARG00000074695	426	Down
	gene:ENSDARG00000043094	572	Unchanged		gene:ENSDARG00000032049	229	Down		gene:ENSDARG00000043317	64	Down
	gene:ENSDARG00000021107	84	Unchanged		gene:ENSDARG00000061226	274	Down		gene:ENSDARG00000098916	415	Down
	gene:ENSDARG00000104437	69	Unchanged		gene:ENSDARG00000021547	269	Down		gene:ENSDARG00000055283	86	Down
	gene:ENSDARG00000075192	101	Unchanged		gene:ENSDARG00000036645	124	Down		gene:ENSDARG00000038228	58	Down
	gene:ENSDARG00000070553	501	Unchanged		gene:ENSDARG00000028848	36	Down		gene:ENSDARG00000021370	171	Down
	gene:ENSDARG00000030267	108	Unchanged		gene:ENSDARG00000060398	296	Down		gene:ENSDARG00000020718	57	Down
	gene:ENSDARG00000075798	360	Unchanged		gene:ENSDARG00000045946	629	Down		gene:ENSDARG00000058372	121	Down
	gene:ENSDARG00000017242	245	Unchanged		gene:ENSDARG00000070826	104	Down		gene:ENSDARG00000062795	33	Down
	gene:ENSDARG00000079957	45	Unchanged		gene:ENSDARG00000099458	8	Down		gene:ENSDARG00000089390	370	Down
	gene:ENSDARG00000005551	111	Unchanged		gene:ENSDARG00000045911	609	Down		gene:ENSDARG00000019810	772	Down
	gene:ENSDARG00000045785	133	Unchanged		gene:ENSDARG00000030250	70	Down		gene:ENSDARG00000099156	169	Down
	gene:ENSDARG00000002949	85	Unchanged		gene:ENSDARG00000033376	120	Down		gene:ENSDARG00000059311	35	Down
	gene:ENSDARG00000063005	102	Unchanged		gene:ENSDARG00000076532	131	Down		gene:ENSDARG00000041060	286	Down
	gene:ENSDARG00000016447	413	Unchanged		gene:ENSDARG00000015239	269	Down		gene:ENSDARG00000079645	272	Down
	gene:ENSDARG00000062460	336	Unchanged		gene:ENSDARG00000103618	187	Down		gene:ENSDARG00000002021	83	Down
	gene:ENSDARG00000055763	616	Unchanged		gene:ENSDARG00000003127	192	Down		gene:ENSDARG00000006567	216	Down
	gene:ENSDARG00000103643	177	Unchanged		gene:ENSDARG00000095974	157	Down		gene:ENSDARG00000040070	111	Down
	gene:ENSDARG00000095322	156	Unchanged		gene:ENSDARG00000087226	707	Down		gene:ENSDARG00000104409	584	Down
	gene:ENSDARG00000019881	146	Unchanged		gene:ENSDARG00000056672	135	Down		gene:ENSDARG00000073718	178	Down
	gene:ENSDARG00000003287	146	Unchanged		gene:ENSDARG00000098689	176	Down		gene:ENSDARG00000101986	276	Down
	gene:ENSDARG00000036040	204	Unchanged		gene:ENSDARG00000043406	195	Down		gene:ENSDARG00000061923	226	Down
	gene:ENSDARG00000099385	213	Unchanged		gene:ENSDARG00000044760	250	Down		gene:ENSDARG00000015902	135	Down
	gene:ENSDARG00000089075	185	Unchanged		gene:ENSDARG00000034497	378	Down		gene:ENSDARG00000035650	92	Down
	gene:ENSDARG00000075916	295	Unchanged		gene:ENSDARG00000062558	452	Down		gene:ENSDARG00000015905	378	Down
	gene:ENSDARG00000039350	158	Unchanged		gene:ENSDARG00000032324	788	Down		gene:ENSDARG00000039910	180	Down
	gene:ENSDARG00000091348	168	Unchanged		gene:ENSDARG00000062788	155	Down		gene:ENSDARG00000095946	154	Down
	gene:ENSDARG00000015918	255	Unchanged		gene:ENSDARG00000029356	114	Down		gene:ENSDARG00000044923	231	Down
	gene:ENSDARG00000005945	236	Unchanged		gene:ENSDARG00000011239	41	Down		gene:ENSDARG00000044267	132	Down
	gene:ENSDARG00000088439	143	Unchanged		gene:ENSDARG00000069150	119	Down		gene:ENSDARG00000056678	63	Down
	gene:ENSDARG00000045510	196	Unchanged		gene:ENSDARG00000057986	752	Down		gene:ENSDARG00000057497	157	Down
	gene:ENSDARG00000068641	220	Unchanged		gene:ENSDARG00000088663	21	Down		gene:ENSDARG00000099412	179	Down
	gene:ENSDARG00000060929	630	Unchanged		gene:ENSDARG00000071198	33	Down		gene:ENSDARG00000101094	479	Down
	gene:ENSDARG00000095904	71	Unchanged		gene:ENSDARG00000021794	128	Down		gene:ENSDARG00000099918	207	Down
	gene:ENSDARG00000042489	182	Unchanged		gene:ENSDARG00000071596	907	Down		gene:ENSDARG00000074750	694	Down
	gene:ENSDARG00000098904	111	Unchanged		gene:ENSDARG00000041040	486	Down		gene:ENSDARG00000078401	407	Down
	gene:ENSDARG00000007943	142	Unchanged		gene:ENSDARG00000091215	126	Down		gene:ENSDARG00000067981	335	Down
	gene:ENSDARG00000103672	74	Unchanged		gene:ENSDARG00000003308	75	Down		gene:ENSDARG00000071198	33	Down
	gene:ENSDARG00000006196	324	Unchanged		gene:ENSDARG00000036940	81	Down		gene:ENSDARG00000061844	948	Down
	gene:ENSDARG00000016875	1	Unchanged		gene:ENSDARG00000045562	195	Down		gene:ENSDARG00000062248	286	Down
	gene:ENSDARG00000005673	131	Unchanged		gene:ENSDARG00000017781	76	Down		gene:ENSDARG00000062178	168	Down
	gene:ENSDARG00000059653	206	Unchanged		gene:ENSDARG00000045199	344	Down		gene:ENSDARG00000097085	646	Down
	gene:ENSDARG00000061145	399	Unchanged		gene:ENSDARG00000060316	253	Down		gene:ENSDARG00000073837	405	Down
	gene:ENSDARG00000061048	402	Unchanged		gene:ENSDARG00000074572	40	Down		gene:ENSDARG00000074502	475	Down
	gene:ENSDARG00000058729	447	Unchanged		gene:ENSDARG00000090581	40	Down		gene:ENSDARG00000031814	234	Down
	gene:ENSDARG00000103690	542	Unchanged		gene:ENSDARG00000071031	102	Down		gene:ENSDARG00000103511	32	Down
	gene:ENSDARG00000098813	130	Unchanged		gene:ENSDARG00000116042	620	Down		gene:ENSDARG00000038695	93	Down
	gene:ENSDARG00000007438	128	Unchanged		gene:ENSDARG00000006395	52	Down		gene:ENSDARG00000030949	59	Down
	gene:ENSDARG00000060394	209	Unchanged		gene:ENSDARG00000031751	163	Down		gene:ENSDARG00000017047	291	Down
	gene:ENSDARG00000079905	490	Unchanged		gene:ENSDARG00000052263	203	Down		gene:ENSDARG00000045660	134	Down
	gene:ENSDARG00000097583	96	Unchanged		gene:ENSDARG00000022564	137	Down		gene:ENSDARG00000060469	221	Down
	gene:ENSDARG00000004211	164	Unchanged		gene:ENSDARG00000094332	627	Down		gene:ENSDARG00000062872	315	Down
	gene:ENSDARG00000038074	94	Unchanged		gene:ENSDARG00000015610	118	Down		gene:ENSDARG00000016649	790	Down
	gene:ENSDARG00000015922	124	Unchanged		gene:ENSDARG00000029510	39	Down		gene:ENSDARG00000028259	240	Down
	gene:ENSDARG00000061180	121	Unchanged		gene:ENSDARG00000030278	103	Down		gene:ENSDARG00000045877	105	Down
	gene:ENSDARG00000044332	245	Unchanged		gene:ENSDARG00000061656	133	Down		gene:ENSDARG00000030614	170	Down
	gene:ENSDARG00000002190	142	Unchanged		gene:ENSDARG00000036180	192	Down		gene:ENSDARG00000029292	205	Down
	gene:ENSDARG00000063457	84	Unchanged		gene:ENSDARG00000056078	328	Down		gene:ENSDARG00000058605	418	Down
	gene:ENSDARG00000060620	227	Unchanged		gene:ENSDARG00000015425	218	Down		gene:ENSDARG00000091655	70	Down
	gene:ENSDARG00000027938	133	Unchanged		gene:ENSDARG00000045428	28	Down		gene:ENSDARG00000059461	36	Down
	gene:ENSDARG00000098592	536	Unchanged		gene:ENSDARG00000016649	790	Down		gene:ENSDARG00000103038	325	Down
	gene:ENSDARG00000044325	103	Unchanged		gene:ENSDARG00000099428	354	Down		gene:ENSDARG00000009299	406	Down
	gene:ENSDARG00000059070	222	Unchanged		gene:ENSDARG00000058367	171	Down		gene:ENSDARG00000036214	257	Down
	gene:ENSDARG00000015835	952	Unchanged		gene:ENSDARG00000010948	193	Down		gene:ENSDARG00000076229	310	Down
	gene:ENSDARG00000076815	156	Unchanged		gene:ENSDARG00000043236	473	Down		gene:ENSDARG00000070393	478	Down
	gene:ENSDARG00000059079	41	Unchanged		gene:ENSDARG00000019160	425	Down		gene:ENSDARG00000029710	398	Down
	gene:ENSDARG00000070097	130	Unchanged		gene:ENSDARG00000045853	256	Down		gene:ENSDARG00000039162	14	Down
	gene:ENSDARG00000017316	181	Unchanged		gene:ENSDARG00000104806	128	Down		gene:ENSDARG00000001621	98	Down
	gene:ENSDARG00000018956	245	Unchanged		gene:ENSDARG00000013461	162	Down		gene:ENSDARG00000060320	325	Down
	gene:ENSDARG00000018891	219	Unchanged		gene:ENSDARG00000014244	115	Down		gene:ENSDARG00000078447	56	Down
	gene:ENSDARG00000026799	46	Unchanged		gene:ENSDARG00000016010	88	Down		gene:ENSDARG00000018890	4	Down
	gene:ENSDARG00000070150	491	Unchanged		gene:ENSDARG00000031020	141	Down		gene:ENSDARG00000103367	51	Down
	gene:ENSDARG00000103198	24	Unchanged		gene:ENSDARG00000054362	563	Down		gene:ENSDARG00000006580	29	Down
	gene:ENSDARG00000046053	100	Unchanged		gene:ENSDARG00000035660	472	Down		gene:ENSDARG00000042477	221	Down
	gene:ENSDARG00000041113	26	Unchanged		gene:ENSDARG00000017703	549	Down		gene:ENSDARG00000006566	252	Down
	gene:ENSDARG00000042539	199	Unchanged		gene:ENSDARG00000011262	863	Down		gene:ENSDARG00000031775	528	Down
	gene:ENSDARG00000063719	63	Unchanged		gene:ENSDARG00000062987	97	Down		gene:ENSDARG00000001015	158	Down
	gene:ENSDARG00000005468	2	Unchanged		gene:ENSDARG00000105177	73	Down		gene:ENSDARG00000103196	248	Down
	gene:ENSDARG00000021378	381	Unchanged		gene:ENSDARG00000061124	205	Down		gene:ENSDARG00000075509	787	Down
	gene:ENSDARG00000004843	415	Unchanged		gene:ENSDARG00000070461	496	Down		gene:ENSDARG00000053459	146	Down
	gene:ENSDARG00000012244	7	Unchanged		gene:ENSDARG00000105532	84	Down		gene:ENSDARG00000061185	246	Down
	gene:ENSDARG00000068187	311	Unchanged		gene:ENSDARG00000021402	78	Down		gene:ENSDARG00000028327	251	Down
	gene:ENSDARG00000069422	145	Unchanged		gene:ENSDARG00000099076	83	Down		gene:ENSDARG00000003429	137	Down
	gene:ENSDARG00000078073	144	Unchanged		gene:ENSDARG00000040350	113	Down		gene:ENSDARG00000034207	274	Down
	gene:ENSDARG00000023878	108	Unchanged		gene:ENSDARG00000075898	348	Down		gene:ENSDARG00000093931	446	Down
	gene:ENSDARG00000069595	400	Unchanged		gene:ENSDARG00000100192	21	Down		gene:ENSDARG00000096959	84	Down
	gene:ENSDARG00000042823	35	Unchanged		gene:ENSDARG00000071478	358	Down		gene:ENSDARG00000030107	288	Down
	gene:ENSDARG00000021985	187	Unchanged		gene:ENSDARG00000059982	100	Down		gene:ENSDARG00000021589	225	Down
	gene:ENSDARG00000011594	138	Unchanged		gene:ENSDARG00000063285	76	Down		gene:ENSDARG00000030236	140	Down
	gene:ENSDARG00000078959	94	Unchanged		gene:ENSDARG00000009169	163	Down		gene:ENSDARG00000098680	86	Down
	gene:ENSDARG00000062795	33	Unchanged		gene:ENSDARG00000045877	105	Down		gene:ENSDARG00000074590	843	Down
	gene:ENSDARG00000027141	311	Unchanged		gene:ENSDARG00000098239	131	Down		gene:ENSDARG00000000935	731	Down
	gene:ENSDARG00000001249	251	Unchanged		gene:ENSDARG00000036888	657	Down		gene:ENSDARG00000104771	401	Down
	gene:ENSDARG00000023584	352	Unchanged		gene:ENSDARG00000002365	494	Down		gene:ENSDARG00000076639	392	Down
	gene:ENSDARG00000055760	126	Unchanged		gene:ENSDARG00000071164	22	Down		gene:ENSDARG00000061216	231	Down
	gene:ENSDARG00000028401	353	Unchanged		gene:ENSDARG00000007377	438	Down		gene:ENSDARG00000043004	92	Down
	gene:ENSDARG00000007198	258	Unchanged		gene:ENSDARG00000104845	178	Down		gene:ENSDARG00000074221	47	Down
	gene:ENSDARG00000008732	186	Unchanged		gene:ENSDARG00000101063	195	Down		gene:ENSDARG00000068828	376	Down
	gene:ENSDARG00000015222	414	Unchanged		gene:ENSDARG00000017163	55	Down		gene:ENSDARG00000053166	25	Down
	gene:ENSDARG00000057484	151	Unchanged		gene:ENSDARG00000060021	100	Down		gene:ENSDARG00000053753	147	Down
	gene:ENSDARG00000045824	963	Unchanged		gene:ENSDARG00000003869	109	Down		gene:ENSDARG00000077407	110	Down
	gene:ENSDARG00000021550	159	Unchanged		gene:ENSDARG00000014259	256	Down		gene:ENSDARG00000000019	119	Down
	gene:ENSDARG00000069681	199	Unchanged		gene:ENSDARG00000029660	25	Down		gene:ENSDARG00000089681	85	Down
	gene:ENSDARG00000058292	114	Unchanged		gene:ENSDARG00000042561	299	Down		gene:ENSDARG00000007485	265	Down
	gene:ENSDARG00000040009	236	Unchanged		gene:ENSDARG00000012222	241	Down		gene:ENSDARG00000008155	105	Down
	gene:ENSDARG00000018562	96	Unchanged		gene:ENSDARG00000062109	438	Down		gene:ENSDARG00000000837	248	Down
	gene:ENSDARG00000018600	95	Unchanged		gene:ENSDARG00000103478	411	Down		gene:ENSDARG00000055899	1	Down
	gene:ENSDARG00000006251	64	Unchanged		gene:ENSDARG00000035136	97	Down		gene:ENSDARG00000004074	543	Down
	gene:ENSDARG00000068436	90	Unchanged		gene:ENSDARG00000104111	40	Down		gene:ENSDARG00000105532	84	Down
	gene:ENSDARG00000042527	94	Unchanged		gene:ENSDARG00000014591	87	Down		gene:ENSDARG00000031968	153	Down
	gene:ENSDARG00000043561	36	Unchanged		gene:ENSDARG00000007836	131	Down		gene:ENSDARG00000075625	985	Down
	gene:ENSDARG00000104111	40	Unchanged		gene:ENSDARG00000008155	105	Down		gene:ENSDARG00000103845	40	Down
	gene:ENSDARG00000114245	93	Unchanged		gene:ENSDARG00000088440	819	Down		gene:ENSDARG00000023174	81	Down
	gene:ENSDARG00000002403	106	Unchanged		gene:ENSDARG00000036577	174	Down		gene:ENSDARG00000038898	101	Down
	gene:ENSDARG00000039996	275	Unchanged		gene:ENSDARG00000016516	70	Down		gene:ENSDARG00000100419	116	Down
	gene:ENSDARG00000059917	7	Unchanged		gene:ENSDARG00000018559	50	Down		gene:ENSDARG00000001729	188	Down
	gene:ENSDARG00000069302	280	Unchanged		gene:ENSDARG00000077664	147	Down		gene:ENSDARG00000078355	268	Down
	gene:ENSDARG00000010021	35	Unchanged		gene:ENSDARG00000010332	100	Down		gene:ENSDARG00000093003	199	Down
	gene:ENSDARG00000054155	241	Unchanged		gene:ENSDARG00000012942	400	Down		gene:ENSDARG00000013082	219	Down
	gene:ENSDARG00000013128	465	Unchanged		gene:ENSDARG00000027465	146	Down		gene:ENSDARG00000004576	189	Down
	gene:ENSDARG00000068177	119	Unchanged		gene:ENSDARG00000030949	59	Down		gene:ENSDARG00000103137	62	Down
	gene:ENSDARG00000038991	34	Unchanged		gene:ENSDARG00000071594	85	Down		gene:ENSDARG00000096689	228	Down
	gene:ENSDARG00000058159	105	Unchanged		gene:ENSDARG00000028379	152	Down		gene:ENSDARG00000060639	209	Down
	gene:ENSDARG00000103846	138	Unchanged		gene:ENSDARG00000000540	875	Down		gene:ENSDARG00000063049	610	Down
	gene:ENSDARG00000010078	144	Unchanged		gene:ENSDARG00000013266	965	Down		gene:ENSDARG00000099771	184	Down
	gene:ENSDARG00000015524	174	Unchanged		gene:ENSDARG00000055540	43	Down		gene:ENSDARG00000021372	274	Down
	gene:ENSDARG00000043970	19	Unchanged		gene:ENSDARG00000028327	251	Down		gene:ENSDARG00000005679	320	Down
	gene:ENSDARG00000043211	565	Unchanged		gene:ENSDARG00000044820	70	Down		gene:ENSDARG00000019160	425	Down
	gene:ENSDARG00000018241	144	Unchanged		gene:ENSDARG00000053459	146	Down		gene:ENSDARG00000017569	301	Down
	gene:ENSDARG00000008765	341	Unchanged		gene:ENSDARG00000031915	200	Down		gene:ENSDARG00000013076	355	Down
	gene:ENSDARG00000016443	145	Unchanged		gene:ENSDARG00000057672	57	Down		gene:ENSDARG00000018285	169	Down
	gene:ENSDARG00000004037	135	Unchanged		gene:ENSDARG00000070898	75	Down		gene:ENSDARG00000010789	779	Down
	gene:ENSDARG00000042892	237	Unchanged		gene:ENSDARG00000063385	52	Down		gene:ENSDARG00000044954	139	Down
	gene:ENSDARG00000058212	12	Unchanged		gene:ENSDARG00000023988	16	Down		gene:ENSDARG00000094332	627	Down
	gene:ENSDARG00000103404	78	Unchanged		gene:ENSDARG00000024967	170	Down		gene:ENSDARG00000008377	651	Down
	gene:ENSDARG00000003584	133	Unchanged		gene:ENSDARG00000091869	357	Down		gene:ENSDARG00000017454	10	Down
	gene:ENSDARG00000016765	355	Unchanged		gene:ENSDARG00000087574	34	Down		gene:ENSDARG00000069409	156	Down
	gene:ENSDARG00000030038	106	Unchanged		gene:ENSDARG00000020699	309	Down		gene:ENSDARG00000094709	491	Down
	gene:ENSDARG00000040650	201	Unchanged		gene:ENSDARG00000009315	176	Down		gene:ENSDARG00000019116	178	Down
	gene:ENSDARG00000041503	67	Unchanged		gene:ENSDARG00000031495	200	Down		gene:ENSDARG00000099235	216	Down
	gene:ENSDARG00000086735	652	Unchanged		gene:ENSDARG00000038879	297	Down		gene:ENSDARG00000005468	2	Down
	gene:ENSDARG00000045331	32	Unchanged		gene:ENSDARG00000002127	155	Down		gene:ENSDARG00000015863	499	Down
	gene:ENSDARG00000011079	112	Unchanged		gene:ENSDARG00000031680	151	Down		gene:ENSDARG00000056394	7	Down
	gene:ENSDARG00000046074	391	Unchanged		gene:ENSDARG00000075369	282	Down		gene:ENSDARG00000030756	108	Down
	gene:ENSDARG00000074367	93	Unchanged		gene:ENSDARG00000063535	346	Down		gene:ENSDARG00000062269	576	Down
	gene:ENSDARG00000063032	126	Unchanged		gene:ENSDARG00000037353	405	Down		gene:ENSDARG00000006584	254	Down
	gene:ENSDARG00000026701	143	Unchanged		gene:ENSDARG00000075758	205	Down		gene:ENSDARG00000071868	297	Down
	gene:ENSDARG00000031214	195	Unchanged		gene:ENSDARG00000098175	10	Down		gene:ENSDARG00000063159	544	Down
	gene:ENSDARG00000071396	300	Unchanged		gene:ENSDARG00000089355	380	Down		gene:ENSDARG00000011233	173	Down
	gene:ENSDARG00000002967	450	Unchanged		gene:ENSDARG00000069342	243	Down		gene:ENSDARG00000019881	146	Down
	gene:ENSDARG00000021097	99	Unchanged		gene:ENSDARG00000040334	283	Down		gene:ENSDARG00000038784	89	Down
	gene:ENSDARG00000094204	124	Unchanged		gene:ENSDARG00000029252	470	Down		gene:ENSDARG00000008239	152	Down
	gene:ENSDARG00000043105	27	Unchanged		gene:ENSDARG00000026540	130	Down		gene:ENSDARG00000014085	186	Down
	gene:ENSDARG00000002467	29	Unchanged		gene:ENSDARG00000021806	188	Down		gene:ENSDARG00000034825	209	Down
	gene:ENSDARG00000043720	127	Unchanged		gene:ENSDARG00000099049	164	Down		gene:ENSDARG00000092407	197	Down
	gene:ENSDARG00000042557	284	Unchanged		gene:ENSDARG00000028581	163	Down		gene:ENSDARG00000102976	178	Down
	gene:ENSDARG00000007526	70	Unchanged		gene:ENSDARG00000004864	46	Down		gene:ENSDARG00000017386	51	Down
	gene:ENSDARG00000034771	519	Unchanged		gene:ENSDARG00000018890	4	Down		gene:ENSDARG00000040161	167	Down
	gene:ENSDARG00000016154	139	Unchanged		gene:ENSDARG00000019360	14	Down		gene:ENSDARG00000018898	148	Down
	gene:ENSDARG00000044153	25	Unchanged		gene:ENSDARG00000110634	205	Down		gene:ENSDARG00000022000	260	Down
	gene:ENSDARG00000014068	172	Unchanged		gene:ENSDARG00000077237	180	Down		gene:ENSDARG00000008765	341	Down
	gene:ENSDARG00000061923	226	Unchanged		gene:ENSDARG00000104478	194	Down		gene:ENSDARG00000114067	358	Down
	gene:ENSDARG00000058267	254	Unchanged		gene:ENSDARG00000060282	139	Down		gene:ENSDARG00000003035	125	Down
	gene:ENSDARG00000024933	166	Unchanged		gene:ENSDARG00000100854	123	Down		gene:ENSDARG00000104242	233	Down
	gene:ENSDARG00000104173	32	Unchanged		gene:ENSDARG00000099412	179	Down		gene:ENSDARG00000057986	752	Down
	gene:ENSDARG00000100372	4	Unchanged		gene:ENSDARG00000010400	139	Down		gene:ENSDARG00000017023	15	Down
	gene:ENSDARG00000075333	282	Unchanged		gene:ENSDARG00000099156	169	Down		gene:ENSDARG00000102583	79	Down
	gene:ENSDARG00000103203	18	Unchanged		gene:ENSDARG00000102674	122	Down		gene:ENSDARG00000045691	15	Down
	gene:ENSDARG00000007323	79	Unchanged		gene:ENSDARG00000004774	124	Down		gene:ENSDARG00000029615	71	Down
	gene:ENSDARG00000003695	4	Unchanged		gene:ENSDARG00000062267	683	Down		gene:ENSDARG00000044255	175	Down
	gene:ENSDARG00000052518	641	Unchanged		gene:ENSDARG00000099455	14	Down		gene:ENSDARG00000021147	140	Down
	gene:ENSDARG00000008785	84	Unchanged		gene:ENSDARG00000032353	258	Down		gene:ENSDARG00000007774	515	Down
	gene:ENSDARG00000009106	87	Unchanged		gene:ENSDARG00000044956	188	Down		gene:ENSDARG00000078768	677	Down
	gene:ENSDARG00000098639	776	Unchanged		gene:ENSDARG00000040310	115	Down		gene:ENSDARG00000056491	170	Down
	gene:ENSDARG00000026185	150	Unchanged		gene:ENSDARG00000042005	173	Down		gene:ENSDARG00000058719	7	Down
	gene:ENSDARG00000105669	187	Unchanged		gene:ENSDARG00000036212	71	Down		gene:ENSDARG00000077515	650	Down
	gene:ENSDARG00000035676	449	Unchanged		gene:ENSDARG00000025820	148	Down		gene:ENSDARG00000099428	354	Down
	gene:ENSDARG00000103296	6	Unchanged		gene:ENSDARG00000102291	304	Down		gene:ENSDARG00000077307	96	Down
	gene:ENSDARG00000062558	452	Unchanged		gene:ENSDARG00000087752	163	Down		gene:ENSDARG00000070435	255	Down
	gene:ENSDARG00000011665	125	Unchanged		gene:ENSDARG00000063079	551	Down		gene:ENSDARG00000076128	44	Down
	gene:ENSDARG00000021509	359	Unchanged		gene:ENSDARG00000040179	126	Down		gene:ENSDARG00000104034	52	Down
	gene:ENSDARG00000023267	625	Unchanged		gene:ENSDARG00000089456	151	Down		gene:ENSDARG00000004451	166	Down
	gene:ENSDARG00000013763	213	Unchanged		gene:ENSDARG00000089227	121	Down		gene:ENSDARG00000020377	301	Down
	gene:ENSDARG00000006019	173	Unchanged		gene:ENSDARG00000061169	374	Down		gene:ENSDARG00000008022	215	Down
	gene:ENSDARG00000103922	806	Unchanged		gene:ENSDARG00000061865	67	Down		gene:ENSDARG00000038863	582	Down
	gene:ENSDARG00000016904	115	Unchanged		gene:ENSDARG00000073881	185	Down		gene:ENSDARG00000075984	200	Down
	gene:ENSDARG00000098605	163	Unchanged		gene:ENSDARG00000035618	32	Down		gene:ENSDARG00000071261	422	Down
	gene:ENSDARG00000074533	477	Unchanged		gene:ENSDARG00000099651	117	Down		gene:ENSDARG00000019961	304	Down
	gene:ENSDARG00000078500	208	Unchanged		gene:ENSDARG00000017757	170	Down		gene:ENSDARG00000075445	12	Down
	gene:ENSDARG00000016516	70	Unchanged		gene:ENSDARG00000068148	86	Down		gene:ENSDARG00000019459	359	Down
	gene:ENSDARG00000039578	169	Unchanged		gene:ENSDARG00000043923	181	Down		gene:ENSDARG00000102064	254	Down
	gene:ENSDARG00000013472	193	Unchanged		gene:ENSDARG00000005108	888	Down		gene:ENSDARG00000058459	564	Down
	gene:ENSDARG00000017397	38	Unchanged		gene:ENSDARG00000040861	30	Down		gene:ENSDARG00000095783	42	Down
	gene:ENSDARG00000019596	104	Unchanged		gene:ENSDARG00000074759	108	Down		gene:ENSDARG00000033367	84	Down
	gene:ENSDARG00000057853	123	Unchanged		gene:ENSDARG00000024651	158	Down		gene:ENSDARG00000042727	214	Down
	gene:ENSDARG00000074675	89	Unchanged		gene:ENSDARG00000070084	18	Down		gene:ENSDARG00000102061	910	Down
	gene:ENSDARG00000042859	126	Unchanged		gene:ENSDARG00000020718	57	Down		gene:ENSDARG00000045606	245	Down
	gene:ENSDARG00000010246	91	Unchanged		gene:ENSDARG00000017571	224	Down		gene:ENSDARG00000036645	124	Down
	gene:ENSDARG00000055563	11	Unchanged		gene:ENSDARG00000101763	83	Down		gene:ENSDARG00000024311	100	Down
	gene:ENSDARG00000002536	112	Unchanged		gene:ENSDARG00000078850	20	Down		gene:ENSDARG00000059951	476	Down
	gene:ENSDARG00000006385	183	Unchanged		gene:ENSDARG00000054312	138	Down		gene:ENSDARG00000071594	85	Down
	gene:ENSDARG00000054799	135	Unchanged		gene:ENSDARG00000075567	194	Down		gene:ENSDARG00000038991	34	Down
	gene:ENSDARG00000018061	66	Unchanged		gene:ENSDARG00000034080	169	Down		gene:ENSDARG00000011141	367	Down
	gene:ENSDARG00000037871	16	Unchanged		gene:ENSDARG00000044345	225	Down		gene:ENSDARG00000074226	81	Down
	gene:ENSDARG00000017675	115	Unchanged		gene:ENSDARG00000078546	240	Down		gene:ENSDARG00000025577	161	Down
	gene:ENSDARG00000091138	421	Unchanged		gene:ENSDARG00000040161	167	Down		gene:ENSDARG00000095891	192	Down
	gene:ENSDARG00000011890	165	Unchanged		gene:ENSDARG00000030824	244	Down		gene:ENSDARG00000031240	185	Down
	gene:ENSDARG00000008243	636	Unchanged		gene:ENSDARG00000008765	341	Down		gene:ENSDARG00000023958	324	Down
	gene:ENSDARG00000007271	149	Unchanged		gene:ENSDARG00000055510	366	Down		gene:ENSDARG00000104693	88	Down
	gene:ENSDARG00000008805	82	Unchanged		gene:ENSDARG00000075624	308	Down		gene:ENSDARG00000070084	18	Down
	gene:ENSDARG00000069242	36	Unchanged		gene:ENSDARG00000020982	137	Down		gene:ENSDARG00000043275	67	Down
	gene:ENSDARG00000035570	353	Unchanged		gene:ENSDARG00000070228	668	Down		gene:ENSDARG00000070048	101	Down
	gene:ENSDARG00000014817	89	Unchanged		gene:ENSDARG00000038348	199	Down		gene:ENSDARG00000102493	290	Down
	gene:ENSDARG00000074554	88	Unchanged		gene:ENSDARG00000089204	222	Down		gene:ENSDARG00000116692	158	Down
	gene:ENSDARG00000038075	292	Unchanged		gene:ENSDARG00000059202	166	Down		gene:ENSDARG00000011488	140	Down
	gene:ENSDARG00000015224	240	Unchanged		gene:ENSDARG00000004405	189	Down		gene:ENSDARG00000043361	16	Down
	gene:ENSDARG00000038785	148	Unchanged		gene:ENSDARG00000011934	115	Down		gene:ENSDARG00000030108	186	Down
	gene:ENSDARG00000041699	70	Unchanged		gene:ENSDARG00000040184	196	Down		gene:ENSDARG00000098800	457	Down
	gene:ENSDARG00000040730	108	Unchanged		gene:ENSDARG00000073845	84	Down		gene:ENSDARG00000076230	300	Down
	gene:ENSDARG00000058444	20	Unchanged		gene:ENSDARG00000110020	441	Down		gene:ENSDARG00000078640	398	Down
	gene:ENSDARG00000056268	45	Unchanged		gene:ENSDARG00000003035	125	Down		gene:ENSDARG00000061562	704	Down
	gene:ENSDARG00000002267	156	Unchanged		gene:ENSDARG00000062970	189	Down		gene:ENSDARG00000078139	34	Down
	gene:ENSDARG00000004870	122	Unchanged		gene:ENSDARG00000044299	140	Down		gene:ENSDARG00000071288	90	Down
	gene:ENSDARG00000092610	216	Unchanged		gene:ENSDARG00000101362	127	Down		gene:ENSDARG00000076474	67	Down
	gene:ENSDARG00000028067	50	Unchanged		gene:ENSDARG00000063309	282	Down		gene:ENSDARG00000034195	447	Down
	gene:ENSDARG00000088238	236	Unchanged		gene:ENSDARG00000102889	255	Down		gene:ENSDARG00000059256	83	Down
	gene:ENSDARG00000041665	24	Unchanged		gene:ENSDARG00000057328	210	Down		gene:ENSDARG00000058943	290	Down
	gene:ENSDARG00000035028	224	Unchanged		gene:ENSDARG00000019280	177	Down		gene:ENSDARG00000052082	195	Down
	gene:ENSDARG00000036180	192	Unchanged		gene:ENSDARG00000008142	24	Down		gene:ENSDARG00000040640	599	Down
	gene:ENSDARG00000053505	19	Unchanged		gene:ENSDARG00000102091	171	Down		gene:ENSDARG00000057707	133	Down
	gene:ENSDARG00000019924	149	Unchanged		gene:ENSDARG00000055759	241	Down		gene:ENSDARG00000058984	60	Down
	gene:ENSDARG00000010432	105	Unchanged		gene:ENSDARG00000015990	88	Down		gene:ENSDARG00000070553	501	Down
	gene:ENSDARG00000015325	88	Unchanged		gene:ENSDARG00000011506	112	Down		gene:ENSDARG00000056628	241	Down
	gene:ENSDARG00000010400	139	Unchanged		gene:ENSDARG00000073787	14	Down		gene:ENSDARG00000070461	496	Down
	gene:ENSDARG00000098853	117	Unchanged		gene:ENSDARG00000060980	229	Down		gene:ENSDARG00000089213	470	Down
	gene:ENSDARG00000045930	476	Unchanged		gene:ENSDARG00000101660	428	Down		gene:ENSDARG00000058287	141	Down
	gene:ENSDARG00000045542	42	Unchanged		gene:ENSDARG00000008239	152	Down		gene:ENSDARG00000016256	371	Down
	gene:ENSDARG00000091512	247	Unchanged		gene:ENSDARG00000043442	70	Down		gene:ENSDARG00000011157	314	Down
	gene:ENSDARG00000004774	124	Unchanged		gene:ENSDARG00000099240	146	Down		gene:ENSDARG00000099996	305	Down
	gene:ENSDARG00000028699	285	Unchanged		gene:ENSDARG00000051798	19	Down		gene:ENSDARG00000011262	863	Down
	gene:ENSDARG00000101975	60	Unchanged		gene:ENSDARG00000040070	111	Down		gene:ENSDARG00000101036	34	Down
	gene:ENSDARG00000035152	118	Unchanged		gene:ENSDARG00000011027	660	Down		gene:ENSDARG00000077193	745	Down
	gene:ENSDARG00000007836	131	Unchanged		gene:ENSDARG00000061301	49	Down		gene:ENSDARG00000051836	119	Down
	gene:ENSDARG00000029479	166	Unchanged		gene:ENSDARG00000052673	577	Down		gene:ENSDARG00000020898	239	Down
	gene:ENSDARG00000005926	99	Unchanged		gene:ENSDARG00000020311	59	Down		gene:ENSDARG00000056163	417	Down
	gene:ENSDARG00000060366	310	Unchanged		gene:ENSDARG00000014692	82	Down		gene:ENSDARG00000036482	338	Down
	gene:ENSDARG00000030913	247	Unchanged		gene:ENSDARG00000075132	37	Down		gene:ENSDARG00000039843	342	Down
	gene:ENSDARG00000007278	560	Unchanged		gene:ENSDARG00000089681	85	Down		gene:ENSDARG00000074367	93	Down
	gene:ENSDARG00000026712	306	Unchanged		gene:ENSDARG00000012467	250	Down		gene:ENSDARG00000075735	309	Down
	gene:ENSDARG00000099679	305	Unchanged		gene:ENSDARG00000098540	209	Down		gene:ENSDARG00000057867	374	Down
	gene:ENSDARG00000015392	95	Unchanged		gene:ENSDARG00000031198	256	Down		gene:ENSDARG00000104344	75	Down
	gene:ENSDARG00000062794	75	Unchanged		gene:ENSDARG00000012874	117	Down		gene:ENSDARG00000039871	179	Down
	gene:ENSDARG00000018890	4	Unchanged		gene:ENSDARG00000043509	21	Down		gene:ENSDARG00000061773	206	Down
	gene:ENSDARG00000005115	124	Unchanged		gene:ENSDARG00000002597	156	Down		gene:ENSDARG00000091367	75	Down
	gene:ENSDARG00000063194	544	Unchanged		gene:ENSDARG00000016979	25	Down		gene:ENSDARG00000039270	164	Down
	gene:ENSDARG00000013655	184	Unchanged		gene:ENSDARG00000076962	466	Down		gene:ENSDARG00000104702	270	Down
	gene:ENSDARG00000005840	122	Unchanged		gene:ENSDARG00000043631	51	Down		gene:ENSDARG00000090675	435	Down
	gene:ENSDARG00000012025	262	Unchanged		gene:ENSDARG00000069428	57	Down		gene:ENSDARG00000074326	111	Down
	gene:ENSDARG00000057151	88	Unchanged		gene:ENSDARG00000069708	233	Down		gene:ENSDARG00000092158	233	Unchanged
	gene:ENSDARG00000014161	658	Unchanged		gene:ENSDARG00000051768	179	Down		gene:ENSDARG00000029856	253	Unchanged
	gene:ENSDARG00000020201	1	Unchanged		gene:ENSDARG00000075883	290	Down		gene:ENSDARG00000070150	491	Unchanged
	gene:ENSDARG00000012399	64	Unchanged		gene:ENSDARG00000036190	301	Down		gene:ENSDARG00000042571	219	Unchanged
	gene:ENSDARG00000098114	67	Unchanged		gene:ENSDARG00000007812	1038	Down		gene:ENSDARG00000040334	283	Unchanged
	gene:ENSDARG00000008370	408	Unchanged		gene:ENSDARG00000030608	61	Down		gene:ENSDARG00000033768	259	Unchanged
	gene:ENSDARG00000056649	83	Unchanged		gene:ENSDARG00000008105	45	Down		gene:ENSDARG00000017500	360	Unchanged
	gene:ENSDARG00000053574	166	Unchanged		gene:ENSDARG00000068157	103	Down		gene:ENSDARG00000059812	31	Unchanged
	gene:ENSDARG00000062970	189	Unchanged		gene:ENSDARG00000070085	512	Down		gene:ENSDARG00000010752	10	Unchanged
	gene:ENSDARG00000053959	508	Unchanged		gene:ENSDARG00000059035	54	Down		gene:ENSDARG00000031495	200	Unchanged
	gene:ENSDARG00000079457	161	Unchanged		gene:ENSDARG00000041878	81	Down		gene:ENSDARG00000098304	4	Unchanged
	gene:ENSDARG00000074697	270	Unchanged		gene:ENSDARG00000010681	337	Down		gene:ENSDARG00000001241	235	Unchanged
	gene:ENSDARG00000070151	888	Unchanged		gene:ENSDARG00000062055	204	Down		gene:ENSDARG00000016181	13	Unchanged
	gene:ENSDARG00000101270	73	Unchanged		gene:ENSDARG00000037514	215	Down		gene:ENSDARG00000102624	130	Unchanged
	gene:ENSDARG00000019362	75	Unchanged		gene:ENSDARG00000045248	108	Down		gene:ENSDARG00000068582	95	Unchanged
	gene:ENSDARG00000097302	316	Unchanged		gene:ENSDARG00000038308	271	Down		gene:ENSDARG00000060102	393	Unchanged
	gene:ENSDARG00000054458	1180	Unchanged		gene:ENSDARG00000078328	689	Down		gene:ENSDARG00000037238	787	Unchanged
	gene:ENSDARG00000103856	27	Unchanged		gene:ENSDARG00000053166	25	Down		gene:ENSDARG00000007764	187	Unchanged
	gene:ENSDARG00000079578	320	Unchanged		gene:ENSDARG00000014569	2	Down		gene:ENSDARG00000033489	177	Unchanged
	gene:ENSDARG00000021806	188	Unchanged		gene:ENSDARG00000020467	131	Down		gene:ENSDARG00000059843	380	Unchanged
	gene:ENSDARG00000056623	597	Unchanged		gene:ENSDARG00000104409	584	Down		gene:ENSDARG00000052348	183	Unchanged
	gene:ENSDARG00000012820	67	Unchanged		gene:ENSDARG00000101094	479	Down		gene:ENSDARG00000069401	65	Unchanged
	gene:ENSDARG00000078929	26	Unchanged		gene:ENSDARG00000116058	262	Down		gene:ENSDARG00000078850	20	Unchanged
	gene:ENSDARG00000045306	175	Unchanged		gene:ENSDARG00000016871	109	Down		gene:ENSDARG00000070801	209	Unchanged
	gene:ENSDARG00000040510	58	Unchanged		gene:ENSDARG00000018797	29	Down		gene:ENSDARG00000094977	159	Unchanged
	gene:ENSDARG00000039601	65	Unchanged		gene:ENSDARG00000005679	320	Down		gene:ENSDARG00000078473	864	Unchanged
	gene:ENSDARG00000086911	113	Unchanged		gene:ENSDARG00000059409	704	Down		gene:ENSDARG00000027046	239	Unchanged
	gene:ENSDARG00000069175	196	Unchanged		gene:ENSDARG00000094850	202	Down		gene:ENSDARG00000100854	123	Unchanged
	gene:ENSDARG00000004297	76	Unchanged		gene:ENSDARG00000094300	30	Down		gene:ENSDARG00000008184	159	Unchanged
	gene:ENSDARG00000003189	383	Unchanged		gene:ENSDARG00000009851	416	Down		gene:ENSDARG00000062237	179	Unchanged
	gene:ENSDARG00000078383	173	Unchanged		gene:ENSDARG00000000542	769	Down		gene:ENSDARG00000033285	114	Unchanged
	gene:ENSDARG00000036868	593	Unchanged		gene:ENSDARG00000018914	52	Down		gene:ENSDARG00000039125	308	Unchanged
	gene:ENSDARG00000018461	135	Unchanged		gene:ENSDARG00000017199	7	Down		gene:ENSDARG00000014324	242	Unchanged
	gene:ENSDARG00000074057	109	Unchanged		gene:ENSDARG00000008803	944	Down		gene:ENSDARG00000092610	216	Unchanged
	gene:ENSDARG00000094899	205	Unchanged		gene:ENSDARG00000022303	5	Down		gene:ENSDARG00000020334	368	Unchanged
	gene:ENSDARG00000103025	100	Unchanged		gene:ENSDARG00000011958	102	Down		gene:ENSDARG00000098443	189	Unchanged
	gene:ENSDARG00000026170	199	Unchanged		gene:ENSDARG00000045789	465	Down		gene:ENSDARG00000011743	200	Unchanged
	gene:ENSDARG00000093999	234	Unchanged		gene:ENSDARG00000009106	87	Down		gene:ENSDARG00000076913	28	Unchanged
	gene:ENSDARG00000026834	461	Unchanged		gene:ENSDARG00000045422	176	Down		gene:ENSDARG00000090447	91	Unchanged
	gene:ENSDARG00000038064	106	Unchanged		gene:ENSDARG00000017397	38	Down		gene:ENSDARG00000021991	467	Unchanged
	gene:ENSDARG00000101291	59	Unchanged		gene:ENSDARG00000039752	198	Down		gene:ENSDARG00000005774	240	Unchanged
	gene:ENSDARG00000043451	206	Unchanged		gene:ENSDARG00000099640	146	Down		gene:ENSDARG00000062137	247	Unchanged
	gene:ENSDARG00000098753	258	Unchanged		gene:ENSDARG00000059701	87	Down		gene:ENSDARG00000016484	71	Unchanged
	gene:ENSDARG00000042571	219	Unchanged		gene:ENSDARG00000008278	359	Down		gene:ENSDARG00000013946	328	Unchanged
	gene:ENSDARG00000032013	389	Unchanged		gene:ENSDARG00000102483	66	Down		gene:ENSDARG00000017595	20	Unchanged
	gene:ENSDARG00000104066	281	Unchanged		gene:ENSDARG00000036956	437	Down		gene:ENSDARG00000071031	102	Unchanged
	gene:ENSDARG00000079350	11	Unchanged		gene:ENSDARG00000011125	99	Down		gene:ENSDARG00000032866	115	Unchanged
	gene:ENSDARG00000042341	119	Unchanged		gene:ENSDARG00000102865	166	Down		gene:ENSDARG00000010098	259	Unchanged
	gene:ENSDARG00000005675	97	Unchanged		gene:ENSDARG00000015016	189	Down		gene:ENSDARG00000028335	343	Unchanged
	gene:ENSDARG00000012871	110	Unchanged		gene:ENSDARG00000009299	406	Down		gene:ENSDARG00000057238	715	Unchanged
	gene:ENSDARG00000055974	65	Unchanged		gene:ENSDARG00000099766	320	Down		gene:ENSDARG00000012432	371	Unchanged
	gene:ENSDARG00000015352	319	Unchanged		gene:ENSDARG00000098114	67	Down		gene:ENSDARG00000009871	69	Unchanged
	gene:ENSDARG00000045911	609	Unchanged		gene:ENSDARG00000002305	192	Down		gene:ENSDARG00000111877	147	Unchanged
	gene:ENSDARG00000010823	298	Unchanged		gene:ENSDARG00000089607	213	Down		gene:ENSDARG00000027397	340	Unchanged
	gene:ENSDARG00000027428	129	Unchanged		gene:ENSDARG00000013961	191	Down		gene:ENSDARG00000101120	526	Unchanged
	gene:ENSDARG00000022952	9	Unchanged		gene:ENSDARG00000013830	212	Down		gene:ENSDARG00000078888	207	Unchanged
	gene:ENSDARG00000038397	25	Unchanged		gene:ENSDARG00000029944	971	Down		gene:ENSDARG00000008803	944	Unchanged
	gene:ENSDARG00000004261	105	Unchanged		gene:ENSDARG00000012199	182	Down		gene:ENSDARG00000011418	98	Unchanged
	gene:ENSDARG00000089626	103	Unchanged		gene:ENSDARG00000045306	175	Down		gene:ENSDARG00000045298	566	Unchanged
	gene:ENSDARG00000017143	143	Unchanged		gene:ENSDARG00000044282	119	Down		gene:ENSDARG00000009031	252	Unchanged
	gene:ENSDARG00000018914	52	Unchanged		gene:ENSDARG00000062487	22	Down		gene:ENSDARG00000006859	808	Unchanged
	gene:ENSDARG00000078130	639	Unchanged		gene:ENSDARG00000076474	67	Down		gene:ENSDARG00000077037	673	Unchanged
	gene:ENSDARG00000014591	87	Unchanged		gene:ENSDARG00000062116	321	Down		gene:ENSDARG00000063187	560	Unchanged
	gene:ENSDARG00000020079	144	Unchanged		gene:ENSDARG00000034825	209	Down		gene:ENSDARG00000092181	85	Unchanged
	gene:ENSDARG00000051793	416	Unchanged		gene:ENSDARG00000069298	20	Down		gene:ENSDARG00000013058	72	Unchanged
	gene:ENSDARG00000020623	56	Unchanged		gene:ENSDARG00000075416	25	Down		gene:ENSDARG00000063031	942	Unchanged
	gene:ENSDARG00000077870	117	Unchanged		gene:ENSDARG00000055129	305	Down		gene:ENSDARG00000031302	170	Unchanged
	gene:ENSDARG00000036994	30	Unchanged		gene:ENSDARG00000045367	111	Down		gene:ENSDARG00000099240	146	Unchanged
	gene:ENSDARG00000103340	537	Unchanged		gene:ENSDARG00000025948	50	Down		gene:ENSDARG00000038847	152	Unchanged
	gene:ENSDARG00000104817	774	Unchanged		gene:ENSDARG00000015824	77	Down		gene:ENSDARG00000024561	15	Unchanged
	gene:ENSDARG00000020913	12	Unchanged		gene:ENSDARG00000091367	75	Down		gene:ENSDARG00000023237	164	Unchanged
	gene:ENSDARG00000034518	81	Unchanged		gene:ENSDARG00000046010	736	Down		gene:ENSDARG00000104278	148	Unchanged
	gene:ENSDARG00000098627	224	Unchanged		gene:ENSDARG00000070012	158	Down		gene:ENSDARG00000099766	320	Unchanged
	gene:ENSDARG00000055536	21	Unchanged		gene:ENSDARG00000016093	569	Down		gene:ENSDARG00000051921	306	Unchanged
	gene:ENSDARG00000105045	444	Unchanged		gene:ENSDARG00000091655	70	Down		gene:ENSDARG00000060980	229	Unchanged
	gene:ENSDARG00000014373	68	Unchanged		gene:ENSDARG00000003920	392	Down		gene:ENSDARG00000105177	73	Unchanged
	gene:ENSDARG00000087402	671	Unchanged		gene:ENSDARG00000102746	264	Down		gene:ENSDARG00000005625	139	Unchanged
	gene:ENSDARG00000055113	33	Unchanged		gene:ENSDARG00000018840	11	Down		gene:ENSDARG00000052150	928	Unchanged
	gene:ENSDARG00000015161	627	Unchanged		gene:ENSDARG00000089033	57	Down		gene:ENSDARG00000074623	224	Unchanged
	gene:ENSDARG00000040854	302	Unchanged		gene:ENSDARG00000038543	16	Down		gene:ENSDARG00000007438	128	Unchanged
	gene:ENSDARG00000024398	62	Unchanged		gene:ENSDARG00000045563	131	Down		gene:ENSDARG00000029063	358	Unchanged
	gene:ENSDARG00000099973	86	Unchanged		gene:ENSDARG00000062794	75	Down		gene:ENSDARG00000005941	532	Unchanged
	gene:ENSDARG00000010407	189	Unchanged		gene:ENSDARG00000039613	85	Down		gene:ENSDARG00000031434	346	Unchanged
	gene:ENSDARG00000045776	168	Unchanged		gene:ENSDARG00000056128	272	Down		gene:ENSDARG00000036658	346	Unchanged
	gene:ENSDARG00000042522	158	Unchanged		gene:ENSDARG00000025699	125	Down		gene:ENSDARG00000020986	279	Unchanged
	gene:ENSDARG00000053485	256	Unchanged		gene:ENSDARG00000099235	216	Down		gene:ENSDARG00000007960	162	Unchanged
	gene:ENSDARG00000042989	772	Unchanged		gene:ENSDARG00000056666	379	Down		gene:ENSDARG00000020465	38	Unchanged
	gene:ENSDARG00000069056	131	Unchanged		gene:ENSDARG00000104889	152	Down		gene:ENSDARG00000077516	261	Unchanged
	gene:ENSDARG00000045692	174	Unchanged		gene:ENSDARG00000069279	221	Down		gene:ENSDARG00000098348	19	Unchanged
	gene:ENSDARG00000052334	152	Unchanged		gene:ENSDARG00000059279	467	Down		gene:ENSDARG00000101445	102	Unchanged
	gene:ENSDARG00000020979	289	Unchanged		gene:ENSDARG00000003776	890	Down		gene:ENSDARG00000018110	161	Unchanged
	gene:ENSDARG00000007863	817	Unchanged		gene:ENSDARG00000034777	77	Down		gene:ENSDARG00000104530	923	Unchanged
	gene:ENSDARG00000035631	90	Unchanged		gene:ENSDARG00000046106	463	Down		gene:ENSDARG00000003398	27	Unchanged
	gene:ENSDARG00000010051	106	Unchanged		gene:ENSDARG00000063229	2516	Down		gene:ENSDARG00000010481	116	Unchanged
	gene:ENSDARG00000039162	14	Unchanged		gene:ENSDARG00000019746	498	Down		gene:ENSDARG00000033099	95	Unchanged
	gene:ENSDARG00000043640	101	Unchanged		gene:ENSDARG00000044090	239	Down		gene:ENSDARG00000102566	303	Unchanged
	gene:ENSDARG00000068125	18	Unchanged		gene:ENSDARG00000114883	461	Down		gene:ENSDARG00000001734	71	Unchanged
	gene:ENSDARG00000045228	320	Unchanged		gene:ENSDARG00000052348	183	Down		gene:ENSDARG00000044669	16	Unchanged
	gene:ENSDARG00000060362	184	Unchanged		gene:ENSDARG00000079723	181	Down		gene:ENSDARG00000041362	842	Unchanged
	gene:ENSDARG00000101652	313	Unchanged		gene:ENSDARG00000003531	3	Unchanged		gene:ENSDARG00000095947	572	Unchanged
	gene:ENSDARG00000017037	242	Unchanged		gene:ENSDARG00000056186	286	Unchanged		gene:ENSDARG00000100013	196	Unchanged
	gene:ENSDARG00000100773	235	Unchanged		gene:ENSDARG00000074889	17	Unchanged		gene:ENSDARG00000061490	106	Unchanged
	gene:ENSDARG00000053586	189	Unchanged		gene:ENSDARG00000035598	152	Unchanged		gene:ENSDARG00000009950	283	Unchanged
	gene:ENSDARG00000042533	94	Unchanged		gene:ENSDARG00000003860	882	Unchanged		gene:ENSDARG00000023190	130	Unchanged
	gene:ENSDARG00000016514	262	Unchanged		gene:ENSDARG00000078133	187	Unchanged		gene:ENSDARG00000027590	133	Unchanged
	gene:ENSDARG00000076888	35	Unchanged		gene:ENSDARG00000019345	455	Unchanged		gene:ENSDARG00000002403	106	Unchanged
	gene:ENSDARG00000035433	183	Unchanged		gene:ENSDARG00000031214	195	Unchanged		gene:ENSDARG00000078904	345	Unchanged
	gene:ENSDARG00000070623	189	Unchanged		gene:ENSDARG00000053956	29	Unchanged		gene:ENSDARG00000102891	147	Unchanged
	gene:ENSDARG00000035986	192	Unchanged		gene:ENSDARG00000014439	497	Unchanged		gene:ENSDARG00000012519	195	Unchanged
	gene:ENSDARG00000040407	10	Unchanged		gene:ENSDARG00000004160	287	Unchanged		gene:ENSDARG00000098605	163	Unchanged
	gene:ENSDARG00000003200	164	Unchanged		gene:ENSDARG00000077546	642	Unchanged		gene:ENSDARG00000019596	104	Unchanged
	gene:ENSDARG00000104943	33	Unchanged		gene:ENSDARG00000026577	294	Unchanged		gene:ENSDARG00000013078	144	Unchanged
	gene:ENSDARG00000000086	208	Unchanged		gene:ENSDARG00000005191	109	Unchanged		gene:ENSDARG00000002128	109	Unchanged
	gene:ENSDARG00000003931	135	Unchanged		gene:ENSDARG00000006600	117	Unchanged		gene:ENSDARG00000016837	293	Unchanged
	gene:ENSDARG00000039363	209	Unchanged		gene:ENSDARG00000099339	481	Unchanged		gene:ENSDARG00000016855	124	Unchanged
	gene:ENSDARG00000056127	130	Unchanged		gene:ENSDARG00000092671	326	Unchanged		gene:ENSDARG00000061108	1793	Unchanged
	gene:ENSDARG00000057986	752	Unchanged		gene:ENSDARG00000076228	457	Unchanged		gene:ENSDARG00000098273	418	Unchanged
	gene:ENSDARG00000014333	131	Unchanged		gene:ENSDARG00000011783	241	Unchanged		gene:ENSDARG00000061187	408	Unchanged
	gene:ENSDARG00000012192	102	Unchanged		gene:ENSDARG00000115383	487	Unchanged		gene:ENSDARG00000079886	263	Unchanged
	gene:ENSDARG00000025350	113	Unchanged		gene:ENSDARG00000014068	172	Unchanged		gene:ENSDARG00000079329	265	Unchanged
	gene:ENSDARG00000063218	445	Unchanged		gene:ENSDARG00000101120	526	Unchanged		gene:ENSDARG00000043055	187	Unchanged
	gene:ENSDARG00000016427	80	Unchanged		gene:ENSDARG00000075349	413	Unchanged		gene:ENSDARG00000015325	88	Unchanged
	gene:ENSDARG00000009473	54	Unchanged		gene:ENSDARG00000016181	13	Unchanged		gene:ENSDARG00000016156	183	Unchanged
	gene:ENSDARG00000037046	215	Unchanged		gene:ENSDARG00000009607	130	Unchanged		gene:ENSDARG00000077513	388	Unchanged
	gene:ENSDARG00000008447	328	Unchanged		gene:ENSDARG00000017423	141	Unchanged		gene:ENSDARG00000045373	377	Unchanged
	gene:ENSDARG00000099749	301	Unchanged		gene:ENSDARG00000071395	110	Unchanged		gene:ENSDARG00000099635	87	Unchanged
	gene:ENSDARG00000101018	991	Unchanged		gene:ENSDARG00000055753	410	Unchanged		gene:ENSDARG00000056165	395	Unchanged
	gene:ENSDARG00000015126	121	Unchanged		gene:ENSDARG00000060298	197	Unchanged		gene:ENSDARG00000037865	245	Unchanged
	gene:ENSDARG00000024311	100	Unchanged		gene:ENSDARG00000078535	896	Unchanged		gene:ENSDARG00000104186	190	Unchanged
	gene:ENSDARG00000099885	158	Unchanged		gene:ENSDARG00000052386	231	Unchanged		gene:ENSDARG00000098317	30	Unchanged
	gene:ENSDARG00000013968	115	Unchanged		gene:ENSDARG00000055837	95	Unchanged		gene:ENSDARG00000045680	163	Unchanged
	gene:ENSDARG00000061854	94	Unchanged		gene:ENSDARG00000026723	136	Unchanged		gene:ENSDARG00000058693	72	Unchanged
	gene:ENSDARG00000089357	169	Unchanged		gene:ENSDARG00000031494	474	Unchanged		gene:ENSDARG00000038967	124	Unchanged
	gene:ENSDARG00000006044	118	Unchanged		gene:ENSDARG00000014532	148	Unchanged		gene:ENSDARG00000059398	35	Unchanged
	gene:ENSDARG00000000019	119	Unchanged		gene:ENSDARG00000077126	193	Unchanged		gene:ENSDARG00000071566	268	Unchanged
	gene:ENSDARG00000056741	224	Unchanged		gene:ENSDARG00000059553	7	Unchanged		gene:ENSDARG00000010052	22	Unchanged
	gene:ENSDARG00000052244	567	Unchanged		gene:ENSDARG00000018953	87	Unchanged		gene:ENSDARG00000037358	318	Unchanged
	gene:ENSDARG00000109289	319	Unchanged		gene:ENSDARG00000011219	478	Unchanged		gene:ENSDARG00000100850	417	Unchanged
	gene:ENSDARG00000015070	107	Unchanged		gene:ENSDARG00000006094	108	Unchanged		gene:ENSDARG00000070187	805	Unchanged
	gene:ENSDARG00000018953	87	Unchanged		gene:ENSDARG00000005462	1	Unchanged		gene:ENSDARG00000076179	464	Unchanged
	gene:ENSDARG00000076317	109	Unchanged		gene:ENSDARG00000058984	60	Unchanged		gene:ENSDARG00000040538	440	Unchanged
	gene:ENSDARG00000091124	289	Unchanged		gene:ENSDARG00000045540	197	Unchanged		gene:ENSDARG00000019732	94	Unchanged
	gene:ENSDARG00000014430	14	Unchanged		gene:ENSDARG00000018562	96	Unchanged		gene:ENSDARG00000004131	118	Unchanged
	gene:ENSDARG00000013095	324	Unchanged		gene:ENSDARG00000004132	488	Unchanged		gene:ENSDARG00000009735	79	Unchanged
	gene:ENSDARG00000042319	176	Unchanged		gene:ENSDARG00000010052	22	Unchanged		gene:ENSDARG00000041908	92	Unchanged
	gene:ENSDARG00000000151	449	Unchanged		gene:ENSDARG00000069339	25	Unchanged		gene:ENSDARG00000052522	300	Unchanged
	gene:ENSDARG00000002710	134	Unchanged		gene:ENSDARG00000059768	41	Unchanged		gene:ENSDARG00000043643	899	Unchanged
	gene:ENSDARG00000055945	77	Unchanged		gene:ENSDARG00000014571	196	Unchanged		gene:ENSDARG00000036549	341	Unchanged
	gene:ENSDARG00000019572	301	Unchanged		gene:ENSDARG00000099654	120	Unchanged		gene:ENSDARG00000004636	33	Unchanged
	gene:ENSDARG00000010918	462	Unchanged		gene:ENSDARG00000026630	503	Unchanged		gene:ENSDARG00000104943	33	Unchanged
	gene:ENSDARG00000062237	179	Unchanged		gene:ENSDARG00000007745	82	Unchanged		gene:ENSDARG00000099692	274	Unchanged
	gene:ENSDARG00000103266	66	Unchanged		gene:ENSDARG00000032264	188	Unchanged		gene:ENSDARG00000020204	937	Unchanged
	gene:ENSDARG00000014474	173	Unchanged		gene:ENSDARG00000009629	89	Unchanged		gene:ENSDARG00000059604	694	Unchanged
	gene:ENSDARG00000023396	184	Unchanged		gene:ENSDARG00000005606	328	Unchanged		gene:ENSDARG00000011605	75	Unchanged
	gene:ENSDARG00000035095	354	Unchanged		gene:ENSDARG00000098201	316	Unchanged		gene:ENSDARG00000005536	237	Unchanged
	gene:ENSDARG00000032129	163	Unchanged		gene:ENSDARG00000100528	87	Unchanged		gene:ENSDARG00000052833	295	Unchanged
	gene:ENSDARG00000030781	9	Unchanged		gene:ENSDARG00000086104	15	Unchanged		gene:ENSDARG00000100497	130	Unchanged
	gene:ENSDARG00000009505	80	Unchanged		gene:ENSDARG00000016594	277	Unchanged		gene:ENSDARG00000102403	104	Unchanged
	gene:ENSDARG00000037559	152	Unchanged		gene:ENSDARG00000012818	875	Unchanged		gene:ENSDARG00000075323	110	Unchanged
	gene:ENSDARG00000024109	368	Unchanged		gene:ENSDARG00000053805	22	Unchanged		gene:ENSDARG00000058710	648	Unchanged
	gene:ENSDARG00000002304	62	Unchanged		gene:ENSDARG00000037871	16	Unchanged		gene:ENSDARG00000061508	97	Unchanged
	gene:ENSDARG00000019326	167	Unchanged		gene:ENSDARG00000006397	132	Unchanged		gene:ENSDARG00000058522	84	Unchanged
	gene:ENSDARG00000000103	201	Unchanged		gene:ENSDARG00000088123	336	Unchanged		gene:ENSDARG00000010246	91	Unchanged
	gene:ENSDARG00000062116	321	Unchanged		gene:ENSDARG00000011662	867	Unchanged		gene:ENSDARG00000035535	517	Unchanged
	gene:ENSDARG00000089230	156	Unchanged		gene:ENSDARG00000078073	144	Unchanged		gene:ENSDARG00000003213	201	Unchanged
	gene:ENSDARG00000040280	450	Unchanged		gene:ENSDARG00000100011	810	Unchanged		gene:ENSDARG00000034693	259	Unchanged
	gene:ENSDARG00000002215	326	Unchanged		gene:ENSDARG00000021556	522	Unchanged		gene:ENSDARG00000060238	306	Unchanged
	gene:ENSDARG00000104409	584	Unchanged		gene:ENSDARG00000053505	19	Unchanged		gene:ENSDARG00000013729	73	Unchanged
	gene:ENSDARG00000104702	270	Unchanged		gene:ENSDARG00000010238	46	Unchanged		gene:ENSDARG00000076473	293	Unchanged
	gene:ENSDARG00000003938	125	Unchanged		gene:ENSDARG00000103200	18	Unchanged		gene:ENSDARG00000012684	286	Unchanged
	gene:ENSDARG00000102874	181	Unchanged		gene:ENSDARG00000090675	435	Unchanged		gene:ENSDARG00000070097	130	Unchanged
	gene:ENSDARG00000015998	203	Unchanged		gene:ENSDARG00000027734	55	Unchanged		gene:ENSDARG00000044304	12	Unchanged
	gene:ENSDARG00000071450	784	Unchanged		gene:ENSDARG00000016867	159	Unchanged		gene:ENSDARG00000059725	38	Unchanged
	gene:ENSDARG00000103578	39	Unchanged		gene:ENSDARG00000063187	560	Unchanged		gene:ENSDARG00000012002	172	Unchanged
	gene:ENSDARG00000090581	40	Unchanged		gene:ENSDARG00000019426	262	Unchanged		gene:ENSDARG00000103422	246	Unchanged
	gene:ENSDARG00000008678	87	Unchanged		gene:ENSDARG00000092136	152	Unchanged		gene:ENSDARG00000115862	338	Unchanged
	gene:ENSDARG00000091831	190	Unchanged		gene:ENSDARG00000036100	91	Unchanged		gene:ENSDARG00000105243	632	Unchanged
	gene:ENSDARG00000078585	199	Unchanged		gene:ENSDARG00000058323	461	Unchanged		gene:ENSDARG00000007791	78	Unchanged
	gene:ENSDARG00000027966	100	Unchanged		gene:ENSDARG00000043055	187	Unchanged		gene:ENSDARG00000054122	11	Unchanged
	gene:ENSDARG00000038881	77	Unchanged		gene:ENSDARG00000020345	356	Unchanged		gene:ENSDARG00000013542	293	Unchanged
	gene:ENSDARG00000060150	111	Unchanged		gene:ENSDARG00000003068	125	Unchanged		gene:ENSDARG00000075194	16	Unchanged
	gene:ENSDARG00000030448	67	Unchanged		gene:ENSDARG00000004173	158	Unchanged		gene:ENSDARG00000000018	122	Unchanged
	gene:ENSDARG00000092954	87	Unchanged		gene:ENSDARG00000028559	207	Unchanged		gene:ENSDARG00000102674	122	Unchanged
	gene:ENSDARG00000036043	86	Unchanged		gene:ENSDARG00000038302	122	Unchanged		gene:ENSDARG00000098627	224	Unchanged
	gene:ENSDARG00000018145	152	Unchanged		gene:ENSDARG00000025212	691	Unchanged		gene:ENSDARG00000006524	143	Unchanged
	gene:ENSDARG00000055314	2	Unchanged		gene:ENSDARG00000035872	151	Unchanged		gene:ENSDARG00000032951	409	Unchanged
	gene:ENSDARG00000014015	103	Unchanged		gene:ENSDARG00000022424	183	Unchanged		gene:ENSDARG00000055162	433	Unchanged
	gene:ENSDARG00000020405	71	Unchanged		gene:ENSDARG00000001676	85	Unchanged		gene:ENSDARG00000079374	464	Unchanged
	gene:ENSDARG00000031956	70	Unchanged		gene:ENSDARG00000005359	34	Unchanged		gene:ENSDARG00000054007	175	Unchanged
	gene:ENSDARG00000099358	14	Unchanged		gene:ENSDARG00000075194	16	Unchanged		gene:ENSDARG00000061723	294	Unchanged
	gene:ENSDARG00000014230	51	Unchanged		gene:ENSDARG00000005458	643	Unchanged		gene:ENSDARG00000016117	108	Unchanged
	gene:ENSDARG00000012625	351	Unchanged		gene:ENSDARG00000020218	131	Unchanged		gene:ENSDARG00000054778	115	Unchanged
	gene:ENSDARG00000101074	216	Unchanged		gene:ENSDARG00000016256	371	Unchanged		gene:ENSDARG00000036675	54	Unchanged
	gene:ENSDARG00000070801	209	Unchanged		gene:ENSDARG00000075672	267	Unchanged		gene:ENSDARG00000079067	48	Unchanged
	gene:ENSDARG00000016138	397	Unchanged		gene:ENSDARG00000041243	7	Unchanged		gene:ENSDARG00000001549	290	Unchanged
	gene:ENSDARG00000045248	108	Unchanged		gene:ENSDARG00000056079	57	Unchanged		gene:ENSDARG00000086550	284	Unchanged
	gene:ENSDARG00000058128	371	Unchanged		gene:ENSDARG00000012982	247	Unchanged		gene:ENSDARG00000002826	99	Unchanged
	gene:ENSDARG00000012603	96	Unchanged		gene:ENSDARG00000018073	9	Unchanged		gene:ENSDARG00000075721	464	Unchanged
	gene:ENSDARG00000031795	122	Unchanged		gene:ENSDARG00000070124	109	Unchanged		gene:ENSDARG00000024651	158	Unchanged
	gene:ENSDARG00000061185	246	Unchanged		gene:ENSDARG00000002077	131	Unchanged		gene:ENSDARG00000036190	301	Unchanged
	gene:ENSDARG00000017126	46	Unchanged		gene:ENSDARG00000074379	79	Unchanged		gene:ENSDARG00000037928	130	Unchanged
	gene:ENSDARG00000076988	211	Unchanged		gene:ENSDARG00000006889	732	Unchanged		gene:ENSDARG00000062263	250	Unchanged
	gene:ENSDARG00000042876	58	Unchanged		gene:ENSDARG00000086458	158	Unchanged		gene:ENSDARG00000018190	142	Unchanged
	gene:ENSDARG00000020759	351	Unchanged		gene:ENSDARG00000099730	55	Unchanged		gene:ENSDARG00000053466	7	Unchanged
	gene:ENSDARG00000077299	52	Unchanged		gene:ENSDARG00000026183	113	Unchanged		gene:ENSDARG00000012399	64	Unchanged
	gene:ENSDARG00000098080	149	Unchanged		gene:ENSDARG00000044016	5	Unchanged		gene:ENSDARG00000056717	279	Unchanged
	gene:ENSDARG00000015164	235	Unchanged		gene:ENSDARG00000059209	194	Unchanged		gene:ENSDARG00000076416	4320	Unchanged
	gene:ENSDARG00000045359	992	Unchanged		gene:ENSDARG00000001249	251	Unchanged		gene:ENSDARG00000015889	113	Unchanged
	gene:ENSDARG00000103507	124	Unchanged		gene:ENSDARG00000077361	573	Unchanged		gene:ENSDARG00000101942	524	Unchanged
	gene:ENSDARG00000002330	133	Unchanged		gene:ENSDARG00000101952	204	Unchanged		gene:ENSDARG00000020228	431	Unchanged
	gene:ENSDARG00000009677	743	Unchanged		gene:ENSDARG00000007429	107	Unchanged		gene:ENSDARG00000060734	170	Unchanged
	gene:ENSDARG00000044584	217	Unchanged		gene:ENSDARG00000071259	260	Unchanged		gene:ENSDARG00000003017	357	Unchanged
	gene:ENSDARG00000069116	165	Unchanged		gene:ENSDARG00000060102	393	Unchanged		gene:ENSDARG00000020279	165	Unchanged
	gene:ENSDARG00000101557	304	Unchanged		gene:ENSDARG00000044766	267	Unchanged		gene:ENSDARG00000068261	181	Unchanged
	gene:ENSDARG00000099753	270	Unchanged		gene:ENSDARG00000061764	332	Unchanged		gene:ENSDARG00000018562	96	Unchanged
	gene:ENSDARG00000102483	66	Unchanged		gene:ENSDARG00000059406	77	Unchanged		gene:ENSDARG00000078118	580	Unchanged
	gene:ENSDARG00000053990	64	Unchanged		gene:ENSDARG00000087780	699	Unchanged		gene:ENSDARG00000035678	73	Unchanged
	gene:ENSDARG00000087779	358	Unchanged		gene:ENSDARG00000006508	271	Unchanged		gene:ENSDARG00000021521	152	Unchanged
	gene:ENSDARG00000102056	470	Unchanged		gene:ENSDARG00000013117	116	Unchanged		gene:ENSDARG00000018956	245	Unchanged
	gene:ENSDARG00000105279	77	Unchanged		gene:ENSDARG00000068177	119	Unchanged		gene:ENSDARG00000069937	200	Unchanged
	gene:ENSDARG00000019636	328	Unchanged		gene:ENSDARG00000089861	118	Unchanged		gene:ENSDARG00000060725	590	Unchanged
	gene:ENSDARG00000019507	101	Unchanged		gene:ENSDARG00000021827	214	Unchanged		gene:ENSDARG00000015221	39	Unchanged
	gene:ENSDARG00000017844	9	Unchanged		gene:ENSDARG00000104413	186	Unchanged		gene:ENSDARG00000002285	204	Unchanged
	gene:ENSDARG00000099177	247	Unchanged		gene:ENSDARG00000102026	153	Unchanged		gene:ENSDARG00000079167	27	Unchanged
	gene:ENSDARG00000010279	113	Unchanged		gene:ENSDARG00000061723	294	Unchanged		gene:ENSDARG00000043865	111	Unchanged
	gene:ENSDARG00000070431	438	Unchanged		gene:ENSDARG00000104285	78	Unchanged		gene:ENSDARG00000019426	262	Unchanged
	gene:ENSDARG00000100151	56	Unchanged		gene:ENSDARG00000005980	158	Unchanged		gene:ENSDARG00000016153	735	Unchanged
	gene:ENSDARG00000070386	444	Unchanged		gene:ENSDARG00000026070	125	Unchanged		gene:ENSDARG00000099339	481	Unchanged
	gene:ENSDARG00000069980	7	Unchanged		gene:ENSDARG00000042467	278	Unchanged		gene:ENSDARG00000104230	125	Unchanged
	gene:ENSDARG00000070261	99	Unchanged		gene:ENSDARG00000005640	213	Unchanged		gene:ENSDARG00000005619	34	Unchanged
	gene:ENSDARG00000073773	144	Unchanged		gene:ENSDARG00000031261	50	Unchanged		gene:ENSDARG00000039613	85	Unchanged
	gene:ENSDARG00000061458	67	Unchanged		gene:ENSDARG00000033012	130	Unchanged		gene:ENSDARG00000015006	124	Unchanged
	gene:ENSDARG00000105195	246	Unchanged		gene:ENSDARG00000046024	427	Unchanged		gene:ENSDARG00000005172	125	Unchanged
	gene:ENSDARG00000042147	141	Unchanged		gene:ENSDARG00000016153	735	Unchanged		gene:ENSDARG00000026767	600	Unchanged
	gene:ENSDARG00000003153	165	Unchanged		gene:ENSDARG00000100558	4	Unchanged		gene:ENSDARG00000063474	241	Unchanged
	gene:ENSDARG00000062651	42	Unchanged		gene:ENSDARG00000067656	189	Unchanged		gene:ENSDARG00000018953	87	Unchanged
	gene:ENSDARG00000035181	222	Unchanged		gene:ENSDARG00000025518	88	Unchanged		gene:ENSDARG00000011783	241	Unchanged
	gene:ENSDARG00000061413	50	Unchanged		gene:ENSDARG00000014875	86	Unchanged		gene:ENSDARG00000038068	80	Unchanged
	gene:ENSDARG00000102587	95	Unchanged		gene:ENSDARG00000003446	109	Unchanged		gene:ENSDARG00000030155	510	Unchanged
	gene:ENSDARG00000008380	78	Unchanged		gene:ENSDARG00000044781	189	Unchanged		gene:ENSDARG00000059323	99	Unchanged
	gene:ENSDARG00000037158	212	Unchanged		gene:ENSDARG00000036090	153	Unchanged		gene:ENSDARG00000032261	263	Unchanged
	gene:ENSDARG00000105117	128	Unchanged		gene:ENSDARG00000073743	59	Unchanged		gene:ENSDARG00000009740	24	Unchanged
	gene:ENSDARG00000076742	192	Unchanged		gene:ENSDARG00000005699	211	Unchanged		gene:ENSDARG00000059360	338	Unchanged
	gene:ENSDARG00000100083	270	Unchanged		gene:ENSDARG00000093496	97	Unchanged		gene:ENSDARG00000006389	434	Unchanged
	gene:ENSDARG00000020449	180	Unchanged		gene:ENSDARG00000000568	151	Unchanged		gene:ENSDARG00000075545	23	Unchanged
	gene:ENSDARG00000010941	331	Unchanged		gene:ENSDARG00000033489	177	Unchanged		gene:ENSDARG00000024642	80	Unchanged
	gene:ENSDARG00000043884	306	Unchanged		gene:ENSDARG00000061187	408	Unchanged		gene:ENSDARG00000044016	5	Unchanged
	gene:ENSDARG00000068323	442	Unchanged		gene:ENSDARG00000012684	286	Unchanged		gene:ENSDARG00000103787	335	Unchanged
	gene:ENSDARG00000016754	109	Unchanged		gene:ENSDARG00000013095	324	Unchanged		gene:ENSDARG00000053558	70	Unchanged
	gene:ENSDARG00000001676	85	Unchanged		gene:ENSDARG00000069774	179	Unchanged		gene:ENSDARG00000061600	284	Unchanged
	gene:ENSDARG00000000018	122	Unchanged		gene:ENSDARG00000103158	776	Unchanged		gene:ENSDARG00000002971	252	Unchanged
	gene:ENSDARG00000035622	90	Unchanged		gene:ENSDARG00000036698	1305	Unchanged		gene:ENSDARG00000100396	297	Unchanged
	gene:ENSDARG00000063197	36	Unchanged		gene:ENSDARG00000018985	327	Unchanged		gene:ENSDARG00000019299	331	Unchanged
	gene:ENSDARG00000016977	110	Unchanged		gene:ENSDARG00000042900	236	Unchanged		gene:ENSDARG00000056127	130	Unchanged
	gene:ENSDARG00000032606	120	Unchanged		gene:ENSDARG00000056623	597	Unchanged		gene:ENSDARG00000017775	435	Unchanged
	gene:ENSDARG00000042747	183	Unchanged		gene:ENSDARG00000042484	600	Unchanged		gene:ENSDARG00000103155	569	Unchanged
	gene:ENSDARG00000008224	210	Unchanged		gene:ENSDARG00000004280	225	Unchanged		gene:ENSDARG00000063182	463	Unchanged
	gene:ENSDARG00000027813	169	Unchanged		gene:ENSDARG00000002949	85	Unchanged		gene:ENSDARG00000035074	170	Unchanged
	gene:ENSDARG00000026986	145	Unchanged		gene:ENSDARG00000006859	808	Unchanged		gene:ENSDARG00000008807	351	Unchanged
	gene:ENSDARG00000003127	192	Unchanged		gene:ENSDARG00000069527	156	Unchanged		gene:ENSDARG00000035985	190	Unchanged
	gene:ENSDARG00000037109	86	Unchanged		gene:ENSDARG00000102571	41	Unchanged		gene:ENSDARG00000056903	55	Unchanged
	gene:ENSDARG00000101082	80	Unchanged		gene:ENSDARG00000102470	198	Unchanged		gene:ENSDARG00000004160	287	Unchanged
	gene:ENSDARG00000041602	70	Unchanged		gene:ENSDARG00000056165	395	Unchanged		gene:ENSDARG00000009142	918	Unchanged
	gene:ENSDARG00000037929	310	Unchanged		gene:ENSDARG00000092115	39	Unchanged		gene:ENSDARG00000100376	342	Unchanged
	gene:ENSDARG00000003381	325	Unchanged		gene:ENSDARG00000003398	27	Unchanged		gene:ENSDARG00000012682	166	Unchanged
	gene:ENSDARG00000100108	813	Unchanged		gene:ENSDARG00000001930	915	Unchanged		gene:ENSDARG00000078578	272	Unchanged
	gene:ENSDARG00000053047	63	Unchanged		gene:ENSDARG00000102009	133	Unchanged		gene:ENSDARG00000058746	172	Unchanged
	gene:ENSDARG00000078814	748	Unchanged		gene:ENSDARG00000034227	385	Unchanged		gene:ENSDARG00000013655	184	Unchanged
	gene:ENSDARG00000000069	153	Unchanged		gene:ENSDARG00000026338	240	Unchanged		gene:ENSDARG00000017316	181	Unchanged
	gene:ENSDARG00000086112	198	Unchanged		gene:ENSDARG00000007711	43	Unchanged		gene:ENSDARG00000029724	81	Unchanged
	gene:ENSDARG00000015757	124	Unchanged		gene:ENSDARG00000039880	176	Unchanged		gene:ENSDARG00000003769	66	Unchanged
	gene:ENSDARG00000069977	28	Unchanged		gene:ENSDARG00000070568	336	Unchanged		gene:ENSDARG00000016481	191	Unchanged
	gene:ENSDARG00000098074	65	Unchanged		gene:ENSDARG00000039878	411	Unchanged		gene:ENSDARG00000098904	111	Unchanged
	gene:ENSDARG00000054320	668	Unchanged		gene:ENSDARG00000061173	59	Unchanged		gene:ENSDARG00000069968	168	Unchanged
	gene:ENSDARG00000019961	304	Unchanged		gene:ENSDARG00000099913	22	Unchanged		gene:ENSDARG00000004956	98	Unchanged
	gene:ENSDARG00000011373	216	Unchanged		gene:ENSDARG00000040910	227	Unchanged		gene:ENSDARG00000052606	187	Unchanged
	gene:ENSDARG00000058354	17	Unchanged		gene:ENSDARG00000058089	18	Unchanged		gene:ENSDARG00000071150	366	Unchanged
	gene:ENSDARG00000052170	972	Unchanged		gene:ENSDARG00000043371	321	Unchanged		gene:ENSDARG00000078685	25	Unchanged
	gene:ENSDARG00000075883	290	Unchanged		gene:ENSDARG00000011570	449	Unchanged		gene:ENSDARG00000056414	161	Unchanged
	gene:ENSDARG00000012553	108	Unchanged		gene:ENSDARG00000038270	206	Unchanged		gene:ENSDARG00000055912	167	Unchanged
	gene:ENSDARG00000019293	160	Unchanged		gene:ENSDARG00000067850	146	Unchanged		gene:ENSDARG00000101144	123	Unchanged
	gene:ENSDARG00000068602	156	Unchanged		gene:ENSDARG00000026871	461	Unchanged		gene:ENSDARG00000070959	210	Unchanged
	gene:ENSDARG00000009480	103	Unchanged		gene:ENSDARG00000060306	93	Unchanged		gene:ENSDARG00000103296	6	Unchanged
	gene:ENSDARG00000057676	418	Unchanged		gene:ENSDARG00000070434	129	Unchanged		gene:ENSDARG00000102607	24	Unchanged
	gene:ENSDARG00000043732	111	Unchanged		gene:ENSDARG00000045880	169	Unchanged		gene:ENSDARG00000033965	318	Unchanged
	gene:ENSDARG00000086737	125	Unchanged		gene:ENSDARG00000013079	111	Unchanged		gene:ENSDARG00000092856	572	Unchanged
	gene:ENSDARG00000026767	600	Unchanged		gene:ENSDARG00000099273	197	Unchanged		gene:ENSDARG00000026024	520	Unchanged
	gene:ENSDARG00000038787	167	Unchanged		gene:ENSDARG00000045601	41	Unchanged		gene:ENSDARG00000070430	128	Unchanged
	gene:ENSDARG00000003446	109	Unchanged		gene:ENSDARG00000029501	96	Unchanged		gene:ENSDARG00000099491	473	Unchanged
	gene:ENSDARG00000003270	140	Unchanged		gene:ENSDARG00000058159	105	Unchanged		gene:ENSDARG00000011370	264	Unchanged
	gene:ENSDARG00000063574	174	Unchanged		gene:ENSDARG00000089828	329	Unchanged		gene:ENSDARG00000003757	9	Unchanged
	gene:ENSDARG00000044573	128	Unchanged		gene:ENSDARG00000062192	5	Unchanged		gene:ENSDARG00000063596	128	Unchanged
	gene:ENSDARG00000007429	107	Unchanged		gene:ENSDARG00000042533	94	Unchanged		gene:ENSDARG00000079834	109	Unchanged
	gene:ENSDARG00000060069	16	Unchanged		gene:ENSDARG00000075916	295	Unchanged		gene:ENSDARG00000037773	88	Unchanged
	gene:ENSDARG00000026762	136	Unchanged		gene:ENSDARG00000008184	159	Unchanged		gene:ENSDARG00000070040	62	Unchanged
	gene:ENSDARG00000045850	120	Unchanged		gene:ENSDARG00000102923	281	Unchanged		gene:ENSDARG00000017813	239	Unchanged
	gene:ENSDARG00000077855	934	Unchanged		gene:ENSDARG00000033320	125	Unchanged		gene:ENSDARG00000063076	209	Unchanged
	gene:ENSDARG00000024651	158	Unchanged		gene:ENSDARG00000006524	143	Unchanged		gene:ENSDARG00000012892	9	Unchanged
	gene:ENSDARG00000089181	427	Unchanged		gene:ENSDARG00000024561	15	Unchanged		gene:ENSDARG00000078497	238	Unchanged
	gene:ENSDARG00000018425	889	Unchanged		gene:ENSDARG00000057491	241	Unchanged		gene:ENSDARG00000068868	116	Unchanged
	gene:ENSDARG00000104404	379	Unchanged		gene:ENSDARG00000054007	175	Unchanged		gene:ENSDARG00000091150	343	Unchanged
	gene:ENSDARG00000037560	66	Unchanged		gene:ENSDARG00000058690	138	Unchanged		gene:ENSDARG00000060006	271	Unchanged
	gene:ENSDARG00000028715	626	Unchanged		gene:ENSDARG00000079886	263	Unchanged		gene:ENSDARG00000042458	114	Unchanged
	gene:ENSDARG00000034240	262	Unchanged		gene:ENSDARG00000092134	56	Unchanged		gene:ENSDARG00000099545	727	Unchanged
	gene:ENSDARG00000101521	409	Unchanged		gene:ENSDARG00000017105	502	Unchanged		gene:ENSDARG00000019842	39	Unchanged
	gene:ENSDARG00000103849	134	Unchanged		gene:ENSDARG00000103834	44	Unchanged		gene:ENSDARG00000059701	87	Unchanged
	gene:ENSDARG00000034146	160	Unchanged		gene:ENSDARG00000077607	3	Unchanged		gene:ENSDARG00000057513	160	Unchanged
	gene:ENSDARG00000039997	520	Unchanged		gene:ENSDARG00000015707	366	Unchanged		gene:ENSDARG00000062521	28	Unchanged
	gene:ENSDARG00000036055	311	Unchanged		gene:ENSDARG00000020261	235	Unchanged		gene:ENSDARG00000042551	87	Unchanged
	gene:ENSDARG00000042025	58	Unchanged		gene:ENSDARG00000069910	110	Unchanged		gene:ENSDARG00000036293	86	Unchanged
	gene:ENSDARG00000008472	356	Unchanged		gene:ENSDARG00000017312	44	Unchanged		gene:ENSDARG00000054362	563	Unchanged
	gene:ENSDARG00000020123	135	Unchanged		gene:ENSDARG00000059835	214	Unchanged		gene:ENSDARG00000075347	147	Unchanged
	gene:ENSDARG00000027046	239	Unchanged		gene:ENSDARG00000075733	225	Unchanged		gene:ENSDARG00000021021	187	Unchanged
	gene:ENSDARG00000102115	101	Unchanged		gene:ENSDARG00000024398	62	Unchanged		gene:ENSDARG00000052496	316	Unchanged
	gene:ENSDARG00000101271	202	Unchanged		gene:ENSDARG00000015006	124	Unchanged		gene:ENSDARG00000011863	288	Unchanged
	gene:ENSDARG00000035571	6	Unchanged		gene:ENSDARG00000070801	209	Unchanged		gene:ENSDARG00000061294	248	Unchanged
	gene:ENSDARG00000042590	138	Unchanged		gene:ENSDARG00000044153	25	Unchanged		gene:ENSDARG00000099273	197	Unchanged
	gene:ENSDARG00000012682	166	Unchanged		gene:ENSDARG00000067517	211	Unchanged		gene:ENSDARG00000003860	882	Unchanged
	gene:ENSDARG00000055569	47	Unchanged		gene:ENSDARG00000007216	66	Unchanged		gene:ENSDARG00000016724	8	Unchanged
	gene:ENSDARG00000055066	31	Unchanged		gene:ENSDARG00000013016	124	Unchanged		gene:ENSDARG00000036687	290	Unchanged
	gene:ENSDARG00000062085	75	Unchanged		gene:ENSDARG00000098350	268	Unchanged		gene:ENSDARG00000018574	39	Unchanged
	gene:ENSDARG00000040157	172	Unchanged		gene:ENSDARG00000086283	171	Unchanged		gene:ENSDARG00000004796	514	Unchanged
	gene:ENSDARG00000031246	117	Unchanged		gene:ENSDARG00000054208	199	Unchanged		gene:ENSDARG00000101260	75	Unchanged
	gene:ENSDARG00000100150	82	Unchanged		gene:ENSDARG00000001734	71	Unchanged		gene:ENSDARG00000036587	26	Unchanged
	gene:ENSDARG00000024728	35	Unchanged		gene:ENSDARG00000069289	20	Unchanged		gene:ENSDARG00000002538	142	Unchanged
	gene:ENSDARG00000017841	220	Unchanged		gene:ENSDARG00000018898	148	Unchanged		gene:ENSDARG00000023920	500	Unchanged
	gene:ENSDARG00000013461	162	Unchanged		gene:ENSDARG00000069006	179	Unchanged		gene:ENSDARG00000058993	775	Unchanged
	gene:ENSDARG00000005927	27	Unchanged		gene:ENSDARG00000059841	13	Unchanged		gene:ENSDARG00000016427	80	Unchanged
	gene:ENSDARG00000039365	128	Unchanged		gene:ENSDARG00000005536	237	Unchanged		gene:ENSDARG00000098782	245	Unchanged
	gene:ENSDARG00000038000	158	Unchanged		gene:ENSDARG00000013542	293	Unchanged		gene:ENSDARG00000067996	573	Unchanged
	gene:ENSDARG00000008032	10	Unchanged		gene:ENSDARG00000073710	263	Unchanged		gene:ENSDARG00000035608	260	Unchanged
	gene:ENSDARG00000094312	303	Unchanged		gene:ENSDARG00000074471	98	Unchanged		gene:ENSDARG00000054799	135	Unchanged
	gene:ENSDARG00000002748	78	Unchanged		gene:ENSDARG00000004680	154	Unchanged		gene:ENSDARG00000004460	481	Unchanged
	gene:ENSDARG00000053463	160	Unchanged		gene:ENSDARG00000022254	812	Unchanged		gene:ENSDARG00000011740	502	Unchanged
	gene:ENSDARG00000040180	27	Unchanged		gene:ENSDARG00000019810	772	Unchanged		gene:ENSDARG00000078991	366	Unchanged
	gene:ENSDARG00000002365	494	Unchanged		gene:ENSDARG00000071272	255	Unchanged		gene:ENSDARG00000088439	143	Unchanged
	gene:ENSDARG00000010381	56	Unchanged		gene:ENSDARG00000079651	206	Unchanged		gene:ENSDARG00000103672	74	Unchanged
	gene:ENSDARG00000011240	55	Unchanged		gene:ENSDARG00000044902	691	Unchanged		gene:ENSDARG00000092115	39	Unchanged
	gene:ENSDARG00000094277	81	Unchanged		gene:ENSDARG00000038099	35	Unchanged		gene:ENSDARG00000037433	202	Unchanged
	gene:ENSDARG00000052371	17	Unchanged		gene:ENSDARG00000016783	90	Unchanged		gene:ENSDARG00000056601	303	Unchanged
	gene:ENSDARG00000012899	123	Unchanged		gene:ENSDARG00000005861	166	Unchanged		gene:ENSDARG00000045776	168	Unchanged
	gene:ENSDARG00000104709	13	Unchanged		gene:ENSDARG00000013076	355	Unchanged		gene:ENSDARG00000089626	103	Unchanged
	gene:ENSDARG00000108812	84	Unchanged		gene:ENSDARG00000075687	266	Unchanged		gene:ENSDARG00000101271	202	Unchanged
	gene:ENSDARG00000060210	101	Unchanged		gene:ENSDARG00000001940	196	Unchanged		gene:ENSDARG00000061338	431	Unchanged
	gene:ENSDARG00000087793	417	Unchanged		gene:ENSDARG00000069147	203	Unchanged		gene:ENSDARG00000035625	106	Unchanged
	gene:ENSDARG00000029307	92	Unchanged		gene:ENSDARG00000104034	52	Unchanged		gene:ENSDARG00000055620	91	Unchanged
	gene:ENSDARG00000021557	445	Unchanged		gene:ENSDARG00000037259	82	Unchanged		gene:ENSDARG00000099453	85	Unchanged
	gene:ENSDARG00000101534	207	Unchanged		gene:ENSDARG00000045364	122	Unchanged		gene:ENSDARG00000029353	154	Unchanged
	gene:ENSDARG00000003941	9	Unchanged		gene:ENSDARG00000104996	368	Unchanged		gene:ENSDARG00000077694	305	Unchanged
	gene:ENSDARG00000061207	109	Unchanged		gene:ENSDARG00000037560	66	Unchanged		gene:ENSDARG00000021343	335	Unchanged
	gene:ENSDARG00000022129	47	Unchanged		gene:ENSDARG00000099579	11	Unchanged		gene:ENSDARG00000042308	526	Unchanged
	gene:ENSDARG00000071594	85	Unchanged		gene:ENSDARG00000013763	213	Unchanged		gene:ENSDARG00000077116	342	Unchanged
	gene:ENSDARG00000008573	362	Unchanged		gene:ENSDARG00000055566	283	Unchanged		gene:ENSDARG00000062515	125	Unchanged
	gene:ENSDARG00000099786	155	Unchanged		gene:ENSDARG00000101534	207	Unchanged		gene:ENSDARG00000002994	313	Unchanged
	gene:ENSDARG00000015239	269	Unchanged		gene:ENSDARG00000070686	141	Unchanged		gene:ENSDARG00000061174	833	Unchanged
	gene:ENSDARG00000105286	146	Unchanged		gene:ENSDARG00000079350	11	Unchanged		gene:ENSDARG00000040277	117	Unchanged
	gene:ENSDARG00000068939	253	Unchanged		gene:ENSDARG00000100497	130	Unchanged		gene:ENSDARG00000069601	109	Unchanged
	gene:ENSDARG00000075560	711	Unchanged		gene:ENSDARG00000098405	13	Unchanged		gene:ENSDARG00000068822	50	Unchanged
	gene:ENSDARG00000069774	179	Unchanged		gene:ENSDARG00000103893	166	Unchanged		gene:ENSDARG00000013708	354	Unchanged
	gene:ENSDARG00000001888	462	Unchanged		gene:ENSDARG00000017798	77	Unchanged		gene:ENSDARG00000051857	138	Unchanged
	gene:ENSDARG00000069956	289	Unchanged		gene:ENSDARG00000042187	833	Unchanged		gene:ENSDARG00000070256	487	Unchanged
	gene:ENSDARG00000007099	221	Unchanged		gene:ENSDARG00000023536	120	Unchanged		gene:ENSDARG00000040287	151	Unchanged
	gene:ENSDARG00000017606	284	Unchanged		gene:ENSDARG00000077013	115	Unchanged		gene:ENSDARG00000036698	1305	Unchanged
	gene:ENSDARG00000090401	40	Unchanged		gene:ENSDARG00000017661	17	Unchanged		gene:ENSDARG00000018698	4	Unchanged
	gene:ENSDARG00000052290	265	Unchanged		gene:ENSDARG00000058528	230	Unchanged		gene:ENSDARG00000020242	209	Unchanged
	gene:ENSDARG00000013881	250	Unchanged		gene:ENSDARG00000044968	201	Unchanged		gene:ENSDARG00000098647	145	Unchanged
	gene:ENSDARG00000039459	128	Unchanged		gene:ENSDARG00000040881	170	Unchanged		gene:ENSDARG00000043105	27	Unchanged
	gene:ENSDARG00000069409	156	Unchanged		gene:ENSDARG00000010583	218	Unchanged		gene:ENSDARG00000089861	118	Unchanged
	gene:ENSDARG00000069674	138	Unchanged		gene:ENSDARG00000076584	804	Unchanged		gene:ENSDARG00000022614	56	Unchanged
	gene:ENSDARG00000014386	285	Unchanged		gene:ENSDARG00000023104	218	Unchanged		gene:ENSDARG00000053101	246	Unchanged
	gene:ENSDARG00000054307	77	Unchanged		gene:ENSDARG00000007323	79	Unchanged		gene:ENSDARG00000102978	516	Unchanged
	gene:ENSDARG00000016302	984	Unchanged		gene:ENSDARG00000031774	205	Unchanged		gene:ENSDARG00000104541	168	Unchanged
	gene:ENSDARG00000018190	142	Unchanged		gene:ENSDARG00000002304	62	Unchanged		gene:ENSDARG00000017337	119	Unchanged
	gene:ENSDARG00000016484	71	Unchanged		gene:ENSDARG00000010941	331	Unchanged		gene:ENSDARG00000062977	300	Unchanged
	gene:ENSDARG00000021147	140	Unchanged		gene:ENSDARG00000029671	293	Unchanged		gene:ENSDARG00000044281	454	Unchanged
	gene:ENSDARG00000060392	117	Unchanged		gene:ENSDARG00000038225	296	Unchanged		gene:ENSDARG00000006553	336	Unchanged
	gene:ENSDARG00000038980	93	Unchanged		gene:ENSDARG00000006797	296	Unchanged		gene:ENSDARG00000014439	497	Unchanged
	gene:ENSDARG00000033855	145	Unchanged		gene:ENSDARG00000008966	357	Unchanged		gene:ENSDARG00000007867	158	Unchanged
	gene:ENSDARG00000104065	1189	Unchanged		gene:ENSDARG00000063062	242	Unchanged		gene:ENSDARG00000026180	207	Unchanged
	gene:ENSDARG00000103759	214	Unchanged		gene:ENSDARG00000057099	137	Unchanged		gene:ENSDARG00000042948	151	Unchanged
	gene:ENSDARG00000041887	43	Unchanged		gene:ENSDARG00000059794	246	Unchanged		gene:ENSDARG00000002916	72	Unchanged
	gene:ENSDARG00000020820	507	Unchanged		gene:ENSDARG00000056218	435	Unchanged		gene:ENSDARG00000074453	32	Unchanged
	gene:ENSDARG00000003206	149	Unchanged		gene:ENSDARG00000058328	53	Unchanged		gene:ENSDARG00000055989	193	Unchanged
	gene:ENSDARG00000026967	161	Unchanged		gene:ENSDARG00000094977	159	Unchanged		gene:ENSDARG00000102115	101	Unchanged
	gene:ENSDARG00000025605	151	Unchanged		gene:ENSDARG00000011743	200	Unchanged		gene:ENSDARG00000013659	101	Unchanged
	gene:ENSDARG00000109510	5	Unchanged		gene:ENSDARG00000036915	13	Unchanged		gene:ENSDARG00000031494	474	Unchanged
	gene:ENSDARG00000104034	52	Unchanged		gene:ENSDARG00000101008	91	Unchanged		gene:ENSDARG00000015059	987	Unchanged
	gene:ENSDARG00000020621	80	Unchanged		gene:ENSDARG00000025386	140	Unchanged		gene:ENSDARG00000069339	25	Unchanged
	gene:ENSDARG00000075334	281	Unchanged		gene:ENSDARG00000000966	531	Unchanged		gene:ENSDARG00000043555	181	Unchanged
	gene:ENSDARG00000041720	247	Unchanged		gene:ENSDARG00000103697	176	Unchanged		gene:ENSDARG00000009953	534	Unchanged
	gene:ENSDARG00000045754	66	Unchanged		gene:ENSDARG00000052703	124	Unchanged		gene:ENSDARG00000099039	605	Unchanged
	gene:ENSDARG00000030250	70	Unchanged		gene:ENSDARG00000039411	238	Unchanged		gene:ENSDARG00000032373	213	Unchanged
	gene:ENSDARG00000058968	66	Unchanged		gene:ENSDARG00000009862	24	Unchanged		gene:ENSDARG00000012553	108	Unchanged
	gene:ENSDARG00000018000	310	Unchanged		gene:ENSDARG00000003973	198	Unchanged		gene:ENSDARG00000043640	101	Unchanged
	gene:ENSDARG00000099491	473	Unchanged		gene:ENSDARG00000054789	513	Unchanged		gene:ENSDARG00000035570	353	Unchanged
	gene:ENSDARG00000013708	354	Unchanged		gene:ENSDARG00000025436	56	Unchanged		gene:ENSDARG00000003910	727	Unchanged
	gene:ENSDARG00000039272	17	Unchanged		gene:ENSDARG00000043185	243	Unchanged		gene:ENSDARG00000061413	50	Unchanged
	gene:ENSDARG00000063187	560	Unchanged		gene:ENSDARG00000078797	482	Unchanged		gene:ENSDARG00000020217	297	Unchanged
	gene:ENSDARG00000030753	583	Unchanged		gene:ENSDARG00000079900	154	Unchanged		gene:ENSDARG00000020948	195	Unchanged
	gene:ENSDARG00000099148	103	Unchanged		gene:ENSDARG00000029474	130	Unchanged		gene:ENSDARG00000043665	113	Unchanged
	gene:ENSDARG00000092123	284	Unchanged		gene:ENSDARG00000070052	399	Unchanged		gene:ENSDARG00000008678	87	Unchanged
	gene:ENSDARG00000077075	42	Unchanged		gene:ENSDARG00000096797	133	Unchanged		gene:ENSDARG00000087402	671	Unchanged
	gene:ENSDARG00000022978	379	Unchanged		gene:ENSDARG00000102995	87	Unchanged		gene:ENSDARG00000061553	443	Unchanged
	gene:ENSDARG00000101602	221	Unchanged		gene:ENSDARG00000016350	140	Unchanged		gene:ENSDARG00000053713	666	Unchanged
	gene:ENSDARG00000070124	109	Unchanged		gene:ENSDARG00000078654	17	Unchanged		gene:ENSDARG00000055540	43	Unchanged
	gene:ENSDARG00000062055	204	Unchanged		gene:ENSDARG00000009142	918	Unchanged		gene:ENSDARG00000011404	26	Unchanged
	gene:ENSDARG00000054063	16	Unchanged		gene:ENSDARG00000037781	771	Unchanged		gene:ENSDARG00000020840	50	Unchanged
	gene:ENSDARG00000060723	436	Unchanged		gene:ENSDARG00000104541	168	Unchanged		gene:ENSDARG00000007180	165	Unchanged
	gene:ENSDARG00000059680	112	Unchanged		gene:ENSDARG00000003968	79	Unchanged		gene:ENSDARG00000053956	29	Unchanged
	gene:ENSDARG00000063570	534	Unchanged		gene:ENSDARG00000102362	46	Unchanged		gene:ENSDARG00000058221	18	Unchanged
	gene:ENSDARG00000007279	99	Unchanged		gene:ENSDARG00000069807	503	Unchanged		gene:ENSDARG00000005115	124	Unchanged
	gene:ENSDARG00000043665	113	Unchanged		gene:ENSDARG00000032577	22	Unchanged		gene:ENSDARG00000098359	154	Unchanged
	gene:ENSDARG00000011770	68	Unchanged		gene:ENSDARG00000009484	110	Unchanged		gene:ENSDARG00000115869	682	Unchanged
	gene:ENSDARG00000036064	76	Unchanged		gene:ENSDARG00000077530	459	Unchanged		gene:ENSDARG00000016345	208	Unchanged
	gene:ENSDARG00000045773	89	Unchanged		gene:ENSDARG00000017500	360	Unchanged		gene:ENSDARG00000041870	120	Unchanged
	gene:ENSDARG00000013117	116	Unchanged		gene:ENSDARG00000005675	97	Unchanged		gene:ENSDARG00000033899	177	Unchanged
	gene:ENSDARG00000043571	141	Unchanged		gene:ENSDARG00000076889	63	Unchanged		gene:ENSDARG00000074702	159	Unchanged
	gene:ENSDARG00000060112	727	Unchanged		gene:ENSDARG00000029331	296	Unchanged		gene:ENSDARG00000011851	289	Unchanged
	gene:ENSDARG00000018882	42	Unchanged		gene:ENSDARG00000015835	952	Unchanged		gene:ENSDARG00000101900	189	Unchanged
	gene:ENSDARG00000025566	142	Unchanged		gene:ENSDARG00000068264	156	Unchanged		gene:ENSDARG00000045541	155	Unchanged
	gene:ENSDARG00000003027	93	Unchanged		gene:ENSDARG00000104835	199	Unchanged		gene:ENSDARG00000102571	41	Unchanged
	gene:ENSDARG00000043046	36	Unchanged		gene:ENSDARG00000070108	129	Unchanged		gene:ENSDARG00000027279	219	Unchanged
	gene:ENSDARG00000104596	136	Unchanged		gene:ENSDARG00000051916	127	Unchanged		gene:ENSDARG00000008818	265	Unchanged
	gene:ENSDARG00000077790	16	Unchanged		gene:ENSDARG00000052827	198	Unchanged		gene:ENSDARG00000100558	4	Unchanged
	gene:ENSDARG00000071211	329	Unchanged		gene:ENSDARG00000088087	535	Unchanged		gene:ENSDARG00000012741	126	Unchanged
	gene:ENSDARG00000101799	755	Unchanged		gene:ENSDARG00000030844	183	Unchanged		gene:ENSDARG00000032619	382	Unchanged
	gene:ENSDARG00000101914	409	Unchanged		gene:ENSDARG00000063031	942	Unchanged		gene:ENSDARG00000007657	173	Unchanged
	gene:ENSDARG00000099997	136	Unchanged		gene:ENSDARG00000092856	572	Unchanged		gene:ENSDARG00000060256	57	Unchanged
	gene:ENSDARG00000097155	87	Unchanged		gene:ENSDARG00000025977	161	Unchanged		gene:ENSDARG00000104390	412	Unchanged
	gene:ENSDARG00000099156	169	Unchanged		gene:ENSDARG00000009031	252	Unchanged		gene:ENSDARG00000011496	15	Unchanged
	gene:ENSDARG00000022410	69	Unchanged		gene:ENSDARG00000104090	72	Unchanged		gene:ENSDARG00000042539	199	Unchanged
	gene:ENSDARG00000043031	137	Unchanged		gene:ENSDARG00000100186	390	Unchanged		gene:ENSDARG00000006003	378	Unchanged
	gene:ENSDARG00000068856	115	Unchanged		gene:ENSDARG00000069242	36	Unchanged		gene:ENSDARG00000004502	65	Unchanged
	gene:ENSDARG00000056801	731	Unchanged		gene:ENSDARG00000013892	80	Unchanged		gene:ENSDARG00000030038	106	Unchanged
	gene:ENSDARG00000115205	98	Unchanged		gene:ENSDARG00000028082	157	Unchanged		gene:ENSDARG00000008014	118	Unchanged
	gene:ENSDARG00000044956	188	Unchanged		gene:ENSDARG00000037865	245	Unchanged		gene:ENSDARG00000073743	59	Unchanged
	gene:ENSDARG00000062326	98	Unchanged		gene:ENSDARG00000032156	24	Unchanged		gene:ENSDARG00000051854	101	Unchanged
	gene:ENSDARG00000043361	16	Unchanged		gene:ENSDARG00000058630	116	Unchanged		gene:ENSDARG00000006766	162	Unchanged
	gene:ENSDARG00000102362	46	Unchanged		gene:ENSDARG00000102403	104	Unchanged		gene:ENSDARG00000042623	47	Unchanged
	gene:ENSDARG00000055086	127	Unchanged		gene:ENSDARG00000092503	694	Unchanged		gene:ENSDARG00000076058	203	Unchanged
	gene:ENSDARG00000011466	36	Unchanged		gene:ENSDARG00000013708	354	Unchanged		gene:ENSDARG00000010721	74	Unchanged
	gene:ENSDARG00000015310	268	Unchanged		gene:ENSDARG00000018508	284	Unchanged		gene:ENSDARG00000076815	156	Unchanged
	gene:ENSDARG00000025071	93	Unchanged		gene:ENSDARG00000075435	957	Unchanged		gene:ENSDARG00000038870	22	Unchanged
	gene:ENSDARG00000088844	425	Unchanged		gene:ENSDARG00000043357	231	Unchanged		gene:ENSDARG00000054849	320	Unchanged
	gene:ENSDARG00000100198	16	Unchanged		gene:ENSDARG00000088225	806	Unchanged		gene:ENSDARG00000021557	445	Unchanged
	gene:ENSDARG00000006389	434	Unchanged		gene:ENSDARG00000074425	216	Unchanged		gene:ENSDARG00000007825	301	Unchanged
	gene:ENSDARG00000110298	769	Unchanged		gene:ENSDARG00000019062	147	Unchanged		gene:ENSDARG00000037334	90	Unchanged
	gene:ENSDARG00000043004	92	Unchanged		gene:ENSDARG00000028539	263	Unchanged		gene:ENSDARG00000069147	203	Unchanged
	gene:ENSDARG00000036658	346	Unchanged		gene:ENSDARG00000019311	160	Unchanged		gene:ENSDARG00000007526	70	Unchanged
	gene:ENSDARG00000053695	165	Unchanged		gene:ENSDARG00000038801	130	Unchanged		gene:ENSDARG00000101903	523	Unchanged
	gene:ENSDARG00000076509	89	Unchanged		gene:ENSDARG00000004502	65	Unchanged		gene:ENSDARG00000003749	135	Unchanged
	gene:ENSDARG00000111747	350	Unchanged		gene:ENSDARG00000098443	189	Unchanged		gene:ENSDARG00000032264	188	Unchanged
	gene:ENSDARG00000074435	33	Unchanged		gene:ENSDARG00000007867	158	Unchanged		gene:ENSDARG00000010583	218	Unchanged
	gene:ENSDARG00000034060	167	Unchanged		gene:ENSDARG00000079027	285	Unchanged		gene:ENSDARG00000002215	326	Unchanged
	gene:ENSDARG00000020377	301	Unchanged		gene:ENSDARG00000031200	80	Unchanged		gene:ENSDARG00000026519	253	Unchanged
	gene:ENSDARG00000101900	189	Unchanged		gene:ENSDARG00000013931	93	Unchanged		gene:ENSDARG00000061778	216	Unchanged
	gene:ENSDARG00000042458	114	Unchanged		gene:ENSDARG00000089967	218	Unchanged		gene:ENSDARG00000016811	265	Unchanged
	gene:ENSDARG00000055092	89	Unchanged		gene:ENSDARG00000038239	567	Unchanged		gene:ENSDARG00000029305	324	Unchanged
	gene:ENSDARG00000041689	180	Unchanged		gene:ENSDARG00000012741	126	Unchanged		gene:ENSDARG00000013079	111	Unchanged
	gene:ENSDARG00000019360	14	Unchanged		gene:ENSDARG00000062352	935	Unchanged		gene:ENSDARG00000035131	221	Unchanged
	gene:ENSDARG00000007141	164	Unchanged		gene:ENSDARG00000069139	387	Unchanged		gene:ENSDARG00000040266	258	Unchanged
	gene:ENSDARG00000014770	204	Unchanged		gene:ENSDARG00000088347	333	Unchanged		gene:ENSDARG00000037353	405	Unchanged
	gene:ENSDARG00000074121	398	Unchanged		gene:ENSDARG00000101145	17	Unchanged		gene:ENSDARG00000042533	94	Unchanged
	gene:ENSDARG00000018574	39	Unchanged		gene:ENSDARG00000026595	388	Unchanged		gene:ENSDARG00000088959	234	Unchanged
	gene:ENSDARG00000034777	77	Unchanged		gene:ENSDARG00000003693	344	Unchanged		gene:ENSDARG00000037872	510	Unchanged
	gene:ENSDARG00000038865	68	Unchanged		gene:ENSDARG00000007526	70	Unchanged		gene:ENSDARG00000074611	200	Unchanged
	gene:ENSDARG00000044011	139	Unchanged		gene:ENSDARG00000040245	40	Unchanged		gene:ENSDARG00000002877	16	Unchanged
	gene:ENSDARG00000098272	411	Unchanged		gene:ENSDARG00000016154	139	Unchanged		gene:ENSDARG00000005210	193	Unchanged
	gene:ENSDARG00000068983	223	Unchanged		gene:ENSDARG00000055989	193	Unchanged		gene:ENSDARG00000002377	267	Unchanged
	gene:ENSDARG00000012874	117	Unchanged		gene:ENSDARG00000006584	254	Unchanged		gene:ENSDARG00000039521	318	Unchanged
	gene:ENSDARG00000076811	17	Unchanged		gene:ENSDARG00000098359	154	Unchanged		gene:ENSDARG00000096249	160	Unchanged
	gene:ENSDARG00000062362	10	Unchanged		gene:ENSDARG00000035808	101	Unchanged		gene:ENSDARG00000019588	545	Unchanged
	gene:ENSDARG00000104103	77	Unchanged		gene:ENSDARG00000088560	251	Unchanged		gene:ENSDARG00000008966	357	Unchanged
	gene:ENSDARG00000006508	271	Unchanged		gene:ENSDARG00000042054	83	Unchanged		gene:ENSDARG00000008706	92	Unchanged
	gene:ENSDARG00000003373	103	Unchanged		gene:ENSDARG00000010181	418	Unchanged		gene:ENSDARG00000093999	234	Unchanged
	gene:ENSDARG00000042345	12	Unchanged		gene:ENSDARG00000074645	7	Unchanged		gene:ENSDARG00000024026	28	Unchanged
	gene:ENSDARG00000019845	283	Unchanged		gene:ENSDARG00000035564	422	Unchanged		gene:ENSDARG00000022952	9	Unchanged
	gene:ENSDARG00000089967	218	Unchanged		gene:ENSDARG00000101947	108	Unchanged		gene:ENSDARG00000015998	203	Unchanged
	gene:ENSDARG00000054250	31	Unchanged		gene:ENSDARG00000100508	292	Unchanged		gene:ENSDARG00000043021	237	Unchanged
	gene:ENSDARG00000017084	316	Unchanged		gene:ENSDARG00000052520	229	Unchanged		gene:ENSDARG00000031819	186	Unchanged
	gene:ENSDARG00000005713	182	Unchanged		gene:ENSDARG00000058874	51	Unchanged		gene:ENSDARG00000086405	115	Unchanged
	gene:ENSDARG00000010978	196	Unchanged		gene:ENSDARG00000058346	281	Unchanged		gene:ENSDARG00000079578	320	Unchanged
	gene:ENSDARG00000009871	69	Unchanged		gene:ENSDARG00000038980	93	Unchanged		gene:ENSDARG00000056803	193	Unchanged
	gene:ENSDARG00000012946	144	Unchanged		gene:ENSDARG00000000567	229	Unchanged		gene:ENSDARG00000104413	186	Unchanged
	gene:ENSDARG00000060320	325	Unchanged		gene:ENSDARG00000017272	126	Unchanged		gene:ENSDARG00000013434	264	Unchanged
	gene:ENSDARG00000016177	447	Unchanged		gene:ENSDARG00000015998	203	Unchanged		gene:ENSDARG00000042864	41	Unchanged
	gene:ENSDARG00000052429	237	Unchanged		gene:ENSDARG00000019191	394	Unchanged		gene:ENSDARG00000009170	106	Unchanged
	gene:ENSDARG00000105014	971	Unchanged		gene:ENSDARG00000058267	254	Unchanged		gene:ENSDARG00000017929	103	Unchanged
	gene:ENSDARG00000044304	12	Unchanged		gene:ENSDARG00000114067	358	Unchanged		gene:ENSDARG00000033855	145	Unchanged
	gene:ENSDARG00000025535	292	Unchanged		gene:ENSDARG00000063375	346	Unchanged		gene:ENSDARG00000036438	55	Unchanged
	gene:ENSDARG00000076439	289	Unchanged		gene:ENSDARG00000012688	211	Unchanged		gene:ENSDARG00000103735	272	Unchanged
	gene:ENSDARG00000005318	125	Unchanged		gene:ENSDARG00000009534	127	Unchanged		gene:ENSDARG00000007405	203	Unchanged
	gene:ENSDARG00000087893	345	Unchanged		gene:ENSDARG00000092798	202	Unchanged		gene:ENSDARG00000056186	286	Unchanged
	gene:ENSDARG00000019774	162	Unchanged		gene:ENSDARG00000103004	35	Unchanged		gene:ENSDARG00000045692	174	Unchanged
	gene:ENSDARG00000060646	284	Unchanged		gene:ENSDARG00000087483	171	Unchanged		gene:ENSDARG00000014914	146	Unchanged
	gene:ENSDARG00000058563	110	Unchanged		gene:ENSDARG00000014994	835	Unchanged		gene:ENSDARG00000061048	402	Unchanged
	gene:ENSDARG00000040564	101	Unchanged		gene:ENSDARG00000078856	482	Unchanged		gene:ENSDARG00000060991	403	Unchanged
	gene:ENSDARG00000024564	204	Unchanged		gene:ENSDARG00000104538	414	Unchanged		gene:ENSDARG00000058328	53	Unchanged
	gene:ENSDARG00000020261	235	Unchanged		gene:ENSDARG00000006062	25	Unchanged		gene:ENSDARG00000070471	178	Unchanged
	gene:ENSDARG00000040635	428	Unchanged		gene:ENSDARG00000076703	507	Unchanged		gene:ENSDARG00000016074	983	Unchanged
	gene:ENSDARG00000069917	285	Unchanged		gene:ENSDARG00000025949	184	Unchanged		gene:ENSDARG00000023117	167	Unchanged
	gene:ENSDARG00000005448	302	Unchanged		gene:ENSDARG00000075347	147	Unchanged		gene:ENSDARG00000056005	394	Unchanged
	gene:ENSDARG00000020448	46	Unchanged		gene:ENSDARG00000019404	387	Unchanged		gene:ENSDARG00000024669	377	Unchanged
	gene:ENSDARG00000100467	423	Unchanged		gene:ENSDARG00000029291	161	Unchanged		gene:ENSDARG00000043360	79	Unchanged
	gene:ENSDARG00000075007	489	Unchanged		gene:ENSDARG00000016399	162	Unchanged		gene:ENSDARG00000102307	205	Unchanged
	gene:ENSDARG00000087927	59	Unchanged		gene:ENSDARG00000099566	209	Unchanged		gene:ENSDARG00000055945	77	Unchanged
	gene:ENSDARG00000077607	3	Unchanged		gene:ENSDARG00000017244	1040	Unchanged		gene:ENSDARG00000011125	99	Unchanged
	gene:ENSDARG00000017220	206	Unchanged		gene:ENSDARG00000007825	301	Unchanged		gene:ENSDARG00000087461	245	Unchanged
	gene:ENSDARG00000025576	26	Unchanged		gene:ENSDARG00000010051	106	Unchanged		gene:ENSDARG00000019038	198	Unchanged
	gene:ENSDARG00000054789	513	Unchanged		gene:ENSDARG00000028889	91	Unchanged		gene:ENSDARG00000040910	227	Unchanged
	gene:ENSDARG00000063474	241	Unchanged		gene:ENSDARG00000092644	379	Unchanged		gene:ENSDARG00000000394	250	Unchanged
	gene:ENSDARG00000038693	517	Unchanged		gene:ENSDARG00000003757	9	Unchanged		gene:ENSDARG00000029252	470	Unchanged
	gene:ENSDARG00000007025	159	Unchanged		gene:ENSDARG00000080006	148	Unchanged		gene:ENSDARG00000045482	200	Unchanged
	gene:ENSDARG00000089951	190	Unchanged		gene:ENSDARG00000071233	428	Unchanged		gene:ENSDARG00000007603	18	Unchanged
	gene:ENSDARG00000032327	123	Unchanged		gene:ENSDARG00000013122	276	Unchanged		gene:ENSDARG00000101438	97	Unchanged
	gene:ENSDARG00000007127	77	Unchanged		gene:ENSDARG00000103422	246	Unchanged		gene:ENSDARG00000001777	128	Unchanged
	gene:ENSDARG00000053716	122	Unchanged		gene:ENSDARG00000063627	197	Unchanged		gene:ENSDARG00000021550	159	Unchanged
	gene:ENSDARG00000033647	95	Unchanged		gene:ENSDARG00000058202	91	Unchanged		gene:ENSDARG00000036073	261	Unchanged
	gene:ENSDARG00000070826	104	Unchanged		gene:ENSDARG00000053467	256	Unchanged		gene:ENSDARG00000053619	72	Unchanged
	gene:ENSDARG00000070832	285	Unchanged		gene:ENSDARG00000075192	101	Unchanged		gene:ENSDARG00000105575	373	Unchanged
	gene:ENSDARG00000035678	73	Unchanged		gene:ENSDARG00000000019	119	Unchanged		gene:ENSDARG00000099651	117	Unchanged
	gene:ENSDARG00000022614	56	Unchanged		gene:ENSDARG00000012987	141	Unchanged		gene:ENSDARG00000101652	313	Unchanged
	gene:ENSDARG00000044597	89	Unchanged		gene:ENSDARG00000045565	40	Unchanged		gene:ENSDARG00000006225	139	Unchanged
	gene:ENSDARG00000073881	185	Unchanged		gene:ENSDARG00000019951	70	Unchanged		gene:ENSDARG00000054307	77	Unchanged
	gene:ENSDARG00000101794	5	Unchanged		gene:ENSDARG00000002215	326	Unchanged		gene:ENSDARG00000070475	168	Unchanged
	gene:ENSDARG00000104953	405	Unchanged		gene:ENSDARG00000053326	507	Unchanged		gene:ENSDARG00000075543	347	Unchanged
	gene:ENSDARG00000037172	241	Unchanged		gene:ENSDARG00000097372	279	Unchanged		gene:ENSDARG00000060723	436	Unchanged
	gene:ENSDARG00000078578	272	Unchanged		gene:ENSDARG00000025094	84	Unchanged		gene:ENSDARG00000029036	262	Unchanged
	gene:ENSDARG00000095007	15	Unchanged		gene:ENSDARG00000099116	82	Unchanged		gene:ENSDARG00000024324	105	Unchanged
	gene:ENSDARG00000103959	454	Unchanged		gene:ENSDARG00000063417	175	Unchanged		gene:ENSDARG00000003570	127	Unchanged
	gene:ENSDARG00000038069	93	Unchanged		gene:ENSDARG00000101787	131	Unchanged		gene:ENSDARG00000104782	60	Unchanged
	gene:ENSDARG00000027316	120	Unchanged		gene:ENSDARG00000099786	155	Unchanged		gene:ENSDARG00000059888	226	Unchanged
	gene:ENSDARG00000103163	922	Unchanged		gene:ENSDARG00000028431	189	Unchanged		gene:ENSDARG00000068705	138	Unchanged
	gene:ENSDARG00000104889	152	Unchanged		gene:ENSDARG00000039299	136	Unchanged		gene:ENSDARG00000055350	233	Unchanged
	gene:ENSDARG00000062469	367	Unchanged		gene:ENSDARG00000045618	88	Unchanged		gene:ENSDARG00000005945	236	Unchanged
	gene:ENSDARG00000004866	622	Unchanged		gene:ENSDARG00000007136	600	Unchanged		gene:ENSDARG00000078654	17	Unchanged
	gene:ENSDARG00000015901	100	Unchanged		gene:ENSDARG00000045421	161	Unchanged		gene:ENSDARG00000022690	148	Unchanged
	gene:ENSDARG00000023852	162	Unchanged		gene:ENSDARG00000076302	334	Unchanged		gene:ENSDARG00000099383	287	Unchanged
	gene:ENSDARG00000044820	70	Unchanged		gene:ENSDARG00000025220	333	Unchanged		gene:ENSDARG00000035634	72	Unchanged
	gene:ENSDARG00000006609	436	Unchanged		gene:ENSDARG00000040039	104	Unchanged		gene:ENSDARG00000105412	131	Unchanged
	gene:ENSDARG00000103350	215	Unchanged		gene:ENSDARG00000039022	362	Unchanged		gene:ENSDARG00000010978	196	Unchanged
	gene:ENSDARG00000103546	44	Unchanged		gene:ENSDARG00000090872	104	Unchanged		gene:ENSDARG00000115335	78	Unchanged
	gene:ENSDARG00000002571	145	Unchanged		gene:ENSDARG00000099545	727	Unchanged		gene:ENSDARG00000038097	304	Unchanged
	gene:ENSDARG00000012295	331	Unchanged		gene:ENSDARG00000071524	1096	Unchanged		gene:ENSDARG00000001940	196	Unchanged
	gene:ENSDARG00000052438	40	Unchanged		gene:ENSDARG00000013881	250	Unchanged		gene:ENSDARG00000005513	560	Unchanged
	gene:ENSDARG00000074246	108	Unchanged		gene:ENSDARG00000016676	290	Unchanged		gene:ENSDARG00000037199	150	Unchanged
	gene:ENSDARG00000036094	42	Unchanged		gene:ENSDARG00000009170	106	Unchanged		gene:ENSDARG00000098639	776	Unchanged
	gene:ENSDARG00000035608	260	Unchanged		gene:ENSDARG00000073837	405	Unchanged		gene:ENSDARG00000062636	656	Unchanged
	gene:ENSDARG00000016855	124	Unchanged		gene:ENSDARG00000039279	201	Unchanged		gene:ENSDARG00000003751	124	Unchanged
	gene:ENSDARG00000039062	149	Unchanged		gene:ENSDARG00000116005	103	Unchanged		gene:ENSDARG00000070670	140	Unchanged
	gene:ENSDARG00000023600	162	Unchanged		gene:ENSDARG00000006642	117	Unchanged		gene:ENSDARG00000078136	192	Unchanged
	gene:ENSDARG00000040245	40	Unchanged		gene:ENSDARG00000011418	98	Unchanged		gene:ENSDARG00000018825	233	Unchanged
	gene:ENSDARG00000057321	85	Unchanged		gene:ENSDARG00000019033	106	Unchanged		gene:ENSDARG00000057303	704	Unchanged
	gene:ENSDARG00000102216	792	Unchanged		gene:ENSDARG00000056258	371	Unchanged		gene:ENSDARG00000009336	166	Unchanged
	gene:ENSDARG00000069006	179	Unchanged		gene:ENSDARG00000021811	101	Unchanged		gene:ENSDARG00000008447	328	Unchanged
	gene:ENSDARG00000100264	115	Unchanged		gene:ENSDARG00000074166	230	Unchanged		gene:ENSDARG00000032970	34	Unchanged
	gene:ENSDARG00000045428	28	Unchanged		gene:ENSDARG00000088699	342	Unchanged		gene:ENSDARG00000078348	924	Unchanged
	gene:ENSDARG00000056601	303	Unchanged		gene:ENSDARG00000023920	500	Unchanged		gene:ENSDARG00000038976	333	Unchanged
	gene:ENSDARG00000016345	208	Unchanged		gene:ENSDARG00000076815	156	Unchanged		gene:ENSDARG00000036180	192	Unchanged
	gene:ENSDARG00000101216	26	Unchanged		gene:ENSDARG00000105712	347	Unchanged		gene:ENSDARG00000101072	135	Unchanged
	gene:ENSDARG00000028228	2368	Unchanged		gene:ENSDARG00000101942	524	Unchanged		gene:ENSDARG00000105195	246	Unchanged
	gene:ENSDARG00000016794	194	Unchanged		gene:ENSDARG00000099817	139	Unchanged		gene:ENSDARG00000100374	184	Unchanged
	gene:ENSDARG00000086808	1332	Unchanged		gene:ENSDARG00000105288	822	Unchanged		gene:ENSDARG00000052923	370	Unchanged
	gene:ENSDARG00000090675	435	Unchanged		gene:ENSDARG00000096954	20	Unchanged		gene:ENSDARG00000006397	132	Unchanged
	gene:ENSDARG00000079571	247	Unchanged		gene:ENSDARG00000087473	67	Unchanged		gene:ENSDARG00000001557	808	Unchanged
	gene:ENSDARG00000061311	176	Unchanged		gene:ENSDARG00000040615	453	Unchanged		gene:ENSDARG00000026068	110	Unchanged
	gene:ENSDARG00000035879	174	Unchanged		gene:ENSDARG00000003250	220	Unchanged		gene:ENSDARG00000103578	39	Unchanged
	gene:ENSDARG00000038985	574	Unchanged		gene:ENSDARG00000040698	88	Unchanged		gene:ENSDARG00000062472	313	Unchanged
	gene:ENSDARG00000026489	111	Unchanged		gene:ENSDARG00000019614	336	Unchanged		gene:ENSDARG00000058297	131	Unchanged
	gene:ENSDARG00000043474	831	Unchanged		gene:ENSDARG00000006242	663	Unchanged		gene:ENSDARG00000003446	109	Unchanged
	gene:ENSDARG00000105034	109	Unchanged		gene:ENSDARG00000062727	125	Unchanged		gene:ENSDARG00000011049	322	Unchanged
	gene:ENSDARG00000057940	792	Unchanged		gene:ENSDARG00000105131	754	Unchanged		gene:ENSDARG00000001249	251	Unchanged
	gene:ENSDARG00000005162	410	Unchanged		gene:ENSDARG00000006389	434	Unchanged		gene:ENSDARG00000053127	86	Unchanged
	gene:ENSDARG00000035890	187	Unchanged		gene:ENSDARG00000043816	278	Unchanged		gene:ENSDARG00000060564	76	Unchanged
	gene:ENSDARG00000060991	403	Unchanged		gene:ENSDARG00000058203	310	Unchanged		gene:ENSDARG00000104981	497	Unchanged
	gene:ENSDARG00000101175	52	Unchanged		gene:ENSDARG00000098344	102	Unchanged		gene:ENSDARG00000078092	214	Unchanged
	gene:ENSDARG00000040041	48	Unchanged		gene:ENSDARG00000017835	569	Unchanged		gene:ENSDARG00000103959	454	Unchanged
	gene:ENSDARG00000028937	98	Unchanged		gene:ENSDARG00000045513	116	Unchanged		gene:ENSDARG00000013379	370	Unchanged
	gene:ENSDARG00000036897	36	Unchanged		gene:ENSDARG00000007359	120	Unchanged		gene:ENSDARG00000040854	302	Unchanged
	gene:ENSDARG00000090854	28	Unchanged		gene:ENSDARG00000000935	731	Unchanged		gene:ENSDARG00000070441	31	Unchanged
	gene:ENSDARG00000026577	294	Unchanged		gene:ENSDARG00000089780	75	Unchanged		gene:ENSDARG00000045510	196	Unchanged
	gene:ENSDARG00000044781	189	Unchanged		gene:ENSDARG00000086457	662	Unchanged		gene:ENSDARG00000002552	451	Unchanged
	gene:ENSDARG00000013681	260	Unchanged		gene:ENSDARG00000026611	430	Unchanged		gene:ENSDARG00000079934	74	Unchanged
	gene:ENSDARG00000051851	140	Unchanged		gene:ENSDARG00000035890	187	Unchanged		gene:ENSDARG00000017115	40	Unchanged
	gene:ENSDARG00000069428	57	Unchanged		gene:ENSDARG00000061915	310	Unchanged		gene:ENSDARG00000023724	384	Unchanged
	gene:ENSDARG00000021853	43	Unchanged		gene:ENSDARG00000019326	167	Unchanged		gene:ENSDARG00000042054	83	Unchanged
	gene:ENSDARG00000057110	125	Unchanged		gene:ENSDARG00000097772	562	Unchanged		gene:ENSDARG00000057910	86	Unchanged
	gene:ENSDARG00000077788	193	Unchanged		gene:ENSDARG00000042072	152	Unchanged		gene:ENSDARG00000024654	87	Unchanged
	gene:ENSDARG00000022690	148	Unchanged		gene:ENSDARG00000001241	235	Unchanged		gene:ENSDARG00000062823	171	Unchanged
	gene:ENSDARG00000053456	73	Unchanged		gene:ENSDARG00000055078	384	Unchanged		gene:ENSDARG00000004280	225	Unchanged
	gene:ENSDARG00000067601	59	Unchanged		gene:ENSDARG00000042344	202	Unchanged		gene:ENSDARG00000015805	126	Unchanged
	gene:ENSDARG00000017658	963	Unchanged		gene:ENSDARG00000098209	172	Unchanged		gene:ENSDARG00000070704	877	Unchanged
	gene:ENSDARG00000070475	168	Unchanged		gene:ENSDARG00000075446	34	Unchanged		gene:ENSDARG00000075916	295	Unchanged
	gene:ENSDARG00000056270	287	Unchanged		gene:ENSDARG00000095300	240	Unchanged		gene:ENSDARG00000060071	266	Unchanged
	gene:ENSDARG00000012450	98	Unchanged		gene:ENSDARG00000087933	79	Unchanged		gene:ENSDARG00000055588	122	Unchanged
	gene:ENSDARG00000041853	738	Unchanged		gene:ENSDARG00000004636	33	Unchanged		gene:ENSDARG00000101886	311	Unchanged
	gene:ENSDARG00000099430	174	Unchanged		gene:ENSDARG00000073988	769	Unchanged		gene:ENSDARG00000003531	3	Unchanged
	gene:ENSDARG00000068096	479	Unchanged		gene:ENSDARG00000029928	180	Unchanged		gene:ENSDARG00000016263	1933	Unchanged
	gene:ENSDARG00000059035	54	Unchanged		gene:ENSDARG00000074804	400	Unchanged		gene:ENSDARG00000069302	280	Unchanged
	gene:ENSDARG00000059794	246	Unchanged		gene:ENSDARG00000021048	301	Unchanged		gene:ENSDARG00000076829	214	Unchanged
	gene:ENSDARG00000007250	59	Unchanged		gene:ENSDARG00000062199	157	Unchanged		gene:ENSDARG00000101029	263	Unchanged
	gene:ENSDARG00000008395	584	Unchanged		gene:ENSDARG00000010078	144	Unchanged		gene:ENSDARG00000099960	303	Unchanged
	gene:ENSDARG00000087657	193	Unchanged		gene:ENSDARG00000068231	418	Unchanged		gene:ENSDARG00000040607	346	Unchanged
	gene:ENSDARG00000017337	119	Unchanged		gene:ENSDARG00000079835	802	Unchanged		gene:ENSDARG00000073710	263	Unchanged
	gene:ENSDARG00000002720	152	Unchanged		gene:ENSDARG00000097591	110	Unchanged		gene:ENSDARG00000078383	173	Unchanged
	gene:ENSDARG00000008852	506	Unchanged		gene:ENSDARG00000042128	161	Unchanged		gene:ENSDARG00000060430	328	Unchanged
	gene:ENSDARG00000035872	151	Unchanged		gene:ENSDARG00000005154	162	Unchanged		gene:ENSDARG00000079313	11	Unchanged
	gene:ENSDARG00000060323	127	Unchanged		gene:ENSDARG00000009336	166	Unchanged		gene:ENSDARG00000074166	230	Unchanged
	gene:ENSDARG00000044362	144	Unchanged		gene:ENSDARG00000058094	218	Unchanged		gene:ENSDARG00000036855	332	Unchanged
	gene:ENSDARG00000027803	141	Unchanged		gene:ENSDARG00000017741	137	Unchanged		gene:ENSDARG00000003520	460	Unchanged
	gene:ENSDARG00000035823	263	Unchanged		gene:ENSDARG00000011462	48	Unchanged		gene:ENSDARG00000103388	693	Unchanged
	gene:ENSDARG00000011506	112	Unchanged		gene:ENSDARG00000060112	727	Unchanged		gene:ENSDARG00000088799	270	Unchanged
	gene:ENSDARG00000014244	115	Unchanged		gene:ENSDARG00000087596	681	Unchanged		gene:ENSDARG00000012953	135	Unchanged
	gene:ENSDARG00000002632	249	Unchanged		gene:ENSDARG00000099291	667	Unchanged		gene:ENSDARG00000052091	118	Unchanged
	gene:ENSDARG00000007812	1038	Unchanged		gene:ENSDARG00000028971	4	Unchanged		gene:ENSDARG00000042652	414	Unchanged
	gene:ENSDARG00000116058	262	Unchanged		gene:ENSDARG00000029569	79	Unchanged		gene:ENSDARG00000103658	124	Unchanged
	gene:ENSDARG00000075758	205	Unchanged		gene:ENSDARG00000053713	666	Unchanged		gene:ENSDARG00000057997	384	Unchanged
	gene:ENSDARG00000025808	183	Unchanged		gene:ENSDARG00000060849	624	Unchanged		gene:ENSDARG00000035905	174	Unchanged
	gene:ENSDARG00000032114	203	Unchanged		gene:ENSDARG00000069619	201	Unchanged		gene:ENSDARG00000101557	304	Unchanged
	gene:ENSDARG00000027749	153	Unchanged		gene:ENSDARG00000101018	991	Unchanged		gene:ENSDARG00000104437	69	Unchanged
	gene:ENSDARG00000005026	4141	Unchanged		gene:ENSDARG00000012840	25	Unchanged		gene:ENSDARG00000026577	294	Unchanged
	gene:ENSDARG00000006494	88	Unchanged		gene:ENSDARG00000055113	33	Unchanged		gene:ENSDARG00000041602	70	Unchanged
	gene:ENSDARG00000056130	123	Unchanged		gene:ENSDARG00000070094	134	Unchanged		gene:ENSDARG00000002949	85	Unchanged
	gene:ENSDARG00000054804	115	Unchanged		gene:ENSDARG00000010978	196	Unchanged		gene:ENSDARG00000073866	255	Unchanged
	gene:ENSDARG00000089862	570	Unchanged		gene:ENSDARG00000099199	236	Unchanged		gene:ENSDARG00000003235	13	Unchanged
	gene:ENSDARG00000102458	198	Unchanged		gene:ENSDARG00000099021	161	Unchanged		gene:ENSDARG00000038787	167	Unchanged
	gene:ENSDARG00000012672	627	Unchanged		gene:ENSDARG00000055433	233	Unchanged		gene:ENSDARG00000071881	256	Unchanged
	gene:ENSDARG00000007755	593	Unchanged		gene:ENSDARG00000032155	615	Unchanged		gene:ENSDARG00000009830	173	Unchanged
	gene:ENSDARG00000020573	292	Unchanged		gene:ENSDARG00000103980	206	Unchanged		gene:ENSDARG00000055630	252	Unchanged
	gene:ENSDARG00000062585	97	Unchanged		gene:ENSDARG00000012468	70	Unchanged		gene:ENSDARG00000015576	164	Unchanged
	gene:ENSDARG00000115862	338	Unchanged		gene:ENSDARG00000060586	23	Unchanged		gene:ENSDARG00000074282	216	Unchanged
	gene:ENSDARG00000007764	187	Unchanged		gene:ENSDARG00000033597	239	Unchanged		gene:ENSDARG00000069175	196	Unchanged
	gene:ENSDARG00000059006	204	Unchanged		gene:ENSDARG00000097302	316	Unchanged		gene:ENSDARG00000010823	298	Unchanged
	gene:ENSDARG00000045888	150	Unchanged		gene:ENSDARG00000045305	908	Unchanged		gene:ENSDARG00000005154	162	Unchanged
	gene:ENSDARG00000104904	302	Unchanged		gene:ENSDARG00000071697	503	Unchanged		gene:ENSDARG00000011094	557	Unchanged
	gene:ENSDARG00000003845	50	Unchanged		gene:ENSDARG00000007892	101	Unchanged		gene:ENSDARG00000044949	110	Unchanged
	gene:ENSDARG00000005699	211	Unchanged		gene:ENSDARG00000062823	171	Unchanged		gene:ENSDARG00000035631	90	Unchanged
	gene:ENSDARG00000055730	195	Unchanged		gene:ENSDARG00000013968	115	Unchanged		gene:ENSDARG00000018257	883	Unchanged
	gene:ENSDARG00000053652	48	Unchanged		gene:ENSDARG00000034943	176	Unchanged		gene:ENSDARG00000054423	136	Unchanged
	gene:ENSDARG00000022659	18	Unchanged		gene:ENSDARG00000087555	97	Unchanged		gene:ENSDARG00000014083	287	Unchanged
	gene:ENSDARG00000031325	518	Unchanged		gene:ENSDARG00000068650	841	Unchanged		gene:ENSDARG00000018073	9	Unchanged
	gene:ENSDARG00000079684	268	Unchanged		gene:ENSDARG00000051920	174	Unchanged		gene:ENSDARG00000058325	6	Unchanged
	gene:ENSDARG00000076128	44	Unchanged		gene:ENSDARG00000071694	258	Unchanged		gene:ENSDARG00000042341	119	Unchanged
	gene:ENSDARG00000038473	248	Unchanged		gene:ENSDARG00000057321	85	Unchanged		gene:ENSDARG00000007813	685	Unchanged
	gene:ENSDARG00000045567	87	Unchanged		gene:ENSDARG00000003144	90	Unchanged		gene:ENSDARG00000099519	87	Unchanged
	gene:ENSDARG00000060937	651	Unchanged		gene:ENSDARG00000035433	183	Unchanged		gene:ENSDARG00000031346	108	Unchanged
	gene:ENSDARG00000070702	182	Unchanged		gene:ENSDARG00000078497	238	Unchanged		gene:ENSDARG00000008454	34	Unchanged
	gene:ENSDARG00000035633	147	Unchanged		gene:ENSDARG00000061450	71	Unchanged		gene:ENSDARG00000061173	59	Unchanged
	gene:ENSDARG00000011613	251	Unchanged		gene:ENSDARG00000076179	464	Unchanged		gene:ENSDARG00000020449	180	Unchanged
	gene:ENSDARG00000075347	147	Unchanged		gene:ENSDARG00000002552	451	Unchanged		gene:ENSDARG00000062418	454	Unchanged
	gene:ENSDARG00000087226	707	Unchanged		gene:ENSDARG00000076934	76	Unchanged		gene:ENSDARG00000006314	258	Unchanged
	gene:ENSDARG00000039681	759	Unchanged		gene:ENSDARG00000074057	109	Unchanged		gene:ENSDARG00000034734	47	Unchanged
	gene:ENSDARG00000102048	114	Unchanged		gene:ENSDARG00000010279	113	Unchanged		gene:ENSDARG00000037488	55	Unchanged
	gene:ENSDARG00000010752	10	Unchanged		gene:ENSDARG00000075008	212	Unchanged		gene:ENSDARG00000056218	435	Unchanged
	gene:ENSDARG00000016706	98	Unchanged		gene:ENSDARG00000103977	12	Unchanged		gene:ENSDARG00000077926	87	Unchanged
	gene:ENSDARG00000086712	331	Unchanged		gene:ENSDARG00000070386	444	Unchanged		gene:ENSDARG00000099358	14	Unchanged
	gene:ENSDARG00000053380	463	Unchanged		gene:ENSDARG00000099679	305	Unchanged		gene:ENSDARG00000069706	83	Unchanged
	gene:ENSDARG00000101903	523	Unchanged		gene:ENSDARG00000045510	196	Unchanged		gene:ENSDARG00000075113	315	Unchanged
	gene:ENSDARG00000030830	315	Unchanged		gene:ENSDARG00000059933	658	Unchanged		gene:ENSDARG00000022466	295	Unchanged
	gene:ENSDARG00000014083	287	Unchanged		gene:ENSDARG00000060767	141	Unchanged		gene:ENSDARG00000009771	184	Unchanged
	gene:ENSDARG00000008383	196	Unchanged		gene:ENSDARG00000006253	8	Unchanged		gene:ENSDARG00000076439	289	Unchanged
	gene:ENSDARG00000007566	211	Unchanged		gene:ENSDARG00000027345	293	Unchanged		gene:ENSDARG00000070618	115	Unchanged
	gene:ENSDARG00000040277	117	Unchanged		gene:ENSDARG00000078313	413	Unchanged		gene:ENSDARG00000042642	224	Unchanged
	gene:ENSDARG00000004311	126	Unchanged		gene:ENSDARG00000058221	18	Unchanged		gene:ENSDARG00000055536	21	Unchanged
	gene:ENSDARG00000103893	166	Unchanged		gene:ENSDARG00000077639	353	Unchanged		gene:ENSDARG00000102419	114	Unchanged
	gene:ENSDARG00000013079	111	Unchanged		gene:ENSDARG00000057983	415	Unchanged		gene:ENSDARG00000074242	141	Unchanged
	gene:ENSDARG00000102195	136	Unchanged		gene:ENSDARG00000032256	1904	Unchanged		gene:ENSDARG00000090454	44	Unchanged
	gene:ENSDARG00000005536	237	Unchanged		gene:ENSDARG00000074410	192	Unchanged		gene:ENSDARG00000015653	135	Unchanged
	gene:ENSDARG00000103364	104	Unchanged		gene:ENSDARG00000095295	802	Unchanged		gene:ENSDARG00000098666	75	Unchanged
	gene:ENSDARG00000032431	199	Unchanged		gene:ENSDARG00000020079	144	Unchanged		gene:ENSDARG00000077284	686	Unchanged
	gene:ENSDARG00000069099	261	Unchanged		gene:ENSDARG00000100349	572	Unchanged		gene:ENSDARG00000042927	682	Unchanged
	gene:ENSDARG00000031100	440	Unchanged		gene:ENSDARG00000010965	127	Unchanged		gene:ENSDARG00000060442	740	Unchanged
	gene:ENSDARG00000068175	125	Unchanged		gene:ENSDARG00000101900	189	Unchanged		gene:ENSDARG00000019250	64	Unchanged
	gene:ENSDARG00000046098	270	Unchanged		gene:ENSDARG00000022730	129	Unchanged		gene:ENSDARG00000075314	94	Unchanged
	gene:ENSDARG00000078686	96	Unchanged		gene:ENSDARG00000007886	177	Unchanged		gene:ENSDARG00000007745	82	Unchanged
	gene:ENSDARG00000074686	578	Unchanged		gene:ENSDARG00000003520	460	Unchanged		gene:ENSDARG00000012818	875	Unchanged
	gene:ENSDARG00000058533	145	Unchanged		gene:ENSDARG00000003872	213	Unchanged		gene:ENSDARG00000088560	251	Unchanged
	gene:ENSDARG00000016999	829	Unchanged		gene:ENSDARG00000026024	520	Unchanged		gene:ENSDARG00000037846	162	Unchanged
	gene:ENSDARG00000070723	315	Unchanged		gene:ENSDARG00000059064	37	Unchanged		gene:ENSDARG00000000747	42	Unchanged
	gene:ENSDARG00000103594	1952	Unchanged		gene:ENSDARG00000060338	75	Unchanged		gene:ENSDARG00000018936	254	Unchanged
	gene:ENSDARG00000017272	126	Unchanged		gene:ENSDARG00000039093	138	Unchanged		gene:ENSDARG00000038802	346	Unchanged
	gene:ENSDARG00000006766	162	Unchanged		gene:ENSDARG00000045815	109	Unchanged		gene:ENSDARG00000014680	14	Unchanged
	gene:ENSDARG00000062987	97	Unchanged		gene:ENSDARG00000018903	104	Unchanged		gene:ENSDARG00000005108	888	Unchanged
	gene:ENSDARG00000090716	250	Unchanged		gene:ENSDARG00000070449	268	Unchanged		gene:ENSDARG00000016867	159	Unchanged
	gene:ENSDARG00000098361	187	Unchanged		gene:ENSDARG00000103902	236	Unchanged		gene:ENSDARG00000100499	487	Unchanged
	gene:ENSDARG00000012261	141	Unchanged		gene:ENSDARG00000024195	129	Unchanged		gene:ENSDARG00000062272	14	Unchanged
	gene:ENSDARG00000038308	271	Unchanged		gene:ENSDARG00000001470	44	Unchanged		gene:ENSDARG00000103403	179	Unchanged
	gene:ENSDARG00000056966	266	Unchanged		gene:ENSDARG00000018542	208	Unchanged		gene:ENSDARG00000010437	185	Unchanged
	gene:ENSDARG00000069360	257	Unchanged		gene:ENSDARG00000005867	90	Unchanged		gene:ENSDARG00000012407	386	Unchanged
	gene:ENSDARG00000041332	916	Unchanged		gene:ENSDARG00000000394	250	Unchanged		gene:ENSDARG00000037935	210	Unchanged
	gene:ENSDARG00000017034	107	Unchanged		gene:ENSDARG00000030700	347	Unchanged		gene:ENSDARG00000022813	407	Unchanged
	gene:ENSDARG00000057100	67	Unchanged		gene:ENSDARG00000089413	190	Unchanged		gene:ENSDARG00000076920	7	Unchanged
	gene:ENSDARG00000077926	87	Unchanged		gene:ENSDARG00000070618	115	Unchanged		gene:ENSDARG00000099049	164	Unchanged
	gene:ENSDARG00000045878	223	Unchanged		gene:ENSDARG00000059654	130	Unchanged		gene:ENSDARG00000089791	206	Unchanged
	gene:ENSDARG00000052182	419	Unchanged		gene:ENSDARG00000098857	204	Unchanged		gene:ENSDARG00000032552	296	Unchanged
	gene:ENSDARG00000059983	97	Unchanged		gene:ENSDARG00000042031	117	Unchanged		gene:ENSDARG00000105142	171	Unchanged
	gene:ENSDARG00000104049	244	Unchanged		gene:ENSDARG00000013861	218	Unchanged		gene:ENSDARG00000075559	444	Unchanged
	gene:ENSDARG00000078386	4	Unchanged		gene:ENSDARG00000027803	141	Unchanged		gene:ENSDARG00000039996	275	Unchanged
	gene:ENSDARG00000007960	162	Unchanged		gene:ENSDARG00000038976	333	Unchanged		gene:ENSDARG00000089862	570	Unchanged
	gene:ENSDARG00000101999	6	Unchanged		gene:ENSDARG00000009953	534	Unchanged		gene:ENSDARG00000076801	249	Unchanged
	gene:ENSDARG00000029292	205	Unchanged		gene:ENSDARG00000058212	12	Unchanged		gene:ENSDARG00000021439	128	Unchanged
	gene:ENSDARG00000022213	98	Unchanged		gene:ENSDARG00000015392	95	Unchanged		gene:ENSDARG00000060252	49	Unchanged
	gene:ENSDARG00000001241	235	Unchanged		gene:ENSDARG00000045297	53	Unchanged		gene:ENSDARG00000052455	272	Unchanged
	gene:ENSDARG00000059406	77	Unchanged		gene:ENSDARG00000010481	116	Unchanged		gene:ENSDARG00000087869	457	Unchanged
	gene:ENSDARG00000033965	318	Unchanged		gene:ENSDARG00000076752	28	Unchanged		gene:ENSDARG00000021975	47	Unchanged
	gene:ENSDARG00000056479	226	Unchanged		gene:ENSDARG00000030753	583	Unchanged		gene:ENSDARG00000061862	228	Unchanged
	gene:ENSDARG00000102153	382	Unchanged		gene:ENSDARG00000061738	247	Unchanged		gene:ENSDARG00000077461	179	Unchanged
	gene:ENSDARG00000102736	54	Unchanged		gene:ENSDARG00000099528	73	Unchanged		gene:ENSDARG00000057110	125	Unchanged
	gene:ENSDARG00000038694	237	Unchanged		gene:ENSDARG00000011819	84	Unchanged		gene:ENSDARG00000045789	465	Unchanged
	gene:ENSDARG00000076228	457	Unchanged		gene:ENSDARG00000018296	330	Unchanged		gene:ENSDARG00000024564	204	Unchanged
	gene:ENSDARG00000057867	374	Unchanged		gene:ENSDARG00000040287	151	Unchanged		gene:ENSDARG00000059809	22	Unchanged
	gene:ENSDARG00000014976	18	Unchanged		gene:ENSDARG00000101260	75	Unchanged		gene:ENSDARG00000006683	33	Unchanged
	gene:ENSDARG00000045900	66	Unchanged		gene:ENSDARG00000079949	678	Unchanged		gene:ENSDARG00000002792	169	Unchanged
	gene:ENSDARG00000077264	7	Unchanged		gene:ENSDARG00000003084	420	Unchanged		gene:ENSDARG00000055889	229	Unchanged
	gene:ENSDARG00000043928	42	Unchanged		gene:ENSDARG00000007813	685	Unchanged		gene:ENSDARG00000052747	14	Unchanged
	gene:ENSDARG00000031495	200	Unchanged		gene:ENSDARG00000006487	167	Unchanged		gene:ENSDARG00000052190	34	Unchanged
	gene:ENSDARG00000056717	279	Unchanged		gene:ENSDARG00000070416	154	Unchanged		gene:ENSDARG00000067958	183	Unchanged
	gene:ENSDARG00000090788	88	Unchanged		gene:ENSDARG00000032951	409	Unchanged		gene:ENSDARG00000051920	174	Unchanged
	gene:ENSDARG00000007216	66	Unchanged		gene:ENSDARG00000017422	178	Unchanged		gene:ENSDARG00000018782	86	Unchanged
	gene:ENSDARG00000055395	102	Unchanged		gene:ENSDARG00000061759	237	Unchanged		gene:ENSDARG00000027016	500	Unchanged
	gene:ENSDARG00000078430	429	Unchanged		gene:ENSDARG00000060323	127	Unchanged		gene:ENSDARG00000055538	326	Unchanged
	gene:ENSDARG00000058693	72	Unchanged		gene:ENSDARG00000063182	463	Unchanged		gene:ENSDARG00000074955	458	Unchanged
	gene:ENSDARG00000078894	142	Unchanged		gene:ENSDARG00000090152	5	Unchanged		gene:ENSDARG00000102199	350	Unchanged
	gene:ENSDARG00000096797	133	Unchanged		gene:ENSDARG00000040158	151	Unchanged		gene:ENSDARG00000005374	337	Unchanged
	gene:ENSDARG00000029445	210	Unchanged		gene:ENSDARG00000032327	123	Unchanged		gene:ENSDARG00000042467	278	Unchanged
	gene:ENSDARG00000063596	128	Unchanged		gene:ENSDARG00000024564	204	Unchanged		gene:ENSDARG00000095743	58	Unchanged
	gene:ENSDARG00000070560	121	Unchanged		gene:ENSDARG00000006332	110	Unchanged		gene:ENSDARG00000004261	105	Unchanged
	gene:ENSDARG00000028198	22	Unchanged		gene:ENSDARG00000018111	9	Unchanged		gene:ENSDARG00000008639	160	Unchanged
	gene:ENSDARG00000031261	50	Unchanged		gene:ENSDARG00000015863	499	Unchanged		gene:ENSDARG00000039830	164	Unchanged
	gene:ENSDARG00000016399	162	Unchanged		gene:ENSDARG00000041363	53	Unchanged		gene:ENSDARG00000001888	462	Unchanged
	gene:ENSDARG00000104656	94	Unchanged		gene:ENSDARG00000074533	477	Unchanged		gene:ENSDARG00000061690	304	Unchanged
	gene:ENSDARG00000007818	340	Unchanged		gene:ENSDARG00000018494	71	Unchanged		gene:ENSDARG00000010792	384	Unchanged
	gene:ENSDARG00000045036	461	Unchanged		gene:ENSDARG00000044142	72	Unchanged		gene:ENSDARG00000014898	273	Unchanged
	gene:ENSDARG00000099079	161	Unchanged		gene:ENSDARG00000098349	140	Unchanged		gene:ENSDARG00000071524	1096	Unchanged
	gene:ENSDARG00000017168	305	Unchanged		gene:ENSDARG00000101914	409	Unchanged		gene:ENSDARG00000100359	727	Unchanged
	gene:ENSDARG00000103929	555	Unchanged		gene:ENSDARG00000089340	627	Unchanged		gene:ENSDARG00000029291	161	Unchanged
	gene:ENSDARG00000116052	100	Unchanged		gene:ENSDARG00000039363	209	Unchanged		gene:ENSDARG00000074686	578	Unchanged
	gene:ENSDARG00000076542	239	Unchanged		gene:ENSDARG00000071087	172	Unchanged		gene:ENSDARG00000041394	319	Unchanged
	gene:ENSDARG00000099122	55	Unchanged		gene:ENSDARG00000095046	160	Unchanged		gene:ENSDARG00000003205	207	Unchanged
	gene:ENSDARG00000101322	107	Unchanged		gene:ENSDARG00000025269	114	Unchanged		gene:ENSDARG00000074667	425	Unchanged
	gene:ENSDARG00000069893	518	Unchanged		gene:ENSDARG00000056741	224	Unchanged		gene:ENSDARG00000016058	279	Unchanged
	gene:ENSDARG00000038847	152	Unchanged		gene:ENSDARG00000100773	235	Unchanged		gene:ENSDARG00000103791	39	Unchanged
	gene:ENSDARG00000074225	108	Unchanged		gene:ENSDARG00000056550	487	Unchanged		gene:ENSDARG00000043179	226	Unchanged
	gene:ENSDARG00000097902	673	Unchanged		gene:ENSDARG00000013078	144	Unchanged		gene:ENSDARG00000068755	24	Unchanged
	gene:ENSDARG00000098242	185	Unchanged		gene:ENSDARG00000027418	53	Unchanged		gene:ENSDARG00000060917	140	Unchanged
	gene:ENSDARG00000058638	353	Unchanged		gene:ENSDARG00000063726	750	Unchanged		gene:ENSDARG00000028715	626	Unchanged
	gene:ENSDARG00000013582	959	Unchanged		gene:ENSDARG00000105098	498	Unchanged		gene:ENSDARG00000078333	91	Unchanged
	gene:ENSDARG00000056985	479	Unchanged		gene:ENSDARG00000037099	155	Unchanged		gene:ENSDARG00000019008	88	Unchanged
	gene:ENSDARG00000025212	691	Unchanged		gene:ENSDARG00000067669	5	Unchanged		gene:ENSDARG00000100088	316	Unchanged
	gene:ENSDARG00000035598	152	Unchanged		gene:ENSDARG00000045528	550	Unchanged		gene:ENSDARG00000039459	128	Unchanged
	gene:ENSDARG00000078567	74	Unchanged		gene:ENSDARG00000058679	100	Unchanged		gene:ENSDARG00000034427	124	Unchanged
	gene:ENSDARG00000074588	73	Unchanged		gene:ENSDARG00000102394	77	Unchanged		gene:ENSDARG00000037259	82	Unchanged
	gene:ENSDARG00000021702	242	Unchanged		gene:ENSDARG00000094542	162	Unchanged		gene:ENSDARG00000013128	465	Unchanged
	gene:ENSDARG00000013078	144	Unchanged		gene:ENSDARG00000092483	81	Unchanged		gene:ENSDARG00000094590	544	Unchanged
	gene:ENSDARG00000009950	283	Unchanged		gene:ENSDARG00000026519	253	Unchanged		gene:ENSDARG00000011583	369	Unchanged
	gene:ENSDARG00000013802	135	Unchanged		gene:ENSDARG00000009567	20	Unchanged		gene:ENSDARG00000024219	182	Unchanged
	gene:ENSDARG00000006408	164	Unchanged		gene:ENSDARG00000105206	95	Unchanged		gene:ENSDARG00000052842	54	Unchanged
	gene:ENSDARG00000014986	214	Unchanged		gene:ENSDARG00000098627	224	Unchanged		gene:ENSDARG00000036056	222	Unchanged
	gene:ENSDARG00000028816	122	Unchanged		gene:ENSDARG00000007722	256	Unchanged		gene:ENSDARG00000016016	154	Unchanged
	gene:ENSDARG00000017835	569	Unchanged		gene:ENSDARG00000003213	201	Unchanged		gene:ENSDARG00000092136	152	Unchanged
	gene:ENSDARG00000043137	7	Unchanged		gene:ENSDARG00000012946	144	Unchanged		gene:ENSDARG00000042777	29	Unchanged
	gene:ENSDARG00000068148	86	Unchanged		gene:ENSDARG00000105159	553	Unchanged		gene:ENSDARG00000034293	388	Unchanged
	gene:ENSDARG00000030583	107	Unchanged		gene:ENSDARG00000015422	228	Unchanged		gene:ENSDARG00000063155	344	Unchanged
	gene:ENSDARG00000045373	377	Unchanged		gene:ENSDARG00000091234	18	Unchanged		gene:ENSDARG00000077830	253	Unchanged
	gene:ENSDARG00000040287	151	Unchanged		gene:ENSDARG00000070674	167	Unchanged		gene:ENSDARG00000045359	992	Unchanged
	gene:ENSDARG00000105748	249	Unchanged		gene:ENSDARG00000006527	320	Unchanged		gene:ENSDARG00000098075	104	Unchanged
	gene:ENSDARG00000003899	297	Unchanged		gene:ENSDARG00000020363	209	Unchanged		gene:ENSDARG00000038905	266	Unchanged
	gene:ENSDARG00000059870	79	Unchanged		gene:ENSDARG00000036063	361	Unchanged		gene:ENSDARG00000090337	122	Unchanged
	gene:ENSDARG00000029768	280	Unchanged		gene:ENSDARG00000039996	275	Unchanged		gene:ENSDARG00000059581	555	Unchanged
	gene:ENSDARG00000010411	596	Unchanged		gene:ENSDARG00000051754	8	Unchanged		gene:ENSDARG00000021681	124	Unchanged
	gene:ENSDARG00000012674	187	Unchanged		gene:ENSDARG00000043898	177	Unchanged		gene:ENSDARG00000099786	155	Unchanged
	gene:ENSDARG00000003984	582	Unchanged		gene:ENSDARG00000024478	263	Unchanged		gene:ENSDARG00000063588	222	Unchanged
	gene:ENSDARG00000099458	8	Unchanged		gene:ENSDARG00000098906	377	Unchanged		gene:ENSDARG00000098652	36	Unchanged
	gene:ENSDARG00000006094	108	Unchanged		gene:ENSDARG00000096714	141	Unchanged		gene:ENSDARG00000079994	363	Unchanged
	gene:ENSDARG00000068179	171	Unchanged		gene:ENSDARG00000062148	164	Unchanged		gene:ENSDARG00000044575	192	Unchanged
	gene:ENSDARG00000021112	903	Unchanged		gene:ENSDARG00000071906	173	Unchanged		gene:ENSDARG00000020913	12	Unchanged
	gene:ENSDARG00000053466	7	Unchanged		gene:ENSDARG00000033899	177	Unchanged		gene:ENSDARG00000011932	643	Unchanged
	gene:ENSDARG00000005651	365	Unchanged		gene:ENSDARG00000030241	218	Unchanged		gene:ENSDARG00000036629	21	Unchanged
	gene:ENSDARG00000077237	180	Unchanged		gene:ENSDARG00000012625	351	Unchanged		gene:ENSDARG00000056517	18	Unchanged
	gene:ENSDARG00000060101	14	Unchanged		gene:ENSDARG00000013058	72	Unchanged		gene:ENSDARG00000069386	450	Unchanged
	gene:ENSDARG00000040192	219	Unchanged		gene:ENSDARG00000058022	36	Unchanged		gene:ENSDARG00000028559	207	Unchanged
	gene:ENSDARG00000063670	71	Unchanged		gene:ENSDARG00000019897	510	Unchanged		gene:ENSDARG00000046132	84	Unchanged
	gene:ENSDARG00000071906	173	Unchanged		gene:ENSDARG00000056141	241	Unchanged		gene:ENSDARG00000063229	2516	Unchanged
	gene:ENSDARG00000041361	162	Unchanged		gene:ENSDARG00000115205	98	Unchanged		gene:ENSDARG00000063032	126	Unchanged
	gene:ENSDARG00000055629	582	Unchanged		gene:ENSDARG00000103732	450	Unchanged		gene:ENSDARG00000089243	99	Unchanged
	gene:ENSDARG00000017093	182	Unchanged		gene:ENSDARG00000007760	30	Unchanged		gene:ENSDARG00000070052	399	Unchanged
	gene:ENSDARG00000043493	218	Unchanged		gene:ENSDARG00000029445	210	Unchanged		gene:ENSDARG00000059646	106	Unchanged
	gene:ENSDARG00000075252	136	Unchanged		gene:ENSDARG00000070573	235	Unchanged		gene:ENSDARG00000003068	125	Unchanged
	gene:ENSDARG00000007494	508	Unchanged		gene:ENSDARG00000038865	68	Unchanged		gene:ENSDARG00000079723	181	Unchanged
	gene:ENSDARG00000009830	173	Unchanged		gene:ENSDARG00000035565	507	Unchanged		gene:ENSDARG00000070390	514	Unchanged
	gene:ENSDARG00000075113	315	Unchanged		gene:ENSDARG00000086126	140	Unchanged		gene:ENSDARG00000040401	133	Unchanged
	gene:ENSDARG00000059911	717	Unchanged		gene:ENSDARG00000052859	233	Unchanged		gene:ENSDARG00000033361	216	Unchanged
	gene:ENSDARG00000037943	118	Unchanged		gene:ENSDARG00000057138	50	Unchanged		gene:ENSDARG00000063167	260	Unchanged
	gene:ENSDARG00000101474	31	Unchanged		gene:ENSDARG00000004745	268	Unchanged		gene:ENSDARG00000007413	308	Unchanged
	gene:ENSDARG00000024026	28	Unchanged		gene:ENSDARG00000069241	69	Unchanged		gene:ENSDARG00000023330	152	Unchanged
	gene:ENSDARG00000012591	227	Unchanged		gene:ENSDARG00000014333	131	Unchanged		gene:ENSDARG00000019103	135	Unchanged
	gene:ENSDARG00000042031	117	Unchanged		gene:ENSDARG00000037551	30	Unchanged		gene:ENSDARG00000031981	145	Unchanged
	gene:ENSDARG00000020960	102	Unchanged		gene:ENSDARG00000007127	77	Unchanged		gene:ENSDARG00000099972	31	Unchanged
	gene:ENSDARG00000051916	127	Unchanged		gene:ENSDARG00000040455	142	Unchanged		gene:ENSDARG00000097281	114	Unchanged
	gene:ENSDARG00000014577	129	Unchanged		gene:ENSDARG00000016477	34	Unchanged		gene:ENSDARG00000061454	686	Unchanged
	gene:ENSDARG00000054362	563	Unchanged		gene:ENSDARG00000016875	1	Unchanged		gene:ENSDARG00000052975	116	Unchanged
	gene:ENSDARG00000102160	107	Unchanged		gene:ENSDARG00000045518	246	Unchanged		gene:ENSDARG00000101234	172	Unchanged
	gene:ENSDARG00000101309	44	Unchanged		gene:ENSDARG00000003217	905	Unchanged		gene:ENSDARG00000074730	234	Unchanged
	gene:ENSDARG00000007241	197	Unchanged		gene:ENSDARG00000102349	113	Unchanged		gene:ENSDARG00000086735	652	Unchanged
	gene:ENSDARG00000102184	99	Unchanged		gene:ENSDARG00000014565	233	Unchanged		gene:ENSDARG00000070012	158	Unchanged
	gene:ENSDARG00000043624	64	Unchanged		gene:ENSDARG00000069745	148	Unchanged		gene:ENSDARG00000059983	97	Unchanged
	gene:ENSDARG00000042751	275	Unchanged		gene:ENSDARG00000058861	107	Unchanged		gene:ENSDARG00000008107	397	Unchanged
	gene:ENSDARG00000060256	57	Unchanged		gene:ENSDARG00000063194	544	Unchanged		gene:ENSDARG00000029501	96	Unchanged
	gene:ENSDARG00000077804	93	Unchanged		gene:ENSDARG00000010487	181	Unchanged		gene:ENSDARG00000015427	274	Unchanged
	gene:ENSDARG00000002758	259	Unchanged		gene:ENSDARG00000061294	248	Unchanged		gene:ENSDARG00000105206	95	Unchanged
	gene:ENSDARG00000103522	388	Unchanged		gene:ENSDARG00000062651	42	Unchanged		gene:ENSDARG00000092693	174	Unchanged
	gene:ENSDARG00000077013	115	Unchanged		gene:ENSDARG00000103606	737	Unchanged		gene:ENSDARG00000116765	199	Unchanged
	gene:ENSDARG00000041363	53	Unchanged		gene:ENSDARG00000035678	73	Unchanged		gene:ENSDARG00000036510	766	Unchanged
	gene:ENSDARG00000043250	556	Unchanged		gene:ENSDARG00000059581	555	Unchanged		gene:ENSDARG00000003699	448	Unchanged
	gene:ENSDARG00000019526	147	Unchanged		gene:ENSDARG00000068830	76	Unchanged		gene:ENSDARG00000054501	173	Unchanged
	gene:ENSDARG00000074915	41	Unchanged		gene:ENSDARG00000070097	130	Unchanged		gene:ENSDARG00000058062	97	Unchanged
	gene:ENSDARG00000058528	230	Unchanged		gene:ENSDARG00000044584	217	Unchanged		gene:ENSDARG00000052386	231	Unchanged
	gene:ENSDARG00000071031	102	Unchanged		gene:ENSDARG00000104765	238	Unchanged		gene:ENSDARG00000077361	573	Unchanged
	gene:ENSDARG00000037852	13	Unchanged		gene:ENSDARG00000068478	681	Unchanged		gene:ENSDARG00000016904	115	Unchanged
	gene:ENSDARG00000091768	212	Unchanged		gene:ENSDARG00000096631	142	Unchanged		gene:ENSDARG00000076092	180	Unchanged
	gene:ENSDARG00000074889	17	Unchanged		gene:ENSDARG00000039424	207	Unchanged		gene:ENSDARG00000074238	537	Unchanged
	gene:ENSDARG00000038576	167	Unchanged		gene:ENSDARG00000045373	377	Unchanged		gene:ENSDARG00000022378	267	Unchanged
	gene:ENSDARG00000102632	78	Unchanged		gene:ENSDARG00000026484	163	Unchanged		gene:ENSDARG00000043816	278	Unchanged
	gene:ENSDARG00000037998	111	Unchanged		gene:ENSDARG00000104225	87	Unchanged		gene:ENSDARG00000059853	171	Unchanged
	gene:ENSDARG00000033489	177	Unchanged		gene:ENSDARG00000054823	128	Unchanged		gene:ENSDARG00000104889	152	Unchanged
	gene:ENSDARG00000011862	4	Unchanged		gene:ENSDARG00000075543	347	Unchanged		gene:ENSDARG00000017606	284	Unchanged
	gene:ENSDARG00000074702	159	Unchanged		gene:ENSDARG00000002344	133	Unchanged		gene:ENSDARG00000035952	186	Unchanged
	gene:ENSDARG00000078433	6	Unchanged		gene:ENSDARG00000056152	88	Unchanged		gene:ENSDARG00000104223	74	Unchanged
	gene:ENSDARG00000011921	1	Unchanged		gene:ENSDARG00000018425	889	Unchanged		gene:ENSDARG00000101074	216	Unchanged
	gene:ENSDARG00000006754	158	Unchanged		gene:ENSDARG00000061255	16	Unchanged		gene:ENSDARG00000041232	63	Unchanged
	gene:ENSDARG00000093240	626	Unchanged		gene:ENSDARG00000037919	591	Unchanged		gene:ENSDARG00000028431	189	Unchanged
	gene:ENSDARG00000008503	319	Unchanged		gene:ENSDARG00000028715	626	Unchanged		gene:ENSDARG00000092123	284	Unchanged
	gene:ENSDARG00000042894	172	Unchanged		gene:ENSDARG00000030289	206	Unchanged		gene:ENSDARG00000063385	52	Unchanged
	gene:ENSDARG00000063588	222	Unchanged		gene:ENSDARG00000029639	35	Unchanged		gene:ENSDARG00000063242	32	Unchanged
	gene:ENSDARG00000045463	401	Unchanged		gene:ENSDARG00000062467	284	Unchanged		gene:ENSDARG00000057688	140	Unchanged
	gene:ENSDARG00000062192	5	Unchanged		gene:ENSDARG00000101886	311	Unchanged		gene:ENSDARG00000004392	73	Unchanged
	gene:ENSDARG00000076330	399	Unchanged		gene:ENSDARG00000077842	1235	Unchanged		gene:ENSDARG00000042322	410	Unchanged
	gene:ENSDARG00000026281	93	Unchanged		gene:ENSDARG00000056338	90	Unchanged		gene:ENSDARG00000083189	38	Unchanged
	gene:ENSDARG00000079131	267	Unchanged		gene:ENSDARG00000069893	518	Unchanged		gene:ENSDARG00000061081	250	Unchanged
	gene:ENSDARG00000019062	147	Unchanged		gene:ENSDARG00000025420	54	Unchanged		gene:ENSDARG00000088238	236	Unchanged
	gene:ENSDARG00000068596	200	Unchanged		gene:ENSDARG00000103802	216	Unchanged		gene:ENSDARG00000016470	119	Unchanged
	gene:ENSDARG00000004167	10	Unchanged		gene:ENSDARG00000058237	49	Unchanged		gene:ENSDARG00000021509	359	Unchanged
	gene:ENSDARG00000016238	98	Unchanged		gene:ENSDARG00000025693	199	Unchanged		gene:ENSDARG00000012495	61	Unchanged
	gene:ENSDARG00000037188	656	Unchanged		gene:ENSDARG00000093240	626	Unchanged		gene:ENSDARG00000006609	436	Unchanged
	gene:ENSDARG00000059226	310	Unchanged		gene:ENSDARG00000078500	208	Unchanged		gene:ENSDARG00000026829	257	Unchanged
	gene:ENSDARG00000023724	384	Unchanged		gene:ENSDARG00000100396	297	Unchanged		gene:ENSDARG00000004525	285	Unchanged
	gene:ENSDARG00000004830	196	Unchanged		gene:ENSDARG00000035957	75	Unchanged		gene:ENSDARG00000021896	945	Unchanged
	gene:ENSDARG00000068193	120	Unchanged		gene:ENSDARG00000078751	88	Unchanged		gene:ENSDARG00000063574	174	Unchanged
[truncated: 1,115 more rows]

## Sheet: S13C Table
	Oogenesis				Eggs				Embyogenesis
	Gene	Length	DEGs		Gene	Length	DEGs		Gene	Length	DEGs
[truncated: 2,640 more rows]

## Sheet: S13D Table
	Oogenesis				Eggs				Embyogenesis
[truncated: 2,641 more rows]
