# Supplementary material for: Zebrafish Ski7 tunes RNA levels during the oocyte-to-embryo transition
Source: PLoS Genet. 2021 Feb 18;17(2):e1009390. doi: 10.1371/journal.pgen.1009390 (PMC7924785; doi:10.1371/journal.pgen.1009390)
Supplement: S14 Table — Codon adaptation index values of up-regulated (A), down-regulated (B), and unchanged (C) genes on every period. (XLSX) [file pgen.1009390.s028.xlsx]

## Sheet: S14A Table
Upregulated
	Oogenesis						Eggs						Embryogenesis
	NAME	CAI	eCAI	NORMALIZED	SIGNIFICANCE (95 %)		NAME	CAI	eCAI	NORMALIZED	SIGNIFICANCE (95 %)		NAME	CAI	eCAI	NORMALIZED	SIGNIFICANCE (95 %)
	transcript:ENSDART00000020409(-)	0.788	0.779	1.01155	*		transcript:ENSDART00000172235(-)	0.818	0.737	1.10991	*		transcript:ENSDART00000103850(+)	0.791	0.742	1.06604	*
	transcript:ENSDART00000113954(+)	0.802	0.773	1.03752	*		transcript:ENSDART00000013264(-)	0.817	0.792	1.03157	*		transcript:ENSDART00000022307(+)	0.816	0.745	1.0953	*
	transcript:ENSDART00000134626(+)	0.775	0.746	1.03887	*		transcript:ENSDART00000143628(-)	0.759	0.732	1.03689	*		transcript:ENSDART00000017679(+)	0.815	0.783	1.04087	*
	transcript:ENSDART00000114449(+)	0.781	0.75	1.04133	*		transcript:ENSDART00000127838(-)	0.782	0.75	1.04267	*		transcript:ENSDART00000057044(-)	0.806	0.759	1.06192	*
	transcript:ENSDART00000181077(+)	0.804	0.758	1.06069	*		transcript:ENSDART00000017679(+)	0.815	0.783	1.04087	*		transcript:ENSDART00000049572(-)	0.807	0.742	1.0876	*
	transcript:ENSDART00000113101(-)	0.809	0.773	1.04657	*		transcript:ENSDART00000146258(-)	0.804	0.767	1.04824	*		transcript:ENSDART00000132555(+)	0.799	0.754	1.05968	*
	transcript:ENSDART00000161597(+)	0.763	0.75	1.01733	*		transcript:ENSDART00000148701(+)	0.81	0.761	1.06439	*		transcript:ENSDART00000143474(-)	0.786	0.773	1.01682	*
	transcript:ENSDART00000101667(-)	0.806	0.762	1.05774	*		transcript:ENSDART00000131954(+)	0.783	0.763	1.02621	*		transcript:ENSDART00000012842(+)	0.842	0.764	1.10209	*
	transcript:ENSDART00000192352(+)	0.795	0.767	1.03651	*		transcript:ENSDART00000101306(+)	0.839	0.771	1.0882	*		transcript:ENSDART00000014970(+)	0.81	0.767	1.05606	*
	transcript:ENSDART00000055709(-)	0.756	0.779	0.970475	ns		transcript:ENSDART00000073746(-)	0.813	0.773	1.05175	*		transcript:ENSDART00000164016(-)	0.839	0.78	1.07564	*
	transcript:ENSDART00000041728(-)	0.802	0.765	1.04837	*		transcript:ENSDART00000114083(+)	0.835	0.776	1.07603	*		transcript:ENSDART00000020680(+)	0.815	0.76	1.07237	*
	transcript:ENSDART00000124562(-)	0.791	0.74	1.06892	*		transcript:ENSDART00000124833(+)	0.796	0.76	1.04737	*		transcript:ENSDART00000108838(+)	0.852	0.795	1.0717	*
	transcript:ENSDART00000129027(-)	0.79	0.765	1.03268	*		transcript:ENSDART00000143474(-)	0.786	0.771	1.01946	*		transcript:ENSDART00000073777(+)	0.797	0.764	1.04319	*
	transcript:ENSDART00000017052(-)	0.817	0.776	1.05284	*		transcript:ENSDART00000188136(-)	0.834	0.771	1.08171	*		transcript:ENSDART00000036090(-)	0.844	0.772	1.09326	*
	transcript:ENSDART00000021083(-)	0.789	0.772	1.02202	*		transcript:ENSDART00000159412(-)	0.836	0.786	1.06361	*		transcript:ENSDART00000190606(-)	0.807	0.78	1.03462	*
	transcript:ENSDART00000041515(-)	0.726	0.727	0.998624	ns		transcript:ENSDART00000036090(-)	0.844	0.772	1.09326	*		transcript:ENSDART00000161887(+)	0.819	0.757	1.0819	*
	transcript:ENSDART00000040926(+)	0.801	0.778	1.02956	*		transcript:ENSDART00000113162(-)	0.826	0.77	1.07273	*		transcript:ENSDART00000170872(+)	0.862	0.782	1.1023	*
	transcript:ENSDART00000139073(-)	0.793	0.754	1.05172	*		transcript:ENSDART00000185493(+)	0.831	0.769	1.08062	*		transcript:ENSDART00000140869(+)	0.835	0.781	1.06914	*
	transcript:ENSDART00000134630(-)	0.781	0.754	1.03581	*		transcript:ENSDART00000163702(-)	0.778	0.758	1.02639	*		transcript:ENSDART00000093148(-)	0.832	0.771	1.07912	*
	transcript:ENSDART00000112084(-)	0.763	0.74	1.03108	*		transcript:ENSDART00000142714(-)	0.782	0.74	1.05676	*		transcript:ENSDART00000158390(-)	0.83	0.777	1.06821	*
	transcript:ENSDART00000161904(+)	0.843	0.776	1.08634	*		transcript:ENSDART00000064866(+)	0.832	0.772	1.07772	*		transcript:ENSDART00000121537(-)	0.809	0.764	1.0589	*
	transcript:ENSDART00000132691(+)	0.763	0.752	1.01463	*		transcript:ENSDART00000064613(-)	0.811	0.768	1.05599	*		transcript:ENSDART00000050762(-)	0.833	0.778	1.07069	*
	transcript:ENSDART00000157696(+)	0.782	0.769	1.01691	*		transcript:ENSDART00000132207(-)	0.741	0.704	1.05256	*		transcript:ENSDART00000189292(-)	0.817	0.76	1.075	*
	transcript:ENSDART00000109138(+)	0.789	0.767	1.02868	*		transcript:ENSDART00000022170(+)	0.8	0.744	1.07527	*		transcript:ENSDART00000166445(+)	0.819	0.768	1.06641	*
	transcript:ENSDART00000136649(-)	0.753	0.741	1.01619	*		transcript:ENSDART00000090059(+)	0.8	0.752	1.06383	*		transcript:ENSDART00000082510(+)	0.796	0.771	1.03243	*
	transcript:ENSDART00000106658(+)	0.8	0.77	1.03896	*		transcript:ENSDART00000123820(-)	0.798	0.773	1.03234	*		transcript:ENSDART00000002459(+)	0.791	0.75	1.05467	*
	transcript:ENSDART00000012438(+)	0.8	0.736	1.08696	*		transcript:ENSDART00000017240(-)	0.771	0.729	1.05761	*		transcript:ENSDART00000172879(-)	0.776	0.746	1.04021	*
	transcript:ENSDART00000157957(-)	0.8	0.753	1.06242	*		transcript:ENSDART00000180242(+)	0.837	0.768	1.08984	*		transcript:ENSDART00000128959(-)	0.772	0.751	1.02796	*
	transcript:ENSDART00000084664(+)	0.809	0.774	1.04522	*		transcript:ENSDART00000127723(+)	0.792	0.758	1.04485	*		transcript:ENSDART00000181679(+)	0.823	0.774	1.06331	*
	transcript:ENSDART00000172791(-)	0.807	0.752	1.07314	*		transcript:ENSDART00000113912(+)	0.779	0.743	1.04845	*		transcript:ENSDART00000091182(+)	0.805	0.771	1.0441	*
	transcript:ENSDART00000173168(-)	0.778	0.753	1.0332	*		transcript:ENSDART00000114703(+)	0.817	0.766	1.06658	*		transcript:ENSDART00000158598(-)	0.786	0.764	1.0288	*
	transcript:ENSDART00000137997(-)	0.838	0.784	1.06888	*		transcript:ENSDART00000063071(-)	0.839	0.788	1.06472	*		transcript:ENSDART00000103507(+)	0.821	0.78	1.05256	*
	transcript:ENSDART00000128515(-)	0.846	0.775	1.09161	*		transcript:ENSDART00000189292(-)	0.817	0.763	1.07077	*		transcript:ENSDART00000006669(-)	0.819	0.77	1.06364	*
	transcript:ENSDART00000123607(-)	0.842	0.786	1.07125	*		transcript:ENSDART00000092270(+)	0.807	0.768	1.05078	*		transcript:ENSDART00000132491(+)	0.827	0.779	1.06162	*
	transcript:ENSDART00000162185(+)	0.815	0.772	1.0557	*		transcript:ENSDART00000075998(+)	0.761	0.753	1.01062	*		transcript:ENSDART00000172477(-)	0.819	0.764	1.07199	*
	transcript:ENSDART00000052511(+)	0.802	0.777	1.03218	*		transcript:ENSDART00000185825(-)	0.809	0.758	1.06728	*		transcript:ENSDART00000083574(-)	0.864	0.809	1.06799	*
	transcript:ENSDART00000165060(-)	0.75	0.723	1.03734	*		transcript:ENSDART00000064176(+)	0.825	0.785	1.05096	*		transcript:ENSDART00000160868(+)	0.812	0.772	1.05181	*
	transcript:ENSDART00000173152(+)	0.785	0.744	1.05511	*		transcript:ENSDART00000181679(+)	0.823	0.775	1.06194	*		transcript:ENSDART00000005676(-)	0.811	0.789	1.02788	*
	transcript:ENSDART00000025549(+)	0.792	0.739	1.07172	*		transcript:ENSDART00000091182(+)	0.805	0.773	1.0414	*		transcript:ENSDART00000016791(-)	0.863	0.793	1.08827	*
	transcript:ENSDART00000047716(+)	0.794	0.764	1.03927	*		transcript:ENSDART00000183700(+)	0.812	0.743	1.09287	*		transcript:ENSDART00000110514(-)	0.794	0.745	1.06577	*
	transcript:ENSDART00000031640(-)	0.776	0.745	1.04161	*		transcript:ENSDART00000184654(-)	0.831	0.785	1.0586	*		transcript:ENSDART00000066471(-)	0.793	0.759	1.0448	*
	transcript:ENSDART00000105427(+)	0.749	0.772	0.970207	ns		transcript:ENSDART00000006669(-)	0.819	0.77	1.06364	*		transcript:ENSDART00000144283(-)	0.786	0.754	1.04244	*
	transcript:ENSDART00000102257(-)	0.825	0.769	1.07282	*		transcript:ENSDART00000193864(-)	0.82	0.769	1.06632	*		transcript:ENSDART00000078494(+)	0.78	0.757	1.03038	*
	transcript:ENSDART00000187901(-)	0.829	0.798	1.03885	*		transcript:ENSDART00000016791(-)	0.863	0.794	1.0869	*		transcript:ENSDART00000153086(+)	0.785	0.764	1.02749	*
	transcript:ENSDART00000041707(+)	0.801	0.801	1	ns		transcript:ENSDART00000110514(-)	0.794	0.746	1.06434	*		transcript:ENSDART00000149180(-)	0.821	0.749	1.09613	*
	transcript:ENSDART00000144126(+)	0.829	0.769	1.07802	*		transcript:ENSDART00000004896(-)	0.838	0.787	1.0648	*		transcript:ENSDART00000066397(+)	0.872	0.798	1.09273	*
	transcript:ENSDART00000060111(-)	0.758	0.718	1.05571	*		transcript:ENSDART00000109189(+)	0.782	0.742	1.05391	*		transcript:ENSDART00000153343(-)	0.804	0.751	1.07057	*
	transcript:ENSDART00000156047(-)	0.863	0.834	1.03477	*		transcript:ENSDART00000153457(-)	0.801	0.753	1.06375	*		transcript:ENSDART00000109541(+)	0.728	0.728	1	ns
	transcript:ENSDART00000007636(-)	0.767	0.738	1.0393	*		transcript:ENSDART00000126420(+)	0.793	0.75	1.05733	*		transcript:ENSDART00000066393(+)	0.789	0.773	1.0207	*
	transcript:ENSDART00000153830(+)	0.736	0.784	0.938776	ns		transcript:ENSDART00000169949(-)	0.797	0.768	1.03776	*		transcript:ENSDART00000153428(+)	0.796	0.744	1.06989	*
	transcript:ENSDART00000139623(-)	0.803	0.787	1.02033	*		transcript:ENSDART00000110304(+)	0.822	0.757	1.08587	*		transcript:ENSDART00000153199(+)	0.824	0.77	1.07013	*
	transcript:ENSDART00000111912(-)	0.773	0.762	1.01444	*		transcript:ENSDART00000112010(+)	0.814	0.783	1.03959	*		transcript:ENSDART00000066269(+)	0.773	0.752	1.02793	*
	transcript:ENSDART00000126129(+)	0.776	0.752	1.03191	*		transcript:ENSDART00000186624(-)	0.827	0.775	1.0671	*		transcript:ENSDART00000042514(-)	0.839	0.782	1.07289	*
	transcript:ENSDART00000112879(-)	0.791	0.767	1.03129	*		transcript:ENSDART00000054788(+)	0.801	0.753	1.06375	*		transcript:ENSDART00000110290(-)	0.797	0.75	1.06267	*
	transcript:ENSDART00000167040(+)	0.832	0.763	1.09043	*		transcript:ENSDART00000114328(+)	0.834	0.753	1.10757	*		transcript:ENSDART00000165772(+)	0.838	0.774	1.08269	*
	transcript:ENSDART00000155519(+)	0.806	0.775	1.04	*		transcript:ENSDART00000023803(-)	0.787	0.771	1.02075	*		transcript:ENSDART00000007231(-)	0.847	0.779	1.08729	*
	transcript:ENSDART00000136431(-)	0.797	0.768	1.03776	*		transcript:ENSDART00000109434(+)	0.778	0.738	1.0542	*		transcript:ENSDART00000049328(+)	0.787	0.752	1.04654	*
	transcript:ENSDART00000074854(+)	0.805	0.766	1.05091	*		transcript:ENSDART00000079392(-)	0.781	0.742	1.05256	*		transcript:ENSDART00000180416(-)	0.83	0.766	1.08355	*
	transcript:ENSDART00000030934(-)	0.79	0.763	1.03539	*		transcript:ENSDART00000078460(-)	0.782	0.718	1.08914	*		transcript:ENSDART00000165544(+)	0.802	0.754	1.06366	*
	transcript:ENSDART00000177166(+)	0.804	0.767	1.04824	*		transcript:ENSDART00000007211(+)	0.814	0.769	1.05852	*		transcript:ENSDART00000173361(+)	0.821	0.788	1.04188	*
	transcript:ENSDART00000032392(-)	0.819	0.757	1.0819	*		transcript:ENSDART00000165544(+)	0.802	0.752	1.06649	*		transcript:ENSDART00000112947(+)	0.802	0.749	1.07076	*
	transcript:ENSDART00000125979(-)	0.784	0.755	1.03841	*		transcript:ENSDART00000135510(-)	0.796	0.768	1.03646	*		transcript:ENSDART00000163331(-)	0.809	0.749	1.08011	*
	transcript:ENSDART00000099777(+)	0.807	0.765	1.0549	*		transcript:ENSDART00000110976(+)	0.836	0.756	1.10582	*		transcript:ENSDART00000056987(+)	0.811	0.782	1.03708	*
	transcript:ENSDART00000141501(+)	0.8	0.767	1.04302	*		transcript:ENSDART00000030939(-)	0.798	0.749	1.06542	*		transcript:ENSDART00000166173(+)	0.861	0.808	1.06559	*
	transcript:ENSDART00000060766(+)	0.825	0.765	1.07843	*		transcript:ENSDART00000099475(-)	0.822	0.762	1.07874	*		transcript:ENSDART00000044678(-)	0.841	0.806	1.04342	*
	transcript:ENSDART00000043455(+)	0.818	0.768	1.0651	*		transcript:ENSDART00000034541(-)	0.799	0.768	1.04036	*		transcript:ENSDART00000136649(-)	0.753	0.738	1.02033	*
	transcript:ENSDART00000121699(+)	0.789	0.761	1.03679	*		transcript:ENSDART00000121913(+)	0.8	0.771	1.03761	*		transcript:ENSDART00000168075(-)	0.811	0.768	1.05599	*
	transcript:ENSDART00000100743(-)	0.798	0.746	1.06971	*		transcript:ENSDART00000168075(-)	0.811	0.766	1.05875	*		transcript:ENSDART00000034438(+)	0.811	0.761	1.0657	*
	transcript:ENSDART00000060166(-)	0.818	0.762	1.07349	*		transcript:ENSDART00000160973(+)	0.813	0.755	1.07682	*		transcript:ENSDART00000137795(-)	0.853	0.794	1.07431	*
	transcript:ENSDART00000184260(-)	0.797	0.746	1.06836	*		transcript:ENSDART00000003040(+)	0.843	0.765	1.10196	*		transcript:ENSDART00000008504(+)	0.84	0.792	1.06061	*
	transcript:ENSDART00000184909(+)	0.824	0.795	1.03648	*		transcript:ENSDART00000079016(+)	0.814	0.784	1.03827	*		transcript:ENSDART00000154918(-)	0.803	0.787	1.02033	*
	transcript:ENSDART00000005547(-)	0.847	0.779	1.08729	*		transcript:ENSDART00000054006(+)	0.803	0.794	1.01134	*		transcript:ENSDART00000160730(-)	0.823	0.798	1.03133	*
	transcript:ENSDART00000158330(-)	0.801	0.769	1.04161	*		transcript:ENSDART00000016592(-)	0.795	0.771	1.03113	*		transcript:ENSDART00000056772(-)	0.822	0.771	1.06615	*
	transcript:ENSDART00000012352(-)	0.8	0.771	1.03761	*		transcript:ENSDART00000015670(+)	0.809	0.763	1.06029	*		transcript:ENSDART00000190377(+)	0.793	0.767	1.0339	*
	transcript:ENSDART00000090883(-)	0.832	0.772	1.07772	*		transcript:ENSDART00000035779(-)	0.761	0.734	1.03678	*		transcript:ENSDART00000008170(-)	0.838	0.791	1.05942	*
	transcript:ENSDART00000023926(-)	0.807	0.79	1.02152	*		transcript:ENSDART00000158723(+)	0.851	0.774	1.09948	*		transcript:ENSDART00000155252(-)	0.844	0.814	1.03686	*
	transcript:ENSDART00000112808(+)	0.807	0.737	1.09498	*		transcript:ENSDART00000008504(+)	0.84	0.791	1.06195	*		transcript:ENSDART00000122117(-)	0.764	0.741	1.03104	*
	transcript:ENSDART00000043554(-)	0.824	0.769	1.07152	*		transcript:ENSDART00000182796(+)	0.778	0.787	0.988564	ns		transcript:ENSDART00000177384(-)	0.805	0.785	1.02548	*
	transcript:ENSDART00000110305(+)	0.788	0.756	1.04233	*		transcript:ENSDART00000160730(-)	0.823	0.798	1.03133	*		transcript:ENSDART00000078336(+)	0.819	0.746	1.09786	*
	transcript:ENSDART00000086863(+)	0.778	0.747	1.0415	*		transcript:ENSDART00000056772(-)	0.822	0.773	1.06339	*		transcript:ENSDART00000122891(-)	0.778	0.753	1.0332	*
	transcript:ENSDART00000056254(+)	0.801	0.758	1.05673	*		transcript:ENSDART00000155252(-)	0.844	0.813	1.03813	*		transcript:ENSDART00000112079(-)	0.832	0.777	1.07079	*
	transcript:ENSDART00000008115(+)	0.801	0.756	1.05952	*		transcript:ENSDART00000161649(+)	0.801	0.752	1.06516	*		transcript:ENSDART00000087632(-)	0.789	0.734	1.07493	*
	transcript:ENSDART00000142837(-)	0.794	0.757	1.04888	*		transcript:ENSDART00000160145(+)	0.825	0.773	1.06727	*		transcript:ENSDART00000175860(+)	0.819	0.776	1.05541	*
	transcript:ENSDART00000063122(+)	0.791	0.756	1.0463	*		transcript:ENSDART00000152428(-)	0.795	0.758	1.04881	*		transcript:ENSDART00000149137(+)	0.792	0.758	1.04485	*
	transcript:ENSDART00000139350(+)	0.794	0.746	1.06434	*		transcript:ENSDART00000020425(-)	0.783	0.754	1.03846	*		transcript:ENSDART00000155902(+)	0.793	0.752	1.05452	*
	transcript:ENSDART00000078093(+)	0.792	0.771	1.02724	*		transcript:ENSDART00000076648(+)	0.812	0.758	1.07124	*		transcript:ENSDART00000006288(-)	0.815	0.765	1.06536	*
	transcript:ENSDART00000077962(-)	0.816	0.76	1.07368	*		transcript:ENSDART00000127795(-)	0.775	0.752	1.03059	*		transcript:ENSDART00000099642(-)	0.771	0.74	1.04189	*
	transcript:ENSDART00000138249(+)	0.793	0.765	1.0366	*		transcript:ENSDART00000123937(+)	0.79	0.772	1.02332	*		transcript:ENSDART00000154476(-)	0.776	0.758	1.02375	*
	transcript:ENSDART00000046716(-)	0.797	0.769	1.03641	*		transcript:ENSDART00000181838(-)	0.796	0.764	1.04188	*		transcript:ENSDART00000154491(+)	0.819	0.761	1.07622	*
	transcript:ENSDART00000004601(-)	0.83	0.774	1.07235	*		transcript:ENSDART00000149137(+)	0.792	0.756	1.04762	*		transcript:ENSDART00000114801(+)	0.806	0.749	1.0761	*
	transcript:ENSDART00000023763(+)	0.785	0.758	1.03562	*		transcript:ENSDART00000155902(+)	0.793	0.754	1.05172	*		transcript:ENSDART00000010881(+)	0.807	0.758	1.06464	*
	transcript:ENSDART00000145391(-)	0.794	0.76	1.04474	*		transcript:ENSDART00000168135(+)	0.806	0.75	1.07467	*		transcript:ENSDART00000041249(-)	0.819	0.779	1.05135	*
	transcript:ENSDART00000136945(-)	0.784	0.766	1.0235	*		transcript:ENSDART00000006288(-)	0.815	0.763	1.06815	*		transcript:ENSDART00000114352(+)	0.818	0.817	1.00122	*
	transcript:ENSDART00000134999(-)	0.788	0.765	1.03007	*		transcript:ENSDART00000007636(-)	0.767	0.735	1.04354	*		transcript:ENSDART00000159630(+)	0.865	0.798	1.08396	*
	transcript:ENSDART00000182664(-)	0.86	0.771	1.11543	*		transcript:ENSDART00000043960(-)	0.795	0.761	1.04468	*		transcript:ENSDART00000109980(+)	0.821	0.773	1.0621	*
	transcript:ENSDART00000163825(+)	0.835	0.774	1.07881	*		transcript:ENSDART00000156697(+)	0.759	0.742	1.02291	*		transcript:ENSDART00000189969(+)	0.858	0.813	1.05535	*
	transcript:ENSDART00000191864(+)	0.806	0.767	1.05085	*		transcript:ENSDART00000057095(-)	0.776	0.749	1.03605	*		transcript:ENSDART00000012053(+)	0.841	0.803	1.04732	*
	transcript:ENSDART00000080481(+)	0.801	0.766	1.04569	*		transcript:ENSDART00000014877(+)	0.809	0.754	1.07294	*		transcript:ENSDART00000123150(+)	0.804	0.754	1.06631	*
	transcript:ENSDART00000137959(-)	0.772	0.741	1.04184	*		transcript:ENSDART00000063777(-)	0.81	0.762	1.06299	*		transcript:ENSDART00000027982(+)	0.809	0.741	1.09177	*
	transcript:ENSDART00000100351(+)	0.771	0.748	1.03075	*		transcript:ENSDART00000010881(+)	0.807	0.757	1.06605	*		transcript:ENSDART00000039746(+)	0.791	0.737	1.07327	*
	transcript:ENSDART00000168205(+)	0.858	0.807	1.0632	*		transcript:ENSDART00000159630(+)	0.865	0.798	1.08396	*		transcript:ENSDART00000078283(-)	0.801	0.741	1.08097	*
	transcript:ENSDART00000170620(+)	0.806	0.774	1.04134	*		transcript:ENSDART00000180026(+)	0.799	0.774	1.0323	*		transcript:ENSDART00000130757(-)	0.776	0.762	1.01837	*
	transcript:ENSDART00000162028(-)	0.782	0.743	1.05249	*		transcript:ENSDART00000126154(-)	0.796	0.751	1.05992	*		transcript:ENSDART00000112116(+)	0.835	0.757	1.10304	*
	transcript:ENSDART00000171432(-)	0.775	0.736	1.05299	*		transcript:ENSDART00000110606(-)	0.818	0.759	1.07773	*		transcript:ENSDART00000148389(-)	0.834	0.783	1.06513	*
	transcript:ENSDART00000081191(-)	0.814	0.751	1.08389	*		transcript:ENSDART00000078000(+)	0.814	0.76	1.07105	*		transcript:ENSDART00000045210(+)	0.823	0.778	1.05784	*
	transcript:ENSDART00000081183(+)	0.769	0.758	1.01451	*		transcript:ENSDART00000021092(+)	0.796	0.771	1.03243	*		transcript:ENSDART00000176928(+)	0.821	0.76	1.08026	*
	transcript:ENSDART00000160413(+)	0.813	0.76	1.06974	*		transcript:ENSDART00000131238(+)	0.805	0.754	1.06764	*		transcript:ENSDART00000134381(-)	0.791	0.742	1.06604	*
	transcript:ENSDART00000113168(-)	0.795	0.775	1.02581	*		transcript:ENSDART00000154319(-)	0.801	0.766	1.04569	*		transcript:ENSDART00000137936(-)	0.827	0.766	1.07963	*
	transcript:ENSDART00000019667(-)	0.81	0.797	1.01631	*		transcript:ENSDART00000155666(+)	0.768	0.74	1.03784	*		transcript:ENSDART00000184321(+)	0.811	0.774	1.0478	*
	transcript:ENSDART00000135027(+)	0.823	0.777	1.0592	*		transcript:ENSDART00000058938(+)	0.829	0.788	1.05203	*		transcript:ENSDART00000167537(-)	0.805	0.776	1.03737	*
	transcript:ENSDART00000060714(-)	0.776	0.743	1.04441	*		transcript:ENSDART00000154543(-)	0.749	0.736	1.01766	*		transcript:ENSDART00000163380(-)	0.799	0.755	1.05828	*
	transcript:ENSDART00000010258(-)	0.814	0.761	1.06965	*		transcript:ENSDART00000059013(+)	0.84	0.745	1.12752	*		transcript:ENSDART00000149431(-)	0.817	0.756	1.08069	*
	transcript:ENSDART00000079506(-)	0.802	0.759	1.05665	*		transcript:ENSDART00000005625(+)	0.815	0.76	1.07237	*		transcript:ENSDART00000011570(+)	0.809	0.758	1.06728	*
	transcript:ENSDART00000169180(-)	0.796	0.756	1.05291	*		transcript:ENSDART00000150184(+)	0.814	0.78	1.04359	*		transcript:ENSDART00000101753(+)	0.826	0.762	1.08399	*
	transcript:ENSDART00000132920(+)	0.802	0.734	1.09264	*		transcript:ENSDART00000023995(-)	0.771	0.755	1.02119	*		transcript:ENSDART00000193500(+)	0.81	0.779	1.03979	*
	transcript:ENSDART00000114246(+)	0.765	0.755	1.01325	*		transcript:ENSDART00000112348(-)	0.776	0.757	1.0251	*		transcript:ENSDART00000097863(+)	0.843	0.777	1.08494	*
	transcript:ENSDART00000079212(-)	0.788	0.737	1.0692	*		transcript:ENSDART00000134381(-)	0.791	0.741	1.06748	*		transcript:ENSDART00000101404(+)	0.822	0.761	1.08016	*
	transcript:ENSDART00000054337(+)	0.793	0.75	1.05733	*		transcript:ENSDART00000137936(-)	0.827	0.766	1.07963	*		transcript:ENSDART00000083558(+)	0.768	0.751	1.02264	*
	transcript:ENSDART00000128510(+)	0.797	0.754	1.05703	*		transcript:ENSDART00000174713(-)	0.823	0.768	1.07161	*		transcript:ENSDART00000013506(-)	0.798	0.734	1.08719	*
	transcript:ENSDART00000017728(-)	0.817	0.769	1.06242	*		transcript:ENSDART00000126705(-)	0.829	0.786	1.05471	*		transcript:ENSDART00000191681(+)	0.792	0.731	1.08345	*
	transcript:ENSDART00000016096(+)	0.793	0.759	1.0448	*		transcript:ENSDART00000084730(-)	0.809	0.769	1.05202	*		transcript:ENSDART00000022874(-)	0.814	0.772	1.0544	*
	transcript:ENSDART00000158755(-)	0.8	0.763	1.04849	*		transcript:ENSDART00000110994(+)	0.793	0.751	1.05593	*		transcript:ENSDART00000113713(-)	0.806	0.766	1.05222	*
	transcript:ENSDART00000035031(-)	0.841	0.778	1.08098	*		transcript:ENSDART00000149154(+)	0.796	0.745	1.06846	*		transcript:ENSDART00000123198(-)	0.831	0.768	1.08203	*
	transcript:ENSDART00000125198(+)	0.805	0.768	1.04818	*		transcript:ENSDART00000011570(+)	0.809	0.76	1.06447	*		transcript:ENSDART00000048136(+)	0.79	0.752	1.05053	*
	transcript:ENSDART00000160010(-)	0.804	0.761	1.0565	*		transcript:ENSDART00000041811(+)	0.817	0.763	1.07077	*		transcript:ENSDART00000111605(+)	0.8	0.759	1.05402	*
	transcript:ENSDART00000133763(-)	0.765	0.766	0.998695	ns		transcript:ENSDART00000193500(+)	0.81	0.778	1.04113	*		transcript:ENSDART00000062917(+)	0.812	0.782	1.03836	*
	transcript:ENSDART00000097773(+)	0.834	0.775	1.07613	*		transcript:ENSDART00000131051(+)	0.783	0.753	1.03984	*		transcript:ENSDART00000123147(-)	0.821	0.785	1.04586	*
	transcript:ENSDART00000064586(-)	0.774	0.746	1.03753	*		transcript:ENSDART00000011506(+)	0.833	0.773	1.07762	*		transcript:ENSDART00000148431(+)	0.806	0.782	1.03069	*
	transcript:ENSDART00000162429(-)	0.784	0.738	1.06233	*		transcript:ENSDART00000165641(+)	0.85	0.787	1.08005	*		transcript:ENSDART00000110451(+)	0.805	0.75	1.07333	*
	transcript:ENSDART00000128108(-)	0.857	0.775	1.10581	*		transcript:ENSDART00000013506(-)	0.798	0.733	1.08868	*		transcript:ENSDART00000148743(-)	0.774	0.743	1.04172	*
	transcript:ENSDART00000169132(+)	0.842	0.783	1.07535	*		transcript:ENSDART00000180384(-)	0.755	0.732	1.03142	*		transcript:ENSDART00000122366(-)	0.784	0.75	1.04533	*
	transcript:ENSDART00000158510(+)	0.824	0.733	1.12415	*		transcript:ENSDART00000188180(-)	0.823	0.766	1.07441	*		transcript:ENSDART00000187935(+)	0.823	0.773	1.06468	*
	transcript:ENSDART00000132460(+)	0.78	0.774	1.00775	*		transcript:ENSDART00000155970(+)	0.714	0.69	1.03478	*		transcript:ENSDART00000154728(-)	0.809	0.745	1.08591	*
	transcript:ENSDART00000111528(+)	0.831	0.801	1.03745	*		transcript:ENSDART00000092113(-)	0.798	0.774	1.03101	*		transcript:ENSDART00000075188(-)	0.841	0.791	1.06321	*
	transcript:ENSDART00000019004(+)	0.877	0.793	1.10593	*		transcript:ENSDART00000188283(+)	0.803	0.767	1.04694	*		transcript:ENSDART00000130412(-)	0.848	0.784	1.08163	*
	transcript:ENSDART00000157023(+)	0.819	0.779	1.05135	*		transcript:ENSDART00000027667(+)	0.806	0.788	1.02284	*		transcript:ENSDART00000170951(+)	0.801	0.767	1.04433	*
	transcript:ENSDART00000157735(-)	0.802	0.754	1.06366	*		transcript:ENSDART00000030835(-)	0.789	0.771	1.02335	*		transcript:ENSDART00000185918(+)	0.796	0.761	1.04599	*
	transcript:ENSDART00000171764(+)	0.779	0.748	1.04144	*		transcript:ENSDART00000150149(-)	0.8	0.763	1.04849	*		transcript:ENSDART00000164873(-)	0.798	0.758	1.05277	*
	transcript:ENSDART00000053095(-)	0.824	0.784	1.05102	*		transcript:ENSDART00000062917(+)	0.812	0.78	1.04103	*		transcript:ENSDART00000145226(+)	0.828	0.78	1.06154	*
	transcript:ENSDART00000162413(-)	0.8	0.767	1.04302	*		transcript:ENSDART00000123147(-)	0.821	0.783	1.04853	*		transcript:ENSDART00000061265(+)	0.771	0.75	1.028	*
	transcript:ENSDART00000161055(-)	0.835	0.787	1.06099	*		transcript:ENSDART00000135569(-)	0.82	0.756	1.08466	*		transcript:ENSDART00000187816(+)	0.8	0.781	1.02433	*
	transcript:ENSDART00000032805(-)	0.785	0.757	1.03699	*		transcript:ENSDART00000077608(-)	0.808	0.761	1.06176	*		transcript:ENSDART00000098641(-)	0.806	0.753	1.07039	*
	transcript:ENSDART00000130409(-)	0.825	0.777	1.06178	*		transcript:ENSDART00000187935(+)	0.823	0.772	1.06606	*		transcript:ENSDART00000015786(+)	0.811	0.773	1.04916	*
	transcript:ENSDART00000172315(-)	0.813	0.802	1.01372	*		transcript:ENSDART00000047857(-)	0.779	0.745	1.04564	*		transcript:ENSDART00000113545(+)	0.783	0.734	1.06676	*
	transcript:ENSDART00000174274(-)	0.802	0.775	1.03484	*		transcript:ENSDART00000004424(-)	0.771	0.757	1.01849	*		transcript:ENSDART00000167520(-)	0.838	0.791	1.05942	*
	transcript:ENSDART00000139401(+)	0.768	0.759	1.01186	*		transcript:ENSDART00000130412(-)	0.848	0.784	1.08163	*		transcript:ENSDART00000058987(-)	0.834	0.786	1.06107	*
	transcript:ENSDART00000190338(+)	0.792	0.755	1.04901	*		transcript:ENSDART00000013150(+)	0.797	0.752	1.05984	*		transcript:ENSDART00000172049(+)	0.84	0.781	1.07554	*
	transcript:ENSDART00000049291(-)	0.807	0.772	1.04534	*		transcript:ENSDART00000042496(-)	0.785	0.725	1.08276	*		transcript:ENSDART00000151502(+)	0.808	0.789	1.02408	*
	transcript:ENSDART00000051539(+)	0.82	0.786	1.04326	*		transcript:ENSDART00000090446(-)	0.824	0.782	1.05371	*		transcript:ENSDART00000104845(-)	0.798	0.743	1.07402	*
	transcript:ENSDART00000088222(-)	0.825	0.773	1.06727	*		transcript:ENSDART00000079050(-)	0.737	0.758	0.972296	ns		transcript:ENSDART00000133954(+)	0.817	0.753	1.08499	*
	transcript:ENSDART00000087684(+)	0.82	0.772	1.06218	*		transcript:ENSDART00000187816(+)	0.8	0.777	1.0296	*		transcript:ENSDART00000151138(-)	0.82	0.746	1.0992	*
	transcript:ENSDART00000114473(+)	0.824	0.774	1.0646	*		transcript:ENSDART00000039495(-)	0.761	0.715	1.06434	*		transcript:ENSDART00000142955(+)	0.841	0.804	1.04602	*
	transcript:ENSDART00000109660(+)	0.805	0.748	1.0762	*		transcript:ENSDART00000098914(-)	0.825	0.761	1.0841	*		transcript:ENSDART00000131324(+)	0.801	0.756	1.05952	*
	transcript:ENSDART00000051297(-)	0.769	0.744	1.0336	*		transcript:ENSDART00000189092(-)	0.794	0.75	1.05867	*		transcript:ENSDART00000163026(+)	0.794	0.746	1.06434	*
	transcript:ENSDART00000162470(+)	0.807	0.745	1.08322	*		transcript:ENSDART00000027772(-)	0.827	0.783	1.05619	*		transcript:ENSDART00000110016(-)	0.81	0.802	1.00998	*
	transcript:ENSDART00000097525(-)	0.805	0.778	1.0347	*		transcript:ENSDART00000113545(+)	0.783	0.733	1.06821	*		transcript:ENSDART00000066123(-)	0.798	0.744	1.07258	*
	transcript:ENSDART00000125535(-)	0.794	0.763	1.04063	*		transcript:ENSDART00000171880(-)	0.836	0.776	1.07732	*		transcript:ENSDART00000103612(-)	0.787	0.762	1.03281	*
	transcript:ENSDART00000168317(+)	0.809	0.749	1.08011	*		transcript:ENSDART00000139924(-)	0.825	0.776	1.06314	*		transcript:ENSDART00000052183(-)	0.795	0.775	1.02581	*
	transcript:ENSDART00000130891(-)	0.805	0.757	1.06341	*		transcript:ENSDART00000127985(-)	0.866	0.793	1.09206	*		transcript:ENSDART00000052185(+)	0.778	0.75	1.03733	*
	transcript:ENSDART00000178749(+)	0.827	0.781	1.0589	*		transcript:ENSDART00000166088(-)	0.819	0.763	1.07339	*		transcript:ENSDART00000088427(-)	0.81	0.755	1.07285	*
	transcript:ENSDART00000186256(+)	0.802	0.758	1.05805	*		transcript:ENSDART00000169639(-)	0.805	0.764	1.05366	*		transcript:ENSDART00000004034(-)	0.853	0.805	1.05963	*
	transcript:ENSDART00000050871(+)	0.825	0.778	1.06041	*		transcript:ENSDART00000166512(+)	0.857	0.769	1.11443	*		transcript:ENSDART00000052097(+)	0.809	0.723	1.11895	*
	transcript:ENSDART00000169209(+)	0.732	0.733	0.998636	ns		transcript:ENSDART00000113088(-)	0.802	0.772	1.03886	*		transcript:ENSDART00000143966(+)	0.82	0.779	1.05263	*
	transcript:ENSDART00000165556(-)	0.77	0.763	1.00917	*		transcript:ENSDART00000091707(-)	0.805	0.76	1.05921	*		transcript:ENSDART00000182336(+)	0.829	0.754	1.09947	*
	transcript:ENSDART00000048432(-)	0.817	0.765	1.06797	*		transcript:ENSDART00000128975(-)	0.794	0.751	1.05726	*		transcript:ENSDART00000086138(-)	0.783	0.758	1.03298	*
	transcript:ENSDART00000112692(-)	0.798	0.75	1.064	*		transcript:ENSDART00000079014(+)	0.814	0.764	1.06545	*		transcript:ENSDART00000169710(+)	0.83	0.785	1.05732	*
	transcript:ENSDART00000082955(+)	0.79	0.782	1.01023	*		transcript:ENSDART00000162383(-)	0.811	0.76	1.06711	*		transcript:ENSDART00000155595(+)	0.85	0.829	1.02533	*
	transcript:ENSDART00000181351(-)	0.804	0.771	1.0428	*		transcript:ENSDART00000169065(-)	0.767	0.748	1.0254	*		transcript:ENSDART00000086761(+)	0.8	0.769	1.04031	*
	transcript:ENSDART00000170128(-)	0.783	0.73	1.0726	*		transcript:ENSDART00000174834(-)	0.82	0.766	1.0705	*		transcript:ENSDART00000111613(+)	0.81	0.776	1.04381	*
	transcript:ENSDART00000157790(+)	0.801	0.747	1.07229	*		transcript:ENSDART00000161016(-)	0.765	0.739	1.03518	*		transcript:ENSDART00000164152(+)	0.826	0.775	1.06581	*
	transcript:ENSDART00000154991(+)	0.802	0.753	1.06507	*		transcript:ENSDART00000112915(-)	0.807	0.762	1.05906	*		transcript:ENSDART00000013079(-)	0.791	0.76	1.04079	*
	transcript:ENSDART00000064842(+)	0.811	0.768	1.05599	*		transcript:ENSDART00000112808(+)	0.807	0.736	1.09647	*		transcript:ENSDART00000081663(-)	0.837	0.769	1.08843	*
	transcript:ENSDART00000103282(+)	0.785	0.746	1.05228	*		transcript:ENSDART00000114301(-)	0.817	0.768	1.0638	*		transcript:ENSDART00000088584(-)	0.797	0.765	1.04183	*
	transcript:ENSDART00000126840(+)	0.857	0.807	1.06196	*		transcript:ENSDART00000146562(-)	0.741	0.713	1.03927	*		transcript:ENSDART00000142601(+)	0.812	0.767	1.05867	*
	transcript:ENSDART00000046542(+)	0.82	0.779	1.05263	*		transcript:ENSDART00000009149(+)	0.819	0.778	1.0527	*		transcript:ENSDART00000020786(-)	0.793	0.757	1.04756	*
	transcript:ENSDART00000145946(+)	0.798	0.764	1.0445	*		transcript:ENSDART00000162297(+)	0.773	0.761	1.01577	*		transcript:ENSDART00000174581(+)	0.818	0.772	1.05959	*
	transcript:ENSDART00000173679(+)	0.771	0.743	1.03769	*		transcript:ENSDART00000088265(+)	0.802	0.745	1.07651	*		transcript:ENSDART00000182320(+)	0.809	0.772	1.04793	*
	transcript:ENSDART00000112447(-)	0.773	0.766	1.00914	*		transcript:ENSDART00000143966(+)	0.82	0.776	1.0567	*		transcript:ENSDART00000191786(-)	0.836	0.785	1.06497	*
	transcript:ENSDART00000010932(-)	0.802	0.76	1.05526	*		transcript:ENSDART00000077121(-)	0.803	0.77	1.04286	*		transcript:ENSDART00000189308(+)	0.834	0.775	1.07613	*
	transcript:ENSDART00000192808(+)	0.774	0.732	1.05738	*		transcript:ENSDART00000086138(-)	0.783	0.757	1.03435	*		transcript:ENSDART00000167441(-)	0.833	0.748	1.11364	*
	transcript:ENSDART00000052906(+)	0.774	0.737	1.0502	*		transcript:ENSDART00000169743(-)	0.859	0.811	1.05919	*		transcript:ENSDART00000168497(+)	0.887	0.78	1.13718	*
	transcript:ENSDART00000078192(-)	0.797	0.759	1.05007	*		transcript:ENSDART00000113021(+)	0.827	0.752	1.09973	*		transcript:ENSDART00000008115(+)	0.801	0.754	1.06233	*
	transcript:ENSDART00000173472(+)	0.774	0.735	1.05306	*		transcript:ENSDART00000011919(-)	0.815	0.757	1.07662	*		transcript:ENSDART00000185316(+)	0.836	0.778	1.07455	*
	transcript:ENSDART00000058843(+)	0.817	0.761	1.07359	*		transcript:ENSDART00000111613(+)	0.81	0.774	1.04651	*		transcript:ENSDART00000164896(+)	0.848	0.796	1.06533	*
	transcript:ENSDART00000077219(-)	0.789	0.771	1.02335	*		transcript:ENSDART00000190568(-)	0.792	0.755	1.04901	*		transcript:ENSDART00000100060(-)	0.801	0.752	1.06516	*
	transcript:ENSDART00000079218(+)	0.809	0.762	1.06168	*		transcript:ENSDART00000124324(+)	0.823	0.763	1.07864	*		transcript:ENSDART00000063831(-)	0.777	0.744	1.04435	*
	transcript:ENSDART00000019035(-)	0.799	0.756	1.05688	*		transcript:ENSDART00000081663(-)	0.837	0.767	1.09126	*		transcript:ENSDART00000015479(-)	0.82	0.761	1.07753	*
	transcript:ENSDART00000058908(+)	0.779	0.733	1.06276	*		transcript:ENSDART00000028906(+)	0.78	0.759	1.02767	*		transcript:ENSDART00000027603(-)	0.818	0.777	1.05277	*
	transcript:ENSDART00000058910(-)	0.792	0.778	1.01799	*		transcript:ENSDART00000018408(+)	0.797	0.75	1.06267	*		transcript:ENSDART00000010643(+)	0.819	0.768	1.06641	*
	transcript:ENSDART00000159826(-)	0.829	0.795	1.04277	*		transcript:ENSDART00000184369(-)	0.782	0.765	1.02222	*		transcript:ENSDART00000149922(+)	0.808	0.749	1.07877	*
	transcript:ENSDART00000101053(+)	0.774	0.751	1.03063	*		transcript:ENSDART00000053426(+)	0.784	0.759	1.03294	*		transcript:ENSDART00000012581(+)	0.807	0.737	1.09498	*
	transcript:ENSDART00000168388(+)	0.801	0.783	1.02299	*		transcript:ENSDART00000157155(+)	0.799	0.751	1.06391	*		transcript:ENSDART00000141486(+)	0.781	0.75	1.04133	*
	transcript:ENSDART00000109644(+)	0.74	0.749	0.987984	ns		transcript:ENSDART00000131369(+)	0.768	0.723	1.06224	*		transcript:ENSDART00000089013(+)	0.817	0.779	1.04878	*
	transcript:ENSDART00000136911(-)	0.839	0.777	1.07979	*		transcript:ENSDART00000190722(+)	0.835	0.765	1.0915	*		transcript:ENSDART00000188526(+)	0.761	0.745	1.02148	*
	transcript:ENSDART00000139787(-)	0.804	0.753	1.06773	*		transcript:ENSDART00000040278(+)	0.834	0.788	1.05838	*		transcript:ENSDART00000145927(+)	0.808	0.767	1.05346	*
	transcript:ENSDART00000005337(+)	0.83	0.769	1.07932	*		transcript:ENSDART00000110826(-)	0.79	0.744	1.06183	*		transcript:ENSDART00000111078(-)	0.789	0.748	1.05481	*
	transcript:ENSDART00000016696(+)	0.842	0.774	1.08786	*		transcript:ENSDART00000023208(+)	0.802	0.77	1.04156	*		transcript:ENSDART00000143172(+)	0.76	0.77	0.987013	ns
	transcript:ENSDART00000133880(+)	0.784	0.772	1.01554	*		transcript:ENSDART00000084174(-)	0.812	0.769	1.05592	*		transcript:ENSDART00000121661(+)	0.8	0.731	1.09439	*
	transcript:ENSDART00000100622(+)	0.768	0.746	1.02949	*		transcript:ENSDART00000146192(-)	0.794	0.752	1.05585	*		transcript:ENSDART00000113792(+)	0.798	0.752	1.06117	*
	transcript:ENSDART00000048893(+)	0.827	0.754	1.09682	*		transcript:ENSDART00000128457(+)	0.811	0.772	1.05052	*		transcript:ENSDART00000182664(-)	0.86	0.771	1.11543	*
							transcript:ENSDART00000098061(+)	0.825	0.767	1.07562	*		transcript:ENSDART00000169275(-)	0.824	0.782	1.05371	*
							transcript:ENSDART00000098054(+)	0.815	0.759	1.07378	*		transcript:ENSDART00000015841(+)	0.829	0.77	1.07662	*
							transcript:ENSDART00000056305(-)	0.773	0.777	0.994852	ns		transcript:ENSDART00000172645(-)	0.828	0.761	1.08804	*
							transcript:ENSDART00000056294(+)	0.822	0.759	1.083	*		transcript:ENSDART00000080110(+)	0.79	0.731	1.08071	*
							transcript:ENSDART00000123040(-)	0.803	0.749	1.0721	*		transcript:ENSDART00000058485(+)	0.801	0.754	1.06233	*
							transcript:ENSDART00000083710(-)	0.855	0.806	1.06079	*		transcript:ENSDART00000132741(+)	0.811	0.772	1.05052	*
							transcript:ENSDART00000144060(+)	0.846	0.766	1.10444	*		transcript:ENSDART00000079701(-)	0.798	0.761	1.04862	*
							transcript:ENSDART00000000042(-)	0.825	0.763	1.08126	*		transcript:ENSDART00000079431(+)	0.781	0.73	1.06986	*
							transcript:ENSDART00000127623(-)	0.808	0.775	1.04258	*		transcript:ENSDART00000166835(-)	0.82	0.772	1.06218	*
							transcript:ENSDART00000185805(+)	0.804	0.804	1	ns		transcript:ENSDART00000065556(-)	0.768	0.732	1.04918	*
							transcript:ENSDART00000168286(-)	0.835	0.767	1.08866	*		transcript:ENSDART00000065565(+)	0.762	0.723	1.05394	*
							transcript:ENSDART00000158147(-)	0.858	0.799	1.07384	*		transcript:ENSDART00000088546(+)	0.723	0.727	0.994498	ns
							transcript:ENSDART00000021011(+)	0.836	0.766	1.09138	*		transcript:ENSDART00000101201(-)	0.81	0.759	1.06719	*
							transcript:ENSDART00000191786(-)	0.836	0.784	1.06633	*		transcript:ENSDART00000065504(-)	0.822	0.774	1.06202	*
							transcript:ENSDART00000167441(-)	0.833	0.749	1.11215	*		transcript:ENSDART00000131651(-)	0.838	0.764	1.09686	*
							transcript:ENSDART00000171264(+)	0.82	0.786	1.04326	*		transcript:ENSDART00000076974(-)	0.822	0.77	1.06753	*
							transcript:ENSDART00000161920(-)	0.827	0.756	1.09392	*		transcript:ENSDART00000131188(+)	0.796	0.764	1.04188	*
							transcript:ENSDART00000111651(-)	0.831	0.769	1.08062	*		transcript:ENSDART00000151597(-)	0.854	0.77	1.10909	*
							transcript:ENSDART00000064542(-)	0.889	0.82	1.08415	*		transcript:ENSDART00000165361(+)	0.816	0.767	1.06389	*
							transcript:ENSDART00000145981(+)	0.765	0.738	1.03659	*		transcript:ENSDART00000187201(+)	0.782	0.783	0.998723	ns
							transcript:ENSDART00000113184(+)	0.795	0.758	1.04881	*		transcript:ENSDART00000160530(+)	0.822	0.751	1.09454	*
							transcript:ENSDART00000144172(+)	0.734	0.745	0.985235	ns		transcript:ENSDART00000162548(+)	0.837	0.768	1.08984	*
							transcript:ENSDART00000063578(-)	0.743	0.73	1.01781	*		transcript:ENSDART00000029763(-)	0.845	0.828	1.02053	*
							transcript:ENSDART00000114611(-)	0.811	0.758	1.06992	*		transcript:ENSDART00000169318(+)	0.831	0.791	1.05057	*
							transcript:ENSDART00000182664(-)	0.86	0.769	1.11834	*		transcript:ENSDART00000121703(+)	0.8	0.751	1.06525	*
							transcript:ENSDART00000182199(-)	0.805	0.805	1	ns		transcript:ENSDART00000046678(-)	0.807	0.779	1.03594	*
							transcript:ENSDART00000113899(-)	0.803	0.741	1.08367	*		transcript:ENSDART00000170876(+)	0.796	0.77	1.03377	*
							transcript:ENSDART00000058485(+)	0.801	0.755	1.06093	*		transcript:ENSDART00000140905(-)	0.793	0.774	1.02455	*
							transcript:ENSDART00000144366(+)	0.788	0.779	1.01155	*		transcript:ENSDART00000105846(-)	0.794	0.757	1.04888	*
							transcript:ENSDART00000065556(-)	0.768	0.732	1.04918	*		transcript:ENSDART00000002691(-)	0.825	0.77	1.07143	*
							transcript:ENSDART00000065562(+)	0.783	0.754	1.03846	*		transcript:ENSDART00000114167(-)	0.812	0.8	1.015	*
							transcript:ENSDART00000024309(-)	0.809	0.767	1.05476	*		transcript:ENSDART00000036283(+)	0.816	0.766	1.06527	*
							transcript:ENSDART00000065600(-)	0.823	0.779	1.05648	*		transcript:ENSDART00000012212(+)	0.79	0.748	1.05615	*
							transcript:ENSDART00000065504(-)	0.822	0.774	1.06202	*		transcript:ENSDART00000151785(-)	0.869	0.79	1.1	*
							transcript:ENSDART00000011572(-)	0.784	0.742	1.0566	*		transcript:ENSDART00000164609(-)	0.831	0.773	1.07503	*
							transcript:ENSDART00000017709(+)	0.843	0.804	1.04851	*		transcript:ENSDART00000008177(+)	0.779	0.75	1.03867	*
							transcript:ENSDART00000151597(-)	0.854	0.768	1.11198	*		transcript:ENSDART00000143391(+)	0.813	0.763	1.06553	*
							transcript:ENSDART00000162548(+)	0.837	0.768	1.08984	*		transcript:ENSDART00000190876(+)	0.819	0.767	1.0678	*
							transcript:ENSDART00000169629(+)	0.811	0.805	1.00745	*		transcript:ENSDART00000126038(+)	0.843	0.767	1.09909	*
							transcript:ENSDART00000169318(+)	0.831	0.79	1.0519	*		transcript:ENSDART00000019667(-)	0.81	0.793	1.02144	*
							transcript:ENSDART00000078235(+)	0.756	0.735	1.02857	*		transcript:ENSDART00000141782(+)	0.807	0.778	1.03728	*
							transcript:ENSDART00000184415(+)	0.743	0.742	1.00135	*		transcript:ENSDART00000014152(-)	0.811	0.763	1.06291	*
							transcript:ENSDART00000062749(-)	0.837	0.764	1.09555	*		transcript:ENSDART00000139795(+)	0.834	0.789	1.05703	*
							transcript:ENSDART00000090107(+)	0.81	0.762	1.06299	*		transcript:ENSDART00000142124(+)	0.786	0.738	1.06504	*
							transcript:ENSDART00000105455(-)	0.792	0.747	1.06024	*		transcript:ENSDART00000103989(-)	0.783	0.75	1.044	*
							transcript:ENSDART00000105460(-)	0.735	0.744	0.987903	ns		transcript:ENSDART00000016248(+)	0.831	0.775	1.07226	*
							transcript:ENSDART00000186332(+)	0.813	0.778	1.04499	*		transcript:ENSDART00000140463(+)	0.792	0.735	1.07755	*
							transcript:ENSDART00000105600(+)	0.815	0.773	1.05433	*		transcript:ENSDART00000078156(+)	0.755	0.76	0.993421	ns
							transcript:ENSDART00000187360(+)	0.799	0.76	1.05132	*		transcript:ENSDART00000126384(-)	0.825	0.764	1.07984	*
							transcript:ENSDART00000184162(-)	0.813	0.761	1.06833	*		transcript:ENSDART00000016096(+)	0.793	0.756	1.04894	*
							transcript:ENSDART00000087576(+)	0.793	0.749	1.05874	*		transcript:ENSDART00000035031(-)	0.841	0.778	1.08098	*
							transcript:ENSDART00000104687(-)	0.785	0.772	1.01684	*		transcript:ENSDART00000053399(-)	0.792	0.752	1.05319	*
							transcript:ENSDART00000104493(-)	0.773	0.786	0.983461	ns		transcript:ENSDART00000134550(-)	0.778	0.755	1.03046	*
							transcript:ENSDART00000183732(+)	0.824	0.761	1.08279	*		transcript:ENSDART00000000992(+)	0.797	0.783	1.01788	*
							transcript:ENSDART00000182849(-)	0.826	0.77	1.07273	*		transcript:ENSDART00000011201(+)	0.78	0.741	1.05263	*
							transcript:ENSDART00000126038(+)	0.843	0.767	1.09909	*		transcript:ENSDART00000024354(-)	0.798	0.758	1.05277	*
							transcript:ENSDART00000019667(-)	0.81	0.791	1.02402	*		transcript:ENSDART00000087148(+)	0.817	0.765	1.06797	*
							transcript:ENSDART00000172758(+)	0.736	0.731	1.00684	*		transcript:ENSDART00000180120(+)	0.804	0.769	1.04551	*
							transcript:ENSDART00000014152(-)	0.811	0.763	1.06291	*		transcript:ENSDART00000130147(+)	0.778	0.753	1.0332	*
							transcript:ENSDART00000102766(-)	0.842	0.787	1.06989	*		transcript:ENSDART00000165025(+)	0.847	0.775	1.0929	*
							transcript:ENSDART00000139795(+)	0.834	0.786	1.06107	*		transcript:ENSDART00000160010(-)	0.804	0.763	1.05374	*
							transcript:ENSDART00000081763(+)	0.814	0.763	1.06684	*		transcript:ENSDART00000192879(-)	0.782	0.744	1.05108	*
							transcript:ENSDART00000082154(-)	0.813	0.769	1.05722	*		transcript:ENSDART00000066760(+)	0.804	0.752	1.06915	*
							transcript:ENSDART00000144104(+)	0.774	0.757	1.02246	*		transcript:ENSDART00000043193(+)	0.795	0.753	1.05578	*
							transcript:ENSDART00000051182(-)	0.813	0.758	1.07256	*		transcript:ENSDART00000090514(-)	0.787	0.739	1.06495	*
							transcript:ENSDART00000016096(+)	0.793	0.754	1.05172	*		transcript:ENSDART00000066628(+)	0.788	0.747	1.05489	*
							transcript:ENSDART00000132736(-)	0.788	0.756	1.04233	*		transcript:ENSDART00000141601(-)	0.813	0.759	1.07115	*
							transcript:ENSDART00000035031(-)	0.841	0.777	1.08237	*		transcript:ENSDART00000015628(-)	0.827	0.772	1.07124	*
							transcript:ENSDART00000053399(-)	0.792	0.749	1.05741	*		transcript:ENSDART00000105680(-)	0.807	0.76	1.06184	*
							transcript:ENSDART00000166682(-)	0.819	0.765	1.07059	*		transcript:ENSDART00000173406(+)	0.757	0.757	1	ns
							transcript:ENSDART00000103343(-)	0.804	0.768	1.04688	*		transcript:ENSDART00000155735(+)	0.822	0.752	1.09309	*
							transcript:ENSDART00000031638(-)	0.794	0.764	1.03927	*		transcript:ENSDART00000129058(-)	0.771	0.762	1.01181	*
							transcript:ENSDART00000024354(-)	0.798	0.757	1.05416	*		transcript:ENSDART00000067678(+)	0.766	0.743	1.03096	*
							transcript:ENSDART00000006436(+)	0.817	0.746	1.09517	*		transcript:ENSDART00000163892(+)	0.822	0.744	1.10484	*
							transcript:ENSDART00000162737(+)	0.794	0.749	1.06008	*		transcript:ENSDART00000073502(+)	0.82	0.763	1.07471	*
							transcript:ENSDART00000109493(-)	0.8	0.786	1.01781	*		transcript:ENSDART00000154681(+)	0.757	0.744	1.01747	*
							transcript:ENSDART00000188689(-)	0.839	0.794	1.05668	*		transcript:ENSDART00000112850(-)	0.798	0.753	1.05976	*
							transcript:ENSDART00000160010(-)	0.804	0.761	1.0565	*		transcript:ENSDART00000154979(+)	0.81	0.751	1.07856	*
							transcript:ENSDART00000189870(-)	0.816	0.757	1.07794	*		transcript:ENSDART00000034737(+)	0.81	0.775	1.04516	*
							transcript:ENSDART00000136041(-)	0.787	0.767	1.02608	*		transcript:ENSDART00000134928(-)	0.788	0.754	1.04509	*
							transcript:ENSDART00000036204(+)	0.827	0.784	1.05485	*		transcript:ENSDART00000124347(+)	0.826	0.767	1.07692	*
							transcript:ENSDART00000137250(-)	0.769	0.708	1.08616	*		transcript:ENSDART00000150178(-)	0.844	0.79	1.06835	*
							transcript:ENSDART00000066760(+)	0.804	0.752	1.06915	*		transcript:ENSDART00000103222(-)	0.797	0.763	1.04456	*
							transcript:ENSDART00000056081(+)	0.812	0.782	1.03836	*		transcript:ENSDART00000133957(-)	0.777	0.773	1.00517	*
							transcript:ENSDART00000154249(-)	0.792	0.757	1.04624	*		transcript:ENSDART00000143324(-)	0.816	0.781	1.04481	*
							transcript:ENSDART00000090010(-)	0.813	0.768	1.05859	*		transcript:ENSDART00000140330(+)	0.719	0.714	1.007	*
							transcript:ENSDART00000105768(-)	0.822	0.796	1.03266	*		transcript:ENSDART00000114906(-)	0.78	0.75	1.04	*
							transcript:ENSDART00000173406(+)	0.757	0.756	1.00132	*		transcript:ENSDART00000055537(+)	0.82	0.785	1.04459	*
							transcript:ENSDART00000185763(+)	0.799	0.766	1.04308	*		transcript:ENSDART00000011052(+)	0.863	0.793	1.08827	*
							transcript:ENSDART00000022349(+)	0.848	0.783	1.08301	*		transcript:ENSDART00000113441(+)	0.817	0.75	1.08933	*
							transcript:ENSDART00000009971(+)	0.818	0.777	1.05277	*		transcript:ENSDART00000110126(+)	0.813	0.784	1.03699	*
							transcript:ENSDART00000089034(-)	0.814	0.77	1.05714	*		transcript:ENSDART00000084549(+)	0.8	0.754	1.06101	*
							transcript:ENSDART00000014274(-)	0.794	0.763	1.04063	*		transcript:ENSDART00000190515(-)	0.801	0.755	1.06093	*
							transcript:ENSDART00000121724(-)	0.832	0.779	1.06804	*		transcript:ENSDART00000157729(-)	0.798	0.763	1.04587	*
							transcript:ENSDART00000103831(-)	0.796	0.755	1.0543	*		transcript:ENSDART00000168784(+)	0.796	0.761	1.04599	*
							transcript:ENSDART00000064187(+)	0.788	0.751	1.04927	*		transcript:ENSDART00000181564(+)	0.808	0.757	1.06737	*
							transcript:ENSDART00000091549(-)	0.803	0.782	1.02685	*		transcript:ENSDART00000058958(+)	0.818	0.758	1.07916	*
							transcript:ENSDART00000155610(+)	0.807	0.768	1.05078	*		transcript:ENSDART00000011780(+)	0.833	0.776	1.07345	*
							transcript:ENSDART00000104420(+)	0.804	0.755	1.0649	*		transcript:ENSDART00000018071(+)	0.838	0.785	1.06752	*
							transcript:ENSDART00000153625(+)	0.77	0.768	1.0026	*		transcript:ENSDART00000135913(+)	0.79	0.76	1.03947	*
							transcript:ENSDART00000155676(-)	0.789	0.752	1.0492	*		transcript:ENSDART00000130877(+)	0.839	0.776	1.08119	*
							transcript:ENSDART00000149471(-)	0.765	0.768	0.996094	ns		transcript:ENSDART00000154684(-)	0.829	0.775	1.06968	*
							transcript:ENSDART00000156751(+)	0.836	0.782	1.06905	*		transcript:ENSDART00000156749(-)	0.825	0.798	1.03383	*
							transcript:ENSDART00000153827(-)	0.8	0.758	1.05541	*		transcript:ENSDART00000157517(+)	0.832	0.808	1.0297	*
							transcript:ENSDART00000105021(-)	0.809	0.759	1.06588	*		transcript:ENSDART00000161055(-)	0.835	0.786	1.06234	*
							transcript:ENSDART00000024900(+)	0.782	0.733	1.06685	*		transcript:ENSDART00000171845(-)	0.788	0.782	1.00767	*
							transcript:ENSDART00000160840(-)	0.817	0.771	1.05966	*		transcript:ENSDART00000022668(-)	0.807	0.761	1.06045	*
							transcript:ENSDART00000164179(+)	0.805	0.741	1.08637	*		transcript:ENSDART00000067444(+)	0.818	0.764	1.07068	*
							transcript:ENSDART00000140577(+)	0.797	0.743	1.07268	*		transcript:ENSDART00000081089(-)	0.778	0.754	1.03183	*
							transcript:ENSDART00000080672(-)	0.823	0.783	1.05109	*		transcript:ENSDART00000005985(+)	0.784	0.761	1.03022	*
							transcript:ENSDART00000156527(+)	0.815	0.766	1.06397	*		transcript:ENSDART00000183084(+)	0.807	0.799	1.01001	*
							transcript:ENSDART00000170809(+)	0.767	0.739	1.03789	*		transcript:ENSDART00000156103(-)	0.836	0.796	1.05025	*
							transcript:ENSDART00000193219(+)	0.803	0.768	1.04557	*		transcript:ENSDART00000167958(-)	0.819	0.791	1.0354	*
							transcript:ENSDART00000163579(+)	0.832	0.783	1.06258	*		transcript:ENSDART00000170959(-)	0.835	0.771	1.08301	*
							transcript:ENSDART00000186557(+)	0.807	0.747	1.08032	*		transcript:ENSDART00000181075(+)	0.782	0.788	0.992386	ns
							transcript:ENSDART00000131913(-)	0.83	0.758	1.09499	*		transcript:ENSDART00000159227(-)	0.811	0.795	1.02013	*
							transcript:ENSDART00000038575(-)	0.823	0.753	1.09296	*		transcript:ENSDART00000174320(-)	0.79	0.771	1.02464	*
							transcript:ENSDART00000130877(+)	0.839	0.774	1.08398	*		transcript:ENSDART00000180125(-)	0.802	0.76	1.05526	*
							transcript:ENSDART00000058020(-)	0.791	0.755	1.04768	*		transcript:ENSDART00000167337(-)	0.828	0.763	1.08519	*
							transcript:ENSDART00000005985(+)	0.784	0.76	1.03158	*		transcript:ENSDART00000146840(-)	0.791	0.741	1.06748	*
							transcript:ENSDART00000040827(+)	0.797	0.753	1.05843	*		transcript:ENSDART00000148297(-)	0.803	0.76	1.05658	*
							transcript:ENSDART00000131402(-)	0.751	0.721	1.04161	*		transcript:ENSDART00000049291(-)	0.807	0.769	1.04941	*
							transcript:ENSDART00000123369(-)	0.803	0.767	1.04694	*		transcript:ENSDART00000025013(-)	0.773	0.732	1.05601	*
							transcript:ENSDART00000126474(+)	0.802	0.748	1.07219	*		transcript:ENSDART00000045036(+)	0.784	0.75	1.04533	*
							transcript:ENSDART00000150629(+)	0.8	0.784	1.02041	*		transcript:ENSDART00000048107(+)	0.812	0.782	1.03836	*
							transcript:ENSDART00000181075(+)	0.782	0.787	0.993647	ns		transcript:ENSDART00000076083(+)	0.764	0.749	1.02003	*
							transcript:ENSDART00000159227(-)	0.811	0.793	1.0227	*		transcript:ENSDART00000166657(+)	0.817	0.753	1.08499	*
							transcript:ENSDART00000153679(-)	0.831	0.807	1.02974	*		transcript:ENSDART00000165249(-)	0.771	0.759	1.01581	*
							transcript:ENSDART00000054057(+)	0.804	0.741	1.08502	*		transcript:ENSDART00000114532(+)	0.806	0.766	1.05222	*
							transcript:ENSDART00000142762(-)	0.798	0.745	1.07114	*		transcript:ENSDART00000170757(+)	0.78	0.741	1.05263	*
							transcript:ENSDART00000148297(-)	0.803	0.76	1.05658	*		transcript:ENSDART00000148116(+)	0.782	0.752	1.03989	*
							transcript:ENSDART00000113037(-)	0.824	0.775	1.06323	*		transcript:ENSDART00000147009(-)	0.758	0.738	1.0271	*
							transcript:ENSDART00000051607(-)	0.794	0.754	1.05305	*		transcript:ENSDART00000017881(-)	0.771	0.785	0.982166	ns
							transcript:ENSDART00000144232(-)	0.758	0.742	1.02156	*		transcript:ENSDART00000115182(+)	0.849	0.763	1.11271	*
							transcript:ENSDART00000140298(-)	0.758	0.732	1.03552	*		transcript:ENSDART00000165223(+)	0.841	0.773	1.08797	*
							transcript:ENSDART00000143785(-)	0.821	0.749	1.09613	*		transcript:ENSDART00000151057(+)	0.792	0.753	1.05179	*
							transcript:ENSDART00000016214(+)	0.846	0.78	1.08462	*		transcript:ENSDART00000192436(+)	0.767	0.742	1.03369	*
							transcript:ENSDART00000057541(-)	0.794	0.756	1.05026	*		transcript:ENSDART00000013066(-)	0.83	0.768	1.08073	*
							transcript:ENSDART00000051539(+)	0.82	0.783	1.04725	*		transcript:ENSDART00000012903(-)	0.812	0.757	1.07266	*
							transcript:ENSDART00000051548(+)	0.795	0.748	1.06283	*		transcript:ENSDART00000149896(+)	0.783	0.743	1.05384	*
							transcript:ENSDART00000051549(+)	0.817	0.772	1.05829	*		transcript:ENSDART00000151618(+)	0.796	0.771	1.03243	*
							transcript:ENSDART00000051414(+)	0.822	0.804	1.02239	*		transcript:ENSDART00000157790(+)	0.801	0.745	1.07517	*
							transcript:ENSDART00000085531(-)	0.794	0.778	1.02057	*		transcript:ENSDART00000065238(+)	0.786	0.736	1.06793	*
							transcript:ENSDART00000057613(-)	0.803	0.765	1.04967	*		transcript:ENSDART00000159624(+)	0.838	0.765	1.09542	*
							transcript:ENSDART00000008043(+)	0.782	0.727	1.07565	*		transcript:ENSDART00000078630(-)	0.789	0.762	1.03543	*
							transcript:ENSDART00000125535(-)	0.794	0.761	1.04336	*		transcript:ENSDART00000057732(+)	0.797	0.754	1.05703	*
							transcript:ENSDART00000130891(-)	0.805	0.755	1.06623	*		transcript:ENSDART00000133305(-)	0.798	0.758	1.05277	*
							transcript:ENSDART00000050969(+)	0.759	0.741	1.02429	*		transcript:ENSDART00000104042(-)	0.807	0.74	1.09054	*
							transcript:ENSDART00000047358(+)	0.799	0.762	1.04856	*		transcript:ENSDART00000004295(+)	0.784	0.75	1.04533	*
							transcript:ENSDART00000130565(+)	0.781	0.748	1.04412	*		transcript:ENSDART00000164653(+)	0.805	0.765	1.05229	*
							transcript:ENSDART00000163051(+)	0.767	0.75	1.02267	*		transcript:ENSDART00000018523(+)	0.852	0.781	1.09091	*
							transcript:ENSDART00000168808(+)	0.789	0.746	1.05764	*		transcript:ENSDART00000016890(-)	0.792	0.734	1.07902	*
							transcript:ENSDART00000050871(+)	0.825	0.776	1.06314	*		transcript:ENSDART00000157731(+)	0.81	0.77	1.05195	*
							transcript:ENSDART00000164278(+)	0.812	0.757	1.07266	*		transcript:ENSDART00000173472(+)	0.774	0.729	1.06173	*
							transcript:ENSDART00000169209(+)	0.732	0.731	1.00137	*		transcript:ENSDART00000167326(+)	0.825	0.774	1.06589	*
							transcript:ENSDART00000016019(+)	0.812	0.78	1.04103	*		transcript:ENSDART00000075421(-)	0.803	0.735	1.09252	*
							transcript:ENSDART00000170757(+)	0.78	0.738	1.05691	*		transcript:ENSDART00000169462(+)	0.821	0.756	1.08598	*
							transcript:ENSDART00000065264(-)	0.828	0.762	1.08661	*		transcript:ENSDART00000148805(-)	0.772	0.732	1.05464	*
							transcript:ENSDART00000061406(+)	0.823	0.782	1.05243	*		transcript:ENSDART00000173804(+)	0.801	0.776	1.03222	*
							transcript:ENSDART00000011955(-)	0.827	0.774	1.06848	*		transcript:ENSDART00000011456(-)	0.822	0.757	1.08587	*
							transcript:ENSDART00000022179(-)	0.788	0.745	1.05772	*		transcript:ENSDART00000054007(+)	0.776	0.742	1.04582	*
							transcript:ENSDART00000011785(+)	0.834	0.765	1.0902	*		transcript:ENSDART00000123804(-)	0.825	0.767	1.07562	*
							transcript:ENSDART00000192167(-)	0.797	0.752	1.05984	*		transcript:ENSDART00000148993(-)	0.803	0.749	1.0721	*
							transcript:ENSDART00000144028(-)	0.794	0.747	1.06292	*		transcript:ENSDART00000184395(+)	0.823	0.788	1.04442	*
							transcript:ENSDART00000155052(+)	0.808	0.765	1.05621	*		transcript:ENSDART00000167839(-)	0.825	0.766	1.07702	*
							transcript:ENSDART00000151205(+)	0.794	0.747	1.06292	*		transcript:ENSDART00000163068(-)	0.843	0.759	1.11067	*
							transcript:ENSDART00000157790(+)	0.801	0.743	1.07806	*		transcript:ENSDART00000190713(+)	0.759	0.755	1.0053	*
							transcript:ENSDART00000065238(+)	0.786	0.734	1.07084	*		transcript:ENSDART00000048753(+)	0.815	0.755	1.07947	*
							transcript:ENSDART00000033819(+)	0.805	0.764	1.05366	*		transcript:ENSDART00000182874(+)	0.794	0.755	1.05166	*
							transcript:ENSDART00000150226(+)	0.795	0.748	1.06283	*		transcript:ENSDART00000135821(-)	0.775	0.745	1.04027	*
							transcript:ENSDART00000016890(-)	0.792	0.735	1.07755	*		transcript:ENSDART00000023684(-)	0.824	0.784	1.05102	*
							transcript:ENSDART00000173387(-)	0.768	0.734	1.04632	*		transcript:ENSDART00000110411(-)	0.797	0.775	1.02839	*
							transcript:ENSDART00000172848(+)	0.822	0.768	1.07031	*		transcript:ENSDART00000114022(-)	0.752	0.754	0.997347	ns
							transcript:ENSDART00000091099(+)	0.841	0.789	1.06591	*		transcript:ENSDART00000159192(-)	0.88	0.82	1.07317	*
							transcript:ENSDART00000161679(-)	0.812	0.754	1.07692	*		transcript:ENSDART00000099276(+)	0.864	0.787	1.09784	*
							transcript:ENSDART00000163045(-)	0.794	0.785	1.01146	*
							transcript:ENSDART00000166900(+)	0.823	0.755	1.09007	*
							transcript:ENSDART00000048050(-)	0.848	0.801	1.05868	*
							transcript:ENSDART00000173523(-)	0.821	0.772	1.06347	*
							transcript:ENSDART00000109511(-)	0.805	0.762	1.05643	*
							transcript:ENSDART00000048104(-)	0.794	0.756	1.05026	*
							transcript:ENSDART00000065234(+)	0.791	0.763	1.0367	*
							transcript:ENSDART00000123804(-)	0.825	0.766	1.07702	*
							transcript:ENSDART00000148993(-)	0.803	0.749	1.0721	*
							transcript:ENSDART00000111853(+)	0.79	0.753	1.04914	*
							transcript:ENSDART00000126824(-)	0.778	0.736	1.05707	*
							transcript:ENSDART00000063717(+)	0.834	0.791	1.05436	*
							transcript:ENSDART00000100046(-)	0.802	0.771	1.04021	*
							transcript:ENSDART00000104346(+)	0.796	0.766	1.03916	*
							transcript:ENSDART00000111358(-)	0.777	0.742	1.04717	*
							transcript:ENSDART00000073782(+)	0.761	0.748	1.01738	*
							transcript:ENSDART00000139422(+)	0.776	0.75	1.03467	*
							transcript:ENSDART00000007624(+)	0.811	0.771	1.05188	*
							transcript:ENSDART00000060633(-)	0.799	0.748	1.06818	*
							transcript:ENSDART00000164792(+)	0.84	0.791	1.06195	*
							transcript:ENSDART00000166705(+)	0.804	0.777	1.03475	*
							transcript:ENSDART00000169514(+)	0.807	0.767	1.05215	*
							transcript:ENSDART00000163068(-)	0.843	0.758	1.11214	*
							transcript:ENSDART00000158760(-)	0.815	0.761	1.07096	*
							transcript:ENSDART00000186976(+)	0.819	0.772	1.06088	*
							transcript:ENSDART00000016814(-)	0.816	0.77	1.05974	*
							transcript:ENSDART00000115404(-)	0.8	0.755	1.0596	*
							transcript:ENSDART00000190713(+)	0.759	0.756	1.00397	*
							transcript:ENSDART00000159077(+)	0.797	0.758	1.05145	*
							transcript:ENSDART00000135458(-)	0.781	0.733	1.06548	*
							transcript:ENSDART00000055872(+)	0.766	0.76	1.00789	*
							transcript:ENSDART00000003648(+)	0.802	0.754	1.06366	*
							transcript:ENSDART00000083567(-)	0.813	0.765	1.06275	*
							transcript:ENSDART00000138470(+)	0.816	0.751	1.08655	*
							transcript:ENSDART00000078904(+)	0.747	0.739	1.01083	*
							transcript:ENSDART00000146300(-)	0.8	0.785	1.01911	*
							transcript:ENSDART00000123374(-)	0.767	0.739	1.03789	*
							transcript:ENSDART00000006867(+)	0.819	0.757	1.0819	*
							transcript:ENSDART00000077908(-)	0.821	0.779	1.05392	*
							transcript:ENSDART00000141434(+)	0.784	0.747	1.04953	*
							transcript:ENSDART00000121875(-)	0.783	0.747	1.04819	*
							transcript:ENSDART00000171721(-)	0.825	0.749	1.10147	*
							transcript:ENSDART00000114022(-)	0.752	0.75	1.00267	*
							transcript:ENSDART00000192364(+)	0.774	0.741	1.04453	*
							transcript:ENSDART00000159192(-)	0.88	0.817	1.07711	*

## Sheet: S14B Table
Downregulated
	Oogenesis						Eggs						Embryogenesis
	NAME	CAI	eCAI	NORMALIZED	SIGNIFICANCE (95 %)		NAME	CAI	eCAI	NORMALIZED	SIGNIFICANCE (95 %)		NAME	CAI	eCAI	NORMALIZED	SIGNIFICANCE (95 %)
	transcript:ENSDART00000184660(+)	0.794	0.75	1.05867	*		transcript:ENSDART00000162928(+)	0.879	0.807	1.08922	*		transcript:ENSDART00000164045(+)	0.811	0.766	1.05875	*
	transcript:ENSDART00000048828(+)	0.798	0.755	1.05695	*		transcript:ENSDART00000168091(-)	0.83	0.783	1.06003	*		transcript:ENSDART00000078610(+)	0.748	0.728	1.02747	*
	transcript:ENSDART00000146258(-)	0.804	0.774	1.03876	*		transcript:ENSDART00000111806(+)	0.851	0.774	1.09948	*		transcript:ENSDART00000046376(+)	0.782	0.755	1.03576	*
	transcript:ENSDART00000082063(-)	0.779	0.743	1.04845	*		transcript:ENSDART00000184660(+)	0.794	0.748	1.0615	*		transcript:ENSDART00000037986(+)	0.804	0.774	1.03876	*
	transcript:ENSDART00000074600(-)	0.788	0.727	1.08391	*		transcript:ENSDART00000139241(+)	0.784	0.749	1.04673	*		transcript:ENSDART00000100321(+)	0.808	0.78	1.0359	*
	transcript:ENSDART00000059227(+)	0.817	0.78	1.04744	*		transcript:ENSDART00000187922(+)	0.8	0.754	1.06101	*		transcript:ENSDART00000053222(-)	0.833	0.768	1.08464	*
	transcript:ENSDART00000134635(-)	0.778	0.741	1.04993	*		transcript:ENSDART00000113735(+)	0.749	0.741	1.0108	*		transcript:ENSDART00000134661(+)	0.793	0.755	1.05033	*
	transcript:ENSDART00000114083(+)	0.835	0.781	1.06914	*		transcript:ENSDART00000057880(+)	0.786	0.755	1.04106	*		transcript:ENSDART00000083946(-)	0.807	0.762	1.05906	*
	transcript:ENSDART00000074380(+)	0.809	0.761	1.06307	*		transcript:ENSDART00000109314(+)	0.803	0.761	1.05519	*		transcript:ENSDART00000052907(-)	0.802	0.746	1.07507	*
	transcript:ENSDART00000029252(-)	0.816	0.765	1.06667	*		transcript:ENSDART00000101671(-)	0.833	0.772	1.07902	*		transcript:ENSDART00000062941(-)	0.809	0.758	1.06728	*
	transcript:ENSDART00000152597(-)	0.768	0.747	1.02811	*		transcript:ENSDART00000053222(-)	0.833	0.768	1.08464	*		transcript:ENSDART00000020631(-)	0.825	0.782	1.05499	*
	transcript:ENSDART00000063774(-)	0.789	0.776	1.01675	*		transcript:ENSDART00000141530(+)	0.833	0.782	1.06522	*		transcript:ENSDART00000161903(-)	0.789	0.757	1.04227	*
	transcript:ENSDART00000063093(+)	0.758	0.727	1.04264	*		transcript:ENSDART00000123972(+)	0.843	0.78	1.08077	*		transcript:ENSDART00000171320(-)	0.822	0.772	1.06477	*
	transcript:ENSDART00000080904(+)	0.815	0.768	1.0612	*		transcript:ENSDART00000074083(-)	0.839	0.794	1.05668	*		transcript:ENSDART00000108643(-)	0.772	0.733	1.05321	*
	transcript:ENSDART00000135376(-)	0.795	0.771	1.03113	*		transcript:ENSDART00000098615(-)	0.828	0.805	1.02857	*		transcript:ENSDART00000064975(+)	0.831	0.775	1.07226	*
	transcript:ENSDART00000165386(+)	0.88	0.839	1.04887	*		transcript:ENSDART00000171654(+)	0.844	0.783	1.07791	*		transcript:ENSDART00000004181(+)	0.823	0.77	1.06883	*
	transcript:ENSDART00000172191(+)	0.851	0.797	1.06775	*		transcript:ENSDART00000062426(-)	0.849	0.806	1.05335	*		transcript:ENSDART00000131819(+)	0.808	0.749	1.07877	*
	transcript:ENSDART00000169845(-)	0.841	0.785	1.07134	*		transcript:ENSDART00000163021(-)	0.874	0.777	1.12484	*		transcript:ENSDART00000079207(+)	0.828	0.785	1.05478	*
	transcript:ENSDART00000173149(-)	0.819	0.768	1.06641	*		transcript:ENSDART00000172464(+)	0.832	0.75	1.10933	*		transcript:ENSDART00000128839(-)	0.844	0.793	1.06431	*
	transcript:ENSDART00000037474(+)	0.798	0.765	1.04314	*		transcript:ENSDART00000040240(+)	0.877	0.8	1.09625	*		transcript:ENSDART00000046599(-)	0.822	0.815	1.00859	*
	transcript:ENSDART00000193291(-)	0.735	0.706	1.04108	*		transcript:ENSDART00000131505(+)	0.817	0.771	1.05966	*		transcript:ENSDART00000164678(+)	0.817	0.768	1.0638	*
	transcript:ENSDART00000111624(+)	0.798	0.75	1.064	*		transcript:ENSDART00000002622(-)	0.832	0.783	1.06258	*		transcript:ENSDART00000043802(+)	0.777	0.754	1.0305	*
	transcript:ENSDART00000075750(+)	0.804	0.755	1.0649	*		transcript:ENSDART00000121531(-)	0.841	0.756	1.11243	*		transcript:ENSDART00000167814(-)	0.809	0.794	1.01889	*
	transcript:ENSDART00000156276(-)	0.791	0.764	1.03534	*		transcript:ENSDART00000129467(-)	0.816	0.764	1.06806	*		transcript:ENSDART00000082517(+)	0.85	0.787	1.08005	*
	transcript:ENSDART00000147264(-)	0.801	0.752	1.06516	*		transcript:ENSDART00000080904(+)	0.815	0.762	1.06955	*		transcript:ENSDART00000030921(+)	0.79	0.77	1.02597	*
	transcript:ENSDART00000002556(-)	0.822	0.794	1.03526	*		transcript:ENSDART00000109282(+)	0.767	0.731	1.04925	*		transcript:ENSDART00000042972(+)	0.828	0.778	1.06427	*
	transcript:ENSDART00000165219(+)	0.8	0.785	1.01911	*		transcript:ENSDART00000004181(+)	0.823	0.769	1.07022	*		transcript:ENSDART00000172837(+)	0.839	0.774	1.08398	*
	transcript:ENSDART00000106172(-)	0.779	0.761	1.02365	*		transcript:ENSDART00000092011(-)	0.811	0.767	1.05737	*		transcript:ENSDART00000112590(+)	0.805	0.735	1.09524	*
	transcript:ENSDART00000057983(+)	0.791	0.775	1.02065	*		transcript:ENSDART00000135667(+)	0.768	0.743	1.03365	*		transcript:ENSDART00000113281(+)	0.796	0.752	1.05851	*
	transcript:ENSDART00000157437(-)	0.826	0.778	1.0617	*		transcript:ENSDART00000122170(-)	0.835	0.779	1.07189	*		transcript:ENSDART00000102493(-)	0.772	0.76	1.01579	*
	transcript:ENSDART00000167548(+)	0.812	0.75	1.08267	*		transcript:ENSDART00000184682(-)	0.816	0.77	1.05974	*		transcript:ENSDART00000193223(+)	0.788	0.776	1.01546	*
	transcript:ENSDART00000113060(-)	0.794	0.75	1.05867	*		transcript:ENSDART00000124502(+)	0.81	0.752	1.07713	*		transcript:ENSDART00000168001(-)	0.802	0.761	1.05388	*
	transcript:ENSDART00000049328(+)	0.787	0.758	1.03826	*		transcript:ENSDART00000108871(+)	0.754	0.712	1.05899	*		transcript:ENSDART00000170889(+)	0.767	0.752	1.01995	*
	transcript:ENSDART00000137761(-)	0.776	0.77	1.00779	*		transcript:ENSDART00000064603(-)	0.773	0.76	1.01711	*		transcript:ENSDART00000125563(+)	0.774	0.753	1.02789	*
	transcript:ENSDART00000079655(-)	0.808	0.763	1.05898	*		transcript:ENSDART00000089205(+)	0.782	0.741	1.05533	*		transcript:ENSDART00000115085(-)	0.805	0.759	1.06061	*
	transcript:ENSDART00000086143(+)	0.803	0.754	1.06499	*		transcript:ENSDART00000078980(+)	0.818	0.77	1.06234	*		transcript:ENSDART00000101667(-)	0.806	0.763	1.05636	*
	transcript:ENSDART00000085989(-)	0.802	0.757	1.05945	*		transcript:ENSDART00000135493(+)	0.809	0.745	1.08591	*		transcript:ENSDART00000017393(-)	0.818	0.774	1.05685	*
	transcript:ENSDART00000030211(+)	0.846	0.78	1.08462	*		transcript:ENSDART00000089144(+)	0.801	0.755	1.06093	*		transcript:ENSDART00000186510(-)	0.795	0.755	1.05298	*
	transcript:ENSDART00000054877(-)	0.818	0.793	1.03153	*		transcript:ENSDART00000046599(-)	0.822	0.816	1.00735	*		transcript:ENSDART00000192352(+)	0.795	0.765	1.03922	*
	transcript:ENSDART00000060990(-)	0.863	0.796	1.08417	*		transcript:ENSDART00000002166(-)	0.786	0.741	1.06073	*		transcript:ENSDART00000022688(-)	0.783	0.78	1.00385	*
	transcript:ENSDART00000063837(+)	0.827	0.778	1.06298	*		transcript:ENSDART00000164678(+)	0.817	0.767	1.06519	*		transcript:ENSDART00000184575(+)	0.823	0.721	1.14147	*
	transcript:ENSDART00000121913(+)	0.8	0.779	1.02696	*		transcript:ENSDART00000043802(+)	0.777	0.754	1.0305	*		transcript:ENSDART00000106172(-)	0.779	0.753	1.03453	*
	transcript:ENSDART00000169932(+)	0.773	0.747	1.03481	*		transcript:ENSDART00000102530(-)	0.813	0.782	1.03964	*		transcript:ENSDART00000149229(-)	0.741	0.738	1.00407	*
	transcript:ENSDART00000171679(-)	0.738	0.744	0.991935	ns		transcript:ENSDART00000110097(-)	0.796	0.758	1.05013	*		transcript:ENSDART00000053003(-)	0.786	0.786	1	ns
	transcript:ENSDART00000059796(+)	0.797	0.752	1.05984	*		transcript:ENSDART00000173149(-)	0.819	0.76	1.07763	*		transcript:ENSDART00000152935(+)	0.806	0.746	1.08043	*
	transcript:ENSDART00000129743(-)	0.804	0.769	1.04551	*		transcript:ENSDART00000172837(+)	0.839	0.774	1.08398	*		transcript:ENSDART00000045609(+)	0.825	0.761	1.0841	*
	transcript:ENSDART00000137795(-)	0.853	0.802	1.06359	*		transcript:ENSDART00000162369(-)	0.806	0.773	1.04269	*		transcript:ENSDART00000056919(-)	0.81	0.756	1.07143	*
	transcript:ENSDART00000109065(+)	0.795	0.766	1.03786	*		transcript:ENSDART00000113281(+)	0.796	0.755	1.0543	*		transcript:ENSDART00000153194(-)	0.793	0.752	1.05452	*
	transcript:ENSDART00000054088(-)	0.822	0.781	1.0525	*		transcript:ENSDART00000170889(+)	0.767	0.753	1.01859	*		transcript:ENSDART00000153361(-)	0.764	0.75	1.01867	*
	transcript:ENSDART00000105902(+)	0.801	0.763	1.0498	*		transcript:ENSDART00000044987(+)	0.796	0.745	1.06846	*		transcript:ENSDART00000087067(-)	0.763	0.727	1.04952	*
	transcript:ENSDART00000126095(-)	0.821	0.761	1.07884	*		transcript:ENSDART00000019450(+)	0.806	0.774	1.04134	*		transcript:ENSDART00000153129(+)	0.789	0.757	1.04227	*
	transcript:ENSDART00000006132(+)	0.845	0.817	1.03427	*		transcript:ENSDART00000014945(-)	0.795	0.739	1.07578	*		transcript:ENSDART00000152968(-)	0.839	0.76	1.10395	*
	transcript:ENSDART00000010512(-)	0.783	0.738	1.06098	*		transcript:ENSDART00000033914(+)	0.781	0.762	1.02493	*		transcript:ENSDART00000162579(-)	0.802	0.758	1.05805	*
	transcript:ENSDART00000052780(+)	0.762	0.772	0.987047	ns		transcript:ENSDART00000088177(-)	0.783	0.754	1.03846	*		transcript:ENSDART00000131300(+)	0.823	0.769	1.07022	*
	transcript:ENSDART00000015670(+)	0.809	0.771	1.04929	*		transcript:ENSDART00000121847(-)	0.839	0.779	1.07702	*		transcript:ENSDART00000057248(+)	0.817	0.756	1.08069	*
	transcript:ENSDART00000084914(+)	0.746	0.737	1.01221	*		transcript:ENSDART00000101667(-)	0.806	0.762	1.05774	*		transcript:ENSDART00000066080(-)	0.836	0.792	1.05556	*
	transcript:ENSDART00000147389(-)	0.774	0.753	1.02789	*		transcript:ENSDART00000140516(-)	0.803	0.738	1.08808	*		transcript:ENSDART00000171687(+)	0.791	0.758	1.04354	*
	transcript:ENSDART00000110429(+)	0.793	0.756	1.04894	*		transcript:ENSDART00000077883(-)	0.791	0.762	1.03806	*		transcript:ENSDART00000102563(+)	0.823	0.785	1.04841	*
	transcript:ENSDART00000105346(+)	0.842	0.773	1.08926	*		transcript:ENSDART00000162066(-)	0.799	0.754	1.05968	*		transcript:ENSDART00000148907(-)	0.795	0.753	1.05578	*
	transcript:ENSDART00000008170(-)	0.838	0.8	1.0475	*		transcript:ENSDART00000039847(-)	0.799	0.791	1.01011	*		transcript:ENSDART00000136624(-)	0.801	0.768	1.04297	*
	transcript:ENSDART00000155252(-)	0.844	0.819	1.03053	*		transcript:ENSDART00000017393(-)	0.818	0.774	1.05685	*		transcript:ENSDART00000039028(+)	0.783	0.752	1.04122	*
	transcript:ENSDART00000114134(+)	0.759	0.745	1.01879	*		transcript:ENSDART00000166372(-)	0.839	0.776	1.08119	*		transcript:ENSDART00000110884(+)	0.794	0.762	1.04199	*
	transcript:ENSDART00000149137(+)	0.792	0.763	1.03801	*		transcript:ENSDART00000192352(+)	0.795	0.764	1.04058	*		transcript:ENSDART00000057379(-)	0.807	0.748	1.07888	*
	transcript:ENSDART00000153806(+)	0.798	0.764	1.0445	*		transcript:ENSDART00000163185(-)	0.847	0.792	1.06944	*		transcript:ENSDART00000057052(-)	0.757	0.743	1.01884	*
	transcript:ENSDART00000099642(-)	0.771	0.746	1.03351	*		transcript:ENSDART00000022688(-)	0.783	0.779	1.00513	*		transcript:ENSDART00000127476(-)	0.819	0.764	1.07199	*
	transcript:ENSDART00000171150(+)	0.807	0.772	1.04534	*		transcript:ENSDART00000184575(+)	0.823	0.72	1.14306	*		transcript:ENSDART00000171371(-)	0.821	0.775	1.05935	*
	transcript:ENSDART00000168589(-)	0.843	0.775	1.08774	*		transcript:ENSDART00000002867(-)	0.83	0.777	1.06821	*		transcript:ENSDART00000084867(-)	0.809	0.773	1.04657	*
	transcript:ENSDART00000085136(-)	0.819	0.762	1.0748	*		transcript:ENSDART00000123741(+)	0.778	0.753	1.0332	*		transcript:ENSDART00000030211(+)	0.846	0.775	1.09161	*
	transcript:ENSDART00000160914(+)	0.841	0.805	1.04472	*		transcript:ENSDART00000142674(-)	0.808	0.79	1.02278	*		transcript:ENSDART00000022684(+)	0.755	0.773	0.976714	ns
	transcript:ENSDART00000122861(+)	0.816	0.767	1.06389	*		transcript:ENSDART00000087065(-)	0.828	0.787	1.0521	*		transcript:ENSDART00000109266(+)	0.813	0.762	1.06693	*
	transcript:ENSDART00000055380(+)	0.836	0.791	1.05689	*		transcript:ENSDART00000108477(-)	0.824	0.763	1.07995	*		transcript:ENSDART00000189628(+)	0.845	0.802	1.05362	*
	transcript:ENSDART00000149042(+)	0.772	0.751	1.02796	*		transcript:ENSDART00000105309(+)	0.804	0.743	1.0821	*		transcript:ENSDART00000109941(+)	0.805	0.766	1.05091	*
	transcript:ENSDART00000015956(+)	0.821	0.78	1.05256	*		transcript:ENSDART00000184102(+)	0.836	0.774	1.0801	*		transcript:ENSDART00000166739(-)	0.81	0.759	1.06719	*
	transcript:ENSDART00000131238(+)	0.805	0.761	1.05782	*		transcript:ENSDART00000153244(-)	0.858	0.794	1.0806	*		transcript:ENSDART00000091169(+)	0.785	0.748	1.04947	*
	transcript:ENSDART00000101953(+)	0.764	0.738	1.03523	*		transcript:ENSDART00000132354(-)	0.802	0.761	1.05388	*		transcript:ENSDART00000106654(-)	0.803	0.789	1.01774	*
	transcript:ENSDART00000058460(-)	0.817	0.806	1.01365	*		transcript:ENSDART00000124716(-)	0.785	0.765	1.02614	*		transcript:ENSDART00000029366(-)	0.802	0.747	1.07363	*
	transcript:ENSDART00000032778(+)	0.834	0.787	1.05972	*		transcript:ENSDART00000102563(+)	0.823	0.785	1.04841	*		transcript:ENSDART00000012438(+)	0.8	0.736	1.08696	*
	transcript:ENSDART00000188707(-)	0.844	0.829	1.01809	*		transcript:ENSDART00000128675(+)	0.785	0.764	1.02749	*		transcript:ENSDART00000054626(+)	0.785	0.751	1.04527	*
	transcript:ENSDART00000185711(-)	0.806	0.735	1.0966	*		transcript:ENSDART00000143705(+)	0.765	0.722	1.05956	*		transcript:ENSDART00000168092(-)	0.813	0.758	1.07256	*
	transcript:ENSDART00000064233(+)	0.834	0.794	1.05038	*		transcript:ENSDART00000133057(+)	0.818	0.77	1.06234	*		transcript:ENSDART00000113676(+)	0.808	0.767	1.05346	*
	transcript:ENSDART00000062894(-)	0.805	0.74	1.08784	*		transcript:ENSDART00000036419(-)	0.804	0.763	1.05374	*		transcript:ENSDART00000075157(-)	0.777	0.774	1.00388	*
	transcript:ENSDART00000077418(+)	0.818	0.776	1.05412	*		transcript:ENSDART00000042049(-)	0.782	0.768	1.01823	*		transcript:ENSDART00000038670(-)	0.802	0.754	1.06366	*
	transcript:ENSDART00000171402(-)	0.808	0.762	1.06037	*		transcript:ENSDART00000076479(+)	0.787	0.733	1.07367	*		transcript:ENSDART00000128508(+)	0.796	0.76	1.04737	*
	transcript:ENSDART00000092648(-)	0.81	0.77	1.05195	*		transcript:ENSDART00000057052(-)	0.757	0.743	1.01884	*		transcript:ENSDART00000167713(+)	0.829	0.775	1.06968	*
	transcript:ENSDART00000091466(-)	0.823	0.772	1.06606	*		transcript:ENSDART00000127476(-)	0.819	0.766	1.06919	*		transcript:ENSDART00000192515(+)	0.826	0.772	1.06995	*
	transcript:ENSDART00000159316(+)	0.79	0.748	1.05615	*		transcript:ENSDART00000030211(+)	0.846	0.775	1.09161	*		transcript:ENSDART00000159032(+)	0.806	0.778	1.03599	*
	transcript:ENSDART00000059893(+)	0.785	0.75	1.04667	*		transcript:ENSDART00000022684(+)	0.755	0.772	0.977979	ns		transcript:ENSDART00000149703(-)	0.837	0.781	1.0717	*
	transcript:ENSDART00000192545(+)	0.791	0.759	1.04216	*		transcript:ENSDART00000048739(-)	0.806	0.778	1.03599	*		transcript:ENSDART00000035939(+)	0.81	0.754	1.07427	*
	transcript:ENSDART00000025385(-)	0.827	0.788	1.04949	*		transcript:ENSDART00000133388(+)	0.815	0.752	1.08378	*		transcript:ENSDART00000047013(-)	0.804	0.761	1.0565	*
	transcript:ENSDART00000133447(+)	0.754	0.75	1.00533	*		transcript:ENSDART00000169083(-)	0.771	0.754	1.02255	*		transcript:ENSDART00000002922(-)	0.804	0.75	1.072	*
	transcript:ENSDART00000139727(-)	0.806	0.782	1.03069	*		transcript:ENSDART00000161950(-)	0.826	0.768	1.07552	*		transcript:ENSDART00000013278(+)	0.82	0.77	1.06494	*
	transcript:ENSDART00000081379(-)	0.783	0.761	1.02891	*		transcript:ENSDART00000016602(+)	0.802	0.741	1.08232	*		transcript:ENSDART00000155717(-)	0.804	0.762	1.05512	*
	transcript:ENSDART00000019843(-)	0.824	0.763	1.07995	*		transcript:ENSDART00000158202(-)	0.811	0.771	1.05188	*		transcript:ENSDART00000142870(-)	0.82	0.777	1.05534	*
	transcript:ENSDART00000167245(+)	0.802	0.76	1.05526	*		transcript:ENSDART00000168596(+)	0.836	0.788	1.06091	*		transcript:ENSDART00000014465(-)	0.803	0.759	1.05797	*
	transcript:ENSDART00000160134(+)	0.802	0.753	1.06507	*		transcript:ENSDART00000185606(+)	0.818	0.776	1.05412	*		transcript:ENSDART00000134512(+)	0.829	0.769	1.07802	*
	transcript:ENSDART00000052627(+)	0.764	0.753	1.01461	*		transcript:ENSDART00000188082(-)	0.809	0.771	1.04929	*		transcript:ENSDART00000168940(+)	0.784	0.761	1.03022	*
	transcript:ENSDART00000136244(+)	0.835	0.777	1.07465	*		transcript:ENSDART00000063837(+)	0.827	0.776	1.06572	*		transcript:ENSDART00000114936(-)	0.808	0.755	1.0702	*
	transcript:ENSDART00000109729(+)	0.828	0.773	1.07115	*		transcript:ENSDART00000113299(+)	0.815	0.786	1.0369	*		transcript:ENSDART00000155065(+)	0.783	0.748	1.04679	*
	transcript:ENSDART00000073704(+)	0.819	0.765	1.07059	*		transcript:ENSDART00000145118(-)	0.753	0.717	1.05021	*		transcript:ENSDART00000191464(-)	0.791	0.742	1.06604	*
	transcript:ENSDART00000136213(-)	0.808	0.778	1.03856	*		transcript:ENSDART00000106658(+)	0.8	0.769	1.04031	*		transcript:ENSDART00000019636(+)	0.774	0.727	1.06465	*
	transcript:ENSDART00000168583(-)	0.797	0.763	1.04456	*		transcript:ENSDART00000091158(-)	0.784	0.736	1.06522	*		transcript:ENSDART00000101000(+)	0.778	0.739	1.05277	*
	transcript:ENSDART00000141704(-)	0.79	0.78	1.01282	*		transcript:ENSDART00000054619(-)	0.793	0.745	1.06443	*		transcript:ENSDART00000156995(-)	0.83	0.774	1.07235	*
	transcript:ENSDART00000103151(+)	0.821	0.767	1.0704	*		transcript:ENSDART00000012438(+)	0.8	0.735	1.08844	*		transcript:ENSDART00000110665(+)	0.776	0.749	1.03605	*
	transcript:ENSDART00000138308(-)	0.774	0.735	1.05306	*		transcript:ENSDART00000129953(+)	0.775	0.757	1.02378	*		transcript:ENSDART00000109318(-)	0.805	0.767	1.04954	*
	transcript:ENSDART00000058491(-)	0.798	0.755	1.05695	*		transcript:ENSDART00000054626(+)	0.785	0.752	1.04388	*		transcript:ENSDART00000155900(+)	0.791	0.756	1.0463	*
	transcript:ENSDART00000171526(+)	0.809	0.778	1.03985	*		transcript:ENSDART00000168092(-)	0.813	0.758	1.07256	*		transcript:ENSDART00000130589(+)	0.765	0.741	1.03239	*
	transcript:ENSDART00000112155(-)	0.851	0.792	1.07449	*		transcript:ENSDART00000106593(+)	0.824	0.743	1.10902	*		transcript:ENSDART00000109990(-)	0.781	0.772	1.01166	*
	transcript:ENSDART00000160164(+)	0.836	0.767	1.08996	*		transcript:ENSDART00000161713(-)	0.797	0.751	1.06125	*		transcript:ENSDART00000129154(-)	0.774	0.737	1.0502	*
	transcript:ENSDART00000018408(+)	0.797	0.754	1.05703	*		transcript:ENSDART00000105902(+)	0.801	0.757	1.05812	*		transcript:ENSDART00000154628(-)	0.803	0.764	1.05105	*
	transcript:ENSDART00000124724(-)	0.834	0.779	1.0706	*		transcript:ENSDART00000128730(-)	0.806	0.791	1.01896	*		transcript:ENSDART00000156621(-)	0.766	0.732	1.04645	*
	transcript:ENSDART00000167987(-)	0.822	0.779	1.0552	*		transcript:ENSDART00000105721(+)	0.818	0.758	1.07916	*		transcript:ENSDART00000005641(-)	0.764	0.778	0.982005	ns
	transcript:ENSDART00000049063(-)	0.833	0.784	1.0625	*		transcript:ENSDART00000075157(-)	0.777	0.773	1.00517	*		transcript:ENSDART00000060157(-)	0.797	0.754	1.05703	*
	transcript:ENSDART00000104606(-)	0.823	0.765	1.07582	*		transcript:ENSDART00000086104(+)	0.797	0.757	1.05284	*		transcript:ENSDART00000163513(+)	0.774	0.753	1.02789	*
	transcript:ENSDART00000024922(+)	0.826	0.801	1.03121	*		transcript:ENSDART00000128744(+)	0.793	0.754	1.05172	*		transcript:ENSDART00000099723(-)	0.798	0.759	1.05138	*
	transcript:ENSDART00000015755(-)	0.793	0.744	1.06586	*		transcript:ENSDART00000167713(+)	0.829	0.776	1.0683	*		transcript:ENSDART00000099677(-)	0.811	0.756	1.07275	*
	transcript:ENSDART00000109234(-)	0.789	0.747	1.05622	*		transcript:ENSDART00000056763(-)	0.832	0.767	1.08475	*		transcript:ENSDART00000144153(-)	0.739	0.743	0.994616	ns
	transcript:ENSDART00000062536(-)	0.802	0.781	1.02689	*		transcript:ENSDART00000149703(-)	0.837	0.781	1.0717	*		transcript:ENSDART00000189557(-)	0.833	0.766	1.08747	*
	transcript:ENSDART00000061358(-)	0.776	0.749	1.03605	*		transcript:ENSDART00000047013(-)	0.804	0.761	1.0565	*		transcript:ENSDART00000090596(-)	0.826	0.792	1.04293	*
	transcript:ENSDART00000047362(+)	0.805	0.763	1.05505	*		transcript:ENSDART00000142870(-)	0.82	0.778	1.05398	*		transcript:ENSDART00000099023(+)	0.835	0.784	1.06505	*
	transcript:ENSDART00000173215(+)	0.819	0.77	1.06364	*		transcript:ENSDART00000127845(-)	0.808	0.755	1.0702	*		transcript:ENSDART00000153830(+)	0.736	0.784	0.938776	ns
	transcript:ENSDART00000184111(+)	0.814	0.759	1.07246	*		transcript:ENSDART00000112375(+)	0.796	0.757	1.05152	*		transcript:ENSDART00000186040(+)	0.804	0.759	1.05929	*
	transcript:ENSDART00000161820(+)	0.804	0.761	1.0565	*		transcript:ENSDART00000099723(-)	0.798	0.761	1.04862	*		transcript:ENSDART00000148927(-)	0.847	0.796	1.06407	*
	transcript:ENSDART00000065555(+)	0.792	0.753	1.05179	*		transcript:ENSDART00000161011(+)	0.825	0.761	1.0841	*		transcript:ENSDART00000148543(-)	0.803	0.762	1.05381	*
	transcript:ENSDART00000122869(+)	0.763	0.752	1.01463	*		transcript:ENSDART00000166209(-)	0.772	0.735	1.05034	*		transcript:ENSDART00000012048(+)	0.789	0.741	1.06478	*
	transcript:ENSDART00000065562(+)	0.783	0.761	1.02891	*		transcript:ENSDART00000148336(+)	0.846	0.803	1.05355	*		transcript:ENSDART00000028419(-)	0.796	0.774	1.02842	*
	transcript:ENSDART00000065563(-)	0.761	0.742	1.02561	*		transcript:ENSDART00000099023(+)	0.835	0.782	1.06777	*		transcript:ENSDART00000164864(-)	0.797	0.766	1.04047	*
	transcript:ENSDART00000065565(+)	0.762	0.736	1.03533	*		transcript:ENSDART00000153830(+)	0.736	0.784	0.938776	ns		transcript:ENSDART00000149206(-)	0.803	0.771	1.0415	*
	transcript:ENSDART00000065401(-)	0.752	0.743	1.01211	*		transcript:ENSDART00000186040(+)	0.804	0.758	1.06069	*		transcript:ENSDART00000150005(-)	0.764	0.76	1.00526	*
	transcript:ENSDART00000128237(-)	0.825	0.786	1.04962	*		transcript:ENSDART00000182730(-)	0.867	0.79	1.09747	*		transcript:ENSDART00000060447(-)	0.801	0.759	1.05534	*
	transcript:ENSDART00000011572(-)	0.784	0.75	1.04533	*		transcript:ENSDART00000164957(-)	0.843	0.781	1.07939	*		transcript:ENSDART00000029727(+)	0.801	0.769	1.04161	*
	transcript:ENSDART00000158308(+)	0.79	0.761	1.03811	*		transcript:ENSDART00000089944(-)	0.816	0.777	1.05019	*		transcript:ENSDART00000091377(+)	0.784	0.74	1.05946	*
	transcript:ENSDART00000029708(-)	0.764	0.737	1.03664	*		transcript:ENSDART00000028419(-)	0.796	0.773	1.02975	*		transcript:ENSDART00000047452(-)	0.78	0.746	1.04558	*
	transcript:ENSDART00000165168(+)	0.826	0.803	1.02864	*		transcript:ENSDART00000164864(-)	0.797	0.766	1.04047	*		transcript:ENSDART00000146165(+)	0.777	0.75	1.036	*
	transcript:ENSDART00000106503(+)	0.825	0.786	1.04962	*		transcript:ENSDART00000060447(-)	0.801	0.76	1.05395	*		transcript:ENSDART00000108581(-)	0.781	0.745	1.04832	*
	transcript:ENSDART00000164419(+)	0.837	0.796	1.05151	*		transcript:ENSDART00000148528(-)	0.817	0.766	1.06658	*		transcript:ENSDART00000149042(+)	0.772	0.744	1.03763	*
	transcript:ENSDART00000168846(+)	0.809	0.8	1.01125	*		transcript:ENSDART00000079201(+)	0.765	0.773	0.989651	ns		transcript:ENSDART00000015956(+)	0.821	0.777	1.05663	*
	transcript:ENSDART00000063484(+)	0.852	0.786	1.08397	*		transcript:ENSDART00000015302(-)	0.786	0.737	1.06649	*		transcript:ENSDART00000126274(-)	0.81	0.764	1.06021	*
	transcript:ENSDART00000106062(-)	0.805	0.758	1.06201	*		transcript:ENSDART00000147438(-)	0.79	0.764	1.03403	*		transcript:ENSDART00000156579(+)	0.77	0.757	1.01717	*
	transcript:ENSDART00000078235(+)	0.756	0.744	1.01613	*		transcript:ENSDART00000059053(-)	0.764	0.762	1.00262	*		transcript:ENSDART00000154112(+)	0.781	0.749	1.04272	*
	transcript:ENSDART00000133365(-)	0.796	0.752	1.05851	*		transcript:ENSDART00000162835(-)	0.803	0.754	1.06499	*		transcript:ENSDART00000015302(-)	0.786	0.738	1.06504	*
	transcript:ENSDART00000190121(-)	0.813	0.77	1.05584	*		transcript:ENSDART00000162502(+)	0.798	0.743	1.07402	*		transcript:ENSDART00000135053(+)	0.815	0.761	1.07096	*
	transcript:ENSDART00000122740(+)	0.784	0.763	1.02752	*		transcript:ENSDART00000049420(+)	0.816	0.764	1.06806	*		transcript:ENSDART00000147438(-)	0.79	0.764	1.03403	*
	transcript:ENSDART00000063719(-)	0.754	0.756	0.997354	ns		transcript:ENSDART00000016386(-)	0.805	0.746	1.07909	*		transcript:ENSDART00000127753(-)	0.816	0.759	1.0751	*
	transcript:ENSDART00000088270(+)	0.796	0.765	1.04052	*		transcript:ENSDART00000139069(+)	0.805	0.751	1.0719	*		transcript:ENSDART00000162835(-)	0.803	0.753	1.0664	*
	transcript:ENSDART00000105419(-)	0.765	0.763	1.00262	*		transcript:ENSDART00000023238(+)	0.818	0.79	1.03544	*		transcript:ENSDART00000000198(+)	0.803	0.768	1.04557	*
	transcript:ENSDART00000159165(+)	0.815	0.787	1.03558	*		transcript:ENSDART00000102571(+)	0.782	0.747	1.04685	*		transcript:ENSDART00000049420(+)	0.816	0.765	1.06667	*
	transcript:ENSDART00000150783(+)	0.735	0.755	0.97351	ns		transcript:ENSDART00000109259(-)	0.838	0.766	1.09399	*		transcript:ENSDART00000016386(-)	0.805	0.746	1.07909	*
	transcript:ENSDART00000150446(+)	0.848	0.784	1.08163	*		transcript:ENSDART00000058380(-)	0.809	0.745	1.08591	*		transcript:ENSDART00000002930(-)	0.816	0.779	1.0475	*
	transcript:ENSDART00000150778(+)	0.841	0.788	1.06726	*		transcript:ENSDART00000058383(-)	0.779	0.753	1.03453	*		transcript:ENSDART00000101953(+)	0.764	0.732	1.04372	*
	transcript:ENSDART00000087202(-)	0.815	0.767	1.06258	*		transcript:ENSDART00000018253(+)	0.809	0.772	1.04793	*		transcript:ENSDART00000101885(+)	0.793	0.764	1.03796	*
	transcript:ENSDART00000005829(-)	0.807	0.761	1.06045	*		transcript:ENSDART00000131072(+)	0.792	0.783	1.01149	*		transcript:ENSDART00000085228(-)	0.802	0.765	1.04837	*
	transcript:ENSDART00000182487(+)	0.783	0.745	1.05101	*		transcript:ENSDART00000074575(-)	0.857	0.797	1.07528	*		transcript:ENSDART00000139069(+)	0.805	0.752	1.07048	*
	transcript:ENSDART00000182504(-)	0.805	0.767	1.04954	*		transcript:ENSDART00000035761(-)	0.823	0.761	1.08147	*		transcript:ENSDART00000102510(+)	0.837	0.806	1.03846	*
	transcript:ENSDART00000092090(+)	0.808	0.78	1.0359	*		transcript:ENSDART00000112183(+)	0.805	0.764	1.05366	*		transcript:ENSDART00000102552(+)	0.785	0.769	1.02081	*
	transcript:ENSDART00000056188(-)	0.789	0.769	1.02601	*		transcript:ENSDART00000185711(-)	0.806	0.731	1.1026	*		transcript:ENSDART00000171308(+)	0.829	0.785	1.05605	*
	transcript:ENSDART00000046889(-)	0.801	0.764	1.04843	*		transcript:ENSDART00000192691(-)	0.805	0.768	1.04818	*		transcript:ENSDART00000058380(-)	0.809	0.745	1.08591	*
	transcript:ENSDART00000156331(+)	0.794	0.755	1.05166	*		transcript:ENSDART00000176354(+)	0.786	0.765	1.02745	*		transcript:ENSDART00000058324(+)	0.812	0.779	1.04236	*
	transcript:ENSDART00000012540(+)	0.824	0.772	1.06736	*		transcript:ENSDART00000037541(-)	0.796	0.751	1.05992	*		transcript:ENSDART00000179309(-)	0.814	0.773	1.05304	*
	transcript:ENSDART00000021231(+)	0.833	0.79	1.05443	*		transcript:ENSDART00000091818(+)	0.764	0.732	1.04372	*		transcript:ENSDART00000154264(+)	0.807	0.746	1.08177	*
	transcript:ENSDART00000135269(+)	0.81	0.76	1.06579	*		transcript:ENSDART00000171324(-)	0.811	0.747	1.08568	*		transcript:ENSDART00000017244(-)	0.785	0.779	1.0077	*
	transcript:ENSDART00000031872(+)	0.809	0.793	1.02018	*		transcript:ENSDART00000039438(-)	0.796	0.746	1.06702	*		transcript:ENSDART00000128291(-)	0.798	0.773	1.03234	*
	transcript:ENSDART00000167596(+)	0.836	0.775	1.07871	*		transcript:ENSDART00000002932(+)	0.824	0.79	1.04304	*		transcript:ENSDART00000039438(-)	0.796	0.746	1.06702	*
	transcript:ENSDART00000011143(-)	0.802	0.78	1.02821	*		transcript:ENSDART00000064233(+)	0.834	0.79	1.0557	*		transcript:ENSDART00000080029(-)	0.764	0.749	1.02003	*
	transcript:ENSDART00000056303(-)	0.815	0.772	1.0557	*		transcript:ENSDART00000105013(+)	0.767	0.743	1.0323	*		transcript:ENSDART00000011432(-)	0.802	0.752	1.06649	*
	transcript:ENSDART00000157777(+)	0.824	0.803	1.02615	*		transcript:ENSDART00000024194(+)	0.818	0.752	1.08777	*		transcript:ENSDART00000063523(-)	0.82	0.739	1.10961	*
	transcript:ENSDART00000154038(-)	0.789	0.775	1.01806	*		transcript:ENSDART00000128875(+)	0.809	0.76	1.06447	*		transcript:ENSDART00000136490(-)	0.804	0.752	1.06915	*
	transcript:ENSDART00000130608(-)	0.761	0.746	1.02011	*		transcript:ENSDART00000183053(+)	0.807	0.765	1.0549	*		transcript:ENSDART00000088490(+)	0.825	0.763	1.08126	*
	transcript:ENSDART00000067057(+)	0.797	0.752	1.05984	*		transcript:ENSDART00000082193(+)	0.789	0.767	1.02868	*		transcript:ENSDART00000022830(+)	0.811	0.771	1.05188	*
	transcript:ENSDART00000105659(-)	0.823	0.769	1.07022	*		transcript:ENSDART00000027957(-)	0.801	0.731	1.09576	*		transcript:ENSDART00000079011(+)	0.804	0.772	1.04145	*
	transcript:ENSDART00000161287(+)	0.775	0.782	0.991049	ns		transcript:ENSDART00000025096(+)	0.817	0.785	1.04076	*		transcript:ENSDART00000128875(+)	0.809	0.759	1.06588	*
	transcript:ENSDART00000166804(-)	0.778	0.773	1.00647	*		transcript:ENSDART00000183169(+)	0.798	0.761	1.04862	*		transcript:ENSDART00000021177(+)	0.789	0.733	1.0764	*
	transcript:ENSDART00000035531(+)	0.791	0.745	1.06174	*		transcript:ENSDART00000168522(+)	0.812	0.76	1.06842	*		transcript:ENSDART00000155020(-)	0.79	0.743	1.06326	*
	transcript:ENSDART00000055500(+)	0.787	0.746	1.05496	*		transcript:ENSDART00000187252(-)	0.808	0.752	1.07447	*		transcript:ENSDART00000143084(-)	0.795	0.756	1.05159	*
	transcript:ENSDART00000076640(+)	0.794	0.777	1.02188	*		transcript:ENSDART00000008532(+)	0.762	0.753	1.01195	*		transcript:ENSDART00000082193(+)	0.789	0.767	1.02868	*
	transcript:ENSDART00000144175(+)	0.849	0.783	1.08429	*		transcript:ENSDART00000141177(-)	0.799	0.753	1.06109	*		transcript:ENSDART00000027957(-)	0.801	0.731	1.09576	*
	transcript:ENSDART00000134054(+)	0.776	0.778	0.997429	ns		transcript:ENSDART00000010362(-)	0.8	0.735	1.08844	*		transcript:ENSDART00000139451(+)	0.786	0.756	1.03968	*
	transcript:ENSDART00000150221(-)	0.827	0.763	1.08388	*		transcript:ENSDART00000056742(+)	0.809	0.757	1.06869	*		transcript:ENSDART00000139946(-)	0.788	0.74	1.06486	*
	transcript:ENSDART00000066909(+)	0.766	0.746	1.02681	*		transcript:ENSDART00000009528(-)	0.778	0.718	1.08357	*		transcript:ENSDART00000126967(+)	0.787	0.752	1.04654	*
	transcript:ENSDART00000162859(+)	0.818	0.784	1.04337	*		transcript:ENSDART00000153669(+)	0.778	0.747	1.0415	*		transcript:ENSDART00000031458(-)	0.791	0.775	1.02065	*
	transcript:ENSDART00000066933(-)	0.815	0.761	1.07096	*		transcript:ENSDART00000158165(+)	0.802	0.757	1.05945	*		transcript:ENSDART00000062811(-)	0.823	0.781	1.05378	*
	transcript:ENSDART00000139053(+)	0.764	0.739	1.03383	*		transcript:ENSDART00000035152(+)	0.787	0.753	1.04515	*		transcript:ENSDART00000192663(-)	0.795	0.751	1.05859	*
	transcript:ENSDART00000159227(-)	0.811	0.8	1.01375	*		transcript:ENSDART00000106339(-)	0.848	0.808	1.0495	*		transcript:ENSDART00000104476(+)	0.786	0.765	1.02745	*
	transcript:ENSDART00000106253(+)	0.803	0.802	1.00125	*		transcript:ENSDART00000149039(+)	0.842	0.783	1.07535	*		transcript:ENSDART00000154400(-)	0.786	0.743	1.05787	*
	transcript:ENSDART00000186791(+)	0.837	0.785	1.06624	*		transcript:ENSDART00000103434(-)	0.845	0.777	1.08752	*		transcript:ENSDART00000168522(+)	0.812	0.761	1.06702	*
	transcript:ENSDART00000174096(-)	0.812	0.811	1.00123	*		transcript:ENSDART00000192649(+)	0.855	0.804	1.06343	*		transcript:ENSDART00000077626(+)	0.787	0.777	1.01287	*
	transcript:ENSDART00000168820(-)	0.814	0.774	1.05168	*		transcript:ENSDART00000122307(-)	0.822	0.75	1.096	*		transcript:ENSDART00000145664(-)	0.823	0.76	1.08289	*
	transcript:ENSDART00000171270(+)	0.784	0.75	1.04533	*		transcript:ENSDART00000006628(+)	0.805	0.793	1.01513	*		transcript:ENSDART00000187252(-)	0.808	0.753	1.07304	*
	transcript:ENSDART00000160690(+)	0.814	0.777	1.04762	*		transcript:ENSDART00000090608(+)	0.795	0.767	1.03651	*		transcript:ENSDART00000061762(-)	0.827	0.785	1.0535	*
	transcript:ENSDART00000144519(+)	0.834	0.782	1.0665	*		transcript:ENSDART00000028294(-)	0.802	0.785	1.02166	*		transcript:ENSDART00000188887(-)	0.826	0.761	1.08541	*
	transcript:ENSDART00000017696(-)	0.769	0.743	1.03499	*		transcript:ENSDART00000140781(+)	0.786	0.744	1.05645	*		transcript:ENSDART00000056742(+)	0.809	0.756	1.07011	*
	transcript:ENSDART00000076742(+)	0.798	0.774	1.03101	*		transcript:ENSDART00000146431(+)	0.777	0.754	1.0305	*		transcript:ENSDART00000009528(-)	0.778	0.72	1.08056	*
	transcript:ENSDART00000007057(-)	0.81	0.763	1.0616	*		transcript:ENSDART00000059893(+)	0.785	0.748	1.04947	*		transcript:ENSDART00000043866(-)	0.814	0.764	1.06545	*
	transcript:ENSDART00000191677(+)	0.799	0.78	1.02436	*		transcript:ENSDART00000109535(+)	0.801	0.754	1.06233	*		transcript:ENSDART00000154660(+)	0.785	0.75	1.04667	*
	transcript:ENSDART00000017849(+)	0.794	0.766	1.03655	*		transcript:ENSDART00000012018(-)	0.854	0.766	1.11488	*		transcript:ENSDART00000122747(-)	0.842	0.789	1.06717	*
	transcript:ENSDART00000166893(+)	0.819	0.787	1.04066	*		transcript:ENSDART00000086823(-)	0.841	0.777	1.08237	*		transcript:ENSDART00000103434(-)	0.845	0.776	1.08892	*
	transcript:ENSDART00000181082(-)	0.816	0.776	1.05155	*		transcript:ENSDART00000159815(-)	0.849	0.786	1.08015	*		transcript:ENSDART00000122307(-)	0.822	0.75	1.096	*
	transcript:ENSDART00000041858(+)	0.822	0.759	1.083	*		transcript:ENSDART00000145916(-)	0.773	0.758	1.01979	*		transcript:ENSDART00000189631(-)	0.825	0.771	1.07004	*
	transcript:ENSDART00000128047(+)	0.791	0.748	1.05749	*		transcript:ENSDART00000053638(+)	0.829	0.767	1.08083	*		transcript:ENSDART00000089853(-)	0.79	0.743	1.06326	*
	transcript:ENSDART00000113116(+)	0.77	0.742	1.03774	*		transcript:ENSDART00000114284(+)	0.784	0.761	1.03022	*		transcript:ENSDART00000191862(+)	0.801	0.752	1.06516	*
	transcript:ENSDART00000065255(+)	0.809	0.767	1.05476	*		transcript:ENSDART00000093383(+)	0.856	0.795	1.07673	*		transcript:ENSDART00000079158(-)	0.817	0.747	1.09371	*
	transcript:ENSDART00000155010(+)	0.753	0.779	0.966624	ns		transcript:ENSDART00000110495(+)	0.825	0.775	1.06452	*		transcript:ENSDART00000146431(+)	0.777	0.755	1.02914	*
	transcript:ENSDART00000103357(+)	0.812	0.775	1.04774	*		transcript:ENSDART00000172303(-)	0.832	0.775	1.07355	*		transcript:ENSDART00000012018(-)	0.854	0.766	1.11488	*
	transcript:ENSDART00000056138(+)	0.796	0.747	1.0656	*		transcript:ENSDART00000190838(+)	0.796	0.765	1.04052	*		transcript:ENSDART00000036015(-)	0.819	0.763	1.07339	*
	transcript:ENSDART00000091099(+)	0.841	0.799	1.05257	*		transcript:ENSDART00000123757(-)	0.798	0.757	1.05416	*		transcript:ENSDART00000088488(-)	0.774	0.739	1.04736	*
	transcript:ENSDART00000114062(+)	0.77	0.763	1.00917	*		transcript:ENSDART00000165917(-)	0.86	0.773	1.11255	*		transcript:ENSDART00000132230(-)	0.749	0.724	1.03453	*
	transcript:ENSDART00000169093(-)	0.825	0.804	1.02612	*		transcript:ENSDART00000164611(-)	0.803	0.787	1.02033	*		transcript:ENSDART00000189471(-)	0.866	0.785	1.10318	*
	transcript:ENSDART00000091272(-)	0.788	0.746	1.0563	*		transcript:ENSDART00000110398(-)	0.81	0.767	1.05606	*		transcript:ENSDART00000109948(+)	0.783	0.747	1.04819	*
	transcript:ENSDART00000111636(-)	0.8	0.757	1.0568	*		transcript:ENSDART00000130062(-)	0.842	0.788	1.06853	*		transcript:ENSDART00000021192(-)	0.731	0.724	1.00967	*
	transcript:ENSDART00000157618(-)	0.735	0.733	1.00273	*		transcript:ENSDART00000165653(+)	0.826	0.764	1.08115	*		transcript:ENSDART00000018163(-)	0.82	0.766	1.0705	*
	transcript:ENSDART00000077868(+)	0.803	0.764	1.05105	*		transcript:ENSDART00000104491(-)	0.772	0.736	1.04891	*		transcript:ENSDART00000104891(-)	0.818	0.775	1.05548	*
	transcript:ENSDART00000129161(+)	0.81	0.776	1.04381	*		transcript:ENSDART00000022803(-)	0.785	0.757	1.03699	*		transcript:ENSDART00000043507(-)	0.743	0.757	0.981506	ns
	transcript:ENSDART00000088041(+)	0.757	0.756	1.00132	*		transcript:ENSDART00000184392(+)	0.764	0.728	1.04945	*		transcript:ENSDART00000109889(-)	0.768	0.741	1.03644	*
	transcript:ENSDART00000101528(+)	0.808	0.76	1.06316	*		transcript:ENSDART00000111409(-)	0.803	0.758	1.05937	*		transcript:ENSDART00000192956(+)	0.84	0.777	1.08108	*
	transcript:ENSDART00000036680(-)	0.798	0.758	1.05277	*		transcript:ENSDART00000014774(+)	0.781	0.781	1	ns		transcript:ENSDART00000130695(-)	0.81	0.766	1.05744	*
	transcript:ENSDART00000131063(-)	0.821	0.787	1.0432	*		transcript:ENSDART00000100422(+)	0.836	0.774	1.0801	*		transcript:ENSDART00000104491(-)	0.772	0.737	1.04749	*
	transcript:ENSDART00000172290(+)	0.798	0.762	1.04724	*		transcript:ENSDART00000104083(-)	0.81	0.768	1.05469	*		transcript:ENSDART00000016135(-)	0.775	0.759	1.02108	*
	transcript:ENSDART00000077136(+)	0.791	0.752	1.05186	*		transcript:ENSDART00000136244(+)	0.835	0.77	1.08442	*		transcript:ENSDART00000052603(-)	0.811	0.749	1.08278	*
	transcript:ENSDART00000192561(+)	0.845	0.788	1.07234	*		transcript:ENSDART00000109258(-)	0.833	0.778	1.07069	*		transcript:ENSDART00000090081(+)	0.816	0.752	1.08511	*
	transcript:ENSDART00000052730(+)	0.83	0.773	1.07374	*		transcript:ENSDART00000103855(+)	0.807	0.76	1.06184	*		transcript:ENSDART00000050750(-)	0.814	0.769	1.05852	*
	transcript:ENSDART00000065234(+)	0.791	0.77	1.02727	*		transcript:ENSDART00000048144(-)	0.814	0.761	1.06965	*		transcript:ENSDART00000158677(-)	0.819	0.777	1.05405	*
	transcript:ENSDART00000168412(-)	0.851	0.769	1.10663	*		transcript:ENSDART00000122625(-)	0.803	0.747	1.07497	*		transcript:ENSDART00000135592(+)	0.813	0.772	1.05311	*
	transcript:ENSDART00000136784(+)	0.782	0.768	1.01823	*		transcript:ENSDART00000018255(-)	0.811	0.734	1.1049	*		transcript:ENSDART00000138404(+)	0.8	0.75	1.06667	*
	transcript:ENSDART00000037109(+)	0.8	0.768	1.04167	*		transcript:ENSDART00000151269(+)	0.809	0.756	1.07011	*		transcript:ENSDART00000159206(-)	0.824	0.773	1.06598	*
	transcript:ENSDART00000108865(+)	0.801	0.762	1.05118	*		transcript:ENSDART00000007642(-)	0.81	0.764	1.06021	*		transcript:ENSDART00000058289(-)	0.825	0.767	1.07562	*
	transcript:ENSDART00000148358(-)	0.712	0.731	0.974008	ns		transcript:ENSDART00000102384(+)	0.81	0.75	1.08	*		transcript:ENSDART00000082143(-)	0.791	0.772	1.02461	*
	transcript:ENSDART00000143807(+)	0.781	0.748	1.04412	*		transcript:ENSDART00000139151(+)	0.809	0.749	1.08011	*		transcript:ENSDART00000160715(+)	0.785	0.769	1.02081	*
	transcript:ENSDART00000136234(+)	0.812	0.752	1.07979	*		transcript:ENSDART00000063870(+)	0.903	0.803	1.12453	*		transcript:ENSDART00000160663(-)	0.808	0.771	1.04799	*
	transcript:ENSDART00000047134(-)	0.775	0.759	1.02108	*		transcript:ENSDART00000164055(+)	0.859	0.76	1.13026	*		transcript:ENSDART00000081633(-)	0.813	0.771	1.05447	*
	transcript:ENSDART00000079631(+)	0.804	0.755	1.0649	*		transcript:ENSDART00000063337(-)	0.835	0.773	1.08021	*		transcript:ENSDART00000146434(-)	0.814	0.779	1.04493	*
	transcript:ENSDART00000098707(+)	0.831	0.784	1.05995	*		transcript:ENSDART00000170988(-)	0.821	0.781	1.05122	*		transcript:ENSDART00000018524(+)	0.847	0.788	1.07487	*
	transcript:ENSDART00000162764(+)	0.848	0.806	1.05211	*		transcript:ENSDART00000172024(-)	0.832	0.778	1.06941	*		transcript:ENSDART00000131613(-)	0.849	0.811	1.04686	*
	transcript:ENSDART00000133501(+)	0.797	0.766	1.04047	*		transcript:ENSDART00000163823(+)	0.866	0.789	1.09759	*		transcript:ENSDART00000043499(+)	0.802	0.762	1.05249	*
	transcript:ENSDART00000003543(+)	0.811	0.75	1.08133	*		transcript:ENSDART00000058289(-)	0.825	0.768	1.07422	*		transcript:ENSDART00000185818(-)	0.82	0.753	1.08898	*
	transcript:ENSDART00000080604(-)	0.786	0.768	1.02344	*		transcript:ENSDART00000082143(-)	0.791	0.774	1.02196	*		transcript:ENSDART00000091351(+)	0.815	0.765	1.06536	*
	transcript:ENSDART00000101944(-)	0.794	0.782	1.01535	*		transcript:ENSDART00000029347(+)	0.837	0.779	1.07445	*		transcript:ENSDART00000135417(-)	0.799	0.776	1.02964	*
	transcript:ENSDART00000145025(+)	0.759	0.753	1.00797	*		transcript:ENSDART00000160663(-)	0.808	0.772	1.04663	*		transcript:ENSDART00000047073(+)	0.804	0.749	1.07343	*
	transcript:ENSDART00000060051(-)	0.808	0.778	1.03856	*		transcript:ENSDART00000146434(-)	0.814	0.78	1.04359	*		transcript:ENSDART00000058111(+)	0.74	0.735	1.0068	*
	transcript:ENSDART00000114022(-)	0.752	0.759	0.990777	ns		transcript:ENSDART00000024677(+)	0.794	0.789	1.00634	*		transcript:ENSDART00000191006(+)	0.815	0.775	1.05161	*
							transcript:ENSDART00000003465(+)	0.807	0.768	1.05078	*		transcript:ENSDART00000134685(-)	0.813	0.795	1.02264	*
							transcript:ENSDART00000171397(+)	0.821	0.777	1.05663	*		transcript:ENSDART00000130142(-)	0.788	0.758	1.03958	*
							transcript:ENSDART00000046098(-)	0.835	0.787	1.06099	*		transcript:ENSDART00000139871(+)	0.779	0.761	1.02365	*
							transcript:ENSDART00000182915(+)	0.765	0.781	0.979513	ns		transcript:ENSDART00000056639(-)	0.808	0.772	1.04663	*
							transcript:ENSDART00000025962(+)	0.803	0.774	1.03747	*		transcript:ENSDART00000146123(-)	0.81	0.766	1.05744	*
							transcript:ENSDART00000141170(+)	0.804	0.756	1.06349	*		transcript:ENSDART00000025841(-)	0.803	0.756	1.06217	*
							transcript:ENSDART00000113111(+)	0.813	0.765	1.06275	*		transcript:ENSDART00000113111(+)	0.813	0.765	1.06275	*
							transcript:ENSDART00000149895(-)	0.821	0.77	1.06623	*		transcript:ENSDART00000074968(+)	0.817	0.758	1.07784	*
							transcript:ENSDART00000017977(+)	0.816	0.766	1.06527	*		transcript:ENSDART00000143471(-)	0.774	0.778	0.994859	ns
							transcript:ENSDART00000022643(-)	0.821	0.786	1.04453	*		transcript:ENSDART00000138214(+)	0.808	0.761	1.06176	*
							transcript:ENSDART00000009093(-)	0.795	0.755	1.05298	*		transcript:ENSDART00000170428(+)	0.802	0.772	1.03886	*
							transcript:ENSDART00000025997(-)	0.793	0.747	1.06158	*		transcript:ENSDART00000168579(-)	0.811	0.754	1.0756	*
							transcript:ENSDART00000056248(+)	0.813	0.77	1.05584	*		transcript:ENSDART00000127350(+)	0.802	0.769	1.04291	*
							transcript:ENSDART00000190111(+)	0.857	0.773	1.10867	*		transcript:ENSDART00000164761(+)	0.821	0.776	1.05799	*
							transcript:ENSDART00000036813(+)	0.834	0.778	1.07198	*		transcript:ENSDART00000152216(+)	0.811	0.783	1.03576	*
							transcript:ENSDART00000170799(+)	0.822	0.771	1.06615	*		transcript:ENSDART00000090016(+)	0.823	0.775	1.06194	*
							transcript:ENSDART00000172309(+)	0.86	0.795	1.08176	*		transcript:ENSDART00000152768(-)	0.783	0.734	1.06676	*
							transcript:ENSDART00000170428(+)	0.802	0.772	1.03886	*		transcript:ENSDART00000110967(-)	0.787	0.751	1.04794	*
							transcript:ENSDART00000168579(-)	0.811	0.755	1.07417	*		transcript:ENSDART00000131857(-)	0.81	0.778	1.04113	*
							transcript:ENSDART00000146160(+)	0.78	0.766	1.01828	*		transcript:ENSDART00000063052(+)	0.823	0.767	1.07301	*
							transcript:ENSDART00000113964(+)	0.857	0.764	1.12173	*		transcript:ENSDART00000063137(-)	0.792	0.757	1.04624	*
							transcript:ENSDART00000138265(-)	0.797	0.765	1.04183	*		transcript:ENSDART00000169289(-)	0.824	0.762	1.08136	*
							transcript:ENSDART00000141595(-)	0.846	0.785	1.07771	*		transcript:ENSDART00000129858(-)	0.817	0.797	1.02509	*
							transcript:ENSDART00000058775(+)	0.819	0.805	1.01739	*		transcript:ENSDART00000026539(-)	0.811	0.753	1.07703	*
							transcript:ENSDART00000129870(+)	0.799	0.771	1.03632	*		transcript:ENSDART00000036546(+)	0.793	0.775	1.02323	*
							transcript:ENSDART00000008077(-)	0.811	0.776	1.0451	*		transcript:ENSDART00000020834(-)	0.839	0.781	1.07426	*
							transcript:ENSDART00000164761(+)	0.821	0.777	1.05663	*		transcript:ENSDART00000162725(-)	0.808	0.795	1.01635	*
							transcript:ENSDART00000049204(+)	0.801	0.757	1.05812	*		transcript:ENSDART00000162520(+)	0.821	0.778	1.05527	*
							transcript:ENSDART00000055932(-)	0.783	0.755	1.03709	*		transcript:ENSDART00000133517(-)	0.801	0.754	1.06233	*
							transcript:ENSDART00000138226(+)	0.821	0.755	1.08742	*		transcript:ENSDART00000144859(-)	0.804	0.784	1.02551	*
							transcript:ENSDART00000026539(-)	0.811	0.754	1.0756	*		transcript:ENSDART00000124871(-)	0.807	0.769	1.04941	*
							transcript:ENSDART00000149171(+)	0.806	0.775	1.04	*		transcript:ENSDART00000065755(+)	0.805	0.774	1.04005	*
							transcript:ENSDART00000017553(+)	0.834	0.765	1.0902	*		transcript:ENSDART00000036172(+)	0.777	0.751	1.03462	*
							transcript:ENSDART00000023763(+)	0.785	0.759	1.03426	*		transcript:ENSDART00000058370(-)	0.797	0.75	1.06267	*
							transcript:ENSDART00000067776(+)	0.803	0.795	1.01006	*		transcript:ENSDART00000114081(-)	0.783	0.755	1.03709	*
							transcript:ENSDART00000027836(-)	0.818	0.785	1.04204	*		transcript:ENSDART00000021620(+)	0.806	0.757	1.06473	*
							transcript:ENSDART00000171440(+)	0.853	0.786	1.08524	*		transcript:ENSDART00000066363(-)	0.784	0.765	1.02484	*
							transcript:ENSDART00000162520(+)	0.821	0.778	1.05527	*		transcript:ENSDART00000163808(+)	0.808	0.769	1.05072	*
							transcript:ENSDART00000086492(-)	0.827	0.787	1.05083	*		transcript:ENSDART00000125658(+)	0.801	0.764	1.04843	*
							transcript:ENSDART00000121813(+)	0.819	0.755	1.08477	*		transcript:ENSDART00000084780(+)	0.777	0.768	1.01172	*
							transcript:ENSDART00000190943(-)	0.794	0.774	1.02584	*		transcript:ENSDART00000169809(+)	0.834	0.771	1.08171	*
							transcript:ENSDART00000102197(-)	0.82	0.771	1.06355	*		transcript:ENSDART00000170573(+)	0.775	0.738	1.05014	*
							transcript:ENSDART00000144859(-)	0.804	0.781	1.02945	*		transcript:ENSDART00000168205(+)	0.858	0.805	1.06584	*
							transcript:ENSDART00000149507(+)	0.819	0.767	1.0678	*		transcript:ENSDART00000165525(+)	0.824	0.8	1.03	*
							transcript:ENSDART00000114081(-)	0.783	0.756	1.03571	*		transcript:ENSDART00000169133(+)	0.823	0.792	1.03914	*
							transcript:ENSDART00000066363(-)	0.784	0.764	1.02618	*		transcript:ENSDART00000148300(+)	0.79	0.788	1.00254	*
							transcript:ENSDART00000101051(-)	0.773	0.746	1.03619	*		transcript:ENSDART00000170751(+)	0.744	0.763	0.975098	ns
							transcript:ENSDART00000007675(-)	0.816	0.761	1.07227	*		transcript:ENSDART00000166768(+)	0.824	0.785	1.04968	*
							transcript:ENSDART00000026064(-)	0.809	0.761	1.06307	*		transcript:ENSDART00000081969(-)	0.752	0.733	1.02592	*
							transcript:ENSDART00000084780(+)	0.777	0.768	1.01172	*		transcript:ENSDART00000145821(-)	0.77	0.742	1.03774	*
							transcript:ENSDART00000164315(+)	0.853	0.795	1.07296	*		transcript:ENSDART00000125489(-)	0.773	0.74	1.04459	*
							transcript:ENSDART00000161716(-)	0.857	0.803	1.06725	*		transcript:ENSDART00000097201(-)	0.778	0.728	1.06868	*
							transcript:ENSDART00000106645(-)	0.831	0.793	1.04792	*		transcript:ENSDART00000162028(-)	0.782	0.744	1.05108	*
							transcript:ENSDART00000189725(+)	0.813	0.777	1.04633	*		transcript:ENSDART00000188095(+)	0.786	0.76	1.03421	*
							transcript:ENSDART00000003325(+)	0.827	0.776	1.06572	*		transcript:ENSDART00000015951(+)	0.814	0.772	1.0544	*
							transcript:ENSDART00000170573(+)	0.775	0.737	1.05156	*		transcript:ENSDART00000143641(+)	0.808	0.754	1.07162	*
							transcript:ENSDART00000169133(+)	0.823	0.793	1.03783	*		transcript:ENSDART00000112722(-)	0.822	0.769	1.06892	*
							transcript:ENSDART00000168371(+)	0.826	0.776	1.06443	*		transcript:ENSDART00000089408(+)	0.813	0.776	1.04768	*
							transcript:ENSDART00000190052(-)	0.79	0.753	1.04914	*		transcript:ENSDART00000159165(+)	0.815	0.785	1.03822	*
							transcript:ENSDART00000011076(-)	0.809	0.786	1.02926	*		transcript:ENSDART00000157966(-)	0.849	0.793	1.07062	*
							transcript:ENSDART00000123982(-)	0.754	0.736	1.02446	*		transcript:ENSDART00000105316(-)	0.837	0.786	1.06489	*
							transcript:ENSDART00000185238(-)	0.796	0.749	1.06275	*		transcript:ENSDART00000141682(-)	0.838	0.775	1.08129	*
							transcript:ENSDART00000144005(+)	0.782	0.741	1.05533	*		transcript:ENSDART00000092389(+)	0.805	0.744	1.08199	*
							transcript:ENSDART00000081228(+)	0.783	0.752	1.04122	*		transcript:ENSDART00000171971(+)	0.794	0.769	1.03251	*
							transcript:ENSDART00000137537(-)	0.733	0.735	0.997279	ns		transcript:ENSDART00000163903(-)	0.79	0.759	1.04084	*
							transcript:ENSDART00000017838(-)	0.796	0.775	1.0271	*		transcript:ENSDART00000149143(+)	0.818	0.766	1.06789	*
							transcript:ENSDART00000088460(+)	0.817	0.771	1.05966	*		transcript:ENSDART00000105257(+)	0.766	0.753	1.01726	*
							transcript:ENSDART00000061366(+)	0.826	0.777	1.06306	*		transcript:ENSDART00000192468(-)	0.834	0.764	1.09162	*
							transcript:ENSDART00000160413(+)	0.813	0.757	1.07398	*		transcript:ENSDART00000165427(-)	0.816	0.786	1.03817	*
							transcript:ENSDART00000112722(-)	0.822	0.768	1.07031	*		transcript:ENSDART00000173068(-)	0.807	0.752	1.07314	*
							transcript:ENSDART00000089408(+)	0.813	0.777	1.04633	*		transcript:ENSDART00000023218(-)	0.774	0.749	1.03338	*
							transcript:ENSDART00000183840(-)	0.806	0.781	1.03201	*		transcript:ENSDART00000144419(-)	0.811	0.759	1.06851	*
							transcript:ENSDART00000059882(-)	0.819	0.779	1.05135	*		transcript:ENSDART00000026314(-)	0.804	0.761	1.0565	*
							transcript:ENSDART00000157966(-)	0.849	0.792	1.07197	*		transcript:ENSDART00000023094(-)	0.783	0.758	1.03298	*
							transcript:ENSDART00000140764(-)	0.767	0.749	1.02403	*		transcript:ENSDART00000078304(+)	0.796	0.747	1.0656	*
							transcript:ENSDART00000192106(-)	0.816	0.743	1.09825	*		transcript:ENSDART00000109506(-)	0.806	0.758	1.06332	*
							transcript:ENSDART00000192851(-)	0.785	0.762	1.03018	*		transcript:ENSDART00000114423(+)	0.806	0.769	1.04811	*
							transcript:ENSDART00000044776(+)	0.805	0.788	1.02157	*		transcript:ENSDART00000133223(-)	0.777	0.773	1.00517	*
							transcript:ENSDART00000066086(+)	0.841	0.768	1.09505	*		transcript:ENSDART00000086924(-)	0.781	0.763	1.02359	*
							transcript:ENSDART00000021062(-)	0.8	0.761	1.05125	*		transcript:ENSDART00000149194(+)	0.823	0.752	1.09441	*
							transcript:ENSDART00000092389(+)	0.805	0.745	1.08054	*		transcript:ENSDART00000042430(+)	0.832	0.774	1.07494	*
							transcript:ENSDART00000171971(+)	0.794	0.768	1.03385	*		transcript:ENSDART00000106272(+)	0.77	0.74	1.04054	*
							transcript:ENSDART00000123191(+)	0.787	0.751	1.04794	*		transcript:ENSDART00000136026(+)	0.797	0.741	1.07557	*
							transcript:ENSDART00000192468(-)	0.834	0.765	1.0902	*		transcript:ENSDART00000105955(+)	0.785	0.744	1.05511	*
							transcript:ENSDART00000165427(-)	0.816	0.785	1.03949	*		transcript:ENSDART00000003789(-)	0.803	0.778	1.03213	*
							transcript:ENSDART00000010697(+)	0.811	0.776	1.0451	*		transcript:ENSDART00000061540(+)	0.776	0.72	1.07778	*
							transcript:ENSDART00000035693(+)	0.793	0.77	1.02987	*		transcript:ENSDART00000046821(-)	0.784	0.78	1.00513	*
							transcript:ENSDART00000173068(-)	0.807	0.749	1.07744	*		transcript:ENSDART00000088077(-)	0.788	0.746	1.0563	*
							transcript:ENSDART00000016891(-)	0.816	0.73	1.11781	*		transcript:ENSDART00000056278(-)	0.78	0.751	1.03862	*
							transcript:ENSDART00000109134(-)	0.798	0.753	1.05976	*		transcript:ENSDART00000129978(+)	0.816	0.762	1.07087	*
							transcript:ENSDART00000134141(+)	0.775	0.746	1.03887	*		transcript:ENSDART00000112853(-)	0.849	0.773	1.09832	*
							transcript:ENSDART00000053542(+)	0.845	0.788	1.07234	*		transcript:ENSDART00000104712(+)	0.835	0.788	1.05964	*
							transcript:ENSDART00000123518(+)	0.855	0.772	1.10751	*		transcript:ENSDART00000166496(+)	0.816	0.774	1.05426	*
							transcript:ENSDART00000042701(+)	0.802	0.779	1.02953	*		transcript:ENSDART00000167449(-)	0.843	0.796	1.05905	*
							transcript:ENSDART00000086924(-)	0.781	0.763	1.02359	*		transcript:ENSDART00000008986(+)	0.774	0.749	1.03338	*
							transcript:ENSDART00000011715(+)	0.835	0.762	1.0958	*		transcript:ENSDART00000067332(+)	0.828	0.782	1.05882	*
							transcript:ENSDART00000183404(+)	0.837	0.784	1.0676	*		transcript:ENSDART00000003715(-)	0.803	0.774	1.03747	*
							transcript:ENSDART00000132648(-)	0.814	0.792	1.02778	*		transcript:ENSDART00000172170(-)	0.778	0.789	0.986058	ns
							transcript:ENSDART00000186660(-)	0.753	0.752	1.00133	*		transcript:ENSDART00000138985(-)	0.805	0.786	1.02417	*
							transcript:ENSDART00000066783(-)	0.763	0.743	1.02692	*		transcript:ENSDART00000109520(-)	0.78	0.767	1.01695	*
							transcript:ENSDART00000165780(+)	0.8	0.773	1.03493	*		transcript:ENSDART00000079012(+)	0.816	0.769	1.06112	*
							transcript:ENSDART00000066794(+)	0.787	0.751	1.04794	*		transcript:ENSDART00000086631(-)	0.796	0.748	1.06417	*
							transcript:ENSDART00000106272(+)	0.77	0.736	1.0462	*		transcript:ENSDART00000143644(-)	0.729	0.722	1.0097	*
							transcript:ENSDART00000106310(-)	0.801	0.77	1.04026	*		transcript:ENSDART00000141481(-)	0.809	0.749	1.08011	*
							transcript:ENSDART00000081595(+)	0.808	0.761	1.06176	*		transcript:ENSDART00000155832(+)	0.747	0.728	1.0261	*
							transcript:ENSDART00000136026(+)	0.797	0.74	1.07703	*		transcript:ENSDART00000089596(-)	0.776	0.741	1.04723	*
							transcript:ENSDART00000185965(+)	0.806	0.776	1.03866	*		transcript:ENSDART00000089616(-)	0.815	0.775	1.05161	*
							transcript:ENSDART00000105955(+)	0.785	0.743	1.05653	*		transcript:ENSDART00000089642(-)	0.812	0.773	1.05045	*
							transcript:ENSDART00000191137(+)	0.815	0.78	1.04487	*		transcript:ENSDART00000024633(-)	0.797	0.759	1.05007	*
							transcript:ENSDART00000184841(-)	0.796	0.743	1.07133	*		transcript:ENSDART00000134848(+)	0.76	0.75	1.01333	*
							transcript:ENSDART00000066631(-)	0.791	0.751	1.05326	*		transcript:ENSDART00000087570(-)	0.778	0.764	1.01832	*
							transcript:ENSDART00000079202(-)	0.802	0.724	1.10773	*		transcript:ENSDART00000176822(+)	0.766	0.734	1.0436	*
							transcript:ENSDART00000171009(-)	0.831	0.767	1.08344	*		transcript:ENSDART00000067138(-)	0.782	0.751	1.04128	*
							transcript:ENSDART00000075142(+)	0.837	0.785	1.06624	*		transcript:ENSDART00000165603(-)	0.823	0.762	1.08005	*
							transcript:ENSDART00000109221(+)	0.803	0.745	1.07785	*		transcript:ENSDART00000077445(+)	0.796	0.772	1.03109	*
							transcript:ENSDART00000137017(+)	0.858	0.768	1.11719	*		transcript:ENSDART00000073478(+)	0.796	0.766	1.03916	*
							transcript:ENSDART00000053139(+)	0.739	0.73	1.01233	*		transcript:ENSDART00000067057(+)	0.797	0.749	1.06409	*
							transcript:ENSDART00000056278(-)	0.78	0.751	1.03862	*		transcript:ENSDART00000103395(+)	0.882	0.816	1.08088	*
							transcript:ENSDART00000144907(-)	0.809	0.74	1.09324	*		transcript:ENSDART00000128108(-)	0.857	0.772	1.1101	*
							transcript:ENSDART00000075184(-)	0.807	0.773	1.04398	*		transcript:ENSDART00000057434(+)	0.849	0.786	1.08015	*
							transcript:ENSDART00000104712(+)	0.835	0.789	1.0583	*		transcript:ENSDART00000146728(+)	0.798	0.758	1.05277	*
							transcript:ENSDART00000166496(+)	0.816	0.772	1.05699	*		transcript:ENSDART00000080441(-)	0.782	0.767	1.01956	*
							transcript:ENSDART00000167449(-)	0.843	0.795	1.06038	*		transcript:ENSDART00000051807(-)	0.84	0.791	1.06195	*
							transcript:ENSDART00000165116(-)	0.816	0.768	1.0625	*		transcript:ENSDART00000007857(+)	0.808	0.763	1.05898	*
							transcript:ENSDART00000139013(+)	0.825	0.765	1.07843	*		transcript:ENSDART00000006490(+)	0.825	0.775	1.06452	*
							transcript:ENSDART00000125836(-)	0.804	0.753	1.06773	*		transcript:ENSDART00000078982(+)	0.84	0.797	1.05395	*
							transcript:ENSDART00000020259(+)	0.803	0.76	1.05658	*		transcript:ENSDART00000139902(-)	0.764	0.752	1.01596	*
							transcript:ENSDART00000050379(+)	0.823	0.782	1.05243	*		transcript:ENSDART00000109578(-)	0.809	0.75	1.07867	*
							transcript:ENSDART00000125459(+)	0.818	0.764	1.07068	*		transcript:ENSDART00000109790(-)	0.805	0.757	1.06341	*
							transcript:ENSDART00000064586(-)	0.774	0.745	1.03893	*		transcript:ENSDART00000110343(+)	0.806	0.756	1.06614	*
							transcript:ENSDART00000146845(+)	0.765	0.747	1.0241	*		transcript:ENSDART00000163500(+)	0.811	0.768	1.05599	*
							transcript:ENSDART00000067332(+)	0.828	0.784	1.05612	*		transcript:ENSDART00000163832(+)	0.819	0.768	1.06641	*
							transcript:ENSDART00000110730(+)	0.807	0.771	1.04669	*		transcript:ENSDART00000087047(-)	0.806	0.776	1.03866	*
							transcript:ENSDART00000104304(+)	0.762	0.744	1.02419	*		transcript:ENSDART00000086994(+)	0.82	0.771	1.06355	*
							transcript:ENSDART00000138985(-)	0.805	0.788	1.02157	*		transcript:ENSDART00000141904(+)	0.786	0.762	1.0315	*
							transcript:ENSDART00000109520(-)	0.78	0.765	1.01961	*		transcript:ENSDART00000103602(+)	0.796	0.766	1.03916	*
							transcript:ENSDART00000079012(+)	0.816	0.768	1.0625	*		transcript:ENSDART00000151679(-)	0.777	0.738	1.05285	*
							transcript:ENSDART00000086631(-)	0.796	0.748	1.06417	*		transcript:ENSDART00000153074(+)	0.801	0.791	1.01264	*
							transcript:ENSDART00000141481(-)	0.809	0.749	1.08011	*		transcript:ENSDART00000130917(-)	0.814	0.759	1.07246	*
							transcript:ENSDART00000089596(-)	0.776	0.741	1.04723	*		transcript:ENSDART00000025326(-)	0.811	0.772	1.05052	*
							transcript:ENSDART00000089642(-)	0.812	0.773	1.05045	*		transcript:ENSDART00000141638(-)	0.804	0.753	1.06773	*
							transcript:ENSDART00000024633(-)	0.797	0.76	1.04868	*		transcript:ENSDART00000156038(+)	0.813	0.752	1.08112	*
							transcript:ENSDART00000176822(+)	0.766	0.734	1.0436	*		transcript:ENSDART00000111856(-)	0.817	0.755	1.08212	*
							transcript:ENSDART00000103638(+)	0.791	0.753	1.05046	*		transcript:ENSDART00000040753(-)	0.821	0.771	1.06485	*
							transcript:ENSDART00000123590(-)	0.772	0.758	1.01847	*		transcript:ENSDART00000163595(+)	0.805	0.75	1.07333	*
							transcript:ENSDART00000140663(-)	0.763	0.756	1.00926	*		transcript:ENSDART00000171213(-)	0.761	0.764	0.996073	ns
							transcript:ENSDART00000157243(-)	0.757	0.745	1.01611	*		transcript:ENSDART00000159455(+)	0.813	0.775	1.04903	*
							transcript:ENSDART00000077445(+)	0.796	0.774	1.02842	*		transcript:ENSDART00000165592(-)	0.796	0.739	1.07713	*
							transcript:ENSDART00000073478(+)	0.796	0.764	1.04188	*		transcript:ENSDART00000170553(-)	0.788	0.745	1.05772	*
							transcript:ENSDART00000137665(-)	0.818	0.773	1.05821	*		transcript:ENSDART00000159088(-)	0.776	0.761	1.01971	*
							transcript:ENSDART00000087247(-)	0.876	0.813	1.07749	*		transcript:ENSDART00000181003(-)	0.82	0.772	1.06218	*
							transcript:ENSDART00000155182(-)	0.83	0.771	1.07652	*		transcript:ENSDART00000159493(+)	0.833	0.767	1.08605	*
							transcript:ENSDART00000058099(+)	0.839	0.766	1.0953	*		transcript:ENSDART00000128223(-)	0.854	0.788	1.08376	*
							transcript:ENSDART00000149061(-)	0.839	0.787	1.06607	*		transcript:ENSDART00000124215(-)	0.831	0.792	1.04924	*
							transcript:ENSDART00000175329(-)	0.798	0.757	1.05416	*		transcript:ENSDART00000021977(-)	0.827	0.776	1.06572	*
							transcript:ENSDART00000163052(-)	0.839	0.777	1.07979	*		transcript:ENSDART00000097345(-)	0.824	0.76	1.08421	*
							transcript:ENSDART00000046995(-)	0.803	0.77	1.04286	*		transcript:ENSDART00000067455(-)	0.826	0.762	1.08399	*
							transcript:ENSDART00000057434(+)	0.849	0.786	1.08015	*		transcript:ENSDART00000135618(-)	0.822	0.774	1.06202	*
							transcript:ENSDART00000162317(+)	0.827	0.766	1.07963	*		transcript:ENSDART00000067433(-)	0.833	0.757	1.1004	*
							transcript:ENSDART00000007857(+)	0.808	0.762	1.06037	*		transcript:ENSDART00000130623(+)	0.822	0.761	1.08016	*
							transcript:ENSDART00000043190(+)	0.803	0.755	1.06358	*		transcript:ENSDART00000058277(+)	0.833	0.791	1.0531	*
							transcript:ENSDART00000113843(-)	0.832	0.783	1.06258	*		transcript:ENSDART00000026492(+)	0.82	0.754	1.08753	*
							transcript:ENSDART00000193189(-)	0.822	0.776	1.05928	*		transcript:ENSDART00000067172(-)	0.808	0.78	1.0359	*
							transcript:ENSDART00000121981(+)	0.822	0.78	1.05385	*		transcript:ENSDART00000124452(+)	0.814	0.776	1.04897	*
							transcript:ENSDART00000130917(-)	0.814	0.76	1.07105	*		transcript:ENSDART00000041861(+)	0.829	0.789	1.0507	*
							transcript:ENSDART00000026701(-)	0.846	0.763	1.10878	*		transcript:ENSDART00000160226(+)	0.809	0.792	1.02146	*
							transcript:ENSDART00000140855(-)	0.801	0.756	1.05952	*		transcript:ENSDART00000115002(-)	0.8	0.79	1.01266	*
							transcript:ENSDART00000155969(-)	0.795	0.765	1.03922	*		transcript:ENSDART00000159313(-)	0.791	0.794	0.996222	ns
							transcript:ENSDART00000128223(-)	0.854	0.788	1.08376	*		transcript:ENSDART00000004739(+)	0.834	0.781	1.06786	*
							transcript:ENSDART00000124215(-)	0.831	0.792	1.04924	*		transcript:ENSDART00000162780(-)	0.763	0.729	1.04664	*
							transcript:ENSDART00000064500(-)	0.824	0.786	1.04835	*		transcript:ENSDART00000137705(-)	0.807	0.769	1.04941	*
							transcript:ENSDART00000132625(+)	0.797	0.748	1.06551	*		transcript:ENSDART00000051664(-)	0.834	0.792	1.05303	*
							transcript:ENSDART00000146779(+)	0.831	0.765	1.08627	*		transcript:ENSDART00000139701(+)	0.814	0.777	1.04762	*
							transcript:ENSDART00000026963(+)	0.83	0.769	1.07932	*		transcript:ENSDART00000029450(-)	0.796	0.765	1.04052	*
							transcript:ENSDART00000067433(-)	0.833	0.759	1.0975	*		transcript:ENSDART00000142753(+)	0.819	0.767	1.0678	*
							transcript:ENSDART00000009076(-)	0.758	0.748	1.01337	*		transcript:ENSDART00000023463(+)	0.787	0.754	1.04377	*
							transcript:ENSDART00000067386(+)	0.817	0.782	1.04476	*		transcript:ENSDART00000074630(+)	0.819	0.778	1.0527	*
							transcript:ENSDART00000129398(+)	0.848	0.785	1.08025	*		transcript:ENSDART00000112728(+)	0.787	0.762	1.03281	*
							transcript:ENSDART00000113867(+)	0.783	0.743	1.05384	*		transcript:ENSDART00000175588(-)	0.82	0.763	1.07471	*
							transcript:ENSDART00000048707(+)	0.82	0.775	1.05806	*		transcript:ENSDART00000172702(+)	0.809	0.767	1.05476	*
							transcript:ENSDART00000013604(-)	0.8	0.778	1.02828	*		transcript:ENSDART00000175157(+)	0.802	0.768	1.04427	*
							transcript:ENSDART00000041529(-)	0.784	0.755	1.03841	*		transcript:ENSDART00000050966(-)	0.783	0.746	1.0496	*
							transcript:ENSDART00000066999(+)	0.804	0.739	1.08796	*		transcript:ENSDART00000050879(+)	0.788	0.762	1.03412	*
							transcript:ENSDART00000003621(-)	0.789	0.762	1.03543	*		transcript:ENSDART00000188039(-)	0.788	0.77	1.02338	*
							transcript:ENSDART00000040033(-)	0.817	0.753	1.08499	*		transcript:ENSDART00000160479(+)	0.841	0.769	1.09363	*
							transcript:ENSDART00000146099(+)	0.777	0.768	1.01172	*		transcript:ENSDART00000151294(-)	0.794	0.749	1.06008	*
							transcript:ENSDART00000143417(-)	0.826	0.804	1.02736	*		transcript:ENSDART00000167835(-)	0.822	0.744	1.10484	*
							transcript:ENSDART00000115002(-)	0.8	0.788	1.01523	*		transcript:ENSDART00000064995(+)	0.845	0.785	1.07643	*
							transcript:ENSDART00000082522(+)	0.796	0.781	1.01921	*		transcript:ENSDART00000114260(+)	0.801	0.747	1.07229	*
							transcript:ENSDART00000174256(-)	0.753	0.705	1.06809	*		transcript:ENSDART00000063648(+)	0.8	0.775	1.03226	*
							transcript:ENSDART00000174332(-)	0.75	0.709	1.05783	*		transcript:ENSDART00000151278(+)	0.794	0.748	1.0615	*
							transcript:ENSDART00000166268(+)	0.842	0.779	1.08087	*		transcript:ENSDART00000057223(+)	0.747	0.724	1.03177	*
							transcript:ENSDART00000145781(-)	0.861	0.812	1.06034	*		transcript:ENSDART00000083085(-)	0.806	0.756	1.06614	*
							transcript:ENSDART00000158826(+)	0.812	0.747	1.08701	*		transcript:ENSDART00000167795(+)	0.793	0.755	1.05033	*
							transcript:ENSDART00000036421(-)	0.794	0.767	1.0352	*		transcript:ENSDART00000181980(-)	0.773	0.75	1.03067	*
							transcript:ENSDART00000109236(+)	0.789	0.764	1.03272	*		transcript:ENSDART00000168683(-)	0.776	0.758	1.02375	*
							transcript:ENSDART00000137705(-)	0.807	0.769	1.04941	*		transcript:ENSDART00000088914(+)	0.79	0.743	1.06326	*
							transcript:ENSDART00000051644(-)	0.784	0.764	1.02618	*		transcript:ENSDART00000053187(+)	0.802	0.766	1.047	*
							transcript:ENSDART00000163425(+)	0.793	0.761	1.04205	*		transcript:ENSDART00000075497(-)	0.837	0.804	1.04104	*
							transcript:ENSDART00000126669(-)	0.78	0.751	1.03862	*		transcript:ENSDART00000103357(+)	0.812	0.771	1.05318	*
							transcript:ENSDART00000098364(-)	0.815	0.768	1.0612	*		transcript:ENSDART00000148853(-)	0.78	0.749	1.04139	*
							transcript:ENSDART00000098360(-)	0.813	0.758	1.07256	*		transcript:ENSDART00000110441(-)	0.765	0.75	1.02	*
							transcript:ENSDART00000018117(+)	0.782	0.765	1.02222	*		transcript:ENSDART00000174007(+)	0.744	0.738	1.00813	*
							transcript:ENSDART00000020808(-)	0.811	0.759	1.06851	*		transcript:ENSDART00000167182(-)	0.849	0.798	1.06391	*
							transcript:ENSDART00000039369(+)	0.777	0.731	1.06293	*		transcript:ENSDART00000173638(-)	0.841	0.793	1.06053	*
							transcript:ENSDART00000143573(-)	0.822	0.763	1.07733	*		transcript:ENSDART00000087691(+)	0.806	0.765	1.05359	*
							transcript:ENSDART00000097615(+)	0.835	0.782	1.06777	*		transcript:ENSDART00000174000(+)	0.826	0.769	1.07412	*
							transcript:ENSDART00000051114(+)	0.828	0.765	1.08235	*		transcript:ENSDART00000023568(-)	0.809	0.763	1.06029	*
							transcript:ENSDART00000022481(-)	0.79	0.742	1.06469	*		transcript:ENSDART00000130553(-)	0.825	0.76	1.08553	*
							transcript:ENSDART00000122288(+)	0.869	0.788	1.10279	*		transcript:ENSDART00000146202(+)	0.806	0.765	1.05359	*
							transcript:ENSDART00000135072(-)	0.807	0.753	1.07171	*		transcript:ENSDART00000146171(+)	0.783	0.765	1.02353	*
							transcript:ENSDART00000157978(-)	0.789	0.754	1.04642	*		transcript:ENSDART00000099121(-)	0.781	0.754	1.03581	*
							transcript:ENSDART00000014049(-)	0.794	0.746	1.06434	*		transcript:ENSDART00000114429(+)	0.792	0.778	1.01799	*
							transcript:ENSDART00000012586(+)	0.799	0.758	1.05409	*		transcript:ENSDART00000027616(+)	0.805	0.754	1.06764	*
							transcript:ENSDART00000037181(+)	0.75	0.743	1.00942	*		transcript:ENSDART00000073861(+)	0.803	0.774	1.03747	*
							transcript:ENSDART00000135344(+)	0.805	0.74	1.08784	*		transcript:ENSDART00000003493(-)	0.781	0.716	1.09078	*
							transcript:ENSDART00000019561(+)	0.831	0.777	1.0695	*		transcript:ENSDART00000124748(+)	0.833	0.782	1.06522	*
							transcript:ENSDART00000137110(+)	0.805	0.777	1.03604	*		transcript:ENSDART00000142061(+)	0.824	0.752	1.09574	*
							transcript:ENSDART00000158086(+)	0.781	0.769	1.0156	*		transcript:ENSDART00000125232(+)	0.814	0.756	1.07672	*
							transcript:ENSDART00000160479(+)	0.841	0.77	1.09221	*		transcript:ENSDART00000060542(+)	0.833	0.784	1.0625	*
							transcript:ENSDART00000160670(-)	0.859	0.792	1.0846	*		transcript:ENSDART00000020569(+)	0.845	0.788	1.07234	*
							transcript:ENSDART00000183228(-)	0.789	0.751	1.0506	*		transcript:ENSDART00000082332(-)	0.797	0.781	1.02049	*
							transcript:ENSDART00000041627(+)	0.842	0.787	1.06989	*		transcript:ENSDART00000025332(-)	0.828	0.774	1.06977	*
							transcript:ENSDART00000011865(+)	0.8	0.752	1.06383	*		transcript:ENSDART00000061593(-)	0.8	0.772	1.03627	*
							transcript:ENSDART00000151294(-)	0.794	0.749	1.06008	*		transcript:ENSDART00000145266(-)	0.803	0.784	1.02423	*
							transcript:ENSDART00000184567(-)	0.77	0.732	1.05191	*		transcript:ENSDART00000165954(+)	0.819	0.756	1.08333	*
							transcript:ENSDART00000151278(+)	0.794	0.748	1.0615	*		transcript:ENSDART00000129423(+)	0.821	0.739	1.11096	*
							transcript:ENSDART00000168683(-)	0.776	0.757	1.0251	*		transcript:ENSDART00000021672(-)	0.814	0.769	1.05852	*
							transcript:ENSDART00000065127(+)	0.836	0.775	1.07871	*		transcript:ENSDART00000105492(-)	0.824	0.777	1.06049	*
							transcript:ENSDART00000085061(-)	0.756	0.718	1.05292	*		transcript:ENSDART00000060051(-)	0.808	0.769	1.05072	*
							transcript:ENSDART00000134293(-)	0.78	0.734	1.06267	*		transcript:ENSDART00000000564(-)	0.76	0.733	1.03683	*
							transcript:ENSDART00000084861(+)	0.81	0.77	1.05195	*		transcript:ENSDART00000142888(+)	0.786	0.762	1.0315	*
							transcript:ENSDART00000075497(-)	0.837	0.804	1.04104	*		transcript:ENSDART00000125850(+)	0.813	0.765	1.06275	*
							transcript:ENSDART00000158929(-)	0.818	0.763	1.07208	*		transcript:ENSDART00000093606(+)	0.679	0.699	0.971388	ns
							transcript:ENSDART00000011663(-)	0.845	0.746	1.13271	*		transcript:ENSDART00000093609(+)	0.659	0.689	0.956459	ns
							transcript:ENSDART00000113658(-)	0.842	0.785	1.07261	*		transcript:ENSDART00000093613(+)	0.659	0.694	0.949568	ns
							transcript:ENSDART00000128530(+)	0.818	0.756	1.08201	*
							transcript:ENSDART00000149047(-)	0.788	0.751	1.04927	*
							transcript:ENSDART00000101601(+)	0.8	0.767	1.04302	*
							transcript:ENSDART00000173638(-)	0.841	0.793	1.06053	*
							transcript:ENSDART00000052862(+)	0.784	0.768	1.02083	*
							transcript:ENSDART00000087298(-)	0.803	0.76	1.05658	*
							transcript:ENSDART00000002961(-)	0.807	0.762	1.05906	*
							transcript:ENSDART00000173932(-)	0.812	0.764	1.06283	*
							transcript:ENSDART00000052541(+)	0.793	0.741	1.07018	*
							transcript:ENSDART00000173671(+)	0.796	0.73	1.09041	*
							transcript:ENSDART00000173854(+)	0.791	0.752	1.05186	*
							transcript:ENSDART00000111303(+)	0.771	0.741	1.04049	*
							transcript:ENSDART00000173784(+)	0.812	0.758	1.07124	*
							transcript:ENSDART00000146202(+)	0.806	0.764	1.05497	*
							transcript:ENSDART00000115090(+)	0.825	0.756	1.09127	*
							transcript:ENSDART00000024185(+)	0.78	0.743	1.0498	*
							transcript:ENSDART00000170575(+)	0.774	0.737	1.0502	*
							transcript:ENSDART00000162414(-)	0.818	0.778	1.05141	*
							transcript:ENSDART00000035907(+)	0.821	0.755	1.08742	*
							transcript:ENSDART00000166865(+)	0.835	0.814	1.0258	*
							transcript:ENSDART00000158782(+)	0.822	0.747	1.1004	*
							transcript:ENSDART00000174244(+)	0.784	0.758	1.0343	*
							transcript:ENSDART00000160195(+)	0.876	0.814	1.07617	*
							transcript:ENSDART00000067666(+)	0.86	0.805	1.06832	*
							transcript:ENSDART00000122378(+)	0.84	0.768	1.09375	*
							transcript:ENSDART00000091177(-)	0.856	0.796	1.07538	*
							transcript:ENSDART00000049109(-)	0.79	0.78	1.01282	*
							transcript:ENSDART00000064066(-)	0.838	0.766	1.09399	*
							transcript:ENSDART00000090427(-)	0.821	0.755	1.08742	*
							transcript:ENSDART00000133114(-)	0.853	0.785	1.08662	*
							transcript:ENSDART00000100727(-)	0.803	0.778	1.03213	*
							transcript:ENSDART00000133514(+)	0.798	0.773	1.03234	*
							transcript:ENSDART00000089172(-)	0.821	0.782	1.04987	*
							transcript:ENSDART00000047008(-)	0.849	0.808	1.05074	*
							transcript:ENSDART00000099021(-)	0.821	0.772	1.06347	*
							transcript:ENSDART00000067809(-)	0.803	0.78	1.02949	*
							transcript:ENSDART00000126848(+)	0.789	0.743	1.06191	*
							transcript:ENSDART00000112394(-)	0.796	0.773	1.02975	*
							transcript:ENSDART00000147606(-)	0.795	0.769	1.03381	*
							transcript:ENSDART00000140266(+)	0.821	0.771	1.06485	*
							transcript:ENSDART00000097919(-)	0.842	0.759	1.10935	*
							transcript:ENSDART00000160612(+)	0.831	0.8	1.03875	*
							transcript:ENSDART00000024882(-)	0.825	0.774	1.06589	*
							transcript:ENSDART00000060542(+)	0.833	0.788	1.05711	*
							transcript:ENSDART00000098031(-)	0.83	0.762	1.08924	*
							transcript:ENSDART00000005857(+)	0.813	0.775	1.04903	*
							transcript:ENSDART00000020569(+)	0.845	0.789	1.07098	*
							transcript:ENSDART00000025332(-)	0.828	0.774	1.06977	*
							transcript:ENSDART00000092480(+)	0.817	0.761	1.07359	*
							transcript:ENSDART00000032344(-)	0.779	0.744	1.04704	*
							transcript:ENSDART00000122894(-)	0.794	0.753	1.05445	*
							transcript:ENSDART00000080604(-)	0.786	0.761	1.03285	*
							transcript:ENSDART00000101944(-)	0.794	0.775	1.02452	*
							transcript:ENSDART00000080005(+)	0.81	0.778	1.04113	*
							transcript:ENSDART00000110992(+)	0.769	0.734	1.04768	*
							transcript:ENSDART00000157474(+)	0.797	0.751	1.06125	*
							transcript:ENSDART00000000566(-)	0.803	0.765	1.04967	*
							transcript:ENSDART00000101269(-)	0.799	0.762	1.04856	*
							transcript:ENSDART00000060134(-)	0.788	0.747	1.05489	*
							transcript:ENSDART00000060051(-)	0.808	0.773	1.04528	*
							transcript:ENSDART00000078596(-)	0.825	0.745	1.10738	*
							transcript:ENSDART00000078499(-)	0.81	0.745	1.08725	*
							transcript:ENSDART00000041751(-)	0.778	0.733	1.06139	*
							transcript:ENSDART00000131910(+)	0.79	0.742	1.06469	*
							transcript:ENSDART00000012385(-)	0.812	0.753	1.07835	*
							transcript:ENSDART00000130549(+)	0.804	0.782	1.02813	*
							transcript:ENSDART00000082165(+)	0.806	0.763	1.05636	*
							transcript:ENSDART00000008053(+)	0.783	0.733	1.06821	*
							transcript:ENSDART00000000564(-)	0.76	0.732	1.03825	*
							transcript:ENSDART00000025256(+)	0.805	0.796	1.01131	*
							transcript:ENSDART00000141405(+)	0.807	0.761	1.06045	*
							transcript:ENSDART00000044270(-)	0.826	0.767	1.07692	*
							transcript:ENSDART00000112441(+)	0.802	0.764	1.04974	*
							transcript:ENSDART00000093596(+)	0.64	0.685	0.934307	ns
							transcript:ENSDART00000093600(+)	0.662	0.687	0.96361	ns
							transcript:ENSDART00000093606(+)	0.679	0.697	0.974175	ns
							transcript:ENSDART00000093609(+)	0.659	0.691	0.95369	ns
							transcript:ENSDART00000093612(+)	0.622	0.658	0.945289	ns
							transcript:ENSDART00000093613(+)	0.659	0.696	0.946839	ns
							transcript:ENSDART00000093618(+)	0.634	0.684	0.926901	ns
							transcript:ENSDART00000093622(+)	0.686	0.721	0.951456	ns
							transcript:ENSDART00000093625(+)	0.678	0.697	0.97274	ns

## Sheet: S14C Table
Unchanged
	Oogenesis						Eggs						Embryogenesis
	NAME	CAI	eCAI	NORMALIZED	SIGNIFICANCE (95 %)		NAME	CAI	eCAI	NORMALIZED	SIGNIFICANCE (95 %)		NAME	CAI	eCAI	NORMALIZED	SIGNIFICANCE (95 %)
	transcript:ENSDART00000166393(+)	0.838	0.764	1.09686	*		transcript:ENSDART00000018741(-)	0.853	0.806	1.05831	*		transcript:ENSDART00000166393(+)	0.838	0.76	1.10263	*
	transcript:ENSDART00000162928(+)	0.879	0.808	1.08787	*		transcript:ENSDART00000160843(+)	0.85	0.789	1.07731	*		transcript:ENSDART00000109529(+)	0.833	0.765	1.08889	*
	transcript:ENSDART00000168428(-)	0.841	0.786	1.06997	*		transcript:ENSDART00000168760(+)	0.815	0.755	1.07947	*		transcript:ENSDART00000111806(+)	0.851	0.772	1.10233	*
	transcript:ENSDART00000018741(-)	0.853	0.807	1.057	*		transcript:ENSDART00000152173(+)	0.828	0.767	1.07953	*		transcript:ENSDART00000098627(-)	0.842	0.782	1.07673	*
	transcript:ENSDART00000160843(+)	0.85	0.793	1.07188	*		transcript:ENSDART00000020327(+)	0.823	0.78	1.05513	*		transcript:ENSDART00000152173(+)	0.828	0.768	1.07812	*
	transcript:ENSDART00000109529(+)	0.833	0.767	1.08605	*		transcript:ENSDART00000166731(+)	0.835	0.768	1.08724	*		transcript:ENSDART00000060944(+)	0.818	0.738	1.1084	*
	transcript:ENSDART00000098627(-)	0.842	0.785	1.07261	*		transcript:ENSDART00000081047(+)	0.817	0.757	1.07926	*		transcript:ENSDART00000058876(+)	0.829	0.767	1.08083	*
	transcript:ENSDART00000144606(-)	0.828	0.804	1.02985	*		transcript:ENSDART00000058876(+)	0.829	0.766	1.08225	*		transcript:ENSDART00000055047(+)	0.817	0.769	1.06242	*
	transcript:ENSDART00000058876(+)	0.829	0.769	1.07802	*		transcript:ENSDART00000126093(+)	0.836	0.786	1.06361	*		transcript:ENSDART00000188295(+)	0.78	0.758	1.02902	*
	transcript:ENSDART00000052423(+)	0.818	0.78	1.04872	*		transcript:ENSDART00000055047(+)	0.817	0.77	1.06104	*		transcript:ENSDART00000127329(+)	0.807	0.763	1.05767	*
	transcript:ENSDART00000022307(+)	0.816	0.745	1.0953	*		transcript:ENSDART00000168117(-)	0.817	0.766	1.06658	*		transcript:ENSDART00000013264(-)	0.817	0.791	1.03287	*
	transcript:ENSDART00000188295(+)	0.78	0.759	1.02767	*		transcript:ENSDART00000046283(+)	0.803	0.75	1.07067	*		transcript:ENSDART00000103626(+)	0.783	0.759	1.03162	*
	transcript:ENSDART00000127329(+)	0.807	0.765	1.0549	*		transcript:ENSDART00000109858(+)	0.757	0.743	1.01884	*		transcript:ENSDART00000110790(-)	0.799	0.757	1.05548	*
	transcript:ENSDART00000091683(+)	0.834	0.801	1.0412	*		transcript:ENSDART00000033361(-)	0.81	0.757	1.07001	*		transcript:ENSDART00000187740(+)	0.806	0.763	1.05636	*
	transcript:ENSDART00000090689(-)	0.78	0.728	1.07143	*		transcript:ENSDART00000103399(+)	0.789	0.77	1.02468	*		transcript:ENSDART00000043881(+)	0.756	0.751	1.00666	*
	transcript:ENSDART00000137697(+)	0.84	0.755	1.11258	*		transcript:ENSDART00000090380(+)	0.783	0.745	1.05101	*		transcript:ENSDART00000102903(-)	0.796	0.762	1.04462	*
	transcript:ENSDART00000090380(+)	0.783	0.749	1.04539	*		transcript:ENSDART00000067082(+)	0.82	0.779	1.05263	*		transcript:ENSDART00000137697(+)	0.84	0.754	1.11406	*
	transcript:ENSDART00000040307(+)	0.82	0.756	1.08466	*		transcript:ENSDART00000005067(+)	0.814	0.755	1.07815	*		transcript:ENSDART00000055566(+)	0.813	0.77	1.05584	*
	transcript:ENSDART00000103346(+)	0.836	0.779	1.07317	*		transcript:ENSDART00000033018(+)	0.795	0.771	1.03113	*		transcript:ENSDART00000090380(+)	0.783	0.747	1.04819	*
	transcript:ENSDART00000030083(+)	0.809	0.795	1.01761	*		transcript:ENSDART00000036797(-)	0.775	0.745	1.04027	*		transcript:ENSDART00000040307(+)	0.82	0.753	1.08898	*
	transcript:ENSDART00000109911(+)	0.8	0.745	1.07383	*		transcript:ENSDART00000193925(+)	0.809	0.762	1.06168	*		transcript:ENSDART00000067086(+)	0.824	0.766	1.07572	*
	transcript:ENSDART00000033018(+)	0.795	0.773	1.02846	*		transcript:ENSDART00000177989(-)	0.816	0.764	1.06806	*		transcript:ENSDART00000103346(+)	0.836	0.779	1.07317	*
	transcript:ENSDART00000139241(+)	0.784	0.75	1.04533	*		transcript:ENSDART00000163140(+)	0.787	0.736	1.06929	*		transcript:ENSDART00000030083(+)	0.809	0.791	1.02276	*
	transcript:ENSDART00000114514(+)	0.784	0.754	1.03979	*		transcript:ENSDART00000132355(-)	0.799	0.771	1.03632	*		transcript:ENSDART00000005067(+)	0.814	0.757	1.0753	*
	transcript:ENSDART00000193925(+)	0.809	0.764	1.0589	*		transcript:ENSDART00000168640(-)	0.784	0.739	1.06089	*		transcript:ENSDART00000132379(+)	0.802	0.754	1.06366	*
	transcript:ENSDART00000143948(-)	0.818	0.774	1.05685	*		transcript:ENSDART00000054205(+)	0.782	0.742	1.05391	*		transcript:ENSDART00000114514(+)	0.784	0.752	1.04255	*
	transcript:ENSDART00000141892(-)	0.784	0.757	1.03567	*		transcript:ENSDART00000181997(+)	0.771	0.733	1.05184	*		transcript:ENSDART00000012552(+)	0.776	0.745	1.04161	*
	transcript:ENSDART00000129259(-)	0.788	0.763	1.03277	*		transcript:ENSDART00000075502(-)	0.744	0.718	1.03621	*		transcript:ENSDART00000019698(+)	0.818	0.746	1.09651	*
	transcript:ENSDART00000168640(-)	0.784	0.742	1.0566	*		transcript:ENSDART00000110270(-)	0.794	0.748	1.0615	*		transcript:ENSDART00000190858(-)	0.798	0.761	1.04862	*
	transcript:ENSDART00000102379(+)	0.797	0.769	1.03641	*		transcript:ENSDART00000053933(-)	0.812	0.78	1.04103	*		transcript:ENSDART00000143948(-)	0.818	0.772	1.05959	*
	transcript:ENSDART00000054208(+)	0.776	0.746	1.04021	*		transcript:ENSDART00000053924(+)	0.778	0.756	1.0291	*		transcript:ENSDART00000133208(+)	0.773	0.755	1.02384	*
	transcript:ENSDART00000112329(+)	0.778	0.735	1.0585	*		transcript:ENSDART00000133905(+)	0.773	0.756	1.02249	*		transcript:ENSDART00000141892(-)	0.784	0.755	1.03841	*
	transcript:ENSDART00000102500(-)	0.767	0.76	1.00921	*		transcript:ENSDART00000132466(-)	0.788	0.751	1.04927	*		transcript:ENSDART00000168640(-)	0.784	0.741	1.05803	*
	transcript:ENSDART00000090611(-)	0.79	0.763	1.03539	*		transcript:ENSDART00000146602(+)	0.755	0.743	1.01615	*		transcript:ENSDART00000054205(+)	0.782	0.74	1.05676	*
	transcript:ENSDART00000180692(+)	0.757	0.756	1.00132	*		transcript:ENSDART00000136761(+)	0.805	0.769	1.04681	*		transcript:ENSDART00000102379(+)	0.797	0.77	1.03506	*
	transcript:ENSDART00000167875(-)	0.795	0.768	1.03516	*		transcript:ENSDART00000075632(-)	0.793	0.729	1.08779	*		transcript:ENSDART00000182040(+)	0.802	0.757	1.05945	*
	transcript:ENSDART00000148536(-)	0.753	0.737	1.02171	*		transcript:ENSDART00000114384(+)	0.775	0.746	1.03887	*		transcript:ENSDART00000102500(-)	0.767	0.757	1.01321	*
	transcript:ENSDART00000075502(-)	0.744	0.721	1.0319	*		transcript:ENSDART00000037986(+)	0.804	0.773	1.0401	*		transcript:ENSDART00000181997(+)	0.771	0.734	1.05041	*
	transcript:ENSDART00000075500(-)	0.783	0.759	1.03162	*		transcript:ENSDART00000102118(+)	0.802	0.753	1.06507	*		transcript:ENSDART00000147414(-)	0.798	0.752	1.06117	*
	transcript:ENSDART00000110270(-)	0.794	0.752	1.05585	*		transcript:ENSDART00000139636(+)	0.775	0.737	1.05156	*		transcript:ENSDART00000167875(-)	0.795	0.765	1.03922	*
	transcript:ENSDART00000085648(+)	0.778	0.755	1.03046	*		transcript:ENSDART00000160066(-)	0.817	0.789	1.03549	*		transcript:ENSDART00000166989(+)	0.786	0.752	1.04521	*
	transcript:ENSDART00000075286(+)	0.781	0.732	1.06694	*		transcript:ENSDART00000045697(+)	0.818	0.79	1.03544	*		transcript:ENSDART00000148536(-)	0.753	0.732	1.02869	*
	transcript:ENSDART00000075632(-)	0.793	0.73	1.0863	*		transcript:ENSDART00000144135(-)	0.791	0.765	1.03399	*		transcript:ENSDART00000075502(-)	0.744	0.719	1.03477	*
	transcript:ENSDART00000018472(+)	0.827	0.774	1.06848	*		transcript:ENSDART00000074777(-)	0.807	0.746	1.08177	*		transcript:ENSDART00000110270(-)	0.794	0.749	1.06008	*
	transcript:ENSDART00000114384(+)	0.775	0.75	1.03333	*		transcript:ENSDART00000111367(+)	0.778	0.753	1.0332	*		transcript:ENSDART00000062628(+)	0.793	0.753	1.05312	*
	transcript:ENSDART00000102184(+)	0.778	0.745	1.0443	*		transcript:ENSDART00000074604(+)	0.751	0.753	0.997344	ns		transcript:ENSDART00000146567(-)	0.788	0.741	1.06343	*
	transcript:ENSDART00000109678(+)	0.792	0.745	1.06309	*		transcript:ENSDART00000134932(-)	0.805	0.771	1.0441	*		transcript:ENSDART00000057880(+)	0.786	0.754	1.04244	*
	transcript:ENSDART00000140724(+)	0.808	0.77	1.04935	*		transcript:ENSDART00000009858(-)	0.824	0.783	1.05236	*		transcript:ENSDART00000102184(+)	0.778	0.744	1.0457	*
	transcript:ENSDART00000167831(-)	0.804	0.747	1.07631	*		transcript:ENSDART00000131296(+)	0.822	0.795	1.03396	*		transcript:ENSDART00000102118(+)	0.802	0.752	1.06649	*
	transcript:ENSDART00000109314(+)	0.803	0.761	1.05519	*		transcript:ENSDART00000067621(+)	0.817	0.749	1.09079	*		transcript:ENSDART00000102111(-)	0.819	0.788	1.03934	*
	transcript:ENSDART00000079928(+)	0.808	0.77	1.04935	*		transcript:ENSDART00000110390(-)	0.757	0.732	1.03415	*		transcript:ENSDART00000139636(+)	0.775	0.737	1.05156	*
	transcript:ENSDART00000047159(-)	0.851	0.831	1.02407	*		transcript:ENSDART00000149155(-)	0.791	0.744	1.06317	*		transcript:ENSDART00000171340(+)	0.815	0.77	1.05844	*
	transcript:ENSDART00000160066(-)	0.817	0.793	1.03026	*		transcript:ENSDART00000074689(+)	0.824	0.778	1.05913	*		transcript:ENSDART00000079928(+)	0.808	0.767	1.05346	*
	transcript:ENSDART00000166251(+)	0.806	0.764	1.05497	*		transcript:ENSDART00000108528(+)	0.795	0.766	1.03786	*		transcript:ENSDART00000053763(-)	0.791	0.774	1.02196	*
	transcript:ENSDART00000122059(+)	0.798	0.764	1.0445	*		transcript:ENSDART00000101143(-)	0.791	0.758	1.04354	*		transcript:ENSDART00000131954(+)	0.783	0.765	1.02353	*
	transcript:ENSDART00000022546(-)	0.787	0.755	1.04238	*		transcript:ENSDART00000141476(-)	0.817	0.763	1.07077	*		transcript:ENSDART00000160066(-)	0.817	0.79	1.03418	*
	transcript:ENSDART00000134932(-)	0.805	0.774	1.04005	*		transcript:ENSDART00000024984(-)	0.824	0.768	1.07292	*		transcript:ENSDART00000166251(+)	0.806	0.76	1.06053	*
	transcript:ENSDART00000100321(+)	0.808	0.782	1.03325	*		transcript:ENSDART00000141977(+)	0.838	0.77	1.08831	*		transcript:ENSDART00000165373(-)	0.827	0.755	1.09536	*
	transcript:ENSDART00000162779(+)	0.807	0.778	1.03728	*		transcript:ENSDART00000137172(-)	0.834	0.789	1.05703	*		transcript:ENSDART00000144135(-)	0.791	0.766	1.03264	*
	transcript:ENSDART00000014727(-)	0.839	0.774	1.08398	*		transcript:ENSDART00000152289(+)	0.802	0.765	1.04837	*		transcript:ENSDART00000010211(+)	0.808	0.756	1.06878	*
	transcript:ENSDART00000133572(-)	0.766	0.743	1.03096	*		transcript:ENSDART00000100869(-)	0.834	0.799	1.0438	*		transcript:ENSDART00000111367(+)	0.778	0.755	1.03046	*
	transcript:ENSDART00000110390(-)	0.757	0.734	1.03134	*		transcript:ENSDART00000057601(-)	0.814	0.785	1.03694	*		transcript:ENSDART00000132189(+)	0.792	0.747	1.06024	*
	transcript:ENSDART00000038574(+)	0.802	0.775	1.03484	*		transcript:ENSDART00000023757(-)	0.833	0.782	1.06522	*		transcript:ENSDART00000134932(-)	0.805	0.771	1.0441	*
	transcript:ENSDART00000143363(+)	0.775	0.738	1.05014	*		transcript:ENSDART00000074231(+)	0.82	0.755	1.08609	*		transcript:ENSDART00000003497(+)	0.81	0.762	1.06299	*
	transcript:ENSDART00000053240(+)	0.836	0.801	1.0437	*		transcript:ENSDART00000011725(+)	0.83	0.767	1.08214	*		transcript:ENSDART00000162779(+)	0.807	0.777	1.03861	*
	transcript:ENSDART00000053222(-)	0.833	0.769	1.08322	*		transcript:ENSDART00000100937(-)	0.786	0.739	1.0636	*		transcript:ENSDART00000014727(-)	0.839	0.773	1.08538	*
	transcript:ENSDART00000132378(-)	0.822	0.764	1.07592	*		transcript:ENSDART00000143909(+)	0.837	0.79	1.05949	*		transcript:ENSDART00000149155(-)	0.791	0.744	1.06317	*
	transcript:ENSDART00000053157(-)	0.747	0.753	0.992032	ns		transcript:ENSDART00000172322(-)	0.803	0.772	1.04016	*		transcript:ENSDART00000038574(+)	0.802	0.773	1.03752	*
	transcript:ENSDART00000134399(-)	0.858	0.793	1.08197	*		transcript:ENSDART00000026409(-)	0.833	0.754	1.10477	*		transcript:ENSDART00000146101(+)	0.803	0.769	1.04421	*
	transcript:ENSDART00000050603(-)	0.794	0.751	1.05726	*		transcript:ENSDART00000020680(+)	0.815	0.758	1.0752	*		transcript:ENSDART00000042064(+)	0.812	0.757	1.07266	*
	transcript:ENSDART00000048281(-)	0.81	0.771	1.05058	*		transcript:ENSDART00000148382(-)	0.743	0.737	1.00814	*		transcript:ENSDART00000053240(+)	0.836	0.798	1.04762	*
	transcript:ENSDART00000035150(-)	0.83	0.761	1.09067	*		transcript:ENSDART00000187730(+)	0.835	0.768	1.08724	*		transcript:ENSDART00000115081(-)	0.808	0.779	1.03723	*
	transcript:ENSDART00000014970(+)	0.81	0.77	1.05195	*		transcript:ENSDART00000062945(+)	0.81	0.775	1.04516	*		transcript:ENSDART00000142560(-)	0.792	0.749	1.05741	*
	transcript:ENSDART00000146612(-)	0.842	0.815	1.03313	*		transcript:ENSDART00000083633(-)	0.796	0.76	1.04737	*		transcript:ENSDART00000132378(-)	0.822	0.762	1.07874	*
	transcript:ENSDART00000074294(+)	0.837	0.778	1.07584	*		transcript:ENSDART00000122601(-)	0.851	0.79	1.07722	*		transcript:ENSDART00000053152(+)	0.824	0.755	1.09139	*
	transcript:ENSDART00000152789(+)	0.792	0.768	1.03125	*		transcript:ENSDART00000140375(+)	0.843	0.772	1.09197	*		transcript:ENSDART00000053284(+)	0.783	0.756	1.03571	*
	transcript:ENSDART00000100869(-)	0.834	0.803	1.03861	*		transcript:ENSDART00000152528(+)	0.838	0.79	1.06076	*		transcript:ENSDART00000132405(+)	0.82	0.781	1.04994	*
	transcript:ENSDART00000045894(-)	0.824	0.777	1.06049	*		transcript:ENSDART00000100619(-)	0.865	0.792	1.09217	*		transcript:ENSDART00000141977(+)	0.838	0.77	1.08831	*
	transcript:ENSDART00000040397(+)	0.867	0.772	1.12306	*		transcript:ENSDART00000152356(+)	0.84	0.802	1.04738	*		transcript:ENSDART00000152289(+)	0.802	0.764	1.04974	*
	transcript:ENSDART00000007079(+)	0.832	0.782	1.06394	*		transcript:ENSDART00000043933(-)	0.817	0.814	1.00369	*		transcript:ENSDART00000074294(+)	0.837	0.777	1.07722	*
	transcript:ENSDART00000141530(+)	0.833	0.783	1.06386	*		transcript:ENSDART00000159144(-)	0.824	0.771	1.06874	*		transcript:ENSDART00000100869(-)	0.834	0.801	1.0412	*
	transcript:ENSDART00000014232(-)	0.849	0.81	1.04815	*		transcript:ENSDART00000161007(+)	0.848	0.795	1.06667	*		transcript:ENSDART00000165117(+)	0.828	0.77	1.07532	*
	transcript:ENSDART00000026409(-)	0.833	0.755	1.10331	*		transcript:ENSDART00000135903(+)	0.793	0.764	1.03796	*		transcript:ENSDART00000007079(+)	0.832	0.779	1.06804	*
	transcript:ENSDART00000010543(-)	0.854	0.792	1.07828	*		transcript:ENSDART00000147449(+)	0.8	0.763	1.04849	*		transcript:ENSDART00000074231(+)	0.82	0.758	1.08179	*
	transcript:ENSDART00000032552(-)	0.816	0.769	1.06112	*		transcript:ENSDART00000110384(+)	0.851	0.774	1.09948	*		transcript:ENSDART00000123972(+)	0.843	0.779	1.08216	*
	transcript:ENSDART00000020680(+)	0.815	0.763	1.06815	*		transcript:ENSDART00000188415(+)	0.818	0.753	1.08632	*		transcript:ENSDART00000014232(-)	0.849	0.807	1.05204	*
	transcript:ENSDART00000108601(+)	0.833	0.771	1.08042	*		transcript:ENSDART00000137620(-)	0.816	0.753	1.08367	*		transcript:ENSDART00000143909(+)	0.837	0.791	1.05815	*
	transcript:ENSDART00000186802(+)	0.799	0.779	1.02567	*		transcript:ENSDART00000058627(-)	0.826	0.783	1.05492	*		transcript:ENSDART00000172322(-)	0.803	0.774	1.03747	*
	transcript:ENSDART00000122601(-)	0.851	0.793	1.07314	*		transcript:ENSDART00000158897(+)	0.792	0.754	1.0504	*		transcript:ENSDART00000100788(-)	0.824	0.77	1.07013	*
	transcript:ENSDART00000038330(-)	0.812	0.753	1.07835	*		transcript:ENSDART00000042441(-)	0.775	0.768	1.00911	*		transcript:ENSDART00000032552(-)	0.816	0.768	1.0625	*
	transcript:ENSDART00000035725(-)	0.79	0.741	1.06613	*		transcript:ENSDART00000016103(+)	0.845	0.804	1.051	*		transcript:ENSDART00000108601(+)	0.833	0.77	1.08182	*
	transcript:ENSDART00000152687(-)	0.799	0.76	1.05132	*		transcript:ENSDART00000101012(+)	0.819	0.778	1.0527	*		transcript:ENSDART00000148382(-)	0.743	0.737	1.00814	*
	transcript:ENSDART00000152575(-)	0.83	0.791	1.0493	*		transcript:ENSDART00000123754(-)	0.803	0.777	1.03346	*		transcript:ENSDART00000152528(+)	0.838	0.79	1.06076	*
	transcript:ENSDART00000141143(-)	0.823	0.815	1.00982	*		transcript:ENSDART00000140803(+)	0.81	0.756	1.07143	*		transcript:ENSDART00000100619(-)	0.865	0.792	1.09217	*
	transcript:ENSDART00000171332(+)	0.83	0.803	1.03362	*		transcript:ENSDART00000160046(+)	0.778	0.771	1.00908	*		transcript:ENSDART00000110818(-)	0.841	0.753	1.11687	*
	transcript:ENSDART00000152744(+)	0.83	0.796	1.04271	*		transcript:ENSDART00000158315(-)	0.782	0.758	1.03166	*		transcript:ENSDART00000152575(-)	0.83	0.788	1.0533	*
	transcript:ENSDART00000166615(-)	0.873	0.803	1.08717	*		transcript:ENSDART00000161887(+)	0.819	0.754	1.08621	*		transcript:ENSDART00000142244(-)	0.803	0.78	1.02949	*
	transcript:ENSDART00000188136(-)	0.834	0.774	1.07752	*		transcript:ENSDART00000157947(+)	0.834	0.757	1.10172	*		transcript:ENSDART00000166615(-)	0.873	0.802	1.08853	*
	transcript:ENSDART00000170646(+)	0.837	0.791	1.05815	*		transcript:ENSDART00000109744(-)	0.805	0.757	1.06341	*		transcript:ENSDART00000162466(-)	0.847	0.782	1.08312	*
	transcript:ENSDART00000165339(+)	0.88	0.819	1.07448	*		transcript:ENSDART00000121729(+)	0.79	0.749	1.05474	*		transcript:ENSDART00000159419(-)	0.817	0.764	1.06937	*
	transcript:ENSDART00000168314(-)	0.831	0.777	1.0695	*		transcript:ENSDART00000075485(+)	0.793	0.779	1.01797	*		transcript:ENSDART00000135903(+)	0.793	0.764	1.03796	*
	transcript:ENSDART00000152747(+)	0.855	0.777	1.10039	*		transcript:ENSDART00000181828(-)	0.774	0.755	1.02517	*		transcript:ENSDART00000163287(-)	0.844	0.759	1.11199	*
	transcript:ENSDART00000159419(-)	0.817	0.765	1.06797	*		transcript:ENSDART00000132036(+)	0.847	0.777	1.09009	*		transcript:ENSDART00000179510(-)	0.823	0.775	1.06194	*
	transcript:ENSDART00000100073(-)	0.842	0.79	1.06582	*		transcript:ENSDART00000047954(+)	0.796	0.756	1.05291	*		transcript:ENSDART00000010626(-)	0.842	0.767	1.09778	*
	transcript:ENSDART00000127228(-)	0.842	0.783	1.07535	*		transcript:ENSDART00000038888(+)	0.816	0.758	1.07652	*		transcript:ENSDART00000042441(-)	0.775	0.768	1.00911	*
	transcript:ENSDART00000053702(-)	0.803	0.756	1.06217	*		transcript:ENSDART00000092110(-)	0.814	0.751	1.08389	*		transcript:ENSDART00000184168(-)	0.776	0.741	1.04723	*
	transcript:ENSDART00000188415(+)	0.818	0.755	1.08344	*		transcript:ENSDART00000001253(-)	0.784	0.762	1.02887	*		transcript:ENSDART00000191985(+)	0.846	0.79	1.07089	*
	transcript:ENSDART00000010626(-)	0.842	0.767	1.09778	*		transcript:ENSDART00000030976(-)	0.791	0.742	1.06604	*		transcript:ENSDART00000034555(-)	0.819	0.766	1.06919	*
	transcript:ENSDART00000002985(-)	0.839	0.78	1.07564	*		transcript:ENSDART00000026383(+)	0.774	0.749	1.03338	*		transcript:ENSDART00000140803(+)	0.81	0.756	1.07143	*
	transcript:ENSDART00000137620(-)	0.816	0.755	1.08079	*		transcript:ENSDART00000121892(-)	0.828	0.763	1.08519	*		transcript:ENSDART00000002622(-)	0.832	0.781	1.0653	*
	transcript:ENSDART00000042441(-)	0.775	0.772	1.00389	*		transcript:ENSDART00000140869(+)	0.835	0.783	1.06641	*		transcript:ENSDART00000006772(-)	0.793	0.764	1.03796	*
	transcript:ENSDART00000101012(+)	0.819	0.779	1.05135	*		transcript:ENSDART00000065036(+)	0.783	0.749	1.04539	*		transcript:ENSDART00000160046(+)	0.778	0.771	1.00908	*
	transcript:ENSDART00000085031(-)	0.845	0.78	1.08333	*		transcript:ENSDART00000169885(+)	0.788	0.757	1.04095	*		transcript:ENSDART00000109148(+)	0.836	0.789	1.05957	*
	transcript:ENSDART00000131505(+)	0.817	0.774	1.05556	*		transcript:ENSDART00000164933(+)	0.824	0.776	1.06186	*		transcript:ENSDART00000185493(+)	0.831	0.77	1.07922	*
	transcript:ENSDART00000034555(-)	0.819	0.768	1.06641	*		transcript:ENSDART00000122663(+)	0.822	0.77	1.06753	*		transcript:ENSDART00000052268(+)	0.782	0.772	1.01295	*
	transcript:ENSDART00000111830(+)	0.8	0.756	1.0582	*		transcript:ENSDART00000135044(+)	0.786	0.733	1.07231	*		transcript:ENSDART00000050177(-)	0.798	0.778	1.02571	*
	transcript:ENSDART00000005168(-)	0.804	0.77	1.04416	*		transcript:ENSDART00000181885(-)	0.83	0.777	1.06821	*		transcript:ENSDART00000157947(+)	0.834	0.757	1.10172	*
	transcript:ENSDART00000133452(-)	0.802	0.795	1.00881	*		transcript:ENSDART00000006173(-)	0.745	0.738	1.00949	*		transcript:ENSDART00000164770(+)	0.854	0.798	1.07018	*
	transcript:ENSDART00000185493(+)	0.831	0.771	1.07782	*		transcript:ENSDART00000171298(+)	0.813	0.741	1.09717	*		transcript:ENSDART00000163788(-)	0.825	0.785	1.05096	*
	transcript:ENSDART00000133927(+)	0.784	0.748	1.04813	*		transcript:ENSDART00000128902(-)	0.82	0.746	1.0992	*		transcript:ENSDART00000018017(-)	0.815	0.771	1.05707	*
	transcript:ENSDART00000167613(+)	0.817	0.763	1.07077	*		transcript:ENSDART00000064463(-)	0.819	0.757	1.0819	*		transcript:ENSDART00000097670(+)	0.829	0.776	1.0683	*
	transcript:ENSDART00000164770(+)	0.854	0.799	1.06884	*		transcript:ENSDART00000166348(-)	0.809	0.753	1.07437	*		transcript:ENSDART00000158559(-)	0.774	0.752	1.02926	*
	transcript:ENSDART00000109744(-)	0.805	0.761	1.05782	*		transcript:ENSDART00000147089(-)	0.832	0.779	1.06804	*		transcript:ENSDART00000121531(-)	0.841	0.757	1.11096	*
	transcript:ENSDART00000121729(+)	0.79	0.75	1.05333	*		transcript:ENSDART00000079207(+)	0.828	0.786	1.05344	*		transcript:ENSDART00000026244(+)	0.839	0.771	1.0882	*
	transcript:ENSDART00000123312(-)	0.813	0.762	1.06693	*		transcript:ENSDART00000179416(-)	0.841	0.778	1.08098	*		transcript:ENSDART00000059028(+)	0.748	0.738	1.01355	*
	transcript:ENSDART00000166206(+)	0.815	0.781	1.04353	*		transcript:ENSDART00000183105(-)	0.821	0.782	1.04987	*		transcript:ENSDART00000074553(+)	0.816	0.769	1.06112	*
	transcript:ENSDART00000018017(-)	0.815	0.773	1.05433	*		transcript:ENSDART00000077785(-)	0.797	0.774	1.02972	*		transcript:ENSDART00000047954(+)	0.796	0.757	1.05152	*
	transcript:ENSDART00000133921(-)	0.733	0.762	0.961942	ns		transcript:ENSDART00000087898(+)	0.78	0.769	1.0143	*		transcript:ENSDART00000040308(-)	0.815	0.761	1.07096	*
	transcript:ENSDART00000129467(-)	0.816	0.768	1.0625	*		transcript:ENSDART00000018977(-)	0.836	0.779	1.07317	*		transcript:ENSDART00000038888(+)	0.816	0.758	1.07652	*
	transcript:ENSDART00000127331(+)	0.822	0.775	1.06065	*		transcript:ENSDART00000063642(-)	0.825	0.777	1.06178	*		transcript:ENSDART00000039145(-)	0.819	0.742	1.10377	*
	transcript:ENSDART00000040308(-)	0.815	0.764	1.06675	*		transcript:ENSDART00000063662(+)	0.809	0.74	1.09324	*		transcript:ENSDART00000092110(-)	0.814	0.751	1.08389	*
	transcript:ENSDART00000038888(+)	0.816	0.76	1.07368	*		transcript:ENSDART00000147805(-)	0.792	0.754	1.0504	*		transcript:ENSDART00000127581(-)	0.815	0.757	1.07662	*
	transcript:ENSDART00000135355(+)	0.807	0.783	1.03065	*		transcript:ENSDART00000127805(-)	0.814	0.752	1.08245	*		transcript:ENSDART00000172625(+)	0.765	0.769	0.994798	ns
	transcript:ENSDART00000092110(-)	0.814	0.755	1.07815	*		transcript:ENSDART00000028940(+)	0.758	0.738	1.0271	*		transcript:ENSDART00000026383(+)	0.774	0.75	1.032	*
	transcript:ENSDART00000193067(+)	0.785	0.744	1.05511	*		transcript:ENSDART00000158537(-)	0.808	0.753	1.07304	*		transcript:ENSDART00000121892(-)	0.828	0.766	1.08094	*
	transcript:ENSDART00000026383(+)	0.774	0.752	1.02926	*		transcript:ENSDART00000122375(-)	0.746	0.737	1.01221	*		transcript:ENSDART00000023766(+)	0.81	0.781	1.03713	*
	transcript:ENSDART00000039161(-)	0.801	0.741	1.08097	*		transcript:ENSDART00000169015(+)	0.784	0.762	1.02887	*		transcript:ENSDART00000168909(+)	0.79	0.763	1.03539	*
	transcript:ENSDART00000057865(-)	0.699	0.682	1.02493	*		transcript:ENSDART00000137636(+)	0.812	0.773	1.05045	*		transcript:ENSDART00000129441(+)	0.816	0.77	1.05974	*
	transcript:ENSDART00000121892(-)	0.828	0.767	1.07953	*		transcript:ENSDART00000167974(+)	0.824	0.756	1.08995	*		transcript:ENSDART00000122170(-)	0.835	0.779	1.07189	*
	transcript:ENSDART00000154037(-)	0.8	0.759	1.05402	*		transcript:ENSDART00000016464(+)	0.794	0.764	1.03927	*		transcript:ENSDART00000065036(+)	0.783	0.748	1.04679	*
	transcript:ENSDART00000168909(+)	0.79	0.766	1.03133	*		transcript:ENSDART00000076304(-)	0.818	0.769	1.06372	*		transcript:ENSDART00000065045(+)	0.815	0.732	1.11339	*
	transcript:ENSDART00000122170(-)	0.835	0.779	1.07189	*		transcript:ENSDART00000058622(-)	0.803	0.743	1.08075	*		transcript:ENSDART00000171755(-)	0.772	0.727	1.0619	*
	transcript:ENSDART00000122540(-)	0.788	0.732	1.0765	*		transcript:ENSDART00000009838(-)	0.781	0.768	1.01693	*		transcript:ENSDART00000164933(+)	0.824	0.776	1.06186	*
	transcript:ENSDART00000065036(+)	0.783	0.751	1.04261	*		transcript:ENSDART00000039187(-)	0.838	0.753	1.11288	*		transcript:ENSDART00000147553(-)	0.805	0.762	1.05643	*
	transcript:ENSDART00000065045(+)	0.815	0.734	1.11035	*		transcript:ENSDART00000182496(+)	0.819	0.765	1.07059	*		transcript:ENSDART00000039969(+)	0.806	0.752	1.07181	*
	transcript:ENSDART00000121864(+)	0.79	0.762	1.03675	*		transcript:ENSDART00000099270(-)	0.801	0.787	1.01779	*		transcript:ENSDART00000135044(+)	0.786	0.733	1.07231	*
	transcript:ENSDART00000084278(+)	0.804	0.728	1.1044	*		transcript:ENSDART00000015872(+)	0.839	0.789	1.06337	*		transcript:ENSDART00000064603(-)	0.773	0.758	1.01979	*
	transcript:ENSDART00000057513(-)	0.777	0.754	1.0305	*		transcript:ENSDART00000185584(+)	0.794	0.756	1.05026	*		transcript:ENSDART00000006173(-)	0.745	0.74	1.00676	*
	transcript:ENSDART00000147553(-)	0.805	0.764	1.05366	*		transcript:ENSDART00000183868(+)	0.825	0.795	1.03774	*		transcript:ENSDART00000176011(+)	0.781	0.747	1.04552	*
	transcript:ENSDART00000039969(+)	0.806	0.754	1.06897	*		transcript:ENSDART00000172191(+)	0.851	0.791	1.07585	*		transcript:ENSDART00000171298(+)	0.813	0.745	1.09128	*
	transcript:ENSDART00000024127(+)	0.843	0.797	1.05772	*		transcript:ENSDART00000054153(+)	0.849	0.78	1.08846	*		transcript:ENSDART00000079711(+)	0.758	0.747	1.01473	*
	transcript:ENSDART00000030205(+)	0.809	0.761	1.06307	*		transcript:ENSDART00000124104(-)	0.831	0.763	1.08912	*		transcript:ENSDART00000079528(-)	0.821	0.774	1.06072	*
	transcript:ENSDART00000080395(+)	0.803	0.783	1.02554	*		transcript:ENSDART00000173151(-)	0.836	0.792	1.05556	*		transcript:ENSDART00000024514(+)	0.81	0.774	1.04651	*
	transcript:ENSDART00000166867(+)	0.766	0.756	1.01323	*		transcript:ENSDART00000082517(+)	0.85	0.787	1.08005	*		transcript:ENSDART00000123820(-)	0.798	0.772	1.03368	*
	transcript:ENSDART00000131819(+)	0.808	0.75	1.07733	*		transcript:ENSDART00000082519(+)	0.839	0.774	1.08398	*		transcript:ENSDART00000108808(+)	0.791	0.746	1.06032	*
	transcript:ENSDART00000100526(+)	0.791	0.765	1.03399	*		transcript:ENSDART00000162152(-)	0.802	0.756	1.06085	*		transcript:ENSDART00000190836(-)	0.805	0.76	1.05921	*
	transcript:ENSDART00000182002(+)	0.825	0.763	1.08126	*		transcript:ENSDART00000002318(+)	0.851	0.791	1.07585	*		transcript:ENSDART00000052787(-)	0.823	0.777	1.0592	*
	transcript:ENSDART00000131992(-)	0.809	0.777	1.04118	*		transcript:ENSDART00000040577(+)	0.826	0.773	1.06856	*		transcript:ENSDART00000193205(+)	0.823	0.762	1.08005	*
	transcript:ENSDART00000079711(+)	0.758	0.751	1.00932	*		transcript:ENSDART00000065470(+)	0.833	0.765	1.08889	*		transcript:ENSDART00000137373(+)	0.794	0.762	1.04199	*
	transcript:ENSDART00000079703(-)	0.827	0.758	1.09103	*		transcript:ENSDART00000067117(+)	0.818	0.766	1.06789	*		transcript:ENSDART00000129395(-)	0.797	0.754	1.05703	*
	transcript:ENSDART00000022170(+)	0.8	0.749	1.06809	*		transcript:ENSDART00000082510(+)	0.796	0.77	1.03377	*		transcript:ENSDART00000134255(-)	0.828	0.763	1.08519	*
	transcript:ENSDART00000079549(+)	0.814	0.767	1.06128	*		transcript:ENSDART00000192914(+)	0.826	0.767	1.07692	*		transcript:ENSDART00000184565(-)	0.8	0.757	1.0568	*
	transcript:ENSDART00000148582(-)	0.808	0.77	1.04935	*		transcript:ENSDART00000036581(-)	0.78	0.741	1.05263	*		transcript:ENSDART00000164191(-)	0.792	0.753	1.05179	*
	transcript:ENSDART00000079528(-)	0.821	0.777	1.05663	*		transcript:ENSDART00000009788(-)	0.814	0.762	1.06824	*		transcript:ENSDART00000099552(+)	0.786	0.751	1.0466	*
	transcript:ENSDART00000166348(-)	0.809	0.754	1.07294	*		transcript:ENSDART00000082409(-)	0.835	0.781	1.06914	*		transcript:ENSDART00000147805(-)	0.792	0.754	1.0504	*
	transcript:ENSDART00000110751(-)	0.811	0.771	1.05188	*		transcript:ENSDART00000058728(-)	0.815	0.77	1.05844	*		transcript:ENSDART00000077404(+)	0.816	0.773	1.05563	*
	transcript:ENSDART00000064376(-)	0.804	0.752	1.06915	*		transcript:ENSDART00000041417(+)	0.807	0.782	1.03197	*		transcript:ENSDART00000077373(+)	0.844	0.791	1.067	*
	transcript:ENSDART00000064393(+)	0.748	0.746	1.00268	*		transcript:ENSDART00000027850(+)	0.797	0.765	1.04183	*		transcript:ENSDART00000077161(-)	0.799	0.787	1.01525	*
	transcript:ENSDART00000174797(-)	0.826	0.768	1.07552	*		transcript:ENSDART00000112590(+)	0.805	0.735	1.09524	*		transcript:ENSDART00000137636(+)	0.812	0.773	1.05045	*
	transcript:ENSDART00000079174(+)	0.817	0.776	1.05284	*		transcript:ENSDART00000019440(-)	0.726	0.756	0.960317	ns		transcript:ENSDART00000131897(+)	0.808	0.763	1.05898	*
	transcript:ENSDART00000078980(+)	0.818	0.77	1.06234	*		transcript:ENSDART00000004483(-)	0.798	0.752	1.06117	*		transcript:ENSDART00000182129(-)	0.775	0.75	1.03333	*
	transcript:ENSDART00000135493(+)	0.809	0.746	1.08445	*		transcript:ENSDART00000091664(-)	0.772	0.749	1.03071	*		transcript:ENSDART00000111362(-)	0.794	0.749	1.06008	*
	transcript:ENSDART00000179416(-)	0.841	0.781	1.07682	*		transcript:ENSDART00000091638(+)	0.735	0.741	0.991903	ns		transcript:ENSDART00000168778(+)	0.84	0.764	1.09948	*
	transcript:ENSDART00000088605(-)	0.825	0.774	1.06589	*		transcript:ENSDART00000189677(-)	0.791	0.765	1.03399	*		transcript:ENSDART00000016464(+)	0.794	0.763	1.04063	*
	transcript:ENSDART00000186456(-)	0.807	0.759	1.06324	*		transcript:ENSDART00000091901(-)	0.804	0.75	1.072	*		transcript:ENSDART00000076304(-)	0.818	0.77	1.06234	*
	transcript:ENSDART00000137373(+)	0.794	0.762	1.04199	*		transcript:ENSDART00000148425(+)	0.813	0.763	1.06553	*		transcript:ENSDART00000059795(-)	0.832	0.789	1.0545	*
	transcript:ENSDART00000062309(+)	0.811	0.779	1.04108	*		transcript:ENSDART00000123445(+)	0.789	0.75	1.052	*		transcript:ENSDART00000058622(-)	0.803	0.745	1.07785	*
	transcript:ENSDART00000124166(+)	0.791	0.762	1.03806	*		transcript:ENSDART00000110882(-)	0.8	0.764	1.04712	*		transcript:ENSDART00000086165(+)	0.794	0.764	1.03927	*
	transcript:ENSDART00000018977(-)	0.836	0.782	1.06905	*		transcript:ENSDART00000103987(+)	0.833	0.782	1.06522	*		transcript:ENSDART00000076693(-)	0.82	0.785	1.04459	*
	transcript:ENSDART00000081170(-)	0.811	0.766	1.05875	*		transcript:ENSDART00000110499(-)	0.812	0.771	1.05318	*		transcript:ENSDART00000039187(-)	0.838	0.755	1.10993	*
	transcript:ENSDART00000063662(+)	0.809	0.742	1.0903	*		transcript:ENSDART00000121722(-)	0.767	0.721	1.0638	*		transcript:ENSDART00000075259(+)	0.8	0.767	1.04302	*
	transcript:ENSDART00000140439(+)	0.802	0.795	1.00881	*		transcript:ENSDART00000027532(-)	0.791	0.763	1.0367	*		transcript:ENSDART00000113926(-)	0.865	0.787	1.09911	*
	transcript:ENSDART00000188132(-)	0.804	0.762	1.05512	*		transcript:ENSDART00000193120(-)	0.808	0.753	1.07304	*		transcript:ENSDART00000183868(+)	0.825	0.795	1.03774	*
	transcript:ENSDART00000127805(-)	0.814	0.756	1.07672	*		transcript:ENSDART00000006703(+)	0.821	0.779	1.05392	*		transcript:ENSDART00000161744(+)	0.843	0.797	1.05772	*
	transcript:ENSDART00000028940(+)	0.758	0.744	1.01882	*		transcript:ENSDART00000008038(+)	0.806	0.78	1.03333	*		transcript:ENSDART00000186838(-)	0.82	0.787	1.04193	*
	transcript:ENSDART00000077404(+)	0.816	0.775	1.0529	*		transcript:ENSDART00000067822(+)	0.797	0.758	1.05145	*		transcript:ENSDART00000157458(+)	0.85	0.776	1.09536	*
	transcript:ENSDART00000077373(+)	0.844	0.792	1.06566	*		transcript:ENSDART00000129393(+)	0.82	0.754	1.08753	*		transcript:ENSDART00000190188(+)	0.802	0.777	1.03218	*
	transcript:ENSDART00000164678(+)	0.817	0.771	1.05966	*		transcript:ENSDART00000004780(-)	0.813	0.754	1.07825	*		transcript:ENSDART00000166528(-)	0.844	0.799	1.05632	*
	transcript:ENSDART00000086490(+)	0.785	0.745	1.05369	*		transcript:ENSDART00000024296(+)	0.813	0.789	1.03042	*		transcript:ENSDART00000186205(-)	0.853	0.792	1.07702	*
	transcript:ENSDART00000169015(+)	0.784	0.764	1.02618	*		transcript:ENSDART00000124830(+)	0.759	0.744	1.02016	*		transcript:ENSDART00000124104(-)	0.831	0.763	1.08912	*
	transcript:ENSDART00000185966(-)	0.808	0.761	1.06176	*		transcript:ENSDART00000033980(-)	0.85	0.814	1.04423	*		transcript:ENSDART00000104505(-)	0.821	0.765	1.0732	*
	transcript:ENSDART00000136554(+)	0.799	0.742	1.07682	*		transcript:ENSDART00000110839(+)	0.82	0.768	1.06771	*		transcript:ENSDART00000172834(-)	0.76	0.729	1.04252	*
	transcript:ENSDART00000182129(-)	0.775	0.751	1.03196	*		transcript:ENSDART00000128889(-)	0.817	0.766	1.06658	*		transcript:ENSDART00000111140(-)	0.893	0.838	1.06563	*
	transcript:ENSDART00000170182(+)	0.805	0.749	1.07477	*		transcript:ENSDART00000050296(+)	0.782	0.78	1.00256	*		transcript:ENSDART00000002318(+)	0.851	0.79	1.07722	*
	transcript:ENSDART00000168778(+)	0.84	0.769	1.09233	*		transcript:ENSDART00000086287(-)	0.8	0.763	1.04849	*		transcript:ENSDART00000040577(+)	0.826	0.772	1.06995	*
	transcript:ENSDART00000003435(+)	0.81	0.772	1.04922	*		transcript:ENSDART00000163780(+)	0.809	0.769	1.05202	*		transcript:ENSDART00000018131(-)	0.829	0.764	1.08508	*
	transcript:ENSDART00000076304(-)	0.818	0.77	1.06234	*		transcript:ENSDART00000056048(+)	0.751	0.74	1.01486	*		transcript:ENSDART00000158266(-)	0.822	0.786	1.0458	*
	transcript:ENSDART00000009838(-)	0.781	0.771	1.01297	*		transcript:ENSDART00000182753(+)	0.819	0.767	1.0678	*		transcript:ENSDART00000188341(+)	0.846	0.766	1.10444	*
	transcript:ENSDART00000010420(+)	0.794	0.767	1.0352	*		transcript:ENSDART00000172641(+)	0.814	0.78	1.04359	*		transcript:ENSDART00000173442(+)	0.82	0.784	1.04592	*
	transcript:ENSDART00000015872(+)	0.839	0.793	1.05801	*		transcript:ENSDART00000164700(-)	0.834	0.785	1.06242	*		transcript:ENSDART00000192914(+)	0.826	0.767	1.07692	*
	transcript:ENSDART00000193434(+)	0.799	0.76	1.05132	*		transcript:ENSDART00000047126(-)	0.844	0.776	1.08763	*		transcript:ENSDART00000036581(-)	0.78	0.743	1.0498	*
	transcript:ENSDART00000191221(+)	0.824	0.764	1.07853	*		transcript:ENSDART00000191417(+)	0.821	0.78	1.05256	*		transcript:ENSDART00000082458(+)	0.785	0.755	1.03974	*
	transcript:ENSDART00000025366(-)	0.797	0.787	1.01271	*		transcript:ENSDART00000161846(-)	0.797	0.798	0.998747	ns		transcript:ENSDART00000002545(-)	0.824	0.756	1.08995	*
	transcript:ENSDART00000027242(+)	0.803	0.794	1.01134	*		transcript:ENSDART00000163660(+)	0.838	0.782	1.07161	*		transcript:ENSDART00000162369(-)	0.806	0.77	1.04675	*
	transcript:ENSDART00000014669(-)	0.812	0.75	1.08267	*		transcript:ENSDART00000170345(-)	0.815	0.765	1.06536	*		transcript:ENSDART00000163578(-)	0.809	0.774	1.04522	*
	transcript:ENSDART00000160231(-)	0.85	0.772	1.10104	*		transcript:ENSDART00000167759(-)	0.847	0.801	1.05743	*		transcript:ENSDART00000082409(-)	0.835	0.783	1.06641	*
	transcript:ENSDART00000186382(-)	0.843	0.748	1.12701	*		transcript:ENSDART00000045071(-)	0.806	0.765	1.05359	*		transcript:ENSDART00000058728(-)	0.815	0.771	1.05707	*
	transcript:ENSDART00000157458(+)	0.85	0.778	1.09254	*		transcript:ENSDART00000128188(-)	0.829	0.752	1.10239	*		transcript:ENSDART00000041417(+)	0.807	0.781	1.03329	*
	transcript:ENSDART00000190188(+)	0.802	0.78	1.02821	*		transcript:ENSDART00000127003(-)	0.809	0.782	1.03453	*		transcript:ENSDART00000027850(+)	0.797	0.765	1.04183	*
	transcript:ENSDART00000166528(-)	0.844	0.802	1.05237	*		transcript:ENSDART00000152308(-)	0.83	0.788	1.0533	*		transcript:ENSDART00000008980(-)	0.841	0.766	1.09791	*
	transcript:ENSDART00000182520(+)	0.856	0.751	1.13981	*		transcript:ENSDART00000184264(+)	0.856	0.76	1.12632	*		transcript:ENSDART00000139882(+)	0.82	0.76	1.07895	*
	transcript:ENSDART00000167878(-)	0.806	0.76	1.06053	*		transcript:ENSDART00000158529(-)	0.835	0.783	1.06641	*		transcript:ENSDART00000062787(-)	0.778	0.741	1.04993	*
	transcript:ENSDART00000159347(-)	0.837	0.788	1.06218	*		transcript:ENSDART00000110104(-)	0.799	0.746	1.07105	*		transcript:ENSDART00000004483(-)	0.798	0.753	1.05976	*
	transcript:ENSDART00000166945(+)	0.863	0.767	1.12516	*		transcript:ENSDART00000159986(+)	0.81	0.756	1.07143	*		transcript:ENSDART00000075998(+)	0.761	0.755	1.00795	*
	transcript:ENSDART00000173009(-)	0.863	0.785	1.09936	*		transcript:ENSDART00000166600(+)	0.817	0.771	1.05966	*		transcript:ENSDART00000009859(-)	0.801	0.769	1.04161	*
	transcript:ENSDART00000173151(-)	0.836	0.797	1.04893	*		transcript:ENSDART00000124097(+)	0.822	0.768	1.07031	*		transcript:ENSDART00000091638(+)	0.735	0.743	0.989233	ns
	transcript:ENSDART00000163978(-)	0.823	0.807	1.01983	*		transcript:ENSDART00000142418(+)	0.793	0.768	1.03255	*		transcript:ENSDART00000158546(-)	0.81	0.76	1.06579	*
	transcript:ENSDART00000035737(-)	0.75	0.74	1.01351	*		transcript:ENSDART00000048866(-)	0.807	0.785	1.02803	*		transcript:ENSDART00000160703(+)	0.809	0.768	1.05339	*
	transcript:ENSDART00000082519(+)	0.839	0.777	1.07979	*		transcript:ENSDART00000061633(-)	0.818	0.761	1.0749	*		transcript:ENSDART00000016677(-)	0.784	0.741	1.05803	*
	transcript:ENSDART00000163477(+)	0.829	0.767	1.08083	*		transcript:ENSDART00000062858(+)	0.806	0.77	1.04675	*		transcript:ENSDART00000081544(-)	0.834	0.772	1.08031	*
	transcript:ENSDART00000066191(+)	0.816	0.767	1.06389	*		transcript:ENSDART00000021628(+)	0.803	0.764	1.05105	*		transcript:ENSDART00000123445(+)	0.789	0.751	1.0506	*
	transcript:ENSDART00000040577(+)	0.826	0.776	1.06443	*		transcript:ENSDART00000041728(-)	0.802	0.763	1.05111	*		transcript:ENSDART00000169052(-)	0.833	0.784	1.0625	*
	transcript:ENSDART00000036581(-)	0.78	0.745	1.04698	*		transcript:ENSDART00000125230(-)	0.804	0.772	1.04145	*		transcript:ENSDART00000164978(-)	0.804	0.757	1.06209	*
	transcript:ENSDART00000082458(+)	0.785	0.756	1.03836	*		transcript:ENSDART00000020192(+)	0.805	0.765	1.05229	*		transcript:ENSDART00000060251(+)	0.795	0.749	1.06142	*
	transcript:ENSDART00000002545(-)	0.824	0.758	1.08707	*		transcript:ENSDART00000079945(-)	0.805	0.759	1.06061	*		transcript:ENSDART00000085158(-)	0.799	0.75	1.06533	*
	transcript:ENSDART00000009788(-)	0.814	0.764	1.06545	*		transcript:ENSDART00000007335(-)	0.798	0.768	1.03906	*		transcript:ENSDART00000191164(-)	0.793	0.723	1.09682	*
	transcript:ENSDART00000082409(-)	0.835	0.786	1.06234	*		transcript:ENSDART00000036989(-)	0.78	0.749	1.04139	*		transcript:ENSDART00000080770(-)	0.79	0.743	1.06326	*
	transcript:ENSDART00000058735(-)	0.798	0.76	1.05	*		transcript:ENSDART00000079645(-)	0.803	0.762	1.05381	*		transcript:ENSDART00000080752(-)	0.801	0.747	1.07229	*
	transcript:ENSDART00000082379(+)	0.808	0.765	1.05621	*		transcript:ENSDART00000129495(+)	0.766	0.73	1.04932	*		transcript:ENSDART00000162694(+)	0.796	0.751	1.05992	*
	transcript:ENSDART00000112590(+)	0.805	0.737	1.09227	*		transcript:ENSDART00000124799(+)	0.791	0.748	1.05749	*		transcript:ENSDART00000176141(+)	0.812	0.764	1.06283	*
	transcript:ENSDART00000019440(-)	0.726	0.757	0.959049	ns		transcript:ENSDART00000041394(-)	0.81	0.75	1.08	*		transcript:ENSDART00000005639(+)	0.809	0.773	1.04657	*
	transcript:ENSDART00000004483(-)	0.798	0.756	1.05556	*		transcript:ENSDART00000124638(-)	0.792	0.747	1.06024	*		transcript:ENSDART00000027532(-)	0.791	0.765	1.03399	*
	transcript:ENSDART00000037824(-)	0.799	0.753	1.06109	*		transcript:ENSDART00000066368(-)	0.779	0.752	1.0359	*		transcript:ENSDART00000080201(-)	0.828	0.768	1.07812	*
	transcript:ENSDART00000007204(-)	0.782	0.749	1.04406	*		transcript:ENSDART00000079138(-)	0.811	0.785	1.03312	*		transcript:ENSDART00000193120(-)	0.808	0.753	1.07304	*
	transcript:ENSDART00000129955(-)	0.778	0.759	1.02503	*		transcript:ENSDART00000111565(+)	0.773	0.742	1.04178	*		transcript:ENSDART00000089747(+)	0.798	0.75	1.064	*
	transcript:ENSDART00000125619(+)	0.818	0.774	1.05685	*		transcript:ENSDART00000078494(+)	0.78	0.754	1.03448	*		transcript:ENSDART00000089713(-)	0.776	0.749	1.03605	*
	transcript:ENSDART00000169509(-)	0.811	0.771	1.05188	*		transcript:ENSDART00000149180(-)	0.821	0.75	1.09467	*		transcript:ENSDART00000019450(+)	0.806	0.773	1.04269	*
	transcript:ENSDART00000091901(-)	0.804	0.756	1.06349	*		transcript:ENSDART00000114248(+)	0.796	0.752	1.05851	*		transcript:ENSDART00000130477(-)	0.838	0.788	1.06345	*
	transcript:ENSDART00000160703(+)	0.809	0.77	1.05065	*		transcript:ENSDART00000153177(+)	0.783	0.736	1.06386	*		transcript:ENSDART00000112209(+)	0.811	0.77	1.05325	*
	transcript:ENSDART00000016677(-)	0.784	0.742	1.0566	*		transcript:ENSDART00000077936(-)	0.747	0.753	0.992032	ns		transcript:ENSDART00000145655(-)	0.794	0.732	1.0847	*
	transcript:ENSDART00000131059(+)	0.838	0.77	1.08831	*		transcript:ENSDART00000144804(+)	0.754	0.732	1.03005	*		transcript:ENSDART00000184654(-)	0.831	0.786	1.05725	*
	transcript:ENSDART00000170889(+)	0.767	0.754	1.01724	*		transcript:ENSDART00000064335(+)	0.787	0.762	1.03281	*		transcript:ENSDART00000083010(-)	0.787	0.751	1.04794	*
	transcript:ENSDART00000060251(+)	0.795	0.752	1.05718	*		transcript:ENSDART00000170376(-)	0.803	0.767	1.04694	*		transcript:ENSDART00000045942(-)	0.804	0.784	1.02551	*
	transcript:ENSDART00000085158(-)	0.799	0.751	1.06391	*		transcript:ENSDART00000050831(-)	0.79	0.751	1.05193	*		transcript:ENSDART00000021949(-)	0.793	0.754	1.05172	*
	transcript:ENSDART00000004920(-)	0.777	0.728	1.06731	*		transcript:ENSDART00000189086(+)	0.774	0.761	1.01708	*		transcript:ENSDART00000121847(-)	0.839	0.777	1.07979	*
	transcript:ENSDART00000191164(-)	0.793	0.726	1.09229	*		transcript:ENSDART00000159167(-)	0.796	0.748	1.06417	*		transcript:ENSDART00000136859(-)	0.814	0.771	1.05577	*
	transcript:ENSDART00000020283(+)	0.793	0.745	1.06443	*		transcript:ENSDART00000087204(+)	0.789	0.772	1.02202	*		transcript:ENSDART00000103388(+)	0.753	0.701	1.07418	*
	transcript:ENSDART00000110882(-)	0.8	0.765	1.04575	*		transcript:ENSDART00000067762(-)	0.823	0.774	1.06331	*		transcript:ENSDART00000079117(-)	0.805	0.772	1.04275	*
	transcript:ENSDART00000111850(+)	0.785	0.77	1.01948	*		transcript:ENSDART00000076362(+)	0.788	0.748	1.05348	*		transcript:ENSDART00000067822(+)	0.797	0.76	1.04868	*
	transcript:ENSDART00000169066(-)	0.814	0.764	1.06545	*		transcript:ENSDART00000075889(-)	0.783	0.748	1.04679	*		transcript:ENSDART00000087909(+)	0.732	0.745	0.98255	ns
	transcript:ENSDART00000017973(+)	0.812	0.763	1.06422	*		transcript:ENSDART00000153364(+)	0.792	0.759	1.04348	*		transcript:ENSDART00000112098(+)	0.819	0.764	1.07199	*
	transcript:ENSDART00000089747(+)	0.798	0.752	1.06117	*		transcript:ENSDART00000130051(+)	0.797	0.756	1.05423	*		transcript:ENSDART00000129393(+)	0.82	0.755	1.08609	*
	transcript:ENSDART00000154109(+)	0.791	0.732	1.0806	*		transcript:ENSDART00000160422(+)	0.79	0.737	1.07191	*		transcript:ENSDART00000004780(-)	0.813	0.754	1.07825	*
	transcript:ENSDART00000079255(-)	0.79	0.762	1.03675	*		transcript:ENSDART00000009794(-)	0.81	0.734	1.10354	*		transcript:ENSDART00000124830(+)	0.759	0.744	1.02016	*
	transcript:ENSDART00000002846(-)	0.804	0.761	1.0565	*		transcript:ENSDART00000034550(-)	0.793	0.748	1.06016	*		transcript:ENSDART00000139900(+)	0.819	0.767	1.0678	*
	transcript:ENSDART00000121847(-)	0.839	0.779	1.07702	*		transcript:ENSDART00000037904(+)	0.82	0.775	1.05806	*		transcript:ENSDART00000109418(+)	0.806	0.779	1.03466	*
	transcript:ENSDART00000136859(-)	0.814	0.772	1.0544	*		transcript:ENSDART00000115088(-)	0.811	0.781	1.03841	*		transcript:ENSDART00000172633(-)	0.787	0.757	1.03963	*
	transcript:ENSDART00000079117(-)	0.805	0.772	1.04275	*		transcript:ENSDART00000153034(-)	0.756	0.742	1.01887	*		transcript:ENSDART00000129029(-)	0.804	0.772	1.04145	*
	transcript:ENSDART00000145251(-)	0.782	0.746	1.04826	*		transcript:ENSDART00000153022(+)	0.812	0.756	1.07407	*		transcript:ENSDART00000077883(-)	0.791	0.762	1.03806	*
	transcript:ENSDART00000114792(+)	0.769	0.739	1.0406	*		transcript:ENSDART00000105518(-)	0.832	0.768	1.08333	*		transcript:ENSDART00000110839(+)	0.82	0.768	1.06771	*
	transcript:ENSDART00000129393(+)	0.82	0.757	1.08322	*		transcript:ENSDART00000131300(+)	0.823	0.767	1.07301	*		transcript:ENSDART00000103076(-)	0.743	0.756	0.982804	ns
	transcript:ENSDART00000004780(-)	0.813	0.756	1.0754	*		transcript:ENSDART00000155367(+)	0.751	0.749	1.00267	*		transcript:ENSDART00000031993(-)	0.815	0.772	1.0557	*
	transcript:ENSDART00000024296(+)	0.813	0.79	1.02911	*		transcript:ENSDART00000155563(+)	0.804	0.749	1.07343	*		transcript:ENSDART00000189782(-)	0.8	0.76	1.05263	*
	transcript:ENSDART00000172633(-)	0.787	0.759	1.03689	*		transcript:ENSDART00000158811(+)	0.812	0.773	1.05045	*		transcript:ENSDART00000172899(+)	0.824	0.775	1.06323	*
	transcript:ENSDART00000098472(-)	0.775	0.748	1.0361	*		transcript:ENSDART00000165152(-)	0.791	0.794	0.996222	ns		transcript:ENSDART00000131782(+)	0.81	0.758	1.0686	*
	transcript:ENSDART00000162150(-)	0.808	0.756	1.06878	*		transcript:ENSDART00000192339(+)	0.819	0.775	1.05677	*		transcript:ENSDART00000123381(-)	0.793	0.764	1.03796	*
	transcript:ENSDART00000114004(-)	0.796	0.777	1.02445	*		transcript:ENSDART00000153403(-)	0.817	0.775	1.05419	*		transcript:ENSDART00000102858(-)	0.852	0.809	1.05315	*
	transcript:ENSDART00000110839(+)	0.82	0.767	1.0691	*		transcript:ENSDART00000014190(-)	0.829	0.753	1.10093	*		transcript:ENSDART00000046663(+)	0.808	0.754	1.07162	*
	transcript:ENSDART00000123591(-)	0.797	0.767	1.03911	*		transcript:ENSDART00000158348(+)	0.841	0.757	1.11096	*		transcript:ENSDART00000134082(+)	0.859	0.745	1.15302	*
	transcript:ENSDART00000172899(+)	0.824	0.777	1.06049	*		transcript:ENSDART00000186608(-)	0.858	0.767	1.11864	*		transcript:ENSDART00000170023(+)	0.822	0.794	1.03526	*
	transcript:ENSDART00000029157(+)	0.81	0.759	1.06719	*		transcript:ENSDART00000188212(+)	0.83	0.799	1.0388	*		transcript:ENSDART00000164423(-)	0.806	0.751	1.07324	*
	transcript:ENSDART00000105140(+)	0.8	0.75	1.06667	*		transcript:ENSDART00000159803(-)	0.837	0.758	1.10422	*		transcript:ENSDART00000076650(-)	0.827	0.772	1.07124	*
	transcript:ENSDART00000154158(+)	0.776	0.754	1.02918	*		transcript:ENSDART00000147909(+)	0.783	0.75	1.044	*		transcript:ENSDART00000182753(+)	0.819	0.767	1.0678	*
	transcript:ENSDART00000134082(+)	0.859	0.747	1.14993	*		transcript:ENSDART00000054318(+)	0.813	0.777	1.04633	*		transcript:ENSDART00000172641(+)	0.814	0.779	1.04493	*
	transcript:ENSDART00000086287(-)	0.8	0.766	1.04439	*		transcript:ENSDART00000158462(-)	0.795	0.753	1.05578	*		transcript:ENSDART00000179888(+)	0.806	0.771	1.0454	*
	transcript:ENSDART00000165394(-)	0.832	0.78	1.06667	*		transcript:ENSDART00000113692(-)	0.81	0.779	1.03979	*		transcript:ENSDART00000180344(+)	0.826	0.808	1.02228	*
	transcript:ENSDART00000182285(+)	0.802	0.739	1.08525	*		transcript:ENSDART00000017148(+)	0.829	0.789	1.0507	*		transcript:ENSDART00000164700(-)	0.834	0.783	1.06513	*
	transcript:ENSDART00000076650(-)	0.827	0.774	1.06848	*		transcript:ENSDART00000171033(-)	0.823	0.805	1.02236	*		transcript:ENSDART00000017912(+)	0.798	0.767	1.04042	*
	transcript:ENSDART00000179888(+)	0.806	0.771	1.0454	*		transcript:ENSDART00000167548(+)	0.812	0.743	1.09287	*		transcript:ENSDART00000189296(+)	0.866	0.792	1.09343	*
	transcript:ENSDART00000189296(+)	0.866	0.793	1.09206	*		transcript:ENSDART00000136262(-)	0.808	0.784	1.03061	*		transcript:ENSDART00000166674(-)	0.842	0.786	1.07125	*
	transcript:ENSDART00000169295(+)	0.833	0.797	1.04517	*		transcript:ENSDART00000102651(-)	0.832	0.795	1.04654	*		transcript:ENSDART00000160639(-)	0.786	0.756	1.03968	*
	transcript:ENSDART00000170345(-)	0.815	0.767	1.06258	*		transcript:ENSDART00000130379(+)	0.846	0.762	1.11024	*		transcript:ENSDART00000169329(-)	0.796	0.758	1.05013	*
	transcript:ENSDART00000158188(+)	0.834	0.777	1.07336	*		transcript:ENSDART00000102555(-)	0.806	0.762	1.05774	*		transcript:ENSDART00000161846(-)	0.797	0.799	0.997497	ns
	transcript:ENSDART00000173150(+)	0.794	0.768	1.03385	*		transcript:ENSDART00000025910(+)	0.826	0.755	1.09404	*		transcript:ENSDART00000163660(+)	0.838	0.782	1.07161	*
	transcript:ENSDART00000173116(+)	0.83	0.759	1.09354	*		transcript:ENSDART00000180416(-)	0.83	0.765	1.08497	*		transcript:ENSDART00000157615(-)	0.854	0.785	1.0879	*
	transcript:ENSDART00000162491(+)	0.815	0.765	1.06536	*		transcript:ENSDART00000092105(-)	0.772	0.744	1.03763	*		transcript:ENSDART00000170345(-)	0.815	0.764	1.06675	*
	transcript:ENSDART00000167826(+)	0.842	0.787	1.06989	*		transcript:ENSDART00000148907(-)	0.795	0.751	1.05859	*		transcript:ENSDART00000163408(+)	0.807	0.772	1.04534	*
	transcript:ENSDART00000163185(-)	0.847	0.792	1.06944	*		transcript:ENSDART00000144755(-)	0.797	0.76	1.04868	*		transcript:ENSDART00000173116(+)	0.83	0.756	1.09788	*
	transcript:ENSDART00000163923(-)	0.822	0.768	1.07031	*		transcript:ENSDART00000164566(-)	0.812	0.786	1.03308	*		transcript:ENSDART00000162491(+)	0.815	0.764	1.06675	*
	transcript:ENSDART00000173293(+)	0.838	0.787	1.0648	*		transcript:ENSDART00000164040(+)	0.813	0.761	1.06833	*		transcript:ENSDART00000166691(-)	0.849	0.779	1.08986	*
	transcript:ENSDART00000173098(-)	0.794	0.753	1.05445	*		transcript:ENSDART00000163132(-)	0.784	0.76	1.03158	*		transcript:ENSDART00000163923(-)	0.822	0.766	1.07311	*
	transcript:ENSDART00000045071(-)	0.806	0.766	1.05222	*		transcript:ENSDART00000041293(+)	0.801	0.758	1.05673	*		transcript:ENSDART00000173293(+)	0.838	0.785	1.06752	*
	transcript:ENSDART00000152327(-)	0.829	0.803	1.03238	*		transcript:ENSDART00000013011(-)	0.858	0.772	1.1114	*		transcript:ENSDART00000173098(-)	0.794	0.753	1.05445	*
	transcript:ENSDART00000088351(-)	0.85	0.772	1.10104	*		transcript:ENSDART00000176027(-)	0.789	0.775	1.01806	*		transcript:ENSDART00000152327(-)	0.829	0.801	1.03496	*
	transcript:ENSDART00000128188(-)	0.829	0.754	1.09947	*		transcript:ENSDART00000146772(-)	0.805	0.754	1.06764	*		transcript:ENSDART00000128188(-)	0.829	0.752	1.10239	*
	transcript:ENSDART00000105292(-)	0.826	0.775	1.06581	*		transcript:ENSDART00000090712(+)	0.791	0.763	1.0367	*		transcript:ENSDART00000105292(-)	0.826	0.771	1.07134	*
	transcript:ENSDART00000018752(+)	0.776	0.759	1.0224	*		transcript:ENSDART00000057867(-)	0.807	0.741	1.08907	*		transcript:ENSDART00000059143(+)	0.815	0.799	1.02003	*
	transcript:ENSDART00000059143(+)	0.815	0.801	1.01748	*		transcript:ENSDART00000111462(+)	0.819	0.768	1.06641	*		transcript:ENSDART00000128677(-)	0.782	0.766	1.02089	*
	transcript:ENSDART00000083784(-)	0.811	0.785	1.03312	*		transcript:ENSDART00000067537(-)	0.804	0.777	1.03475	*		transcript:ENSDART00000152193(+)	0.79	0.733	1.07776	*
	transcript:ENSDART00000002867(-)	0.83	0.779	1.06547	*		transcript:ENSDART00000192115(+)	0.805	0.749	1.07477	*		transcript:ENSDART00000152772(-)	0.838	0.782	1.07161	*
	transcript:ENSDART00000182032(-)	0.789	0.76	1.03816	*		transcript:ENSDART00000176800(-)	0.751	0.73	1.02877	*		transcript:ENSDART00000108771(+)	0.846	0.783	1.08046	*
	transcript:ENSDART00000164707(+)	0.767	0.768	0.998698	ns		transcript:ENSDART00000022682(+)	0.81	0.757	1.07001	*		transcript:ENSDART00000158529(-)	0.835	0.783	1.06641	*
	transcript:ENSDART00000152433(-)	0.792	0.766	1.03394	*		transcript:ENSDART00000016211(-)	0.781	0.741	1.05398	*		transcript:ENSDART00000114857(-)	0.825	0.774	1.06589	*
	transcript:ENSDART00000108771(+)	0.846	0.786	1.07634	*		transcript:ENSDART00000057588(-)	0.801	0.765	1.04706	*		transcript:ENSDART00000133675(+)	0.777	0.752	1.03324	*
	transcript:ENSDART00000016791(-)	0.863	0.796	1.08417	*		transcript:ENSDART00000087786(-)	0.796	0.755	1.0543	*		transcript:ENSDART00000059298(-)	0.815	0.737	1.10583	*
	transcript:ENSDART00000114857(-)	0.825	0.775	1.06452	*		transcript:ENSDART00000039640(+)	0.769	0.746	1.03083	*		transcript:ENSDART00000172607(+)	0.833	0.759	1.0975	*
	transcript:ENSDART00000152521(-)	0.778	0.758	1.02639	*		transcript:ENSDART00000124167(-)	0.833	0.75	1.11067	*		transcript:ENSDART00000166600(+)	0.817	0.771	1.05966	*
	transcript:ENSDART00000166600(+)	0.817	0.772	1.05829	*		transcript:ENSDART00000180282(+)	0.776	0.747	1.03882	*		transcript:ENSDART00000048866(-)	0.807	0.786	1.02672	*
	transcript:ENSDART00000035762(-)	0.788	0.759	1.03821	*		transcript:ENSDART00000002741(-)	0.751	0.74	1.01486	*		transcript:ENSDART00000061633(-)	0.818	0.759	1.07773	*
	transcript:ENSDART00000092009(+)	0.808	0.782	1.03325	*		transcript:ENSDART00000140634(+)	0.794	0.757	1.04888	*		transcript:ENSDART00000126712(-)	0.812	0.77	1.05455	*
	transcript:ENSDART00000062858(+)	0.806	0.774	1.04134	*		transcript:ENSDART00000142922(+)	0.788	0.734	1.07357	*		transcript:ENSDART00000021628(+)	0.803	0.761	1.05519	*
	transcript:ENSDART00000020192(+)	0.805	0.769	1.04681	*		transcript:ENSDART00000087001(+)	0.817	0.767	1.06519	*		transcript:ENSDART00000020192(+)	0.805	0.766	1.05091	*
	transcript:ENSDART00000152369(+)	0.846	0.807	1.04833	*		transcript:ENSDART00000015773(+)	0.818	0.788	1.03807	*		transcript:ENSDART00000152737(-)	0.786	0.766	1.02611	*
	transcript:ENSDART00000079945(-)	0.805	0.762	1.05643	*		transcript:ENSDART00000057525(+)	0.789	0.762	1.03543	*		transcript:ENSDART00000160622(-)	0.812	0.787	1.03177	*
	transcript:ENSDART00000007335(-)	0.798	0.771	1.03502	*		transcript:ENSDART00000041515(-)	0.726	0.721	1.00693	*		transcript:ENSDART00000044150(+)	0.808	0.772	1.04663	*
	transcript:ENSDART00000149229(-)	0.741	0.738	1.00407	*		transcript:ENSDART00000040926(+)	0.801	0.774	1.03488	*		transcript:ENSDART00000161063(-)	0.793	0.736	1.07745	*
	transcript:ENSDART00000036989(-)	0.78	0.752	1.03723	*		transcript:ENSDART00000110560(+)	0.771	0.737	1.04613	*		transcript:ENSDART00000110458(+)	0.797	0.752	1.05984	*
	transcript:ENSDART00000129495(+)	0.766	0.732	1.04645	*		transcript:ENSDART00000049180(-)	0.784	0.749	1.04673	*		transcript:ENSDART00000152369(+)	0.846	0.804	1.05224	*
	transcript:ENSDART00000150191(+)	0.814	0.77	1.05714	*		transcript:ENSDART00000185503(+)	0.805	0.761	1.05782	*		transcript:ENSDART00000079945(-)	0.805	0.761	1.05782	*
	transcript:ENSDART00000089017(+)	0.821	0.772	1.06347	*		transcript:ENSDART00000006648(+)	0.816	0.761	1.07227	*		transcript:ENSDART00000152788(-)	0.779	0.739	1.05413	*
	transcript:ENSDART00000133895(-)	0.781	0.744	1.04973	*		transcript:ENSDART00000034745(+)	0.81	0.767	1.05606	*		transcript:ENSDART00000014379(-)	0.807	0.731	1.10397	*
	transcript:ENSDART00000123741(+)	0.778	0.753	1.0332	*		transcript:ENSDART00000044282(+)	0.787	0.753	1.04515	*		transcript:ENSDART00000124562(-)	0.791	0.737	1.07327	*
	transcript:ENSDART00000184178(+)	0.815	0.762	1.06955	*		transcript:ENSDART00000057421(+)	0.8	0.768	1.04167	*		transcript:ENSDART00000129495(+)	0.766	0.73	1.04932	*
	transcript:ENSDART00000086211(-)	0.802	0.778	1.03085	*		transcript:ENSDART00000012232(-)	0.796	0.755	1.0543	*		transcript:ENSDART00000124799(+)	0.791	0.746	1.06032	*
	transcript:ENSDART00000037601(-)	0.773	0.752	1.02793	*		transcript:ENSDART00000163757(-)	0.827	0.778	1.06298	*		transcript:ENSDART00000077829(-)	0.813	0.75	1.084	*
	transcript:ENSDART00000020824(+)	0.783	0.768	1.01953	*		transcript:ENSDART00000057379(-)	0.807	0.746	1.08177	*		transcript:ENSDART00000092906(+)	0.8	0.764	1.04712	*
	transcript:ENSDART00000014536(+)	0.795	0.748	1.06283	*		transcript:ENSDART00000057386(-)	0.784	0.744	1.05376	*		transcript:ENSDART00000105903(-)	0.776	0.718	1.08078	*
	transcript:ENSDART00000079138(-)	0.811	0.787	1.0305	*		transcript:ENSDART00000146144(+)	0.762	0.762	1	ns		transcript:ENSDART00000124638(-)	0.792	0.749	1.05741	*
	transcript:ENSDART00000134690(-)	0.759	0.745	1.01879	*		transcript:ENSDART00000143895(+)	0.809	0.733	1.10368	*		transcript:ENSDART00000078021(-)	0.795	0.764	1.04058	*
	transcript:ENSDART00000079065(-)	0.791	0.776	1.01933	*		transcript:ENSDART00000033848(+)	0.796	0.751	1.05992	*		transcript:ENSDART00000152400(-)	0.783	0.753	1.03984	*
	transcript:ENSDART00000078724(-)	0.755	0.741	1.01889	*		transcript:ENSDART00000133073(-)	0.802	0.731	1.09713	*		transcript:ENSDART00000158399(-)	0.792	0.735	1.07755	*
	transcript:ENSDART00000122858(-)	0.811	0.759	1.06851	*		transcript:ENSDART00000158726(+)	0.805	0.756	1.06481	*		transcript:ENSDART00000108852(-)	0.786	0.748	1.0508	*
	transcript:ENSDART00000153428(+)	0.796	0.747	1.0656	*		transcript:ENSDART00000171371(-)	0.821	0.774	1.06072	*		transcript:ENSDART00000020824(+)	0.783	0.767	1.02086	*
	transcript:ENSDART00000015780(+)	0.808	0.751	1.0759	*		transcript:ENSDART00000139593(-)	0.809	0.755	1.07152	*		transcript:ENSDART00000134597(-)	0.804	0.78	1.03077	*
	transcript:ENSDART00000190179(+)	0.762	0.738	1.03252	*		transcript:ENSDART00000044115(-)	0.82	0.754	1.08753	*		transcript:ENSDART00000111565(+)	0.773	0.742	1.04178	*
	transcript:ENSDART00000056919(-)	0.81	0.755	1.07285	*		transcript:ENSDART00000030133(-)	0.828	0.752	1.10106	*		transcript:ENSDART00000090484(-)	0.81	0.762	1.06299	*
	transcript:ENSDART00000078896(+)	0.81	0.766	1.05744	*		transcript:ENSDART00000085298(-)	0.81	0.741	1.09312	*		transcript:ENSDART00000042006(-)	0.801	0.769	1.04161	*
	transcript:ENSDART00000111334(+)	0.769	0.754	1.01989	*		transcript:ENSDART00000150899(-)	0.779	0.74	1.0527	*		transcript:ENSDART00000160586(+)	0.82	0.765	1.0719	*
	transcript:ENSDART00000021298(+)	0.781	0.743	1.05114	*		transcript:ENSDART00000023449(-)	0.819	0.768	1.06641	*		transcript:ENSDART00000039693(-)	0.79	0.762	1.03675	*
	transcript:ENSDART00000159167(-)	0.796	0.749	1.06275	*		transcript:ENSDART00000100324(-)	0.814	0.762	1.06824	*		transcript:ENSDART00000122858(-)	0.811	0.759	1.06851	*
	transcript:ENSDART00000142674(-)	0.808	0.791	1.02149	*		transcript:ENSDART00000143806(-)	0.762	0.707	1.07779	*		transcript:ENSDART00000057124(-)	0.824	0.772	1.06736	*
	transcript:ENSDART00000170582(+)	0.845	0.772	1.09456	*		transcript:ENSDART00000132691(+)	0.763	0.748	1.02005	*		transcript:ENSDART00000113224(+)	0.812	0.78	1.04103	*
	transcript:ENSDART00000166769(-)	0.809	0.763	1.06029	*		transcript:ENSDART00000192780(-)	0.807	0.759	1.06324	*		transcript:ENSDART00000105362(-)	0.754	0.732	1.03005	*
	transcript:ENSDART00000152955(+)	0.757	0.725	1.04414	*		transcript:ENSDART00000167859(+)	0.832	0.76	1.09474	*		transcript:ENSDART00000064335(+)	0.787	0.761	1.03417	*
	transcript:ENSDART00000087329(+)	0.79	0.757	1.04359	*		transcript:ENSDART00000163331(-)	0.809	0.749	1.08011	*		transcript:ENSDART00000112726(-)	0.788	0.74	1.06486	*
	transcript:ENSDART00000002835(-)	0.799	0.749	1.06676	*		transcript:ENSDART00000046066(-)	0.831	0.775	1.07226	*		transcript:ENSDART00000078896(+)	0.81	0.763	1.0616	*
	transcript:ENSDART00000130051(+)	0.797	0.76	1.04868	*		transcript:ENSDART00000130467(-)	0.838	0.778	1.07712	*		transcript:ENSDART00000066331(+)	0.804	0.753	1.06773	*
	transcript:ENSDART00000160422(+)	0.79	0.74	1.06757	*		transcript:ENSDART00000074750(-)	0.833	0.772	1.07902	*		transcript:ENSDART00000038415(-)	0.795	0.762	1.04331	*
	transcript:ENSDART00000153179(+)	0.807	0.771	1.04669	*		transcript:ENSDART00000074567(+)	0.82	0.769	1.06632	*		transcript:ENSDART00000011662(+)	0.801	0.762	1.05118	*
	transcript:ENSDART00000153129(+)	0.789	0.762	1.03543	*		transcript:ENSDART00000183205(+)	0.818	0.757	1.08058	*		transcript:ENSDART00000170582(+)	0.845	0.77	1.0974	*
	transcript:ENSDART00000080173(-)	0.843	0.791	1.06574	*		transcript:ENSDART00000188724(+)	0.809	0.742	1.0903	*		transcript:ENSDART00000123534(+)	0.802	0.762	1.05249	*
	transcript:ENSDART00000021491(+)	0.829	0.778	1.06555	*		transcript:ENSDART00000193446(-)	0.771	0.747	1.03213	*		transcript:ENSDART00000075889(-)	0.783	0.746	1.0496	*
	transcript:ENSDART00000124083(+)	0.814	0.745	1.09262	*		transcript:ENSDART00000171080(+)	0.79	0.765	1.03268	*		transcript:ENSDART00000153364(+)	0.792	0.758	1.04485	*
	transcript:ENSDART00000030566(-)	0.797	0.732	1.0888	*		transcript:ENSDART00000171765(-)	0.809	0.782	1.03453	*		transcript:ENSDART00000153179(+)	0.807	0.77	1.04805	*
	transcript:ENSDART00000115088(-)	0.811	0.784	1.03444	*		transcript:ENSDART00000053332(+)	0.827	0.774	1.06848	*		transcript:ENSDART00000153390(+)	0.807	0.758	1.06464	*
	transcript:ENSDART00000105523(+)	0.77	0.737	1.04478	*		transcript:ENSDART00000190813(-)	0.804	0.749	1.07343	*		transcript:ENSDART00000080173(-)	0.843	0.79	1.06709	*
	transcript:ENSDART00000153034(-)	0.756	0.743	1.0175	*		transcript:ENSDART00000083857(-)	0.801	0.766	1.04569	*		transcript:ENSDART00000001907(-)	0.795	0.748	1.06283	*
	transcript:ENSDART00000165935(-)	0.841	0.774	1.08656	*		transcript:ENSDART00000164411(-)	0.869	0.789	1.10139	*		transcript:ENSDART00000034550(-)	0.793	0.749	1.05874	*
	transcript:ENSDART00000175409(+)	0.82	0.777	1.05534	*		transcript:ENSDART00000161122(-)	0.813	0.765	1.06275	*		transcript:ENSDART00000130366(+)	0.782	0.756	1.03439	*
	transcript:ENSDART00000152951(-)	0.807	0.767	1.05215	*		transcript:ENSDART00000171317(-)	0.818	0.752	1.08777	*		transcript:ENSDART00000105523(+)	0.77	0.736	1.0462	*
	transcript:ENSDART00000171075(-)	0.766	0.717	1.06834	*		transcript:ENSDART00000172137(+)	0.824	0.76	1.08421	*		transcript:ENSDART00000153034(-)	0.756	0.743	1.0175	*
	transcript:ENSDART00000123834(+)	0.857	0.785	1.09172	*		transcript:ENSDART00000169624(+)	0.823	0.74	1.11216	*		transcript:ENSDART00000152951(-)	0.807	0.766	1.05352	*
	transcript:ENSDART00000160726(+)	0.839	0.78	1.07564	*		transcript:ENSDART00000031992(-)	0.824	0.769	1.07152	*		transcript:ENSDART00000193668(+)	0.825	0.756	1.09127	*
	transcript:ENSDART00000114415(-)	0.841	0.766	1.09791	*		transcript:ENSDART00000127317(+)	0.805	0.778	1.0347	*		transcript:ENSDART00000165152(-)	0.791	0.796	0.993719	ns
	transcript:ENSDART00000153403(-)	0.817	0.779	1.04878	*		transcript:ENSDART00000106708(+)	0.812	0.754	1.07692	*		transcript:ENSDART00000112750(+)	0.824	0.761	1.08279	*
	transcript:ENSDART00000149351(+)	0.825	0.777	1.06178	*		transcript:ENSDART00000125203(+)	0.761	0.763	0.997379	ns		transcript:ENSDART00000008009(+)	0.789	0.772	1.02202	*
	transcript:ENSDART00000014190(-)	0.829	0.755	1.09801	*		transcript:ENSDART00000083797(+)	0.829	0.779	1.06418	*		transcript:ENSDART00000157464(+)	0.833	0.775	1.07484	*
	transcript:ENSDART00000105309(+)	0.804	0.743	1.0821	*		transcript:ENSDART00000055817(-)	0.816	0.76	1.07368	*		transcript:ENSDART00000008312(+)	0.806	0.772	1.04404	*
	transcript:ENSDART00000074768(+)	0.811	0.779	1.04108	*		transcript:ENSDART00000169527(-)	0.815	0.78	1.04487	*		transcript:ENSDART00000084714(+)	0.84	0.782	1.07417	*
	transcript:ENSDART00000149089(+)	0.857	0.762	1.12467	*		transcript:ENSDART00000001424(-)	0.753	0.765	0.984314	ns		transcript:ENSDART00000185689(+)	0.822	0.76	1.08158	*
	transcript:ENSDART00000153244(-)	0.858	0.796	1.07789	*		transcript:ENSDART00000054876(-)	0.8	0.781	1.02433	*		transcript:ENSDART00000126362(+)	0.821	0.756	1.08598	*
	transcript:ENSDART00000093222(-)	0.845	0.765	1.10458	*		transcript:ENSDART00000041279(+)	0.85	0.782	1.08696	*		transcript:ENSDART00000153403(-)	0.817	0.777	1.05148	*
	transcript:ENSDART00000093247(-)	0.843	0.774	1.08915	*		transcript:ENSDART00000126279(-)	0.828	0.793	1.04414	*		transcript:ENSDART00000014190(-)	0.829	0.753	1.10093	*
	transcript:ENSDART00000169273(-)	0.859	0.789	1.08872	*		transcript:ENSDART00000059918(+)	0.801	0.768	1.04297	*		transcript:ENSDART00000168389(+)	0.816	0.772	1.05699	*
	transcript:ENSDART00000158062(-)	0.83	0.788	1.0533	*		transcript:ENSDART00000141471(+)	0.811	0.755	1.07417	*		transcript:ENSDART00000074768(+)	0.811	0.777	1.04376	*
	transcript:ENSDART00000093149(-)	0.862	0.794	1.08564	*		transcript:ENSDART00000036463(-)	0.785	0.761	1.03154	*		transcript:ENSDART00000191829(-)	0.826	0.773	1.06856	*
	transcript:ENSDART00000038315(-)	0.831	0.772	1.07642	*		transcript:ENSDART00000028623(+)	0.835	0.756	1.1045	*		transcript:ENSDART00000112479(-)	0.843	0.787	1.07116	*
	transcript:ENSDART00000066080(-)	0.836	0.792	1.05556	*		transcript:ENSDART00000054690(+)	0.753	0.755	0.997351	ns		transcript:ENSDART00000158062(-)	0.83	0.787	1.05464	*
	transcript:ENSDART00000145867(-)	0.816	0.785	1.03949	*		transcript:ENSDART00000183204(+)	0.814	0.759	1.07246	*		transcript:ENSDART00000172677(-)	0.78	0.743	1.0498	*
	transcript:ENSDART00000113692(-)	0.81	0.782	1.03581	*		transcript:ENSDART00000167483(+)	0.781	0.752	1.03856	*		transcript:ENSDART00000193627(-)	0.82	0.76	1.07895	*
	transcript:ENSDART00000017148(+)	0.829	0.79	1.04937	*		transcript:ENSDART00000158291(+)	0.795	0.773	1.02846	*		transcript:ENSDART00000134884(+)	0.827	0.779	1.06162	*
	transcript:ENSDART00000170333(-)	0.793	0.775	1.02323	*		transcript:ENSDART00000160677(-)	0.813	0.772	1.05311	*		transcript:ENSDART00000147909(+)	0.783	0.752	1.04122	*
	transcript:ENSDART00000171687(+)	0.791	0.759	1.04216	*		transcript:ENSDART00000165656(-)	0.831	0.759	1.09486	*		transcript:ENSDART00000006892(+)	0.835	0.766	1.09008	*
	transcript:ENSDART00000114040(-)	0.829	0.768	1.07943	*		transcript:ENSDART00000140061(+)	0.813	0.762	1.06693	*		transcript:ENSDART00000054318(+)	0.813	0.778	1.04499	*
	transcript:ENSDART00000012759(+)	0.796	0.736	1.08152	*		transcript:ENSDART00000157957(-)	0.8	0.75	1.06667	*		transcript:ENSDART00000019983(+)	0.86	0.795	1.08176	*
	transcript:ENSDART00000023803(-)	0.787	0.772	1.01943	*		transcript:ENSDART00000160971(-)	0.786	0.756	1.03968	*		transcript:ENSDART00000102767(-)	0.85	0.787	1.08005	*
	transcript:ENSDART00000165259(-)	0.797	0.767	1.03911	*		transcript:ENSDART00000106198(+)	0.794	0.744	1.0672	*		transcript:ENSDART00000114040(-)	0.829	0.768	1.07943	*
	transcript:ENSDART00000181530(+)	0.851	0.792	1.07449	*		transcript:ENSDART00000054462(+)	0.771	0.755	1.02119	*		transcript:ENSDART00000017052(-)	0.817	0.779	1.04878	*
	transcript:ENSDART00000130379(+)	0.846	0.765	1.10588	*		transcript:ENSDART00000186326(+)	0.802	0.757	1.05945	*		transcript:ENSDART00000012759(+)	0.796	0.735	1.08299	*
	transcript:ENSDART00000092105(-)	0.772	0.747	1.03347	*		transcript:ENSDART00000054977(+)	0.803	0.736	1.09103	*		transcript:ENSDART00000058242(+)	0.842	0.759	1.10935	*
	transcript:ENSDART00000162026(-)	0.793	0.753	1.05312	*		transcript:ENSDART00000019296(+)	0.806	0.77	1.04675	*		transcript:ENSDART00000102651(-)	0.832	0.794	1.04786	*
	transcript:ENSDART00000121952(-)	0.839	0.766	1.0953	*		transcript:ENSDART00000144168(-)	0.8	0.753	1.06242	*		transcript:ENSDART00000130379(+)	0.846	0.764	1.10733	*
	transcript:ENSDART00000041609(-)	0.797	0.765	1.04183	*		transcript:ENSDART00000139855(-)	0.821	0.743	1.10498	*		transcript:ENSDART00000045292(-)	0.84	0.805	1.04348	*
	transcript:ENSDART00000144755(-)	0.797	0.761	1.04731	*		transcript:ENSDART00000143454(-)	0.808	0.753	1.07304	*		transcript:ENSDART00000109665(+)	0.823	0.775	1.06194	*
	transcript:ENSDART00000126427(+)	0.8	0.756	1.0582	*		transcript:ENSDART00000088484(+)	0.795	0.755	1.05298	*		transcript:ENSDART00000092105(-)	0.772	0.744	1.03763	*
	transcript:ENSDART00000182462(+)	0.822	0.756	1.0873	*		transcript:ENSDART00000173090(+)	0.8	0.757	1.0568	*		transcript:ENSDART00000162026(-)	0.793	0.751	1.05593	*
	transcript:ENSDART00000169895(+)	0.821	0.781	1.05122	*		transcript:ENSDART00000053936(-)	0.778	0.727	1.07015	*		transcript:ENSDART00000175431(+)	0.808	0.759	1.06456	*
	transcript:ENSDART00000102381(-)	0.801	0.767	1.04433	*		transcript:ENSDART00000186961(+)	0.809	0.757	1.06869	*		transcript:ENSDART00000143705(+)	0.765	0.722	1.05956	*
	transcript:ENSDART00000079392(-)	0.781	0.746	1.04692	*		transcript:ENSDART00000147597(-)	0.826	0.759	1.08827	*		transcript:ENSDART00000169076(+)	0.82	0.768	1.06771	*
	transcript:ENSDART00000079356(+)	0.794	0.755	1.05166	*		transcript:ENSDART00000176631(-)	0.77	0.752	1.02394	*		transcript:ENSDART00000110035(+)	0.764	0.722	1.05817	*
	transcript:ENSDART00000164214(-)	0.79	0.747	1.05756	*		transcript:ENSDART00000002250(-)	0.792	0.782	1.01279	*		transcript:ENSDART00000144755(-)	0.797	0.761	1.04731	*
	transcript:ENSDART00000180302(-)	0.787	0.76	1.03553	*		transcript:ENSDART00000003345(-)	0.811	0.759	1.06851	*		transcript:ENSDART00000034935(+)	0.824	0.767	1.07432	*
	transcript:ENSDART00000133041(+)	0.789	0.767	1.02868	*		transcript:ENSDART00000189124(+)	0.788	0.759	1.03821	*		transcript:ENSDART00000108694(-)	0.795	0.751	1.05859	*
	transcript:ENSDART00000130832(+)	0.818	0.757	1.08058	*		transcript:ENSDART00000176815(-)	0.806	0.771	1.0454	*		transcript:ENSDART00000102381(-)	0.801	0.766	1.04569	*
	transcript:ENSDART00000124688(-)	0.781	0.73	1.06986	*		transcript:ENSDART00000158888(+)	0.773	0.74	1.04459	*		transcript:ENSDART00000079392(-)	0.781	0.744	1.04973	*
	transcript:ENSDART00000016294(+)	0.779	0.75	1.03867	*		transcript:ENSDART00000173168(-)	0.778	0.753	1.0332	*		transcript:ENSDART00000180302(-)	0.787	0.758	1.03826	*
	transcript:ENSDART00000013011(-)	0.858	0.774	1.10853	*		transcript:ENSDART00000168546(-)	0.822	0.77	1.06753	*		transcript:ENSDART00000125430(-)	0.797	0.755	1.05563	*
	transcript:ENSDART00000142622(+)	0.823	0.792	1.03914	*		transcript:ENSDART00000084914(+)	0.746	0.728	1.02473	*		transcript:ENSDART00000020576(-)	0.796	0.759	1.04875	*
	transcript:ENSDART00000111462(+)	0.819	0.771	1.06226	*		transcript:ENSDART00000077823(-)	0.803	0.761	1.05519	*		transcript:ENSDART00000163132(-)	0.784	0.761	1.03022	*
	transcript:ENSDART00000005004(-)	0.812	0.769	1.05592	*		transcript:ENSDART00000123343(+)	0.809	0.769	1.05202	*		transcript:ENSDART00000130832(+)	0.818	0.754	1.08488	*
	transcript:ENSDART00000002244(+)	0.842	0.812	1.03695	*		transcript:ENSDART00000138232(-)	0.794	0.76	1.04474	*		transcript:ENSDART00000124688(-)	0.781	0.727	1.07428	*
	transcript:ENSDART00000026189(-)	0.801	0.749	1.06943	*		transcript:ENSDART00000111480(+)	0.796	0.759	1.04875	*		transcript:ENSDART00000146234(+)	0.808	0.774	1.04393	*
	transcript:ENSDART00000136217(-)	0.807	0.769	1.04941	*		transcript:ENSDART00000158386(-)	0.775	0.754	1.02785	*		transcript:ENSDART00000142732(-)	0.719	0.722	0.995845	ns
	transcript:ENSDART00000077899(+)	0.79	0.76	1.03947	*		transcript:ENSDART00000098640(-)	0.784	0.732	1.07104	*		transcript:ENSDART00000016294(+)	0.779	0.748	1.04144	*
	transcript:ENSDART00000124167(-)	0.833	0.752	1.10771	*		transcript:ENSDART00000091625(+)	0.778	0.75	1.03733	*		transcript:ENSDART00000176027(-)	0.789	0.775	1.01806	*
	transcript:ENSDART00000077655(-)	0.809	0.757	1.06869	*		transcript:ENSDART00000184717(+)	0.844	0.774	1.09044	*		transcript:ENSDART00000090712(+)	0.791	0.763	1.0367	*
	transcript:ENSDART00000087553(+)	0.812	0.748	1.08556	*		transcript:ENSDART00000165060(-)	0.75	0.72	1.04167	*		transcript:ENSDART00000111462(+)	0.819	0.769	1.06502	*
	transcript:ENSDART00000087533(-)	0.821	0.766	1.0718	*		transcript:ENSDART00000173248(+)	0.757	0.752	1.00665	*		transcript:ENSDART00000100931(+)	0.756	0.727	1.03989	*
	transcript:ENSDART00000189333(-)	0.811	0.766	1.05875	*		transcript:ENSDART00000043751(-)	0.793	0.755	1.05033	*		transcript:ENSDART00000111774(-)	0.797	0.75	1.06267	*
	transcript:ENSDART00000046981(-)	0.807	0.768	1.05078	*		transcript:ENSDART00000017785(+)	0.829	0.792	1.04672	*		transcript:ENSDART00000078140(-)	0.791	0.757	1.04491	*
	transcript:ENSDART00000101479(-)	0.778	0.744	1.0457	*		transcript:ENSDART00000161010(-)	0.813	0.755	1.07682	*		transcript:ENSDART00000002244(+)	0.842	0.812	1.03695	*
	transcript:ENSDART00000029521(+)	0.792	0.741	1.06883	*		transcript:ENSDART00000113285(-)	0.814	0.767	1.06128	*		transcript:ENSDART00000101150(-)	0.79	0.759	1.04084	*
	transcript:ENSDART00000043156(-)	0.793	0.753	1.05312	*		transcript:ENSDART00000193115(-)	0.83	0.775	1.07097	*		transcript:ENSDART00000016211(-)	0.781	0.741	1.05398	*
	transcript:ENSDART00000027213(+)	0.81	0.775	1.04516	*		transcript:ENSDART00000169730(-)	0.776	0.757	1.0251	*		transcript:ENSDART00000057588(-)	0.801	0.765	1.04706	*
	transcript:ENSDART00000101582(-)	0.803	0.749	1.0721	*		transcript:ENSDART00000023654(-)	0.786	0.747	1.05221	*		transcript:ENSDART00000003922(-)	0.8	0.75	1.06667	*
	transcript:ENSDART00000015773(+)	0.818	0.791	1.03413	*		transcript:ENSDART00000192515(+)	0.826	0.77	1.07273	*		transcript:ENSDART00000087786(-)	0.796	0.758	1.05013	*
	transcript:ENSDART00000039028(+)	0.783	0.751	1.04261	*		transcript:ENSDART00000029797(-)	0.773	0.763	1.01311	*		transcript:ENSDART00000057605(-)	0.818	0.794	1.03023	*
	transcript:ENSDART00000115023(+)	0.793	0.771	1.02853	*		transcript:ENSDART00000155472(-)	0.819	0.754	1.08621	*		transcript:ENSDART00000039640(+)	0.769	0.745	1.03221	*
	transcript:ENSDART00000057528(+)	0.782	0.748	1.04545	*		transcript:ENSDART00000102257(-)	0.825	0.767	1.07562	*		transcript:ENSDART00000041257(+)	0.837	0.779	1.07445	*
	transcript:ENSDART00000042049(-)	0.782	0.77	1.01558	*		transcript:ENSDART00000161685(-)	0.81	0.792	1.02273	*		transcript:ENSDART00000002741(-)	0.751	0.743	1.01077	*
	transcript:ENSDART00000057525(+)	0.789	0.766	1.03003	*		transcript:ENSDART00000131040(-)	0.805	0.803	1.00249	*		transcript:ENSDART00000077655(-)	0.809	0.755	1.07152	*
	transcript:ENSDART00000110560(+)	0.771	0.74	1.04189	*		transcript:ENSDART00000115172(+)	0.751	0.739	1.01624	*		transcript:ENSDART00000087553(+)	0.812	0.749	1.08411	*
	transcript:ENSDART00000034829(-)	0.802	0.761	1.05388	*		transcript:ENSDART00000123844(-)	0.769	0.775	0.992258	ns		transcript:ENSDART00000087533(-)	0.821	0.766	1.0718	*
	transcript:ENSDART00000111477(+)	0.768	0.76	1.01053	*		transcript:ENSDART00000093152(+)	0.843	0.77	1.09481	*		transcript:ENSDART00000046050(+)	0.817	0.773	1.05692	*
	transcript:ENSDART00000019202(+)	0.823	0.749	1.0988	*		transcript:ENSDART00000163827(+)	0.815	0.763	1.06815	*		transcript:ENSDART00000189333(-)	0.811	0.764	1.06152	*
	transcript:ENSDART00000076479(+)	0.787	0.734	1.07221	*		transcript:ENSDART00000149631(+)	0.808	0.761	1.06176	*		transcript:ENSDART00000015154(-)	0.802	0.754	1.06366	*
	transcript:ENSDART00000034745(+)	0.81	0.77	1.05195	*		transcript:ENSDART00000163434(+)	0.805	0.762	1.05643	*		transcript:ENSDART00000101479(-)	0.778	0.742	1.04852	*
	transcript:ENSDART00000026726(-)	0.815	0.765	1.06536	*		transcript:ENSDART00000101992(-)	0.814	0.763	1.06684	*		transcript:ENSDART00000029521(+)	0.792	0.739	1.07172	*
	transcript:ENSDART00000163757(-)	0.827	0.78	1.06026	*		transcript:ENSDART00000062856(+)	0.78	0.776	1.00515	*		transcript:ENSDART00000079806(-)	0.824	0.765	1.07712	*
	transcript:ENSDART00000140543(-)	0.808	0.747	1.08166	*		transcript:ENSDART00000101937(+)	0.791	0.758	1.04354	*		transcript:ENSDART00000043117(+)	0.818	0.775	1.05548	*
	transcript:ENSDART00000003314(-)	0.808	0.773	1.04528	*		transcript:ENSDART00000065824(+)	0.763	0.735	1.0381	*		transcript:ENSDART00000113009(+)	0.805	0.762	1.05643	*
	transcript:ENSDART00000002095(+)	0.778	0.762	1.021	*		transcript:ENSDART00000013278(+)	0.82	0.768	1.06771	*		transcript:ENSDART00000057528(+)	0.782	0.746	1.04826	*
	transcript:ENSDART00000033848(+)	0.796	0.753	1.0571	*		transcript:ENSDART00000027657(-)	0.765	0.733	1.04366	*		transcript:ENSDART00000143745(-)	0.778	0.741	1.04993	*
	transcript:ENSDART00000133073(-)	0.802	0.733	1.09413	*		transcript:ENSDART00000090675(-)	0.784	0.751	1.04394	*		transcript:ENSDART00000057525(+)	0.789	0.763	1.03408	*
	transcript:ENSDART00000160520(-)	0.799	0.753	1.06109	*		transcript:ENSDART00000187901(-)	0.829	0.798	1.03885	*		transcript:ENSDART00000040926(+)	0.801	0.775	1.03355	*
	transcript:ENSDART00000016793(-)	0.8	0.775	1.03226	*		transcript:ENSDART00000033411(-)	0.78	0.743	1.0498	*		transcript:ENSDART00000049180(-)	0.784	0.75	1.04533	*
	transcript:ENSDART00000127476(-)	0.819	0.767	1.0678	*		transcript:ENSDART00000055220(-)	0.795	0.762	1.04331	*		transcript:ENSDART00000132326(+)	0.82	0.765	1.0719	*
	transcript:ENSDART00000100156(+)	0.785	0.765	1.02614	*		transcript:ENSDART00000193630(+)	0.821	0.769	1.06762	*		transcript:ENSDART00000005670(-)	0.807	0.743	1.08614	*
	transcript:ENSDART00000013961(-)	0.783	0.767	1.02086	*		transcript:ENSDART00000159438(+)	0.828	0.792	1.04545	*		transcript:ENSDART00000185503(+)	0.805	0.763	1.05505	*
	transcript:ENSDART00000084867(-)	0.809	0.772	1.04793	*		transcript:ENSDART00000164166(-)	0.782	0.738	1.05962	*		transcript:ENSDART00000006648(+)	0.816	0.763	1.06946	*
	transcript:ENSDART00000030133(-)	0.828	0.754	1.09814	*		transcript:ENSDART00000172482(+)	0.788	0.745	1.05772	*		transcript:ENSDART00000026726(-)	0.815	0.762	1.06955	*
	transcript:ENSDART00000113204(-)	0.841	0.756	1.11243	*		transcript:ENSDART00000101789(+)	0.812	0.745	1.08993	*		transcript:ENSDART00000012232(-)	0.796	0.756	1.05291	*
	transcript:ENSDART00000012357(-)	0.802	0.771	1.04021	*		transcript:ENSDART00000018461(+)	0.804	0.744	1.08065	*		transcript:ENSDART00000163757(-)	0.827	0.778	1.06298	*
	transcript:ENSDART00000023449(-)	0.819	0.77	1.06364	*		transcript:ENSDART00000047902(-)	0.78	0.746	1.04558	*		transcript:ENSDART00000109667(-)	0.777	0.735	1.05714	*
	transcript:ENSDART00000026313(+)	0.808	0.763	1.05898	*		transcript:ENSDART00000054416(+)	0.801	0.763	1.0498	*		transcript:ENSDART00000130127(-)	0.756	0.745	1.01477	*
	transcript:ENSDART00000024386(+)	0.821	0.778	1.05527	*		transcript:ENSDART00000152355(-)	0.818	0.764	1.07068	*		transcript:ENSDART00000003314(-)	0.808	0.77	1.04935	*
	transcript:ENSDART00000113259(+)	0.795	0.739	1.07578	*		transcript:ENSDART00000156995(-)	0.83	0.773	1.07374	*		transcript:ENSDART00000002095(+)	0.778	0.761	1.02234	*
	transcript:ENSDART00000109822(+)	0.821	0.766	1.0718	*		transcript:ENSDART00000109931(+)	0.825	0.784	1.0523	*		transcript:ENSDART00000144848(-)	0.792	0.73	1.08493	*
	transcript:ENSDART00000111641(-)	0.803	0.782	1.02685	*		transcript:ENSDART00000031976(+)	0.805	0.756	1.06481	*		transcript:ENSDART00000133073(-)	0.802	0.731	1.09713	*
	transcript:ENSDART00000134533(-)	0.816	0.75	1.088	*		transcript:ENSDART00000113279(+)	0.763	0.726	1.05096	*		transcript:ENSDART00000160520(-)	0.799	0.752	1.0625	*
	transcript:ENSDART00000169083(-)	0.771	0.755	1.02119	*		transcript:ENSDART00000059376(-)	0.789	0.751	1.0506	*		transcript:ENSDART00000113661(-)	0.761	0.727	1.04677	*
	transcript:ENSDART00000046066(-)	0.831	0.777	1.0695	*		transcript:ENSDART00000059369(+)	0.779	0.733	1.06276	*		transcript:ENSDART00000016793(-)	0.8	0.772	1.03627	*
	transcript:ENSDART00000135231(+)	0.819	0.756	1.08333	*		transcript:ENSDART00000011447(+)	0.792	0.757	1.04624	*		transcript:ENSDART00000013961(-)	0.783	0.766	1.02219	*
	transcript:ENSDART00000161017(-)	0.856	0.8	1.07	*		transcript:ENSDART00000059354(-)	0.814	0.773	1.05304	*		transcript:ENSDART00000044115(-)	0.82	0.756	1.08466	*
	transcript:ENSDART00000074728(+)	0.797	0.783	1.01788	*		transcript:ENSDART00000129154(-)	0.774	0.737	1.0502	*		transcript:ENSDART00000113204(-)	0.841	0.754	1.11538	*
	transcript:ENSDART00000074761(-)	0.828	0.788	1.05076	*		transcript:ENSDART00000078230(-)	0.822	0.772	1.06477	*		transcript:ENSDART00000029824(-)	0.813	0.759	1.07115	*
	transcript:ENSDART00000099990(-)	0.806	0.755	1.06755	*		transcript:ENSDART00000077853(+)	0.81	0.767	1.05606	*		transcript:ENSDART00000162858(-)	0.801	0.76	1.05395	*
	transcript:ENSDART00000099984(-)	0.817	0.79	1.03418	*		transcript:ENSDART00000140214(-)	0.817	0.761	1.07359	*		transcript:ENSDART00000083641(+)	0.801	0.755	1.06093	*
	transcript:ENSDART00000099950(+)	0.859	0.807	1.06444	*		transcript:ENSDART00000032880(-)	0.824	0.767	1.07432	*		transcript:ENSDART00000111536(-)	0.801	0.748	1.07086	*
	transcript:ENSDART00000043345(-)	0.858	0.779	1.10141	*		transcript:ENSDART00000156292(-)	0.81	0.738	1.09756	*		transcript:ENSDART00000043069(-)	0.798	0.754	1.05836	*
	transcript:ENSDART00000045329(+)	0.808	0.755	1.0702	*		transcript:ENSDART00000126046(-)	0.815	0.78	1.04487	*		transcript:ENSDART00000134533(-)	0.816	0.748	1.09091	*
	transcript:ENSDART00000019774(+)	0.81	0.764	1.06021	*		transcript:ENSDART00000183043(-)	0.798	0.756	1.05556	*		transcript:ENSDART00000046066(-)	0.831	0.775	1.07226	*
	transcript:ENSDART00000183205(+)	0.818	0.761	1.0749	*		transcript:ENSDART00000060255(-)	0.814	0.784	1.03827	*		transcript:ENSDART00000161950(-)	0.826	0.768	1.07552	*
	transcript:ENSDART00000035018(-)	0.819	0.748	1.09492	*		transcript:ENSDART00000060034(+)	0.791	0.745	1.06174	*		transcript:ENSDART00000127930(-)	0.789	0.744	1.06048	*
	transcript:ENSDART00000190813(-)	0.804	0.75	1.072	*		transcript:ENSDART00000112511(-)	0.776	0.736	1.05435	*		transcript:ENSDART00000074728(+)	0.797	0.78	1.02179	*
	transcript:ENSDART00000099439(-)	0.831	0.77	1.07922	*		transcript:ENSDART00000080328(-)	0.808	0.759	1.06456	*		transcript:ENSDART00000074761(-)	0.828	0.787	1.0521	*
	transcript:ENSDART00000034541(-)	0.799	0.77	1.03766	*		transcript:ENSDART00000168920(-)	0.809	0.764	1.0589	*		transcript:ENSDART00000099990(-)	0.806	0.754	1.06897	*
	transcript:ENSDART00000098209(-)	0.802	0.776	1.03351	*		transcript:ENSDART00000158445(-)	0.83	0.774	1.07235	*		transcript:ENSDART00000099984(-)	0.817	0.787	1.03812	*
	transcript:ENSDART00000083857(-)	0.801	0.77	1.04026	*		transcript:ENSDART00000158325(-)	0.795	0.76	1.04605	*		transcript:ENSDART00000130467(-)	0.838	0.775	1.08129	*
	transcript:ENSDART00000184663(-)	0.868	0.82	1.05854	*		transcript:ENSDART00000163841(-)	0.823	0.759	1.08432	*		transcript:ENSDART00000045329(+)	0.808	0.752	1.07447	*
	transcript:ENSDART00000187600(-)	0.824	0.793	1.03909	*		transcript:ENSDART00000163513(+)	0.774	0.752	1.02926	*		transcript:ENSDART00000019774(+)	0.81	0.762	1.06299	*
	transcript:ENSDART00000164411(-)	0.869	0.791	1.09861	*		transcript:ENSDART00000147582(-)	0.78	0.737	1.05834	*		transcript:ENSDART00000074567(+)	0.82	0.77	1.06494	*
	transcript:ENSDART00000185606(+)	0.818	0.777	1.05277	*		transcript:ENSDART00000140882(-)	0.762	0.747	1.02008	*		transcript:ENSDART00000171080(+)	0.79	0.766	1.03133	*
	transcript:ENSDART00000171317(-)	0.818	0.752	1.08777	*		transcript:ENSDART00000099703(+)	0.783	0.754	1.03846	*		transcript:ENSDART00000171765(-)	0.809	0.782	1.03453	*
	transcript:ENSDART00000157494(+)	0.819	0.778	1.0527	*		transcript:ENSDART00000153840(+)	0.795	0.753	1.05578	*		transcript:ENSDART00000136991(-)	0.782	0.784	0.997449	ns
	transcript:ENSDART00000031992(-)	0.824	0.774	1.0646	*		transcript:ENSDART00000154641(-)	0.801	0.744	1.07661	*		transcript:ENSDART00000190813(-)	0.804	0.75	1.072	*
	transcript:ENSDART00000106708(+)	0.812	0.755	1.0755	*		transcript:ENSDART00000099375(+)	0.779	0.733	1.06276	*		transcript:ENSDART00000168799(+)	0.813	0.769	1.05722	*
	transcript:ENSDART00000018981(-)	0.84	0.781	1.07554	*		transcript:ENSDART00000111018(+)	0.813	0.766	1.06136	*		transcript:ENSDART00000067824(-)	0.824	0.757	1.08851	*
	transcript:ENSDART00000127477(+)	0.817	0.767	1.06519	*		transcript:ENSDART00000059327(-)	0.785	0.746	1.05228	*		transcript:ENSDART00000083857(-)	0.801	0.767	1.04433	*
	transcript:ENSDART00000060417(-)	0.851	0.811	1.04932	*		transcript:ENSDART00000154384(-)	0.798	0.794	1.00504	*		transcript:ENSDART00000163741(+)	0.778	0.77	1.01039	*
	transcript:ENSDART00000162015(+)	0.758	0.741	1.02294	*		transcript:ENSDART00000187688(+)	0.838	0.782	1.07161	*		transcript:ENSDART00000161098(+)	0.844	0.797	1.05897	*
	transcript:ENSDART00000038301(+)	0.827	0.779	1.06162	*		transcript:ENSDART00000041249(-)	0.819	0.779	1.05135	*		transcript:ENSDART00000159300(+)	0.841	0.783	1.07407	*
	transcript:ENSDART00000001424(-)	0.753	0.768	0.980469	ns		transcript:ENSDART00000110112(-)	0.811	0.756	1.07275	*		transcript:ENSDART00000185606(+)	0.818	0.776	1.05412	*
	transcript:ENSDART00000168174(-)	0.806	0.754	1.06897	*		transcript:ENSDART00000167722(+)	0.83	0.787	1.05464	*		transcript:ENSDART00000161122(-)	0.813	0.768	1.05859	*
	transcript:ENSDART00000126279(-)	0.828	0.792	1.04545	*		transcript:ENSDART00000111373(+)	0.849	0.788	1.07741	*		transcript:ENSDART00000172137(+)	0.824	0.76	1.08421	*
	transcript:ENSDART00000148447(+)	0.818	0.784	1.04337	*		transcript:ENSDART00000192000(-)	0.812	0.767	1.05867	*		transcript:ENSDART00000031992(-)	0.824	0.77	1.07013	*
	transcript:ENSDART00000028623(+)	0.835	0.76	1.09868	*		transcript:ENSDART00000055978(+)	0.813	0.768	1.05859	*		transcript:ENSDART00000106708(+)	0.812	0.754	1.07692	*
	transcript:ENSDART00000091169(+)	0.785	0.749	1.04806	*		transcript:ENSDART00000124567(-)	0.802	0.752	1.06649	*		transcript:ENSDART00000125203(+)	0.761	0.764	0.996073	ns
	transcript:ENSDART00000183204(+)	0.814	0.761	1.06965	*		transcript:ENSDART00000168722(+)	0.885	0.796	1.11181	*		transcript:ENSDART00000106672(-)	0.8	0.757	1.0568	*
	transcript:ENSDART00000168075(-)	0.811	0.771	1.05188	*		transcript:ENSDART00000112345(+)	0.813	0.765	1.06275	*		transcript:ENSDART00000083797(+)	0.829	0.78	1.06282	*
	transcript:ENSDART00000168462(+)	0.778	0.771	1.00908	*		transcript:ENSDART00000060729(+)	0.79	0.756	1.04497	*		transcript:ENSDART00000158416(+)	0.796	0.766	1.03916	*
	transcript:ENSDART00000159181(+)	0.798	0.742	1.07547	*		transcript:ENSDART00000131876(-)	0.818	0.771	1.06096	*		transcript:ENSDART00000169527(-)	0.815	0.781	1.04353	*
	transcript:ENSDART00000162431(-)	0.804	0.75	1.072	*		transcript:ENSDART00000060635(-)	0.781	0.733	1.06548	*		transcript:ENSDART00000038301(+)	0.827	0.777	1.06435	*
	transcript:ENSDART00000106593(+)	0.824	0.744	1.10753	*		transcript:ENSDART00000136936(-)	0.824	0.765	1.07712	*		transcript:ENSDART00000001424(-)	0.753	0.764	0.985602	ns
	transcript:ENSDART00000123434(+)	0.801	0.752	1.06516	*		transcript:ENSDART00000167505(-)	0.823	0.752	1.09441	*		transcript:ENSDART00000054876(-)	0.8	0.782	1.02302	*
	transcript:ENSDART00000034438(+)	0.811	0.764	1.06152	*		transcript:ENSDART00000149206(-)	0.803	0.772	1.04016	*		transcript:ENSDART00000098346(+)	0.822	0.756	1.0873	*
	transcript:ENSDART00000173436(+)	0.798	0.779	1.02439	*		transcript:ENSDART00000125111(+)	0.801	0.768	1.04297	*		transcript:ENSDART00000121552(-)	0.814	0.778	1.04627	*
	transcript:ENSDART00000079016(+)	0.814	0.786	1.03562	*		transcript:ENSDART00000139432(+)	0.799	0.764	1.04581	*		transcript:ENSDART00000139292(+)	0.833	0.778	1.07069	*
	transcript:ENSDART00000139855(-)	0.821	0.746	1.10054	*		transcript:ENSDART00000173132(+)	0.841	0.77	1.09221	*		transcript:ENSDART00000126279(-)	0.828	0.792	1.04545	*
	transcript:ENSDART00000128971(+)	0.8	0.752	1.06383	*		transcript:ENSDART00000125158(+)	0.814	0.766	1.06266	*		transcript:ENSDART00000148447(+)	0.818	0.782	1.04604	*
	transcript:ENSDART00000170614(-)	0.806	0.772	1.04404	*		transcript:ENSDART00000162030(+)	0.798	0.746	1.06971	*		transcript:ENSDART00000060990(-)	0.863	0.789	1.09379	*
	transcript:ENSDART00000020582(-)	0.811	0.756	1.07275	*		transcript:ENSDART00000124875(+)	0.83	0.766	1.08355	*		transcript:ENSDART00000059918(+)	0.801	0.771	1.03891	*
	transcript:ENSDART00000088690(-)	0.763	0.752	1.01463	*		transcript:ENSDART00000103882(-)	0.802	0.756	1.06085	*		transcript:ENSDART00000112082(-)	0.789	0.764	1.03272	*
	transcript:ENSDART00000143454(-)	0.808	0.753	1.07304	*		transcript:ENSDART00000113679(+)	0.812	0.758	1.07124	*		transcript:ENSDART00000036463(-)	0.785	0.761	1.03154	*
	transcript:ENSDART00000078563(-)	0.813	0.794	1.02393	*		transcript:ENSDART00000143056(-)	0.838	0.767	1.09257	*		transcript:ENSDART00000163240(+)	0.791	0.751	1.05326	*
	transcript:ENSDART00000078557(+)	0.801	0.73	1.09726	*		transcript:ENSDART00000191895(+)	0.766	0.74	1.03514	*		transcript:ENSDART00000003879(-)	0.827	0.774	1.06848	*
	transcript:ENSDART00000026846(+)	0.848	0.779	1.08858	*		transcript:ENSDART00000027020(+)	0.797	0.752	1.05984	*		transcript:ENSDART00000080864(-)	0.795	0.734	1.08311	*
	transcript:ENSDART00000017122(+)	0.776	0.746	1.04021	*		transcript:ENSDART00000004031(+)	0.772	0.73	1.05753	*		transcript:ENSDART00000183204(+)	0.814	0.758	1.07388	*
	transcript:ENSDART00000009385(+)	0.8	0.748	1.06952	*		transcript:ENSDART00000059623(-)	0.768	0.742	1.03504	*		transcript:ENSDART00000165099(+)	0.799	0.765	1.04444	*
	transcript:ENSDART00000186961(+)	0.809	0.76	1.06447	*		transcript:ENSDART00000180646(-)	0.828	0.773	1.07115	*		transcript:ENSDART00000190938(-)	0.81	0.756	1.07143	*
	transcript:ENSDART00000176631(-)	0.77	0.757	1.01717	*		transcript:ENSDART00000146914(-)	0.8	0.759	1.05402	*		transcript:ENSDART00000158291(+)	0.795	0.771	1.03113	*
	transcript:ENSDART00000002250(-)	0.792	0.785	1.00892	*		transcript:ENSDART00000170634(-)	0.816	0.761	1.07227	*		transcript:ENSDART00000160677(-)	0.813	0.772	1.05311	*
	transcript:ENSDART00000128730(-)	0.806	0.791	1.01896	*		transcript:ENSDART00000167919(+)	0.806	0.753	1.07039	*		transcript:ENSDART00000160712(-)	0.802	0.77	1.04156	*
	transcript:ENSDART00000189124(+)	0.788	0.762	1.03412	*		transcript:ENSDART00000127570(-)	0.811	0.778	1.04242	*		transcript:ENSDART00000161348(+)	0.805	0.771	1.0441	*
	transcript:ENSDART00000169380(-)	0.752	0.747	1.00669	*		transcript:ENSDART00000164757(+)	0.77	0.744	1.03495	*		transcript:ENSDART00000168462(+)	0.778	0.769	1.0117	*
	transcript:ENSDART00000075157(-)	0.777	0.776	1.00129	*		transcript:ENSDART00000006093(+)	0.793	0.754	1.05172	*		transcript:ENSDART00000089021(-)	0.857	0.784	1.09311	*
	transcript:ENSDART00000190104(-)	0.809	0.751	1.07723	*		transcript:ENSDART00000103220(+)	0.843	0.75	1.124	*		transcript:ENSDART00000157957(-)	0.8	0.751	1.06525	*
	transcript:ENSDART00000149254(+)	0.802	0.765	1.04837	*		transcript:ENSDART00000077834(-)	0.815	0.787	1.03558	*		transcript:ENSDART00000123434(+)	0.801	0.75	1.068	*
	transcript:ENSDART00000187750(+)	0.821	0.769	1.06762	*		transcript:ENSDART00000058956(+)	0.813	0.787	1.03304	*		transcript:ENSDART00000106198(+)	0.794	0.745	1.06577	*
	transcript:ENSDART00000129676(-)	0.783	0.762	1.02756	*		transcript:ENSDART00000058943(-)	0.815	0.803	1.01494	*		transcript:ENSDART00000075759(-)	0.794	0.764	1.03927	*
	transcript:ENSDART00000052648(-)	0.777	0.738	1.05285	*		transcript:ENSDART00000086375(-)	0.764	0.751	1.01731	*		transcript:ENSDART00000054977(+)	0.803	0.735	1.09252	*
	transcript:ENSDART00000123343(+)	0.809	0.772	1.04793	*		transcript:ENSDART00000114495(-)	0.801	0.756	1.05952	*		transcript:ENSDART00000019296(+)	0.806	0.769	1.04811	*
	transcript:ENSDART00000122369(-)	0.81	0.757	1.07001	*		transcript:ENSDART00000148653(-)	0.797	0.759	1.05007	*		transcript:ENSDART00000135004(-)	0.764	0.742	1.02965	*
	transcript:ENSDART00000128588(+)	0.812	0.768	1.05729	*		transcript:ENSDART00000157787(-)	0.818	0.756	1.08201	*		transcript:ENSDART00000144168(-)	0.8	0.755	1.0596	*
	transcript:ENSDART00000064614(+)	0.777	0.773	1.00517	*		transcript:ENSDART00000139355(-)	0.796	0.752	1.05851	*		transcript:ENSDART00000079016(+)	0.814	0.784	1.03827	*
	transcript:ENSDART00000169247(-)	0.811	0.724	1.12017	*		transcript:ENSDART00000159064(+)	0.792	0.733	1.08049	*		transcript:ENSDART00000139855(-)	0.821	0.744	1.10349	*
	transcript:ENSDART00000003170(-)	0.816	0.795	1.02642	*		transcript:ENSDART00000138496(+)	0.782	0.743	1.05249	*		transcript:ENSDART00000128971(+)	0.8	0.748	1.06952	*
	transcript:ENSDART00000025749(+)	0.797	0.757	1.05284	*		transcript:ENSDART00000140460(+)	0.794	0.743	1.06864	*		transcript:ENSDART00000192793(+)	0.801	0.763	1.0498	*
	transcript:ENSDART00000173209(-)	0.805	0.781	1.03073	*		transcript:ENSDART00000059035(+)	0.815	0.753	1.08234	*		transcript:ENSDART00000020582(-)	0.811	0.754	1.0756	*
	transcript:ENSDART00000126979(+)	0.8	0.761	1.05125	*		transcript:ENSDART00000122433(+)	0.771	0.741	1.04049	*		transcript:ENSDART00000143454(-)	0.808	0.752	1.07447	*
	transcript:ENSDART00000111410(-)	0.799	0.763	1.04718	*		transcript:ENSDART00000088023(+)	0.798	0.749	1.06542	*		transcript:ENSDART00000054175(-)	0.83	0.773	1.07374	*
	transcript:ENSDART00000124925(-)	0.719	0.687	1.04658	*		transcript:ENSDART00000149520(+)	0.76	0.749	1.01469	*		transcript:ENSDART00000173056(+)	0.805	0.772	1.04275	*
	transcript:ENSDART00000074116(+)	0.813	0.773	1.05175	*		transcript:ENSDART00000103054(+)	0.795	0.747	1.06426	*		transcript:ENSDART00000078557(+)	0.801	0.728	1.10027	*
	transcript:ENSDART00000060577(+)	0.833	0.774	1.07623	*		transcript:ENSDART00000109505(+)	0.781	0.752	1.03856	*		transcript:ENSDART00000088484(+)	0.795	0.755	1.05298	*
	transcript:ENSDART00000185803(-)	0.797	0.749	1.06409	*		transcript:ENSDART00000003752(-)	0.822	0.75	1.096	*		transcript:ENSDART00000159727(-)	0.788	0.749	1.05207	*
	transcript:ENSDART00000083833(-)	0.794	0.745	1.06577	*		transcript:ENSDART00000018504(-)	0.818	0.76	1.07632	*		transcript:ENSDART00000006489(+)	0.797	0.758	1.05145	*
	transcript:ENSDART00000128744(+)	0.793	0.755	1.05033	*		transcript:ENSDART00000058737(-)	0.79	0.757	1.04359	*		transcript:ENSDART00000161852(+)	0.816	0.781	1.04481	*
	transcript:ENSDART00000168142(-)	0.796	0.763	1.04325	*		transcript:ENSDART00000171454(+)	0.788	0.738	1.06775	*		transcript:ENSDART00000173090(+)	0.8	0.759	1.05402	*
	transcript:ENSDART00000168510(-)	0.796	0.76	1.04737	*		transcript:ENSDART00000166302(+)	0.737	0.73	1.00959	*		transcript:ENSDART00000020936(-)	0.787	0.766	1.02742	*
	transcript:ENSDART00000029797(-)	0.773	0.767	1.00782	*		transcript:ENSDART00000101885(+)	0.793	0.761	1.04205	*		transcript:ENSDART00000186961(+)	0.809	0.758	1.06728	*
	transcript:ENSDART00000074216(+)	0.79	0.748	1.05615	*		transcript:ENSDART00000172324(-)	0.809	0.771	1.04929	*		transcript:ENSDART00000006132(+)	0.845	0.81	1.04321	*
	transcript:ENSDART00000158277(+)	0.846	0.761	1.1117	*		transcript:ENSDART00000084381(+)	0.812	0.761	1.06702	*		transcript:ENSDART00000014095(-)	0.833	0.787	1.05845	*
	transcript:ENSDART00000167045(-)	0.87	0.79	1.10127	*		transcript:ENSDART00000017017(+)	0.844	0.787	1.07243	*		transcript:ENSDART00000111691(-)	0.827	0.771	1.07263	*
	transcript:ENSDART00000164272(-)	0.841	0.799	1.05257	*		transcript:ENSDART00000191330(-)	0.816	0.762	1.07087	*		transcript:ENSDART00000127303(-)	0.83	0.77	1.07792	*
	transcript:ENSDART00000168437(+)	0.832	0.809	1.02843	*		transcript:ENSDART00000134732(+)	0.768	0.769	0.9987	ns		transcript:ENSDART00000003345(-)	0.811	0.758	1.06992	*
	transcript:ENSDART00000169164(+)	0.771	0.749	1.02937	*		transcript:ENSDART00000058586(+)	0.828	0.802	1.03242	*		transcript:ENSDART00000176815(-)	0.806	0.77	1.04675	*
	transcript:ENSDART00000188151(+)	0.889	0.842	1.05582	*		transcript:ENSDART00000141130(+)	0.801	0.736	1.08832	*		transcript:ENSDART00000173168(-)	0.778	0.751	1.03595	*
	transcript:ENSDART00000008504(+)	0.84	0.795	1.0566	*		transcript:ENSDART00000145956(-)	0.779	0.729	1.06859	*		transcript:ENSDART00000105726(-)	0.859	0.772	1.11269	*
	transcript:ENSDART00000123844(-)	0.769	0.777	0.989704	ns		transcript:ENSDART00000188115(-)	0.796	0.746	1.06702	*		transcript:ENSDART00000137997(-)	0.838	0.784	1.06888	*
	transcript:ENSDART00000093152(+)	0.843	0.773	1.09056	*		transcript:ENSDART00000102662(-)	0.763	0.751	1.01598	*		transcript:ENSDART00000190104(-)	0.809	0.75	1.07867	*
	transcript:ENSDART00000191651(-)	0.844	0.794	1.06297	*		transcript:ENSDART00000015170(+)	0.788	0.745	1.05772	*		transcript:ENSDART00000149254(+)	0.802	0.764	1.04974	*
	transcript:ENSDART00000021299(+)	0.869	0.791	1.09861	*		transcript:ENSDART00000058620(-)	0.782	0.763	1.0249	*		transcript:ENSDART00000085335(+)	0.817	0.771	1.05966	*
	transcript:ENSDART00000093074(-)	0.833	0.776	1.07345	*		transcript:ENSDART00000038748(-)	0.839	0.796	1.05402	*		transcript:ENSDART00000129676(-)	0.783	0.76	1.03026	*
	transcript:ENSDART00000159032(+)	0.806	0.778	1.03599	*		transcript:ENSDART00000076030(-)	0.813	0.746	1.08981	*		transcript:ENSDART00000084914(+)	0.746	0.729	1.02332	*
	transcript:ENSDART00000102410(-)	0.802	0.774	1.03618	*		transcript:ENSDART00000164472(-)	0.834	0.77	1.08312	*		transcript:ENSDART00000077823(-)	0.803	0.763	1.05242	*
	transcript:ENSDART00000149703(-)	0.837	0.782	1.07033	*		transcript:ENSDART00000008920(+)	0.833	0.764	1.09031	*		transcript:ENSDART00000016728(-)	0.786	0.754	1.04244	*
	transcript:ENSDART00000149631(+)	0.808	0.764	1.05759	*		transcript:ENSDART00000159372(-)	0.839	0.786	1.06743	*		transcript:ENSDART00000020625(+)	0.819	0.765	1.07059	*
	transcript:ENSDART00000047013(-)	0.804	0.763	1.05374	*		transcript:ENSDART00000004751(+)	0.803	0.771	1.0415	*		transcript:ENSDART00000052512(+)	0.802	0.77	1.04156	*
	transcript:ENSDART00000033263(-)	0.739	0.742	0.995957	ns		transcript:ENSDART00000156255(-)	0.811	0.772	1.05052	*		transcript:ENSDART00000052511(+)	0.802	0.775	1.03484	*
	transcript:ENSDART00000163434(+)	0.805	0.764	1.05366	*		transcript:ENSDART00000155929(+)	0.796	0.769	1.03511	*		transcript:ENSDART00000074438(-)	0.791	0.761	1.03942	*
	transcript:ENSDART00000062874(-)	0.807	0.788	1.02411	*		transcript:ENSDART00000112803(-)	0.834	0.797	1.04642	*		transcript:ENSDART00000169247(-)	0.811	0.724	1.12017	*
	transcript:ENSDART00000155619(-)	0.822	0.783	1.04981	*		transcript:ENSDART00000184561(+)	0.832	0.785	1.05987	*		transcript:ENSDART00000111480(+)	0.796	0.759	1.04875	*
	transcript:ENSDART00000062852(+)	0.811	0.8	1.01375	*		transcript:ENSDART00000055379(-)	0.771	0.741	1.04049	*		transcript:ENSDART00000016002(-)	0.807	0.757	1.06605	*
	transcript:ENSDART00000101937(+)	0.791	0.759	1.04216	*		transcript:ENSDART00000064313(+)	0.856	0.774	1.10594	*		transcript:ENSDART00000079866(+)	0.795	0.741	1.07287	*
	transcript:ENSDART00000065824(+)	0.763	0.737	1.03528	*		transcript:ENSDART00000064657(-)	0.807	0.782	1.03197	*		transcript:ENSDART00000025749(+)	0.797	0.757	1.05284	*
	transcript:ENSDART00000192813(+)	0.78	0.764	1.02094	*		transcript:ENSDART00000192714(-)	0.782	0.727	1.07565	*		transcript:ENSDART00000111410(-)	0.799	0.762	1.04856	*
	transcript:ENSDART00000156442(+)	0.806	0.76	1.06053	*		transcript:ENSDART00000105117(-)	0.763	0.738	1.03388	*		transcript:ENSDART00000165060(-)	0.75	0.722	1.03878	*
	transcript:ENSDART00000033871(+)	0.828	0.799	1.0363	*		transcript:ENSDART00000021942(-)	0.839	0.788	1.06472	*		transcript:ENSDART00000074038(-)	0.799	0.761	1.04993	*
	transcript:ENSDART00000168688(+)	0.782	0.758	1.03166	*		transcript:ENSDART00000051527(+)	0.787	0.753	1.04515	*		transcript:ENSDART00000173248(+)	0.757	0.752	1.00665	*
	transcript:ENSDART00000161445(-)	0.784	0.739	1.06089	*		transcript:ENSDART00000153913(-)	0.794	0.752	1.05585	*		transcript:ENSDART00000145241(+)	0.827	0.792	1.04419	*
	transcript:ENSDART00000172482(+)	0.788	0.744	1.05914	*		transcript:ENSDART00000159061(-)	0.805	0.73	1.10274	*		transcript:ENSDART00000017785(+)	0.829	0.793	1.0454	*
	transcript:ENSDART00000049831(+)	0.775	0.728	1.06456	*		transcript:ENSDART00000130105(-)	0.807	0.756	1.06746	*		transcript:ENSDART00000185803(-)	0.797	0.746	1.06836	*
	transcript:ENSDART00000154504(-)	0.804	0.743	1.0821	*		transcript:ENSDART00000091159(-)	0.793	0.746	1.063	*		transcript:ENSDART00000083833(-)	0.794	0.745	1.06577	*
	transcript:ENSDART00000101789(+)	0.812	0.745	1.08993	*		transcript:ENSDART00000020598(-)	0.816	0.777	1.05019	*		transcript:ENSDART00000161010(-)	0.813	0.756	1.0754	*
	transcript:ENSDART00000142870(-)	0.82	0.777	1.05534	*		transcript:ENSDART00000155329(+)	0.815	0.76	1.07237	*		transcript:ENSDART00000166463(-)	0.811	0.779	1.04108	*
	transcript:ENSDART00000101707(+)	0.785	0.746	1.05228	*		transcript:ENSDART00000155545(-)	0.781	0.733	1.06548	*		transcript:ENSDART00000020961(+)	0.822	0.762	1.07874	*
	transcript:ENSDART00000134512(+)	0.829	0.768	1.07943	*		transcript:ENSDART00000179686(+)	0.812	0.759	1.06983	*		transcript:ENSDART00000168142(-)	0.796	0.759	1.04875	*
	transcript:ENSDART00000018461(+)	0.804	0.745	1.07919	*		transcript:ENSDART00000022874(-)	0.814	0.774	1.05168	*		transcript:ENSDART00000159988(-)	0.811	0.785	1.03312	*
	transcript:ENSDART00000047902(-)	0.78	0.748	1.04278	*		transcript:ENSDART00000012670(+)	0.8	0.767	1.04302	*		transcript:ENSDART00000168510(-)	0.796	0.76	1.04737	*
	transcript:ENSDART00000152428(-)	0.795	0.761	1.04468	*		transcript:ENSDART00000105064(-)	0.77	0.732	1.05191	*		transcript:ENSDART00000146918(+)	0.788	0.748	1.05348	*
	transcript:ENSDART00000005221(+)	0.764	0.758	1.00792	*		transcript:ENSDART00000133710(-)	0.815	0.764	1.06675	*		transcript:ENSDART00000167045(-)	0.87	0.789	1.10266	*
	transcript:ENSDART00000008589(-)	0.788	0.778	1.01285	*		transcript:ENSDART00000039165(-)	0.747	0.744	1.00403	*		transcript:ENSDART00000163856(+)	0.836	0.766	1.09138	*
	transcript:ENSDART00000191464(-)	0.791	0.742	1.06604	*		transcript:ENSDART00000156905(-)	0.788	0.754	1.04509	*		transcript:ENSDART00000155682(+)	0.809	0.78	1.03718	*
	transcript:ENSDART00000019636(+)	0.774	0.729	1.06173	*		transcript:ENSDART00000127259(+)	0.814	0.768	1.0599	*		transcript:ENSDART00000154594(+)	0.839	0.769	1.09103	*
	transcript:ENSDART00000101000(+)	0.778	0.739	1.05277	*		transcript:ENSDART00000130899(+)	0.771	0.747	1.03213	*		transcript:ENSDART00000131040(-)	0.805	0.804	1.00124	*
	transcript:ENSDART00000136151(+)	0.844	0.829	1.01809	*		transcript:ENSDART00000157328(+)	0.804	0.744	1.08065	*		transcript:ENSDART00000115172(+)	0.751	0.74	1.01486	*
	transcript:ENSDART00000016860(+)	0.822	0.75	1.096	*		transcript:ENSDART00000122108(-)	0.787	0.756	1.04101	*		transcript:ENSDART00000093152(+)	0.843	0.77	1.09481	*
	transcript:ENSDART00000113279(+)	0.763	0.73	1.04521	*		transcript:ENSDART00000082251(+)	0.815	0.775	1.05161	*		transcript:ENSDART00000034456(-)	0.824	0.769	1.07152	*
	transcript:ENSDART00000141618(-)	0.789	0.759	1.03953	*		transcript:ENSDART00000121848(+)	0.841	0.782	1.07545	*		transcript:ENSDART00000023153(-)	0.828	0.783	1.05747	*
	transcript:ENSDART00000109318(-)	0.805	0.765	1.05229	*		transcript:ENSDART00000130955(-)	0.814	0.771	1.05577	*		transcript:ENSDART00000093074(-)	0.833	0.774	1.07623	*
	transcript:ENSDART00000011447(+)	0.792	0.759	1.04348	*		transcript:ENSDART00000044328(+)	0.801	0.748	1.07086	*		transcript:ENSDART00000033263(-)	0.739	0.743	0.994616	ns
	transcript:ENSDART00000122891(-)	0.778	0.755	1.03046	*		transcript:ENSDART00000087023(+)	0.806	0.752	1.07181	*		transcript:ENSDART00000065824(+)	0.763	0.736	1.03668	*
	transcript:ENSDART00000002824(-)	0.786	0.759	1.03557	*		transcript:ENSDART00000186813(-)	0.804	0.783	1.02682	*		transcript:ENSDART00000027657(-)	0.765	0.734	1.04223	*
	transcript:ENSDART00000042218(-)	0.799	0.769	1.03901	*		transcript:ENSDART00000184864(+)	0.807	0.762	1.05906	*		transcript:ENSDART00000008273(-)	0.824	0.773	1.06598	*
	transcript:ENSDART00000047471(-)	0.816	0.768	1.0625	*		transcript:ENSDART00000077087(-)	0.813	0.801	1.01498	*		transcript:ENSDART00000055220(-)	0.795	0.761	1.04468	*
	transcript:ENSDART00000112079(-)	0.832	0.779	1.06804	*		transcript:ENSDART00000127043(-)	0.8	0.761	1.05125	*		transcript:ENSDART00000168688(+)	0.782	0.758	1.03166	*
	transcript:ENSDART00000154164(+)	0.781	0.734	1.06403	*		transcript:ENSDART00000180532(-)	0.807	0.744	1.08468	*		transcript:ENSDART00000168011(+)	0.832	0.748	1.1123	*
	transcript:ENSDART00000127571(-)	0.783	0.762	1.02756	*		transcript:ENSDART00000076344(+)	0.802	0.758	1.05805	*		transcript:ENSDART00000160145(+)	0.825	0.775	1.06452	*
	transcript:ENSDART00000140214(-)	0.817	0.762	1.07218	*		transcript:ENSDART00000126967(+)	0.787	0.75	1.04933	*		transcript:ENSDART00000164166(-)	0.782	0.738	1.05962	*
	transcript:ENSDART00000032880(-)	0.824	0.77	1.07013	*		transcript:ENSDART00000134735(-)	0.797	0.76	1.04868	*		transcript:ENSDART00000154504(-)	0.804	0.74	1.08649	*
	transcript:ENSDART00000023842(+)	0.787	0.75	1.04933	*		transcript:ENSDART00000076481(-)	0.741	0.752	0.985372	ns		transcript:ENSDART00000047902(-)	0.78	0.746	1.04558	*
	transcript:ENSDART00000057257(+)	0.813	0.767	1.05997	*		transcript:ENSDART00000086696(+)	0.784	0.769	1.01951	*		transcript:ENSDART00000022015(+)	0.799	0.775	1.03097	*
	transcript:ENSDART00000109482(-)	0.772	0.753	1.02523	*		transcript:ENSDART00000160281(-)	0.766	0.756	1.01323	*		transcript:ENSDART00000054416(+)	0.801	0.765	1.04706	*
	transcript:ENSDART00000099885(-)	0.815	0.803	1.01494	*		transcript:ENSDART00000155519(+)	0.806	0.774	1.04134	*		transcript:ENSDART00000152355(-)	0.818	0.767	1.06649	*
	transcript:ENSDART00000060049(-)	0.779	0.73	1.06712	*		transcript:ENSDART00000077418(+)	0.818	0.769	1.06372	*		transcript:ENSDART00000039865(-)	0.769	0.736	1.04484	*
	transcript:ENSDART00000112511(-)	0.776	0.741	1.04723	*		transcript:ENSDART00000077626(+)	0.787	0.775	1.01548	*		transcript:ENSDART00000136151(+)	0.844	0.827	1.02056	*
	transcript:ENSDART00000080328(-)	0.808	0.762	1.06037	*		transcript:ENSDART00000026152(+)	0.82	0.777	1.05534	*		transcript:ENSDART00000113279(+)	0.763	0.73	1.04521	*
	transcript:ENSDART00000008854(-)	0.789	0.752	1.0492	*		transcript:ENSDART00000025853(-)	0.828	0.779	1.0629	*		transcript:ENSDART00000104525(-)	0.799	0.757	1.05548	*
	transcript:ENSDART00000082315(+)	0.813	0.776	1.04768	*		transcript:ENSDART00000187996(+)	0.808	0.75	1.07733	*		transcript:ENSDART00000059376(-)	0.789	0.751	1.0506	*
	transcript:ENSDART00000028349(-)	0.78	0.746	1.04558	*		transcript:ENSDART00000180172(-)	0.82	0.768	1.06771	*		transcript:ENSDART00000059369(+)	0.779	0.737	1.05699	*
	transcript:ENSDART00000158325(-)	0.795	0.763	1.04194	*		transcript:ENSDART00000055541(+)	0.829	0.769	1.07802	*		transcript:ENSDART00000088648(+)	0.819	0.769	1.06502	*
	transcript:ENSDART00000163513(+)	0.774	0.755	1.02517	*		transcript:ENSDART00000164097(+)	0.827	0.774	1.06848	*		transcript:ENSDART00000078230(-)	0.822	0.773	1.06339	*
	transcript:ENSDART00000140882(-)	0.762	0.748	1.01872	*		transcript:ENSDART00000148786(-)	0.805	0.762	1.05643	*		transcript:ENSDART00000009545(+)	0.815	0.759	1.07378	*
	transcript:ENSDART00000003674(-)	0.808	0.767	1.05346	*		transcript:ENSDART00000130311(+)	0.781	0.775	1.00774	*		transcript:ENSDART00000123143(+)	0.761	0.738	1.03117	*
	transcript:ENSDART00000110964(-)	0.807	0.741	1.08907	*		transcript:ENSDART00000177166(+)	0.804	0.763	1.05374	*		transcript:ENSDART00000140214(-)	0.817	0.761	1.07359	*
	transcript:ENSDART00000154094(-)	0.796	0.766	1.03916	*		transcript:ENSDART00000075223(-)	0.791	0.771	1.02594	*		transcript:ENSDART00000126046(-)	0.815	0.78	1.04487	*
	transcript:ENSDART00000006288(-)	0.815	0.768	1.0612	*		transcript:ENSDART00000113644(+)	0.821	0.769	1.06762	*		transcript:ENSDART00000183043(-)	0.798	0.756	1.05556	*
	transcript:ENSDART00000043960(-)	0.795	0.765	1.03922	*		transcript:ENSDART00000154503(+)	0.803	0.773	1.03881	*		transcript:ENSDART00000134601(-)	0.844	0.77	1.0961	*
	transcript:ENSDART00000099600(-)	0.807	0.753	1.07171	*		transcript:ENSDART00000127374(+)	0.842	0.782	1.07673	*		transcript:ENSDART00000153825(-)	0.784	0.769	1.01951	*
	transcript:ENSDART00000099456(+)	0.739	0.75	0.985333	ns		transcript:ENSDART00000082450(+)	0.836	0.798	1.04762	*		transcript:ENSDART00000144126(+)	0.829	0.769	1.07802	*
	transcript:ENSDART00000076066(+)	0.802	0.77	1.04156	*		transcript:ENSDART00000157709(-)	0.869	0.779	1.11553	*		transcript:ENSDART00000109482(-)	0.772	0.75	1.02933	*
	transcript:ENSDART00000188149(+)	0.813	0.775	1.04903	*		transcript:ENSDART00000165180(-)	0.839	0.784	1.07015	*		transcript:ENSDART00000191099(+)	0.795	0.764	1.04058	*
	transcript:ENSDART00000063786(+)	0.818	0.803	1.01868	*		transcript:ENSDART00000164374(-)	0.82	0.763	1.07471	*		transcript:ENSDART00000099885(-)	0.815	0.799	1.02003	*
	transcript:ENSDART00000063779(+)	0.867	0.787	1.10165	*		transcript:ENSDART00000167229(+)	0.862	0.769	1.12094	*		transcript:ENSDART00000099956(+)	0.772	0.741	1.04184	*
	transcript:ENSDART00000157217(-)	0.784	0.741	1.05803	*		transcript:ENSDART00000184317(-)	0.825	0.761	1.0841	*		transcript:ENSDART00000008854(-)	0.789	0.751	1.0506	*
	transcript:ENSDART00000187688(+)	0.838	0.784	1.06888	*		transcript:ENSDART00000170260(-)	0.787	0.78	1.00897	*		transcript:ENSDART00000154210(+)	0.802	0.759	1.05665	*
	transcript:ENSDART00000166209(-)	0.772	0.737	1.04749	*		transcript:ENSDART00000178789(+)	0.816	0.757	1.07794	*		transcript:ENSDART00000158445(-)	0.83	0.774	1.07235	*
	transcript:ENSDART00000078086(-)	0.8	0.775	1.03226	*		transcript:ENSDART00000020233(+)	0.823	0.777	1.0592	*		transcript:ENSDART00000158325(-)	0.795	0.761	1.04468	*
	transcript:ENSDART00000189557(-)	0.833	0.767	1.08605	*		transcript:ENSDART00000082087(-)	0.793	0.767	1.0339	*		transcript:ENSDART00000169037(+)	0.807	0.772	1.04534	*
	transcript:ENSDART00000157450(+)	0.811	0.769	1.05462	*		transcript:ENSDART00000092752(+)	0.816	0.762	1.07087	*		transcript:ENSDART00000099776(+)	0.764	0.735	1.03946	*
	transcript:ENSDART00000155893(+)	0.783	0.778	1.00643	*		transcript:ENSDART00000149350(+)	0.843	0.776	1.08634	*		transcript:ENSDART00000154094(-)	0.796	0.764	1.04188	*
	transcript:ENSDART00000067583(+)	0.845	0.786	1.07506	*		transcript:ENSDART00000111343(+)	0.799	0.755	1.05828	*		transcript:ENSDART00000019976(+)	0.777	0.739	1.05142	*
	transcript:ENSDART00000168722(+)	0.885	0.801	1.10487	*		transcript:ENSDART00000145226(+)	0.828	0.779	1.0629	*		transcript:ENSDART00000165867(-)	0.802	0.777	1.03218	*
	transcript:ENSDART00000098982(-)	0.866	0.771	1.12322	*		transcript:ENSDART00000098565(-)	0.798	0.764	1.0445	*		transcript:ENSDART00000148870(-)	0.784	0.756	1.03704	*
	transcript:ENSDART00000116506(-)	0.831	0.778	1.06812	*		transcript:ENSDART00000189631(-)	0.825	0.77	1.07143	*		transcript:ENSDART00000188149(+)	0.813	0.773	1.05175	*
	transcript:ENSDART00000109645(+)	0.831	0.779	1.06675	*		transcript:ENSDART00000019818(-)	0.783	0.745	1.05101	*		transcript:ENSDART00000111018(+)	0.813	0.767	1.05997	*
	transcript:ENSDART00000124660(-)	0.823	0.769	1.07022	*		transcript:ENSDART00000091349(+)	0.824	0.765	1.07712	*		transcript:ENSDART00000063779(+)	0.867	0.784	1.10587	*
	transcript:ENSDART00000171378(+)	0.824	0.773	1.06598	*		transcript:ENSDART00000079758(+)	0.794	0.754	1.05305	*		transcript:ENSDART00000059327(-)	0.785	0.746	1.05228	*
	transcript:ENSDART00000054078(-)	0.825	0.752	1.09707	*		transcript:ENSDART00000175258(+)	0.781	0.738	1.05827	*		transcript:ENSDART00000041677(-)	0.859	0.769	1.11704	*
	transcript:ENSDART00000179363(+)	0.828	0.76	1.08947	*		transcript:ENSDART00000080174(+)	0.793	0.755	1.05033	*		transcript:ENSDART00000187688(+)	0.838	0.784	1.06888	*
	transcript:ENSDART00000184700(-)	0.812	0.771	1.05318	*		transcript:ENSDART00000025107(+)	0.823	0.762	1.08005	*		transcript:ENSDART00000193503(+)	0.792	0.801	0.988764	ns
	transcript:ENSDART00000131876(-)	0.818	0.775	1.05548	*		transcript:ENSDART00000150106(+)	0.845	0.792	1.06692	*		transcript:ENSDART00000167722(+)	0.83	0.787	1.05464	*
	transcript:ENSDART00000060635(-)	0.781	0.732	1.06694	*		transcript:ENSDART00000193226(+)	0.805	0.767	1.04954	*		transcript:ENSDART00000055978(+)	0.813	0.769	1.05722	*
	transcript:ENSDART00000148992(-)	0.796	0.775	1.0271	*		transcript:ENSDART00000147886(+)	0.797	0.755	1.05563	*		transcript:ENSDART00000157450(+)	0.811	0.766	1.05875	*
	transcript:ENSDART00000060447(-)	0.801	0.761	1.05256	*		transcript:ENSDART00000033746(-)	0.803	0.758	1.05937	*		transcript:ENSDART00000125211(-)	0.822	0.79	1.04051	*
	transcript:ENSDART00000029727(+)	0.801	0.771	1.03891	*		transcript:ENSDART00000141023(-)	0.754	0.742	1.01617	*		transcript:ENSDART00000085926(-)	0.819	0.763	1.07339	*
	transcript:ENSDART00000125111(+)	0.801	0.769	1.04161	*		transcript:ENSDART00000059360(-)	0.826	0.763	1.08257	*		transcript:ENSDART00000124567(-)	0.802	0.755	1.06225	*
	transcript:ENSDART00000179704(+)	0.792	0.757	1.04624	*		transcript:ENSDART00000122377(+)	0.813	0.762	1.06693	*		transcript:ENSDART00000067583(+)	0.845	0.783	1.07918	*
	transcript:ENSDART00000104323(-)	0.804	0.759	1.05929	*		transcript:ENSDART00000026767(-)	0.816	0.783	1.04215	*		transcript:ENSDART00000098982(-)	0.866	0.771	1.12322	*
	transcript:ENSDART00000139432(+)	0.799	0.767	1.04172	*		transcript:ENSDART00000098865(-)	0.814	0.74	1.1	*		transcript:ENSDART00000116506(-)	0.831	0.776	1.07088	*
	transcript:ENSDART00000148528(-)	0.817	0.768	1.0638	*		transcript:ENSDART00000187517(-)	0.787	0.768	1.02474	*		transcript:ENSDART00000190252(-)	0.838	0.783	1.07024	*
	transcript:ENSDART00000136168(-)	0.769	0.753	1.02125	*		transcript:ENSDART00000193288(-)	0.81	0.773	1.04787	*		transcript:ENSDART00000124660(-)	0.823	0.768	1.07161	*
	transcript:ENSDART00000104025(-)	0.839	0.759	1.1054	*		transcript:ENSDART00000084454(+)	0.799	0.763	1.04718	*		transcript:ENSDART00000126759(+)	0.84	0.784	1.07143	*
	transcript:ENSDART00000121966(+)	0.771	0.743	1.03769	*		transcript:ENSDART00000086952(+)	0.817	0.772	1.05829	*		transcript:ENSDART00000060729(+)	0.79	0.757	1.04359	*
	transcript:ENSDART00000032877(+)	0.786	0.756	1.03968	*		transcript:ENSDART00000176084(+)	0.83	0.766	1.08355	*		transcript:ENSDART00000179363(+)	0.828	0.758	1.09235	*
	transcript:ENSDART00000110606(-)	0.818	0.762	1.07349	*		transcript:ENSDART00000081025(-)	0.796	0.743	1.07133	*		transcript:ENSDART00000184700(-)	0.812	0.769	1.05592	*
	transcript:ENSDART00000065467(+)	0.796	0.754	1.0557	*		transcript:ENSDART00000077251(+)	0.837	0.76	1.10132	*		transcript:ENSDART00000189352(+)	0.838	0.781	1.07298	*
	transcript:ENSDART00000024935(+)	0.792	0.758	1.04485	*		transcript:ENSDART00000010256(+)	0.822	0.767	1.07171	*		transcript:ENSDART00000060519(+)	0.811	0.735	1.1034	*
	transcript:ENSDART00000162030(+)	0.798	0.747	1.06827	*		transcript:ENSDART00000151351(+)	0.796	0.744	1.06989	*		transcript:ENSDART00000167736(+)	0.819	0.771	1.06226	*
	transcript:ENSDART00000080396(-)	0.8	0.761	1.05125	*		transcript:ENSDART00000025423(-)	0.82	0.775	1.05806	*		transcript:ENSDART00000165565(+)	0.819	0.768	1.06641	*
	transcript:ENSDART00000113679(+)	0.812	0.759	1.06983	*		transcript:ENSDART00000024615(+)	0.787	0.759	1.03689	*		transcript:ENSDART00000192988(+)	0.808	0.762	1.06037	*
	transcript:ENSDART00000090329(-)	0.789	0.757	1.04227	*		transcript:ENSDART00000108636(+)	0.835	0.789	1.0583	*		transcript:ENSDART00000136168(-)	0.769	0.751	1.02397	*
	transcript:ENSDART00000160883(-)	0.778	0.736	1.05707	*		transcript:ENSDART00000032184(-)	0.808	0.793	1.01892	*		transcript:ENSDART00000121966(+)	0.771	0.742	1.03908	*
	transcript:ENSDART00000114272(-)	0.819	0.774	1.05814	*		transcript:ENSDART00000113702(+)	0.804	0.754	1.06631	*		transcript:ENSDART00000173132(+)	0.841	0.769	1.09363	*
	transcript:ENSDART00000017142(-)	0.758	0.731	1.03694	*		transcript:ENSDART00000126916(+)	0.829	0.815	1.01718	*		transcript:ENSDART00000065467(+)	0.796	0.751	1.05992	*
	transcript:ENSDART00000011936(-)	0.823	0.754	1.09151	*		transcript:ENSDART00000165587(-)	0.863	0.83	1.03976	*		transcript:ENSDART00000140674(+)	0.79	0.748	1.05615	*
	transcript:ENSDART00000078984(+)	0.819	0.761	1.07622	*		transcript:ENSDART00000053622(+)	0.779	0.776	1.00387	*		transcript:ENSDART00000125158(+)	0.814	0.767	1.06128	*
	transcript:ENSDART00000052660(+)	0.817	0.778	1.05013	*		transcript:ENSDART00000137880(+)	0.73	0.729	1.00137	*		transcript:ENSDART00000162030(+)	0.798	0.746	1.06971	*
	transcript:ENSDART00000078790(-)	0.792	0.745	1.06309	*		transcript:ENSDART00000165371(-)	0.844	0.778	1.08483	*		transcript:ENSDART00000124875(+)	0.83	0.764	1.08639	*
	transcript:ENSDART00000103220(+)	0.843	0.754	1.11804	*		transcript:ENSDART00000037515(-)	0.796	0.757	1.05152	*		transcript:ENSDART00000113093(+)	0.795	0.759	1.04743	*
	transcript:ENSDART00000021092(+)	0.796	0.775	1.0271	*		transcript:ENSDART00000115136(+)	0.834	0.776	1.07474	*		transcript:ENSDART00000079480(-)	0.804	0.758	1.06069	*
	transcript:ENSDART00000046922(+)	0.806	0.778	1.03599	*		transcript:ENSDART00000004585(-)	0.844	0.774	1.09044	*		transcript:ENSDART00000129251(+)	0.804	0.755	1.0649	*
	transcript:ENSDART00000126274(-)	0.81	0.763	1.0616	*		transcript:ENSDART00000159253(-)	0.805	0.747	1.07764	*		transcript:ENSDART00000160883(-)	0.778	0.734	1.05995	*
	transcript:ENSDART00000058956(+)	0.813	0.787	1.03304	*		transcript:ENSDART00000137020(-)	0.834	0.79	1.0557	*		transcript:ENSDART00000131227(-)	0.805	0.767	1.04954	*
	transcript:ENSDART00000155217(+)	0.788	0.768	1.02604	*		transcript:ENSDART00000141324(+)	0.812	0.77	1.05455	*		transcript:ENSDART00000111912(-)	0.773	0.758	1.01979	*
	transcript:ENSDART00000156579(+)	0.77	0.761	1.01183	*		transcript:ENSDART00000172520(-)	0.778	0.742	1.04852	*		transcript:ENSDART00000191876(+)	0.854	0.765	1.11634	*
	transcript:ENSDART00000033211(+)	0.767	0.753	1.01859	*		transcript:ENSDART00000093402(+)	0.806	0.768	1.04948	*		transcript:ENSDART00000122212(-)	0.826	0.766	1.07833	*
	transcript:ENSDART00000105514(+)	0.818	0.776	1.05412	*		transcript:ENSDART00000132874(+)	0.78	0.777	1.00386	*		transcript:ENSDART00000185141(-)	0.817	0.749	1.09079	*
	transcript:ENSDART00000058943(-)	0.815	0.806	1.01117	*		transcript:ENSDART00000143941(-)	0.808	0.758	1.06596	*		transcript:ENSDART00000004031(+)	0.772	0.731	1.05609	*
	transcript:ENSDART00000058938(+)	0.829	0.792	1.04672	*		transcript:ENSDART00000092656(-)	0.809	0.766	1.05614	*		transcript:ENSDART00000006429(+)	0.799	0.74	1.07973	*
	transcript:ENSDART00000086375(-)	0.764	0.753	1.01461	*		transcript:ENSDART00000160482(+)	0.818	0.763	1.07208	*		transcript:ENSDART00000131582(-)	0.78	0.753	1.03586	*
	transcript:ENSDART00000077420(-)	0.81	0.771	1.05058	*		transcript:ENSDART00000104845(-)	0.798	0.742	1.07547	*		transcript:ENSDART00000078000(+)	0.814	0.76	1.07105	*
	transcript:ENSDART00000031304(-)	0.778	0.744	1.0457	*		transcript:ENSDART00000115058(+)	0.793	0.756	1.04894	*		transcript:ENSDART00000164757(+)	0.77	0.745	1.03356	*
	transcript:ENSDART00000114495(-)	0.801	0.758	1.05673	*		transcript:ENSDART00000112404(+)	0.804	0.753	1.06773	*		transcript:ENSDART00000103220(+)	0.843	0.751	1.1225	*
	transcript:ENSDART00000113534(+)	0.784	0.746	1.05094	*		transcript:ENSDART00000053380(+)	0.827	0.79	1.04684	*		transcript:ENSDART00000046922(+)	0.806	0.778	1.03599	*
	transcript:ENSDART00000159064(+)	0.792	0.736	1.07609	*		transcript:ENSDART00000025385(-)	0.827	0.782	1.05754	*		transcript:ENSDART00000058970(+)	0.773	0.739	1.04601	*
	transcript:ENSDART00000078124(+)	0.806	0.763	1.05636	*		transcript:ENSDART00000080897(-)	0.791	0.755	1.04768	*		transcript:ENSDART00000154319(-)	0.801	0.766	1.04569	*
	transcript:ENSDART00000078119(-)	0.782	0.764	1.02356	*		transcript:ENSDART00000043507(-)	0.743	0.755	0.984106	ns		transcript:ENSDART00000008326(-)	0.765	0.721	1.06103	*
	transcript:ENSDART00000147438(-)	0.79	0.765	1.03268	*		transcript:ENSDART00000104657(-)	0.807	0.787	1.02541	*		transcript:ENSDART00000058956(+)	0.813	0.788	1.03173	*
	transcript:ENSDART00000059013(+)	0.84	0.748	1.12299	*		transcript:ENSDART00000060442(+)	0.797	0.759	1.05007	*		transcript:ENSDART00000109459(+)	0.8	0.75	1.06667	*
	transcript:ENSDART00000027545(-)	0.8	0.769	1.04031	*		transcript:ENSDART00000052930(+)	0.834	0.763	1.09305	*		transcript:ENSDART00000155217(+)	0.788	0.766	1.02872	*
	transcript:ENSDART00000015688(+)	0.819	0.753	1.08765	*		transcript:ENSDART00000045245(-)	0.855	0.792	1.07955	*		transcript:ENSDART00000125838(+)	0.758	0.751	1.00932	*
	transcript:ENSDART00000078283(-)	0.801	0.745	1.07517	*		transcript:ENSDART00000053300(-)	0.774	0.751	1.03063	*		transcript:ENSDART00000033211(+)	0.767	0.749	1.02403	*
	transcript:ENSDART00000133398(+)	0.796	0.772	1.03109	*		transcript:ENSDART00000171795(-)	0.823	0.763	1.07864	*		transcript:ENSDART00000058938(+)	0.829	0.789	1.0507	*
	transcript:ENSDART00000005625(+)	0.815	0.764	1.06675	*		transcript:ENSDART00000053325(+)	0.826	0.738	1.11924	*		transcript:ENSDART00000114528(+)	0.796	0.754	1.0557	*
	transcript:ENSDART00000059035(+)	0.815	0.756	1.07804	*		transcript:ENSDART00000163179(-)	0.782	0.752	1.03989	*		transcript:ENSDART00000077484(+)	0.773	0.752	1.02793	*
	transcript:ENSDART00000149306(+)	0.819	0.772	1.06088	*		transcript:ENSDART00000104933(-)	0.783	0.768	1.01953	*		transcript:ENSDART00000114495(-)	0.801	0.757	1.05812	*
	transcript:ENSDART00000059053(-)	0.764	0.764	1	ns		transcript:ENSDART00000188065(+)	0.796	0.754	1.0557	*		transcript:ENSDART00000139355(-)	0.796	0.754	1.0557	*
	transcript:ENSDART00000018235(+)	0.817	0.772	1.05829	*		transcript:ENSDART00000013865(+)	0.827	0.764	1.08246	*		transcript:ENSDART00000142056(-)	0.818	0.761	1.0749	*
	transcript:ENSDART00000146525(+)	0.817	0.746	1.09517	*		transcript:ENSDART00000165033(+)	0.824	0.777	1.06049	*		transcript:ENSDART00000041787(+)	0.8	0.77	1.03896	*
	transcript:ENSDART00000150184(+)	0.814	0.784	1.03827	*		transcript:ENSDART00000131319(+)	0.805	0.751	1.0719	*		transcript:ENSDART00000159064(+)	0.792	0.736	1.07609	*
	transcript:ENSDART00000004284(-)	0.801	0.766	1.04569	*		transcript:ENSDART00000012352(-)	0.8	0.768	1.04167	*		transcript:ENSDART00000027545(-)	0.8	0.768	1.04167	*
	transcript:ENSDART00000103054(+)	0.795	0.75	1.06	*		transcript:ENSDART00000016135(-)	0.775	0.755	1.02649	*		transcript:ENSDART00000133398(+)	0.796	0.767	1.03781	*
	transcript:ENSDART00000000198(+)	0.803	0.77	1.04286	*		transcript:ENSDART00000151693(+)	0.81	0.746	1.08579	*		transcript:ENSDART00000078297(-)	0.769	0.75	1.02533	*
	transcript:ENSDART00000109505(+)	0.781	0.755	1.03444	*		transcript:ENSDART00000038942(+)	0.79	0.75	1.05333	*		transcript:ENSDART00000005625(+)	0.815	0.762	1.06955	*
	transcript:ENSDART00000018504(-)	0.818	0.763	1.07208	*		transcript:ENSDART00000090476(+)	0.806	0.758	1.06332	*		transcript:ENSDART00000059035(+)	0.815	0.752	1.08378	*
	transcript:ENSDART00000058785(+)	0.817	0.773	1.05692	*		transcript:ENSDART00000079842(-)	0.83	0.74	1.12162	*		transcript:ENSDART00000109450(+)	0.782	0.746	1.04826	*
	transcript:ENSDART00000085761(-)	0.797	0.743	1.07268	*		transcript:ENSDART00000100420(+)	0.817	0.746	1.09517	*		transcript:ENSDART00000122433(+)	0.771	0.741	1.04049	*
	transcript:ENSDART00000047570(+)	0.778	0.759	1.02503	*		transcript:ENSDART00000090081(+)	0.816	0.752	1.08511	*		transcript:ENSDART00000146525(+)	0.817	0.742	1.10108	*
	transcript:ENSDART00000039109(+)	0.826	0.782	1.05627	*		transcript:ENSDART00000132209(+)	0.819	0.751	1.09055	*		transcript:ENSDART00000148405(-)	0.809	0.762	1.06168	*
	transcript:ENSDART00000137029(+)	0.829	0.761	1.08936	*		transcript:ENSDART00000058513(-)	0.792	0.763	1.03801	*		transcript:ENSDART00000103054(+)	0.795	0.746	1.06568	*
	transcript:ENSDART00000171454(+)	0.788	0.743	1.06057	*		transcript:ENSDART00000052393(-)	0.799	0.756	1.05688	*		transcript:ENSDART00000058496(+)	0.793	0.737	1.07598	*
	transcript:ENSDART00000084009(+)	0.773	0.756	1.02249	*		transcript:ENSDART00000089836(+)	0.82	0.768	1.06771	*		transcript:ENSDART00000039109(+)	0.826	0.779	1.06033	*
	transcript:ENSDART00000161807(+)	0.819	0.773	1.05951	*		transcript:ENSDART00000193811(-)	0.796	0.749	1.06275	*		transcript:ENSDART00000084009(+)	0.773	0.756	1.02249	*
	transcript:ENSDART00000166302(+)	0.737	0.733	1.00546	*		transcript:ENSDART00000176885(-)	0.788	0.734	1.07357	*		transcript:ENSDART00000159969(+)	0.786	0.754	1.04244	*
	transcript:ENSDART00000054026(-)	0.792	0.738	1.07317	*		transcript:ENSDART00000052352(+)	0.784	0.775	1.01161	*		transcript:ENSDART00000112165(+)	0.81	0.769	1.05332	*
	transcript:ENSDART00000054020(-)	0.775	0.752	1.03059	*		transcript:ENSDART00000079104(-)	0.791	0.733	1.07913	*		transcript:ENSDART00000031895(-)	0.783	0.778	1.00643	*
	transcript:ENSDART00000162411(+)	0.809	0.766	1.05614	*		transcript:ENSDART00000021396(+)	0.846	0.77	1.0987	*		transcript:ENSDART00000102482(+)	0.78	0.747	1.04418	*
	transcript:ENSDART00000190427(-)	0.804	0.768	1.04688	*		transcript:ENSDART00000073704(+)	0.819	0.759	1.07905	*		transcript:ENSDART00000058546(-)	0.837	0.769	1.08843	*
	transcript:ENSDART00000132087(+)	0.781	0.754	1.03581	*		transcript:ENSDART00000136289(+)	0.799	0.753	1.06109	*		transcript:ENSDART00000058550(-)	0.814	0.763	1.06684	*
	transcript:ENSDART00000131694(+)	0.805	0.769	1.04681	*		transcript:ENSDART00000052185(+)	0.778	0.749	1.03872	*		transcript:ENSDART00000191330(-)	0.816	0.762	1.07087	*
	transcript:ENSDART00000031895(-)	0.783	0.779	1.00513	*		transcript:ENSDART00000113797(-)	0.827	0.794	1.04156	*		transcript:ENSDART00000039832(-)	0.856	0.796	1.07538	*
	transcript:ENSDART00000084381(+)	0.812	0.762	1.06562	*		transcript:ENSDART00000052090(-)	0.806	0.773	1.04269	*		transcript:ENSDART00000134732(+)	0.768	0.77	0.997403	ns
	transcript:ENSDART00000058550(-)	0.814	0.765	1.06405	*		transcript:ENSDART00000052104(-)	0.805	0.767	1.04954	*		transcript:ENSDART00000145956(-)	0.779	0.73	1.06712	*
	transcript:ENSDART00000191330(-)	0.816	0.765	1.06667	*		transcript:ENSDART00000020301(-)	0.809	0.761	1.06307	*		transcript:ENSDART00000058620(-)	0.782	0.764	1.02356	*
	transcript:ENSDART00000134732(+)	0.768	0.771	0.996109	ns		transcript:ENSDART00000157815(-)	0.828	0.779	1.0629	*		transcript:ENSDART00000038748(-)	0.839	0.797	1.0527	*
	transcript:ENSDART00000075718(-)	0.783	0.758	1.03298	*		transcript:ENSDART00000051749(+)	0.853	0.787	1.08386	*		transcript:ENSDART00000084715(-)	0.79	0.744	1.06183	*
	transcript:ENSDART00000145956(-)	0.779	0.73	1.06712	*		transcript:ENSDART00000146394(-)	0.8	0.742	1.07817	*		transcript:ENSDART00000023452(+)	0.806	0.758	1.06332	*
	transcript:ENSDART00000138798(-)	0.808	0.762	1.06037	*		transcript:ENSDART00000066712(-)	0.801	0.765	1.04706	*		transcript:ENSDART00000112879(-)	0.791	0.764	1.03534	*
	transcript:ENSDART00000034078(-)	0.845	0.763	1.10747	*		transcript:ENSDART00000146641(-)	0.753	0.743	1.01346	*		transcript:ENSDART00000017966(-)	0.82	0.732	1.12022	*
	transcript:ENSDART00000058620(-)	0.782	0.764	1.02356	*		transcript:ENSDART00000140926(+)	0.823	0.772	1.06606	*		transcript:ENSDART00000025877(-)	0.784	0.75	1.04533	*
	transcript:ENSDART00000084715(-)	0.79	0.748	1.05615	*		transcript:ENSDART00000087055(-)	0.835	0.772	1.08161	*		transcript:ENSDART00000085282(+)	0.793	0.759	1.0448	*
	transcript:ENSDART00000076030(-)	0.813	0.746	1.08981	*		transcript:ENSDART00000151605(+)	0.816	0.744	1.09677	*		transcript:ENSDART00000156921(-)	0.798	0.755	1.05695	*
	transcript:ENSDART00000109259(-)	0.838	0.767	1.09257	*		transcript:ENSDART00000102583(-)	0.768	0.736	1.04348	*		transcript:ENSDART00000041811(+)	0.817	0.764	1.06937	*
	transcript:ENSDART00000021145(-)	0.779	0.76	1.025	*		transcript:ENSDART00000136873(+)	0.811	0.754	1.0756	*		transcript:ENSDART00000163180(-)	0.778	0.726	1.07163	*
	transcript:ENSDART00000025877(-)	0.784	0.75	1.04533	*		transcript:ENSDART00000135164(+)	0.81	0.757	1.07001	*		transcript:ENSDART00000074919(+)	0.789	0.743	1.06191	*
	transcript:ENSDART00000015139(-)	0.826	0.785	1.05223	*		transcript:ENSDART00000015632(+)	0.798	0.75	1.064	*		transcript:ENSDART00000032309(+)	0.79	0.755	1.04636	*
	transcript:ENSDART00000018253(+)	0.809	0.774	1.04522	*		transcript:ENSDART00000006344(+)	0.845	0.755	1.11921	*		transcript:ENSDART00000159902(+)	0.813	0.779	1.04365	*
	transcript:ENSDART00000041811(+)	0.817	0.764	1.06937	*		transcript:ENSDART00000135599(+)	0.791	0.756	1.0463	*		transcript:ENSDART00000148709(+)	0.843	0.774	1.08915	*
	transcript:ENSDART00000132154(-)	0.818	0.779	1.05006	*		transcript:ENSDART00000178772(-)	0.818	0.775	1.05548	*		transcript:ENSDART00000083777(-)	0.839	0.775	1.08258	*
	transcript:ENSDART00000163180(-)	0.778	0.73	1.06575	*		transcript:ENSDART00000161826(+)	0.802	0.757	1.05945	*		transcript:ENSDART00000156255(-)	0.811	0.772	1.05052	*
	transcript:ENSDART00000074919(+)	0.789	0.746	1.05764	*		transcript:ENSDART00000170601(-)	0.767	0.741	1.03509	*		transcript:ENSDART00000058290(+)	0.824	0.76	1.08421	*
	transcript:ENSDART00000169697(-)	0.823	0.768	1.07161	*		transcript:ENSDART00000158032(+)	0.824	0.764	1.07853	*		transcript:ENSDART00000169022(+)	0.905	0.814	1.11179	*
	transcript:ENSDART00000074575(-)	0.857	0.798	1.07393	*		transcript:ENSDART00000170505(+)	0.794	0.761	1.04336	*		transcript:ENSDART00000175435(-)	0.858	0.786	1.0916	*
	transcript:ENSDART00000165408(-)	0.766	0.731	1.04788	*		transcript:ENSDART00000141437(-)	0.815	0.762	1.06955	*		transcript:ENSDART00000056101(-)	0.833	0.764	1.09031	*
	transcript:ENSDART00000153959(-)	0.836	0.791	1.05689	*		transcript:ENSDART00000111108(-)	0.857	0.786	1.09033	*		transcript:ENSDART00000010792(+)	0.833	0.787	1.05845	*
	transcript:ENSDART00000056101(-)	0.833	0.764	1.09031	*		transcript:ENSDART00000182262(+)	0.849	0.797	1.06524	*		transcript:ENSDART00000083534(+)	0.786	0.778	1.01028	*
	transcript:ENSDART00000163151(+)	0.793	0.75	1.05733	*		transcript:ENSDART00000181330(+)	0.82	0.78	1.05128	*		transcript:ENSDART00000155929(+)	0.796	0.768	1.03646	*
	transcript:ENSDART00000009256(-)	0.823	0.784	1.04974	*		transcript:ENSDART00000082083(+)	0.821	0.796	1.03141	*		transcript:ENSDART00000190113(-)	0.857	0.785	1.09172	*
	transcript:ENSDART00000043403(+)	0.82	0.77	1.06494	*		transcript:ENSDART00000114431(-)	0.809	0.747	1.083	*		transcript:ENSDART00000043403(+)	0.82	0.766	1.0705	*
	transcript:ENSDART00000083713(-)	0.856	0.8	1.07	*		transcript:ENSDART00000126566(-)	0.765	0.739	1.03518	*		transcript:ENSDART00000083713(-)	0.856	0.799	1.07134	*
	transcript:ENSDART00000101207(-)	0.854	0.775	1.10194	*		transcript:ENSDART00000124032(-)	0.808	0.78	1.0359	*		transcript:ENSDART00000157641(+)	0.83	0.782	1.06138	*
	transcript:ENSDART00000157641(+)	0.83	0.784	1.05867	*		transcript:ENSDART00000109319(-)	0.804	0.765	1.05098	*		transcript:ENSDART00000156533(-)	0.82	0.786	1.04326	*
	transcript:ENSDART00000126646(+)	0.854	0.779	1.09628	*		transcript:ENSDART00000144699(-)	0.828	0.767	1.07953	*		transcript:ENSDART00000170074(+)	0.837	0.78	1.07308	*
	transcript:ENSDART00000030658(-)	0.746	0.729	1.02332	*		transcript:ENSDART00000158335(-)	0.814	0.769	1.05852	*		transcript:ENSDART00000161130(-)	0.844	0.77	1.0961	*
	transcript:ENSDART00000161130(-)	0.844	0.773	1.09185	*		transcript:ENSDART00000063384(-)	0.814	0.75	1.08533	*		transcript:ENSDART00000172408(-)	0.801	0.758	1.05673	*
	transcript:ENSDART00000158837(-)	0.875	0.823	1.06318	*		transcript:ENSDART00000154167(+)	0.778	0.743	1.04711	*		transcript:ENSDART00000158159(+)	0.841	0.779	1.07959	*
	transcript:ENSDART00000112183(+)	0.805	0.765	1.05229	*		transcript:ENSDART00000100924(-)	0.837	0.8	1.04625	*		transcript:ENSDART00000165143(+)	0.862	0.815	1.05767	*
	transcript:ENSDART00000191959(+)	0.792	0.803	0.986301	ns		transcript:ENSDART00000145219(+)	0.781	0.744	1.04973	*		transcript:ENSDART00000163431(-)	0.855	0.784	1.09056	*
	transcript:ENSDART00000186048(-)	0.805	0.778	1.0347	*		transcript:ENSDART00000053868(+)	0.803	0.751	1.06924	*		transcript:ENSDART00000161202(-)	0.83	0.768	1.08073	*
	transcript:ENSDART00000193675(+)	0.806	0.772	1.04404	*		transcript:ENSDART00000081633(-)	0.813	0.77	1.05584	*		transcript:ENSDART00000183177(+)	0.844	0.765	1.10327	*
	transcript:ENSDART00000013506(-)	0.798	0.735	1.08571	*		transcript:ENSDART00000050597(+)	0.8	0.774	1.03359	*		transcript:ENSDART00000186048(-)	0.805	0.777	1.03604	*
	transcript:ENSDART00000055379(-)	0.771	0.744	1.03629	*		transcript:ENSDART00000092116(-)	0.818	0.761	1.0749	*		transcript:ENSDART00000128797(-)	0.81	0.74	1.09459	*
	transcript:ENSDART00000055385(+)	0.808	0.766	1.05483	*		transcript:ENSDART00000092078(-)	0.813	0.753	1.07968	*		transcript:ENSDART00000176354(+)	0.786	0.762	1.0315	*
	transcript:ENSDART00000064313(+)	0.856	0.776	1.10309	*		transcript:ENSDART00000130781(+)	0.805	0.755	1.06623	*		transcript:ENSDART00000055379(-)	0.771	0.74	1.04189	*
	transcript:ENSDART00000156637(+)	0.792	0.761	1.04074	*		transcript:ENSDART00000146360(-)	0.826	0.76	1.08684	*		transcript:ENSDART00000064657(-)	0.807	0.782	1.03197	*
	transcript:ENSDART00000064657(-)	0.807	0.784	1.02934	*		transcript:ENSDART00000123103(-)	0.798	0.773	1.03234	*		transcript:ENSDART00000064655(-)	0.783	0.761	1.02891	*
	transcript:ENSDART00000192714(-)	0.782	0.729	1.0727	*		transcript:ENSDART00000004398(-)	0.767	0.755	1.01589	*		transcript:ENSDART00000037541(-)	0.796	0.749	1.06275	*
	transcript:ENSDART00000021942(-)	0.839	0.788	1.06472	*		transcript:ENSDART00000056899(-)	0.763	0.775	0.984516	ns		transcript:ENSDART00000156078(-)	0.778	0.759	1.02503	*
	transcript:ENSDART00000148463(-)	0.796	0.776	1.02577	*		transcript:ENSDART00000097732(-)	0.823	0.773	1.06468	*		transcript:ENSDART00000160156(+)	0.818	0.757	1.08058	*
	transcript:ENSDART00000092209(-)	0.795	0.763	1.04194	*		transcript:ENSDART00000016369(-)	0.812	0.776	1.04639	*		transcript:ENSDART00000193989(+)	0.815	0.768	1.0612	*
	transcript:ENSDART00000160156(+)	0.818	0.757	1.08058	*		transcript:ENSDART00000081094(+)	0.795	0.737	1.0787	*		transcript:ENSDART00000051527(+)	0.787	0.753	1.04515	*
	transcript:ENSDART00000051527(+)	0.787	0.755	1.04238	*		transcript:ENSDART00000187036(-)	0.821	0.753	1.09031	*		transcript:ENSDART00000015418(-)	0.76	0.765	0.993464	ns
	transcript:ENSDART00000015418(-)	0.76	0.769	0.988296	ns		transcript:ENSDART00000024418(-)	0.772	0.727	1.0619	*		transcript:ENSDART00000130975(+)	0.888	0.795	1.11698	*
	transcript:ENSDART00000139918(+)	0.794	0.754	1.05305	*		transcript:ENSDART00000139050(-)	0.797	0.756	1.05423	*		transcript:ENSDART00000013170(+)	0.798	0.751	1.06258	*
	transcript:ENSDART00000022874(-)	0.814	0.775	1.05032	*		transcript:ENSDART00000144801(-)	0.805	0.752	1.07048	*		transcript:ENSDART00000155329(+)	0.815	0.762	1.06955	*
	transcript:ENSDART00000159598(-)	0.805	0.757	1.06341	*		transcript:ENSDART00000134135(+)	0.739	0.725	1.01931	*		transcript:ENSDART00000155545(-)	0.781	0.735	1.06259	*
	transcript:ENSDART00000039438(-)	0.796	0.747	1.0656	*		transcript:ENSDART00000022356(+)	0.767	0.75	1.02267	*		transcript:ENSDART00000003418(-)	0.778	0.762	1.021	*
	transcript:ENSDART00000133710(-)	0.815	0.766	1.06397	*		transcript:ENSDART00000165374(-)	0.814	0.755	1.07815	*		transcript:ENSDART00000179686(+)	0.812	0.758	1.07124	*
	transcript:ENSDART00000052439(+)	0.792	0.756	1.04762	*		transcript:ENSDART00000022765(+)	0.791	0.774	1.02196	*		transcript:ENSDART00000159598(-)	0.805	0.756	1.06481	*
	transcript:ENSDART00000154338(+)	0.735	0.724	1.01519	*		transcript:ENSDART00000139633(+)	0.851	0.796	1.0691	*		transcript:ENSDART00000012670(+)	0.8	0.767	1.04302	*
	transcript:ENSDART00000156928(-)	0.817	0.787	1.03812	*		transcript:ENSDART00000135417(-)	0.799	0.774	1.0323	*		transcript:ENSDART00000024726(-)	0.75	0.745	1.00671	*
	transcript:ENSDART00000123350(+)	0.804	0.77	1.04416	*		transcript:ENSDART00000079518(+)	0.805	0.77	1.04545	*		transcript:ENSDART00000154281(-)	0.762	0.751	1.01465	*
	transcript:ENSDART00000064083(+)	0.826	0.777	1.06306	*		transcript:ENSDART00000003940(-)	0.808	0.762	1.06037	*		transcript:ENSDART00000105064(-)	0.77	0.731	1.05335	*
	transcript:ENSDART00000168926(+)	0.815	0.751	1.08522	*		transcript:ENSDART00000163172(+)	0.816	0.788	1.03553	*		transcript:ENSDART00000133710(-)	0.815	0.762	1.06955	*
	transcript:ENSDART00000112389(+)	0.808	0.759	1.06456	*		transcript:ENSDART00000185179(+)	0.793	0.76	1.04342	*		transcript:ENSDART00000039165(-)	0.747	0.744	1.00403	*
	transcript:ENSDART00000123147(-)	0.821	0.786	1.04453	*		transcript:ENSDART00000056963(-)	0.836	0.784	1.06633	*		transcript:ENSDART00000150232(-)	0.783	0.761	1.02891	*
	transcript:ENSDART00000135569(-)	0.82	0.757	1.08322	*		transcript:ENSDART00000099735(-)	0.816	0.783	1.04215	*		transcript:ENSDART00000002932(+)	0.824	0.792	1.0404	*
	transcript:ENSDART00000115335(-)	0.791	0.739	1.07037	*		transcript:ENSDART00000056921(+)	0.802	0.783	1.02427	*		transcript:ENSDART00000154181(+)	0.806	0.755	1.06755	*
	transcript:ENSDART00000110451(+)	0.805	0.751	1.0719	*		transcript:ENSDART00000020136(-)	0.837	0.764	1.09555	*		transcript:ENSDART00000154338(+)	0.735	0.722	1.01801	*
	transcript:ENSDART00000130955(-)	0.814	0.772	1.0544	*		transcript:ENSDART00000079131(-)	0.812	0.762	1.06562	*		transcript:ENSDART00000136059(+)	0.816	0.767	1.06389	*
	transcript:ENSDART00000087023(+)	0.806	0.756	1.06614	*		transcript:ENSDART00000024619(+)	0.768	0.73	1.05205	*		transcript:ENSDART00000150149(-)	0.8	0.763	1.04849	*
	transcript:ENSDART00000114927(+)	0.802	0.751	1.06791	*		transcript:ENSDART00000181691(-)	0.795	0.747	1.06426	*		transcript:ENSDART00000123845(-)	0.82	0.768	1.06771	*
	transcript:ENSDART00000139946(-)	0.788	0.742	1.06199	*		transcript:ENSDART00000139339(+)	0.781	0.749	1.04272	*		transcript:ENSDART00000045991(-)	0.822	0.773	1.06339	*
	transcript:ENSDART00000180532(-)	0.807	0.746	1.08177	*		transcript:ENSDART00000110922(+)	0.797	0.761	1.04731	*		transcript:ENSDART00000031547(+)	0.828	0.775	1.06839	*
	transcript:ENSDART00000134735(-)	0.797	0.764	1.04319	*		transcript:ENSDART00000089108(+)	0.828	0.764	1.08377	*		transcript:ENSDART00000157328(+)	0.804	0.744	1.08065	*
	transcript:ENSDART00000154196(-)	0.768	0.739	1.03924	*		transcript:ENSDART00000161407(+)	0.817	0.76	1.075	*		transcript:ENSDART00000122108(-)	0.787	0.755	1.04238	*
	transcript:ENSDART00000160281(-)	0.766	0.758	1.01055	*		transcript:ENSDART00000078634(+)	0.843	0.77	1.09481	*		transcript:ENSDART00000183053(+)	0.807	0.764	1.05628	*
	transcript:ENSDART00000123399(+)	0.791	0.76	1.04079	*		transcript:ENSDART00000017668(+)	0.806	0.749	1.0761	*		transcript:ENSDART00000156251(+)	0.822	0.771	1.06615	*
	transcript:ENSDART00000183169(+)	0.798	0.762	1.04724	*		transcript:ENSDART00000025120(-)	0.794	0.742	1.07008	*		transcript:ENSDART00000087023(+)	0.806	0.754	1.06897	*
	transcript:ENSDART00000006058(+)	0.834	0.761	1.09593	*		transcript:ENSDART00000003946(-)	0.837	0.772	1.0842	*		transcript:ENSDART00000186813(-)	0.804	0.783	1.02682	*
	transcript:ENSDART00000005784(-)	0.857	0.78	1.09872	*		transcript:ENSDART00000187490(-)	0.783	0.749	1.04539	*		transcript:ENSDART00000130080(-)	0.804	0.755	1.0649	*
	transcript:ENSDART00000076009(+)	0.8	0.752	1.06383	*		transcript:ENSDART00000087643(+)	0.802	0.775	1.03484	*		transcript:ENSDART00000127043(-)	0.8	0.76	1.05263	*
	transcript:ENSDART00000187935(+)	0.823	0.776	1.06057	*		transcript:ENSDART00000078305(+)	0.8	0.756	1.0582	*		transcript:ENSDART00000076265(+)	0.779	0.765	1.0183	*
	transcript:ENSDART00000025853(-)	0.828	0.781	1.06018	*		transcript:ENSDART00000014568(-)	0.819	0.753	1.08765	*		transcript:ENSDART00000076344(+)	0.802	0.759	1.05665	*
	transcript:ENSDART00000008532(+)	0.762	0.756	1.00794	*		transcript:ENSDART00000192645(+)	0.784	0.756	1.03704	*		transcript:ENSDART00000001444(-)	0.808	0.764	1.05759	*
	transcript:ENSDART00000149007(+)	0.79	0.752	1.05053	*		transcript:ENSDART00000131271(+)	0.821	0.775	1.05935	*		transcript:ENSDART00000104219(-)	0.793	0.766	1.03525	*
	transcript:ENSDART00000141177(-)	0.799	0.755	1.05828	*		transcript:ENSDART00000158844(-)	0.756	0.729	1.03704	*		transcript:ENSDART00000086201(-)	0.803	0.751	1.06924	*
	transcript:ENSDART00000075743(+)	0.838	0.769	1.08973	*		transcript:ENSDART00000020792(-)	0.807	0.773	1.04398	*		transcript:ENSDART00000149600(+)	0.783	0.74	1.05811	*
	transcript:ENSDART00000172260(+)	0.806	0.754	1.06897	*		transcript:ENSDART00000138050(+)	0.795	0.754	1.05438	*		transcript:ENSDART00000086511(-)	0.806	0.754	1.06897	*
	transcript:ENSDART00000010362(-)	0.8	0.736	1.08696	*		transcript:ENSDART00000019417(+)	0.823	0.779	1.05648	*		transcript:ENSDART00000077077(+)	0.721	0.71	1.01549	*
	transcript:ENSDART00000124715(-)	0.78	0.755	1.03311	*		transcript:ENSDART00000139871(+)	0.779	0.76	1.025	*		transcript:ENSDART00000086696(+)	0.784	0.771	1.01686	*
	transcript:ENSDART00000160049(+)	0.797	0.758	1.05145	*		transcript:ENSDART00000186387(+)	0.821	0.781	1.05122	*		transcript:ENSDART00000181587(-)	0.812	0.772	1.05181	*
	transcript:ENSDART00000055487(+)	0.809	0.757	1.06869	*		transcript:ENSDART00000056679(-)	0.79	0.749	1.05474	*		transcript:ENSDART00000076009(+)	0.8	0.749	1.06809	*
	transcript:ENSDART00000148786(-)	0.805	0.766	1.05091	*		transcript:ENSDART00000113498(-)	0.775	0.739	1.04871	*		transcript:ENSDART00000075978(+)	0.776	0.743	1.04441	*
	transcript:ENSDART00000075520(-)	0.82	0.76	1.07895	*		transcript:ENSDART00000109460(-)	0.77	0.762	1.0105	*		transcript:ENSDART00000103980(-)	0.85	0.793	1.07188	*
	transcript:ENSDART00000058793(+)	0.784	0.767	1.02216	*		transcript:ENSDART00000066789(+)	0.769	0.743	1.03499	*		transcript:ENSDART00000085481(+)	0.79	0.748	1.05615	*
	transcript:ENSDART00000183474(+)	0.785	0.748	1.04947	*		transcript:ENSDART00000146758(+)	0.783	0.76	1.03026	*		transcript:ENSDART00000149007(+)	0.79	0.751	1.05193	*
	transcript:ENSDART00000103397(+)	0.787	0.713	1.10379	*		transcript:ENSDART00000135293(-)	0.805	0.771	1.0441	*		transcript:ENSDART00000187996(+)	0.808	0.751	1.0759	*
	transcript:ENSDART00000024379(-)	0.805	0.755	1.06623	*		transcript:ENSDART00000109849(+)	0.783	0.748	1.04679	*		transcript:ENSDART00000149488(+)	0.821	0.77	1.06623	*
	transcript:ENSDART00000047857(-)	0.779	0.747	1.04284	*		transcript:ENSDART00000056666(+)	0.798	0.743	1.07402	*		transcript:ENSDART00000124715(-)	0.78	0.752	1.03723	*
	transcript:ENSDART00000075188(-)	0.841	0.792	1.06187	*		transcript:ENSDART00000134918(+)	0.817	0.748	1.09225	*		transcript:ENSDART00000055541(+)	0.829	0.771	1.07523	*
	transcript:ENSDART00000127374(+)	0.842	0.782	1.07673	*		transcript:ENSDART00000085976(+)	0.819	0.759	1.07905	*		transcript:ENSDART00000050399(-)	0.75	0.739	1.01488	*
	transcript:ENSDART00000166687(-)	0.803	0.768	1.04557	*		transcript:ENSDART00000169547(+)	0.821	0.765	1.0732	*		transcript:ENSDART00000055487(+)	0.809	0.757	1.06869	*
	transcript:ENSDART00000025229(+)	0.83	0.797	1.04141	*		transcript:ENSDART00000048277(+)	0.827	0.762	1.0853	*		transcript:ENSDART00000139980(-)	0.808	0.763	1.05898	*
	transcript:ENSDART00000084348(-)	0.8	0.77	1.03896	*		transcript:ENSDART00000004626(+)	0.857	0.813	1.05412	*		transcript:ENSDART00000136431(-)	0.797	0.767	1.03911	*
	transcript:ENSDART00000016614(+)	0.852	0.754	1.12997	*		transcript:ENSDART00000056522(-)	0.823	0.768	1.07161	*		transcript:ENSDART00000145738(+)	0.807	0.776	1.03995	*
	transcript:ENSDART00000158313(+)	0.826	0.776	1.06443	*		transcript:ENSDART00000146820(-)	0.81	0.761	1.06439	*		transcript:ENSDART00000049503(+)	0.807	0.769	1.04941	*
	transcript:ENSDART00000101091(+)	0.855	0.8	1.06875	*		transcript:ENSDART00000145896(-)	0.78	0.759	1.02767	*		transcript:ENSDART00000130311(+)	0.781	0.776	1.00644	*
	transcript:ENSDART00000129125(-)	0.836	0.789	1.05957	*		transcript:ENSDART00000146103(-)	0.836	0.775	1.07871	*		transcript:ENSDART00000113552(-)	0.809	0.768	1.05339	*
	transcript:ENSDART00000097163(+)	0.816	0.774	1.05426	*		transcript:ENSDART00000012191(-)	0.814	0.744	1.09409	*		transcript:ENSDART00000058793(+)	0.784	0.766	1.0235	*
	transcript:ENSDART00000151550(+)	0.867	0.799	1.08511	*		transcript:ENSDART00000039386(-)	0.828	0.782	1.05882	*		transcript:ENSDART00000103397(+)	0.787	0.712	1.10534	*
	transcript:ENSDART00000157434(+)	0.817	0.778	1.05013	*		transcript:ENSDART00000013676(-)	0.788	0.743	1.06057	*		transcript:ENSDART00000179706(+)	0.815	0.764	1.06675	*
	transcript:ENSDART00000171881(-)	0.855	0.774	1.10465	*		transcript:ENSDART00000146485(-)	0.765	0.743	1.02961	*		transcript:ENSDART00000127374(+)	0.842	0.782	1.07673	*
	transcript:ENSDART00000158255(+)	0.798	0.785	1.01656	*		transcript:ENSDART00000170171(-)	0.802	0.767	1.04563	*		transcript:ENSDART00000183220(+)	0.854	0.805	1.06087	*
	transcript:ENSDART00000162657(+)	0.845	0.756	1.11772	*		transcript:ENSDART00000127136(-)	0.811	0.766	1.05875	*		transcript:ENSDART00000125787(+)	0.826	0.787	1.04956	*
	transcript:ENSDART00000166382(+)	0.823	0.77	1.06883	*		transcript:ENSDART00000140159(-)	0.807	0.765	1.0549	*		transcript:ENSDART00000111389(-)	0.816	0.765	1.06667	*
	transcript:ENSDART00000164724(+)	0.839	0.781	1.07426	*		transcript:ENSDART00000160077(+)	0.811	0.76	1.06711	*		transcript:ENSDART00000103350(-)	0.811	0.761	1.0657	*
	transcript:ENSDART00000170260(-)	0.787	0.785	1.00255	*		transcript:ENSDART00000156310(+)	0.806	0.743	1.08479	*		transcript:ENSDART00000053422(+)	0.824	0.765	1.07712	*
	transcript:ENSDART00000168842(-)	0.805	0.768	1.04818	*		transcript:ENSDART00000113232(+)	0.795	0.74	1.07432	*		transcript:ENSDART00000190302(+)	0.844	0.799	1.05632	*
	transcript:ENSDART00000082506(-)	0.821	0.787	1.0432	*		transcript:ENSDART00000075080(-)	0.831	0.787	1.05591	*		transcript:ENSDART00000101091(+)	0.855	0.797	1.07277	*
	transcript:ENSDART00000167035(+)	0.815	0.793	1.02774	*		transcript:ENSDART00000171301(-)	0.772	0.761	1.01445	*		transcript:ENSDART00000157709(-)	0.869	0.78	1.1141	*
	transcript:ENSDART00000151727(-)	0.831	0.765	1.08627	*		transcript:ENSDART00000044411(-)	0.852	0.803	1.06102	*		transcript:ENSDART00000188914(-)	0.825	0.781	1.05634	*
	transcript:ENSDART00000177784(+)	0.815	0.776	1.05026	*		transcript:ENSDART00000097755(-)	0.796	0.793	1.00378	*		transcript:ENSDART00000136693(-)	0.846	0.772	1.09585	*
	transcript:ENSDART00000092752(+)	0.816	0.765	1.06667	*		transcript:ENSDART00000168160(-)	0.83	0.774	1.07235	*		transcript:ENSDART00000164374(-)	0.82	0.764	1.0733	*
	transcript:ENSDART00000149350(+)	0.843	0.778	1.08355	*		transcript:ENSDART00000168497(+)	0.887	0.78	1.13718	*		transcript:ENSDART00000171402(-)	0.808	0.757	1.06737	*
	transcript:ENSDART00000110892(+)	0.774	0.767	1.00913	*		transcript:ENSDART00000037279(+)	0.834	0.77	1.08312	*		transcript:ENSDART00000186516(-)	0.795	0.762	1.04331	*
	transcript:ENSDART00000127138(-)	0.814	0.793	1.02648	*		transcript:ENSDART00000129277(-)	0.816	0.772	1.05699	*		transcript:ENSDART00000190328(+)	0.781	0.742	1.05256	*
	transcript:ENSDART00000127397(-)	0.79	0.744	1.06183	*		transcript:ENSDART00000026794(+)	0.819	0.787	1.04066	*		transcript:ENSDART00000164724(+)	0.839	0.78	1.07564	*
	transcript:ENSDART00000081143(-)	0.773	0.749	1.03204	*		transcript:ENSDART00000168166(+)	0.843	0.785	1.07389	*		transcript:ENSDART00000157819(+)	0.802	0.75	1.06933	*
	transcript:ENSDART00000034817(-)	0.817	0.785	1.04076	*		transcript:ENSDART00000135066(+)	0.841	0.795	1.05786	*		transcript:ENSDART00000082506(-)	0.821	0.785	1.04586	*
	transcript:ENSDART00000130343(-)	0.803	0.779	1.03081	*		transcript:ENSDART00000104725(-)	0.835	0.788	1.05964	*		transcript:ENSDART00000007797(+)	0.792	0.744	1.06452	*
	transcript:ENSDART00000032151(+)	0.839	0.795	1.05535	*		transcript:ENSDART00000043218(-)	0.834	0.766	1.08877	*		transcript:ENSDART00000177784(+)	0.815	0.774	1.05297	*
	transcript:ENSDART00000010821(+)	0.798	0.752	1.06117	*		transcript:ENSDART00000027119(-)	0.838	0.784	1.06888	*		transcript:ENSDART00000149350(+)	0.843	0.776	1.08634	*
	transcript:ENSDART00000008035(-)	0.783	0.739	1.05954	*		transcript:ENSDART00000112053(-)	0.808	0.783	1.03193	*		transcript:ENSDART00000142755(+)	0.797	0.753	1.05843	*
	transcript:ENSDART00000014188(+)	0.758	0.746	1.01609	*		transcript:ENSDART00000113132(+)	0.805	0.759	1.06061	*		transcript:ENSDART00000127138(-)	0.814	0.79	1.03038	*
	transcript:ENSDART00000090608(+)	0.795	0.769	1.03381	*		transcript:ENSDART00000053870(-)	0.779	0.754	1.03316	*		transcript:ENSDART00000124709(-)	0.77	0.769	1.0013	*
	transcript:ENSDART00000165079(+)	0.802	0.782	1.02558	*		transcript:ENSDART00000164274(-)	0.804	0.757	1.06209	*		transcript:ENSDART00000092053(+)	0.778	0.762	1.021	*
	transcript:ENSDART00000079695(+)	0.798	0.761	1.04862	*		transcript:ENSDART00000142518(+)	0.82	0.768	1.06771	*		transcript:ENSDART00000032151(+)	0.839	0.794	1.05668	*
	transcript:ENSDART00000090413(-)	0.73	0.737	0.990502	ns		transcript:ENSDART00000168103(-)	0.832	0.776	1.07216	*		transcript:ENSDART00000061435(-)	0.875	0.757	1.15588	*
	transcript:ENSDART00000023721(-)	0.781	0.749	1.04272	*		transcript:ENSDART00000077095(-)	0.814	0.765	1.06405	*		transcript:ENSDART00000168639(+)	0.812	0.761	1.06702	*
	transcript:ENSDART00000163449(-)	0.825	0.779	1.05905	*		transcript:ENSDART00000100060(-)	0.801	0.754	1.06233	*		transcript:ENSDART00000111333(-)	0.756	0.747	1.01205	*
	transcript:ENSDART00000004692(-)	0.881	0.794	1.10957	*		transcript:ENSDART00000083898(-)	0.79	0.772	1.02332	*		transcript:ENSDART00000157834(-)	0.809	0.743	1.08883	*
	transcript:ENSDART00000193226(+)	0.805	0.769	1.04681	*		transcript:ENSDART00000188495(-)	0.815	0.76	1.07237	*		transcript:ENSDART00000159274(-)	0.832	0.752	1.10638	*
	transcript:ENSDART00000140781(+)	0.786	0.747	1.05221	*		transcript:ENSDART00000064140(-)	0.793	0.75	1.05733	*		transcript:ENSDART00000025107(+)	0.823	0.763	1.07864	*
	transcript:ENSDART00000064080(+)	0.769	0.75	1.02533	*		transcript:ENSDART00000142999(+)	0.774	0.757	1.02246	*		transcript:ENSDART00000090413(-)	0.73	0.734	0.99455	ns
	transcript:ENSDART00000033746(-)	0.803	0.763	1.05242	*		transcript:ENSDART00000080224(+)	0.81	0.764	1.06021	*		transcript:ENSDART00000187911(+)	0.818	0.779	1.05006	*
	transcript:ENSDART00000028033(-)	0.801	0.786	1.01908	*		transcript:ENSDART00000181842(+)	0.809	0.774	1.04522	*		transcript:ENSDART00000136172(+)	0.799	0.76	1.05132	*
	transcript:ENSDART00000165660(+)	0.794	0.748	1.0615	*		transcript:ENSDART00000021550(-)	0.808	0.771	1.04799	*		transcript:ENSDART00000064080(+)	0.769	0.749	1.0267	*
	transcript:ENSDART00000015079(-)	0.79	0.744	1.06183	*		transcript:ENSDART00000015479(-)	0.82	0.762	1.07612	*		transcript:ENSDART00000177669(+)	0.797	0.762	1.04593	*
	transcript:ENSDART00000021880(-)	0.842	0.784	1.07398	*		transcript:ENSDART00000035447(+)	0.828	0.77	1.07532	*		transcript:ENSDART00000026866(+)	0.81	0.761	1.06439	*
	transcript:ENSDART00000012018(-)	0.854	0.77	1.10909	*		transcript:ENSDART00000057819(-)	0.796	0.758	1.05013	*		transcript:ENSDART00000170982(-)	0.795	0.768	1.03516	*
	transcript:ENSDART00000059360(-)	0.826	0.765	1.07974	*		transcript:ENSDART00000042376(-)	0.806	0.761	1.05913	*		transcript:ENSDART00000141023(-)	0.754	0.743	1.0148	*
	transcript:ENSDART00000122377(+)	0.813	0.766	1.06136	*		transcript:ENSDART00000165224(+)	0.805	0.753	1.06906	*		transcript:ENSDART00000098889(-)	0.795	0.74	1.07432	*
	transcript:ENSDART00000012164(+)	0.812	0.766	1.06005	*		transcript:ENSDART00000047624(-)	0.796	0.742	1.07278	*		transcript:ENSDART00000026767(-)	0.816	0.785	1.03949	*
	transcript:ENSDART00000169916(-)	0.811	0.76	1.06711	*		transcript:ENSDART00000142721(-)	0.803	0.77	1.04286	*		transcript:ENSDART00000087382(-)	0.789	0.748	1.05481	*
	transcript:ENSDART00000018625(+)	0.805	0.789	1.02028	*		transcript:ENSDART00000123222(-)	0.81	0.762	1.06299	*		transcript:ENSDART00000166935(-)	0.825	0.77	1.07143	*
	transcript:ENSDART00000016271(+)	0.805	0.737	1.09227	*		transcript:ENSDART00000043316(-)	0.808	0.766	1.05483	*		transcript:ENSDART00000086952(+)	0.817	0.771	1.05966	*
	transcript:ENSDART00000086823(-)	0.841	0.777	1.08237	*		transcript:ENSDART00000018049(-)	0.776	0.764	1.01571	*		transcript:ENSDART00000144271(+)	0.756	0.72	1.05	*
	transcript:ENSDART00000097328(+)	0.834	0.78	1.06923	*		transcript:ENSDART00000143555(+)	0.771	0.731	1.05472	*		transcript:ENSDART00000018625(+)	0.805	0.786	1.02417	*
	transcript:ENSDART00000077251(+)	0.837	0.762	1.09843	*		transcript:ENSDART00000121585(+)	0.801	0.749	1.06943	*		transcript:ENSDART00000131510(+)	0.77	0.776	0.992268	ns
	transcript:ENSDART00000151351(+)	0.796	0.748	1.06417	*		transcript:ENSDART00000177333(-)	0.818	0.771	1.06096	*		transcript:ENSDART00000097328(+)	0.834	0.778	1.07198	*
	transcript:ENSDART00000109948(+)	0.783	0.749	1.04539	*		transcript:ENSDART00000190888(+)	0.777	0.753	1.03187	*		transcript:ENSDART00000081025(-)	0.796	0.744	1.06989	*
	transcript:ENSDART00000027772(-)	0.827	0.784	1.05485	*		transcript:ENSDART00000024595(+)	0.814	0.781	1.04225	*		transcript:ENSDART00000077251(+)	0.837	0.76	1.10132	*
	transcript:ENSDART00000018163(-)	0.82	0.768	1.06771	*		transcript:ENSDART00000020710(-)	0.807	0.757	1.06605	*		transcript:ENSDART00000151351(+)	0.796	0.747	1.0656	*
	transcript:ENSDART00000158517(-)	0.845	0.788	1.07234	*		transcript:ENSDART00000103355(+)	0.826	0.778	1.0617	*		transcript:ENSDART00000024615(+)	0.787	0.76	1.03553	*
	transcript:ENSDART00000008696(-)	0.842	0.8	1.0525	*		transcript:ENSDART00000049462(-)	0.802	0.771	1.04021	*		transcript:ENSDART00000108636(+)	0.835	0.788	1.05964	*
	transcript:ENSDART00000114284(+)	0.784	0.764	1.02618	*		transcript:ENSDART00000134564(-)	0.837	0.769	1.08843	*		transcript:ENSDART00000126916(+)	0.829	0.815	1.01718	*
	transcript:ENSDART00000136361(+)	0.819	0.764	1.07199	*		transcript:ENSDART00000153082(-)	0.803	0.744	1.0793	*		transcript:ENSDART00000160206(+)	0.844	0.839	1.00596	*
	transcript:ENSDART00000127985(-)	0.866	0.796	1.08794	*		transcript:ENSDART00000148278(-)	0.801	0.756	1.05952	*		transcript:ENSDART00000169773(-)	0.852	0.788	1.08122	*
	transcript:ENSDART00000062518(+)	0.842	0.789	1.06717	*		transcript:ENSDART00000006778(-)	0.758	0.724	1.04696	*		transcript:ENSDART00000008696(-)	0.842	0.798	1.05514	*
	transcript:ENSDART00000146554(+)	0.823	0.756	1.08862	*		transcript:ENSDART00000026273(+)	0.766	0.76	1.00789	*		transcript:ENSDART00000158768(+)	0.856	0.798	1.07268	*
	transcript:ENSDART00000113368(+)	0.84	0.786	1.0687	*		transcript:ENSDART00000192449(+)	0.773	0.763	1.01311	*		transcript:ENSDART00000053622(+)	0.779	0.778	1.00129	*
	transcript:ENSDART00000168138(-)	0.816	0.77	1.05974	*		transcript:ENSDART00000061843(-)	0.796	0.767	1.03781	*		transcript:ENSDART00000127985(-)	0.866	0.795	1.08931	*
	transcript:ENSDART00000166088(-)	0.819	0.766	1.06919	*		transcript:ENSDART00000019059(+)	0.838	0.777	1.07851	*		transcript:ENSDART00000007206(-)	0.804	0.778	1.03342	*
	transcript:ENSDART00000004585(-)	0.844	0.775	1.08903	*		transcript:ENSDART00000033817(-)	0.781	0.749	1.04272	*		transcript:ENSDART00000168138(-)	0.816	0.769	1.06112	*
	transcript:ENSDART00000151293(-)	0.779	0.771	1.01038	*		transcript:ENSDART00000010329(+)	0.799	0.75	1.06533	*		transcript:ENSDART00000157721(+)	0.778	0.766	1.01567	*
	transcript:ENSDART00000128639(-)	0.812	0.762	1.06562	*		transcript:ENSDART00000133593(-)	0.794	0.748	1.0615	*		transcript:ENSDART00000158311(+)	0.837	0.779	1.07445	*
	transcript:ENSDART00000186630(+)	0.78	0.749	1.04139	*		transcript:ENSDART00000143765(+)	0.812	0.745	1.08993	*		transcript:ENSDART00000020497(-)	0.829	0.78	1.06282	*
	transcript:ENSDART00000127578(-)	0.834	0.789	1.05703	*		transcript:ENSDART00000138338(+)	0.796	0.743	1.07133	*		transcript:ENSDART00000127578(-)	0.834	0.786	1.06107	*
	transcript:ENSDART00000033132(+)	0.813	0.762	1.06693	*		transcript:ENSDART00000148066(-)	0.81	0.768	1.05469	*		transcript:ENSDART00000109130(-)	0.819	0.765	1.07059	*
	transcript:ENSDART00000190838(+)	0.796	0.767	1.03781	*		transcript:ENSDART00000037065(-)	0.806	0.751	1.07324	*		transcript:ENSDART00000141324(+)	0.812	0.769	1.05592	*
	transcript:ENSDART00000137020(-)	0.834	0.791	1.05436	*		transcript:ENSDART00000102504(+)	0.771	0.735	1.04898	*		transcript:ENSDART00000020344(+)	0.81	0.78	1.03846	*
	transcript:ENSDART00000141324(+)	0.812	0.77	1.05455	*		transcript:ENSDART00000019145(-)	0.801	0.753	1.06375	*		transcript:ENSDART00000172520(-)	0.778	0.743	1.04711	*
	transcript:ENSDART00000172204(+)	0.828	0.79	1.0481	*		transcript:ENSDART00000036546(+)	0.793	0.774	1.02455	*		transcript:ENSDART00000168377(-)	0.833	0.798	1.04386	*
	transcript:ENSDART00000162683(+)	0.765	0.77	0.993506	ns		transcript:ENSDART00000036371(-)	0.801	0.752	1.06516	*		transcript:ENSDART00000172204(+)	0.828	0.788	1.05076	*
	transcript:ENSDART00000037007(-)	0.834	0.761	1.09593	*		transcript:ENSDART00000020969(+)	0.8	0.764	1.04712	*		transcript:ENSDART00000164611(-)	0.803	0.787	1.02033	*
	transcript:ENSDART00000082133(+)	0.813	0.806	1.00868	*		transcript:ENSDART00000132132(+)	0.789	0.741	1.06478	*		transcript:ENSDART00000093402(+)	0.806	0.768	1.04948	*
	transcript:ENSDART00000132874(+)	0.78	0.779	1.00128	*		transcript:ENSDART00000021788(-)	0.808	0.759	1.06456	*		transcript:ENSDART00000003634(+)	0.77	0.746	1.03217	*
	transcript:ENSDART00000151137(-)	0.824	0.775	1.06323	*		transcript:ENSDART00000139805(+)	0.828	0.759	1.09091	*		transcript:ENSDART00000138011(+)	0.791	0.779	1.0154	*
	transcript:ENSDART00000081746(+)	0.82	0.759	1.08037	*		transcript:ENSDART00000061135(+)	0.822	0.759	1.083	*		transcript:ENSDART00000143941(-)	0.808	0.759	1.06456	*
	transcript:ENSDART00000004622(+)	0.784	0.758	1.0343	*		transcript:ENSDART00000061101(+)	0.819	0.77	1.06364	*		transcript:ENSDART00000140051(-)	0.796	0.754	1.0557	*
	transcript:ENSDART00000003544(-)	0.783	0.736	1.06386	*		transcript:ENSDART00000060982(-)	0.805	0.769	1.04681	*		transcript:ENSDART00000081568(-)	0.832	0.777	1.07079	*
	transcript:ENSDART00000136502(+)	0.811	0.76	1.06711	*		transcript:ENSDART00000126343(-)	0.824	0.774	1.0646	*		transcript:ENSDART00000035967(+)	0.837	0.781	1.0717	*
	transcript:ENSDART00000092256(-)	0.784	0.744	1.05376	*		transcript:ENSDART00000100605(-)	0.819	0.78	1.05	*		transcript:ENSDART00000004622(+)	0.784	0.756	1.03704	*
	transcript:ENSDART00000115058(+)	0.793	0.759	1.0448	*		transcript:ENSDART00000004601(-)	0.83	0.77	1.07792	*		transcript:ENSDART00000003544(-)	0.783	0.735	1.06531	*
	transcript:ENSDART00000018973(+)	0.832	0.77	1.08052	*		transcript:ENSDART00000026213(-)	0.804	0.775	1.03742	*		transcript:ENSDART00000136502(+)	0.811	0.76	1.06711	*
	transcript:ENSDART00000052930(+)	0.834	0.765	1.0902	*		transcript:ENSDART00000124298(-)	0.813	0.765	1.06275	*		transcript:ENSDART00000112404(+)	0.804	0.754	1.06631	*
	transcript:ENSDART00000045245(-)	0.855	0.795	1.07547	*		transcript:ENSDART00000062092(-)	0.808	0.763	1.05898	*		transcript:ENSDART00000132336(-)	0.802	0.76	1.05526	*
	transcript:ENSDART00000027316(-)	0.793	0.76	1.04342	*		transcript:ENSDART00000158178(-)	0.809	0.766	1.05614	*		transcript:ENSDART00000144925(+)	0.794	0.769	1.03251	*
	transcript:ENSDART00000151375(-)	0.901	0.801	1.12484	*		transcript:ENSDART00000085624(-)	0.822	0.757	1.08587	*		transcript:ENSDART00000031173(-)	0.816	0.777	1.05019	*
	transcript:ENSDART00000104933(-)	0.783	0.771	1.01556	*		transcript:ENSDART00000166857(-)	0.788	0.736	1.07065	*		transcript:ENSDART00000025385(-)	0.827	0.783	1.05619	*
	transcript:ENSDART00000041960(-)	0.869	0.787	1.10419	*		transcript:ENSDART00000163071(-)	0.825	0.776	1.06314	*		transcript:ENSDART00000080897(-)	0.791	0.754	1.04907	*
	transcript:ENSDART00000078781(-)	0.857	0.799	1.07259	*		transcript:ENSDART00000057700(-)	0.79	0.756	1.04497	*		transcript:ENSDART00000052930(+)	0.834	0.764	1.09162	*
	transcript:ENSDART00000052239(-)	0.801	0.776	1.03222	*		transcript:ENSDART00000047212(+)	0.837	0.774	1.0814	*		transcript:ENSDART00000190617(+)	0.787	0.755	1.04238	*
	transcript:ENSDART00000013865(+)	0.827	0.767	1.07823	*		transcript:ENSDART00000073981(+)	0.871	0.782	1.11381	*		transcript:ENSDART00000139385(+)	0.819	0.792	1.03409	*
	transcript:ENSDART00000135706(+)	0.827	0.771	1.07263	*		transcript:ENSDART00000023064(-)	0.808	0.777	1.0399	*		transcript:ENSDART00000053300(-)	0.774	0.751	1.03063	*
	transcript:ENSDART00000103692(-)	0.852	0.786	1.08397	*		transcript:ENSDART00000010271(+)	0.811	0.773	1.04916	*		transcript:ENSDART00000027316(-)	0.793	0.76	1.04342	*
	transcript:ENSDART00000192956(+)	0.84	0.777	1.08108	*		transcript:ENSDART00000060505(-)	0.782	0.747	1.04685	*		transcript:ENSDART00000171795(-)	0.823	0.762	1.08005	*
	transcript:ENSDART00000165033(+)	0.824	0.781	1.05506	*		transcript:ENSDART00000002787(+)	0.784	0.737	1.06377	*		transcript:ENSDART00000148353(+)	0.791	0.734	1.07766	*
	transcript:ENSDART00000158992(-)	0.802	0.763	1.05111	*		transcript:ENSDART00000014606(+)	0.803	0.766	1.0483	*		transcript:ENSDART00000169962(+)	0.764	0.746	1.02413	*
	transcript:ENSDART00000170335(+)	0.817	0.784	1.04209	*		transcript:ENSDART00000166508(-)	0.837	0.785	1.06624	*		transcript:ENSDART00000163179(-)	0.782	0.751	1.04128	*
	transcript:ENSDART00000161965(+)	0.802	0.764	1.04974	*		transcript:ENSDART00000184013(-)	0.838	0.775	1.08129	*		transcript:ENSDART00000080762(-)	0.825	0.785	1.05096	*
	transcript:ENSDART00000193355(+)	0.839	0.785	1.06879	*		transcript:ENSDART00000110252(-)	0.82	0.786	1.04326	*		transcript:ENSDART00000188065(+)	0.796	0.755	1.0543	*
	transcript:ENSDART00000164683(-)	0.8	0.775	1.03226	*		transcript:ENSDART00000170482(-)	0.816	0.788	1.03553	*		transcript:ENSDART00000163478(-)	0.82	0.763	1.07471	*
	transcript:ENSDART00000104491(-)	0.772	0.738	1.04607	*		transcript:ENSDART00000024598(+)	0.81	0.731	1.10807	*		transcript:ENSDART00000032474(-)	0.835	0.764	1.09293	*
	transcript:ENSDART00000158935(+)	0.802	0.756	1.06085	*		transcript:ENSDART00000113792(+)	0.798	0.751	1.06258	*		transcript:ENSDART00000052239(-)	0.801	0.774	1.03488	*
	transcript:ENSDART00000162708(-)	0.798	0.757	1.05416	*		transcript:ENSDART00000059872(-)	0.812	0.751	1.08123	*		transcript:ENSDART00000013865(+)	0.827	0.764	1.08246	*
	transcript:ENSDART00000166562(+)	0.782	0.73	1.07123	*		transcript:ENSDART00000168054(+)	0.842	0.775	1.08645	*		transcript:ENSDART00000103692(-)	0.852	0.783	1.08812	*
	transcript:ENSDART00000090942(+)	0.771	0.731	1.05472	*		transcript:ENSDART00000160956(+)	0.816	0.771	1.05837	*		transcript:ENSDART00000128975(-)	0.794	0.754	1.05305	*
	transcript:ENSDART00000166807(+)	0.814	0.791	1.02908	*		transcript:ENSDART00000148540(+)	0.844	0.763	1.10616	*		transcript:ENSDART00000163093(+)	0.798	0.762	1.04724	*
	transcript:ENSDART00000052603(-)	0.811	0.751	1.07989	*		transcript:ENSDART00000162351(+)	0.814	0.744	1.09409	*		transcript:ENSDART00000160209(+)	0.764	0.735	1.03946	*
	transcript:ENSDART00000111409(-)	0.803	0.761	1.05519	*		transcript:ENSDART00000127740(+)	0.831	0.778	1.06812	*		transcript:ENSDART00000168665(-)	0.84	0.757	1.10964	*
	transcript:ENSDART00000038942(+)	0.79	0.754	1.04775	*		transcript:ENSDART00000053596(-)	0.792	0.773	1.02458	*		transcript:ENSDART00000159015(+)	0.764	0.739	1.03383	*
	transcript:ENSDART00000038202(+)	0.821	0.761	1.07884	*		transcript:ENSDART00000188829(-)	0.829	0.78	1.06282	*		transcript:ENSDART00000027697(-)	0.815	0.758	1.0752	*
	transcript:ENSDART00000186194(+)	0.802	0.766	1.047	*		transcript:ENSDART00000122699(+)	0.806	0.754	1.06897	*		transcript:ENSDART00000079014(+)	0.814	0.764	1.06545	*
	transcript:ENSDART00000109157(+)	0.794	0.749	1.06008	*		transcript:ENSDART00000170653(+)	0.728	0.738	0.98645	ns		transcript:ENSDART00000189391(-)	0.798	0.772	1.03368	*
	transcript:ENSDART00000079842(-)	0.83	0.743	1.11709	*		transcript:ENSDART00000168930(-)	0.834	0.788	1.05838	*		transcript:ENSDART00000012352(-)	0.8	0.769	1.04031	*
	transcript:ENSDART00000104083(-)	0.81	0.77	1.05195	*		transcript:ENSDART00000081954(-)	0.802	0.746	1.07507	*		transcript:ENSDART00000187164(+)	0.804	0.746	1.07775	*
	transcript:ENSDART00000161016(-)	0.765	0.744	1.02823	*		transcript:ENSDART00000139288(+)	0.783	0.754	1.03846	*		transcript:ENSDART00000167951(-)	0.782	0.754	1.03714	*
	transcript:ENSDART00000058513(-)	0.792	0.765	1.03529	*		transcript:ENSDART00000150914(-)	0.773	0.76	1.01711	*		transcript:ENSDART00000019206(-)	0.81	0.75	1.08	*
	transcript:ENSDART00000035538(-)	0.841	0.779	1.07959	*		transcript:ENSDART00000165065(+)	0.759	0.764	0.993455	ns		transcript:ENSDART00000038942(+)	0.79	0.752	1.05053	*
	transcript:ENSDART00000036854(-)	0.824	0.775	1.06323	*		transcript:ENSDART00000171603(+)	0.788	0.774	1.01809	*		transcript:ENSDART00000014774(+)	0.781	0.781	1	ns
	transcript:ENSDART00000018553(+)	0.774	0.736	1.05163	*		transcript:ENSDART00000055325(+)	0.822	0.761	1.08016	*		transcript:ENSDART00000090476(+)	0.806	0.759	1.06192	*
	transcript:ENSDART00000067793(+)	0.829	0.767	1.08083	*		transcript:ENSDART00000171579(+)	0.752	0.742	1.01348	*		transcript:ENSDART00000169065(-)	0.767	0.75	1.02267	*
	transcript:ENSDART00000109258(-)	0.833	0.779	1.06932	*		transcript:ENSDART00000190383(+)	0.797	0.747	1.06693	*		transcript:ENSDART00000052503(-)	0.809	0.756	1.07011	*
	transcript:ENSDART00000052355(+)	0.817	0.765	1.06797	*		transcript:ENSDART00000151000(-)	0.793	0.747	1.06158	*		transcript:ENSDART00000079842(-)	0.83	0.74	1.12162	*
	transcript:ENSDART00000079251(-)	0.808	0.758	1.06596	*		transcript:ENSDART00000139267(+)	0.8	0.771	1.03761	*		transcript:ENSDART00000100420(+)	0.817	0.747	1.09371	*
	transcript:ENSDART00000052352(+)	0.784	0.777	1.00901	*		transcript:ENSDART00000081661(+)	0.804	0.751	1.07057	*		transcript:ENSDART00000104087(-)	0.787	0.75	1.04933	*
	transcript:ENSDART00000103887(+)	0.806	0.757	1.06473	*		transcript:ENSDART00000065817(-)	0.791	0.767	1.03129	*		transcript:ENSDART00000132209(+)	0.819	0.752	1.0891	*
	transcript:ENSDART00000103855(+)	0.807	0.762	1.05906	*		transcript:ENSDART00000134682(+)	0.822	0.758	1.08443	*		transcript:ENSDART00000058513(-)	0.792	0.763	1.03801	*
	transcript:ENSDART00000009149(+)	0.819	0.781	1.04866	*		transcript:ENSDART00000067001(-)	0.775	0.765	1.01307	*		transcript:ENSDART00000018553(+)	0.774	0.734	1.0545	*
	transcript:ENSDART00000021396(+)	0.846	0.773	1.09444	*		transcript:ENSDART00000143113(-)	0.813	0.774	1.05039	*		transcript:ENSDART00000121476(-)	0.837	0.768	1.08984	*
	transcript:ENSDART00000024292(-)	0.83	0.785	1.05732	*		transcript:ENSDART00000180558(+)	0.828	0.776	1.06701	*		transcript:ENSDART00000067793(+)	0.829	0.765	1.08366	*
	transcript:ENSDART00000103471(-)	0.834	0.776	1.07474	*		transcript:ENSDART00000124871(-)	0.807	0.767	1.05215	*		transcript:ENSDART00000138322(+)	0.795	0.78	1.01923	*
	transcript:ENSDART00000048977(-)	0.824	0.779	1.05777	*		transcript:ENSDART00000101246(+)	0.813	0.756	1.0754	*		transcript:ENSDART00000193811(-)	0.796	0.751	1.05992	*
	transcript:ENSDART00000052090(-)	0.806	0.774	1.04134	*		transcript:ENSDART00000186703(-)	0.764	0.747	1.02276	*		transcript:ENSDART00000187396(+)	0.818	0.775	1.05548	*
	transcript:ENSDART00000052104(-)	0.805	0.769	1.04681	*		transcript:ENSDART00000101263(-)	0.8	0.773	1.03493	*		transcript:ENSDART00000052355(+)	0.817	0.765	1.06797	*
	transcript:ENSDART00000160356(+)	0.796	0.736	1.08152	*		transcript:ENSDART00000161650(+)	0.812	0.753	1.07835	*		transcript:ENSDART00000079251(-)	0.808	0.755	1.0702	*
	transcript:ENSDART00000157815(-)	0.828	0.782	1.05882	*		transcript:ENSDART00000135239(-)	0.808	0.766	1.05483	*		transcript:ENSDART00000052352(+)	0.784	0.777	1.00901	*
	transcript:ENSDART00000103276(+)	0.774	0.751	1.03063	*		transcript:ENSDART00000037664(-)	0.817	0.728	1.12225	*		transcript:ENSDART00000140336(+)	0.803	0.75	1.07067	*
	transcript:ENSDART00000051749(+)	0.853	0.79	1.07975	*		transcript:ENSDART00000142961(+)	0.756	0.742	1.01887	*		transcript:ENSDART00000112167(-)	0.803	0.771	1.0415	*
	transcript:ENSDART00000003167(-)	0.799	0.765	1.04444	*		transcript:ENSDART00000148346(+)	0.832	0.784	1.06122	*		transcript:ENSDART00000009149(+)	0.819	0.779	1.05135	*
	transcript:ENSDART00000177052(-)	0.816	0.784	1.04082	*		transcript:ENSDART00000101726(-)	0.762	0.728	1.0467	*		transcript:ENSDART00000186428(+)	0.825	0.784	1.0523	*
	transcript:ENSDART00000032341(+)	0.817	0.756	1.08069	*		transcript:ENSDART00000138128(-)	0.788	0.75	1.05067	*		transcript:ENSDART00000005119(-)	0.825	0.779	1.05905	*
	transcript:ENSDART00000103159(+)	0.793	0.759	1.0448	*		transcript:ENSDART00000134592(+)	0.798	0.762	1.04724	*		transcript:ENSDART00000024292(-)	0.83	0.782	1.06138	*
	transcript:ENSDART00000018255(-)	0.811	0.736	1.1019	*		transcript:ENSDART00000137959(-)	0.772	0.736	1.04891	*		transcript:ENSDART00000103471(-)	0.834	0.775	1.07613	*
	transcript:ENSDART00000177759(+)	0.831	0.791	1.05057	*		transcript:ENSDART00000167599(+)	0.802	0.757	1.05945	*		transcript:ENSDART00000043554(-)	0.824	0.767	1.07432	*
	transcript:ENSDART00000140926(+)	0.823	0.776	1.06057	*		transcript:ENSDART00000115276(-)	0.783	0.755	1.03709	*		transcript:ENSDART00000023074(+)	0.769	0.755	1.01854	*
	transcript:ENSDART00000151605(+)	0.816	0.745	1.0953	*		transcript:ENSDART00000101201(-)	0.81	0.758	1.0686	*		transcript:ENSDART00000073704(+)	0.819	0.76	1.07763	*
	transcript:ENSDART00000102702(+)	0.794	0.762	1.04199	*		transcript:ENSDART00000028007(+)	0.825	0.777	1.06178	*		transcript:ENSDART00000187797(-)	0.808	0.737	1.09634	*
	transcript:ENSDART00000077059(+)	0.819	0.782	1.04731	*		transcript:ENSDART00000147947(-)	0.813	0.747	1.08835	*		transcript:ENSDART00000103524(-)	0.806	0.777	1.03732	*
	transcript:ENSDART00000086961(-)	0.799	0.757	1.05548	*		transcript:ENSDART00000065392(+)	0.815	0.769	1.05982	*		transcript:ENSDART00000136289(+)	0.799	0.755	1.05828	*
	transcript:ENSDART00000018328(+)	0.842	0.776	1.08505	*		transcript:ENSDART00000012855(+)	0.827	0.781	1.0589	*		transcript:ENSDART00000052090(-)	0.806	0.772	1.04404	*
	transcript:ENSDART00000136873(+)	0.811	0.758	1.06992	*		transcript:ENSDART00000138236(+)	0.764	0.728	1.04945	*		transcript:ENSDART00000052104(-)	0.805	0.767	1.04954	*
	transcript:ENSDART00000108775(+)	0.802	0.769	1.04291	*		transcript:ENSDART00000155188(-)	0.807	0.771	1.04669	*		transcript:ENSDART00000008698(+)	0.791	0.762	1.03806	*
	transcript:ENSDART00000098101(-)	0.802	0.794	1.01008	*		transcript:ENSDART00000101037(-)	0.757	0.764	0.990838	ns		transcript:ENSDART00000160356(+)	0.796	0.733	1.08595	*
	transcript:ENSDART00000038230(+)	0.82	0.762	1.07612	*		transcript:ENSDART00000114964(-)	0.865	0.759	1.13966	*		transcript:ENSDART00000086617(+)	0.825	0.781	1.05634	*
	transcript:ENSDART00000015632(+)	0.798	0.751	1.06258	*		transcript:ENSDART00000131651(-)	0.838	0.765	1.09542	*		transcript:ENSDART00000122625(-)	0.803	0.746	1.07641	*
	transcript:ENSDART00000023156(+)	0.864	0.775	1.11484	*		transcript:ENSDART00000003983(-)	0.817	0.767	1.06519	*		transcript:ENSDART00000016057(-)	0.798	0.761	1.04862	*
	transcript:ENSDART00000006338(-)	0.778	0.728	1.06868	*		transcript:ENSDART00000163808(+)	0.808	0.766	1.05483	*		transcript:ENSDART00000051751(-)	0.806	0.769	1.04811	*
	transcript:ENSDART00000170601(-)	0.767	0.744	1.03091	*		transcript:ENSDART00000100351(+)	0.771	0.744	1.03629	*		transcript:ENSDART00000051749(+)	0.853	0.787	1.08386	*
	transcript:ENSDART00000158703(+)	0.842	0.784	1.07398	*		transcript:ENSDART00000029599(+)	0.781	0.751	1.03995	*		transcript:ENSDART00000146394(-)	0.8	0.744	1.07527	*
	transcript:ENSDART00000158032(+)	0.824	0.765	1.07712	*		transcript:ENSDART00000024750(+)	0.862	0.83	1.03855	*		transcript:ENSDART00000179357(-)	0.817	0.751	1.08788	*
	transcript:ENSDART00000078382(+)	0.798	0.757	1.05416	*		transcript:ENSDART00000137309(+)	0.82	0.762	1.07612	*		transcript:ENSDART00000018255(-)	0.811	0.733	1.10641	*
	transcript:ENSDART00000157886(+)	0.848	0.75	1.13067	*		transcript:ENSDART00000018350(-)	0.808	0.775	1.04258	*		transcript:ENSDART00000042276(+)	0.812	0.803	1.01121	*
	transcript:ENSDART00000063337(-)	0.835	0.776	1.07603	*		transcript:ENSDART00000027459(+)	0.811	0.778	1.04242	*		transcript:ENSDART00000140926(+)	0.823	0.773	1.06468	*
	transcript:ENSDART00000172307(+)	0.788	0.805	0.978882	ns		transcript:ENSDART00000182971(+)	0.841	0.794	1.05919	*		transcript:ENSDART00000089547(+)	0.872	0.835	1.04431	*
	transcript:ENSDART00000163823(+)	0.866	0.79	1.0962	*		transcript:ENSDART00000076320(+)	0.771	0.746	1.03351	*		transcript:ENSDART00000087187(+)	0.808	0.763	1.05898	*
	transcript:ENSDART00000027158(+)	0.853	0.795	1.07296	*		transcript:ENSDART00000172087(-)	0.818	0.773	1.05821	*		transcript:ENSDART00000112364(+)	0.798	0.745	1.07114	*
	transcript:ENSDART00000164464(+)	0.846	0.795	1.06415	*		transcript:ENSDART00000076238(-)	0.786	0.752	1.04521	*		transcript:ENSDART00000087055(-)	0.835	0.772	1.08161	*
	transcript:ENSDART00000113021(+)	0.827	0.757	1.09247	*		transcript:ENSDART00000151226(-)	0.812	0.768	1.05729	*		transcript:ENSDART00000145356(+)	0.79	0.756	1.04497	*
	transcript:ENSDART00000004848(-)	0.806	0.761	1.05913	*		transcript:ENSDART00000111885(-)	0.783	0.744	1.05242	*		transcript:ENSDART00000102702(+)	0.794	0.761	1.04336	*
	transcript:ENSDART00000108718(+)	0.847	0.792	1.06944	*		transcript:ENSDART00000171977(+)	0.816	0.766	1.06527	*		transcript:ENSDART00000076938(+)	0.783	0.755	1.03709	*
	transcript:ENSDART00000130897(-)	0.834	0.767	1.08735	*		transcript:ENSDART00000031470(+)	0.827	0.778	1.06298	*		transcript:ENSDART00000136873(+)	0.811	0.757	1.07133	*
	transcript:ENSDART00000011919(-)	0.815	0.761	1.07096	*		transcript:ENSDART00000123970(+)	0.799	0.738	1.08266	*		transcript:ENSDART00000108775(+)	0.802	0.765	1.04837	*
	transcript:ENSDART00000126566(-)	0.765	0.74	1.03378	*		transcript:ENSDART00000124416(-)	0.84	0.764	1.09948	*		transcript:ENSDART00000135164(+)	0.81	0.757	1.07001	*
	transcript:ENSDART00000124882(+)	0.832	0.782	1.06394	*		transcript:ENSDART00000045124(-)	0.786	0.744	1.05645	*		transcript:ENSDART00000151298(+)	0.81	0.76	1.06579	*
	transcript:ENSDART00000110416(+)	0.836	0.773	1.0815	*		transcript:ENSDART00000161175(+)	0.77	0.753	1.02258	*		transcript:ENSDART00000086659(-)	0.834	0.802	1.0399	*
	transcript:ENSDART00000162505(-)	0.805	0.748	1.0762	*		transcript:ENSDART00000166936(+)	0.824	0.768	1.07292	*		transcript:ENSDART00000033724(+)	0.813	0.776	1.04768	*
	transcript:ENSDART00000192642(-)	0.759	0.752	1.00931	*		transcript:ENSDART00000021037(-)	0.838	0.773	1.08409	*		transcript:ENSDART00000098101(-)	0.802	0.793	1.01135	*
	transcript:ENSDART00000113395(+)	0.779	0.775	1.00516	*		transcript:ENSDART00000151748(+)	0.813	0.779	1.04365	*		transcript:ENSDART00000015632(+)	0.798	0.749	1.06542	*
	transcript:ENSDART00000164152(+)	0.826	0.779	1.06033	*		transcript:ENSDART00000050533(-)	0.828	0.768	1.07812	*		transcript:ENSDART00000168263(+)	0.817	0.749	1.09079	*
	transcript:ENSDART00000159990(-)	0.809	0.747	1.083	*		transcript:ENSDART00000126092(-)	0.805	0.78	1.03205	*		transcript:ENSDART00000023156(+)	0.864	0.773	1.11772	*
	transcript:ENSDART00000163507(+)	0.828	0.772	1.07254	*		transcript:ENSDART00000136392(-)	0.753	0.75	1.004	*		transcript:ENSDART00000102384(+)	0.81	0.751	1.07856	*
	transcript:ENSDART00000160663(-)	0.808	0.772	1.04663	*		transcript:ENSDART00000157610(-)	0.785	0.785	1	ns		transcript:ENSDART00000063870(+)	0.903	0.8	1.12875	*
	transcript:ENSDART00000165296(-)	0.822	0.761	1.08016	*		transcript:ENSDART00000026178(-)	0.835	0.773	1.08021	*		transcript:ENSDART00000170409(-)	0.822	0.773	1.06339	*
	transcript:ENSDART00000163728(-)	0.812	0.761	1.06702	*		transcript:ENSDART00000162422(-)	0.819	0.769	1.06502	*		transcript:ENSDART00000178772(-)	0.818	0.774	1.05685	*
	transcript:ENSDART00000063384(-)	0.814	0.75	1.08533	*		transcript:ENSDART00000127829(-)	0.858	0.801	1.07116	*		transcript:ENSDART00000158703(+)	0.842	0.781	1.0781	*
	transcript:ENSDART00000013079(-)	0.791	0.763	1.0367	*		transcript:ENSDART00000161432(-)	0.851	0.764	1.11387	*		transcript:ENSDART00000111108(-)	0.857	0.788	1.08756	*
	transcript:ENSDART00000037698(-)	0.832	0.778	1.06941	*		transcript:ENSDART00000110807(-)	0.796	0.762	1.04462	*		transcript:ENSDART00000170988(-)	0.821	0.782	1.04987	*
	transcript:ENSDART00000058258(+)	0.812	0.761	1.06702	*		transcript:ENSDART00000131067(-)	0.807	0.73	1.10548	*		transcript:ENSDART00000163823(+)	0.866	0.789	1.09759	*
	transcript:ENSDART00000092182(-)	0.844	0.795	1.06164	*		transcript:ENSDART00000001201(-)	0.799	0.785	1.01783	*		transcript:ENSDART00000123163(+)	0.828	0.772	1.07254	*
	transcript:ENSDART00000092116(-)	0.818	0.764	1.07068	*		transcript:ENSDART00000185230(+)	0.792	0.778	1.01799	*		transcript:ENSDART00000160549(+)	0.901	0.794	1.13476	*
	transcript:ENSDART00000153404(+)	0.808	0.75	1.07733	*		transcript:ENSDART00000035514(-)	0.78	0.755	1.03311	*		transcript:ENSDART00000149391(+)	0.81	0.756	1.07143	*
	transcript:ENSDART00000146434(-)	0.814	0.782	1.04092	*		transcript:ENSDART00000159121(+)	0.795	0.753	1.05578	*		transcript:ENSDART00000101067(-)	0.822	0.822	1	ns
	transcript:ENSDART00000123103(-)	0.798	0.776	1.02835	*		transcript:ENSDART00000046678(-)	0.807	0.776	1.03995	*		transcript:ENSDART00000155651(-)	0.799	0.768	1.04036	*
	transcript:ENSDART00000138136(+)	0.815	0.777	1.04891	*		transcript:ENSDART00000158009(-)	0.796	0.768	1.03646	*		transcript:ENSDART00000108718(+)	0.847	0.791	1.0708	*
	transcript:ENSDART00000024677(+)	0.794	0.789	1.00634	*		transcript:ENSDART00000083308(-)	0.809	0.771	1.04929	*		transcript:ENSDART00000155956(+)	0.844	0.784	1.07653	*
	transcript:ENSDART00000138223(-)	0.816	0.753	1.08367	*		transcript:ENSDART00000162523(-)	0.825	0.786	1.04962	*		transcript:ENSDART00000124882(+)	0.832	0.779	1.06804	*
	transcript:ENSDART00000010257(-)	0.796	0.76	1.04737	*		transcript:ENSDART00000166768(+)	0.824	0.783	1.05236	*		transcript:ENSDART00000163587(+)	0.814	0.79	1.03038	*
	transcript:ENSDART00000018114(+)	0.823	0.769	1.07022	*		transcript:ENSDART00000081969(-)	0.752	0.733	1.02592	*		transcript:ENSDART00000020463(+)	0.826	0.8	1.0325	*
	transcript:ENSDART00000114471(+)	0.838	0.781	1.07298	*		transcript:ENSDART00000122341(-)	0.762	0.767	0.993481	ns		transcript:ENSDART00000159990(-)	0.809	0.746	1.08445	*
	transcript:ENSDART00000004398(-)	0.767	0.759	1.01054	*		transcript:ENSDART00000124889(-)	0.774	0.806	0.960298	ns		transcript:ENSDART00000019925(+)	0.822	0.762	1.07874	*
	transcript:ENSDART00000056899(-)	0.763	0.776	0.983247	ns		transcript:ENSDART00000081801(-)	0.827	0.759	1.08959	*		transcript:ENSDART00000154167(+)	0.778	0.744	1.0457	*
	transcript:ENSDART00000165712(-)	0.802	0.769	1.04291	*		transcript:ENSDART00000170876(+)	0.796	0.768	1.03646	*		transcript:ENSDART00000058258(+)	0.812	0.759	1.06983	*
	transcript:ENSDART00000131613(-)	0.849	0.813	1.04428	*		transcript:ENSDART00000141373(-)	0.739	0.719	1.02782	*		transcript:ENSDART00000092182(-)	0.844	0.794	1.06297	*
	transcript:ENSDART00000134554(+)	0.803	0.775	1.03613	*		transcript:ENSDART00000133143(-)	0.807	0.76	1.06184	*		transcript:ENSDART00000050597(+)	0.8	0.775	1.03226	*
	transcript:ENSDART00000053426(+)	0.784	0.761	1.03022	*		transcript:ENSDART00000131217(-)	0.783	0.777	1.00772	*		transcript:ENSDART00000153404(+)	0.808	0.75	1.07733	*
	transcript:ENSDART00000188323(-)	0.805	0.774	1.04005	*		transcript:ENSDART00000105846(-)	0.794	0.758	1.04749	*		transcript:ENSDART00000092078(-)	0.813	0.754	1.07825	*
	transcript:ENSDART00000056034(-)	0.799	0.754	1.05968	*		transcript:ENSDART00000147975(+)	0.816	0.763	1.06946	*		transcript:ENSDART00000163175(-)	0.769	0.775	0.992258	ns
	transcript:ENSDART00000081094(+)	0.795	0.742	1.07143	*		transcript:ENSDART00000122349(+)	0.786	0.741	1.06073	*		transcript:ENSDART00000146360(-)	0.826	0.761	1.08541	*
	transcript:ENSDART00000034246(-)	0.803	0.757	1.06077	*		transcript:ENSDART00000081191(-)	0.814	0.75	1.08533	*		transcript:ENSDART00000004398(-)	0.767	0.755	1.01589	*
	transcript:ENSDART00000146546(+)	0.821	0.762	1.07743	*		transcript:ENSDART00000081188(+)	0.789	0.766	1.03003	*		transcript:ENSDART00000003465(+)	0.807	0.768	1.05078	*
	transcript:ENSDART00000055737(+)	0.758	0.758	1	ns		transcript:ENSDART00000081156(-)	0.821	0.783	1.04853	*		transcript:ENSDART00000165712(-)	0.802	0.767	1.04563	*
	transcript:ENSDART00000019078(+)	0.813	0.772	1.05311	*		transcript:ENSDART00000105823(-)	0.819	0.788	1.03934	*		transcript:ENSDART00000134554(+)	0.803	0.773	1.03881	*
	transcript:ENSDART00000186556(-)	0.792	0.751	1.05459	*		transcript:ENSDART00000006927(-)	0.796	0.77	1.03377	*		transcript:ENSDART00000053426(+)	0.784	0.758	1.0343	*
	transcript:ENSDART00000145108(-)	0.776	0.745	1.04161	*		transcript:ENSDART00000102106(+)	0.805	0.763	1.05505	*		transcript:ENSDART00000188323(-)	0.805	0.772	1.04275	*
	transcript:ENSDART00000157155(+)	0.799	0.753	1.06109	*		transcript:ENSDART00000000192(-)	0.793	0.76	1.04342	*		transcript:ENSDART00000091570(+)	0.801	0.777	1.03089	*
	transcript:ENSDART00000131780(+)	0.792	0.753	1.05179	*		transcript:ENSDART00000159614(+)	0.81	0.745	1.08725	*		transcript:ENSDART00000187036(-)	0.821	0.753	1.09031	*
	transcript:ENSDART00000022621(-)	0.793	0.747	1.06158	*		transcript:ENSDART00000013575(+)	0.827	0.775	1.0671	*		transcript:ENSDART00000024418(-)	0.772	0.729	1.05898	*
	transcript:ENSDART00000168258(-)	0.803	0.76	1.05658	*		transcript:ENSDART00000122740(+)	0.784	0.755	1.03841	*		transcript:ENSDART00000186556(-)	0.792	0.749	1.05741	*
	transcript:ENSDART00000186570(-)	0.728	0.705	1.03262	*		transcript:ENSDART00000009464(-)	0.785	0.749	1.04806	*		transcript:ENSDART00000157155(+)	0.799	0.754	1.05968	*
	transcript:ENSDART00000027171(+)	0.799	0.762	1.04856	*		transcript:ENSDART00000021666(-)	0.792	0.752	1.05319	*		transcript:ENSDART00000168258(-)	0.803	0.758	1.05937	*
	transcript:ENSDART00000015655(-)	0.811	0.766	1.05875	*		transcript:ENSDART00000088419(+)	0.812	0.78	1.04103	*		transcript:ENSDART00000169724(+)	0.802	0.763	1.05111	*
	transcript:ENSDART00000145107(+)	0.808	0.76	1.06316	*		transcript:ENSDART00000099056(-)	0.818	0.759	1.07773	*		transcript:ENSDART00000058484(+)	0.843	0.775	1.08774	*
	transcript:ENSDART00000091351(+)	0.815	0.765	1.06536	*		transcript:ENSDART00000035670(+)	0.772	0.752	1.0266	*		transcript:ENSDART00000057216(-)	0.768	0.746	1.02949	*
	transcript:ENSDART00000017852(+)	0.817	0.768	1.0638	*		transcript:ENSDART00000189205(-)	0.817	0.761	1.07359	*		transcript:ENSDART00000022356(+)	0.767	0.751	1.0213	*
	transcript:ENSDART00000163137(+)	0.817	0.776	1.05284	*		transcript:ENSDART00000136016(+)	0.795	0.763	1.04194	*		transcript:ENSDART00000024302(-)	0.819	0.771	1.06226	*
	transcript:ENSDART00000160060(-)	0.79	0.761	1.03811	*		transcript:ENSDART00000019235(-)	0.777	0.75	1.036	*		transcript:ENSDART00000163137(+)	0.817	0.771	1.05966	*
	transcript:ENSDART00000168627(-)	0.802	0.755	1.06225	*		transcript:ENSDART00000166295(-)	0.782	0.76	1.02895	*		transcript:ENSDART00000160060(-)	0.79	0.76	1.03947	*
	transcript:ENSDART00000038648(+)	0.799	0.751	1.06391	*		transcript:ENSDART00000089076(-)	0.799	0.76	1.05132	*		transcript:ENSDART00000168627(-)	0.802	0.75	1.06933	*
	transcript:ENSDART00000114546(-)	0.809	0.757	1.06869	*		transcript:ENSDART00000185845(-)	0.804	0.779	1.03209	*		transcript:ENSDART00000165374(-)	0.814	0.757	1.0753	*
	transcript:ENSDART00000022765(+)	0.791	0.776	1.01933	*		transcript:ENSDART00000002029(-)	0.794	0.743	1.06864	*		transcript:ENSDART00000057174(+)	0.827	0.769	1.07542	*
	transcript:ENSDART00000135417(-)	0.799	0.775	1.03097	*		transcript:ENSDART00000064902(-)	0.8	0.758	1.05541	*		transcript:ENSDART00000062563(+)	0.797	0.762	1.04593	*
	transcript:ENSDART00000079518(+)	0.805	0.771	1.0441	*		transcript:ENSDART00000027345(-)	0.815	0.776	1.05026	*		transcript:ENSDART00000079518(+)	0.805	0.769	1.04681	*
	transcript:ENSDART00000171397(+)	0.821	0.777	1.05663	*		transcript:ENSDART00000133939(+)	0.799	0.749	1.06676	*		transcript:ENSDART00000046098(-)	0.835	0.785	1.06369	*
	transcript:ENSDART00000169028(+)	0.784	0.749	1.04673	*		transcript:ENSDART00000180240(+)	0.77	0.755	1.01987	*		transcript:ENSDART00000169028(+)	0.784	0.746	1.05094	*
	transcript:ENSDART00000003940(-)	0.808	0.765	1.05621	*		transcript:ENSDART00000005883(-)	0.817	0.75	1.08933	*		transcript:ENSDART00000135230(-)	0.816	0.762	1.07087	*
	transcript:ENSDART00000168022(-)	0.829	0.769	1.07802	*		transcript:ENSDART00000187808(+)	0.833	0.774	1.07623	*		transcript:ENSDART00000127810(-)	0.828	0.77	1.07532	*
	transcript:ENSDART00000126891(+)	0.731	0.75	0.974667	ns		transcript:ENSDART00000004504(+)	0.798	0.752	1.06117	*		transcript:ENSDART00000158486(-)	0.759	0.753	1.00797	*
	transcript:ENSDART00000056963(-)	0.836	0.788	1.06091	*		transcript:ENSDART00000190781(-)	0.79	0.768	1.02865	*		transcript:ENSDART00000163172(+)	0.816	0.787	1.03685	*
	transcript:ENSDART00000144890(+)	0.786	0.739	1.0636	*		transcript:ENSDART00000133537(-)	0.803	0.779	1.03081	*		transcript:ENSDART00000185179(+)	0.793	0.761	1.04205	*
	transcript:ENSDART00000115025(-)	0.841	0.758	1.1095	*		transcript:ENSDART00000162211(-)	0.819	0.771	1.06226	*		transcript:ENSDART00000168022(-)	0.829	0.769	1.07802	*
	transcript:ENSDART00000027782(+)	0.806	0.772	1.04404	*		transcript:ENSDART00000185352(+)	0.816	0.777	1.05019	*		transcript:ENSDART00000126891(+)	0.731	0.747	0.978581	ns
	transcript:ENSDART00000056921(+)	0.802	0.786	1.02036	*		transcript:ENSDART00000149482(-)	0.784	0.763	1.02752	*		transcript:ENSDART00000144890(+)	0.786	0.739	1.0636	*
	transcript:ENSDART00000183073(+)	0.78	0.75	1.04	*		transcript:ENSDART00000076128(-)	0.797	0.793	1.00504	*		transcript:ENSDART00000115025(-)	0.841	0.756	1.11243	*
	transcript:ENSDART00000017034(+)	0.844	0.78	1.08205	*		transcript:ENSDART00000143792(+)	0.809	0.778	1.03985	*		transcript:ENSDART00000020136(-)	0.837	0.765	1.09412	*
	transcript:ENSDART00000079131(-)	0.812	0.766	1.06005	*		transcript:ENSDART00000098461(-)	0.837	0.782	1.07033	*		transcript:ENSDART00000024619(+)	0.768	0.73	1.05205	*
	transcript:ENSDART00000181691(-)	0.795	0.749	1.06142	*		transcript:ENSDART00000171704(-)	0.834	0.784	1.06378	*		transcript:ENSDART00000078975(-)	0.836	0.78	1.07179	*
	transcript:ENSDART00000139339(+)	0.781	0.752	1.03856	*		transcript:ENSDART00000055148(+)	0.799	0.767	1.04172	*		transcript:ENSDART00000052061(-)	0.807	0.763	1.05767	*
	transcript:ENSDART00000191006(+)	0.815	0.778	1.04756	*		transcript:ENSDART00000034707(+)	0.833	0.764	1.09031	*		transcript:ENSDART00000161407(+)	0.817	0.76	1.075	*
	transcript:ENSDART00000017668(+)	0.806	0.75	1.07467	*		transcript:ENSDART00000143391(+)	0.813	0.764	1.06414	*		transcript:ENSDART00000078634(+)	0.843	0.768	1.09766	*
	transcript:ENSDART00000056795(+)	0.802	0.765	1.04837	*		transcript:ENSDART00000170942(+)	0.849	0.767	1.10691	*		transcript:ENSDART00000040278(+)	0.834	0.788	1.05838	*
	transcript:ENSDART00000006748(-)	0.781	0.757	1.0317	*		transcript:ENSDART00000013635(-)	0.771	0.757	1.01849	*		transcript:ENSDART00000056795(+)	0.802	0.762	1.05249	*
	transcript:ENSDART00000099208(+)	0.709	0.687	1.03202	*		transcript:ENSDART00000190876(+)	0.819	0.77	1.06364	*		transcript:ENSDART00000045056(+)	0.796	0.766	1.03916	*
	transcript:ENSDART00000139886(-)	0.803	0.777	1.03346	*		transcript:ENSDART00000105286(+)	0.746	0.703	1.06117	*		transcript:ENSDART00000087714(-)	0.789	0.775	1.01806	*
	transcript:ENSDART00000177402(-)	0.799	0.762	1.04856	*		transcript:ENSDART00000141682(-)	0.838	0.775	1.08129	*		transcript:ENSDART00000099208(+)	0.709	0.687	1.03202	*
	transcript:ENSDART00000126762(+)	0.78	0.742	1.05121	*		transcript:ENSDART00000166503(+)	0.804	0.751	1.07057	*		transcript:ENSDART00000148110(-)	0.798	0.768	1.03906	*
	transcript:ENSDART00000192645(+)	0.784	0.76	1.03158	*		transcript:ENSDART00000059307(+)	0.798	0.75	1.064	*		transcript:ENSDART00000121623(-)	0.808	0.756	1.06878	*
	transcript:ENSDART00000025562(+)	0.802	0.767	1.04563	*		transcript:ENSDART00000105179(+)	0.836	0.76	1.1	*		transcript:ENSDART00000020792(-)	0.807	0.774	1.04264	*
	transcript:ENSDART00000020792(-)	0.807	0.778	1.03728	*		transcript:ENSDART00000168199(+)	0.822	0.764	1.07592	*		transcript:ENSDART00000175071(-)	0.821	0.755	1.08742	*
	transcript:ENSDART00000138050(+)	0.795	0.756	1.05159	*		transcript:ENSDART00000125122(+)	0.808	0.77	1.04935	*		transcript:ENSDART00000092356(+)	0.803	0.769	1.04421	*
	transcript:ENSDART00000019417(+)	0.823	0.783	1.05109	*		transcript:ENSDART00000004474(-)	0.812	0.78	1.04103	*		transcript:ENSDART00000186387(+)	0.821	0.782	1.04987	*
	transcript:ENSDART00000004903(+)	0.793	0.766	1.03525	*		transcript:ENSDART00000136046(+)	0.767	0.756	1.01455	*		transcript:ENSDART00000141669(-)	0.863	0.811	1.06412	*
	transcript:ENSDART00000175071(-)	0.821	0.758	1.08311	*		transcript:ENSDART00000183015(+)	0.817	0.766	1.06658	*		transcript:ENSDART00000027090(+)	0.827	0.771	1.07263	*
	transcript:ENSDART00000135171(+)	0.774	0.754	1.02653	*		transcript:ENSDART00000081038(-)	0.807	0.749	1.07744	*		transcript:ENSDART00000113498(-)	0.775	0.74	1.0473	*
	transcript:ENSDART00000125933(+)	0.758	0.736	1.02989	*		transcript:ENSDART00000010258(-)	0.814	0.759	1.07246	*		transcript:ENSDART00000086608(+)	0.814	0.763	1.06684	*
	transcript:ENSDART00000186387(+)	0.821	0.784	1.04719	*		transcript:ENSDART00000046889(-)	0.801	0.757	1.05812	*		transcript:ENSDART00000109460(-)	0.77	0.763	1.00917	*
	transcript:ENSDART00000182523(-)	0.792	0.795	0.996226	ns		transcript:ENSDART00000184282(+)	0.771	0.736	1.04755	*		transcript:ENSDART00000146758(+)	0.783	0.76	1.03026	*
	transcript:ENSDART00000141669(-)	0.863	0.814	1.0602	*		transcript:ENSDART00000054738(+)	0.807	0.775	1.04129	*		transcript:ENSDART00000056642(-)	0.787	0.743	1.05922	*
	transcript:ENSDART00000112763(-)	0.772	0.738	1.04607	*		transcript:ENSDART00000104647(+)	0.816	0.769	1.06112	*		transcript:ENSDART00000056645(-)	0.748	0.736	1.0163	*
	transcript:ENSDART00000086608(+)	0.814	0.763	1.06684	*		transcript:ENSDART00000012540(+)	0.824	0.762	1.08136	*		transcript:ENSDART00000135293(-)	0.805	0.771	1.0441	*
	transcript:ENSDART00000005143(+)	0.792	0.803	0.986301	ns		transcript:ENSDART00000136967(-)	0.802	0.74	1.08378	*		transcript:ENSDART00000098834(-)	0.814	0.781	1.04225	*
	transcript:ENSDART00000056634(-)	0.83	0.801	1.0362	*		transcript:ENSDART00000135430(-)	0.801	0.747	1.07229	*		transcript:ENSDART00000114663(-)	0.846	0.794	1.06549	*
	transcript:ENSDART00000110821(-)	0.795	0.762	1.04331	*		transcript:ENSDART00000012507(-)	0.769	0.755	1.01854	*		transcript:ENSDART00000109849(+)	0.783	0.747	1.04819	*
	transcript:ENSDART00000056640(-)	0.801	0.763	1.0498	*		transcript:ENSDART00000111852(-)	0.827	0.772	1.07124	*		transcript:ENSDART00000056667(-)	0.809	0.748	1.08155	*
	transcript:ENSDART00000056642(-)	0.787	0.745	1.05638	*		transcript:ENSDART00000142256(-)	0.81	0.759	1.06719	*		transcript:ENSDART00000113609(+)	0.791	0.766	1.03264	*
	transcript:ENSDART00000134125(-)	0.814	0.762	1.06824	*		transcript:ENSDART00000147778(-)	0.813	0.765	1.06275	*		transcript:ENSDART00000098734(+)	0.813	0.779	1.04365	*
	transcript:ENSDART00000056645(-)	0.748	0.74	1.01081	*		transcript:ENSDART00000114246(+)	0.765	0.753	1.01594	*		transcript:ENSDART00000147278(+)	0.796	0.774	1.02842	*
	transcript:ENSDART00000056649(+)	0.796	0.777	1.02445	*		transcript:ENSDART00000111345(+)	0.817	0.767	1.06519	*		transcript:ENSDART00000052666(+)	0.813	0.767	1.05997	*
	transcript:ENSDART00000134651(+)	0.807	0.777	1.03861	*		transcript:ENSDART00000078824(+)	0.795	0.742	1.07143	*		transcript:ENSDART00000004277(+)	0.846	0.791	1.06953	*
	transcript:ENSDART00000109849(+)	0.783	0.747	1.04819	*		transcript:ENSDART00000088777(-)	0.787	0.729	1.07956	*		transcript:ENSDART00000098415(+)	0.806	0.783	1.02937	*
	transcript:ENSDART00000077216(+)	0.815	0.769	1.05982	*		transcript:ENSDART00000129617(+)	0.796	0.748	1.06417	*		transcript:ENSDART00000019063(+)	0.811	0.783	1.03576	*
	transcript:ENSDART00000085976(+)	0.819	0.762	1.0748	*		transcript:ENSDART00000168052(-)	0.835	0.761	1.09724	*		transcript:ENSDART00000135754(+)	0.805	0.764	1.05366	*
	transcript:ENSDART00000098415(+)	0.806	0.785	1.02675	*		transcript:ENSDART00000019521(-)	0.8	0.741	1.07962	*		transcript:ENSDART00000003670(-)	0.791	0.768	1.02995	*
	transcript:ENSDART00000169547(+)	0.821	0.768	1.06901	*		transcript:ENSDART00000013797(-)	0.808	0.747	1.08166	*		transcript:ENSDART00000048277(+)	0.827	0.762	1.0853	*
	transcript:ENSDART00000019063(+)	0.811	0.785	1.03312	*		transcript:ENSDART00000144419(-)	0.811	0.757	1.07133	*		transcript:ENSDART00000137598(-)	0.791	0.757	1.04491	*
	transcript:ENSDART00000135754(+)	0.805	0.766	1.05091	*		transcript:ENSDART00000133721(-)	0.769	0.738	1.04201	*		transcript:ENSDART00000146820(-)	0.81	0.762	1.06299	*
	transcript:ENSDART00000056514(-)	0.819	0.786	1.04198	*		transcript:ENSDART00000026314(-)	0.804	0.761	1.0565	*		transcript:ENSDART00000145896(-)	0.78	0.759	1.02767	*
	transcript:ENSDART00000003670(-)	0.791	0.771	1.02594	*		transcript:ENSDART00000027224(+)	0.778	0.732	1.06284	*		transcript:ENSDART00000029801(+)	0.783	0.746	1.0496	*
	transcript:ENSDART00000146123(-)	0.81	0.769	1.05332	*		transcript:ENSDART00000050915(-)	0.835	0.771	1.08301	*		transcript:ENSDART00000012191(-)	0.814	0.744	1.09409	*
	transcript:ENSDART00000020135(+)	0.825	0.79	1.0443	*		transcript:ENSDART00000126384(-)	0.825	0.765	1.07843	*		transcript:ENSDART00000088040(-)	0.788	0.757	1.04095	*
	transcript:ENSDART00000048277(+)	0.827	0.762	1.0853	*		transcript:ENSDART00000056865(-)	0.871	0.768	1.13411	*		transcript:ENSDART00000110781(-)	0.796	0.759	1.04875	*
	transcript:ENSDART00000137598(-)	0.791	0.76	1.04079	*		transcript:ENSDART00000006120(-)	0.792	0.775	1.02194	*		transcript:ENSDART00000013676(-)	0.788	0.742	1.06199	*
	transcript:ENSDART00000029801(+)	0.783	0.749	1.04539	*		transcript:ENSDART00000085263(+)	0.783	0.747	1.04819	*		transcript:ENSDART00000056460(-)	0.817	0.766	1.06658	*
	transcript:ENSDART00000012191(-)	0.814	0.746	1.09115	*		transcript:ENSDART00000134550(-)	0.778	0.755	1.03046	*		transcript:ENSDART00000084517(+)	0.792	0.76	1.04211	*
	transcript:ENSDART00000167274(-)	0.785	0.736	1.06658	*		transcript:ENSDART00000143121(+)	0.813	0.763	1.06553	*		transcript:ENSDART00000098357(-)	0.792	0.763	1.03801	*
	transcript:ENSDART00000017977(+)	0.816	0.766	1.06527	*		transcript:ENSDART00000138416(-)	0.8	0.751	1.06525	*		transcript:ENSDART00000009093(-)	0.795	0.755	1.05298	*
	transcript:ENSDART00000084597(-)	0.795	0.749	1.06142	*		transcript:ENSDART00000130338(-)	0.802	0.72	1.11389	*		transcript:ENSDART00000025997(-)	0.793	0.745	1.06443	*
	transcript:ENSDART00000098357(-)	0.792	0.767	1.03259	*		transcript:ENSDART00000024695(+)	0.822	0.747	1.1004	*		transcript:ENSDART00000140159(-)	0.807	0.765	1.0549	*
	transcript:ENSDART00000026339(-)	0.829	0.776	1.0683	*		transcript:ENSDART00000131680(-)	0.787	0.724	1.08702	*		transcript:ENSDART00000160077(+)	0.811	0.761	1.0657	*
	transcript:ENSDART00000025997(-)	0.793	0.747	1.06158	*		transcript:ENSDART00000173272(+)	0.808	0.772	1.04663	*		transcript:ENSDART00000156310(+)	0.806	0.744	1.08333	*
	transcript:ENSDART00000113849(-)	0.829	0.772	1.07383	*		transcript:ENSDART00000086985(-)	0.853	0.799	1.06758	*		transcript:ENSDART00000169310(-)	0.81	0.746	1.08579	*
	transcript:ENSDART00000075146(+)	0.802	0.751	1.06791	*		transcript:ENSDART00000110478(-)	0.772	0.774	0.997416	ns		transcript:ENSDART00000142251(+)	0.823	0.764	1.07723	*
	transcript:ENSDART00000123916(-)	0.84	0.785	1.07006	*		transcript:ENSDART00000031016(-)	0.828	0.773	1.07115	*		transcript:ENSDART00000075080(-)	0.831	0.79	1.0519	*
	transcript:ENSDART00000038228(-)	0.851	0.799	1.06508	*		transcript:ENSDART00000129593(+)	0.8	0.764	1.04712	*		transcript:ENSDART00000056882(-)	0.812	0.782	1.03836	*
	transcript:ENSDART00000056882(-)	0.812	0.783	1.03704	*		transcript:ENSDART00000183741(+)	0.808	0.758	1.06596	*		transcript:ENSDART00000056277(-)	0.775	0.745	1.04027	*
	transcript:ENSDART00000056294(+)	0.822	0.761	1.08016	*		transcript:ENSDART00000159519(-)	0.833	0.793	1.05044	*		transcript:ENSDART00000129704(+)	0.832	0.756	1.10053	*
	transcript:ENSDART00000129967(+)	0.84	0.781	1.07554	*		transcript:ENSDART00000166539(+)	0.798	0.755	1.05695	*		transcript:ENSDART00000129967(+)	0.84	0.778	1.07969	*
	transcript:ENSDART00000083690(-)	0.821	0.753	1.09031	*		transcript:ENSDART00000185376(+)	0.807	0.763	1.05767	*		transcript:ENSDART00000056248(+)	0.813	0.768	1.05859	*
	transcript:ENSDART00000036813(+)	0.834	0.78	1.06923	*		transcript:ENSDART00000131235(-)	0.835	0.752	1.11037	*		transcript:ENSDART00000146418(+)	0.814	0.774	1.05168	*
	transcript:ENSDART00000100173(+)	0.811	0.776	1.0451	*		transcript:ENSDART00000148500(-)	0.815	0.767	1.06258	*		transcript:ENSDART00000002241(-)	0.806	0.774	1.04134	*
	transcript:ENSDART00000127124(+)	0.805	0.771	1.0441	*		transcript:ENSDART00000162186(-)	0.837	0.778	1.07584	*		transcript:ENSDART00000166920(+)	0.838	0.774	1.08269	*
	transcript:ENSDART00000172309(+)	0.86	0.796	1.0804	*		transcript:ENSDART00000015777(-)	0.847	0.777	1.09009	*		transcript:ENSDART00000164461(-)	0.82	0.769	1.06632	*
	transcript:ENSDART00000021011(+)	0.836	0.769	1.08713	*		transcript:ENSDART00000149266(+)	0.844	0.771	1.09468	*		transcript:ENSDART00000150034(-)	0.812	0.759	1.06983	*
	transcript:ENSDART00000150034(-)	0.812	0.76	1.06842	*		transcript:ENSDART00000160207(+)	0.868	0.808	1.07426	*		transcript:ENSDART00000010699(-)	0.805	0.772	1.04275	*
	transcript:ENSDART00000010699(-)	0.805	0.774	1.04005	*		transcript:ENSDART00000149903(+)	0.817	0.787	1.03812	*		transcript:ENSDART00000131420(-)	0.782	0.76	1.02895	*
	transcript:ENSDART00000111651(-)	0.831	0.773	1.07503	*		transcript:ENSDART00000024082(-)	0.844	0.753	1.12085	*		transcript:ENSDART00000193511(+)	0.818	0.782	1.04604	*
	transcript:ENSDART00000193511(+)	0.818	0.785	1.04204	*		transcript:ENSDART00000056935(+)	0.848	0.79	1.07342	*		transcript:ENSDART00000097690(+)	0.853	0.78	1.09359	*
	transcript:ENSDART00000004431(-)	0.819	0.78	1.05	*		transcript:ENSDART00000172445(+)	0.845	0.783	1.07918	*		transcript:ENSDART00000164102(+)	0.836	0.772	1.0829	*
	transcript:ENSDART00000097690(+)	0.853	0.782	1.09079	*		transcript:ENSDART00000012234(+)	0.858	0.804	1.06716	*		transcript:ENSDART00000183362(-)	0.854	0.766	1.11488	*
	transcript:ENSDART00000164102(+)	0.836	0.773	1.0815	*		transcript:ENSDART00000077941(+)	0.794	0.758	1.04749	*		transcript:ENSDART00000104790(-)	0.797	0.762	1.04593	*
	transcript:ENSDART00000183362(-)	0.854	0.769	1.11053	*		transcript:ENSDART00000186594(-)	0.837	0.782	1.07033	*		transcript:ENSDART00000149311(+)	0.836	0.788	1.06091	*
	transcript:ENSDART00000067736(+)	0.825	0.791	1.04298	*		transcript:ENSDART00000138576(-)	0.758	0.701	1.08131	*		transcript:ENSDART00000135066(+)	0.841	0.794	1.05919	*
	transcript:ENSDART00000036635(+)	0.831	0.782	1.06266	*		transcript:ENSDART00000127568(-)	0.756	0.731	1.0342	*		transcript:ENSDART00000104725(-)	0.835	0.791	1.05563	*
	transcript:ENSDART00000168166(+)	0.843	0.786	1.07252	*		transcript:ENSDART00000182027(-)	0.806	0.731	1.1026	*		transcript:ENSDART00000040680(-)	0.821	0.797	1.03011	*
	transcript:ENSDART00000043218(-)	0.834	0.77	1.08312	*		transcript:ENSDART00000066722(-)	0.811	0.764	1.06152	*		transcript:ENSDART00000043218(-)	0.834	0.768	1.08594	*
	transcript:ENSDART00000064439(+)	0.788	0.758	1.03958	*		transcript:ENSDART00000152087(+)	0.775	0.749	1.03471	*		transcript:ENSDART00000027119(-)	0.838	0.785	1.06752	*
	transcript:ENSDART00000017791(+)	0.809	0.763	1.06029	*		transcript:ENSDART00000192879(-)	0.782	0.745	1.04966	*		transcript:ENSDART00000064439(+)	0.788	0.754	1.04509	*
	transcript:ENSDART00000141595(-)	0.846	0.787	1.07497	*		transcript:ENSDART00000110715(-)	0.778	0.767	1.01434	*		transcript:ENSDART00000017791(+)	0.809	0.762	1.06168	*
	transcript:ENSDART00000133121(-)	0.825	0.768	1.07422	*		transcript:ENSDART00000005331(-)	0.787	0.772	1.01943	*		transcript:ENSDART00000166831(-)	0.795	0.741	1.07287	*
	transcript:ENSDART00000058777(+)	0.836	0.764	1.09424	*		transcript:ENSDART00000149744(+)	0.809	0.759	1.06588	*		transcript:ENSDART00000092217(-)	0.804	0.762	1.05512	*
	transcript:ENSDART00000081643(-)	0.83	0.797	1.04141	*		transcript:ENSDART00000007997(+)	0.776	0.73	1.06301	*		transcript:ENSDART00000113184(+)	0.795	0.759	1.04743	*
	transcript:ENSDART00000166831(-)	0.795	0.743	1.06999	*		transcript:ENSDART00000127923(-)	0.804	0.781	1.02945	*		transcript:ENSDART00000113132(+)	0.805	0.76	1.05921	*
	transcript:ENSDART00000067397(+)	0.808	0.75	1.07733	*		transcript:ENSDART00000131829(+)	0.829	0.774	1.07106	*		transcript:ENSDART00000077095(-)	0.814	0.765	1.06405	*
	transcript:ENSDART00000108955(+)	0.777	0.753	1.03187	*		transcript:ENSDART00000142080(-)	0.79	0.77	1.02597	*		transcript:ENSDART00000125019(-)	0.843	0.771	1.09339	*
	transcript:ENSDART00000064365(+)	0.799	0.776	1.02964	*		transcript:ENSDART00000030592(-)	0.793	0.745	1.06443	*		transcript:ENSDART00000188495(-)	0.815	0.761	1.07096	*
	transcript:ENSDART00000113184(+)	0.795	0.76	1.04605	*		transcript:ENSDART00000127842(+)	0.836	0.789	1.05957	*		transcript:ENSDART00000064140(-)	0.793	0.75	1.05733	*
	transcript:ENSDART00000158057(-)	0.794	0.775	1.02452	*		transcript:ENSDART00000012399(-)	0.819	0.752	1.0891	*		transcript:ENSDART00000053847(+)	0.797	0.742	1.07412	*
	transcript:ENSDART00000142518(+)	0.82	0.772	1.06218	*		transcript:ENSDART00000138741(-)	0.789	0.76	1.03816	*		transcript:ENSDART00000064112(-)	0.777	0.778	0.998715	ns
	transcript:ENSDART00000083890(-)	0.822	0.77	1.06753	*		transcript:ENSDART00000136860(-)	0.754	0.731	1.03146	*		transcript:ENSDART00000034098(+)	0.793	0.759	1.0448	*
	transcript:ENSDART00000183072(+)	0.776	0.728	1.06593	*		transcript:ENSDART00000081043(+)	0.795	0.742	1.07143	*		transcript:ENSDART00000142999(+)	0.774	0.758	1.02111	*
	transcript:ENSDART00000025330(-)	0.794	0.77	1.03117	*		transcript:ENSDART00000097792(-)	0.806	0.763	1.05636	*		transcript:ENSDART00000003248(+)	0.798	0.76	1.05	*
	transcript:ENSDART00000053847(+)	0.797	0.742	1.07412	*		transcript:ENSDART00000089506(+)	0.808	0.753	1.07304	*		transcript:ENSDART00000044125(-)	0.78	0.729	1.06996	*
	transcript:ENSDART00000064112(-)	0.777	0.779	0.997433	ns		transcript:ENSDART00000129174(-)	0.798	0.756	1.05556	*		transcript:ENSDART00000160481(-)	0.811	0.759	1.06851	*
	transcript:ENSDART00000020703(-)	0.81	0.754	1.07427	*		transcript:ENSDART00000168540(-)	0.797	0.763	1.04456	*		transcript:ENSDART00000021550(-)	0.808	0.769	1.05072	*
	transcript:ENSDART00000063818(-)	0.839	0.782	1.07289	*		transcript:ENSDART00000159034(-)	0.793	0.766	1.03525	*		transcript:ENSDART00000006443(-)	0.773	0.728	1.06181	*
	transcript:ENSDART00000003248(+)	0.798	0.76	1.05	*		transcript:ENSDART00000048968(-)	0.789	0.781	1.01024	*		transcript:ENSDART00000104137(-)	0.821	0.763	1.07602	*
	transcript:ENSDART00000044125(-)	0.78	0.729	1.06996	*		transcript:ENSDART00000110185(+)	0.815	0.753	1.08234	*		transcript:ENSDART00000063944(+)	0.831	0.792	1.04924	*
	transcript:ENSDART00000164761(+)	0.821	0.778	1.05527	*		transcript:ENSDART00000128690(-)	0.819	0.759	1.07905	*		transcript:ENSDART00000027582(-)	0.806	0.777	1.03732	*
	transcript:ENSDART00000021394(-)	0.806	0.737	1.09362	*		transcript:ENSDART00000129679(+)	0.785	0.742	1.05795	*		transcript:ENSDART00000049437(-)	0.822	0.775	1.06065	*
	transcript:ENSDART00000151805(+)	0.811	0.767	1.05737	*		transcript:ENSDART00000126941(+)	0.792	0.778	1.01799	*		transcript:ENSDART00000040191(-)	0.828	0.771	1.07393	*
	transcript:ENSDART00000175585(-)	0.806	0.753	1.07039	*		transcript:ENSDART00000158145(-)	0.794	0.782	1.01535	*		transcript:ENSDART00000103798(+)	0.772	0.777	0.993565	ns
	transcript:ENSDART00000013453(-)	0.811	0.759	1.06851	*		transcript:ENSDART00000087438(-)	0.82	0.756	1.08466	*		transcript:ENSDART00000018500(-)	0.818	0.765	1.06928	*
	transcript:ENSDART00000063944(+)	0.831	0.795	1.04528	*		transcript:ENSDART00000066558(+)	0.804	0.75	1.072	*		transcript:ENSDART00000147112(+)	0.843	0.785	1.07389	*
	transcript:ENSDART00000063950(+)	0.835	0.771	1.08301	*		transcript:ENSDART00000155346(+)	0.803	0.772	1.04016	*		transcript:ENSDART00000165224(+)	0.805	0.753	1.06906	*
	transcript:ENSDART00000057039(+)	0.8	0.736	1.08696	*		transcript:ENSDART00000123019(-)	0.84	0.748	1.12299	*		transcript:ENSDART00000103365(-)	0.788	0.765	1.03007	*
	transcript:ENSDART00000166762(-)	0.733	0.736	0.995924	ns		transcript:ENSDART00000145075(+)	0.841	0.81	1.03827	*		transcript:ENSDART00000132248(+)	0.811	0.758	1.06992	*
	transcript:ENSDART00000185605(+)	0.819	0.787	1.04066	*		transcript:ENSDART00000121592(-)	0.839	0.784	1.07015	*		transcript:ENSDART00000058524(-)	0.803	0.744	1.0793	*
	transcript:ENSDART00000152216(+)	0.811	0.785	1.03312	*		transcript:ENSDART00000171380(+)	0.83	0.802	1.03491	*		transcript:ENSDART00000032393(+)	0.774	0.733	1.05593	*
	transcript:ENSDART00000179566(-)	0.783	0.751	1.04261	*		transcript:ENSDART00000153983(+)	0.854	0.816	1.04657	*		transcript:ENSDART00000043316(-)	0.808	0.767	1.05346	*
	transcript:ENSDART00000103798(+)	0.772	0.776	0.994845	ns		transcript:ENSDART00000165507(+)	0.859	0.79	1.08734	*		transcript:ENSDART00000171184(-)	0.811	0.766	1.05875	*
	transcript:ENSDART00000009356(-)	0.825	0.779	1.05905	*		transcript:ENSDART00000166834(+)	0.776	0.732	1.06011	*		transcript:ENSDART00000063122(+)	0.791	0.755	1.04768	*
	transcript:ENSDART00000063492(-)	0.817	0.77	1.06104	*		transcript:ENSDART00000028997(-)	0.83	0.782	1.06138	*		transcript:ENSDART00000063152(-)	0.819	0.776	1.05541	*
	transcript:ENSDART00000004984(-)	0.832	0.787	1.05718	*		transcript:ENSDART00000164082(-)	0.793	0.77	1.02987	*		transcript:ENSDART00000190888(+)	0.777	0.753	1.03187	*
	transcript:ENSDART00000063578(-)	0.743	0.733	1.01364	*		transcript:ENSDART00000067558(-)	0.838	0.772	1.08549	*		transcript:ENSDART00000062066(+)	0.794	0.75	1.05867	*
	transcript:ENSDART00000103365(-)	0.788	0.765	1.03007	*		transcript:ENSDART00000076417(+)	0.753	0.795	0.94717	ns		transcript:ENSDART00000012816(+)	0.79	0.743	1.06326	*
	transcript:ENSDART00000123222(-)	0.81	0.763	1.0616	*		transcript:ENSDART00000053405(-)	0.829	0.765	1.08366	*		transcript:ENSDART00000062094(+)	0.778	0.744	1.0457	*
	transcript:ENSDART00000149922(+)	0.808	0.75	1.07733	*		transcript:ENSDART00000029580(+)	0.844	0.784	1.07653	*		transcript:ENSDART00000024595(+)	0.814	0.78	1.04359	*
	transcript:ENSDART00000043316(-)	0.808	0.77	1.04935	*		transcript:ENSDART00000022506(+)	0.84	0.78	1.07692	*		transcript:ENSDART00000062383(+)	0.835	0.788	1.05964	*
	transcript:ENSDART00000102913(+)	0.786	0.759	1.03557	*		transcript:ENSDART00000163647(+)	0.825	0.784	1.0523	*		transcript:ENSDART00000040292(-)	0.822	0.762	1.07874	*
	transcript:ENSDART00000063137(-)	0.792	0.76	1.04211	*		transcript:ENSDART00000034704(+)	0.838	0.772	1.08549	*		transcript:ENSDART00000142669(+)	0.796	0.758	1.05013	*
	transcript:ENSDART00000139852(+)	0.785	0.779	1.0077	*		transcript:ENSDART00000082385(-)	0.741	0.73	1.01507	*		transcript:ENSDART00000141068(-)	0.834	0.805	1.03602	*
	transcript:ENSDART00000190888(+)	0.777	0.754	1.0305	*		transcript:ENSDART00000104888(+)	0.793	0.753	1.05312	*		transcript:ENSDART00000062441(+)	0.798	0.764	1.0445	*
	transcript:ENSDART00000062094(+)	0.778	0.745	1.0443	*		transcript:ENSDART00000160017(+)	0.827	0.766	1.07963	*		transcript:ENSDART00000062525(+)	0.818	0.768	1.0651	*
	transcript:ENSDART00000062096(-)	0.789	0.775	1.01806	*		transcript:ENSDART00000037973(-)	0.801	0.767	1.04433	*		transcript:ENSDART00000006778(-)	0.758	0.726	1.04408	*
	transcript:ENSDART00000024595(+)	0.814	0.782	1.04092	*		transcript:ENSDART00000075659(-)	0.81	0.752	1.07713	*		transcript:ENSDART00000062552(-)	0.815	0.759	1.07378	*
	transcript:ENSDART00000141486(+)	0.781	0.752	1.03856	*		transcript:ENSDART00000127600(+)	0.79	0.733	1.07776	*		transcript:ENSDART00000028471(-)	0.867	0.798	1.08647	*
	transcript:ENSDART00000129858(-)	0.817	0.797	1.02509	*		transcript:ENSDART00000074814(+)	0.86	0.778	1.1054	*		transcript:ENSDART00000046841(-)	0.8	0.768	1.04167	*
	transcript:ENSDART00000062350(+)	0.777	0.745	1.04295	*		transcript:ENSDART00000148995(+)	0.794	0.766	1.03655	*		transcript:ENSDART00000152970(-)	0.779	0.764	1.01963	*
	transcript:ENSDART00000024528(+)	0.768	0.749	1.02537	*		transcript:ENSDART00000172567(+)	0.85	0.785	1.0828	*		transcript:ENSDART00000026273(+)	0.766	0.763	1.00393	*
	transcript:ENSDART00000049224(-)	0.785	0.761	1.03154	*		transcript:ENSDART00000187660(+)	0.814	0.776	1.04897	*		transcript:ENSDART00000048537(-)	0.805	0.757	1.06341	*
	transcript:ENSDART00000062383(+)	0.835	0.79	1.05696	*		transcript:ENSDART00000058336(-)	0.809	0.784	1.03189	*		transcript:ENSDART00000018640(+)	0.787	0.768	1.02474	*
	transcript:ENSDART00000132278(-)	0.857	0.78	1.09872	*		transcript:ENSDART00000156761(-)	0.8	0.749	1.06809	*		transcript:ENSDART00000047834(-)	0.811	0.755	1.07417	*
	transcript:ENSDART00000062441(+)	0.798	0.767	1.04042	*		transcript:ENSDART00000131193(+)	0.838	0.752	1.11436	*		transcript:ENSDART00000061843(-)	0.796	0.768	1.03646	*
	transcript:ENSDART00000006778(-)	0.758	0.727	1.04264	*		transcript:ENSDART00000160866(-)	0.796	0.766	1.03916	*		transcript:ENSDART00000101974(-)	0.836	0.77	1.08571	*
	transcript:ENSDART00000007735(-)	0.795	0.778	1.02185	*		transcript:ENSDART00000050478(+)	0.797	0.772	1.03238	*		transcript:ENSDART00000166573(-)	0.812	0.77	1.05455	*
	transcript:ENSDART00000046841(-)	0.8	0.77	1.03896	*		transcript:ENSDART00000089035(+)	0.796	0.748	1.06417	*		transcript:ENSDART00000061751(+)	0.777	0.736	1.05571	*
	transcript:ENSDART00000018640(+)	0.787	0.771	1.02075	*		transcript:ENSDART00000104110(-)	0.766	0.733	1.04502	*		transcript:ENSDART00000033817(-)	0.781	0.748	1.04412	*
	transcript:ENSDART00000021035(+)	0.802	0.763	1.05111	*		transcript:ENSDART00000067290(+)	0.807	0.746	1.08177	*		transcript:ENSDART00000062539(-)	0.853	0.784	1.08801	*
	transcript:ENSDART00000023006(+)	0.798	0.806	0.990074	ns		transcript:ENSDART00000149696(-)	0.791	0.755	1.04768	*		transcript:ENSDART00000133593(-)	0.794	0.746	1.06434	*
	transcript:ENSDART00000047834(-)	0.811	0.755	1.07417	*		transcript:ENSDART00000073564(+)	0.83	0.772	1.07513	*		transcript:ENSDART00000146924(+)	0.795	0.752	1.05718	*
	transcript:ENSDART00000101974(-)	0.836	0.773	1.0815	*		transcript:ENSDART00000156811(-)	0.829	0.764	1.08508	*		transcript:ENSDART00000005609(-)	0.803	0.761	1.05519	*
	transcript:ENSDART00000033817(-)	0.781	0.752	1.03856	*		transcript:ENSDART00000047251(+)	0.81	0.769	1.05332	*		transcript:ENSDART00000037065(-)	0.806	0.751	1.07324	*
	transcript:ENSDART00000010329(+)	0.799	0.752	1.0625	*		transcript:ENSDART00000173434(-)	0.804	0.745	1.07919	*		transcript:ENSDART00000017485(+)	0.783	0.777	1.00772	*
	transcript:ENSDART00000061659(+)	0.839	0.774	1.08398	*		transcript:ENSDART00000109605(+)	0.786	0.741	1.06073	*		transcript:ENSDART00000102504(+)	0.771	0.735	1.04898	*
	transcript:ENSDART00000143765(+)	0.812	0.748	1.08556	*		transcript:ENSDART00000156517(+)	0.815	0.756	1.07804	*		transcript:ENSDART00000062898(+)	0.794	0.765	1.03791	*
	transcript:ENSDART00000033325(-)	0.823	0.777	1.0592	*		transcript:ENSDART00000128250(-)	0.756	0.772	0.979275	ns		transcript:ENSDART00000062908(-)	0.814	0.757	1.0753	*
	transcript:ENSDART00000037065(-)	0.806	0.755	1.06755	*		transcript:ENSDART00000103622(-)	0.784	0.754	1.03979	*		transcript:ENSDART00000130513(+)	0.804	0.755	1.0649	*
	transcript:ENSDART00000017485(+)	0.783	0.779	1.00513	*		transcript:ENSDART00000108476(+)	0.745	0.732	1.01776	*		transcript:ENSDART00000062931(+)	0.767	0.743	1.0323	*
	transcript:ENSDART00000016090(-)	0.817	0.768	1.0638	*		transcript:ENSDART00000157029(+)	0.777	0.738	1.05285	*		transcript:ENSDART00000036371(-)	0.801	0.753	1.06375	*
	transcript:ENSDART00000102611(+)	0.806	0.757	1.06473	*		transcript:ENSDART00000088383(+)	0.785	0.767	1.02347	*		transcript:ENSDART00000146544(+)	0.808	0.734	1.10082	*
	transcript:ENSDART00000134819(-)	0.774	0.727	1.06465	*		transcript:ENSDART00000165603(-)	0.823	0.761	1.08147	*		transcript:ENSDART00000061334(+)	0.808	0.761	1.06176	*
	transcript:ENSDART00000062908(-)	0.814	0.76	1.07105	*		transcript:ENSDART00000152705(+)	0.815	0.756	1.07804	*		transcript:ENSDART00000132132(+)	0.789	0.743	1.06191	*
	transcript:ENSDART00000062931(+)	0.767	0.744	1.03091	*		transcript:ENSDART00000041740(-)	0.802	0.737	1.0882	*		transcript:ENSDART00000086405(-)	0.802	0.773	1.03752	*
	transcript:ENSDART00000020153(+)	0.804	0.769	1.04551	*		transcript:ENSDART00000173656(+)	0.84	0.775	1.08387	*		transcript:ENSDART00000100967(-)	0.824	0.773	1.06598	*
	transcript:ENSDART00000146544(+)	0.808	0.737	1.09634	*		transcript:ENSDART00000153892(-)	0.829	0.767	1.08083	*		transcript:ENSDART00000034054(-)	0.793	0.749	1.05874	*
	transcript:ENSDART00000132132(+)	0.789	0.743	1.06191	*		transcript:ENSDART00000006124(-)	0.825	0.778	1.06041	*		transcript:ENSDART00000061135(+)	0.822	0.757	1.08587	*
	transcript:ENSDART00000009164(+)	0.824	0.775	1.06323	*		transcript:ENSDART00000087978(+)	0.816	0.769	1.06112	*		transcript:ENSDART00000060982(-)	0.805	0.771	1.0441	*
	transcript:ENSDART00000050729(+)	0.839	0.757	1.10832	*		transcript:ENSDART00000103324(+)	0.823	0.771	1.06744	*		transcript:ENSDART00000126343(-)	0.824	0.774	1.0646	*
	transcript:ENSDART00000017553(+)	0.834	0.765	1.0902	*		transcript:ENSDART00000087364(+)	0.841	0.771	1.09079	*		transcript:ENSDART00000004601(-)	0.83	0.771	1.07652	*
	transcript:ENSDART00000034054(-)	0.793	0.751	1.05593	*		transcript:ENSDART00000039485(-)	0.822	0.777	1.05792	*		transcript:ENSDART00000026213(-)	0.804	0.775	1.03742	*
	transcript:ENSDART00000061101(+)	0.819	0.773	1.05951	*		transcript:ENSDART00000035245(+)	0.827	0.774	1.06848	*		transcript:ENSDART00000148639(-)	0.815	0.759	1.07378	*
	transcript:ENSDART00000060982(-)	0.805	0.772	1.04275	*		transcript:ENSDART00000023453(+)	0.831	0.772	1.07642	*		transcript:ENSDART00000124298(-)	0.813	0.765	1.06275	*
	transcript:ENSDART00000100605(-)	0.819	0.781	1.04866	*		transcript:ENSDART00000022437(+)	0.841	0.782	1.07545	*		transcript:ENSDART00000113806(+)	0.809	0.783	1.03321	*
	transcript:ENSDART00000085442(-)	0.813	0.761	1.06833	*		transcript:ENSDART00000073432(-)	0.828	0.768	1.07812	*		transcript:ENSDART00000158178(-)	0.809	0.765	1.05752	*
	transcript:ENSDART00000098424(-)	0.781	0.78	1.00128	*		transcript:ENSDART00000126326(+)	0.808	0.757	1.06737	*		transcript:ENSDART00000162087(-)	0.813	0.763	1.06553	*
	transcript:ENSDART00000113806(+)	0.809	0.787	1.02795	*		transcript:ENSDART00000012944(-)	0.841	0.774	1.08656	*		transcript:ENSDART00000167986(-)	0.808	0.745	1.08456	*
	transcript:ENSDART00000067776(+)	0.803	0.797	1.00753	*		transcript:ENSDART00000139002(-)	0.823	0.76	1.08289	*		transcript:ENSDART00000164962(-)	0.824	0.779	1.05777	*
	transcript:ENSDART00000164962(-)	0.824	0.779	1.05777	*		transcript:ENSDART00000073399(-)	0.814	0.749	1.08678	*		transcript:ENSDART00000163071(-)	0.825	0.776	1.06314	*
	transcript:ENSDART00000043938(+)	0.8	0.753	1.06242	*		transcript:ENSDART00000150178(-)	0.844	0.788	1.07107	*		transcript:ENSDART00000057700(-)	0.79	0.754	1.04775	*
	transcript:ENSDART00000166857(-)	0.788	0.738	1.06775	*		transcript:ENSDART00000017805(-)	0.781	0.732	1.06694	*		transcript:ENSDART00000148892(-)	0.764	0.744	1.02688	*
	transcript:ENSDART00000163071(-)	0.825	0.778	1.06041	*		transcript:ENSDART00000152240(-)	0.818	0.767	1.06649	*		transcript:ENSDART00000134416(+)	0.778	0.76	1.02368	*
	transcript:ENSDART00000112689(+)	0.863	0.806	1.07072	*		transcript:ENSDART00000164390(+)	0.856	0.796	1.07538	*		transcript:ENSDART00000151429(-)	0.826	0.783	1.05492	*
	transcript:ENSDART00000134416(+)	0.778	0.763	1.01966	*		transcript:ENSDART00000190262(+)	0.822	0.758	1.08443	*		transcript:ENSDART00000004092(-)	0.839	0.781	1.07426	*
	transcript:ENSDART00000020084(+)	0.861	0.809	1.06428	*		transcript:ENSDART00000105659(-)	0.823	0.762	1.08005	*		transcript:ENSDART00000060505(-)	0.782	0.747	1.04685	*
	transcript:ENSDART00000151429(-)	0.826	0.784	1.05357	*		transcript:ENSDART00000047094(-)	0.846	0.789	1.07224	*		transcript:ENSDART00000083427(-)	0.782	0.758	1.03166	*
	transcript:ENSDART00000129965(-)	0.763	0.785	0.971975	ns		transcript:ENSDART00000159893(-)	0.777	0.761	1.02102	*		transcript:ENSDART00000004756(-)	0.845	0.8	1.05625	*
	transcript:ENSDART00000002787(+)	0.784	0.739	1.06089	*		transcript:ENSDART00000115331(-)	0.785	0.735	1.06803	*		transcript:ENSDART00000074255(-)	0.776	0.768	1.01042	*
	transcript:ENSDART00000060432(+)	0.831	0.794	1.0466	*		transcript:ENSDART00000046454(-)	0.781	0.728	1.0728	*		transcript:ENSDART00000060444(+)	0.862	0.81	1.0642	*
	transcript:ENSDART00000114313(+)	0.826	0.759	1.08827	*		transcript:ENSDART00000113616(+)	0.791	0.738	1.07182	*		transcript:ENSDART00000160409(-)	0.784	0.789	0.993663	ns
	transcript:ENSDART00000074255(-)	0.776	0.769	1.0091	*		transcript:ENSDART00000092393(+)	0.849	0.78	1.08846	*		transcript:ENSDART00000170482(-)	0.816	0.789	1.03422	*
	transcript:ENSDART00000160409(-)	0.784	0.794	0.987406	ns		transcript:ENSDART00000056035(+)	0.83	0.783	1.06003	*		transcript:ENSDART00000148632(-)	0.828	0.796	1.0402	*
	transcript:ENSDART00000170482(-)	0.816	0.791	1.03161	*		transcript:ENSDART00000169757(-)	0.815	0.759	1.07378	*		transcript:ENSDART00000157614(+)	0.839	0.784	1.07015	*
	transcript:ENSDART00000172631(-)	0.789	0.767	1.02868	*		transcript:ENSDART00000168938(-)	0.823	0.779	1.05648	*		transcript:ENSDART00000160667(-)	0.816	0.754	1.08223	*
	transcript:ENSDART00000148632(-)	0.828	0.8	1.035	*		transcript:ENSDART00000157475(-)	0.76	0.745	1.02013	*		transcript:ENSDART00000157684(-)	0.834	0.81	1.02963	*
	transcript:ENSDART00000174654(+)	0.833	0.763	1.09174	*		transcript:ENSDART00000172102(-)	0.804	0.8	1.005	*		transcript:ENSDART00000190785(+)	0.792	0.75	1.056	*
	transcript:ENSDART00000162755(+)	0.846	0.794	1.06549	*		transcript:ENSDART00000161403(+)	0.839	0.795	1.05535	*		transcript:ENSDART00000160956(+)	0.816	0.769	1.06112	*
	transcript:ENSDART00000157614(+)	0.839	0.786	1.06743	*		transcript:ENSDART00000123002(-)	0.803	0.757	1.06077	*		transcript:ENSDART00000144766(+)	0.837	0.788	1.06218	*
	transcript:ENSDART00000193485(+)	0.852	0.782	1.08951	*		transcript:ENSDART00000104338(-)	0.798	0.77	1.03636	*		transcript:ENSDART00000130648(+)	0.814	0.784	1.03827	*
	transcript:ENSDART00000160667(-)	0.816	0.757	1.07794	*		transcript:ENSDART00000025324(-)	0.777	0.74	1.05	*		transcript:ENSDART00000171131(-)	0.819	0.766	1.06919	*
	transcript:ENSDART00000190785(+)	0.792	0.751	1.05459	*		transcript:ENSDART00000011320(-)	0.783	0.752	1.04122	*		transcript:ENSDART00000162867(-)	0.834	0.81	1.02963	*
	transcript:ENSDART00000168054(+)	0.842	0.776	1.08505	*		transcript:ENSDART00000089923(+)	0.841	0.791	1.06321	*		transcript:ENSDART00000162351(+)	0.814	0.744	1.09409	*
	transcript:ENSDART00000006419(-)	0.834	0.778	1.07198	*		transcript:ENSDART00000008711(+)	0.802	0.768	1.04427	*		transcript:ENSDART00000062418(-)	0.802	0.757	1.05945	*
	transcript:ENSDART00000144766(+)	0.837	0.788	1.06218	*		transcript:ENSDART00000041842(-)	0.834	0.789	1.05703	*		transcript:ENSDART00000086492(-)	0.827	0.787	1.05083	*
	transcript:ENSDART00000148540(+)	0.844	0.765	1.10327	*		transcript:ENSDART00000042368(+)	0.82	0.768	1.06771	*		transcript:ENSDART00000188829(-)	0.829	0.779	1.06418	*
	transcript:ENSDART00000163659(-)	0.817	0.818	0.998778	ns		transcript:ENSDART00000133471(-)	0.843	0.785	1.07389	*		transcript:ENSDART00000170653(+)	0.728	0.74	0.983784	ns
	transcript:ENSDART00000161554(-)	0.787	0.788	0.998731	ns		transcript:ENSDART00000180091(+)	0.828	0.761	1.08804	*		transcript:ENSDART00000148138(+)	0.835	0.8	1.04375	*
	transcript:ENSDART00000162351(+)	0.814	0.749	1.08678	*		transcript:ENSDART00000128626(+)	0.802	0.766	1.047	*		transcript:ENSDART00000043431(+)	0.803	0.747	1.07497	*
	transcript:ENSDART00000160585(+)	0.839	0.795	1.05535	*		transcript:ENSDART00000134514(+)	0.83	0.768	1.08073	*		transcript:ENSDART00000031425(-)	0.787	0.734	1.07221	*
	transcript:ENSDART00000086492(-)	0.827	0.79	1.04684	*		transcript:ENSDART00000104118(-)	0.818	0.79	1.03544	*		transcript:ENSDART00000102643(-)	0.79	0.761	1.03811	*
	transcript:ENSDART00000053596(-)	0.792	0.774	1.02326	*		transcript:ENSDART00000029386(-)	0.8	0.755	1.0596	*		transcript:ENSDART00000139288(+)	0.783	0.755	1.03709	*
	transcript:ENSDART00000099535(+)	0.829	0.754	1.09947	*		transcript:ENSDART00000104051(-)	0.835	0.769	1.08583	*		transcript:ENSDART00000150914(-)	0.773	0.761	1.01577	*
	transcript:ENSDART00000122699(+)	0.806	0.755	1.06755	*		transcript:ENSDART00000132190(+)	0.796	0.761	1.04599	*		transcript:ENSDART00000121769(+)	0.834	0.789	1.05703	*
	transcript:ENSDART00000043431(+)	0.803	0.749	1.0721	*		transcript:ENSDART00000055676(+)	0.771	0.745	1.0349	*		transcript:ENSDART00000149689(+)	0.817	0.792	1.03157	*
	transcript:ENSDART00000081954(-)	0.802	0.749	1.07076	*		transcript:ENSDART00000113135(-)	0.793	0.753	1.05312	*		transcript:ENSDART00000163869(+)	0.806	0.769	1.04811	*
	transcript:ENSDART00000121769(+)	0.834	0.792	1.05303	*		transcript:ENSDART00000170200(-)	0.781	0.73	1.06986	*		transcript:ENSDART00000099733(-)	0.798	0.764	1.0445	*
	transcript:ENSDART00000163869(+)	0.806	0.771	1.0454	*		transcript:ENSDART00000138270(+)	0.799	0.774	1.0323	*		transcript:ENSDART00000171579(+)	0.752	0.742	1.01348	*
	transcript:ENSDART00000171603(+)	0.788	0.777	1.01416	*		transcript:ENSDART00000156459(-)	0.779	0.742	1.04987	*		transcript:ENSDART00000190383(+)	0.797	0.749	1.06409	*
	transcript:ENSDART00000187746(+)	0.815	0.764	1.06675	*		transcript:ENSDART00000055492(-)	0.807	0.764	1.05628	*		transcript:ENSDART00000084061(-)	0.807	0.771	1.04669	*
	transcript:ENSDART00000023997(+)	0.805	0.746	1.07909	*		transcript:ENSDART00000055490(-)	0.811	0.735	1.1034	*		transcript:ENSDART00000167666(-)	0.838	0.801	1.04619	*
	transcript:ENSDART00000099733(-)	0.798	0.766	1.04178	*		transcript:ENSDART00000109601(-)	0.799	0.754	1.05968	*		transcript:ENSDART00000139267(+)	0.8	0.771	1.03761	*
	transcript:ENSDART00000169275(-)	0.824	0.784	1.05102	*		transcript:ENSDART00000103746(-)	0.825	0.782	1.05499	*		transcript:ENSDART00000081614(-)	0.819	0.766	1.06919	*
	transcript:ENSDART00000192473(+)	0.798	0.756	1.05556	*		transcript:ENSDART00000103741(-)	0.779	0.748	1.04144	*		transcript:ENSDART00000081676(+)	0.789	0.741	1.06478	*
	transcript:ENSDART00000167666(-)	0.838	0.803	1.04359	*		transcript:ENSDART00000103733(+)	0.815	0.755	1.07947	*		transcript:ENSDART00000092015(+)	0.814	0.767	1.06128	*
	transcript:ENSDART00000091835(+)	0.818	0.777	1.05277	*		transcript:ENSDART00000087196(-)	0.829	0.76	1.09079	*		transcript:ENSDART00000155426(+)	0.792	0.754	1.0504	*
	transcript:ENSDART00000081614(-)	0.819	0.766	1.06919	*		transcript:ENSDART00000077734(-)	0.771	0.767	1.00522	*		transcript:ENSDART00000081426(+)	0.79	0.744	1.06183	*
	transcript:ENSDART00000102408(+)	0.801	0.79	1.01392	*		transcript:ENSDART00000024453(+)	0.816	0.778	1.04884	*		transcript:ENSDART00000114294(+)	0.842	0.747	1.12718	*
	transcript:ENSDART00000081676(+)	0.789	0.741	1.06478	*		transcript:ENSDART00000103660(+)	0.777	0.739	1.05142	*		transcript:ENSDART00000134347(+)	0.845	0.785	1.07643	*
	transcript:ENSDART00000092015(+)	0.814	0.767	1.06128	*		transcript:ENSDART00000019004(+)	0.877	0.79	1.11013	*		transcript:ENSDART00000024720(-)	0.797	0.745	1.0698	*
	transcript:ENSDART00000114524(-)	0.799	0.765	1.04444	*		transcript:ENSDART00000151081(+)	0.813	0.761	1.06833	*		transcript:ENSDART00000134682(+)	0.822	0.759	1.083	*
	transcript:ENSDART00000133517(-)	0.801	0.756	1.05952	*		transcript:ENSDART00000184130(+)	0.78	0.761	1.02497	*		transcript:ENSDART00000180558(+)	0.828	0.776	1.06701	*
	transcript:ENSDART00000190943(-)	0.794	0.775	1.02452	*		transcript:ENSDART00000014021(-)	0.79	0.744	1.06183	*		transcript:ENSDART00000144955(-)	0.811	0.749	1.08278	*
	transcript:ENSDART00000114294(+)	0.842	0.752	1.11968	*		transcript:ENSDART00000153381(+)	0.803	0.767	1.04694	*		transcript:ENSDART00000101263(-)	0.8	0.772	1.03627	*
	transcript:ENSDART00000111666(-)	0.803	0.761	1.05519	*		transcript:ENSDART00000055279(+)	0.799	0.781	1.02305	*		transcript:ENSDART00000161650(+)	0.812	0.755	1.0755	*
	transcript:ENSDART00000134682(+)	0.822	0.76	1.08158	*		transcript:ENSDART00000124943(+)	0.803	0.733	1.0955	*		transcript:ENSDART00000135239(-)	0.808	0.767	1.05346	*
	transcript:ENSDART00000102197(-)	0.82	0.773	1.0608	*		transcript:ENSDART00000146005(+)	0.789	0.753	1.04781	*		transcript:ENSDART00000188497(-)	0.811	0.765	1.06013	*
	transcript:ENSDART00000134278(-)	0.818	0.757	1.08058	*		transcript:ENSDART00000159966(+)	0.83	0.764	1.08639	*		transcript:ENSDART00000144366(+)	0.788	0.78	1.01026	*
	transcript:ENSDART00000180558(+)	0.828	0.779	1.0629	*		transcript:ENSDART00000020017(+)	0.805	0.744	1.08199	*		transcript:ENSDART00000148346(+)	0.832	0.785	1.05987	*
	transcript:ENSDART00000065755(+)	0.805	0.776	1.03737	*		transcript:ENSDART00000029451(+)	0.841	0.801	1.04994	*		transcript:ENSDART00000014254(-)	0.782	0.744	1.05108	*
	transcript:ENSDART00000101263(-)	0.8	0.775	1.03226	*		transcript:ENSDART00000102994(+)	0.821	0.779	1.05392	*		transcript:ENSDART00000016219(-)	0.79	0.74	1.06757	*
	transcript:ENSDART00000161650(+)	0.812	0.758	1.07124	*		transcript:ENSDART00000102952(-)	0.793	0.768	1.03255	*		transcript:ENSDART00000134052(+)	0.789	0.761	1.03679	*
	transcript:ENSDART00000135239(-)	0.808	0.77	1.04935	*		transcript:ENSDART00000167896(-)	0.795	0.744	1.06855	*		transcript:ENSDART00000034875(-)	0.816	0.76	1.07368	*
	transcript:ENSDART00000036172(+)	0.777	0.752	1.03324	*		transcript:ENSDART00000162875(-)	0.789	0.755	1.04503	*		transcript:ENSDART00000028007(+)	0.825	0.776	1.06314	*
	transcript:ENSDART00000037664(-)	0.817	0.732	1.11612	*		transcript:ENSDART00000189957(+)	0.77	0.735	1.04762	*		transcript:ENSDART00000134617(+)	0.798	0.745	1.07114	*
	transcript:ENSDART00000003299(+)	0.804	0.756	1.06349	*		transcript:ENSDART00000159948(+)	0.796	0.756	1.05291	*		transcript:ENSDART00000077381(-)	0.808	0.762	1.06037	*
	transcript:ENSDART00000014254(-)	0.782	0.745	1.04966	*		transcript:ENSDART00000159033(+)	0.801	0.751	1.06658	*		transcript:ENSDART00000053794(-)	0.812	0.78	1.04103	*
	transcript:ENSDART00000010282(-)	0.78	0.735	1.06122	*		transcript:ENSDART00000151193(-)	0.792	0.76	1.04211	*		transcript:ENSDART00000145013(-)	0.819	0.78	1.05	*
	transcript:ENSDART00000016502(-)	0.805	0.745	1.08054	*		transcript:ENSDART00000155518(-)	0.801	0.76	1.05395	*		transcript:ENSDART00000040754(-)	0.812	0.779	1.04236	*
	transcript:ENSDART00000016167(-)	0.778	0.742	1.04852	*		transcript:ENSDART00000013167(-)	0.801	0.748	1.07086	*		transcript:ENSDART00000012855(+)	0.827	0.783	1.05619	*
	transcript:ENSDART00000181815(-)	0.831	0.793	1.04792	*		transcript:ENSDART00000102690(-)	0.806	0.747	1.07898	*		transcript:ENSDART00000141629(-)	0.807	0.77	1.04805	*
	transcript:ENSDART00000170556(-)	0.798	0.738	1.0813	*		transcript:ENSDART00000055170(+)	0.777	0.735	1.05714	*		transcript:ENSDART00000077897(+)	0.816	0.771	1.05837	*
	transcript:ENSDART00000016219(-)	0.79	0.742	1.06469	*		transcript:ENSDART00000007170(+)	0.805	0.749	1.07477	*		transcript:ENSDART00000155188(-)	0.807	0.772	1.04534	*
	transcript:ENSDART00000021620(+)	0.806	0.756	1.06614	*		transcript:ENSDART00000099754(+)	0.819	0.761	1.07622	*		transcript:ENSDART00000126621(-)	0.808	0.771	1.04799	*
	transcript:ENSDART00000034875(-)	0.816	0.762	1.07087	*		transcript:ENSDART00000025285(-)	0.802	0.743	1.07941	*		transcript:ENSDART00000015636(-)	0.799	0.76	1.05132	*
	transcript:ENSDART00000147947(-)	0.813	0.75	1.084	*		transcript:ENSDART00000102526(+)	0.829	0.79	1.04937	*		transcript:ENSDART00000101054(-)	0.852	0.779	1.09371	*
	transcript:ENSDART00000134617(+)	0.798	0.748	1.06684	*		transcript:ENSDART00000154562(-)	0.803	0.756	1.06217	*		transcript:ENSDART00000007412(+)	0.823	0.801	1.02747	*
	transcript:ENSDART00000176008(+)	0.836	0.755	1.10728	*		transcript:ENSDART00000055186(-)	0.806	0.767	1.05085	*		transcript:ENSDART00000040190(+)	0.777	0.751	1.03462	*
	transcript:ENSDART00000077381(-)	0.808	0.765	1.05621	*		transcript:ENSDART00000155112(+)	0.806	0.762	1.05774	*		transcript:ENSDART00000135659(-)	0.81	0.75	1.08	*
	transcript:ENSDART00000053794(-)	0.812	0.783	1.03704	*		transcript:ENSDART00000055194(-)	0.881	0.785	1.12229	*		transcript:ENSDART00000053208(+)	0.846	0.759	1.11462	*
	transcript:ENSDART00000065392(+)	0.815	0.77	1.05844	*		transcript:ENSDART00000014729(+)	0.806	0.771	1.0454	*		transcript:ENSDART00000047515(-)	0.795	0.745	1.06711	*
	transcript:ENSDART00000040754(-)	0.812	0.781	1.03969	*		transcript:ENSDART00000134026(-)	0.794	0.758	1.04749	*		transcript:ENSDART00000029599(+)	0.781	0.751	1.03995	*
	transcript:ENSDART00000012855(+)	0.827	0.785	1.0535	*		transcript:ENSDART00000018676(-)	0.775	0.748	1.0361	*		transcript:ENSDART00000065337(-)	0.786	0.745	1.05503	*
	transcript:ENSDART00000011305(+)	0.831	0.77	1.07922	*		transcript:ENSDART00000155440(+)	0.838	0.783	1.07024	*		transcript:ENSDART00000076483(-)	0.777	0.745	1.04295	*
	transcript:ENSDART00000077897(+)	0.816	0.77	1.05974	*		transcript:ENSDART00000083111(-)	0.753	0.739	1.01894	*		transcript:ENSDART00000133585(-)	0.803	0.756	1.06217	*
	transcript:ENSDART00000014058(+)	0.842	0.772	1.09067	*		transcript:ENSDART00000168228(+)	0.825	0.769	1.07282	*		transcript:ENSDART00000076328(+)	0.807	0.778	1.03728	*
	transcript:ENSDART00000149124(+)	0.819	0.787	1.04066	*		transcript:ENSDART00000163595(+)	0.805	0.748	1.0762	*		transcript:ENSDART00000113316(+)	0.784	0.735	1.06667	*
	transcript:ENSDART00000130820(-)	0.766	0.752	1.01862	*		transcript:ENSDART00000162096(+)	0.807	0.759	1.06324	*		transcript:ENSDART00000020174(-)	0.854	0.815	1.04785	*
	transcript:ENSDART00000015636(-)	0.799	0.762	1.04856	*		transcript:ENSDART00000161582(-)	0.782	0.735	1.06395	*		transcript:ENSDART00000143566(-)	0.806	0.773	1.04269	*
	transcript:ENSDART00000101051(-)	0.773	0.749	1.03204	*		transcript:ENSDART00000168784(+)	0.796	0.762	1.04462	*		transcript:ENSDART00000161516(-)	0.801	0.737	1.08684	*
	transcript:ENSDART00000007412(+)	0.823	0.802	1.02618	*		transcript:ENSDART00000006783(-)	0.782	0.746	1.04826	*		transcript:ENSDART00000100240(+)	0.771	0.744	1.03629	*
	transcript:ENSDART00000101037(-)	0.757	0.766	0.988251	ns		transcript:ENSDART00000074422(-)	0.798	0.764	1.0445	*		transcript:ENSDART00000130950(-)	0.816	0.756	1.07937	*
	transcript:ENSDART00000101036(-)	0.812	0.762	1.06562	*		transcript:ENSDART00000166294(+)	0.797	0.767	1.03911	*		transcript:ENSDART00000003221(-)	0.819	0.79	1.03671	*
	transcript:ENSDART00000140811(+)	0.812	0.77	1.05455	*		transcript:ENSDART00000160370(-)	0.885	0.784	1.12883	*		transcript:ENSDART00000171997(-)	0.826	0.783	1.05492	*
	transcript:ENSDART00000043727(+)	0.803	0.752	1.06782	*		transcript:ENSDART00000169923(-)	0.83	0.762	1.08924	*		transcript:ENSDART00000159290(-)	0.839	0.779	1.07702	*
	transcript:ENSDART00000012091(-)	0.847	0.788	1.07487	*		transcript:ENSDART00000166146(-)	0.844	0.795	1.06164	*		transcript:ENSDART00000161175(+)	0.77	0.753	1.02258	*
	transcript:ENSDART00000065504(-)	0.822	0.778	1.05656	*		transcript:ENSDART00000168108(-)	0.834	0.786	1.06107	*		transcript:ENSDART00000164125(-)	0.818	0.776	1.05412	*
	transcript:ENSDART00000007675(-)	0.816	0.762	1.07087	*		transcript:ENSDART00000161507(-)	0.828	0.774	1.06977	*		transcript:ENSDART00000180642(-)	0.813	0.765	1.06275	*
	transcript:ENSDART00000003983(-)	0.817	0.769	1.06242	*		transcript:ENSDART00000139037(+)	0.803	0.732	1.09699	*		transcript:ENSDART00000151748(+)	0.813	0.78	1.04231	*
	transcript:ENSDART00000024750(+)	0.862	0.832	1.03606	*		transcript:ENSDART00000114343(+)	0.807	0.761	1.06045	*		transcript:ENSDART00000050533(-)	0.828	0.77	1.07532	*
	transcript:ENSDART00000005479(+)	0.799	0.751	1.06391	*		transcript:ENSDART00000018071(+)	0.838	0.785	1.06752	*		transcript:ENSDART00000126092(-)	0.805	0.778	1.0347	*
	transcript:ENSDART00000183924(+)	0.77	0.753	1.02258	*		transcript:ENSDART00000115076(+)	0.81	0.739	1.09608	*		transcript:ENSDART00000017176(+)	0.801	0.769	1.04161	*
	transcript:ENSDART00000076483(-)	0.777	0.747	1.04016	*		transcript:ENSDART00000129598(-)	0.822	0.774	1.06202	*		transcript:ENSDART00000075672(+)	0.759	0.736	1.03125	*
	transcript:ENSDART00000076320(+)	0.771	0.75	1.028	*		transcript:ENSDART00000167468(-)	0.845	0.755	1.11921	*		transcript:ENSDART00000012396(+)	0.859	0.805	1.06708	*
	transcript:ENSDART00000133585(-)	0.803	0.758	1.05937	*		transcript:ENSDART00000166922(+)	0.79	0.75	1.05333	*		transcript:ENSDART00000013814(-)	0.768	0.775	0.990968	ns
	transcript:ENSDART00000111885(-)	0.783	0.748	1.04679	*		transcript:ENSDART00000064311(+)	0.835	0.814	1.0258	*		transcript:ENSDART00000026178(-)	0.835	0.775	1.07742	*
	transcript:ENSDART00000065143(-)	0.833	0.796	1.04648	*		transcript:ENSDART00000157822(-)	0.842	0.802	1.04988	*		transcript:ENSDART00000075432(+)	0.854	0.792	1.07828	*
	transcript:ENSDART00000031470(+)	0.827	0.78	1.06026	*		transcript:ENSDART00000163235(-)	0.801	0.78	1.02692	*		transcript:ENSDART00000162422(-)	0.819	0.769	1.06502	*
	transcript:ENSDART00000026766(-)	0.863	0.768	1.1237	*		transcript:ENSDART00000128260(+)	0.805	0.758	1.06201	*		transcript:ENSDART00000062264(+)	0.882	0.815	1.08221	*
	transcript:ENSDART00000124416(-)	0.84	0.768	1.09375	*		transcript:ENSDART00000053502(-)	0.847	0.798	1.0614	*		transcript:ENSDART00000059140(+)	0.821	0.777	1.05663	*
	transcript:ENSDART00000190675(+)	0.797	0.771	1.03372	*		transcript:ENSDART00000170974(-)	0.837	0.788	1.06218	*		transcript:ENSDART00000110807(-)	0.796	0.762	1.04462	*
	transcript:ENSDART00000017709(+)	0.843	0.805	1.0472	*		transcript:ENSDART00000009194(-)	0.813	0.762	1.06693	*		transcript:ENSDART00000019155(+)	0.768	0.77	0.997403	ns
	transcript:ENSDART00000008593(-)	0.809	0.754	1.07294	*		transcript:ENSDART00000110030(+)	0.791	0.76	1.04079	*		transcript:ENSDART00000041895(-)	0.85	0.81	1.04938	*
	transcript:ENSDART00000161175(+)	0.77	0.756	1.01852	*		transcript:ENSDART00000092665(-)	0.848	0.754	1.12467	*		transcript:ENSDART00000163198(+)	0.842	0.793	1.06179	*
	transcript:ENSDART00000180642(-)	0.813	0.766	1.06136	*		transcript:ENSDART00000166174(-)	0.853	0.797	1.07026	*		transcript:ENSDART00000082453(+)	0.812	0.778	1.0437	*
	transcript:ENSDART00000009484(-)	0.803	0.747	1.07497	*		transcript:ENSDART00000184884(+)	0.849	0.791	1.07332	*		transcript:ENSDART00000106636(-)	0.831	0.791	1.05057	*
	transcript:ENSDART00000010942(+)	0.809	0.779	1.03851	*		transcript:ENSDART00000103484(-)	0.826	0.758	1.08971	*		transcript:ENSDART00000017305(+)	0.828	0.78	1.06154	*
	transcript:ENSDART00000021037(-)	0.838	0.776	1.0799	*		transcript:ENSDART00000188177(-)	0.841	0.762	1.10367	*		transcript:ENSDART00000123487(-)	0.777	0.772	1.00648	*
	transcript:ENSDART00000109620(+)	0.835	0.808	1.03342	*		transcript:ENSDART00000112210(-)	0.834	0.783	1.06513	*		transcript:ENSDART00000140588(+)	0.841	0.792	1.06187	*
	transcript:ENSDART00000017176(+)	0.801	0.772	1.03756	*		transcript:ENSDART00000084691(+)	0.821	0.769	1.06762	*		transcript:ENSDART00000092991(-)	0.79	0.737	1.07191	*
	transcript:ENSDART00000075672(+)	0.759	0.739	1.02706	*		transcript:ENSDART00000155320(+)	0.785	0.761	1.03154	*		transcript:ENSDART00000170620(+)	0.806	0.771	1.0454	*
	transcript:ENSDART00000012396(+)	0.859	0.806	1.06576	*		transcript:ENSDART00000058277(+)	0.833	0.789	1.05577	*		transcript:ENSDART00000122341(-)	0.762	0.767	0.993481	ns
	transcript:ENSDART00000130833(-)	0.819	0.755	1.08477	*		transcript:ENSDART00000155287(-)	0.832	0.779	1.06804	*		transcript:ENSDART00000106141(+)	0.854	0.813	1.05043	*
	transcript:ENSDART00000163955(-)	0.814	0.772	1.0544	*		transcript:ENSDART00000057507(-)	0.791	0.741	1.06748	*		transcript:ENSDART00000092104(+)	0.805	0.761	1.05782	*
	transcript:ENSDART00000013814(-)	0.768	0.777	0.988417	ns		transcript:ENSDART00000103293(-)	0.842	0.76	1.10789	*		transcript:ENSDART00000139297(+)	0.746	0.755	0.988079	ns
	transcript:ENSDART00000160530(+)	0.822	0.753	1.09163	*		transcript:ENSDART00000123375(+)	0.806	0.779	1.03466	*		transcript:ENSDART00000181964(-)	0.78	0.755	1.03311	*
	transcript:ENSDART00000164315(+)	0.853	0.797	1.07026	*		transcript:ENSDART00000021753(-)	0.841	0.773	1.08797	*		transcript:ENSDART00000111962(-)	0.784	0.768	1.02083	*
	transcript:ENSDART00000127829(-)	0.858	0.804	1.06716	*		transcript:ENSDART00000183590(-)	0.826	0.751	1.09987	*		transcript:ENSDART00000131217(-)	0.783	0.776	1.00902	*
	transcript:ENSDART00000019155(+)	0.768	0.771	0.996109	ns		transcript:ENSDART00000067339(-)	0.809	0.767	1.05476	*		transcript:ENSDART00000091850(+)	0.816	0.759	1.0751	*
	transcript:ENSDART00000106636(-)	0.831	0.792	1.04924	*		transcript:ENSDART00000109252(-)	0.803	0.732	1.09699	*		transcript:ENSDART00000140736(-)	0.782	0.758	1.03166	*
	transcript:ENSDART00000149320(-)	0.825	0.803	1.0274	*		transcript:ENSDART00000128937(+)	0.81	0.767	1.05606	*		transcript:ENSDART00000184812(-)	0.796	0.757	1.05152	*
	transcript:ENSDART00000061775(-)	0.833	0.788	1.05711	*		transcript:ENSDART00000080744(-)	0.779	0.745	1.04564	*		transcript:ENSDART00000147975(+)	0.816	0.762	1.07087	*
	transcript:ENSDART00000123487(-)	0.777	0.775	1.00258	*		transcript:ENSDART00000004879(+)	0.837	0.778	1.07584	*		transcript:ENSDART00000122349(+)	0.786	0.741	1.06073	*
	transcript:ENSDART00000105873(-)	0.815	0.77	1.05844	*		transcript:ENSDART00000164771(-)	0.808	0.754	1.07162	*		transcript:ENSDART00000081191(-)	0.814	0.751	1.08389	*
	transcript:ENSDART00000003325(+)	0.827	0.777	1.06435	*		transcript:ENSDART00000014153(-)	0.796	0.761	1.04599	*		transcript:ENSDART00000081188(+)	0.789	0.766	1.03003	*
	transcript:ENSDART00000160406(+)	0.814	0.759	1.07246	*		transcript:ENSDART00000048391(-)	0.804	0.764	1.05236	*		transcript:ENSDART00000081156(-)	0.821	0.785	1.04586	*
	transcript:ENSDART00000158195(+)	0.818	0.772	1.05959	*		transcript:ENSDART00000067040(-)	0.828	0.762	1.08661	*		transcript:ENSDART00000178051(-)	0.825	0.769	1.07282	*
	transcript:ENSDART00000169318(+)	0.831	0.792	1.04924	*		transcript:ENSDART00000019647(+)	0.836	0.76	1.1	*		transcript:ENSDART00000105823(-)	0.819	0.788	1.03934	*
	transcript:ENSDART00000106357(+)	0.832	0.796	1.04523	*		transcript:ENSDART00000038642(-)	0.753	0.729	1.03292	*		transcript:ENSDART00000063157(-)	0.772	0.732	1.05464	*
	transcript:ENSDART00000046678(-)	0.807	0.78	1.03462	*		transcript:ENSDART00000067046(+)	0.797	0.748	1.06551	*		transcript:ENSDART00000063135(-)	0.821	0.776	1.05799	*
	transcript:ENSDART00000158009(-)	0.796	0.769	1.03511	*		transcript:ENSDART00000090837(+)	0.781	0.751	1.03995	*		transcript:ENSDART00000168857(+)	0.773	0.765	1.01046	*
	transcript:ENSDART00000160604(+)	0.833	0.797	1.04517	*		transcript:ENSDART00000124452(+)	0.814	0.777	1.04762	*		transcript:ENSDART00000060979(+)	0.803	0.748	1.07353	*
	transcript:ENSDART00000160305(-)	0.749	0.723	1.03596	*		transcript:ENSDART00000077664(-)	0.795	0.755	1.05298	*		transcript:ENSDART00000143574(-)	0.792	0.745	1.06309	*
	transcript:ENSDART00000162523(-)	0.825	0.788	1.04695	*		transcript:ENSDART00000040708(-)	0.811	0.764	1.06152	*		transcript:ENSDART00000013575(+)	0.827	0.776	1.06572	*
	transcript:ENSDART00000166768(+)	0.824	0.787	1.04701	*		transcript:ENSDART00000039027(+)	0.76	0.76	1	ns		transcript:ENSDART00000122740(+)	0.784	0.755	1.03841	*
	transcript:ENSDART00000081801(-)	0.827	0.762	1.0853	*		transcript:ENSDART00000135730(-)	0.806	0.758	1.06332	*		transcript:ENSDART00000171823(-)	0.807	0.78	1.03462	*
	transcript:ENSDART00000011076(-)	0.809	0.788	1.02665	*		transcript:ENSDART00000016075(+)	0.791	0.755	1.04768	*		transcript:ENSDART00000021666(-)	0.792	0.751	1.05459	*
	transcript:ENSDART00000133993(+)	0.793	0.747	1.06158	*		transcript:ENSDART00000066973(+)	0.805	0.751	1.0719	*		transcript:ENSDART00000006290(-)	0.824	0.758	1.08707	*
	transcript:ENSDART00000131217(-)	0.783	0.777	1.00772	*		transcript:ENSDART00000166160(-)	0.789	0.747	1.05622	*		transcript:ENSDART00000088460(+)	0.817	0.771	1.05966	*
	transcript:ENSDART00000013933(-)	0.815	0.768	1.0612	*		transcript:ENSDART00000186698(+)	0.804	0.75	1.072	*		transcript:ENSDART00000012336(-)	0.805	0.761	1.05782	*
	transcript:ENSDART00000091850(+)	0.816	0.761	1.07227	*		transcript:ENSDART00000100867(-)	0.808	0.757	1.06737	*		transcript:ENSDART00000105405(-)	0.681	0.767	0.887875	ns
	transcript:ENSDART00000140736(-)	0.782	0.759	1.0303	*		transcript:ENSDART00000130409(-)	0.825	0.773	1.06727	*		transcript:ENSDART00000010048(-)	0.788	0.751	1.04927	*
	transcript:ENSDART00000193341(+)	0.761	0.753	1.01062	*		transcript:ENSDART00000066929(-)	0.82	0.78	1.05128	*		transcript:ENSDART00000105520(-)	0.787	0.759	1.03689	*
	transcript:ENSDART00000081156(-)	0.821	0.785	1.04586	*		transcript:ENSDART00000066936(-)	0.789	0.728	1.08379	*		transcript:ENSDART00000089076(-)	0.799	0.76	1.05132	*
	transcript:ENSDART00000006927(-)	0.796	0.774	1.02842	*		transcript:ENSDART00000066949(-)	0.789	0.751	1.0506	*		transcript:ENSDART00000002029(-)	0.794	0.743	1.06864	*
	transcript:ENSDART00000178882(-)	0.801	0.742	1.07951	*		transcript:ENSDART00000124514(-)	0.799	0.755	1.05828	*		transcript:ENSDART00000060978(-)	0.774	0.74	1.04595	*
	transcript:ENSDART00000102106(+)	0.805	0.764	1.05366	*		transcript:ENSDART00000066924(-)	0.793	0.758	1.04617	*		transcript:ENSDART00000005883(-)	0.817	0.75	1.08933	*
	transcript:ENSDART00000063147(+)	0.784	0.763	1.02752	*		transcript:ENSDART00000125452(-)	0.83	0.797	1.04141	*		transcript:ENSDART00000004504(+)	0.798	0.752	1.06117	*
	transcript:ENSDART00000159614(+)	0.81	0.749	1.08144	*		transcript:ENSDART00000181727(+)	0.796	0.77	1.03377	*		transcript:ENSDART00000133537(-)	0.803	0.779	1.03081	*
	transcript:ENSDART00000060979(+)	0.803	0.75	1.07067	*		transcript:ENSDART00000166994(+)	0.834	0.784	1.06378	*		transcript:ENSDART00000189203(+)	0.782	0.755	1.03576	*
	transcript:ENSDART00000143574(-)	0.792	0.745	1.06309	*		transcript:ENSDART00000162529(-)	0.843	0.8	1.05375	*		transcript:ENSDART00000187018(-)	0.815	0.744	1.09543	*
	transcript:ENSDART00000013575(+)	0.827	0.776	1.06572	*		transcript:ENSDART00000172734(+)	0.839	0.774	1.08398	*		transcript:ENSDART00000125991(+)	0.815	0.769	1.05982	*
	transcript:ENSDART00000021666(-)	0.792	0.753	1.05179	*		transcript:ENSDART00000174380(-)	0.75	0.707	1.06082	*		transcript:ENSDART00000017188(-)	0.854	0.783	1.09068	*
	transcript:ENSDART00000079638(+)	0.819	0.766	1.06919	*		transcript:ENSDART00000186841(-)	0.686	0.735	0.933333	ns		transcript:ENSDART00000149482(-)	0.784	0.763	1.02752	*
	transcript:ENSDART00000193187(+)	0.793	0.754	1.05172	*		transcript:ENSDART00000159094(+)	0.869	0.807	1.07683	*		transcript:ENSDART00000085931(-)	0.825	0.788	1.04695	*
	transcript:ENSDART00000088460(+)	0.817	0.773	1.05692	*		transcript:ENSDART00000180586(-)	0.859	0.79	1.08734	*		transcript:ENSDART00000076128(-)	0.797	0.79	1.00886	*
	transcript:ENSDART00000061366(+)	0.826	0.777	1.06306	*		transcript:ENSDART00000161456(+)	0.832	0.775	1.07355	*		transcript:ENSDART00000179786(-)	0.828	0.771	1.07393	*
	transcript:ENSDART00000189205(-)	0.817	0.763	1.07077	*		transcript:ENSDART00000130042(+)	0.82	0.758	1.08179	*		transcript:ENSDART00000143792(+)	0.809	0.779	1.03851	*
	transcript:ENSDART00000012336(-)	0.805	0.763	1.05505	*		transcript:ENSDART00000184398(-)	0.822	0.801	1.02622	*		transcript:ENSDART00000098461(-)	0.837	0.785	1.06624	*
	transcript:ENSDART00000105405(-)	0.681	0.768	0.886719	ns		transcript:ENSDART00000022132(+)	0.854	0.769	1.11053	*		transcript:ENSDART00000008365(-)	0.831	0.801	1.03745	*
	transcript:ENSDART00000015951(+)	0.814	0.774	1.05168	*		transcript:ENSDART00000165431(+)	0.879	0.793	1.10845	*		transcript:ENSDART00000185958(+)	0.81	0.762	1.06299	*
	transcript:ENSDART00000166295(-)	0.782	0.762	1.02625	*		transcript:ENSDART00000064088(+)	0.794	0.774	1.02584	*		transcript:ENSDART00000055152(+)	0.825	0.773	1.06727	*
	transcript:ENSDART00000010048(-)	0.788	0.754	1.04509	*		transcript:ENSDART00000122274(-)	0.848	0.778	1.08997	*		transcript:ENSDART00000128433(-)	0.813	0.76	1.06974	*
	transcript:ENSDART00000105520(-)	0.787	0.762	1.03281	*		transcript:ENSDART00000138862(+)	0.747	0.73	1.02329	*		transcript:ENSDART00000128788(-)	0.833	0.755	1.10331	*
	transcript:ENSDART00000079536(-)	0.775	0.782	0.991049	ns		transcript:ENSDART00000130576(-)	0.813	0.775	1.04903	*		transcript:ENSDART00000170942(+)	0.849	0.769	1.10403	*
	transcript:ENSDART00000165380(+)	0.774	0.753	1.02789	*		transcript:ENSDART00000124022(+)	0.82	0.787	1.04193	*		transcript:ENSDART00000186906(+)	0.826	0.753	1.09695	*
	transcript:ENSDART00000160924(+)	0.794	0.757	1.04888	*		transcript:ENSDART00000086666(+)	0.795	0.764	1.04058	*		transcript:ENSDART00000105286(+)	0.746	0.704	1.05966	*
	transcript:ENSDART00000017188(-)	0.854	0.783	1.09068	*		transcript:ENSDART00000161261(+)	0.805	0.765	1.05229	*		transcript:ENSDART00000135781(+)	0.842	0.795	1.05912	*
	transcript:ENSDART00000193346(+)	0.842	0.781	1.0781	*		transcript:ENSDART00000171886(-)	0.815	0.752	1.08378	*		transcript:ENSDART00000022413(-)	0.772	0.753	1.02523	*
	transcript:ENSDART00000076128(-)	0.797	0.792	1.00631	*		transcript:ENSDART00000062957(-)	0.823	0.764	1.07723	*		transcript:ENSDART00000137707(-)	0.772	0.77	1.0026	*
	transcript:ENSDART00000012212(+)	0.79	0.75	1.05333	*		transcript:ENSDART00000132564(-)	0.81	0.778	1.04113	*		transcript:ENSDART00000103747(+)	0.854	0.793	1.07692	*
	transcript:ENSDART00000179786(-)	0.828	0.773	1.07115	*		transcript:ENSDART00000110783(+)	0.826	0.773	1.06856	*		transcript:ENSDART00000067293(-)	0.871	0.823	1.05832	*
	transcript:ENSDART00000171704(-)	0.834	0.785	1.06242	*		transcript:ENSDART00000129878(-)	0.789	0.765	1.03137	*		transcript:ENSDART00000157828(-)	0.807	0.754	1.07029	*
	transcript:ENSDART00000085701(+)	0.831	0.788	1.05457	*		transcript:ENSDART00000048859(+)	0.808	0.764	1.05759	*		transcript:ENSDART00000128772(-)	0.826	0.801	1.03121	*
	transcript:ENSDART00000008365(-)	0.831	0.805	1.0323	*		transcript:ENSDART00000090580(-)	0.79	0.745	1.0604	*		transcript:ENSDART00000006765(+)	0.812	0.773	1.05045	*
	transcript:ENSDART00000002826(+)	0.79	0.737	1.07191	*		transcript:ENSDART00000010101(-)	0.799	0.753	1.06109	*		transcript:ENSDART00000168199(+)	0.822	0.766	1.07311	*
	transcript:ENSDART00000055148(+)	0.799	0.77	1.03766	*		transcript:ENSDART00000014434(-)	0.808	0.772	1.04663	*		transcript:ENSDART00000125122(+)	0.808	0.771	1.04799	*
	transcript:ENSDART00000128433(-)	0.813	0.761	1.06833	*		transcript:ENSDART00000099378(-)	0.81	0.757	1.07001	*		transcript:ENSDART00000124510(-)	0.831	0.778	1.06812	*
	transcript:ENSDART00000105316(-)	0.837	0.787	1.06353	*		transcript:ENSDART00000136259(-)	0.823	0.774	1.06331	*		transcript:ENSDART00000055038(-)	0.805	0.781	1.03073	*
	transcript:ENSDART00000128788(-)	0.833	0.759	1.0975	*		transcript:ENSDART00000006673(+)	0.803	0.732	1.09699	*		transcript:ENSDART00000035693(+)	0.793	0.769	1.03121	*
	transcript:ENSDART00000034707(+)	0.833	0.767	1.08605	*		transcript:ENSDART00000138186(-)	0.813	0.761	1.06833	*		transcript:ENSDART00000136046(+)	0.767	0.756	1.01455	*
	transcript:ENSDART00000192851(-)	0.785	0.767	1.02347	*		transcript:ENSDART00000051614(+)	0.805	0.768	1.04818	*		transcript:ENSDART00000090930(-)	0.835	0.782	1.06777	*
	transcript:ENSDART00000126038(+)	0.843	0.77	1.09481	*		transcript:ENSDART00000088881(-)	0.809	0.762	1.06168	*		transcript:ENSDART00000010258(-)	0.814	0.76	1.07105	*
	transcript:ENSDART00000186906(+)	0.826	0.755	1.09404	*		transcript:ENSDART00000088819(+)	0.82	0.757	1.08322	*		transcript:ENSDART00000043076(-)	0.812	0.75	1.08267	*
	transcript:ENSDART00000066086(+)	0.841	0.768	1.09505	*		transcript:ENSDART00000026516(-)	0.759	0.73	1.03973	*		transcript:ENSDART00000190748(-)	0.821	0.76	1.08026	*
	transcript:ENSDART00000022413(-)	0.772	0.754	1.02387	*		transcript:ENSDART00000079402(-)	0.783	0.753	1.03984	*		transcript:ENSDART00000002714(+)	0.811	0.751	1.07989	*
	transcript:ENSDART00000109304(+)	0.827	0.786	1.05216	*		transcript:ENSDART00000004217(+)	0.83	0.781	1.06274	*		transcript:ENSDART00000079506(-)	0.802	0.757	1.05945	*
	transcript:ENSDART00000150019(+)	0.817	0.771	1.05966	*		transcript:ENSDART00000131838(+)	0.813	0.781	1.04097	*		transcript:ENSDART00000162822(+)	0.84	0.762	1.10236	*
	transcript:ENSDART00000008761(+)	0.844	0.778	1.08483	*		transcript:ENSDART00000137655(-)	0.808	0.761	1.06176	*		transcript:ENSDART00000192371(-)	0.792	0.738	1.07317	*
	transcript:ENSDART00000067293(-)	0.871	0.824	1.05704	*		transcript:ENSDART00000135153(-)	0.808	0.762	1.06037	*		transcript:ENSDART00000111852(-)	0.827	0.77	1.07403	*
	transcript:ENSDART00000128772(-)	0.826	0.803	1.02864	*		transcript:ENSDART00000021462(-)	0.801	0.757	1.05812	*		transcript:ENSDART00000054691(+)	0.824	0.761	1.08279	*
	transcript:ENSDART00000006765(+)	0.812	0.773	1.05045	*		transcript:ENSDART00000051547(+)	0.805	0.783	1.0281	*		transcript:ENSDART00000145172(+)	0.805	0.751	1.0719	*
	transcript:ENSDART00000018512(+)	0.82	0.761	1.07753	*		transcript:ENSDART00000144560(+)	0.807	0.758	1.06464	*		transcript:ENSDART00000109134(-)	0.798	0.751	1.06258	*
	transcript:ENSDART00000014222(-)	0.846	0.791	1.06953	*		transcript:ENSDART00000029699(+)	0.802	0.761	1.05388	*		transcript:ENSDART00000114840(-)	0.821	0.771	1.06485	*
	transcript:ENSDART00000004474(-)	0.812	0.78	1.04103	*		transcript:ENSDART00000089339(-)	0.795	0.753	1.05578	*		transcript:ENSDART00000047020(+)	0.784	0.749	1.04673	*
	transcript:ENSDART00000189721(-)	0.804	0.751	1.07057	*		transcript:ENSDART00000165147(-)	0.797	0.74	1.07703	*		transcript:ENSDART00000162423(-)	0.795	0.785	1.01274	*
	transcript:ENSDART00000081038(-)	0.807	0.752	1.07314	*		transcript:ENSDART00000139701(+)	0.814	0.777	1.04762	*		transcript:ENSDART00000024064(-)	0.795	0.761	1.04468	*
	transcript:ENSDART00000043076(-)	0.812	0.751	1.08123	*		transcript:ENSDART00000181323(+)	0.803	0.754	1.06499	*		transcript:ENSDART00000054237(+)	0.792	0.8	0.99	ns
	transcript:ENSDART00000190748(-)	0.821	0.761	1.07884	*		transcript:ENSDART00000145187(-)	0.815	0.758	1.0752	*		transcript:ENSDART00000019521(-)	0.8	0.743	1.07672	*
	transcript:ENSDART00000002714(+)	0.811	0.752	1.07846	*		transcript:ENSDART00000088222(-)	0.825	0.771	1.07004	*		transcript:ENSDART00000133721(-)	0.769	0.737	1.04342	*
	transcript:ENSDART00000162822(+)	0.84	0.764	1.09948	*		transcript:ENSDART00000193543(+)	0.803	0.769	1.04421	*		transcript:ENSDART00000145028(-)	0.806	0.774	1.04134	*
	transcript:ENSDART00000187032(-)	0.787	0.755	1.04238	*		transcript:ENSDART00000146124(-)	0.817	0.749	1.09079	*		transcript:ENSDART00000053958(+)	0.799	0.772	1.03497	*
	transcript:ENSDART00000111852(-)	0.827	0.772	1.07124	*		transcript:ENSDART00000142753(+)	0.819	0.765	1.07059	*		transcript:ENSDART00000053534(+)	0.784	0.74	1.05946	*
	transcript:ENSDART00000133550(+)	0.763	0.748	1.02005	*		transcript:ENSDART00000098285(-)	0.776	0.771	1.00649	*		transcript:ENSDART00000139076(-)	0.798	0.746	1.06971	*
	transcript:ENSDART00000183681(-)	0.807	0.761	1.06045	*		transcript:ENSDART00000012888(+)	0.8	0.741	1.07962	*		transcript:ENSDART00000140351(+)	0.826	0.763	1.08257	*
	transcript:ENSDART00000005021(-)	0.842	0.766	1.09922	*		transcript:ENSDART00000161765(+)	0.796	0.745	1.06846	*		transcript:ENSDART00000053509(+)	0.807	0.768	1.05078	*
	transcript:ENSDART00000054691(+)	0.824	0.764	1.07853	*		transcript:ENSDART00000133743(+)	0.817	0.763	1.07077	*		transcript:ENSDART00000012963(+)	0.762	0.753	1.01195	*
	transcript:ENSDART00000159046(+)	0.778	0.734	1.05995	*		transcript:ENSDART00000098163(+)	0.788	0.754	1.04509	*		transcript:ENSDART00000143121(+)	0.813	0.766	1.06136	*
	transcript:ENSDART00000142124(+)	0.786	0.743	1.05787	*		transcript:ENSDART00000142826(+)	0.798	0.765	1.04314	*		transcript:ENSDART00000138416(-)	0.8	0.752	1.06383	*
	transcript:ENSDART00000141553(+)	0.796	0.759	1.04875	*		transcript:ENSDART00000007458(+)	0.774	0.76	1.01842	*		transcript:ENSDART00000024695(+)	0.822	0.747	1.1004	*
	transcript:ENSDART00000129617(+)	0.796	0.751	1.05992	*		transcript:ENSDART00000112342(-)	0.776	0.764	1.01571	*		transcript:ENSDART00000131680(-)	0.787	0.724	1.08702	*
	transcript:ENSDART00000168052(-)	0.835	0.763	1.09436	*		transcript:ENSDART00000168870(-)	0.804	0.76	1.05789	*		transcript:ENSDART00000136104(+)	0.794	0.787	1.00889	*
	transcript:ENSDART00000024064(-)	0.795	0.762	1.04331	*		transcript:ENSDART00000165417(+)	0.799	0.752	1.0625	*		transcript:ENSDART00000172069(+)	0.761	0.74	1.02838	*
	transcript:ENSDART00000013797(-)	0.808	0.75	1.07733	*		transcript:ENSDART00000187597(-)	0.809	0.771	1.04929	*		transcript:ENSDART00000173272(+)	0.808	0.771	1.04799	*
	transcript:ENSDART00000078156(+)	0.755	0.762	0.990814	ns		transcript:ENSDART00000011337(+)	0.806	0.741	1.08772	*		transcript:ENSDART00000087219(-)	0.815	0.727	1.12105	*
	transcript:ENSDART00000078167(-)	0.787	0.738	1.0664	*		transcript:ENSDART00000123210(+)	0.799	0.767	1.04172	*		transcript:ENSDART00000011004(-)	0.749	0.729	1.02743	*
	transcript:ENSDART00000050915(-)	0.835	0.774	1.07881	*		transcript:ENSDART00000009500(+)	0.844	0.8	1.055	*		transcript:ENSDART00000049551(+)	0.824	0.786	1.04835	*
	transcript:ENSDART00000126384(-)	0.825	0.768	1.07422	*		transcript:ENSDART00000051196(-)	0.815	0.764	1.06675	*		transcript:ENSDART00000086985(-)	0.853	0.8	1.06625	*
	transcript:ENSDART00000133576(-)	0.837	0.765	1.09412	*		transcript:ENSDART00000097686(+)	0.804	0.754	1.06631	*		transcript:ENSDART00000053267(+)	0.817	0.766	1.06658	*
	transcript:ENSDART00000113367(+)	0.779	0.745	1.04564	*		transcript:ENSDART00000097723(+)	0.8	0.756	1.0582	*		transcript:ENSDART00000132273(-)	0.834	0.793	1.0517	*
	transcript:ENSDART00000053534(+)	0.784	0.744	1.05376	*		transcript:ENSDART00000162470(+)	0.807	0.744	1.08468	*		transcript:ENSDART00000110478(-)	0.772	0.773	0.998706	ns
	transcript:ENSDART00000085054(-)	0.81	0.735	1.10204	*		transcript:ENSDART00000031719(-)	0.746	0.733	1.01774	*		transcript:ENSDART00000168246(-)	0.791	0.758	1.04354	*
	transcript:ENSDART00000140351(+)	0.826	0.766	1.07833	*		transcript:ENSDART00000175588(-)	0.82	0.762	1.07612	*		transcript:ENSDART00000188822(-)	0.835	0.769	1.08583	*
	transcript:ENSDART00000159445(+)	0.826	0.765	1.07974	*		transcript:ENSDART00000028099(-)	0.834	0.798	1.04511	*		transcript:ENSDART00000086879(+)	0.787	0.776	1.01418	*
	transcript:ENSDART00000037501(+)	0.816	0.785	1.03949	*		transcript:ENSDART00000162746(-)	0.826	0.773	1.06856	*		transcript:ENSDART00000183741(+)	0.808	0.759	1.06456	*
	transcript:ENSDART00000176139(+)	0.819	0.768	1.06641	*		transcript:ENSDART00000136521(+)	0.775	0.75	1.03333	*		transcript:ENSDART00000190985(+)	0.837	0.768	1.08984	*
	transcript:ENSDART00000049373(-)	0.797	0.777	1.02574	*		transcript:ENSDART00000097648(-)	0.785	0.744	1.05511	*		transcript:ENSDART00000159519(-)	0.833	0.797	1.04517	*
	transcript:ENSDART00000011201(+)	0.78	0.743	1.0498	*		transcript:ENSDART00000078401(-)	0.776	0.752	1.03191	*		transcript:ENSDART00000161881(+)	0.83	0.774	1.07235	*
	transcript:ENSDART00000113179(+)	0.748	0.743	1.00673	*		transcript:ENSDART00000171295(+)	0.794	0.744	1.0672	*		transcript:ENSDART00000128302(-)	0.775	0.771	1.00519	*
	transcript:ENSDART00000031016(-)	0.828	0.776	1.06701	*		transcript:ENSDART00000167491(+)	0.808	0.755	1.0702	*		transcript:ENSDART00000102980(+)	0.822	0.738	1.11382	*
	transcript:ENSDART00000134461(-)	0.81	0.761	1.06439	*		transcript:ENSDART00000097194(-)	0.813	0.784	1.03699	*		transcript:ENSDART00000164907(+)	0.814	0.764	1.06545	*
	transcript:ENSDART00000083281(-)	0.782	0.761	1.0276	*		transcript:ENSDART00000051003(-)	0.8	0.749	1.06809	*		transcript:ENSDART00000148500(-)	0.815	0.769	1.05982	*
	transcript:ENSDART00000169376(+)	0.816	0.774	1.05426	*		transcript:ENSDART00000162459(+)	0.787	0.748	1.05214	*		transcript:ENSDART00000162186(-)	0.837	0.777	1.07722	*
	transcript:ENSDART00000161881(+)	0.83	0.776	1.06959	*		transcript:ENSDART00000160781(-)	0.781	0.749	1.04272	*		transcript:ENSDART00000112598(+)	0.796	0.742	1.07278	*
	transcript:ENSDART00000133356(-)	0.773	0.76	1.01711	*		transcript:ENSDART00000160492(-)	0.788	0.737	1.0692	*		transcript:ENSDART00000149088(+)	0.84	0.788	1.06599	*
	transcript:ENSDART00000131235(-)	0.835	0.753	1.1089	*		transcript:ENSDART00000157722(+)	0.764	0.724	1.05525	*		transcript:ENSDART00000097644(+)	0.833	0.774	1.07623	*
	transcript:ENSDART00000171885(+)	0.815	0.773	1.05433	*		transcript:ENSDART00000133156(-)	0.834	0.752	1.10904	*		transcript:ENSDART00000160207(+)	0.868	0.81	1.0716	*
	transcript:ENSDART00000148500(-)	0.815	0.77	1.05844	*		transcript:ENSDART00000097424(-)	0.81	0.764	1.06021	*		transcript:ENSDART00000172445(+)	0.845	0.784	1.07781	*
	transcript:ENSDART00000015777(-)	0.847	0.78	1.0859	*		transcript:ENSDART00000083079(-)	0.823	0.759	1.08432	*		transcript:ENSDART00000148889(-)	0.824	0.776	1.06186	*
	transcript:ENSDART00000160207(+)	0.868	0.812	1.06897	*		transcript:ENSDART00000171252(-)	0.81	0.758	1.0686	*		transcript:ENSDART00000012234(+)	0.858	0.804	1.06716	*
	transcript:ENSDART00000085764(-)	0.827	0.773	1.06986	*		transcript:ENSDART00000005090(+)	0.799	0.764	1.04581	*		transcript:ENSDART00000185773(-)	0.835	0.782	1.06777	*
	transcript:ENSDART00000058364(+)	0.843	0.817	1.03182	*		transcript:ENSDART00000173410(+)	0.806	0.757	1.06473	*		transcript:ENSDART00000158712(-)	0.847	0.801	1.05743	*
	transcript:ENSDART00000172445(+)	0.845	0.785	1.07643	*		transcript:ENSDART00000038602(+)	0.814	0.743	1.09556	*		transcript:ENSDART00000122785(+)	0.79	0.759	1.04084	*
	transcript:ENSDART00000053571(-)	0.809	0.777	1.04118	*		transcript:ENSDART00000110182(+)	0.815	0.767	1.06258	*		transcript:ENSDART00000100417(+)	0.842	0.781	1.0781	*
	transcript:ENSDART00000076086(-)	0.807	0.755	1.06887	*		transcript:ENSDART00000128350(-)	0.76	0.732	1.03825	*		transcript:ENSDART00000067764(+)	0.833	0.783	1.06386	*
	transcript:ENSDART00000183404(+)	0.837	0.786	1.06489	*		transcript:ENSDART00000009507(+)	0.797	0.749	1.06409	*		transcript:ENSDART00000066863(-)	0.832	0.791	1.05183	*
	transcript:ENSDART00000012234(+)	0.858	0.807	1.0632	*		transcript:ENSDART00000082952(-)	0.811	0.74	1.09595	*		transcript:ENSDART00000178317(-)	0.809	0.789	1.02535	*
	transcript:ENSDART00000123100(+)	0.827	0.781	1.0589	*		transcript:ENSDART00000023676(+)	0.827	0.762	1.0853	*		transcript:ENSDART00000164913(-)	0.783	0.795	0.984906	ns
	transcript:ENSDART00000165025(+)	0.847	0.778	1.08869	*		transcript:ENSDART00000113508(+)	0.836	0.78	1.07179	*		transcript:ENSDART00000170835(+)	0.817	0.774	1.05556	*
	transcript:ENSDART00000158712(-)	0.847	0.803	1.05479	*		transcript:ENSDART00000082879(+)	0.823	0.753	1.09296	*		transcript:ENSDART00000147468(+)	0.764	0.777	0.983269	ns
	transcript:ENSDART00000066863(-)	0.832	0.792	1.05051	*		transcript:ENSDART00000074117(+)	0.776	0.769	1.0091	*		transcript:ENSDART00000111491(+)	0.829	0.766	1.08225	*
	transcript:ENSDART00000169341(-)	0.831	0.778	1.06812	*		transcript:ENSDART00000082965(+)	0.835	0.786	1.06234	*		transcript:ENSDART00000135124(-)	0.798	0.758	1.05277	*
	transcript:ENSDART00000178317(-)	0.809	0.792	1.02146	*		transcript:ENSDART00000177108(+)	0.784	0.773	1.01423	*		transcript:ENSDART00000040865(-)	0.799	0.753	1.06109	*
	transcript:ENSDART00000137293(-)	0.774	0.782	0.98977	ns		transcript:ENSDART00000142862(+)	0.786	0.769	1.02211	*		transcript:ENSDART00000082362(-)	0.794	0.755	1.05166	*
	transcript:ENSDART00000154482(+)	0.801	0.748	1.07086	*		transcript:ENSDART00000050865(-)	0.785	0.755	1.03974	*		transcript:ENSDART00000163819(+)	0.807	0.767	1.05215	*
	transcript:ENSDART00000077951(-)	0.814	0.769	1.05852	*		transcript:ENSDART00000111282(+)	0.797	0.772	1.03238	*		transcript:ENSDART00000093046(-)	0.778	0.745	1.0443	*
	transcript:ENSDART00000077941(+)	0.794	0.759	1.04611	*		transcript:ENSDART00000161567(+)	0.734	0.734	1	ns		transcript:ENSDART00000137794(-)	0.757	0.697	1.08608	*
	transcript:ENSDART00000009687(+)	0.813	0.776	1.04768	*		transcript:ENSDART00000160189(-)	0.8	0.754	1.06101	*		transcript:ENSDART00000145466(-)	0.793	0.76	1.04342	*
	transcript:ENSDART00000112777(-)	0.809	0.767	1.05476	*		transcript:ENSDART00000114783(-)	0.795	0.763	1.04194	*		transcript:ENSDART00000033621(-)	0.79	0.744	1.06183	*
	transcript:ENSDART00000186594(-)	0.837	0.784	1.0676	*		transcript:ENSDART00000167168(-)	0.768	0.77	0.997403	ns		transcript:ENSDART00000024224(+)	0.799	0.768	1.04036	*
	transcript:ENSDART00000150055(-)	0.787	0.736	1.06929	*		transcript:ENSDART00000017881(-)	0.771	0.785	0.982166	ns		transcript:ENSDART00000093583(-)	0.763	0.796	0.958543	ns
	transcript:ENSDART00000082362(-)	0.794	0.757	1.04888	*		transcript:ENSDART00000159386(+)	0.817	0.771	1.05966	*		transcript:ENSDART00000182027(-)	0.806	0.732	1.10109	*
	transcript:ENSDART00000066782(+)	0.788	0.776	1.01546	*		transcript:ENSDART00000158917(-)	0.804	0.756	1.06349	*		transcript:ENSDART00000114762(+)	0.816	0.761	1.07227	*
	transcript:ENSDART00000066783(-)	0.763	0.747	1.02142	*		transcript:ENSDART00000109487(-)	0.805	0.773	1.0414	*		transcript:ENSDART00000134482(-)	0.766	0.747	1.02544	*
	transcript:ENSDART00000093046(-)	0.778	0.747	1.0415	*		transcript:ENSDART00000145966(-)	0.792	0.763	1.03801	*		transcript:ENSDART00000124740(+)	0.807	0.756	1.06746	*
	transcript:ENSDART00000187411(+)	0.814	0.752	1.08245	*		transcript:ENSDART00000097248(-)	0.835	0.758	1.10158	*		transcript:ENSDART00000066722(-)	0.811	0.765	1.06013	*
	transcript:ENSDART00000036204(+)	0.827	0.785	1.0535	*		transcript:ENSDART00000115182(+)	0.849	0.764	1.11126	*		transcript:ENSDART00000091735(+)	0.808	0.784	1.03061	*
	transcript:ENSDART00000137794(-)	0.757	0.698	1.08453	*		transcript:ENSDART00000149195(+)	0.83	0.755	1.09934	*		transcript:ENSDART00000183176(-)	0.793	0.743	1.06729	*
	transcript:ENSDART00000124341(-)	0.749	0.71	1.05493	*		transcript:ENSDART00000164969(-)	0.855	0.761	1.12352	*		transcript:ENSDART00000110652(+)	0.821	0.782	1.04987	*
	transcript:ENSDART00000172773(+)	0.743	0.701	1.05991	*		transcript:ENSDART00000082954(+)	0.802	0.763	1.05111	*		transcript:ENSDART00000186269(-)	0.822	0.765	1.07451	*
	transcript:ENSDART00000127568(-)	0.756	0.734	1.02997	*		transcript:ENSDART00000097468(+)	0.849	0.778	1.09126	*		transcript:ENSDART00000179373(+)	0.809	0.758	1.06728	*
	transcript:ENSDART00000102484(-)	0.767	0.75	1.02267	*		transcript:ENSDART00000123769(+)	0.847	0.795	1.06541	*		transcript:ENSDART00000056081(+)	0.812	0.784	1.03571	*
	transcript:ENSDART00000033621(-)	0.79	0.748	1.05615	*		transcript:ENSDART00000067592(-)	0.806	0.765	1.05359	*		transcript:ENSDART00000109107(-)	0.796	0.785	1.01401	*
	transcript:ENSDART00000024224(+)	0.799	0.77	1.03766	*		transcript:ENSDART00000157415(+)	0.816	0.781	1.04481	*		transcript:ENSDART00000127923(-)	0.804	0.78	1.03077	*
	transcript:ENSDART00000015517(-)	0.805	0.776	1.03737	*		transcript:ENSDART00000171944(-)	0.83	0.76	1.09211	*		transcript:ENSDART00000154249(-)	0.792	0.759	1.04348	*
	transcript:ENSDART00000114762(+)	0.816	0.764	1.06806	*		transcript:ENSDART00000059212(-)	0.791	0.762	1.03806	*		transcript:ENSDART00000084954(-)	0.776	0.742	1.04582	*
	transcript:ENSDART00000134482(-)	0.766	0.751	1.01997	*		transcript:ENSDART00000162497(-)	0.81	0.747	1.08434	*		transcript:ENSDART00000080332(+)	0.793	0.756	1.04894	*
	transcript:ENSDART00000066721(+)	0.798	0.754	1.05836	*		transcript:ENSDART00000130642(+)	0.811	0.753	1.07703	*		transcript:ENSDART00000128595(+)	0.81	0.767	1.05606	*
	transcript:ENSDART00000066722(-)	0.811	0.766	1.05875	*		transcript:ENSDART00000170351(+)	0.83	0.765	1.08497	*		transcript:ENSDART00000138741(-)	0.789	0.758	1.0409	*
	transcript:ENSDART00000091735(+)	0.808	0.786	1.02799	*		transcript:ENSDART00000065568(+)	0.743	0.752	0.988032	ns		transcript:ENSDART00000080969(+)	0.801	0.763	1.0498	*
	transcript:ENSDART00000105955(+)	0.785	0.745	1.05369	*		transcript:ENSDART00000151697(-)	0.797	0.759	1.05007	*		transcript:ENSDART00000019350(-)	0.802	0.748	1.07219	*
	transcript:ENSDART00000066760(+)	0.804	0.756	1.06349	*		transcript:ENSDART00000151545(-)	0.796	0.743	1.07133	*		transcript:ENSDART00000081043(+)	0.795	0.745	1.06711	*
	transcript:ENSDART00000110652(+)	0.821	0.786	1.04453	*		transcript:ENSDART00000149823(-)	0.806	0.779	1.03466	*		transcript:ENSDART00000105820(-)	0.783	0.747	1.04819	*
	transcript:ENSDART00000066765(+)	0.793	0.773	1.02587	*		transcript:ENSDART00000032118(+)	0.825	0.766	1.07702	*		transcript:ENSDART00000110011(+)	0.791	0.752	1.05186	*
	transcript:ENSDART00000018868(+)	0.809	0.774	1.04522	*		transcript:ENSDART00000105098(+)	0.807	0.753	1.07171	*		transcript:ENSDART00000009609(-)	0.846	0.773	1.09444	*
	transcript:ENSDART00000176338(+)	0.823	0.79	1.04177	*		transcript:ENSDART00000159506(-)	0.794	0.737	1.07734	*		transcript:ENSDART00000097792(-)	0.806	0.763	1.05636	*
	transcript:ENSDART00000134947(-)	0.811	0.772	1.05052	*		transcript:ENSDART00000151037(+)	0.818	0.756	1.08201	*		transcript:ENSDART00000123354(-)	0.787	0.765	1.02876	*
	transcript:ENSDART00000160941(+)	0.786	0.749	1.0494	*		transcript:ENSDART00000018503(+)	0.812	0.746	1.08847	*		transcript:ENSDART00000142864(-)	0.807	0.763	1.05767	*
	transcript:ENSDART00000186269(-)	0.822	0.769	1.06892	*		transcript:ENSDART00000151125(-)	0.778	0.743	1.04711	*		transcript:ENSDART00000101641(+)	0.816	0.78	1.04615	*
	transcript:ENSDART00000147004(-)	0.808	0.75	1.07733	*		transcript:ENSDART00000114260(+)	0.801	0.748	1.07086	*		transcript:ENSDART00000168540(-)	0.797	0.762	1.04593	*
	transcript:ENSDART00000139329(-)	0.826	0.772	1.06995	*		transcript:ENSDART00000151044(+)	0.817	0.763	1.07077	*		transcript:ENSDART00000168398(-)	0.835	0.771	1.08301	*
	transcript:ENSDART00000082082(+)	0.812	0.775	1.04774	*		transcript:ENSDART00000157058(-)	0.832	0.777	1.07079	*		transcript:ENSDART00000167837(-)	0.803	0.777	1.03346	*
	transcript:ENSDART00000010126(-)	0.797	0.751	1.06125	*		transcript:ENSDART00000164640(-)	0.81	0.754	1.07427	*		transcript:ENSDART00000048968(-)	0.789	0.781	1.01024	*
	transcript:ENSDART00000000070(-)	0.857	0.755	1.1351	*		transcript:ENSDART00000157139(-)	0.807	0.731	1.10397	*		transcript:ENSDART00000110185(+)	0.815	0.756	1.07804	*
	transcript:ENSDART00000090368(-)	0.787	0.774	1.0168	*		transcript:ENSDART00000190290(+)	0.773	0.756	1.02249	*		transcript:ENSDART00000122579(+)	0.807	0.734	1.09946	*
	transcript:ENSDART00000125190(-)	0.813	0.789	1.03042	*		transcript:ENSDART00000032331(+)	0.783	0.74	1.05811	*		transcript:ENSDART00000050826(+)	0.795	0.745	1.06711	*
	transcript:ENSDART00000066631(-)	0.791	0.751	1.05326	*		transcript:ENSDART00000179312(-)	0.82	0.761	1.07753	*		transcript:ENSDART00000075142(+)	0.837	0.783	1.06897	*
	transcript:ENSDART00000019350(-)	0.802	0.751	1.06791	*		transcript:ENSDART00000126318(+)	0.805	0.771	1.0441	*		transcript:ENSDART00000058571(+)	0.793	0.79	1.0038	*
	transcript:ENSDART00000005845(+)	0.826	0.773	1.06856	*		transcript:ENSDART00000160887(-)	0.775	0.75	1.03333	*		transcript:ENSDART00000026578(-)	0.723	0.739	0.978349	ns
	transcript:ENSDART00000090010(-)	0.813	0.77	1.05584	*		transcript:ENSDART00000126186(-)	0.805	0.767	1.04954	*		transcript:ENSDART00000058564(-)	0.826	0.76	1.08684	*
	transcript:ENSDART00000105820(-)	0.783	0.751	1.04261	*		transcript:ENSDART00000164159(-)	0.746	0.74	1.00811	*		transcript:ENSDART00000126941(+)	0.792	0.78	1.01538	*
	transcript:ENSDART00000003884(+)	0.802	0.771	1.04021	*		transcript:ENSDART00000170915(-)	0.794	0.753	1.05445	*		transcript:ENSDART00000158145(-)	0.794	0.783	1.01405	*
	transcript:ENSDART00000009609(-)	0.846	0.776	1.09021	*		transcript:ENSDART00000089121(-)	0.832	0.777	1.07079	*		transcript:ENSDART00000063832(+)	0.825	0.762	1.08268	*
	transcript:ENSDART00000145290(-)	0.794	0.773	1.02717	*		transcript:ENSDART00000156792(+)	0.806	0.759	1.06192	*		transcript:ENSDART00000088168(+)	0.83	0.771	1.07652	*
	transcript:ENSDART00000129174(-)	0.798	0.758	1.05277	*		transcript:ENSDART00000147285(-)	0.813	0.764	1.06414	*		transcript:ENSDART00000022999(-)	0.817	0.771	1.05966	*
	transcript:ENSDART00000101641(+)	0.816	0.782	1.04348	*		transcript:ENSDART00000051779(-)	0.803	0.754	1.06499	*		transcript:ENSDART00000141771(+)	0.79	0.738	1.07046	*
	transcript:ENSDART00000164187(-)	0.823	0.791	1.04046	*		transcript:ENSDART00000078908(-)	0.829	0.775	1.06968	*		transcript:ENSDART00000066556(+)	0.817	0.782	1.04476	*
	transcript:ENSDART00000168540(-)	0.797	0.763	1.04456	*		transcript:ENSDART00000129803(-)	0.806	0.768	1.04948	*		transcript:ENSDART00000066558(+)	0.804	0.75	1.072	*
	transcript:ENSDART00000168398(-)	0.835	0.775	1.07742	*		transcript:ENSDART00000040334(+)	0.809	0.784	1.03189	*		transcript:ENSDART00000185763(+)	0.799	0.767	1.04172	*
	transcript:ENSDART00000048633(-)	0.788	0.758	1.03958	*		transcript:ENSDART00000161928(-)	0.79	0.757	1.04359	*		transcript:ENSDART00000155346(+)	0.803	0.774	1.03747	*
	transcript:ENSDART00000048968(-)	0.789	0.784	1.00638	*		transcript:ENSDART00000104180(+)	0.826	0.809	1.02101	*		transcript:ENSDART00000123019(-)	0.84	0.749	1.1215	*
	transcript:ENSDART00000110185(+)	0.815	0.758	1.0752	*		transcript:ENSDART00000023163(-)	0.806	0.77	1.04675	*		transcript:ENSDART00000134251(-)	0.826	0.769	1.07412	*
	transcript:ENSDART00000122579(+)	0.807	0.736	1.09647	*		transcript:ENSDART00000029930(+)	0.805	0.784	1.02679	*		transcript:ENSDART00000167854(+)	0.82	0.787	1.04193	*
	transcript:ENSDART00000050826(+)	0.795	0.745	1.06711	*		transcript:ENSDART00000103879(-)	0.806	0.762	1.05774	*		transcript:ENSDART00000169643(-)	0.812	0.765	1.06144	*
	transcript:ENSDART00000113014(+)	0.784	0.754	1.03979	*		transcript:ENSDART00000154766(+)	0.755	0.727	1.03851	*		transcript:ENSDART00000169725(+)	0.861	0.82	1.05	*
	transcript:ENSDART00000075142(+)	0.837	0.787	1.06353	*		transcript:ENSDART00000154359(-)	0.791	0.751	1.05326	*		transcript:ENSDART00000171389(-)	0.846	0.783	1.08046	*
	transcript:ENSDART00000026578(-)	0.723	0.741	0.975709	ns		transcript:ENSDART00000154916(-)	0.776	0.734	1.05722	*		transcript:ENSDART00000170348(+)	0.843	0.773	1.09056	*
	transcript:ENSDART00000058564(-)	0.826	0.761	1.08541	*		transcript:ENSDART00000189219(+)	0.799	0.782	1.02174	*		transcript:ENSDART00000161504(+)	0.793	0.769	1.03121	*
	transcript:ENSDART00000126941(+)	0.792	0.78	1.01538	*		transcript:ENSDART00000015277(+)	0.837	0.811	1.03206	*		transcript:ENSDART00000114972(-)	0.848	0.783	1.08301	*
	transcript:ENSDART00000158145(-)	0.794	0.782	1.01535	*		transcript:ENSDART00000039868(-)	0.803	0.769	1.04421	*		transcript:ENSDART00000166834(+)	0.776	0.733	1.05866	*
	transcript:ENSDART00000193853(-)	0.789	0.723	1.09129	*		transcript:ENSDART00000129302(-)	0.783	0.744	1.05242	*		transcript:ENSDART00000104717(+)	0.888	0.823	1.07898	*
[truncated: 853 more rows]
