# Supplementary material for: Zebrafish Ski7 tunes RNA levels during the oocyte-to-embryo transition
Source: PLoS Genet. 2021 Feb 18;17(2):e1009390. doi: 10.1371/journal.pgen.1009390 (PMC7924785; doi:10.1371/journal.pgen.1009390)
Supplement: S15 Table — Values of the raw and normalized abundances of proteins detected from TMT-MS of wild-type and ski7-/- 4hpf-embryos in triplicates. Log2 fold-change of ski7-/-/wild-type and p-value (limma) are also displayed. (XLSX) [file pgen.1009390.s029.xlsx]

## Sheet: S15 Table
	Ski7 TMT-MS
#	Accession	Name	MW[kDa]	Imputed Normalised Abundances							Raw abundances						log2(Fold change (imputed))	Fold change (imputed)	p-Value
				Sum	WT R1	WT R2	WT R3	Ski7 R1	Ski7 R2	Ski7 R3	WT R1	WT R2	WT R3	Ski7 R1	Ski7 R2	Ski7 R3	(Ski7) / (WT)	(Ski7) / (WT)	(Ski7) / (WT)
1	ENSDART00000134763_F17389	zgc:112056	27.819	45682.7	6941.07	7535.03	9012.76	6953.8	6461.58	8778.41	7305.5	7071	11564.3	6588.7	7124.6	7920.8	-0.0856968	0.942329	0.623297
2	ENSDART00000054265_F4885	mnd1	25.16	4771.74	763.608	724.625	880.444	822.8	695.532	884.735	803.7	680	1129.7	779.6	766.9	798.3	0.0185359	1.01293	0.90673		Normalised Abundance
3	ENSDART00000058959_F5520	pon3.2	39.663	22798.6	3635.33	4108.51	3322.57	3699.54	3900.02	4132.64	3826.2	3855.5	4263.2	3505.3	4300.2	3728.9	0.0882962	1.06311	0.554543
4	ENSDART00000114491_F13177	ror2	104.931	2810.01	457.195	431.045	465.902	468.181	428.892	558.792	481.2	404.5	597.8	443.6	472.9	504.2	0.0964384	1.06913	0.532828		3.5026e+06
5	ENSDART00000169547_F32814	pak2a	57.342	1383.75	261.472	181.369	293.04	223.325	214.854	209.685	275.2	170.2	376	211.6	236.9	189.2	-0.155317	0.897935	0.419364		1868.39
6	ENSDART00000064194_F6266	asf1bb	22.04	6216.4	1188.21	792.398	1182.99	961.059	961.628	1130.11	1250.6	743.6	1517.9	910.6	1060.3	1019.7	-0.0309418	0.978781	0.869677		2.5575
7	ENSDART00000166351_F31332	nkrf	96.644	8691.93	1255.48	1471.41	1612.26	1245.92	1466.61	1640.24	1321.4	1380.8	2068.7	1180.5	1617.1	1480	0.00302392	1.0021	0.985516
8	ENSDART00000064739_F6350	rpl13a	23.662	142848	27213.2	22684.7	22445.9	21537.4	21257	27709.8	28642	21287.7	28800.4	20406.6	23438.2	25002.7	-0.0424319	0.971017	0.798156
9	ENSDART00000085298_F8783	l2hgdh	49.485	23470.7	3951.81	3382.82	4581.47	3767.09	2988.91	4798.6	4159.3	3174.5	5878.5	3569.3	3295.6	4329.8	-0.0602906	0.959071	0.76377
10	ENSDART00000138336_F18995	apobb.2	278.703	3238.11	319.429	408.241	416.568	200.317	262.287	1631.27	336.2	383.1	534.5	189.8	289.2	1471.9	0.219296	1.16417	0.726027
11	ENSDART00000006344_F489	cap1	49.365	199582	39530.8	29023.7	34126.3	33703	29519.4	33678.4	41606.3	27236.3	43787.6	31933.5	32548.4	30388.2	-0.0749076	0.949403	0.645423
12	ENSDART00000067378_F6756	si:ch211-214j24.10	29.532	5579.91	996.956	855.696	954.25	933.513	846.81	992.681	1049.3	803	1224.4	884.5	933.7	895.7	-0.0176525	0.987839	0.904048
13	ENSDART00000162978_F29858	dhx38	143.61	3160.35	558.858	490.827	496.843	556.836	474.148	582.841	588.2	460.6	637.5	527.6	522.8	525.9	0.0584031	1.04131	0.698903
14	ENSDART00000115088_F13339	birc5a	21.683	2962.8	426.982	447.029	612.266	525.385	420.276	530.863	449.4	419.5	785.6	497.8	463.4	479	0.00144929	1.00101	0.993689
15	ENSDART00000003296_F173	sars	58.681	92533.2	17256.3	13451.6	16622.7	14703.1	14048.2	16451.3	18162.3	12623.2	21328.6	13931.1	15489.7	14844.1	-0.061114	0.958524	0.699051
16	ENSDART00000059752_F5624	med16	94.223	7211.16	1172.44	1025.56	1272.15	1182.06	1120.07	1438.87	1234	962.4	1632.3	1120	1235	1298.3	0.105547	1.0759	0.517842
17	ENSDART00000180047_F35990	si:ch1073-75o15.3	36.599	15812.9	2281.32	4663.92	2112.3	2292.78	1988.37	2474.22	2401.1	4376.7	2710.3	2172.4	2192.4	2232.5	-0.331522	0.794698	0.24187
18	ENSDART00000132125_F16187	acadm	46.321	243010	44718.9	39308.5	41054.4	39556.5	34151.5	44219.7	47066.8	36887.8	52677	37479.6	37655.8	39899.6	-0.0909036	0.938934	0.559137
19	ENSDART00000050915_F4435	kif1b	199.078	14740.6	2742.98	2242.39	2487.88	2492.68	2335.91	2438.76	2887	2104.3	3192.2	2361.8	2575.6	2200.5	-0.0359573	0.975384	0.804527
20	ENSDART00000134514_F17273	smarca4a	182.377	46744.5	7085.2	6747.21	8866.32	7213.96	7229.13	9602.64	7457.2	6331.7	11376.4	6835.2	7970.9	8664.5	0.0802024	1.05717	0.652659
21	ENSDART00000150204_F24310	atp5f1e	5.705	28255.3	5501.93	4746.93	4631.43	3946.08	4131.29	5297.66	5790.8	4454.6	5942.6	3738.9	4555.2	4780.1	-0.162007	0.893781	0.338615
22	ENSDART00000020703_F1953	ints7	106.847	15807	2801.03	2323.91	2775.38	2541.22	2434.86	2930.61	2948.1	2180.8	3561.1	2407.8	2684.7	2644.3	0.00178675	1.00124	0.990728
23	ENSDART00000168314_F32226	zgc:153247	57.03	6969.62	996.671	1337.25	1130.39	1105.65	1076.72	1322.95	1049	1254.9	1450.4	1047.6	1187.2	1193.7	0.021339	1.0149	0.897675
24	ENSDART00000159948_F28470	gspt1l	63.631	75083.1	13797.3	10672.7	12696.8	12144.6	11803.8	13967.9	14521.7	10015.4	16291.3	11507	13015	12603.3	0.0329734	1.02312	0.834925
25	ENSDART00000024292_F2305	txlna	58.728	25484	4499.18	3799.8	4468.7	4384.93	3850.32	4481.08	4735.4	3565.8	5733.8	4154.7	4245.4	4043.3	-0.00468726	0.996756	0.974985
26	ENSDART00000007997_F653	acaa1	43.976	19035.4	2949.54	2540.55	3492.32	2924.23	2646.54	4482.19	3104.4	2384.1	4481	2770.7	2918.1	4044.3	0.135518	1.09849	0.53572
27	ENSDART00000055248_F5012	alkbh7	26.955	6553.37	992.395	1027.9	1209.26	895.413	986.206	1442.2	1044.5	964.6	1551.6	848.4	1087.4	1301.3	0.0153483	1.0107	0.937917
28	ENSDART00000081966_F8367	rtn4a	35.711	110161	19508.4	15927.8	19641.4	18677.5	17246.1	19159.4	20532.7	14946.9	25201.9	17696.9	19015.7	17287.6	0.00536232	1.00372	0.971617
29	ENSDART00000143487_F21198	ints2	133.784	10409.4	2007.69	1550.48	1699.71	1594.2	1547.15	2010.19	2113.1	1455	2180.9	1510.5	1705.9	1813.8	-0.0312551	0.978569	0.853149
30	ENSDART00000003715_F221	actr6	45.808	3755.12	696.339	587.052	640.791	537.839	683.107	609.994	732.9	550.9	822.2	509.6	753.2	550.4	-0.0750179	0.94933	0.629831
31	ENSDART00000111852_F12488	arfgef2	208.021	1431.51	251.496	186.165	273.322	217.204	229.909	273.411	264.7	174.7	350.7	205.8	253.5	246.7	0.0311583	1.02183	0.86466
32	ENSDART00000172540_F34180	adssl1	50.342	9028.55	1727.97	1351.96	1623.18	1519.8	1306.27	1499.38	1818.7	1268.7	2082.7	1440	1440.3	1352.9	-0.116419	0.922475	0.462375
33	ENSDART00000125552_F14416	adprh	38.747	8988.62	1469.07	1325.21	1443.45	1584.81	1443.49	1722.59	1546.2	1243.6	1852.1	1501.6	1591.6	1554.3	0.162599	1.1193	0.275504
34	ENSDART00000016727_F1521	eif1ad	19.751	3168.08	582.041	456.3	476.034	493.617	506.979	653.106	612.6	428.2	610.8	467.7	559	589.3	0.123489	1.08937	0.476508
35	ENSDART00000024331_F2317	glsb	63.059	3980.67	644.843	652.908	708.283	539.105	578.174	857.36	678.7	612.7	908.8	510.8	637.5	773.6	-0.0527274	0.964112	0.781995
36	ENSDART00000058913_F5511	eif4a1a	46.224	210067	36734.8	32021.3	37168.7	32756.7	33347.9	38038.1	38663.5	30049.3	47691.3	31036.8	36769.7	34321.9	-0.0244798	0.983175	0.868061
37	ENSDART00000012234_F1064	syap1	38.258	35817.5	5758.65	5634.06	6198.57	6546.2	5728.05	5951.98	6061	5287.1	7953.4	6202.5	6315.8	5370.5	0.0500771	1.03532	0.72354
38	ENSDART00000102430_F10728	tmem41aa	31.486	2295.5	280.949	307.219	398.098	407.706	332.212	569.32	295.7	288.3	510.8	386.3	366.3	513.7	0.388725	1.30924	0.0975427
39	ENSDART00000123374_F13900	dnajb11	40.809	48759.8	8223.06	7512.76	8292.24	7956.34	7984.43	8790.94	8654.8	7050.1	10639.8	7538.6	8803.7	7932.1	0.04151	1.02919	0.767504
40	ENSDART00000073861_F6919	gabarapb	17.611	10291.4	1370.16	1571.69	2005.14	1473.78	1795.47	2075.13	1442.1	1474.9	2572.8	1396.4	1979.7	1872.4	0.115573	1.08341	0.549375
41	ENSDART00000083777_F8610	ago3a	98.175	2012.13	312.113	297.522	336.372	408.762	296.841	360.521	328.5	279.2	431.6	387.3	327.3	325.3	0.161971	1.11881	0.329101
42	ENSDART00000145429_F22081	si:dkeyp-104h9.5	68.286	2905.67	504.701	478.678	433.481	560.636	447.847	480.326	531.2	449.2	556.2	531.2	493.8	433.4	0.0678761	1.04817	0.657911
43	ENSDART00000154812_F26255	brwd1	240.883	6233.34	1242.09	842.163	1071.54	1087.39	909.479	1080.68	1307.3	790.3	1374.9	1030.3	1002.8	975.1	-0.0229017	0.984251	0.897478
44	ENSDART00000137665_F18682	frs2b	56.36	1883.67	241.329	319.687	348.92	276.096	295.662	401.971	254	300	447.7	261.6	326	362.7	0.0952172	1.06823	0.633923
45	ENSDART00000129762_F15420	serpina1l	47.789	34766	10166.2	4350.84	3658.16	8410.06	4936.2	3244.47	10700	4082.9	4693.8	7968.5	5442.7	2927.5	-0.0882086	0.94069	0.828667
46	ENSDART00000074873_F7077	arf6b	20.115	4929.29	762.562	619.128	990.646	779.634	954.645	822.671	802.6	581	1271.1	738.7	1052.6	742.3	0.129538	1.09394	0.502812
47	ENSDART00000073651_F6887	ergic2	42.563	4499.92	856.814	653.334	776.789	838.843	678.482	695.663	901.8	613.1	996.7	794.8	748.1	627.7	-0.0450757	0.969239	0.784029
48	ENSDART00000156967_F27148	itcha	97.433	568.988	98.3512	88.953	97.5059	92.3064	86.912	104.959							0	0
49	ENSDART00000192271_F41987	atp2a3	110.724	14545.6	2734.05	2259.34	2477.59	1991.14	1970.05	3113.47	2877.6	2120.2	3179	1886.6	2172.2	2809.3	-0.108506	0.927548	0.588244
50	ENSDART00000104025_F11086	flot1b	47.178	4310.94	626.601	734.855	678.434	720.003	739.791	811.256	659.5	689.6	870.5	682.2	815.7	732	0.156021	1.11421	0.292458
51	ENSDART00000158293_F27715	mccc1	77.97	36695	6288.24	5605.82	6140.82	5882.03	5322.19	7455.91	6618.4	5260.6	7879.3	5573.2	5868.3	6727.5	0.0362352	1.02543	0.826712
52	ENSDART00000048273_F4209	pan3	86.647	577.991	96.7217	90.0453	105.058	102.903	84.0733	99.1905	101.8	84.5	134.8	97.5	92.7	89.5	-0.0308475	0.978845	0.838327
53	ENSDART00000157828_F27503	baz2a	271.805	26151.7	4078.46	4024.44	4651.77	3911.36	4168.93	5316.72	4292.6	3776.6	5968.7	3706	4596.7	4797.3	0.0610971	1.04326	0.71122
54	ENSDART00000099782_F10185	mrpl14	15.434	17821.2	2575.67	3056.53	2817.55	2439.59	2852.05	4079.78	2710.9	2868.3	3615.2	2311.5	3144.7	3681.2	0.118616	1.08569	0.553832
55	ENSDART00000077191_F7450	arl2	20.689	5480.68	825.08	799.645	969.915	876.099	875.288	1134.65	868.4	750.4	1244.5	830.1	965.1	1023.8	0.147758	1.10785	0.379389
56	ENSDART00000005090_F362	alg9	70.65	4999.39	802.372	772.258	699.321	624.066	670.591	1430.78	844.5	724.7	897.3	591.3	739.4	1291	0.155518	1.11382	0.581928
57	ENSDART00000006419_F498	txnl1	32.251	54344.7	9821.15	7717.25	9672.26	9556.24	8111.03	9466.76	10336.8	7242	12410.5	9054.5	8943.3	8541.9	0.000455943	1.00032	0.997716
58	ENSDART00000106708_F11564	sec24b	128.531	16492.1	2938.9	2403.94	2676.4	2539.64	2524.1	3409.16	3093.2	2255.9	3434.1	2406.3	2783.1	3076.1	0.0696134	1.04944	0.683964
59	ENSDART00000056935_F5254	trappc1	16.894	13045.1	2380.99	1866.97	2143.4	1870.51	1908.93	2874.31	2506	1752	2750.2	1772.3	2104.8	2593.5	0.0357481	1.02509	0.855631
60	ENSDART00000092373_F9625	myh9b	203.274	99055.5	16525.1	16598.5	20092.2	15939.1	14543	15357.8	17392.7	15576.3	25780.3	15102.2	16035.2	13857.4	-0.210161	0.864441	0.176016
61	ENSDART00000171708_F33798	cast	83.938	9442.65	1652.25	1374.02	1576.8	1686.76	1377.37	1775.45	1739	1289.4	2023.2	1598.2	1518.7	1602	0.0681754	1.04839	0.670974
62	ENSDART00000077089_F7427	nucb1	53.737	22895.7	3972.81	4078.14	3623.64	3910.41	3479.29	3831.41	4181.4	3827	4649.5	3705.1	3836.3	3457.1	-0.0571738	0.961145	0.687662
63	ENSDART00000007783_F638	eefsec	63.223	5198.74	879.807	737.945	901.409	880.426	808.355	990.797	926	692.5	1156.6	834.2	891.3	894	0.0896329	1.0641	0.567388
64	ENSDART00000061115_F5819	piwil1	97.389	99162.3	16500.8	16402	17576.2	15825.3	14970.6	17887.4	17367.2	15391.9	22552.1	14994.4	16506.7	16139.9	-0.0555758	0.96221	0.699854
65	ENSDART00000089120_F9229	adnpa	108.059	6660.32	1034.96	1011.81	1241.91	997.154	1023.39	1351.1	1089.3	949.5	1593.5	944.8	1128.4	1219.1	0.0280998	1.01967	0.869875
66	ENSDART00000159661_F28335	CABZ01072548.1	22.132	5243.03	855.389	897.682	990.49	830.083	785.319	884.07	900.3	842.4	1270.9	786.5	865.9	797.7	-0.133411	0.911674	0.360882
67	ENSDART00000168412_F32265	hsd17b4	78.575	12352.1	2143.27	2016.16	1787.15	2027.77	2125.59	2252.12	2255.8	1892	2293.1	1921.3	2343.7	2032.1	0.109985	1.07922	0.454896
68	ENSDART00000063093_F6096	auh	34.717	34666.9	5596.84	5567.67	6066.08	5231.89	5240.57	6963.84	5890.7	5224.8	7783.4	4957.2	5778.3	6283.5	0.00482912	1.00335	0.976172
69	ENSDART00000162583_F29698	zgc:162297	29.061	3540.93	351.923	539.312	539.084	369.711	390.8	1350.1	370.4	506.1	691.7	350.3	430.9	1218.2	0.310311	1.23998	0.476685
70	ENSDART00000039280_F3413	fzd7b	63.433	2196.92	388.217	364.23	339.801	355.252	353.434	395.986	408.6	341.8	436	336.6	389.7	357.3	0.016443	1.01146	0.90813
71	ENSDART00000159064_F28051	virma	202.847	6637.21	1178.43	987.621	1135.84	1087.92	988.292	1259.11	1240.3	926.8	1457.4	1030.8	1089.7	1136.1	0.0114444	1.00796	0.941719
72	ENSDART00000007170_F577	prpsap2	39.504	27969.5	4872.95	4186.84	4531.52	4314	4427.32	5636.9	5128.8	3929	5814.4	4087.5	4881.6	5086.2	0.073237	1.05207	0.648909
73	ENSDART00000111565_F12404	pms2	94.911	2954.94	436.388	399.289	557.087	413.3	465.623	683.251	459.3	374.7	714.8	391.6	513.4	616.5	0.145939	1.10645	0.499221
74	ENSDART00000079536_F7939	nek7	34.211	7221.17	1478.09	1167.5	990.724	1208.76	1190.9	1185.19	1555.7	1095.6	1271.2	1145.3	1313.1	1069.4	-0.00100279	0.999305	0.995323
75	ENSDART00000022506_F2115	rab3il1	42.322	4746.35	867.835	686.795	743.121	792.721	785.773	870.106	913.4	644.5	953.5	751.1	866.4	785.1	0.0970728	1.0696	0.524171
76	ENSDART00000046003_F4019	slc4a1ap	85.416	17557.1	3228.97	2446.14	3096.01	2855.95	2697.87	3232.17	3398.5	2295.5	3972.5	2706	2974.7	2916.4	0.00876822	1.0061	0.9571
77	ENSDART00000189232_F40490	COX7A2 (1 of many)	9.229	6652.05	1029.07	1215.56	1138.02	1042.75	925.986	1300.67	1083.1	1140.7	1460.2	988	1021	1173.6	-0.0602605	0.959091	0.720587
78	ENSDART00000189957_F40852	pdxdc1	86.628	21042	4119.41	3297.36	3424.51	3798.01	3297.18	3105.49	4335.7	3094.3	4394	3598.6	3635.5	2802.1	-0.086117	0.942055	0.587744
79	ENSDART00000020084_F1880	hsp90ab1	83.305	608177	126929	86596.7	103235	98996.8	91211.5	101208	133593	81263.8	132461	93799.1	100571	91320.6	-0.104089	0.930392	0.544809
80	ENSDART00000086985_F8958	cbx5	22.947	9736	1821.09	1396.29	1676.09	1534.04	1540.35	1768.14	1916.7	1310.3	2150.6	1453.5	1698.4	1595.4	-0.0095572	0.993397	0.951711
81	ENSDART00000186457_F39140	rpl3	46.226	268541	48527.3	41417.8	47716.4	41358.1	40741.4	48780	51075.2	38867.2	61225	39186.6	44921.8	44014.4	-0.0741938	0.949873	0.625342
82	ENSDART00000136663_F18254	cst14a.1	11.194	1871.88	394.488	210.141	339.1	330.45	235.079	362.627	415.2	197.2	435.1	313.1	259.2	327.2	0.00100422	1.0007	0.996803
83	ENSDART00000170983_F33464	lmnb2	65.894	14151.5	2199.33	2382.42	2264.28	2279.9	2147.81	2877.74	2314.8	2235.7	2905.3	2160.2	2368.2	2596.6	0.0827474	1.05903	0.603573
84	ENSDART00000152748_F25378	tom1l2	57.412	3454.38	551.352	591.741	556.386	521.902	538.994	694.001	580.3	555.3	713.9	494.5	594.3	626.2	0.0349869	1.02455	0.825556
85	ENSDART00000088488_F9156	opa3	17.295	9350.46	1224.41	1624.12	1527.39	1011.3	1440.58	2522.65	1288.7	1524.1	1959.8	958.2	1588.4	2276.2	0.0916612	1.0656	0.751944
86	ENSDART00000060098_F5673	gemin7	14.152	11100.9	1715.24	1888.71	1829.78	2036.21	1615.71	2015.28	1805.3	1772.4	2347.8	1929.3	1781.5	1818.4	0.0538503	1.03803	0.725377
87	ENSDART00000123142_F13836	pex5	71.747	12781.6	2395.81	1745.39	2427.48	2204.55	1806.17	2202.25	2521.6	1637.9	3114.7	2088.8	1991.5	1987.1	-0.0703739	0.952391	0.692276
88	ENSDART00000033724_F3022	fabp3	14.873	111335	19072.2	14708.6	20587.2	19029.8	18204.5	19732.9	20073.6	13802.8	26415.5	18030.7	20072.5	17805.1	0.081095	1.05782	0.624127
89	ENSDART00000030995_F2845	umps	51.663	87809.1	14936.2	12323.1	15600.2	14876.6	12960.8	17112.3	15720.4	11564.2	20016.6	14095.5	14290.7	15440.5	0.0668314	1.04741	0.68931
90	ENSDART00000085282_F8779	mrpl32	19.914	4031.4	729.879	638.948	666.432	613.195	638.848	744.095	768.2	599.6	855.1	581	704.4	671.4	-0.0308354	0.978853	0.835863
91	ENSDART00000014232_F1281	znf330	35.917	4396.91	972.063	568.724	598.549	602.958	811.439	843.175	1023.1	533.7	768	571.3	894.7	760.8	0.106041	1.07627	0.643349
92	ENSDART00000101667_F10578	map4k3a	101.463	2834.87	536.53	400.355	470.111	476.202	442.859	508.808	564.7	375.7	603.2	451.2	488.3	459.1	0.0292016	1.02045	0.854376
93	ENSDART00000004092_F266	brox	46.096	21889.7	4208.25	3068.89	3753.09	3452.68	3474.67	3932.15	4429.2	2879.9	4815.6	3271.4	3831.2	3548	-0.0130353	0.991005	0.936264
94	ENSDART00000074216_F6971	higd2a	12.219	17706.8	2968.45	3018.91	3049.95	2753.47	2556.75	3359.29	3124.3	2833	3913.4	2608.9	2819.1	3031.1	-0.0696015	0.952901	0.651692
95	ENSDART00000110790_F12189	si:ch73-12o23.1	107.901	18329	3520.08	2780.53	2790.97	3616.27	2941.66	2679.47	3704.9	2609.3	3581.1	3426.4	3243.5	2417.7	0.0204479	1.01427	0.905446
96	ENSDART00000167182_F31717	zgc:55733	32.52	14783.3	2403.51	2274.04	2661.28	2549.14	2223.91	2671.38	2529.7	2134	3414.7	2415.3	2452.1	2410.4	0.0193904	1.01353	0.896542
97	ENSDART00000111561_F12403	zmp:0000000735	176.168	9216.48	1535.58	1277.26	1765.95	1580.38	1384.26	1673.05	1616.2	1198.6	2265.9	1497.4	1526.3	1509.6	0.0265294	1.01856	0.873989
98	ENSDART00000115139_F13356	pot1	87.159	3690.13	586.221	549.116	651.312	580.583	589.329	733.566	617	515.3	835.7	550.1	649.8	661.9	0.0865328	1.06182	0.585319
99	ENSDART00000063806_F6203	atp6v1b2	56.442	7025.09	1338.62	1017.03	1342.92	1106.07	1035.82	1184.63	1408.9	954.4	1723.1	1048	1142.1	1068.9	-0.143274	0.905462	0.38596
100	ENSDART00000160221_F28599	pcid2	46.01	10525.5	1922.46	1651.5	1637.52	1815.52	1587.87	1910.66	2023.4	1549.8	2101.1	1720.2	1750.8	1724	0.0277686	1.01943	0.854012
101	ENSDART00000165225_F30835	prkar1ab	43.028	911.893	201.899	137.998	125.009	163.061	134.862	149.063	212.5	129.5	160.4	154.5	148.7	134.5	-0.0291692	0.979984	0.881721
102	ENSDART00000023123_F2180	nup88	80.81	24586	4331.58	3473.94	4391	4057.75	3785.02	4546.69	4559	3260	5634.1	3844.7	4173.4	4102.5	0.0265956	1.01861	0.866891
103	ENSDART00000159386_F28199	si:ch211-271b14.1	102.899	23507.6	3859.65	3639	4155.55	3924.45	3604.09	4324.82	4062.3	3414.9	5332	3718.4	3973.9	3902.3	0.0225697	1.01577	0.877639
104	ENSDART00000182191_F37030	FO904885.3	31.747	3100.82	589.642	455.235	472.215	516.73	476.506	590.488	620.6	427.2	605.9	489.6	525.4	532.8	0.0659742	1.04679	0.687466
105	ENSDART00000059893_F5640	tcf25	75.421	7985.27	1461.09	1110.49	1030.16	1406.13	1427.16	1550.25	1537.8	1042.1	1321.8	1332.3	1573.6	1398.8	0.298759	1.23009	0.0970781
106	ENSDART00000128247_F15063	lsm3	11.81	11194.2	1981.28	1637.54	1860.18	1695.73	1751.57	2267.86	2085.3	1536.7	2386.8	1606.7	1931.3	2046.3	0.0528287	1.0373	0.751328
107	ENSDART00000159408_F28208	psmd7	37.167	38546.4	6976.03	5696.19	6619.03	6304.83	6016.91	6933.36	7342.3	5345.4	8492.9	5973.8	6634.3	6256	3.41265e-06	1	0.999982
108	ENSDART00000146609_F22606	coa5	8.728	5981.99	1060.61	865.18	1068.89	1185.23	834.657	967.412	1116.3	811.9	1371.5	1123	920.3	872.9	-0.0118224	0.991839	0.946138
109	ENSDART00000020000_F1873	COX5B	13.607	51376.7	6893.85	8165.77	10787.1	8803.1	7365.26	9361.7	7255.8	7662.9	13840.9	8340.9	8121	8447.1	-0.000203537	0.999859	0.999151
110	ENSDART00000026726_F2529	diexf	86.748	2803.59	414.155	434.881	504.169	346.809	498.454	605.117	435.9	408.1	646.9	328.6	549.6	546	0.0680388	1.04829	0.744143
111	ENSDART00000172179_F34021	cdh1	95.21	39961.4	6225.25	6643.63	6991.57	6436.02	6298.88	7366.03	6552.1	6234.5	8970.9	6098.1	6945.2	6646.4	0.0154763	1.01079	0.914685
112	ENSDART00000165368_F30901	atxn3	35.158	4087.83	706.126	650.883	686.617	740.056	589.42	714.726	743.2	610.8	881	701.2	649.9	644.9	-0.00583651	0.995963	0.969021
113	ENSDART00000124921_F14264	ube2z	41.262	2793.27	495.485	416.766	374.873	509.659	398.237	598.246	521.5	391.1	481	482.9	439.1	539.8	0.216474	1.16189	0.263877
114	ENSDART00000099660_F10155	h2afva	13.501	13469.1	2301.56	2091.5	2333.02	1987.98	1960.17	2794.84	2422.4	1962.7	2993.5	1883.6	2161.3	2521.8	-0.0147668	0.989817	0.932298
115	ENSDART00000129975_F15476	scamp4	26.274	3591.55	652.919	523.328	595.977	575.095	625.154	619.082	687.2	491.1	764.7	544.9	689.3	558.6	0.042754	1.03008	0.773318
116	ENSDART00000131651_F15970	si:ch211-160j14.2	11.745	1721.62	158.574	250.528	652.013	278.101	188.009	194.391	166.9	235.1	836.6	263.5	207.3	175.4	-0.449887	0.7321	0.298277
117	ENSDART00000083890_F8630	usp24	294.743	3758.08	709.356	616.996	598.082	645.807	577.176	610.659	746.6	579	767.4	611.9	636.4	551	-0.0672106	0.954482	0.645266
118	ENSDART00000193067_F42363	cops4	46.404	3150.12	602.848	465.998	533.005	573.828	474.057	500.386	634.5	437.3	683.9	543.7	522.7	451.5	-0.0458484	0.96872	0.773444
119	ENSDART00000158844_F27959	paxip1	130.157	4317.45	727.693	644.49	724.572	653.617	625.154	941.922	765.9	604.8	929.7	619.3	689.3	849.9	0.0598827	1.04238	0.743874
120	ENSDART00000143764_F21310	rpl10	18.225	3375.34	420.521	552.1	641.96	598.947	560.126	601.682	442.6	518.1	823.7	567.5	617.6	542.9	0.145863	1.10639	0.416938
121	ENSDART00000154960_F26324	sh3yl1	35.949	1569.81	288.075	247.331	239.576	286.861	245.418	262.55	303.2	232.1	307.4	271.8	270.6	236.9	0.0382719	1.02688	0.798186
122	ENSDART00000006132_F477	cfl1	18.759	373912	72889	52624.7	60979.9	65621.6	57044.7	64752.5	76716	49383.9	78243.4	62176.2	62898	58426.5	0.017142	1.01195	0.916982
123	ENSDART00000122331_F13647	rtkn2b	55.77	3787.67	616.245	554.657	643.129	664.172	574.456	735.007	648.6	520.5	825.2	629.3	633.4	663.2	0.117101	1.08455	0.454399
124	ENSDART00000108872_F11671	ndufaf4	20.233	10383.1	1619.28	1612.61	1908.27	1662.7	1548.33	2031.91	1704.3	1513.3	2448.5	1575.4	1707.2	1833.4	0.0233534	1.01632	0.885007
125	ENSDART00000123544_F13942	tex2	118.987	12940.6	2357.14	1510.31	2378.77	1904.7	2038.62	2751.07	2480.9	1417.3	3052.2	1804.7	2247.8	2482.3	0.111685	1.08049	0.61082
126	ENSDART00000173926_F34908	dnajb6b	35.335	3108.59	500.806	458.645	535.265	574.25	480.497	559.124	527.1	430.4	686.8	544.1	529.8	504.5	0.109164	1.0786	0.469293
127	ENSDART00000153406_F25678	casp7	39.519	3340.49	359.239	538.993	559.581	303.853	594.68	984.147	378.1	505.8	718	287.9	655.7	888	0.238269	1.17958	0.516955
128	ENSDART00000015643_F1407	tbcc	39.437	4805.49	847.218	697.877	791.129	854.568	794.57	820.122	891.7	654.9	1015.1	809.7	876.1	740	0.0838631	1.05985	0.565783
129	ENSDART00000085158_F8764	tmem259	77.683	1593.59	249.215	242.216	310.809	258.787	253.943	278.62	262.3	227.3	398.8	245.2	280	251.4	-0.0117155	0.991912	0.93946
130	ENSDART00000188934_F40336	plscr3b	34.576	21117	3188.97	3971.9	3514.76	3420.91	3086.86	3933.6	3356.4	3727.3	4509.8	3241.3	3403.6	3549.3	-0.0333256	0.977165	0.834662
131	ENSDART00000075521_F7190	zgc:113054	60.652	2842.85	558.193	469.194	354.921	620.055	412.476	428.015	587.5	440.3	455.4	587.5	454.8	386.2	0.078641	1.05602	0.717067
132	ENSDART00000124335_F14119	smim4	9.683	4432.63	707.551	675.286	757.305	779.317	618.352	894.82	744.7	633.7	971.7	738.4	681.8	807.4	0.0843428	1.0602	0.620147
133	ENSDART00000012352_F1074	cbx3a	20.375	24156	3808.44	3721.69	4688.95	4054.37	3682.63	4199.91	4008.4	3492.5	6016.4	3841.5	4060.5	3789.6	-0.0279502	0.980813	0.856138
134	ENSDART00000167933_F32041	sec24c	140.46	37194.7	6760.45	5562.56	6314.46	5911.37	5766.69	6879.16	7115.4	5220	8102.1	5601	6358.4	6207.1	-0.00601973	0.995836	0.968472
135	ENSDART00000028960_F2719	ndufa2	11.069	31478.8	5247.3	5178.72	5600.96	4673.37	4523.18	6255.32	5522.8	4859.8	7186.6	4428	4987.3	5644.2	-0.067653	0.954189	0.683576
136	ENSDART00000114343_F13140	brd4	167.64	8406.75	1569.97	1247.85	1305.74	1438.63	1289.76	1554.8	1652.4	1171	1675.4	1363.1	1422.1	1402.9	0.0578269	1.0409	0.712795
137	ENSDART00000109882_F11942	lyrm7	12.358	5012.74	714.487	847.384	938.039	862.589	765.729	884.513	752	795.2	1203.6	817.3	844.3	798.1	0.0136068	1.00948	0.931245
138	ENSDART00000152329_F25185	bmb	68.017	16341.8	2554.38	2480.56	3055.41	2604.76	2370.38	3276.28	2688.5	2327.8	3920.4	2468	2613.6	2956.2	0.0211063	1.01474	0.901792
139	ENSDART00000012438_F1084	hspa9	73.906	339752	59126.5	54738.5	61113.4	52237.3	50469	62067	62230.9	51367.5	78414.8	49494.6	55647.6	56003.3	-0.0911822	0.938753	0.544561
140	ENSDART00000182285_F37074	park7	19.751	117292	20269.8	16902.5	20050.4	20141.9	17766.9	22161	21334	15861.6	25726.7	19084.4	19589.9	19996	0.0690733	1.04904	0.658907
141	ENSDART00000051055_F4450	ndufs4	18.993	36043.4	5393.14	5826.51	6468.46	5676.75	5434.93	7243.57	5676.3	5467.7	8299.7	5378.7	5992.6	6535.9	0.0456151	1.03212	0.781524
142	ENSDART00000126840_F14720	supt16h	118.11	183987	31328.5	26747.7	33763.4	26763.3	28749.6	36634.5	32973.4	25100.5	43321.9	25358.1	31699.6	33055.5	-0.00178328	0.998765	0.991709
143	ENSDART00000085039_F8752	stk26	46.304	14074.9	2327.12	2210.21	2482.73	2099.43	2272.07	2683.35	2449.3	2074.1	3185.6	1989.2	2505.2	2421.2	0.00112671	1.00078	0.994103
144	ENSDART00000136740_F18289	mapre1b	29.105	4906.99	886.078	744.658	795.416	843.803	744.325	892.714	932.6	698.8	1020.6	799.5	820.7	805.5	0.0317726	1.02227	0.83236
145	ENSDART00000146394_F22504	macf1a	652.06	48469.5	8760.54	7035.36	8065.68	8118.98	7374.24	9114.66	9220.5	6602.1	10349.1	7692.7	8130.9	8224.2	0.044847	1.03157	0.774877
146	ENSDART00000159969_F28483	arid1aa	246.031	37869.3	5923.78	5783.36	7014.72	5698.18	5818.38	7630.91	6234.8	5427.2	9000.6	5399	6415.4	6885.4	0.0247211	1.01728	0.88352
147	ENSDART00000147468_F22977	bdh1	40.054	6912.44	1304.98	1019.06	1318.37	1228.29	865.311	1176.43	1373.5	956.3	1691.6	1163.8	954.1	1061.5	-0.162552	0.893443	0.387588
148	ENSDART00000090611_F9408	sh3gl2a	38.968	26832.9	5275.51	4246.83	4218.91	4295.95	3891.5	4904.22	5552.5	3985.3	5413.3	4070.4	4290.8	4425.1	-0.0684143	0.953686	0.673932
149	ENSDART00000043492_F3806	trappc6bl	18.397	9545.36	1665.55	1331.28	1773.36	1539.32	1512.59	1723.25	1753	1249.3	2275.4	1458.5	1667.8	1554.9	0.00971705	1.00676	0.951641
150	ENSDART00000053596_F4791	scamp1	37.6	2501.96	401.234	456.194	422.881	416.572	341.826	463.258	422.3	428.1	542.6	394.7	376.9	418	-0.0769	0.948093	0.633612
151	ENSDART00000073564_F6864	tes	57.16	56029.8	10354.7	7616.55	10434.7	9129.43	8712.15	9782.18	10898.4	7147.5	13388.8	8650.1	9606.1	8826.5	-0.0269883	0.981467	0.871697
152	ENSDART00000091177_F9474	trim36	81.033	14765	2502.89	2175.79	2386.48	2709.03	2121.15	2869.65	2634.3	2041.8	3062.1	2566.8	2338.8	2589.3	0.114494	1.0826	0.487437
153	ENSDART00000003674_F215	ankmy2a	46.76	28855.4	4605.49	4465.93	5336.6	4639.49	4699.22	5108.7	4847.3	4190.9	6847.4	4395.9	5181.4	4609.6	0.00703605	1.00489	0.96146
154	ENSDART00000142525_F20766	erlin2	36.443	35998.5	5173.28	6169.54	6283.75	5385.46	6338.33	6648.09	5444.9	5789.6	8062.7	5102.7	6988.7	5998.6	0.0594141	1.04204	0.705516
155	ENSDART00000169724_F32891	zgc:66475	60.59	18011.2	3681.03	2947.62	3072.16	3041.6	2562.83	2705.96	3874.3	2766.1	3941.9	2881.9	2825.8	2441.6	-0.22007	0.858524	0.174826
156	ENSDART00000087114_F8985	smad9	37.925	23431.8	3637.52	3755.26	4573.6	3857.43	3855.85	3752.17	3828.5	3524	5868.4	3654.9	4251.5	3385.6	-0.0542604	0.963088	0.717085
157	ENSDART00000014666_F1315	arcn1a	56.722	38396.3	7529.76	5755.97	6158.59	6547.05	5601.44	6803.47	7925.1	5401.5	7902.1	6203.3	6176.2	6138.8	-0.0324498	0.977759	0.84168
158	ENSDART00000085913_F8850	btbd2a	63.367	8970.69	1492.16	1260.31	1697.76	1463.54	1423.99	1632.93	1570.5	1182.7	2178.4	1386.7	1570.1	1473.4	0.0306827	1.0215	0.848133
159	ENSDART00000088819_F9191	ankrd13a	70.291	7639.38	1217.57	1138.19	1201.85	1086.44	1248.13	1747.19	1281.5	1068.1	1542.1	1029.4	1376.2	1576.5	0.169469	1.12464	0.374476
160	ENSDART00000021997_F2075	med15	89.083	2742.92	531.019	412.61	458.342	359.368	398.963	582.619	558.9	387.2	588.1	340.5	439.9	525.7	-0.0885656	0.940457	0.661504
161	ENSDART00000126326_F14601	rpgrip1l	143.948	1297.49	306.317	159.631	173.798	383.009	187.737	86.9995	322.4	149.8	223	362.9	207	78.5	-0.147334	0.902917	0.746853
162	ENSDART00000101565_F10557	maip1	28.174	8834.74	1575.58	1427.72	1285.09	1327.08	1373.56	1845.72	1658.3	1339.8	1648.9	1257.4	1514.5	1665.4	0.0729637	1.05188	0.675064
163	ENSDART00000058956_F5518	ywhabl	27.89	66729.7	12221.1	10374.4	11396.8	11035.8	10571.2	11130.3	12862.8	9735.5	14623.3	10456.4	11655.9	10042.9	-0.0514048	0.964996	0.717125
164	ENSDART00000147783_F23121	crp	25.218	40124.6	4729.58	8440.17	2858.07	12833.1	7487.42	3776.22	4977.9	7920.4	3667.2	12159.3	8255.7	3407.3	0.556394	1.47059	0.236438
165	ENSDART00000092009_F9573	tfam	31.477	33999.7	5581.55	5181.49	5821.98	5296.7	5694.22	6423.78	5874.6	4862.4	7470.2	5018.6	6278.5	5796.2	0.06749	1.04789	0.647278
166	ENSDART00000163832_F30230	si:ch211-156b7.4	19.688	39531.4	5108.58	3524.02	9788.38	4122.44	7244.45	9743.5	5376.8	3307	12559.5	3906	7987.8	8791.6	0.241201	1.18198	0.532557
167	ENSDART00000149306_F23863	nmt2	56.442	18093.1	3303.27	2858.64	2886.6	2888.56	2876.63	3279.38	3476.7	2682.6	3703.8	2736.9	3171.8	2959	-0.000146222	0.999899	0.9992
168	ENSDART00000029157_F2732	mfsd4aa	57.568	4423.62	873.631	588.118	762.371	924.964	643.927	630.608	919.5	551.9	978.2	876.4	710	569	-0.020195	0.986099	0.921745
169	ENSDART00000092265_F9611	prcc	43.157	2059.17	393.538	266.406	377.834	338.893	331.396	351.101	414.2	250	484.8	321.1	365.4	316.8	-0.00220328	0.998474	0.990021
170	ENSDART00000082603_F8487	fktn	52.828	1694.14	270.023	266.726	290.234	305.859	251.313	309.984	284.2	250.3	372.4	289.8	277.1	279.7	0.0629635	1.04461	0.674947
171	ENSDART00000182732_F37290	arid1ab	235.411	11584.6	1596.95	1720.24	2278.7	1810.67	1772.07	2405.95	1680.8	1614.3	2923.8	1715.6	1953.9	2170.9	0.100809	1.07237	0.597389
172	ENSDART00000028008_F2644	itm2ba	30.492	3716.76	686.268	550.502	692.774	612.14	573.73	601.349	722.3	516.6	888.9	580	632.6	542.6	-0.103156	0.930994	0.500811
173	ENSDART00000124167_F14079	vcla	123.967	10362.5	1694.06	1660.24	1507.28	1692.36	1647	2161.58	1783	1558	1934	1603.5	1816	1950.4	0.169044	1.12431	0.300698
174	ENSDART00000159347_F28183	mrps24	18.599	6633.68	927.312	1093.54	1266.31	1060.06	1018.04	1268.42	976	1026.2	1624.8	1004.4	1122.5	1144.5	0.0307345	1.02153	0.855776
175	ENSDART00000099803_F10190	arpc2	34.446	56180.9	9831.98	8532.45	9329.81	8891.01	9484.96	10110.7	10348.2	8007	11971.1	8424.2	10458.2	9122.9	0.0411684	1.02895	0.774099
176	ENSDART00000133461_F16810	camk2b1	68.359	5673.35	861.374	1021.93	943.962	856.046	854.609	1135.43	906.6	959	1211.2	811.1	942.3	1024.5	-0.00016135	0.999888	0.999223
177	ENSDART00000147157_F22851	brwd3	117.21	1228.86	185.367	185.951	214.402	205.278	187.283	250.581	195.1	174.5	275.1	194.5	206.5	226.1	0.12748	1.09238	0.436574
178	ENSDART00000078529_F7710	kin	44.57	3982.02	597.242	638.735	597.458	638.103	591.053	919.424	628.6	599.4	766.6	604.6	651.7	829.6	0.201811	1.15014	0.287157
179	ENSDART00000073405_F6840	zgc:173552	15.395	62232.3	11424	9338.39	11014.7	8465.36	9366.24	12623.6	12023.8	8763.3	14133	8020.9	10327.3	11390.3	-0.077146	0.947931	0.673536
180	ENSDART00000098982_F10041	h3f3b.1	15.319	8943.04	1548.12	1451.49	1652.87	1409.93	1258.02	1622.62	1629.4	1362.1	2120.8	1335.9	1387.1	1464.1	-0.12264	0.918505	0.43217
181	ENSDART00000160438_F28690	psmd4a	40.099	28677	4758.75	4390.8	5190.31	4376.38	4534.88	5425.89	5008.6	4120.4	6659.7	4146.6	5000.2	4895.8	-0.00340861	0.99764	0.982289
182	ENSDART00000187411_F39599	topbp1	168.311	13734	2302.32	2118.78	2414.38	2288.56	2070.27	2539.72	2423.2	1988.3	3097.9	2168.4	2282.7	2291.6	0.0103172	1.00718	0.944607
183	ENSDART00000008920_F740	rab11al	24.073	16011	2648.73	2754.96	2740.08	2644.55	2386.79	2835.85	2787.8	2585.3	3515.8	2505.7	2631.7	2558.8	-0.053224	0.96378	0.708505
184	ENSDART00000080075_F8023	phb	29.667	103853	16250.4	17774.6	18618.9	15806	15717	19686	17103.6	16680	23890	14976.1	17329.7	17762.8	-0.0456982	0.968821	0.767822
185	ENSDART00000169678_F32868	ppp4r1l	21.615	10544.3	1746.12	1589.27	1845.92	1561.38	1556.76	2244.81	1837.8	1491.4	2368.5	1479.4	1716.5	2025.5	0.0303678	1.02127	0.865131
186	ENSDART00000058289_F5410	dusp22b	20.618	883.083	120.285	145.564	164.523	149.974	143.478	159.259	126.6	136.6	211.1	142.1	158.2	143.7	0.0835062	1.05959	0.6045
187	ENSDART00000020333_F1912	rae1	41.025	8565.7	1286.08	1272.99	1588.1	1456.26	1303.18	1659.09	1353.6	1194.6	2037.7	1379.8	1436.9	1497	0.0920621	1.06589	0.573737
188	ENSDART00000167986_F32069	HADHB	48.291	135519	21966.8	22935.4	22492.5	20550.4	20200.6	27373.4	23120.1	21523	28860.2	19471.4	22273.4	24699.1	0.00133086	1.00092	0.993439
189	ENSDART00000020743_F1957	cmss1	33.114	10948.2	1871.73	1669.83	1730.73	1904.6	1684.01	2087.32	1970	1567	2220.7	1804.6	1856.8	1883.4	0.102529	1.07365	0.495456
190	ENSDART00000154684_F26205	recql5	103.693	3746.88	679.427	529.296	613.201	580.372	602.48	742.1	715.1	496.7	786.8	549.9	664.3	669.6	0.0782503	1.05574	0.637239
191	ENSDART00000182415_F37138	ap1b1	107.401	50361.9	8639.97	7482.07	8915.58	7850.06	7849.02	9625.25	9093.6	7021.3	11439.6	7437.9	8654.4	8684.9	0.0137492	1.00958	0.929627
192	ENSDART00000101012_F10442	CU856539.2	129.671	2889.04	585.271	412.61	548.904	476.836	385.54	479.882	616	387.2	704.3	451.8	425.1	433	-0.195794	0.873092	0.287185
193	ENSDART00000173881_F34883	trip6	63.096	2352.12	365.509	376.165	400.981	374.144	364.862	470.462	384.7	353	514.5	354.5	402.3	424.5	0.0734042	1.0522	0.637667
194	ENSDART00000062525_F5990	acbd3	60.577	5712.55	1186.12	871.041	887.692	891.719	871.66	1004.32	1248.4	817.4	1139	844.9	961.1	906.2	-0.0774953	0.947702	0.644534
195	ENSDART00000156812_F27082	si:dkeyp-33b5.4	66.492	13665.1	2218.8	2192.42	2291.79	2503.12	2170.76	2288.25	2335.3	2057.4	2940.6	2371.7	2393.5	2064.7	0.0524662	1.03704	0.708047
196	ENSDART00000066924_F6654	tbc1d22a	65.829	856.139	146.508	128.301	144.883	160.845	132.413	143.189	154.2	120.4	185.9	152.4	146	129.2	0.0544121	1.03844	0.715238
197	ENSDART00000090186_F9350	si:ch211-238n5.4	55.106	774.01	130.166	118.711	112.462	136.465	134.681	141.527	137	111.4	144.3	129.3	148.5	127.7	0.19397	1.14391	0.185224
198	ENSDART00000178567_F35662	rnf216	96.293	1168.79	182.517	181.263	225.469	160.845	194.266	224.425	192.1	170.1	289.3	152.4	214.2	202.5	-0.0297	0.979624	0.864027
199	ENSDART00000077217_F7456	zgc:101765	32.123	7731.23	1231.63	1257.33	1363.41	1341.11	1216.57	1321.17	1296.3	1179.9	1749.4	1270.7	1341.4	1192.1	0.0099692	1.00693	0.943052
200	ENSDART00000066621_F6604	vmo1b	23.147	18046	4327.58	2796.09	2735.01	3234.84	2827.02	2125.45	4554.8	2623.9	3509.3	3065	3117.1	1917.8	-0.255925	0.83745	0.265337
201	ENSDART00000114040_F13058	ubr2	198.729	4140.08	671.351	561.904	769.541	703.116	644.743	789.423	706.6	527.3	987.4	666.2	710.9	712.3	0.100633	1.07224	0.549444
202	ENSDART00000026244_F2487	mtrex	116.531	30968.6	5691.19	4704.73	4853.7	5065.67	4787.19	5866.09	5990	4415	6227.8	4799.7	5278.4	5293	0.0434675	1.03059	0.779007
203	ENSDART00000137734_F18713	crp2	25.001	20221.2	3917.04	2807.17	2710.23	4458.8	3859.84	2468.13	4122.7	2634.3	3477.5	4224.7	4255.9	2227	0.17044	1.1254	0.477595
204	ENSDART00000018255_F1685	ilf2	42.825	26478.8	4303.74	3956.98	4569.86	4009.62	4081.14	5557.44	4529.7	3713.3	5863.6	3799.1	4499.9	5014.5	0.0749054	1.05329	0.660538
205	ENSDART00000172177_F34019	surf4	30.171	2718.85	429.452	389.699	476.345	465.015	445.761	512.577	452	365.7	611.2	440.6	491.5	462.5	0.13815	1.10049	0.363357
206	ENSDART00000145226_F21978	si:ch211-233h19.2	110.642	45891	8361.77	7041.11	7550.14	8390.64	7381.04	7166.32	8800.8	6607.5	9687.6	7950.1	8138.4	6466.2	-0.000759446	0.999474	0.995911
207	ENSDART00000098640_F9982	grhpra	35.106	23785.3	3696.52	3961.03	4117.75	3098.17	3476.21	5435.64	3890.6	3717.1	5283.5	2935.5	3832.9	4904.6	-0.0141741	0.990223	0.945803
208	ENSDART00000087242_F9006	atp5if1a	11.937	125286	19837.6	20095.3	21938.5	21329.3	20045.6	22039.9	20879.2	18857.8	28149.4	20209.4	22102.5	19886.7	0.0358906	1.02519	0.796887
209	ENSDART00000058256_F5406	zp3b	58.412	1053.14	182.232	133.736	155.405	304.276	146.38	131.109	191.8	125.5	199.4	288.3	161.4	118.3	0.208223	1.15526	0.476403
210	ENSDART00000104303_F11145	actl6a	47.237	36671.5	5493.95	5564.58	7306.9	5217.01	5745.46	7343.64	5782.4	5221.9	9375.5	4943.1	6335	6626.2	-0.00707752	0.995106	0.969331
211	ENSDART00000077834_F7559	rps27.2	9.497	5875.02	1000.19	849.409	1118.85	1118.53	854.881	933.166	1052.7	797.1	1435.6	1059.8	942.6	842	-0.0304051	0.979145	0.857299
212	ENSDART00000112488_F12654	stip1	61.629	309872	55805.7	45736	52400	53291.9	44717.5	57920.7	58735.7	42919.4	67234.6	50493.9	49305.9	52262.1	0.0151756	1.01057	0.924574
213	ENSDART00000186287_F39050	rras	22.15	8804.69	1662.99	1355.26	1476.27	1586.92	1419.81	1303.44	1750.3	1271.8	1894.2	1503.6	1565.5	1176.1	-0.0600146	0.959254	0.697039
214	ENSDART00000078035_F7602	cpda	149.92	27107.7	4435.42	4825.25	4490.6	5230.94	3927.87	4197.59	4668.3	4528.1	5761.9	4956.3	4330.9	3787.5	-0.0520692	0.964552	0.741485
215	ENSDART00000140695_F19979	cdca7a	46.174	16134.1	2843.12	2433.03	2883.25	2491.51	2372.92	3110.26	2992.4	2283.2	3699.5	2360.7	2616.4	2806.4	-0.0390694	0.973283	0.809592
216	ENSDART00000062441_F5984	rnaseh1	30.359	16767.7	2646.64	2654.58	2898.83	2591.67	2651.8	3324.16	2785.6	2491.1	3719.5	2455.6	2923.9	2999.4	0.0552425	1.03903	0.721955
217	ENSDART00000102260_F10696	si:dkey-222f8.3	33.385	4852.07	946.79	596.856	931.414	929.925	736.344	710.736	996.5	560.1	1195.1	881.1	811.9	641.3	-0.0376809	0.97422	0.856089
218	ENSDART00000062894_F6057	ivd	45.815	78549.2	12794.9	12239.9	12143.5	12688.3	12383	16299.7	13466.7	11486.1	15581.3	12022.1	13653.6	14707.3	0.143122	1.10429	0.371198
219	ENSDART00000172117_F33988	gldc	110.542	15683.4	2594.48	2622.18	2790.42	2400.33	2251.12	3024.92	2730.7	2460.7	3580.4	2274.3	2482.1	2729.4	-0.0719763	0.951334	0.651263
220	ENSDART00000008987_F744	klc1a	68.032	9881.78	1692.82	1377.96	1807.18	1724.02	1546.24	1733.56	1781.7	1293.1	2318.8	1633.5	1704.9	1564.2	0.0441919	1.03111	0.778876
221	ENSDART00000148763_F23585	cpt1cb	89.253	2251.43	458.051	338.655	351.881	366.228	323.777	412.832	482.1	317.8	451.5	347	357	372.5	-0.0523712	0.96435	0.76141
222	ENSDART00000075223_F7136	cox7a2a	9.562	23812.1	3584.02	3966.36	4300.2	3765.61	3533.07	4662.84	3772.2	3722.1	5517.6	3567.9	3895.6	4207.3	0.00707181	1.00491	0.965121
223	ENSDART00000144068_F21471	zgc:101851	14.963	5672.09	974.438	825.433	789.259	650.346	894.333	1538.28	1025.6	774.6	1012.7	616.2	986.1	1388	0.165016	1.12118	0.549076
224	ENSDART00000016702_F1518	iah1	26.531	5376.09	942.799	702.14	1130.77	713.459	752.488	1134.43	992.3	658.9	1450.9	676	829.7	1023.6	-0.099185	0.93356	0.665614
225	ENSDART00000079050_F7823	nutf2	14.33	4361.68	766.458	641.719	757.539	755.254	638.214	802.501	806.7	602.2	972	715.6	703.7	724.1	0.0180118	1.01256	0.908618
226	ENSDART00000140711_F19986	tbc1d5	97.504	5822.17	952.396	870.402	1053.46	933.302	899.684	1112.93	1002.4	816.8	1351.7	884.3	992	1004.2	0.0325807	1.02284	0.833859
227	ENSDART00000015547_F1399	cldng	22.076	7396.27	1048.26	1268.73	1324.52	1105.33	1213.76	1435.66	1103.3	1190.6	1699.5	1047.3	1338.3	1295.4	0.0429378	1.03021	0.794792
228	ENSDART00000090200_F9353	snapin	14.517	5125.1	851.113	790.48	928.609	792.51	752.307	1010.08	895.8	741.8	1191.5	750.9	829.5	911.4	-0.0176677	0.987828	0.91384
229	ENSDART00000148353_F23385	usf2	35.912	815.795	142.992	122.866	131.244	142.164	127.244	149.284	150.5	115.3	168.4	134.7	140.3	134.7	0.0759768	1.05407	0.605846
230	ENSDART00000114611_F13205	sipa1l1	194.433	1946.65	287.22	328.425	318.525	313.036	299.472	399.976	302.3	308.2	408.7	296.6	330.2	360.9	0.106511	1.07662	0.51414
231	ENSDART00000092105_F9588	agpat5	41.767	8727.22	1539.66	1328.19	1622.16	1408.34	1298.56	1530.3	1620.5	1246.4	2081.4	1334.4	1431.8	1380.8	-0.081757	0.944906	0.590874
232	ENSDART00000003544_F205	gabpb2a	44.662	3312.82	653.204	477.187	525.445	535.939	489.657	631.383	687.5	447.8	674.2	507.8	539.9	569.7	0.005576	1.00387	0.974235
233	ENSDART00000168430_F32271	trappc2	16.443	1504.55	233.063	232.839	240.589	208.761	229.002	360.3	245.3	218.5	308.7	197.8	252.5	325.1	0.133262	1.09677	0.519476
234	ENSDART00000188882_F40309	alox5b.3	77.814	42594.7	4841.98	7480.04	8983.23	7510.11	8735.55	5043.75	5096.2	7019.4	11526.4	7115.8	9631.9	4551	0.00811802	1.00564	0.9753
235	ENSDART00000147112_F22841	zgc:193541	5.897	19904.3	4349.82	3002.72	3574.23	3729.41	2674.84	2573.3	4578.2	2817.8	4586.1	3533.6	2949.3	2321.9	-0.287612	0.819257	0.166512
236	ENSDART00000144879_F21825	mtif3	31.277	6400.25	919.807	1251.58	1130.31	1051.82	1024.57	1022.16	968.1	1174.5	1450.3	996.6	1129.7	922.3	-0.0801094	0.945986	0.613713
237	ENSDART00000103463_F10964	dnajc2	71.554	47367.2	8634.55	6323.31	8723.7	7919.72	7251.16	8514.76	9087.9	5933.9	11193.4	7503.9	7995.2	7682.9	0.0126285	1.00879	0.940983
238	ENSDART00000180591_F36262	zgc:171772	10.198	62889.1	13569.1	9709.65	10606.6	9944.21	9537.83	9521.73	14281.5	9111.7	13609.3	9422.1	10516.5	8591.5	-0.209937	0.864575	0.21485
239	ENSDART00000162768_F29768	zgc:162816	38.052	20817.2	4303.64	4861.27	2639.93	2731.94	3320.67	2959.76	4529.6	4561.9	3387.3	2588.5	3661.4	2670.6	-0.346838	0.786305	0.141623
240	ENSDART00000193707_F42681	tmem33	28.837	5765.31	399.809	773.004	666.821	361.374	603.659	2960.64	420.8	725.4	855.6	342.4	665.6	2671.4	0.549326	1.4634	0.387314
241	ENSDART00000111853_F12489	gripap1	98.562	6039.63	1145.84	912.068	813.029	981.218	967.161	1220.32	1206	855.9	1043.2	929.7	1066.4	1101.1	0.148912	1.10873	0.407383
242	ENSDART00000136406_F18137	prim2	58.698	35811.1	6023.73	5170.94	6448.43	5883.08	5720.16	6564.75	6340	4852.5	8274	5574.2	6307.1	5923.4	0.0457783	1.03224	0.763087
243	ENSDART00000158533_F27822	nup50	44.638	15143.7	2717.52	2095.87	2868.52	2499.64	2303.81	2658.31	2860.2	1966.8	3680.6	2368.4	2540.2	2398.6	-0.0312987	0.978539	0.849702
244	ENSDART00000020861_F1967	pdk1	46.866	2721.05	415.77	467.596	494.505	411.822	412.023	519.337	437.6	438.8	634.5	390.2	454.3	468.6	-0.0418722	0.971394	0.791937
245	ENSDART00000075056_F7100	rab41	23.605	37451.3	6244.63	5776.64	6515.07	6256.38	5963.49	6695.08	6572.5	5420.9	8359.5	5927.9	6575.4	6041	0.0293199	1.02053	0.83545
246	ENSDART00000136693_F18268	tm2d3	26.746	3390.45	538.145	670.278	673.29	444.435	501.628	562.671	566.4	629	863.9	421.1	553.1	507.7	-0.317701	0.802348	0.0719661
247	ENSDART00000044776_F3913	stxbp3	67.277	10499.7	1619.47	1796.11	1864	1650.56	1662.96	1906.56	1704.5	1685.5	2391.7	1563.9	1833.6	1720.3	-0.0170368	0.98826	0.906943
248	ENSDART00000000069_F4	slc9a3r1a	41.303	5500.47	1008.45	839.605	943.261	948.922	822.413	937.821	1061.4	787.9	1210.3	899.1	906.8	846.2	-0.0419911	0.971313	0.777877
249	ENSDART00000155052_F26370	si:ch73-71c20.5	19.788	5786.19	882.182	1239.21	959.16	1044.65	679.389	981.598	928.5	1162.9	1230.7	989.8	749.1	885.7	-0.196629	0.872587	0.347239
250	ENSDART00000087786_F9073	slka	141.912	7808.3	1543.75	1213	1229.52	1480.53	1220.92	1120.58	1624.8	1138.3	1577.6	1402.8	1346.2	1011.1	-0.0615942	0.958205	0.717286
251	ENSDART00000064210_F6270	cwc27	53.447	11581.8	2215.76	1717.68	1915.75	1986.08	1790.12	1956.44	2332.1	1611.9	2458.1	1881.8	1973.8	1765.3	-0.0226564	0.984418	0.882197
252	ENSDART00000062459_F5985	rbm19	104.501	2093.9	326.65	345.475	309.25	206.017	284.326	622.185	343.8	324.2	396.8	195.2	313.5	561.4	0.0208486	1.01456	0.949744
253	ENSDART00000007412_F602	zmat2	23.347	3924.92	902.99	557.428	642.817	675.253	544.527	601.903	950.4	523.1	824.8	639.8	600.4	543.1	-0.182646	0.881085	0.361232
254	ENSDART00000148254_F23338	snap29	29.805	10324.2	2102.04	1513.51	1592.47	1884.65	1744.05	1487.52	2212.4	1420.3	2043.3	1785.7	1923	1342.2	-0.017099	0.988218	0.922328
255	ENSDART00000010699_F916	sf3a2	31.327	5869.39	1057.67	846.106	991.737	1111.03	856.423	1006.42	1113.2	794	1272.5	1052.7	944.3	908.1	0.0365697	1.02567	0.822254
256	ENSDART00000160843_F28869	cul4a	73.341	6406.8	1055.29	992.629	1132.33	987.023	1023.3	1216.22	1110.7	931.5	1452.9	935.2	1128.3	1097.4	0.0168395	1.01174	0.910841
257	ENSDART00000102143_F10679	cox17	7.287	22204.2	5307.63	2817.3	4338.78	3465.98	2884.7	3389.77	5586.3	2643.8	5567.1	3284	3180.7	3058.6	-0.312266	0.805376	0.182297
258	ENSDART00000180301_F36123	cbsb	65.818	10967.6	1686.26	1927.18	2448.99	1343.86	1980.58	1580.73	1774.8	1808.5	3142.3	1273.3	2183.8	1426.3	-0.306539	0.808579	0.139779
259	ENSDART00000016946_F1542	glud1a	60.104	11350	1946.79	1792.49	2049.8	1946.92	1629.23	1984.81	2049	1682.1	2630.1	1844.7	1796.4	1790.9	-0.0613859	0.958343	0.683589
260	ENSDART00000063357_F6133	ccnb1	44.676	15141.7	2490.35	2408.63	2550.07	2527.5	2433.23	2731.89	2621.1	2260.3	3272	2394.8	2682.9	2465	0.0451302	1.03178	0.744639
261	ENSDART00000080016_F8014	ppp3ccb	57.476	27542.3	4621.36	4075.91	4981.6	4421.34	4143.35	5298.77	4864	3824.9	6391.9	4189.2	4568.5	4781.1	0.0162972	1.01136	0.918462
262	ENSDART00000073981_F6940	eif2s1b	36.116	39525.1	5314.47	6679.97	6863.13	5898.49	6674.35	8094.72	5593.5	6268.6	8806.1	5588.8	7359.2	7303.9	0.129107	1.09362	0.466195
263	ENSDART00000157839_F27509	nadk2	48.311	50098.5	7749.33	9078.48	10861.7	7276.65	6930.02	8202.33	8156.2	8519.4	13936.7	6894.6	7641.1	7401	-0.295178	0.814972	0.099824
264	ENSDART00000147426_F22958	pdrg1	15.053	3933.54	722.563	558.387	649.364	685.069	603.206	714.947	760.5	524	833.2	649.1	665.1	645.1	0.0577736	1.04086	0.714563
265	ENSDART00000093152_F9705	gfm1	82.697	19364.9	2936.81	3087.11	3633.54	3142.39	2771.79	3793.29	3091	2897	4662.2	2977.4	3056.2	3422.7	0.00141548	1.00098	0.993294
266	ENSDART00000002464_F87	neu1	42.118	2488.95	555.342	325.335	428.025	630.609	328.312	221.322	584.5	305.3	549.2	597.5	362	199.7	-0.251679	0.839919	0.466665
267	ENSDART00000099315_F10089	cebpz	117.567	3961.97	721.518	579.487	659.651	588.604	593.139	819.568	759.4	543.8	846.4	557.7	654	739.5	0.0176727	1.01233	0.920463
268	ENSDART00000148382_F23396	rfx1b	90.068	3028.35	590.402	458.112	503.545	478.735	462.811	534.742	621.4	429.9	646.1	453.6	510.3	482.5	-0.0670072	0.954616	0.667468
269	ENSDART00000130477_F15580	snai1a	28.685	4723.33	718.097	720.362	853.166	757.787	751.944	921.973	755.8	676	1094.7	718	829.1	831.9	0.0838042	1.05981	0.593952
270	ENSDART00000047452_F4143	ube2s	24.134	24466.8	4354	3614.92	4224.99	3715.69	3854.95	4702.29	4582.6	3392.3	5421.1	3520.6	4250.5	4242.9	0.00615087	1.00427	0.969086
271	ENSDART00000101263_F10514	ube2g1b	19.286	3468.61	594.677	533.558	497.388	562.324	601.845	678.818	625.9	500.7	638.2	532.8	663.6	612.5	0.180565	1.13333	0.246812
272	ENSDART00000147845_F23152	nrbp1	58.607	13122.1	2321.89	1940.72	2302.62	2256.68	2016.67	2283.49	2443.8	1821.2	2954.5	2138.2	2223.6	2060.4	0.000750932	1.00052	0.995968
273	ENSDART00000161465_F29182	CABZ01087953.1	24.913	10394.2	1767.97	779.504	2328.57	2033.99	833.75	2650.44	1860.8	731.5	2987.8	1927.2	919.3	2391.5	0.162019	1.11885	0.725611
274	ENSDART00000040865_F3565	pdss1	45.898	3366.21	546.886	465.891	520.691	553.353	574.637	704.751	575.6	437.2	668.1	524.3	633.6	635.9	0.252102	1.19094	0.129084
275	ENSDART00000025803_F2449	pola2	66.72	35671.9	6951.04	4993.09	6129.99	5841.82	5548.48	6207.44	7316	4685.6	7865.4	5535.1	6117.8	5601	-0.0268461	0.981564	0.869338
276	ENSDART00000182737_F37293	cpvl	54.48	14346.7	2534.81	2271.38	2351.8	2565.29	2339.09	2284.37	2667.9	2131.5	3017.6	2430.6	2579.1	2061.2	0.00588442	1.00409	0.966665
277	ENSDART00000183204_F37522	rraga	36.653	10192.1	1862.23	1577.55	1487.88	1450.77	1507.52	2306.21	1960	1480.4	1909.1	1374.6	1662.2	2080.9	0.068848	1.04888	0.732244
278	ENSDART00000168167_F32156	rtcb	55.303	72422.9	12580.4	11012.8	12132.2	12138.3	11777.6	12781.6	13240.9	10334.6	15566.9	11501	12986.1	11532.9	0.0401604	1.02823	0.775205
279	ENSDART00000159006_F28026	tnfsf13b	29.897	3499.66	672.492	400.888	781.465	238.629	347.449	1058.73	707.8	376.2	1002.7	226.1	383.1	955.3	-0.42102	0.746896	0.379478
280	ENSDART00000128284_F15072	nudt9	36.943	16059.5	2771.11	2556.97	2607.12	2419.01	2304.9	3400.41	2916.6	2399.5	3345.2	2292	2541.4	3068.2	0.012491	1.0087	0.943435
281	ENSDART00000081228_F8215	abhd14a	29.645	28716.5	4441.6	5040.19	4172.15	4390.2	4783.56	5888.81	4674.8	4729.8	5353.3	4159.7	5274.4	5313.5	0.135	1.09809	0.41804
282	ENSDART00000030215_F2799	rpl18a	20.667	105540	18256.1	16508.3	16523.2	15827.8	15288.1	23136.8	19214.6	15491.7	21201	14996.8	16856.8	20876.4	0.0563305	1.03982	0.759332
283	ENSDART00000020367_F1916	zgc:56556	49.472	5699.78	999.236	779.93	969.915	833.565	1016.95	1100.18	1051.7	731.9	1244.5	789.8	1121.3	992.7	0.101039	1.07255	0.554807
284	ENSDART00000078893_F7788	sytl3	68.683	135456	24840.5	19031.1	23802.9	21603.1	21265.5	24913.4	26144.7	17859.1	30541.5	20468.9	23447.5	22479.5	0.00816421	1.00568	0.959438
285	ENSDART00000111462_F12379	eif3s10	151.2	293457	55556.5	44355.5	49711.6	48838.7	45791.2	49203.1	58473.4	41624	63785.1	46274.5	50489.8	44396.2	-0.0516021	0.964864	0.728008
286	ENSDART00000031993_F2915	itpr1b	316.149	833.727	164.56	123.186	119.944	116.834	132.323	176.88	173.2	115.6	153.9	110.7	145.9	159.6	0.0564954	1.03994	0.775889
287	ENSDART00000188703_F40222	aktip	33.18	1333.24	220.332	192.985	285.246	211.61	205.513	217.554	231.9	181.1	366	200.5	226.6	196.3	-0.119453	0.920537	0.489701
288	ENSDART00000123591_F13955	usp48	125.684	2888.21	462.611	525.992	493.258	475.886	415.56	514.904	486.9	493.6	632.9	450.9	458.2	464.6	-0.0790692	0.946668	0.599355
289	ENSDART00000009649_F809	tubgcp4	79.01	383.185	79.8097	57.6503	68.8176	51.1875	59.2232	66.4964	84	54.1	88.3	48.5	65.3	60	-0.217146	0.860266	0.22807
290	ENSDART00000034078_F3048	psmc4	47.23	159808	27689.5	24008.6	27843.2	25024.1	25463.7	29779.2	29143.3	22530.1	35725.7	23710.2	28076.5	26869.9	0.0119485	1.00832	0.93644
291	ENSDART00000034004_F3045	faf1	75.506	17689.2	3195.05	2502.73	3001.01	3389.35	2651.26	2949.78	3362.8	2348.6	3850.6	3211.4	2923.3	2661.6	0.0478369	1.03371	0.770007
292	ENSDART00000022574_F2122	stam2	55.611	19177.7	3594.48	2775.63	3154.62	3343.87	3025.19	3283.93	3783.2	2604.7	4047.7	3168.3	3335.6	2963.1	0.0259666	1.01816	0.865233
293	ENSDART00000007487_F605	apip	27.23	35230.6	5541.55	5622.98	6235.9	6169.52	5868.17	5792.5	5832.5	5276.7	8001.3	5845.6	6470.3	5226.6	0.0366785	1.02575	0.792442
294	ENSDART00000013865_F1236	seh1l	39.791	33472.3	5559.12	4586.02	6336.91	5320.87	4908.36	6761.02	5851	4303.6	8130.9	5041.5	5412	6100.5	0.0427546	1.03008	0.814441
295	ENSDART00000013743_F1222	gorasp2	45.503	35720.1	5942.97	5769.08	6124.92	6293.96	5578.5	6010.72	6255	5413.8	7858.9	5963.5	6150.9	5423.5	0.00238865	1.00166	0.986239
296	ENSDART00000171920_F33896	dcp1a	47.676	9093.84	1530.83	1413.23	1135.45	1716.31	1346.35	1951.67	1611.2	1326.2	1456.9	1626.2	1484.5	1761	0.292168	1.22448	0.137458
297	ENSDART00000060399_F5721	drap1	22.962	5698.47	910.115	974.727	974.903	859.318	878.008	1101.4	957.9	914.7	1250.9	814.2	968.1	993.8	-0.0192032	0.986778	0.900632
298	ENSDART00000138609_F19106	gpx1a	15.657	8467.61	1395.62	1431.67	1272.93	1277.26	1455.09	1635.04	1468.9	1343.5	1633.3	1210.2	1604.4	1475.3	0.0855764	1.06111	0.577546
299	ENSDART00000112722_F12699	org	23.96	91774.8	17740.3	13567.8	17268.4	13435.3	12819.4	16943.6	18671.7	12732.3	22157.1	12729.9	14134.8	15288.3	-0.170084	0.888791	0.339345
300	ENSDART00000105873_F11450	cry4	66.121	2818.52	487.599	430.725	510.637	497.838	418.371	473.344	513.2	404.2	655.2	471.7	461.3	427.1	-0.0404711	0.972337	0.786796
301	ENSDART00000151437_F24799	carhsp1	16.51	11261.9	1767.78	1221.21	2103.65	1807.18	1928.43	2433.66	1860.6	1146	2699.2	1712.3	2126.3	2195.9	0.300383	1.23147	0.182555
302	ENSDART00000003195_F164	chmp4c	26.816	767.399	121.9	115.301	143.013	154.196	110.193	122.797	128.3	108.2	183.5	146.1	121.5	110.8	0.0179441	1.01252	0.91702
303	ENSDART00000121699_F13502	wee2	59.737	3716.83	563.988	534.943	577.896	514.514	602.299	923.192	593.6	502	741.5	487.5	664.1	833	0.238153	1.17948	0.270847
304	ENSDART00000161570_F29232	mrpl3	38.792	7799.96	1249.69	1302.51	1272.38	1090.35	1189.81	1695.22	1315.3	1222.3	1632.6	1033.1	1311.9	1529.6	0.0288648	1.02021	0.874453
305	ENSDART00000016890_F1537	eif6	26.628	7589.07	1338.9	1114.64	1349.85	1230.19	1217.02	1338.46	1409.2	1046	1732	1165.6	1341.9	1207.7	-0.00254076	0.99824	0.986314
306	ENSDART00000028007_F2643	supt6h	198.043	35964.7	6463.54	5313.63	6039.03	5904.72	5561.99	6681.78	6802.9	4986.4	7748.7	5594.7	6132.7	6029	0.027121	1.01898	0.858545
307	ENSDART00000193893_F42772	rnf4	20.446	2670.01	553.727	348.246	376.042	561.691	409.937	420.368	582.8	326.8	482.5	532.2	452	379.3	0.138886	1.10105	0.511601
308	ENSDART00000128829_F15197	efhd2	26.494	24108.7	4250.34	4147.2	4258.9	3868.3	3618.6	3965.4	4473.5	3891.8	5464.6	3665.2	3989.9	3578	-0.145199	0.904255	0.299869
309	ENSDART00000111962_F12514	nol8	130.831	4730.75	860.424	776.52	766.346	783.222	650.639	893.601	905.6	728.7	983.3	742.1	717.4	806.3	-0.0563862	0.96167	0.728087
310	ENSDART00000181351_F36634	bin1b	64.457	36159.8	5802.64	5463.56	6811.3	5930.58	5386.04	6765.68	6107.3	5127.1	8739.6	5619.2	5938.7	6104.7	0.000383693	1.00027	0.998072
311	ENSDART00000161836_F29347	hmbsa	39.178	16394.1	2755.14	2378.79	2930.01	2558.85	2493.36	3277.94	2899.8	2232.3	3759.5	2424.5	2749.2	2957.7	0.0410378	1.02885	0.804853
312	ENSDART00000137851_F18764	tfr1b	85.337	59835.2	10582.8	8201.9	10262	11801	9263.85	9723.66	11138.4	7696.8	13167.2	11181.4	10214.4	8773.7	0.085035	1.06071	0.6131
313	ENSDART00000021384_F2021	exoc4	109.63	14875.9	2411.58	2322.74	2591.84	2553.47	2358.59	2637.69	2538.2	2179.7	3325.6	2419.4	2600.6	2380	0.0432897	1.03046	0.758243
314	ENSDART00000161720_F29301	shmt2	54.404	64040.6	10024.1	10382.5	12121.3	8279.82	8906.96	14325.9	10550.4	9743.1	15552.9	7845.1	9820.9	12926.3	-0.08529	0.942595	0.690815
315	ENSDART00000153390_F25670	gpam	93.32	375.221	58.2421	62.1259	70.2204	60.8973	62.6695	61.0659	61.3	58.3	90.1	57.7	69.1	55.1	-0.0415456	0.971613	0.772103
316	ENSDART00000006927_F553	use1	29.902	14939.7	2745.17	2252.3	2672.82	2390.83	2144.37	2734.22	2889.3	2113.6	3429.5	2265.3	2364.4	2467.1	-0.0791548	0.946612	0.620745
317	ENSDART00000110426_F12098	cecr2	169.025	1983.92	321.139	332.475	309.017	326.756	294.665	399.865	338	312	396.5	309.6	324.9	360.8	0.0742247	1.0528	0.640772
318	ENSDART00000102472_F10739	dars	60.504	149229	26785.6	22606	25646.9	22746.4	24073.1	27370.7	28191.9	21213.9	32907.6	21552.1	26543.2	24696.7	-0.0170862	0.988227	0.909519
319	ENSDART00000115208_F13369	fbxo33	54.124	3088.98	544.321	452.251	487.646	507.337	495.189	602.236	572.9	424.4	625.7	480.7	546	543.4	0.111279	1.08019	0.473793
320	ENSDART00000189352_F40546	CYTH2	48.447	2141.11	352.873	333.327	364.585	289.078	357.606	443.642	371.4	312.8	467.8	273.9	394.3	400.3	0.0322941	1.02264	0.855355
321	ENSDART00000113714_F12971	mtx1a	35.781	10369.5	1534.15	1653.42	1828.22	1718.95	1618.34	2016.39	1614.7	1551.6	2345.8	1628.7	1784.4	1819.4	0.0914946	1.06547	0.555613
322	ENSDART00000079945_F8006	tut1	89.818	17765.3	2931.96	2643.49	3209.17	2851.3	2691.98	3437.42	3085.9	2480.7	4117.7	2701.6	2968.2	3101.6	0.0283672	1.01986	0.858044
323	ENSDART00000077868_F7566	si:ch211-212k18.7	31.942	35367.7	6540.78	5626.6	6167.63	6682.56	5388.95	4961.19	6884.2	5280.1	7913.7	6331.7	5941.9	4476.5	-0.115118	0.923307	0.481889
324	ENSDART00000157155_F27220	cdc73	60.677	20997.8	3465.36	3120.79	3354.76	3521.07	3507.14	4028.69	3647.3	2928.6	4304.5	3336.2	3867	3635.1	0.151831	1.11098	0.301306
325	ENSDART00000154966_F26328	coa3b	13.538	5906.24	838.477	1053.8	1017.22	963.698	718.75	1314.3	882.5	988.9	1305.2	913.1	792.5	1185.9	0.00614608	1.00427	0.977548
326	ENSDART00000146590_F22596	mboat2a	57.483	1743.27	283.704	316.917	288.675	260.793	270.449	322.729	298.6	297.4	370.4	247.1	298.2	291.2	-0.0631179	0.957193	0.675452
327	ENSDART00000063923_F6227	zpr1	49.252	14899.4	2528.54	2162.47	2583.35	2506.29	2484.29	2634.48	2661.3	2029.3	3314.7	2374.7	2739.2	2377.1	0.0718916	1.05109	0.620417
328	ENSDART00000113849_F13009	kif5ba	110.085	83381.9	15609.5	12090	15227.2	14042.2	12856.8	13556.2	16429.1	11345.5	19538	13304.9	14176	12231.8	-0.0772159	0.947885	0.62042
329	ENSDART00000148787_F23597	s100a1	10.78	84451.8	14142.8	12603.5	14723.8	12944	12994.4	17043.4	14885.3	11827.3	18892.2	12264.4	14327.7	15378.3	0.0424479	1.02986	0.795357
330	ENSDART00000046050_F4023	pcbd1	11.814	17197	3191.91	2395.31	2950.43	2762.44	2697.42	3199.48	3359.5	2247.8	3785.7	2617.4	2974.2	2886.9	0.0266002	1.01861	0.870191
331	ENSDART00000160435_F28688	FQ377903.1	38.544	30015.9	5420.5	4440.46	5819.18	4669.57	4451.53	5214.65	5705.1	4167	7466.6	4424.4	4908.3	4705.2	-0.123263	0.918109	0.444635
332	ENSDART00000038202_F3339	cndp2	53.196	71430.2	12899	10907.7	11872.2	11680.6	10687.3	13383.3	13576.3	10236	15233.3	11067.3	11783.9	12075.8	7.73601e-05	1.00005	0.999597
333	ENSDART00000124716_F14215	si:dkeyp-121d4.3	226.881	6077.71	937.004	903.863	1067.8	1045.39	955.642	1168.01	986.2	848.2	1370.1	990.5	1053.7	1053.9	0.122562	1.08867	0.425235
334	ENSDART00000111885_F12499	taf9	27.164	5458.97	869.545	832.572	974.513	922.642	864.132	995.562	915.2	781.3	1250.4	874.2	952.8	898.3	0.0566722	1.04006	0.697865
335	ENSDART00000018117_F1671	ppp1r14aa	17.826	10451.6	1926.93	1581.49	1879.2	1828.82	1512.32	1722.81	2028.1	1484.1	2411.2	1732.8	1667.5	1554.5	-0.0884207	0.940552	0.569549
336	ENSDART00000083539_F8582	sin3aa	145.693	8891.56	1447.31	1273.95	1600.03	1353.46	1407.66	1809.15	1523.3	1195.5	2053	1282.4	1552.1	1632.4	0.0748261	1.05323	0.65917
337	ENSDART00000036421_F3211	chek2	56.648	5272.02	1067.83	834.704	821.68	861.112	825.224	861.461	1123.9	783.3	1054.3	815.9	909.9	777.3	-0.0862282	0.941982	0.581622
338	ENSDART00000145019_F21885	akr1a1b	37.003	95556.1	16290.2	14786.4	18283.7	14160.8	13723.4	18311.7	17145.5	13875.8	23459.8	13417.3	15131.5	16522.7	-0.10251	0.931411	0.54446
339	ENSDART00000056188_F5147	polr2h	17.115	10235.3	1722.56	1391.17	1879.2	1738.05	1573.09	1931.28	1813	1305.5	2411.2	1646.8	1734.5	1742.6	0.0765526	1.0545	0.646433
340	ENSDART00000182530_F37194	f13a1b	83.552	57833.7	8390.75	10038.5	15190.9	6560.34	7476.99	10176.2	8831.3	9420.3	19491.5	6215.9	8244.2	9182	-0.452686	0.730681	0.0823149
341	ENSDART00000012653_F1112	spice1	80.77	7419.63	1122.94	1119.86	1334.34	1274.94	1062.84	1504.7	1181.9	1050.9	1712.1	1208	1171.9	1357.7	0.0936994	1.0671	0.586245
342	ENSDART00000000070_F5	dap	11.386	35384	5719.22	5007.69	5752.54	6001.71	5701.02	7201.78	6019.5	4699.3	7381.1	5686.6	6286	6498.2	0.193596	1.14361	0.226984
343	ENSDART00000180810_F36370	g3bp2	56.428	1015.46	149.073	163.254	165.069	172.349	137.855	227.861	156.9	153.2	211.8	163.3	152	205.6	0.143479	1.10457	0.459178
344	ENSDART00000170757_F33365	kntc1	258.664	53185.6	9207.09	7882.74	9706.94	8117.82	8561.78	9709.25	9690.5	7397.3	12455	7691.6	9440.3	8760.7	-0.0206989	0.985755	0.89274
345	ENSDART00000175740_F35316	zp3.2	47.179	9458.69	1692.16	1064.03	2187.74	2333.84	1221.83	959.1	1781	998.5	2807.1	2211.3	1347.2	865.4	-0.175447	0.885493	0.606716
346	ENSDART00000143390_F21146	vps41	99.157	3326.58	569.309	554.125	564.647	543.96	545.615	548.928	599.2	520	724.5	515.4	601.6	495.3	-0.0429238	0.970686	0.74929
347	ENSDART00000183911_F37859	man1a2	73.109	6423.38	1087.5	802.735	704.386	1003.49	856.423	1968.85	1144.6	753.3	903.8	950.8	944.3	1776.5	0.486772	1.40131	0.119995
348	ENSDART00000015694_F1414	rab5ab	23.485	1121.38	175.486	189.894	186.345	171.399	183.474	214.783	184.7	178.2	239.1	162.4	202.3	193.8	0.0404283	1.02842	0.786152
349	ENSDART00000169100_F32600	glg1b	59.446	19734.4	2533.1	3677.9	3596.6	2522.44	3076.16	4328.25	2666.1	3451.4	4614.8	2390	3391.8	3905.4	0.00110502	1.00077	0.996099
350	ENSDART00000092752_F9661	wash1	52.08	1746.58	259.476	303.383	351.648	274.935	318.971	238.168	273.1	284.7	451.2	260.5	351.7	214.9	-0.13546	0.910379	0.443628
351	ENSDART00000039877_F3459	SCYL2	102.457	5291.62	1078.67	784.086	859.245	860.162	776.068	933.388	1135.3	735.8	1102.5	815	855.7	842.2	-0.0739968	0.950003	0.659067
352	ENSDART00000130548_F15595	ciapin1	32.882	46092.8	9355.79	6098.25	7609.21	6918.76	6293.71	9817.09	9847	5722.7	9763.4	6555.5	6939.5	8858	-0.00742717	0.994865	0.972414
353	ENSDART00000064603_F6330	plpp5	37.417	3045.37	491.97	503.614	550.385	498.472	466.076	534.853	517.8	472.6	706.2	472.3	513.9	482.6	-0.0447028	0.969489	0.753711
354	ENSDART00000111863_F12493	paxx	21.756	6621.73	1056.62	933.7	1111.52	1197.58	981.4	1340.9	1112.1	876.2	1426.2	1134.7	1082.1	1209.9	0.1744	1.1285	0.302819
355	ENSDART00000082519_F8480	raf1b	71.379	6715.86	1133.39	937.217	1193.12	1022.48	1039.53	1390.11	1192.9	879.5	1530.9	968.8	1146.2	1254.3	0.0737891	1.05248	0.675494
356	ENSDART00000156795_F27073	zcchc8	76.918	7414.09	1253.39	1229.52	1181.82	1273.04	1231.17	1245.15	1319.2	1153.8	1516.4	1206.2	1357.5	1123.5	0.0332261	1.0233	0.805861
357	ENSDART00000015034_F1358	blvrb	22.639	8060.41	1339.95	1477.38	1356.09	1172.46	1218.47	1496.06	1410.3	1386.4	1740	1110.9	1343.5	1349.9	-0.10963	0.926825	0.480047
358	ENSDART00000158589_F27847	zgc:66014	133.037	11468.8	2066.12	1743.47	1937.8	1770.03	1764.45	2186.96	2174.6	1636.1	2486.4	1677.1	1945.5	1973.3	-0.0104619	0.992775	0.946385
359	ENSDART00000084597_F8708	d2hgdh	58.724	18690	2533.58	2228.97	4104.19	2176.47	3434.67	4212.1	2666.6	2091.7	5266.1	2062.2	3787.1	3800.6	0.147352	1.10753	0.602624
360	ENSDART00000055511_F5061	ergic3	43.661	15728.1	2461.18	2320.82	2866.49	2618.69	2354.32	3106.6	2590.4	2177.9	3678	2481.2	2595.9	2803.1	0.0754086	1.05366	0.646255
361	ENSDART00000016635_F1512	bccip	33.978	3577.79	589.737	520.664	541.11	517.786	513.781	894.709	620.7	488.6	694.3	490.6	566.5	807.3	0.172861	1.12729	0.43433
362	ENSDART00000099866_F10204	kif15	157.423	44971.7	8287.57	6526.74	7644.75	7545.99	7004.3	7962.39	8722.7	6124.8	9809	7149.8	7723	7184.5	0.00845741	1.00588	0.955716
363	ENSDART00000139310_F19410	bcat2	43.487	11764	1740.61	1741.55	2211.36	1754.52	1844.72	2471.23	1832	1634.3	2837.4	1662.4	2034	2229.8	0.0849345	1.06064	0.641091
364	ENSDART00000101943_F10631	rragca	42.911	21542.4	3560.65	3240.56	3655.9	4067.46	3476.3	3541.49	3747.6	3041	4690.9	3853.9	3833	3195.5	0.0824737	1.05883	0.573092
365	ENSDART00000074116_F6955	rab33ba	26.722	2095.1	292.255	355.492	329.592	365.806	336.021	415.935	307.6	333.6	422.9	346.6	370.5	375.3	0.192754	1.14294	0.229031
366	ENSDART00000098707_F10001	naa35	83.098	9362.93	1486.65	1511.8	1758.71	1535.2	1518.22	1552.36	1564.7	1418.7	2256.6	1454.6	1674	1400.7	-0.0425242	0.970955	0.766007
367	ENSDART00000059140_F5544	slc25a20	32.758	16735.4	2860.7	2599.16	3057.98	2487.61	2394.41	3335.57	3010.9	2439.1	3923.7	2357	2640.1	3009.7	-0.0648769	0.956027	0.704203
368	ENSDART00000099552_F10136	exosc8	30.364	8727.42	1699	1307.95	1478.92	1531.4	1334.02	1376.14	1788.2	1227.4	1897.6	1451	1470.9	1241.7	-0.0750874	0.949285	0.631042
369	ENSDART00000080604_F8098	sap18	17.513	3578.91	669.451	559.666	561.919	704.805	533.915	549.15	704.6	525.2	721	667.8	588.7	495.5	-0.00895768	0.99381	0.956828
370	ENSDART00000165301_F30873	rab27a	25.066	4404.36	755.437	621.579	801.261	691.085	698.253	836.747	795.1	583.3	1028.1	654.8	769.9	755	0.033961	1.02382	0.833651
371	ENSDART00000021218_F2005	rpe	24.829	29343.6	4563.02	4573.66	5200.83	4150.94	4755.45	6099.72	4802.6	4292	6673.2	3933	5243.4	5503.8	0.0498934	1.03519	0.774304
372	ENSDART00000124539_F14169	ddost	48.504	101497	17153.7	15510.5	17651.3	15745.1	15356.7	20080	18054.3	14555.3	22648.4	14918.4	16932.4	18118.3	0.0159982	1.01115	0.919967
373	ENSDART00000006058_F466	eif2s1a	36.152	77649.1	12153.9	12888.3	14368.7	13114.5	12354.8	12769	12792	12094.6	18436.5	12425.9	13622.5	11521.5	-0.0405118	0.97231	0.775858
374	ENSDART00000181644_F36772	ctcf	91.108	5400.02	967.312	793.89	758.786	825.966	822.776	1231.29	1018.1	745	973.6	782.6	907.2	1111	0.174023	1.1282	0.37892
375	ENSDART00000098360_F9927	arrdc1a	48.059	14897.6	2516.67	2172.28	2812.95	2447.71	2277.05	2670.94	2648.8	2038.5	3609.3	2319.2	2510.7	2410	-0.0156174	0.989233	0.92037
376	ENSDART00000163877_F30257	ocrl	109.709	3235.16	479.618	512.885	533.862	531.612	507.342	669.841	504.8	481.3	685	503.7	559.4	604.4	0.153387	1.11218	0.342224
377	ENSDART00000123741_F13983	kbtbd2	71.663	3007.88	607.979	441.168	477.281	602.535	418.099	460.82	639.9	414	612.4	570.9	461	415.8	-0.0470311	0.967926	0.803923
378	ENSDART00000183053_F37453	xpo1b	124.156	11987.4	2197.71	1641.59	2097.57	1988.19	1837.82	2224.53	2313.1	1540.5	2691.4	1883.8	2026.4	2007.2	0.0343766	1.02411	0.835547
379	ENSDART00000144955_F21859	mzt2b	21.26	7898.41	1193.34	1269.9	1477.51	900.268	1156.8	1900.58	1256	1191.7	1895.8	853	1275.5	1714.9	-0.0592985	0.959731	0.811798
380	ENSDART00000170043_F33043	rbm12	94.045	1446.84	270.783	204.174	217.909	187.125	209.322	357.529	285	191.6	279.6	177.3	230.8	322.6	0.0723741	1.05145	0.763524
381	ENSDART00000101198_F10491	recql	74.904	5546.23	694.344	964.603	826.902	1063.86	737.523	1259	730.8	905.2	1061	1008	813.2	1136	0.278274	1.21274	0.214378
382	ENSDART00000104659_F11220	sergef	41.877	3872.4	680.283	535.37	680.46	753.46	569.83	652.995	716	502.4	873.1	713.9	628.3	589.2	0.059318	1.04197	0.727188
383	ENSDART00000136502_F18187	mindy1	57.33	4759.87	993.536	561.691	822.927	851.085	740.879	789.756	1045.7	527.1	1055.9	806.4	816.9	712.6	0.0389454	1.02736	0.85103
384	ENSDART00000159771_F28388	cfhl1	81.834	4926.66	1235.91	831.294	577.584	1194.94	544.436	542.5	1300.8	780.1	741.1	1132.2	600.3	489.5	-0.24988	0.840966	0.470048
385	ENSDART00000146911_F22742	eloca	12.619	22833.6	4368.63	3155.95	4528.94	3514.21	3084.5	4181.41	4598	2961.6	5811.1	3329.7	3401	3772.9	-0.154069	0.898712	0.4213
386	ENSDART00000012820_F1129	snupn	41.573	6839.29	1167.79	987.088	1048.32	1426.39	1012.33	1197.38	1229.1	926.3	1345.1	1351.5	1116.2	1080.4	0.172273	1.12683	0.316946
387	ENSDART00000113829_F13004	cdca7b	48.68	8532.57	1443.99	1416.11	1424.91	1295.41	1308.8	1643.35	1519.8	1328.9	1828.3	1227.4	1443.1	1482.8	-0.0215174	0.985196	0.887206
388	ENSDART00000054064_F4859	zc3h13	204.272	6200.92	1157.91	920.273	1087.21	910.505	915.012	1210.01	1218.7	863.6	1395	862.7	1008.9	1091.8	-0.0668856	0.954697	0.696952
389	ENSDART00000091409_F9491	smarcad1a	110.276	28287.8	4835.61	4602.01	4598.78	4616.48	4516.47	5118.45	5089.5	4318.6	5900.7	4374.1	4979.9	4618.4	0.0201621	1.01407	0.884886
390	ENSDART00000168768_F32432	adipor2	41.006	3453.51	650.354	510.221	525.601	571.401	565.658	630.275	684.5	478.8	674.4	541.4	623.7	568.7	0.0747002	1.05314	0.63027
391	ENSDART00000052325_F4613	f2	71.774	12837.3	3740.41	1466.41	2325.07	2122.12	1800.91	1382.35	3936.8	1376.1	2983.3	2010.7	1985.7	1247.3	-0.4238	0.745459	0.182878
392	ENSDART00000002750_F115	tacc3	103.729	37364.9	6613.28	5533.89	6461.6	6484.46	5781.02	6490.6	6960.5	5193.1	8290.9	6144	6374.2	5856.5	0.0137031	1.00954	0.926011
393	ENSDART00000052324_F4612	atg13	54.702	3732.73	613.109	641.293	580.858	556.203	616.9	724.368	645.3	601.8	745.3	527	680.2	653.6	0.0406861	1.0286	0.791262
394	ENSDART00000053399_F4764	aldh8a1	53.32	23371.1	2493.01	2376.24	2100.61	5052.79	5073.42	6275.05	2623.9	2229.9	2695.3	4787.5	5594	5662	1.23076	2.34691	8.62782e-06
395	ENSDART00000162429_F29617	si:ch211-93f2.1	104.734	29166.2	4172.05	5005.45	5146.9	3873.68	4766.88	6201.23	4391.1	4697.2	6604	3670.3	5256	5595.4	0.0304483	1.02133	0.874535
396	ENSDART00000160497_F28716	glrx3	36.292	42485.2	8372.42	6151.74	7380.24	7002.35	5947.62	7630.8	8812	5772.9	9469.6	6634.7	6557.9	6885.3	-0.0861069	0.942061	0.61607
397	ENSDART00000064969_F6380	tex264a	35.678	3161.35	573.585	459.071	530.199	603.802	505.165	489.524	603.7	430.8	680.3	572.1	557	441.7	0.032318	1.02265	0.838396
398	ENSDART00000062092_F5936	trmt6	52.022	21045.3	3698.99	3044.6	3471.66	3690.36	3358.49	3781.21	3893.2	2857.1	4454.5	3496.6	3703.1	3411.8	0.0871372	1.06226	0.558068
399	ENSDART00000136439_F18153	bcl7a	22.24	4140.19	581.281	603.996	891.043	639.792	630.777	793.302	611.8	566.8	1143.3	606.2	695.5	715.8	0.0111109	1.00773	0.954662
400	ENSDART00000042064_F3676	tubgcp3	102.947	47896.7	7940.78	7315.51	7899.68	7413.33	7163.46	10164	8357.7	6865	10136.1	7024.1	7898.5	9171	0.0780462	1.05559	0.647968
401	ENSDART00000047570_F4155	mboat7	53.316	3850.13	636.102	494.45	827.525	683.169	560.761	648.118	669.5	464	1061.8	647.3	618.3	584.8	-0.0226668	0.984411	0.909142
402	ENSDART00000122513_F13693	rfc2	43.288	47611.8	8264.48	6852.71	8563.54	7873.07	7649.67	8408.36	8698.4	6430.7	10987.9	7459.7	8434.6	7586.9	0.0207807	1.01451	0.890037
403	ENSDART00000170281_F33139	rab3gap1	108.621	2694.9	474.963	437.758	434.883	467.231	458.367	421.698	499.9	410.8	558	442.7	505.4	380.5	-0.000575182	0.999601	0.996705
404	ENSDART00000009788_F823	ddx19	54.698	11892.4	1954.77	1744.75	2101.78	2033.36	1866.48	2191.28	2057.4	1637.3	2696.8	1926.6	2058	1977.2	0.0714444	1.05077	0.633272
405	ENSDART00000178646_F35671	kars	66.072	115611	20905.2	15620.5	22770.2	21070.1	16297.1	18947.9	22002.8	14658.5	29216.5	19963.8	17969.3	17096.8	-0.0641991	0.956476	0.726636
406	ENSDART00000165212_F30828	irf5	58.115	4476.44	817.194	614.759	760.89	719.159	699.432	865.008	860.1	576.9	976.3	681.4	771.2	780.5	0.0622731	1.04411	0.709663
407	ENSDART00000161121_F29017	oxct1a	61.397	128706	22007.3	20666.9	22652	21318.8	17655.1	24405.6	23162.8	19394.2	29064.9	20199.5	19466.7	22021.3	-0.0551738	0.962478	0.7326
408	ENSDART00000063138_F6109	vmo1a	22.517	4475.13	1516.1	354.853	138.648	1283.91	766.908	414.716	1595.7	333	177.9	1216.5	845.6	374.2	0.817569	1.76243	0.269367
409	ENSDART00000004780_F338	man2b1	111.453	84859.1	19709.5	12363.7	10586.8	19950.3	13919.2	8329.67	20744.3	11602.3	13584	18902.8	15347.4	7515.9	-0.0524861	0.964273	0.869102
410	ENSDART00000170906_F33427	csnk1a1	40.472	820.28	127.22	128.408	147.845	130.344	133.411	153.053	133.9	120.5	189.7	123.5	147.1	138.1	0.0466922	1.03289	0.753452
411	ENSDART00000160586_F28756	trrap	435.245	13448.1	2022.51	2059.53	2477.35	1993.04	2147.18	2748.52	2128.7	1932.7	3178.7	1888.4	2367.5	2480	0.0629352	1.04459	0.714331
412	ENSDART00000080401_F8070	si:ch211-266o15.1	161.384	869.207	137.577	132.457	163.822	143.114	136.857	155.38	144.8	124.3	210.2	135.6	150.9	140.2	0.00924984	1.00643	0.951003
413	ENSDART00000115236_F13376	atp5mea	8.369	31835.4	7207.57	4919.99	6981.44	5033.79	3612.98	4079.67	7586	4617	8957.9	4769.5	3983.7	3681.1	-0.579469	0.66921	0.0121765
414	ENSDART00000188707_F40225	cmc1	12.72	19438.4	3475.14	2931.21	3749.12	3067.03	2745.03	3470.89	3657.6	2750.7	4810.5	2906	3026.7	3131.8	-0.128716	0.914645	0.433688
415	ENSDART00000050221_F4379	atp6v1e1b	25.945	40148.5	7823.06	5459.19	6619.89	7102.19	6724.69	6419.45	8233.8	5123	8494	6729.3	7414.7	5792.3	0.0389845	1.02739	0.815052
416	ENSDART00000003518_F203	neu3.2	42.057	21450.7	4994.09	2520.84	2830.48	3957.17	3214.56	3933.6	5256.3	2365.6	3631.8	3749.4	3544.4	3549.3	0.163254	1.11981	0.507557
417	ENSDART00000126046_F14546	ccdc9	76.727	2698.65	593.917	377.124	638.842	420.266	351.53	316.966	625.1	353.9	819.7	398.2	387.6	286	-0.537161	0.689126	0.0280044
418	ENSDART00000146360_F22492	tbl1xr1b	55.155	11360.8	2014.91	1759.35	1836.49	1843.28	1825.58	2081.23	2120.7	1651	2356.4	1746.5	2012.9	1877.9	0.0351204	1.02464	0.807584
419	ENSDART00000089172_F9238	cpox	50.945	31594	5682.83	4336.13	6008.33	5095.75	4645.44	5825.53	5981.2	4069.1	7709.3	4828.2	5122.1	5256.4	-0.0341616	0.976599	0.843954
420	ENSDART00000067843_F6827	zgc:162025	26.793	481.517	96.1517	77.2578	88.5354	71.0293	74.7318	73.811	101.2	72.5	113.6	67.3	82.4	66.6	-0.249091	0.841427	0.111422
421	ENSDART00000191330_F41536	stt3b	91.398	36365.4	5752.47	5439.91	7150.87	5737.97	5476.83	6807.35	6054.5	5104.9	9175.3	5436.7	6038.8	6142.3	-0.0216366	0.985115	0.896092
422	ENSDART00000144503_F21665	ran	24.445	147360	29799.4	20428.1	26655	25328.4	21725.7	23423.7	31364	19170.1	34201.1	23998.6	23955	21135.3	-0.110705	0.926135	0.527546
423	ENSDART00000016913_F1540	cbr4	24.843	6794.74	1137.38	1014.05	1254.38	823.011	1216.48	1349.43	1197.1	951.6	1609.5	779.8	1341.3	1217.6	-0.0329238	0.977437	0.86956
424	ENSDART00000153381_F25666	si:dkey-66i24.7	27.005	3236.14	639.333	466.211	539.006	600.319	452.654	538.621	672.9	437.5	691.6	568.8	499.1	486	-0.0448141	0.969415	0.798094
425	ENSDART00000007636_F619	zgc:55413	32.38	9844.03	1343.84	1567.85	2018.62	1806.87	1459.18	1647.67	1414.4	1471.3	2590.1	1712	1608.9	1486.7	0.0101818	1.00708	0.955272
426	ENSDART00000125446_F14394	si:ch211-156l18.7	82.179	13270.8	2492.63	1265.64	3005.22	1072.41	3698.32	1736.55	2623.5	1187.7	3856	1016.1	4077.8	1566.9	-0.153686	0.898951	0.721856
427	ENSDART00000186139_F38977	golga7	16.32	8873.91	1338.81	1554.64	1521.31	1218.58	1436.41	1804.16	1409.1	1458.9	1952	1154.6	1583.8	1627.9	-0.00128295	0.999111	0.994149
428	ENSDART00000165013_F30734	pam16	14.235	27118	4559.13	4253.76	5413.68	3779.33	4279.58	4832.52	4798.5	3991.8	6946.3	3580.9	4718.7	4360.4	-0.141911	0.906318	0.391674
429	ENSDART00000099535_F10131	spout1	42.898	1877.69	195.059	340.147	374.249	377.732	335.93	254.57	205.3	319.2	480.2	357.9	370.4	229.7	0.126509	1.09165	0.6196
430	ENSDART00000156060_F26786	si:ch73-78o10.1	19.382	2110.19	348.787	297.522	271.841	329.394	378.103	484.537	367.1	279.2	348.8	312.1	416.9	437.2	0.365698	1.28851	0.0654338
431	ENSDART00000144702_F21746	clint1a	68.642	9631.14	1680.18	1541.32	1552.88	1703.33	1508.42	1645.01	1768.4	1446.4	1992.5	1613.9	1663.2	1484.3	0.0239228	1.01672	0.864514
432	ENSDART00000050177_F4375	snx30	49.453	20539.4	3454.43	3092.23	3590.75	3469.46	3206.12	3726.46	3635.8	2901.8	4607.3	3287.3	3535.1	3362.4	0.0373223	1.02621	0.797855
433	ENSDART00000103746_F11028	mapk3	44.071	15426.8	2669.25	2119.21	2766.5	2144.39	2462.61	3264.86	2809.4	1988.7	3549.7	2031.8	2715.3	2945.9	0.0465858	1.03282	0.807981
434	ENSDART00000143363_F21133	si:ch211-214c7.4	159.497	157187	28527.8	26235.4	28149.9	21985.1	21593.5	30695.9	30025.6	24619.7	36119.2	20830.8	23809.2	27697	-0.17728	0.884369	0.314092
435	ENSDART00000153296_F25634	nsfb	82.759	75647.1	13382	10897.2	12816	12049.9	12341.2	14160.9	14084.6	10226.1	16444.3	11417.2	13607.5	12777.4	0.0574023	1.04059	0.707908
436	ENSDART00000109665_F11890	ppm1g	57.661	50340.7	9316.83	7643.4	8135.75	8235.6	7864.98	9144.14	9806	7172.7	10439	7803.2	8672	8250.8	0.0106119	1.00738	0.943526
437	ENSDART00000004664_F321	tram1	41.758	25049.1	4022.69	3803.43	4359.36	3895.32	3773.23	5195.03	4233.9	3569.2	5593.5	3690.8	4160.4	4687.5	0.065033	1.04611	0.69817
438	ENSDART00000079649_F7962	ndufs8b	23.827	5110.29	854.059	901.092	595.744	1042.43	1030.83	686.132	898.9	845.6	764.4	987.7	1136.6	619.1	0.228466	1.17159	0.309777
439	ENSDART00000065562_F6479	pcf11	165.563	4511.66	1143.84	630.636	614.448	728.974	603.115	790.642	1203.9	591.8	788.4	690.7	665	713.4	-0.116864	0.92219	0.629408
440	ENSDART00000186597_F39212	rbmx	41.596	22799.2	3122.65	3289.9	4242.53	3539.65	3738.32	4866.21	3286.6	3087.3	5443.6	3353.8	4121.9	4390.8	0.187684	1.13893	0.317781
441	ENSDART00000066760_F6622	cct5	59.357	222611	42512.1	31414.7	39494.7	35429	34274.5	39485.6	44744.2	29480.1	50675.8	33568.8	37791.4	35628	-0.0458616	0.968711	0.778207
442	ENSDART00000186668_F39247	plecb	519.266	568.988	98.3512	88.953	97.5059	92.3064	86.912	104.959							0	0
443	ENSDART00000160207_F28593	eif4e2rs1	26.684	5449.72	873.061	900.133	893.07	927.392	810.079	1045.99	918.9	844.7	1145.9	878.7	893.2	943.8	0.0543476	1.03839	0.718271
444	ENSDART00000113658_F12955	zgc:55262	80.036	13180.5	2053.01	2219.06	2340.27	2129.4	2045.24	2393.54	2160.8	2082.4	3002.8	2017.6	2255.1	2159.7	-0.0108316	0.99252	0.940393
445	ENSDART00000139684_F19563	lypla2	25.051	10795.7	1923.13	1427.19	1785.13	1955.15	1707.31	1997.77	2024.1	1339.3	2290.5	1852.5	1882.5	1802.6	0.148248	1.10822	0.373672
446	ENSDART00000109248_F11769	spen	385.544	1016.11	224.132	149.827	155.015	178.365	142.752	166.019	235.9	140.6	198.9	169	157.4	149.8	-0.100118	0.932956	0.597776
447	ENSDART00000043431_F3800	nup188	194.083	34880	5615.94	5185.33	6187.89	5602.13	5371.89	6916.85	5910.8	4866	7939.7	5308	5923.1	6241.1	0.0693702	1.04926	0.663833
448	ENSDART00000161017_F28964	eif3s6ip	67.95	74556.3	13239.2	11220.5	12880.5	12394.8	11919	12902.3	13934.3	10529.5	16527	11744	13142	11641.8	-0.00183855	0.998726	0.989763
449	ENSDART00000015841_F1429	gstt1b	28.055	10058	1764.84	1628.49	1530.04	2097.84	1295.11	1741.65	1857.5	1528.2	1963.2	1987.7	1428	1571.5	0.0352665	1.02475	0.852519
450	ENSDART00000020252_F1898	pdia6	47.978	218970	33071.2	40469.5	33264.5	46275.9	27388.2	38500.9	34807.6	37977.3	42681.7	43846.2	30198.5	34739.5	0.0441041	1.03104	0.828718
451	ENSDART00000059196_F5551	polr2i	14.585	7711.61	1803.03	1030.57	1054.4	1316.42	1181.92	1325.27	1897.7	967.1	1352.9	1247.3	1303.2	1195.8	0.0245876	1.01719	0.909882
452	ENSDART00000165587_F31000	dnajc8	28.969	2240.99	401.234	324.163	424.362	331.083	348.537	411.613	422.3	304.2	544.5	313.7	384.3	371.4	-0.0722214	0.951172	0.662893
453	ENSDART00000002624_F105	ranbp1	24.611	172408	37325.3	22191.3	32355.7	34019.5	23817.3	22699.1	39285	20824.7	41515.7	32233.3	26261.2	20481.5	-0.181054	0.882058	0.433611
454	ENSDART00000113697_F12965	eif4ea	24.805	12142.2	2419.09	1787.48	1906.08	2175.84	1831.29	2022.38	2546.1	1677.4	2445.7	2061.6	2019.2	1824.8	-0.0108376	0.992516	0.947534
455	ENSDART00000044150_F3867	dnajc9	29.126	41376.4	8157.88	6027.7	7222.73	6235.38	6727.32	7005.4	8586.2	5656.5	9267.5	5908	7417.6	6321	-0.0911236	0.938791	0.570406
456	ENSDART00000145738_F22198	adob	28.081	9313.78	1678.95	1240.39	1580.39	1631.56	1580.71	1601.79	1767.1	1164	2027.8	1545.9	1742.9	1445.3	0.109293	1.0787	0.495846
457	ENSDART00000181137_F36524	tmem104	55.176	7172.18	1176.91	1244.44	1064.69	1427.02	1067.29	1191.84	1238.7	1167.8	1366.1	1352.1	1176.8	1075.4	0.073075	1.05196	0.650029
458	ENSDART00000128971_F15238	gm2a	21.57	4498.93	715.722	715.46	745.459	910.822	723.012	688.46	753.3	671.4	956.5	863	797.2	621.2	0.0827206	1.05901	0.598314
459	ENSDART00000108528_F11577	arhgef7b	90.368	1371.82	243.61	226.445	232.561	232.402	198.076	238.722	256.4	212.5	298.4	220.2	218.4	215.4	-0.0744458	0.949707	0.610867
460	ENSDART00000015479_F1396	psma8	28.083	82103.6	15389.8	11775.8	14778.8	13747.4	12663.1	13748.8	16197.8	11050.6	18962.7	13025.6	13962.4	12405.6	-0.0540783	0.96321	0.729753
461	ENSDART00000060444_F5728	rps29	6.674	19813.3	5595.42	2700.19	2661.99	3413.63	2634.75	2807.37	5889.2	2533.9	3415.6	3234.4	2905.1	2533.1	-0.223872	0.856264	0.417117
462	ENSDART00000166640_F31468	si:ch211-215k15.5	37.078	7491.49	1251.78	954.053	1509.62	1167.92	1150.18	1457.93	1317.5	895.3	1937	1106.6	1268.2	1315.5	0.0398071	1.02798	0.837861
463	ENSDART00000183017_F37435	dctn1a	139.6	45001.1	7707.24	6782.27	7946.36	7950.85	6802.68	7811.67	8111.9	6364.6	10196	7533.4	7500.7	7048.5	0.00818846	1.00569	0.955893
464	ENSDART00000160690_F28802	hk2	102.079	75499.3	11719.1	11584.5	13731.1	12258.4	12075.4	14130.7	12334.4	10871.1	17618.4	11614.8	13314.5	12750.2	0.0553926	1.03914	0.713031
465	ENSDART00000057957_F5377	itm2cb	30.516	4020.14	662.42	575.331	738.99	718.209	578.99	746.201	697.2	539.9	948.2	680.5	638.4	673.3	0.0466043	1.03283	0.779326
466	ENSDART00000055338_F5032	thoc6	35.439	7132.76	1309.73	1072.02	1348.92	1133.94	1113	1155.15	1378.5	1006	1730.8	1074.4	1227.2	1042.3	-0.125844	0.916468	0.408224
467	ENSDART00000015418_F1395	irf2bpl	71.229	4511.77	737.289	686.582	754.577	813.196	719.838	800.284	776	644.3	968.2	770.5	793.7	722.1	0.0981523	1.0704	0.490665
468	ENSDART00000180252_F36096	diaph3	77.428	675.12	121.425	60.7406	123.918	132.56	114.456	122.021	127.8	57	159	125.6	126.2	110.1	0.339459	1.26528	0.203467
469	ENSDART00000176565_F35409	si:ch211-244o22.2	88.589	3748.04	515.343	624.349	606.265	631.876	598.852	771.358	542.4	585.9	777.9	598.7	660.3	696	0.193803	1.14377	0.244368
470	ENSDART00000002556_F98	mrto4	27.718	21299.3	3112.29	4053.63	3230.53	3266.82	3873.63	3762.37	3275.7	3804	4145.1	3095.3	4271.1	3394.8	0.07475	1.05318	0.644445
471	ENSDART00000023463_F2206	uap1l1	56.461	10495.4	1781.18	1617.3	1839.76	1654.99	1557.94	2044.21	1874.7	1517.7	2360.6	1568.1	1717.8	1844.5	-0.00264224	0.99817	0.986629
472	ENSDART00000014188_F1274	ube2na	17.281	32528.1	5960.83	5302.97	5777.48	5017.01	4943.91	5525.85	6273.8	4976.4	7413.1	4753.6	5451.2	4986	-0.138026	0.908762	0.339503
473	ENSDART00000168842_F32466	eif2a	64.21	49723.6	8147.62	7840.12	8423.02	7985.78	7624.64	9702.38	8575.4	7357.3	10807.6	7566.5	8407	8754.5	0.0449504	1.03165	0.766628
474	ENSDART00000024858_F2371	chchd10	14.184	5727.96	812.064	901.625	1045.51	1068.29	845.721	1054.74	854.7	846.1	1341.5	1012.2	932.5	951.7	0.105325	1.07574	0.527608
475	ENSDART00000135924_F17916	dhrs7b	34.197	13169.9	2822.7	1230.69	3110.51	1297.53	1227.54	3480.98	2970.9	1154.9	3991.1	1229.4	1353.5	3140.9	-0.320888	0.800577	0.464359
476	ENSDART00000168117_F32130	si:ch1073-345a8.1	113.853	2375.49	1053.58	224.42	268.178	302.27	303.281	223.76	1108.9	210.6	344.1	286.4	334.4	201.9	-0.542727	0.686472	0.269657
477	ENSDART00000017728_F1621	pgd	56.433	65722.3	10006.5	9117.59	11886.6	10049.6	11408.9	13253.1	10531.9	8556.1	15251.7	9522	12579.6	11958.3	0.162213	1.119	0.346155
478	ENSDART00000062787_F6039	ndufa11	14.091	8770.8	1267.26	1392.66	1604.7	1291.93	1353.34	1860.9	1333.8	1306.9	2059	1224.1	1492.2	1679.1	0.0667264	1.04734	0.713971
479	ENSDART00000184330_F38083	ssb	46.109	137485	22669.5	20565.5	28409.7	22129.6	18992.5	24718.2	23859.7	19299	36452.6	20967.7	20941.3	22303.3	-0.116794	0.922235	0.508373
480	ENSDART00000016592_F1504	mmgt1	14.77	3222.31	445.034	528.443	633.776	525.174	483.218	606.669	468.4	495.9	813.2	497.6	532.8	547.4	0.0155798	1.01086	0.928783
481	ENSDART00000105545_F11379	arl3	20.414	20524.4	4704.59	2559.42	2865.63	3288.77	3534.25	3571.74	4951.6	2401.8	3676.9	3116.1	3896.9	3222.8	0.0889487	1.06359	0.685569
482	ENSDART00000085531_F8808	prkaa1	64.979	10055.7	1683.32	1506.37	1778.03	1579.43	1560.75	1947.79	1771.7	1413.6	2281.4	1496.5	1720.9	1757.5	0.0302721	1.0212	0.845999
483	ENSDART00000098476_F9951	cdt1	75.829	7490.63	1276.57	1145.33	1299.27	1250.98	1113.18	1405.29	1343.6	1074.8	1667.1	1185.3	1227.4	1268	0.0142879	1.00995	0.924966
484	ENSDART00000185173_F38504	CT030188.1	56.963	4993.81	831.446	730.379	920.893	844.753	768.087	898.256	875.1	685.4	1181.6	800.4	846.9	810.5	0.019875	1.01387	0.89671
485	ENSDART00000103324_F10926	scaper	149.43	3839.94	659	514.483	688.254	725.28	591.506	661.418	693.6	482.8	883.1	687.2	652.2	596.8	0.0940499	1.06736	0.575213
486	ENSDART00000165210_F30826	zgc:66024	32.977	4660.48	571.874	1139.79	548.203	378.26	818.876	1203.47	601.9	1069.6	703.4	358.4	902.9	1085.9	0.0203505	1.01421	0.959767
487	ENSDART00000007079_F571	asna1	38.314	19824.8	2881.79	3197.41	3109.57	3513.79	3389.78	3732.44	3033.1	3000.5	3989.9	3329.3	3737.6	3367.8	0.211251	1.15769	0.149879
488	ENSDART00000147132_F22846	c9	72.667	38986.6	9787.23	5692.14	6159.13	7023.25	5896.11	4428.77	10301.1	5341.6	7902.8	6654.5	6501.1	3996.1	-0.301264	0.811541	0.224736
489	ENSDART00000017148_F1558	gclc	72.369	6119.98	923.607	992.203	1039.43	969.608	1002.62	1192.5	972.1	931.1	1333.7	918.7	1105.5	1076	0.0944626	1.06767	0.531465
490	ENSDART00000014632_F1311	katnb1	75.948	6691.05	1343.46	862.41	1109.97	1136.89	1014.23	1224.09	1414	809.3	1424.2	1077.2	1118.3	1104.5	0.0447568	1.03151	0.809249
491	ENSDART00000186945_F39382	wrn	160.528	8844.43	1611.78	1069.14	1629.49	1679.69	1308.62	1545.71	1696.4	1003.3	2090.8	1591.5	1442.9	1394.7	0.0916642	1.0656	0.642653
492	ENSDART00000074256_F6978	ppp1r12c	74.991	1427.41	232.968	238.38	227.807	249.5	212.768	265.986	245.2	223.7	292.3	236.4	234.6	240	0.0528191	1.03729	0.721029
493	ENSDART00000056742_F5223	babam2	43.831	5125.66	924.272	764.053	890.498	802.325	797.381	947.131	972.8	717	1142.6	760.2	879.2	854.6	-0.0178604	0.987696	0.90712
494	ENSDART00000130208_F15521	naxd	69.487	20780.4	3547.45	3191.54	3270.9	3836.64	3170.84	3763.03	3733.7	2995	4196.9	3635.2	3496.2	3395.4	0.101961	1.07323	0.495241
495	ENSDART00000076320_F7317	mrps17	15.319	21267.4	3411.96	3497.7	4048.39	3280.54	3144.72	3884.06	3591.1	3282.3	5194.5	3108.3	3467.4	3504.6	-0.0899747	0.939539	0.562924
496	ENSDART00000159061_F28049	si:ch211-185a18.2	167.011	1038.87	164.56	152.171	150.495	175.726	178.032	217.887	173.2	142.8	193.1	166.5	196.3	196.6	0.285009	1.21842	0.0799357
497	ENSDART00000022358_F2101	zc3h15	49.256	94749.9	16377.6	13845.6	16463.1	13842.9	14915.5	19305.2	17237.5	12992.9	21123.8	13116.1	16446	17419.2	0.0315248	1.02209	0.853645
498	ENSDART00000104687_F11227	pfn2	15.223	142785	36041.8	16350.6	23919.1	25329.1	21481.9	19662.5	37934.1	15343.7	30690.7	23999.2	23686.1	17741.6	-0.132605	0.912183	0.609072
499	ENSDART00000147004_F22791	oxsr1b	57.24	24504.3	4388.58	3649.12	4331.92	3973	3945.73	4215.98	4619	3424.4	5558.3	3764.4	4350.6	3804.1	-0.0233074	0.983974	0.873009
500	ENSDART00000164426_F30484	ctu1	38.377	2290.43	391.352	328.212	402.93	409.184	342.37	416.378	411.9	308	517	387.7	377.5	375.7	0.0575245	1.04068	0.714896
501	ENSDART00000076938_F7405	pogza	141.875	7748.58	1395.05	1085.55	1341.98	1303.75	1164.42	1457.82	1468.3	1018.7	1721.9	1235.3	1283.9	1315.4	0.0409941	1.02882	0.80165
502	ENSDART00000103987_F11078	psmd6	45.298	101370	17597.5	15005.3	17651.4	16381.7	16006.7	18727.7	18521.4	14081.2	22648.6	15521.6	17649.1	16898.1	0.0251038	1.01755	0.866665
503	ENSDART00000060145_F5681	pafah1b3	24.503	17399.6	3164.36	2585.74	2905.54	2859.11	2633.39	3251.45	3330.5	2426.5	3728.1	2709	2903.6	2933.8	0.0140937	1.00982	0.927436
504	ENSDART00000052514_F4656	cars	93.752	72058.3	12739.3	10678.3	11965.6	11576.2	11293.3	13805.5	13408.2	10020.7	15353.1	10968.4	12452.1	12456.8	0.0496702	1.03503	0.746567
505	ENSDART00000018868_F1743	pdia4	72.421	459785	90263.4	66759.9	84039.6	73047.8	67806.6	77867.7	95002.6	62648.6	107831	69212.5	74764.2	70260.4	-0.130966	0.91322	0.425892
506	ENSDART00000011725_F1013	slc44a1a	72.391	2502.51	390.972	419.536	403.008	366.123	376.38	546.49	411.5	393.7	517.1	346.9	415	493.1	0.0626809	1.0444	0.727973
507	ENSDART00000173070_F34445	myg1	12.96	298.365	64.8929	48.2728	58.6859	46.2271	36.7311	43.5552	68.3	45.3	75.3	43.8	40.5	39.3	-0.4379	0.738208	0.0228224
508	ENSDART00000153552_F25742	nomo	132.403	74117.2	11780.3	10579.6	13743.6	11826	11856.2	14331.4	12398.8	9928.1	17634.5	11205.1	13072.8	12931.3	0.076788	1.05467	0.636771
509	ENSDART00000057519_F5321	zgc:194209	48.095	5225.17	797.527	742.207	816.77	819.634	1163.97	885.067	839.4	696.5	1048	776.6	1283.4	798.6	0.268153	1.20427	0.131345
510	ENSDART00000027217_F2571	cwc15	27.888	4333.49	938.239	636.604	702.594	765.702	610.643	679.704	987.5	597.4	901.5	725.5	673.3	613.3	-0.133675	0.911507	0.466972
511	ENSDART00000067822_F6824	dynlt3	12.68	4964.3	877.336	744.871	942.169	893.091	762.736	744.095	923.4	699	1208.9	846.2	841	671.4	-0.0935434	0.937218	0.55526
512	ENSDART00000090476_F9393	atp9b	130.926	702.865	119.715	115.407	102.564	122.217	103.21	139.753	126	108.3	131.6	115.8	113.8	126.1	0.105017	1.07551	0.520744
513	ENSDART00000159629_F28320	mcm2	99.985	185439	36168.1	24303.5	32335	29441.5	29018.4	34172.5	38067.1	22806.8	41489.1	27895.7	31996	30834	0.012893	1.00898	0.942528
514	ENSDART00000058955_F5517	arl6ip1	23.167	12352.6	2279.52	1756.47	2331.15	2134.26	1859.68	1991.57	2399.2	1648.3	2991.1	2022.2	2050.5	1797	-0.0799176	0.946112	0.623369
515	ENSDART00000039878_F3460	sap30bp	33.6	4397.59	649.689	672.196	747.251	779.739	708.864	839.85	683.8	630.8	958.8	738.8	781.6	757.8	0.169469	1.12464	0.261898
516	ENSDART00000149642_F24033	h6pd	89.455	20310.1	3050.82	3252.07	4216.03	2706.5	2689.35	4395.3	3211	3051.8	5409.6	2564.4	2965.3	3965.9	-0.128931	0.914509	0.561175
517	ENSDART00000031173_F2860	rps27.1	9.525	30575.3	5999.69	4627.26	5304.33	5346.93	4614.69	4682.35	6314.7	4342.3	6806	5066.2	5088.2	4224.9	-0.11668	0.922308	0.461869
518	ENSDART00000139870_F19639	rps21	8.897	41152.2	7487.86	6318.94	6680.99	6575.75	6325.72	7762.9	7881	5929.8	8572.4	6230.5	6974.8	7004.5	0.0102281	1.00711	0.94659
519	ENSDART00000172796_F34293	mesd	23.292	65493.4	9952.84	9831.24	12190.3	11337.9	9975.16	12206	10475.4	9225.8	15641.4	10742.6	10998.7	11013.5	0.070264	1.04991	0.657742
520	ENSDART00000102251_F10694	sptan1	284.754	73084	13131.8	10925.4	12317.2	11621.7	11455.6	13632.2	13821.3	10252.6	15804.2	11011.5	12631.1	12300.4	0.0128231	1.00893	0.932555
521	ENSDART00000099600_F10143	mrpl44	37.072	16261.3	2335.86	2615.68	2662.53	2410.25	2580.97	3655.97	2458.5	2454.6	3416.3	2283.7	2845.8	3298.8	0.161137	1.11817	0.386279
522	ENSDART00000009386_F789	gpatch1	107.591	6906.83	1166.46	1069.67	1160.16	1157.89	1081.34	1271.3	1227.7	1003.8	1488.6	1097.1	1192.3	1147.1	0.0456704	1.03216	0.749773
523	ENSDART00000105518_F11373	camk2g1	62.547	18126.6	3216.24	2861.73	3287.73	2968.46	2804.53	2987.91	3385.1	2685.5	4218.5	2812.6	3092.3	2696	-0.0942501	0.936759	0.507571
524	ENSDART00000009356_F783	ppp2r5ea	54.553	15874	2938.99	2536.93	2549.06	2434.63	2418.99	2995.44	3093.3	2380.7	3270.7	2306.8	2667.2	2702.8	-0.0358315	0.975469	0.817314
525	ENSDART00000004797_F340	kyat1	50.462	19009.4	2104.22	3425.77	3899.45	2496.69	3148.35	3934.93	2214.7	3214.8	5003.4	2365.6	3471.4	3550.5	0.0459869	1.03239	0.853701
526	ENSDART00000083010_F8522	acad9	69.597	71566.7	11436.8	10888.7	13039.7	11055.2	11442.8	13703.5	12037.3	10218.1	16731.3	10474.8	12616.9	12364.7	0.0314276	1.02202	0.83959
527	ENSDART00000110549_F12129	cisd1	11.826	40025.3	7241.3	6612.63	7082.05	5610.15	5970.2	7509	7621.5	6205.4	9087	5315.6	6582.8	6775.4	-0.143733	0.905174	0.374111
528	ENSDART00000174776_F35185	cnot4a	84.335	723.934	134.441	102.939	120.957	121.584	115.453	128.56	141.5	96.6	155.2	115.2	127.3	116	0.0361454	1.02537	0.814896
529	ENSDART00000166768_F31530	timm44	50.734	66028.3	10840	10979.7	11173.6	10595.6	9738.81	12700.6	11409.1	10303.5	14336.9	10039.3	10738.1	11459.8	-0.0070365	0.995135	0.96309
530	ENSDART00000060310_F5709	atp5f1b	55.096	318578	51669	51767.2	55045	49474	47188.4	63434.4	54381.8	48579.2	70628.4	46876.4	52030.4	57237.1	0.00280664	1.00195	0.985933
531	ENSDART00000114301_F13128	si:ch211-152p11.4	36.501	4941.59	808.358	796.128	954.483	808.763	663.517	910.336	850.8	747.1	1224.7	766.3	731.6	821.4	-0.110155	0.926489	0.514047
532	ENSDART00000080762_F8125	sept7a	51.333	33228.4	5554.94	4905.07	5851.68	5534.8	5238.48	6143.38	5846.6	4603	7508.3	5244.2	5776	5543.2	0.0532726	1.03762	0.72053
533	ENSDART00000022682_F2134	pdcd2	40.599	4030.28	704.13	588.438	713.973	703.855	600.394	719.491	741.1	552.2	916.1	666.9	662	649.2	0.0131881	1.00918	0.932012
534	ENSDART00000016791_F1526	eif3c	106.358	149738	27157.1	23202.2	25282.2	23099.4	24137.8	26859.1	28583	21773.3	32439.6	21886.6	26614.6	24235.1	-0.0297153	0.979614	0.838893
535	ENSDART00000051893_F4559	stx18	36.218	5865.78	1000.38	969.718	1002.26	919.371	906.124	1067.93	1052.9	910	1286	871.1	999.1	963.6	-0.0427054	0.970833	0.764927
536	ENSDART00000082454_F8464	glmp	44.613	6277.04	1042.18	1040.58	1079.49	1079.05	954.826	1080.9	1096.9	976.5	1385.1	1022.4	1052.8	975.3	-0.0240137	0.983493	0.863315
537	ENSDART00000066898_F6650	rps16	16.346	134511	24651.5	21300.2	21689.9	20917	21205.8	24747	25945.8	19988.5	27830.4	19818.8	23381.7	22329.3	-0.0177272	0.987788	0.905143
538	ENSDART00000166849_F31564	eif4g2b	101.245	47815.9	8914.84	7033.44	7004.12	7923.52	8173.61	8766.33	9382.9	6600.3	8987	7507.5	9012.3	7909.9	0.123482	1.08936	0.432466
539	ENSDART00000170345_F33168	pfklb	84.966	93120	16159.5	14468.4	16394.9	14859	14718.5	16519.8	17007.9	13577.4	21036.4	14078.8	16228.7	14905.9	-0.0284603	0.980466	0.842032
540	ENSDART00000193729_F42693	slc35a4	11.223	11630.4	2046.93	1656.41	2240.74	1995.89	1831.66	1858.8	2154.4	1554.4	2875.1	1891.1	2019.6	1677.2	-0.0536474	0.963497	0.736262
541	ENSDART00000164082_F30339	znf609a	151.633	956.68	156.959	169.434	142.623	183.431	170.686	133.547	165.2	159	183	173.8	188.2	120.5	0.0468691	1.03302	0.778847
542	ENSDART00000170116_F33075	uap1	58.035	37377.2	6860.02	5588.77	6597.91	6254.06	5255.44	6820.98	7220.2	5244.6	8465.8	5925.7	5794.7	6154.6	-0.0580565	0.960557	0.720482
543	ENSDART00000144060_F21466	rpl37	15.092	3720.44	666.221	565.953	962.043	652.351	399.416	474.452	701.2	531.1	1234.4	618.1	440.4	428.1	-0.51766	0.698504	0.0479876
544	ENSDART00000158043_F27600	chmp6b	23.965	6157.32	1105.74	914.412	1038.42	1097.42	1016.95	984.369	1163.8	858.1	1332.4	1039.8	1121.3	888.2	0.0217702	1.0152	0.881736
545	ENSDART00000012450_F1088	dvl2	81.778	18392	2952.39	2792.79	3432.54	2936.69	2706.94	3570.64	3107.4	2620.8	4404.3	2782.5	2984.7	3221.8	0.00139013	1.00096	0.99322
546	ENSDART00000021192_F2001	kcnk6	35.069	5905.26	903.18	1009.36	1051.12	903.645	944.306	1093.64	950.6	947.2	1348.7	856.2	1041.2	986.8	-0.0127201	0.991222	0.932312
547	ENSDART00000055490_F5054	kpna2	57.563	72787.1	13251.1	10657.5	13072.5	10757.5	11177.5	13871	13946.8	10001.2	16773.3	10192.7	12324.4	12515.9	-0.0488314	0.966719	0.768216
548	ENSDART00000052097_F4584	rida	14.186	21109.4	3749.91	3137.3	3496.76	3273.15	3267.43	4184.84	3946.8	2944.1	4486.7	3101.3	3602.7	3776	0.0405365	1.0285	0.80122
549	ENSDART00000136045_F17970	mgst2	15.349	2198.64	348.502	354	406.671	420.899	240.883	427.683	366.8	332.2	521.8	398.8	265.6	385.9	-0.0701438	0.952543	0.754094
550	ENSDART00000178686_F35676	lrmp	158.49	14263.7	2370.25	2180.8	2642.89	2230.3	2080.52	2758.94	2494.7	2046.5	3391.1	2113.2	2294	2489.4	-0.0312406	0.978578	0.84812
551	ENSDART00000015780_F1423	ercc4	101.073	4813.71	848.643	695.853	885.198	782.589	705.055	896.372	893.2	653	1135.8	741.5	777.4	808.8	-0.0266175	0.981719	0.870415
552	ENSDART00000127570_F14902	pbxip1b	98.115	38823.8	6099.17	5152.29	7386.47	6817.34	5817.75	7550.78	6419.4	4835	9477.6	6459.4	6414.7	6813.1	0.122527	1.08864	0.497312
553	ENSDART00000148314_F23370	ddx31	82.044	3637.89	538.81	602.078	654.741	517.786	594.68	729.798	567.1	565	840.1	490.6	655.7	658.5	0.0271051	1.01897	0.873472
554	ENSDART00000011970_F1038	zgc:66479	69.045	62616.6	9643	10762.2	9994.92	11159.9	9592.16	11464.4	10149.3	10099.4	12824.5	10574	10576.4	10344.4	0.0808771	1.05766	0.582864
555	ENSDART00000191216_F41490	ptrh2	18.622	10274.6	1595.05	1613.78	1760.26	1650.77	1554.95	2099.74	1678.8	1514.4	2258.6	1564.1	1714.5	1894.6	0.0834574	1.05955	0.605726
556	ENSDART00000143909_F21386	tbc1d9	142.732	3698.66	715.247	491.786	700.801	526.335	482.492	781.998	752.8	461.5	899.2	498.7	532	705.6	-0.103942	0.930487	0.640227
557	ENSDART00000178023_F35596	dhx8	141.16	3529.71	578.715	854.737	360.688	352.93	412.567	970.072	609.1	802.1	462.8	334.4	454.9	875.3	-0.112328	0.925094	0.774698
558	ENSDART00000018686_F1729	rrp15	27.935	3392.13	653.679	554.764	557.009	515.464	499.996	611.213	688	520.6	714.7	488.4	551.3	551.5	-0.119565	0.920465	0.443463
559	ENSDART00000003314_F177	nusap1	49.856	2139.93	339.856	362.312	398.877	290.028	312.531	436.327	357.7	340	511.8	274.8	344.6	393.7	-0.104167	0.930342	0.569377
560	ENSDART00000181520_F36711	rps19	15.932	131403	24631.4	20429.6	24029.2	19373.4	19763.8	23176	25924.6	19171.5	30831.9	18356.2	21791.7	20911.8	-0.148794	0.902004	0.34262
561	ENSDART00000173434_F34644	dnm1l	79.524	71672.2	12996.2	10278.5	12646.5	11982.7	11082.2	12686.2	13678.5	9645.5	16226.7	11353.6	12219.3	11446.8	-0.00132933	0.999079	0.993125
562	ENSDART00000067666_F6810	tmed7	24.426	13389.1	2242.27	2191.35	2304.26	2360.85	1912.01	2378.36	2360	2056.4	2956.6	2236.9	2108.2	2146	-0.0255735	0.98243	0.864348
563	ENSDART00000127600_F14910	hdac10	74.496	23175.2	3932.24	4135.47	3676.95	3317.59	4259.62	3853.36	4138.7	3880.8	4717.9	3143.4	4696.7	3476.9	-0.0449793	0.969304	0.768745
564	ENSDART00000114289_F13125	zgc:165518	158.099	70309.9	10674.5	17266.5	9237.3	11267.5	10508.3	11355.7	11235	16203.2	11852.4	10675.9	11586.6	10246.3	-0.113525	0.924327	0.608522
565	ENSDART00000131132_F15748	scfd2	75.131	12680.9	1925.69	2369.95	2151.43	2285.08	1779.96	2168.78	2026.8	2224	2760.5	2165.1	1962.6	1956.9	-0.0515188	0.96492	0.748962
566	ENSDART00000059967_F5652	polr3c	60.511	7451.71	1259.09	1110.38	1310.26	944.278	1149.55	1678.15	1325.2	1042	1681.2	894.7	1267.5	1514.2	-0.00269183	0.998136	0.989755
567	ENSDART00000177284_F35499	rrbp1b	109.551	102032	16924.1	15307.3	19450	16588	15718.7	18043.5	17812.7	14364.6	24956.4	15717.1	17331.6	16280.7	-0.0329891	0.977393	0.829102
568	ENSDART00000063384_F6136	phb2a	33.337	115164	19969	19745.5	19136.1	15873.6	16956.6	23482.7	21017.5	18529.5	24553.6	15040.2	18696.5	21188.5	-0.0851708	0.942673	0.627001
569	ENSDART00000085009_F8748	coq6	52.965	21726.7	3564.74	3251.33	3939.12	3362.44	3372.36	4236.71	3751.9	3051.1	5054.3	3185.9	3718.4	3822.8	0.0245048	1.01713	0.877884
570	ENSDART00000002318_F75	srsf6b	41.105	39398.5	6755.6	6457.04	6452.1	6209.42	6161.48	7362.82	7110.3	6059.4	8278.7	5883.4	6793.7	6643.5	0.000421778	1.00029	0.997674
571	ENSDART00000158837_F27954	dync1h1	170.089	135067	22969.6	21603	22985.1	21892.9	22118.3	23498.3	24175.6	20272.6	29492.3	20743.4	24387.8	21202.6	-0.00113471	0.999214	0.993371
572	ENSDART00000161872_F29361	parn	75.215	26698.9	4884.35	4079.21	4893.06	4351.05	4032.07	4459.14	5140.8	3828	6278.3	4122.6	4445.8	4023.5	-0.105848	0.929258	0.478271
573	ENSDART00000158353_F27745	exosc3	26.72	7122.2	1055.77	1181.78	1354.37	878.632	1169.23	1482.43	1111.2	1109	1737.8	832.5	1289.2	1337.6	-0.0500104	0.965929	0.806353
574	ENSDART00000056034_F5125	rpap2	67.507	4399.41	688.644	624.989	718.649	737.206	759.925	869.995	724.8	586.5	922.1	698.5	837.9	785	0.218686	1.16367	0.156515
575	ENSDART00000165425_F30927	aak1a	90.282	3123.03	476.388	472.818	549.917	539.527	427.622	656.763	501.4	443.7	705.6	511.2	471.5	592.6	0.0969237	1.06949	0.595502
576	ENSDART00000185140_F38487	cox4i1	19.373	114978	19563.1	19600.2	20058.3	17817.2	16479.4	21460.3	20590.2	18393.2	25736.8	16881.7	18170.3	19363.7	-0.0958674	0.93571	0.532291
577	ENSDART00000160906_F28901	cox6b2	10.081	73483	11642	12104.4	13560.8	11163.5	10053.9	14958.4	12253.2	11359	17399.9	10577.4	11085.5	13497	-0.0622706	0.957756	0.726702
578	ENSDART00000140543_F19921	zfyve26	284.468	1152.17	193.158	190.001	191.411	186.597	160.256	230.743	203.3	178.3	245.6	176.8	176.7	208.2	-0.00862442	0.99404	0.958383
579	ENSDART00000151999_F25044	ttc27	95.202	13656.4	2760.08	1785.67	2133.89	2571.3	2255.2	2150.27	2905	1675.7	2738	2436.3	2486.6	1940.2	0.0818703	1.05839	0.657394
580	ENSDART00000163686_F30171	si:ch211-212k18.4	240.99	19148.5	2971.3	3010.71	3403.94	2949.88	2955.54	3857.12	3127.3	2825.3	4367.6	2795	3258.8	3480.3	0.0477341	1.03364	0.768308
581	ENSDART00000157309_F27275	tmem54a	27.704	1044.69	230.213	177.213	163.042	176.571	143.931	153.718	242.3	166.3	209.2	167.3	158.7	138.7	-0.255931	0.837446	0.160176
582	ENSDART00000056899_F5248	txndc12	19.048	32785.8	5483.02	5486.15	6147.44	5696.28	4328.73	5644.22	5770.9	5148.3	7887.8	5397.2	4772.9	5092.8	-0.136672	0.909615	0.404247
583	ENSDART00000137287_F18536	pebp1	20.848	11897.9	1839.14	2559.42	1142.08	1093.09	2743.67	2520.55	1935.7	2401.8	1465.4	1035.7	3025.2	2274.3	0.163919	1.12033	0.65899
584	ENSDART00000140666_F19968	plpbp	31.651	43028.4	7239.4	6206.41	7490.83	7250.48	6840.68	8000.63	7619.5	5824.2	9611.5	6869.8	7542.6	7219	0.0791917	1.05643	0.599774
585	ENSDART00000078018_F7597	ruvbl2	51.219	68063.9	10724.1	10440.8	12010.8	9975.24	9732.64	15180.2	11287.2	9797.8	15411.1	9451.5	10731.3	13697.2	0.0440326	1.03099	0.819049
586	ENSDART00000112635_F12680	CU984600.1	81.542	5877.92	1053.87	890.755	923.932	1101.22	961.9	946.244	1109.2	835.9	1185.5	1043.4	1060.6	853.8	0.0695631	1.0494	0.641097
587	ENSDART00000066198_F6545	rab9a	22.856	12517.8	1965.69	1917.59	2185.56	2098.69	1988.47	2361.84	2068.9	1799.5	2804.3	1988.5	2192.5	2131.1	0.0862396	1.0616	0.559038
588	ENSDART00000130761_F15655	map2k4a	45.497	1301.4	364.464	175.721	173.252	155.357	209.957	222.652	383.6	164.9	222.3	147.2	231.5	200.9	-0.203824	0.868246	0.474334
589	ENSDART00000160185_F28579	smpd4	93.132	5996.09	879.712	867.951	867.039	937.735	1002.89	1440.76	925.9	814.5	1112.5	888.5	1105.8	1300	0.34443	1.26965	0.0792471
590	ENSDART00000183995_F37915	aldocb	39.235	90549.5	15576.8	12734.9	15125.4	15384.4	14435.8	17292.3	16394.6	11950.6	19407.4	14576.7	15917	15602.9	0.1187	1.08576	0.446023
591	ENSDART00000054575_F4918	tmem192	30.16	5999.44	827.17	1170.38	1168.42	765.386	831.482	1236.61	870.6	1098.3	1499.2	725.2	916.8	1115.8	-0.174458	0.8861	0.43089
592	ENSDART00000056277_F5155	gigyf2	152.175	37241.6	6461.54	5952.58	6242.84	5971.53	5739.84	6873.29	6800.8	5586	8010.2	5658	6328.8	6201.8	-0.00916112	0.99367	0.949455
593	ENSDART00000022437_F2106	gpia	62.045	126864	24843.5	18855.3	20455.9	19947.8	19255.8	23505.4	26147.9	17694.1	26247	18900.5	21231.6	21209	-0.0286127	0.980363	0.861096
594	ENSDART00000058793_F5496	nenf	21.148	15854.6	2430.2	2466.07	2707.5	2750.2	2394.59	3106.05	2557.8	2314.2	3474	2605.8	2640.3	2802.6	0.111381	1.08026	0.474195
595	ENSDART00000170674_F33323	abcf2a	70.043	88353.5	16297.4	13273.2	14731.2	15223.9	13768.6	15059.1	17153.1	12455.8	18901.7	14424.6	15181.4	13587.9	-0.00456017	0.996844	0.975303
596	ENSDART00000020174_F1891	dynll2b	10.357	17914.2	3189.25	2648.18	3202.16	3014.58	2825.57	3034.45	3356.7	2485.1	4108.7	2856.3	3115.5	2738	-0.0217773	0.985018	0.882344
597	ENSDART00000159044_F28041	sec22bb	24.674	38998.8	6355.8	6323.73	6441.5	6686.57	6266.59	6924.6	6689.5	5934.3	8265.1	6335.5	6909.6	6248.1	0.0548112	1.03872	0.689216
598	ENSDART00000010944_F937	dctn5	20.171	2259.98	356.483	352.722	423.427	368.761	368.036	390.556	375.2	331	543.3	349.4	405.8	352.4	-0.00213796	0.998519	0.988273
599	ENSDART00000051776_F4548	srp19	15.84	7926.96	1439.23	1343.22	1250.8	1246.65	1169.95	1477.11	1514.8	1260.5	1604.9	1181.2	1290	1332.8	-0.0555195	0.962248	0.717218
600	ENSDART00000180384_F36168	si:ch211-189e2.3	203.122	90182.8	15252.2	13727.2	16182	14593.5	13944.7	16483.4	16053	12881.8	20763.1	13827.3	15375.5	14873	-0.00479556	0.996681	0.97417
601	ENSDART00000011936_F1033	ccdc106a	43.929	3446.56	605.033	586.52	591.925	534.356	488.478	640.25	636.8	550.4	759.5	506.3	538.6	577.7	-0.10996	0.926614	0.476811
602	ENSDART00000093583_F9737	cox19	10.967	6825.79	1003.51	937.11	1309.79	1169.61	1040.26	1365.5	1056.2	879.4	1680.6	1108.2	1147	1232.1	0.143905	1.10489	0.427681
603	ENSDART00000081326_F8232	prpf40a	97.634	41761.1	7269.24	6108.27	7330.2	6122.24	6849.93	8081.2	7650.9	5732.1	9405.4	5800.8	7552.8	7291.7	0.0194333	1.01356	0.904711
604	ENSDART00000126712_F14685	ccdc6b	50.24	1289.43	243.515	193.944	240.589	236.518	196.987	177.878	256.3	182	308.7	224.1	217.2	160.5	-0.151758	0.900153	0.376726
605	ENSDART00000088401_F9145	acot13	15.338	11540.8	1586.88	2145	1794.17	1566.13	1832.02	2616.63	1670.2	2012.9	2302.1	1483.9	2020	2361	0.099288	1.07124	0.636862
606	ENSDART00000065504_F6471	ncbp3	78.379	6409.28	1165.89	948.725	1031.02	1012.04	940.859	1310.76	1227.1	890.3	1322.9	958.9	1037.4	1182.7	0.0433841	1.03053	0.800636
607	ENSDART00000149600_F24012	tpp1	64.306	20389.1	4544.88	3267.1	3036.7	3513.79	3316.59	2710.06	4783.5	3065.9	3896.4	3329.3	3656.9	2445.3	-0.171235	0.888082	0.376578
608	ENSDART00000010997_F943	tpm3	28.827	116132	24302.8	17077.4	19303.6	19919.2	16954.7	18574.1	25578.8	16025.7	24768.5	18873.4	18694.4	16759.5	-0.117646	0.92169	0.492715
609	ENSDART00000128129_F15035	si:dkey-185e18.7	44.257	9242.61	1841.8	1082.25	1672.74	1813.62	1560.12	1272.08	1938.5	1015.6	2146.3	1718.4	1720.2	1147.8	0.0367842	1.02582	0.868501
610	ENSDART00000056381_F5172	crp2	24.932	77429.8	14319.9	15164.3	10059	16086.6	12252.8	9547.22	15071.8	14230.4	12906.7	15242	13510	8614.5	-0.0716885	0.951524	0.751174
611	ENSDART00000015940_F1437	edf1	16.065	45957	8235.6	6796.77	7955.64	7597.81	6982.26	8388.97	8668	6378.2	10207.9	7198.9	7698.7	7569.4	-0.000309525	0.999785	0.998378
612	ENSDART00000086924_F8950	ube2j2	29.175	6011.8	1023.84	895.87	898.369	1133.09	980.946	1079.68	1077.6	840.7	1152.7	1073.6	1081.6	974.2	0.180792	1.13351	0.229444
613	ENSDART00000054981_F4973	zgc:112980	81.402	2200.68	399.999	369.132	347.517	333.511	391.889	358.637	421	346.4	445.9	316	432.1	323.6	-0.0435047	0.970295	0.765157
614	ENSDART00000058555_F5457	tardbp	44.399	15140.8	2338.42	2268.61	2806.25	2632.1	2172.94	2922.52	2461.2	2128.9	3600.7	2493.9	2395.9	2637	0.0556951	1.03936	0.739673
615	ENSDART00000171795_F33839	u2af2b	54.17	20557.9	3273.15	3152.01	3715.14	2747.98	3356.22	4313.4	3445	2957.9	4766.9	2603.7	3700.6	3892	0.0178898	1.01248	0.923049
616	ENSDART00000011456_F990	tsg101b	44.287	5658.32	809.498	789.201	941.624	750.61	755.844	1611.54	852	740.6	1208.2	711.2	833.4	1454.1	0.201316	1.14975	0.466867
617	ENSDART00000016696_F1517	rhocb	21.979	42711.5	8175.17	6082.48	7291.31	7413.01	5945.17	7804.35	8604.4	5707.9	9355.5	7023.8	6555.2	7041.9	-0.0253431	0.982587	0.883707
618	ENSDART00000111410_F12365	ganab	106.824	168037	28744	25064.1	27101.9	25061.4	28321.9	33743.3	30253.2	23520.6	34774.5	23745.6	31228	30446.7	0.0982359	1.07046	0.542095
619	ENSDART00000141405_F20287	fastkd1	96.561	14278.1	2086.07	2496.12	2140.51	2320.01	2214.11	3021.26	2195.6	2342.4	2746.5	2198.2	2441.3	2726.1	0.159193	1.11666	0.355318
620	ENSDART00000141873_F20482	zc3h18	129.093	4455.11	847.313	672.622	726.52	607.285	676.849	924.522	891.8	631.2	932.2	575.4	746.3	834.2	-0.0412596	0.971806	0.82595
621	ENSDART00000164960_F30707	stx8	26.079	5314.24	903.085	852.499	894.395	866.6	882.452	915.212	950.5	800	1147.6	821.1	973	825.8	0.00783978	1.00545	0.953881
622	ENSDART00000067512_F6781	psma4	29.314	111192	20578.9	16054.3	19473.8	19375.5	17355.7	18354.2	21659.4	15065.6	24986.9	18358.2	19136.6	16561.1	-0.0199673	0.986255	0.896425
623	ENSDART00000054235_F4880	plrg1	56.784	4302.08	894.533	593.766	674.459	847.497	643.927	647.897	941.5	557.2	865.4	803	710	584.6	-0.00629692	0.995645	0.973932
624	ENSDART00000060745_F5771	uba52	14.747	45585	8541.82	7186.25	6923.84	6866.1	7423.48	8643.54	8990.3	6743.7	8884	6505.6	8185.2	7799.1	0.0172841	1.01205	0.913421
625	ENSDART00000109190_F11752	ero1a	53.152	33777.2	4448.72	6490.93	6461.14	4501.13	5433.02	6442.28	4682.3	6091.2	8290.3	4264.8	5990.5	5812.9	-0.0813306	0.945186	0.685852
626	ENSDART00000023814_F2246	prkcsh	59.605	167637	30575.3	23792.8	29375.3	27575.2	25110.6	31207.4	32180.6	22327.6	37691.5	26127.4	27687.2	28158.6	0.00535451	1.00372	0.97367
627	ENSDART00000113692_F12963	tceb3l	66.647	6056.08	1184.89	862.516	999.141	971.191	890.615	1147.73	1247.1	809.4	1282	920.2	982	1035.6	-0.0135511	0.990651	0.937268
628	ENSDART00000087652_F9052	cpne1	59.177	38306.5	6508.19	5448.64	6625.74	6463.14	5871.44	7389.3	6849.9	5113.1	8501.5	6123.8	6473.9	6667.4	0.0850506	1.06072	0.592639
629	ENSDART00000006173_F479	cldn7b	22.85	6997.84	913.916	1278.86	1181.67	1122.96	1109.01	1391.44	961.9	1200.1	1516.2	1064	1222.8	1255.5	0.109113	1.07856	0.539988
630	ENSDART00000009385_F788	yif1a	34.234	3884.58	386.982	658.662	706.491	370.661	648.19	1113.59	407.3	618.1	906.5	351.2	714.7	1004.8	0.190397	1.14108	0.604282
631	ENSDART00000054710_F4943	polr1d	12.747	5198.89	860.044	760.216	834.384	864.278	736.344	1143.63	905.2	713.4	1070.6	818.9	811.9	1031.9	0.13863	1.10086	0.451706
632	ENSDART00000166251_F31284	aip	38.324	4687	817.764	596.536	834.462	916.838	787.949	733.455	860.7	559.8	1070.7	868.7	868.8	661.8	0.126779	1.09185	0.480331
633	ENSDART00000180642_F36286	pcyox1l	45.335	16218.7	2708.68	2391.05	2740	2426.18	2453.09	3499.71	2850.9	2243.8	3515.7	2298.8	2704.8	3157.8	0.0770376	1.05485	0.666578
634	ENSDART00000066546_F6593	nif3l1	37.584	9861.71	1789.73	1526.19	1460.76	1500.8	1180.84	2403.4	1883.7	1432.2	1874.3	1422	1302	2168.6	0.0314082	1.02201	0.89607
635	ENSDART00000017172_F1561	eftud2	109.265	66641.5	11526.2	9905.62	11531.3	10897.1	10761.3	12019.9	12131.4	9295.6	14795.9	10325	11865.5	10845.6	0.0328083	1.023	0.821411
636	ENSDART00000183006_F37428	atpaf1	37.684	20506.1	2417.66	3112.8	4882.23	2680.12	4089.3	3324.05	2544.6	2921.1	6264.4	2539.4	4508.9	2999.3	-0.00409138	0.997168	0.98729
637	ENSDART00000193517_F42583	elp6	29.222	5445.22	831.256	879.779	833.059	641.058	925.26	1334.8	874.9	825.6	1068.9	607.4	1020.2	1204.4	0.126006	1.09127	0.59667
638	ENSDART00000035693_F3155	ppp4r2a	46.35	9548.38	1550.68	1341.41	1842.72	1689.19	1572.91	1551.47	1632.1	1258.8	2364.4	1600.5	1734.3	1399.9	0.0349704	1.02454	0.827067
639	ENSDART00000174320_F35091	RAB21	23.768	6237.68	1018.62	909.297	1148.08	1058.58	956.821	1146.29	1072.1	853.3	1473.1	1003	1055	1034.3	0.0422545	1.02972	0.785444
640	ENSDART00000158245_F27692	si:ch73-1a9.3	9.641	7302.45	1244.08	1039.62	1188.68	1293.41	1162.06	1374.59	1309.4	975.6	1525.2	1225.5	1281.3	1240.3	0.142122	1.10353	0.352415
641	ENSDART00000104875_F11276	trap1	81.851	85157.5	14018	14232.2	14333.5	13196.6	12195.1	17182.2	14754	13355.7	18391.3	12503.7	13446.4	15503.6	-0.0161477	0.98887	0.92169
642	ENSDART00000126427_F14620	lrpprc	163.406	166945	23182.1	29217	29066.4	24057.7	25426.9	35994.6	24399.3	27417.7	37295.2	22794.6	28035.9	32478.1	0.0538204	1.03801	0.777607
643	ENSDART00000172677_F34237	rtn4b	93.578	12184	2266.21	1823.82	2098.51	1984.81	1783.86	2226.74	2385.2	1711.5	2692.6	1880.6	1966.9	2009.2	-0.0458899	0.968692	0.770953
644	ENSDART00000055430_F5047	ndufa6	15.096	47588.6	6824.39	7898.19	7723	6233.69	6430.84	12478.5	7182.7	7411.8	9909.4	5906.4	7090.7	11259.4	0.0883604	1.06316	0.725083
645	ENSDART00000191478_F41596	hccsa.1	31.676	2206.23	387.647	346.648	493.569	350.397	293.939	334.034	408	325.3	633.3	332	324.1	301.4	-0.315655	0.803486	0.0873861
646	ENSDART00000008584_F710	gdi2	50.555	160035	28334.4	24048.4	27815.2	25788	25337	28712.4	29822.1	22567.4	35689.7	24434	27936.8	25907.3	-0.00491684	0.996598	0.973212
647	ENSDART00000180967_F36445	arhgap17b	73.837	9989.83	1639.61	1470.35	1783.26	1622.8	1602.38	1871.43	1725.7	1379.8	2288.1	1537.6	1766.8	1688.6	0.0596065	1.04218	0.692868
648	ENSDART00000159598_F28303	CU469462.1	77.928	22226.1	3972.53	3252.82	3648.89	3816.8	3417.71	4117.35	4181.1	3052.5	4681.9	3616.4	3768.4	3715.1	0.0626344	1.04437	0.682002
649	ENSDART00000082512_F8478	tmem167b	8.336	4080.53	630.021	655.039	760.267	600.425	685.919	748.86	663.1	614.7	975.5	568.9	756.3	675.7	-0.00825681	0.994293	0.957603
650	ENSDART00000130261_F15530	sun1	110.839	201.883	40.4749	30.7965	32.4214	29.5516	33.2847	35.3539	42.6	28.9	41.6	28	36.7	31.9	-0.0722598	0.951147	0.65652
651	ENSDART00000097330_F9772	dnm1b	96.54	1842.87	365.699	223.781	339.957	251.927	295.662	365.841	384.9	210	436.2	238.7	326	330.1	-0.0099751	0.99311	0.963465
652	ENSDART00000147778_F23120	usp19	165.121	4966	758.857	786.964	884.185	823.539	771.534	940.924	798.7	738.5	1134.5	780.3	850.7	849	0.0597238	1.04227	0.69198
653	ENSDART00000059376_F5584	ube4a	122.633	3743.09	658.145	563.076	566.673	667.76	570.828	716.61	692.7	528.4	727.1	632.7	629.4	646.6	0.12644	1.0916	0.420812
654	ENSDART00000127695_F14936	rpl5b	34.033	209480	42739.9	32051.8	34591.1	36262	31382.4	32453.1	44983.9	30078	44383.9	34358.1	34602.5	29282.6	-0.119873	0.920268	0.461021
655	ENSDART00000027756_F2625	arhgef39	49.447	178.058	30.6887	23.9765	36.4741	30.0793	29.0221	27.8177	32.3	22.5	46.8	28.5	32	25.1	-0.0480942	0.967213	0.784413
656	ENSDART00000114783_F13251	clip1a	174.812	186762	33167.4	27508.7	33896.8	29768.9	30021.6	32398.2	34908.8	25814.6	43493.1	28205.9	33102.1	29233	-0.0316944	0.978271	0.831716
657	ENSDART00000171214_F33574	nars2	54.894	6246.33	1034.2	932.848	1010.91	895.94	1004.71	1367.72	1088.5	875.4	1297.1	848.9	1107.8	1234.1	0.112047	1.08076	0.535921
658	ENSDART00000054243_F4883	dpf2l	45.167	6136.83	1009.31	904.715	1144.1	947.761	988.202	1142.74	1062.3	849	1468	898	1089.6	1031.1	0.0116181	1.00809	0.940797
659	ENSDART00000023806_F2244	zgc:110319	28.782	10377	1633.72	1698.92	1881.85	1585.86	1511.78	2064.82	1719.5	1594.3	2414.6	1502.6	1666.9	1863.1	-0.0257997	0.982276	0.875974
660	ENSDART00000051566_F4515	zgc:101016	18.426	4409.2	780.33	676.778	703.997	711.876	703.241	832.978	821.3	635.1	903.3	674.5	775.4	751.6	0.0551966	1.039	0.710156
661	ENSDART00000161063_F28986	heatr1	241.923	5141.15	789.356	815.522	856.518	870.188	796.384	1013.18	830.8	765.3	1099	824.5	878.1	914.2	0.116244	1.08391	0.445288
662	ENSDART00000167326_F31779	exoc6b	92.239	8262.75	1460.42	1266.07	1348.14	1376.15	1251.85	1560.12	1537.1	1188.1	1729.8	1303.9	1380.3	1407.7	0.0362154	1.02542	0.810503
663	ENSDART00000151429_F24796	rnf8	60.289	1553.47	252.921	218.56	289.065	271.769	231.451	289.703	266.2	205.1	370.9	257.5	255.2	261.4	0.0631851	1.04477	0.702295
664	ENSDART00000077694_F7531	leo1	76.397	10278.5	1793.72	1572.44	1617.33	1755.47	1704.87	1834.64	1887.9	1475.6	2075.2	1663.3	1879.8	1655.4	0.0891456	1.06374	0.528621
665	ENSDART00000104784_F11258	smim8	11.331	285.724	35.6293	56.7978	62.1151	34.0898	37.9101	59.1818	37.5	53.3	79.7	32.3	41.8	53.4	-0.238922	0.847378	0.365565
666	ENSDART00000141324_F20247	hsf1	57.953	4027.44	662.8	614.332	653.962	603.591	671.861	820.898	697.6	576.5	839.1	571.9	740.8	740.7	0.107379	1.07727	0.503455
667	ENSDART00000066307_F6560	elac1	40.857	4806.99	908.31	671.663	799.001	790.716	752.125	885.178	956	630.3	1025.2	749.2	829.3	798.7	0.0369932	1.02597	0.81972
668	ENSDART00000012600_F1106	galk2	50.025	21228.6	4093.1	2525	4734.15	4029.67	2624.41	3222.31	4308	2369.5	6074.4	3818.1	2893.7	2907.5	-0.173943	0.886417	0.487165
669	ENSDART00000111343_F12344	lmf2a	85.932	19747.5	3600.27	2806.22	3291.94	2952.73	3072.35	4024.03	3789.3	2633.4	4223.9	2797.7	3387.6	3630.9	0.0447874	1.03153	0.797331
670	ENSDART00000190838_F41293	CDCP1	94.449	9729.64	1383.65	1604.4	1729.87	1531.3	1562.66	1917.76	1456.3	1505.6	2219.6	1450.9	1723	1730.4	0.0856648	1.06118	0.596804
671	ENSDART00000143373_F21137	rbmx2	53.672	745.635	110.688	123.719	145.117	150.502	104.117	111.492	116.5	116.1	186.2	142.6	114.8	100.6	-0.0619534	0.957966	0.737081
672	ENSDART00000128684_F15148	ostf1	25.657	5135.9	846.553	707.361	939.208	836.31	828.308	978.162	891	663.8	1205.1	792.4	913.3	882.6	0.0895954	1.06407	0.582091
673	ENSDART00000025013_F2384	kptn	49.179	866.471	177.387	130.326	139.272	159.262	120.804	139.421	186.7	122.3	178.7	150.9	133.2	125.8	-0.0878011	0.940956	0.618114
674	ENSDART00000100417_F10324	lancl2	48.872	7759.17	1396.67	1074.04	1366.22	1354.31	1215.39	1352.54	1470	1007.9	1753	1283.2	1340.1	1220.4	0.0398033	1.02797	0.801265
675	ENSDART00000172130_F33994	EPB41L2	103.883	5203.65	781.185	866.459	900.474	854.04	868.213	933.277	822.2	813.1	1155.4	809.2	957.3	842.1	0.06106	1.04323	0.667591
676	ENSDART00000170972_F33458	rrm2	44.565	92275.7	17141.4	13799.6	16020.5	14218.5	15065.4	16030.2	18041.4	12949.8	20556	13472	16611.3	14464.1	-0.0474104	0.967672	0.751757
677	ENSDART00000054205_F4875	ndufb6	15.018	19608	3508.59	3095.21	3801.96	2768.88	2808.25	3625.16	3692.8	2904.6	4878.3	2623.5	3096.4	3271	-0.183551	0.880533	0.281185
678	ENSDART00000024578_F2339	npepl1	55.745	42006.7	7317.98	6377.66	6708.9	6403.93	6586.11	8612.17	7702.2	5984.9	8608.2	6067.7	7261.9	7770.8	0.0714048	1.05074	0.663913
679	ENSDART00000181188_F36550	eif5	49.078	80533.4	15045.9	11941.3	13753.6	11710.3	13720.6	14361.6	15835.9	11205.9	17647.3	11095.5	15128.5	12958.5	-0.0329329	0.977431	0.834905
680	ENSDART00000022356_F2100	ppp1r7	39.361	31008.6	6049.38	4239.48	5378.92	5803.82	4451.62	5085.42	6367	3978.4	6901.7	5499.1	4908.4	4588.6	-0.0234292	0.983891	0.895885
681	ENSDART00000097134_F9744	robo1	182.64	4451.56	388.692	809.555	780.842	524.224	707.866	1240.38	409.1	759.7	1001.9	496.7	780.5	1119.2	0.301861	1.23273	0.391302
682	ENSDART00000081643_F8294	akirin2	20.425	861.824	152.113	163.893	133.816	142.586	124.341	145.073	160.1	153.8	171.7	135.1	137.1	130.9	-0.125078	0.916955	0.415696
683	ENSDART00000053773_F4808	lsm6	9.08	21312.4	4813.76	2961.48	3339.48	3429.99	3267.34	3500.37	5066.5	2779.1	4284.9	3249.9	3602.6	3158.4	-0.0930924	0.937511	0.626696
684	ENSDART00000011163_F958	asmtl	70.785	5509.13	846.078	896.297	959.627	824.067	845.086	1137.98	890.5	841.1	1231.3	780.8	931.8	1026.8	0.0410057	1.02883	0.806845
685	ENSDART00000123634_F13963	NDUFB1	7.02	9429.51	1412.25	1541.43	1690.98	1451.72	1432.33	1900.8	1486.4	1446.5	2169.7	1375.5	1579.3	1715.1	0.0342046	1.02399	0.836211
686	ENSDART00000109858_F11938	knstrn	22.795	12544	2285.5	1802.82	2103.73	2227.45	1981.57	2142.96	2405.5	1691.8	2699.3	2110.5	2184.9	1933.6	0.0419747	1.02952	0.782136
687	ENSDART00000188608_F40179	ccdc124	25.172	36130.9	6891.76	5422.32	5952.21	6110.42	5473.74	6280.48	7253.6	5088.4	7637.3	5789.6	6035.4	5666.9	-0.0275118	0.981111	0.857604
688	ENSDART00000172069_F33962	snrpg	8.43	11207.7	1857.19	1594.39	1954.95	1828.93	1756.47	2215.77	1954.7	1496.2	2508.4	1732.9	1936.7	1999.3	0.09941	1.07134	0.536425
689	ENSDART00000170758_F33366	tcirg1b	93.464	12793	1739.66	2478.11	2390.92	2033.89	1958.72	2191.72	1831	2325.5	3067.8	1927.1	2159.7	1977.6	-0.0798001	0.946189	0.643695
690	ENSDART00000082952_F8516	rcc1l	48.598	5676.9	901.184	934.659	933.285	877.048	924.444	1106.28	948.5	877.1	1197.5	831	1019.3	998.2	0.0634351	1.04495	0.671452
691	ENSDART00000145172_F21949	eif4g3b	187.035	51098.2	8687.85	7573.92	8327.39	8940.83	8342.94	9225.27	9144	7107.5	10684.9	8471.4	9199	8324	0.10955	1.07889	0.445427
692	ENSDART00000153964_F25905	CR391986.1	34.097	1092.7	202.375	167.836	179.643	181.953	161.073	199.822	213	157.5	230.5	172.4	177.6	180.3	-0.0197391	0.986411	0.897982
693	ENSDART00000003040_F150	itln3	34.642	6466.02	929.213	1667.06	1245.81	947.339	1006.98	669.619	978	1564.4	1598.5	897.6	1110.3	604.2	-0.531693	0.691743	0.0423781
694	ENSDART00000008959_F741	nelfcd	65.301	11431.9	2140.7	1719.7	1994.15	2001.49	1706.32	1869.55	2253.1	1613.8	2558.7	1896.4	1881.4	1686.9	-0.0671253	0.954538	0.660892
695	ENSDART00000008287_F683	pgam1a	28.894	103919	20438.5	14481.8	18518.7	17463	15795.6	17221.8	21511.6	13590	23761.4	16546.1	17416.4	15539.3	-0.0688191	0.953418	0.679714
696	ENSDART00000184315_F38074	gsr	46.039	1783.32	288.36	310.31	311.744	254.355	261.017	357.529	303.5	291.2	400	241	287.8	322.6	-0.0776323	0.947612	0.647383
697	ENSDART00000019003_F1755	psmd10	24.402	19645.7	3462.7	2179.84	3086.19	3192.31	2598.56	5126.1	3644.5	2045.6	3959.9	3024.7	2865.2	4625.3	0.28941	1.22214	0.281907
698	ENSDART00000110270_F12049	pwp2h	104.345	21761.2	3730.82	3088.07	3829.23	3341.65	3519.56	4251.89	3926.7	2897.9	4913.3	3166.2	3880.7	3836.5	0.0602688	1.04266	0.710936
699	ENSDART00000143966_F21419	si:ch211-173p18.3	151.555	13436.6	2312.58	2106.95	2552.8	1890.14	1973.41	2600.67	2434	1977.2	3275.5	1790.9	2175.9	2346.6	-0.119557	0.92047	0.487068
700	ENSDART00000180339_F36144	zgc:158619	61.9	3412.27	844.082	500.843	460.914	809.608	534.822	261.996	888.4	470	591.4	767.1	589.7	236.4	-0.260138	0.835008	0.491189
701	ENSDART00000172320_F34088	mtpn	12.741	30705.3	4875.42	4318.44	6174.25	5125.19	4647.7	5564.31	5131.4	4052.5	7922.2	4856.1	5124.6	5020.7	0.00934137	1.0065	0.956584
702	ENSDART00000005845_F438	mtmr6	73.779	9760.91	1869.73	1389.79	1801.18	1764.12	1233.89	1702.2	1967.9	1304.2	2311.1	1671.5	1360.5	1535.9	-0.112358	0.925075	0.557622
703	ENSDART00000114000_F13049	zgc:101663	52.221	11590.2	2189.45	2240.37	2148.54	1964.02	1301.28	1746.53	2304.4	2102.4	2756.8	1860.9	1434.8	1575.9	-0.413144	0.750985	0.0353428
704	ENSDART00000127297_F14841	ddx42	99.641	14410.6	2465.17	2223.96	2372.3	2605.08	2237.33	2506.8	2594.6	2087	3043.9	2468.3	2466.9	2261.9	0.0559507	1.03954	0.696393
705	ENSDART00000188288_F40028	nfkb2	98.717	11719.7	2210.35	1687.31	1926.35	1888.24	1830.2	2177.2	2326.4	1583.4	2471.7	1789.1	2018	1964.5	0.0222192	1.01552	0.889187
706	ENSDART00000161928_F29386	opa1	118.501	98717.7	17155.9	15077.7	17248.3	15897.8	15483.6	17854.4	18056.6	14149.2	22131.3	15063.1	17072.4	16110.1	-0.00724036	0.994994	0.960274
707	ENSDART00000159630_F28321	CU929391.3	52.536	6479.59	1290.64	892.567	1099.21	1075.26	977.409	1144.51	1358.4	837.6	1410.4	1018.8	1077.7	1032.7	-0.0247115	0.983017	0.885179
708	ENSDART00000105858_F11448	xrcc6	68.613	62695.5	11964	8479.71	10741.5	10787.6	9432.63	11290	12592.2	7957.5	13782.5	10221.2	10400.5	10187	0.0253851	1.01775	0.881639
709	ENSDART00000161261_F29095	lmbrd2a	80.213	4386.01	709.926	667.827	737.431	782.695	647.283	840.847	747.2	626.7	946.2	741.6	713.7	758.7	0.0950126	1.06807	0.541085
710	ENSDART00000100321_F10309	timm10	9.949	5920.78	798.477	983.998	1075.99	995.466	875.016	1191.84	840.4	923.4	1380.6	943.2	964.8	1075.4	0.0987678	1.07086	0.579117
711	ENSDART00000144309_F21574	srsf3b	19.443	12436.6	1723.7	1894.57	2206.06	1487.18	1950.56	3174.54	1814.2	1777.9	2830.6	1409.1	2150.7	2864.4	0.118054	1.08527	0.641652
712	ENSDART00000176012_F35345	igf2bp1	65.549	1081.34	192.968	164.213	182.604	192.824	154.452	194.28	203.1	154.1	234.3	182.7	170.3	175.3	-2.30886e-05	0.999984	0.999882
713	ENSDART00000062569_F6000	acad8	45.198	49281.9	7689.28	8340.32	8416.79	7998.34	7620.83	9216.29	8093	7826.7	10799.6	7578.4	8402.8	8315.9	0.019205	1.0134	0.895405
714	ENSDART00000016248_F1470	pa2g4b	43.448	104073	19225.2	16350.6	16760.1	16917.2	16567.7	18252.6	20234.6	15343.7	21504.9	16029	18267.7	16469.4	-0.014135	0.99025	0.921856
715	ENSDART00000170333_F33162	cox20	12.271	12837.1	1849.02	2212.88	2420.23	2366.24	1913.1	2075.69	1946.1	2076.6	3105.4	2242	2109.4	1872.9	-0.0252439	0.982654	0.876578
716	ENSDART00000060978_F5804	wdr83	34.817	3682.44	629.546	550.502	646.948	624.066	589.692	641.69	662.6	516.6	830.1	591.3	650.2	579	0.0249433	1.01744	0.861815
717	ENSDART00000124963_F14277	pkig	7.951	3863.61	803.893	481.023	765.021	633.987	550.966	628.724	846.1	451.4	981.6	600.7	607.5	567.3	-0.143255	0.905474	0.490473
718	ENSDART00000003694_F217	cand1	136.097	174937	30564.2	25590.8	31395.1	27839.8	27361.2	32185.6	32168.9	24014.8	40283.1	26378.1	30168.7	29041.2	-0.000769018	0.999467	0.996004
719	ENSDART00000080465_F8084	hells	98.16	58430.5	8180.21	8794.28	11500.4	9074.23	8545.1	12336.3	8609.7	8252.7	14756.2	8597.8	9421.9	11131.1	0.0697984	1.04957	0.72048
720	ENSDART00000020576_F1935	cdc25b	63.597	10478.1	1662.04	1649.37	1713.89	1544.6	1696.79	2211.45	1749.3	1547.8	2199.1	1463.5	1870.9	1995.4	0.100962	1.07249	0.547892
721	ENSDART00000128062_F15022	arfrp1	22.544	4033.22	647.694	618.701	740.549	667.549	631.593	727.138	681.7	580.6	950.2	632.5	696.4	656.1	0.0156495	1.01091	0.915516
722	ENSDART00000077819_F7555	ftr61	62.955	4656.94	1035.72	718.231	467.461	850.98	690.725	893.823	1090.1	674	599.8	806.3	761.6	806.5	0.198457	1.14747	0.451833
723	ENSDART00000165261_F30852	pithd1	11.309	23050.1	4193.81	3185.9	3924.39	3714.95	3542.51	4488.51	4414	2989.7	5035.4	3519.9	3906	4050	0.0573061	1.04052	0.733011
724	ENSDART00000055510_F5060	romo1	8.375	3175.64	565.224	599.52	537.603	458.472	441.952	572.867	594.9	562.6	689.8	434.4	487.3	516.9	-0.216751	0.860501	0.183343
725	ENSDART00000045659_F3987	tcp11l1	56.315	11730.8	2290.63	1598.54	1971.63	1614.15	1819.87	2435.99	2410.9	1500.1	2529.8	1529.4	2006.6	2198	-0.00425992	0.997052	0.982925
726	ENSDART00000125969_F14522	ube2ka	19.739	1810.43	340.236	206.518	350.868	322.323	278.612	311.868	358.1	193.8	450.2	305.4	307.2	281.4	0.0613224	1.04342	0.771404
727	ENSDART00000186387_F39101	tcea1	34.811	7254.99	1368.36	1147.89	1206.45	1145.65	1066.47	1320.18	1440.2	1077.2	1548	1085.5	1175.9	1191.2	-0.0774854	0.947708	0.615465
728	ENSDART00000164039_F30319	ptmab	11.774	9505.83	2009.68	1362.93	1550.85	1648.77	1448.29	1485.31	2115.2	1279	1989.9	1562.2	1596.9	1340.2	-0.086747	0.941644	0.619743
729	ENSDART00000040680_F3544	rngtt	68.1	11918.4	2284.46	1919.08	1675.31	1947.55	1611.09	2480.87	2404.4	1800.9	2149.6	1845.3	1776.4	2238.5	0.0279483	1.01956	0.885761
730	ENSDART00000163382_F30031	lpcat1	58.689	6888.23	1108.59	1237.51	944.508	1038.32	1141.93	1417.37	1166.8	1161.3	1211.9	983.8	1259.1	1278.9	0.125043	1.09054	0.477432
731	ENSDART00000024296_F2306	egln1b	40.591	2542.98	422.041	374.247	460.602	394.091	419.097	472.9	444.2	351.2	591	373.4	462.1	426.7	0.0341508	1.02395	0.82337
732	ENSDART00000083079_F8531	acaca	269.217	61867.8	11319	8904.04	11034.9	10303.1	9324.88	10981.9	11913.3	8355.7	14158.9	9762.1	10281.7	9909	-0.0253325	0.982594	0.871952
733	ENSDART00000184668_F38251	arpc4	19.665	33787.8	6399.41	5032.41	5399.96	5695.85	5364.46	5895.68	6735.4	4722.5	6928.7	5396.8	5914.9	5319.7	0.0169559	1.01182	0.910638
734	ENSDART00000004031_F257	hacl1	61.534	5147.93	900.804	907.379	784.661	889.502	725.098	940.481	948.1	851.5	1006.8	842.8	799.5	848.6	-0.0268047	0.981592	0.865556
735	ENSDART00000188417_F40088	AL929192.2	15.757	3424.69	675.342	618.488	580.624	586.388	446.396	517.453	710.8	580.4	745	555.6	492.2	466.9	-0.280121	0.823522	0.0969633
736	ENSDART00000081969_F8368	rad23ab	43.868	515.354	74.109	89.4059	83.0799	66.1744	65.9345	136.65	78	83.9	106.6	62.7	72.7	123.3	0.0384017	1.02698	0.884505
737	ENSDART00000168579_F32335	CABZ01066725.1	58.595	3478.96	553.632	524.927	557.711	697.945	501.175	643.574	582.7	492.6	715.6	661.3	552.6	580.7	0.157991	1.11573	0.343238
738	ENSDART00000086661_F8922	dpagt1	45.964	4444.55	793.251	726.649	743.978	648.34	658.348	873.985	834.9	681.9	954.6	614.3	725.9	788.6	-0.0670294	0.954602	0.681228
739	ENSDART00000102994_F10864	rbbp6	197.975	13173	2258.14	2130.82	2055.33	2233.25	2094.85	2400.63	2376.7	1999.6	2637.2	2116	2309.8	2166.1	0.0611643	1.04331	0.665469
740	ENSDART00000080829_F8140	hspa14	54.236	48925.7	8451.85	6580.66	9083.61	8346.1	7540.48	8923.04	8895.6	6175.4	11655.2	7907.9	8314.2	8051.3	0.0508438	1.03587	0.761501
741	ENSDART00000104420_F11169	samm50	52.028	22506.3	3214.43	3648.38	4712.33	3259.43	3234.6	4437.08	3383.2	3423.7	6046.4	3088.3	3566.5	4003.6	-0.0801459	0.945962	0.680912
742	ENSDART00000159281_F28150	asrgl1	32.907	14295.8	2598.66	1922.39	2528.95	2412.89	1908.75	2924.18	2735.1	1804	3244.9	2286.2	2104.6	2638.5	0.0307375	1.02153	0.875579
743	ENSDART00000133305_F16739	os9	79.789	30948.4	5840.26	5525.58	5002.48	5598.02	4352.59	4629.48	6146.9	5185.3	6418.7	5304.1	4799.2	4177.2	-0.172389	0.887372	0.284109
744	ENSDART00000162150_F29473	lsg1	72.924	12925.1	2349.73	1923.24	2250.17	2156.21	1979.03	2266.75	2473.1	1804.8	2887.2	2043	2182.1	2045.3	-0.0240493	0.983468	0.872214
745	ENSDART00000012581_F1103	pfas	142.39	86878.2	15824.2	11525.9	16238.6	14420.4	13034.5	15834.6	16655	10816.1	20835.8	13663.3	14372	14287.6	0.00236466	1.00164	0.989244
746	ENSDART00000164770_F30638	reep5	21.393	38041.8	6770.62	5686.06	6412.5	7119.5	5645.16	6407.93	7126.1	5335.9	8227.9	6745.7	6224.4	5781.9	0.0203473	1.0142	0.895365
747	ENSDART00000006899_F549	igbp1	40.59	71931.7	13450.8	9889.21	12253.2	13036	10937.9	12364.6	14157	9280.2	15722.1	12351.6	12060.2	11156.6	0.0377586	1.02652	0.81895
748	ENSDART00000076342_F7323	rnf40	115.948	945.645	160.379	142.687	158.6	149.341	157.535	177.102	168.8	133.9	203.5	141.5	173.7	159.8	0.0663771	1.04708	0.650083
749	ENSDART00000074609_F7035	suclg1	34.152	56399.8	9328.14	9184.4	9554.34	7832.96	8173.7	12326.2	9817.9	8618.8	12259.2	7421.7	9012.4	11122	-0.0175751	0.987892	0.925788
750	ENSDART00000061520_F5868	brk1	9.951	4338.91	666.411	636.497	774.139	487.073	651.999	1122.79	701.4	597.3	993.3	461.5	718.9	1013.1	0.0396225	1.02784	0.882044
751	ENSDART00000182027_F36959	ipo4	122.327	51236.1	8615.84	7996.76	9098.81	7503.78	8112.58	9908.3	9068.2	7504.3	11674.7	7109.8	8945	8940.3	-0.0185566	0.98722	0.906294
752	ENSDART00000043312_F3791	srsf5a	29.552	2553.25	498.05	395.879	437.611	404.857	355.702	461.153	524.2	371.5	561.5	383.6	392.2	416.1	-0.125893	0.916437	0.444587
753	ENSDART00000058958_F5519	atp13a1	132.103	47582.6	7549.71	7348.76	7834.45	7449	7509.46	9891.23	7946.1	6896.2	10052.4	7057.9	8280	8924.9	0.116051	1.08376	0.473044
754	ENSDART00000180173_F36054	gapvd1	164.044	90401.7	15518.3	13026.5	16731.7	14266	14298.4	16560.7	16333.1	12224.3	21468.5	13517	15765.6	14942.8	-0.000600837	0.999584	0.996941
755	ENSDART00000051185_F4462	srsf7a	29.613	20779.2	3197.04	3198.47	3588.8	3146.71	3339.81	4308.41	3364.9	3001.5	4604.8	2981.5	3682.5	3887.5	0.101048	1.07255	0.541972
756	ENSDART00000170428_F33210	rnf126	34.038	4613.61	844.177	707.575	766.112	788.394	684.014	823.336	888.5	664	983	747	754.2	742.9	-0.0145197	0.989986	0.923276
757	ENSDART00000062745_F6035	riok3	57.92	701.903	108.788	95.2668	121.191	138.892	107.654	130.111	114.5	89.4	155.5	131.6	118.7	117.4	0.210422	1.15703	0.216911
758	ENSDART00000039466_F3426	rnf25	56.852	3457.5	593.917	478.998	556.308	626.915	597.129	604.231	625.1	449.5	713.8	594	658.4	545.2	0.17175	1.12642	0.256649
759	ENSDART00000062957_F6072	paip1	46.635	11346.7	1988.02	1517.66	2182.91	1665.23	1617.07	2375.81	2092.4	1424.2	2800.9	1577.8	1783	2143.7	-0.013971	0.990363	0.944828
760	ENSDART00000155440_F26531	eif3ba	79.597	96965.4	16834.8	14878.6	17308.8	16782.9	14752.1	16408.3	17718.7	13962.3	22208.9	15901.7	16265.8	14805.3	-0.0312823	0.97855	0.829442
761	ENSDART00000052348_F4620	exosc6	29.438	21192.9	3507.64	3108	3820.58	3347.56	3246.57	4162.56	3691.8	2916.6	4902.2	3171.8	3579.7	3755.9	0.0397406	1.02793	0.805828
762	ENSDART00000127623_F14918	cul1a	89.971	74046.3	13404.5	10230.1	12827.2	12293.3	11401.6	13889.5	14108.3	9600.1	16458.6	11647.9	12571.5	12532.6	0.0487897	1.0344	0.765211
763	ENSDART00000134121_F17095	pex14	45.428	9197.23	1058.62	1030.35	1347.59	1825.65	1726	2209.01	1114.2	966.9	1729.1	1729.8	1903.1	1993.2	0.747846	1.67928	0.00100696
764	ENSDART00000003465_F191	gipc2	35.989	503.335	78.5745	75.3396	99.992	73.7734	77.9061	97.7497	82.7	70.7	128.3	69.9	85.9	88.2	-0.0251179	0.98274	0.886037
765	ENSDART00000109883_F11943	actc1c	41.949	39233.6	7317.41	5540.82	6740.38	7074.96	5621.3	6938.68	7701.6	5199.6	8648.6	6703.5	6198.1	6260.8	0.00467532	1.00325	0.977781
766	ENSDART00000162286_F29542	elp5	32.69	1406.97	238.954	228.257	219	200.317	230.181	290.257	251.5	214.2	281	189.8	253.8	261.9	0.0546883	1.03863	0.745634
767	ENSDART00000078053_F7607	tbcb	27.468	46800	8357.21	7003.5	8177.91	7638.13	7438.99	8184.27	8796	6572.2	10493.1	7237.1	8202.3	7384.7	-0.0138832	0.990423	0.924011
768	ENSDART00000042867_F3746	dedd	44.861	1983.17	335.581	301.252	316.109	328.867	296.841	404.52	353.2	282.7	405.6	311.6	327.3	365	0.101785	1.0731	0.529447
769	ENSDART00000160183_F28578	ppa2	38.408	17757.3	3062.03	2440.49	2945.44	2879.06	3039.88	3390.43	3222.8	2290.2	3779.3	2727.9	3351.8	3059.2	0.143646	1.10469	0.36346
770	ENSDART00000100706_F10381	ndufaf2	18.489	17534.4	2794.38	2737.06	3267.24	2873.36	2433.14	3429.22	2941.1	2568.5	4192.2	2722.5	2682.8	3094.2	-0.0199292	0.986281	0.906513
771	ENSDART00000136184_F18035	tjp2b	132.12	3069.58	558.193	462.481	480.476	603.907	462.811	501.715	587.5	434	616.5	572.2	510.3	452.7	0.0589998	1.04174	0.714744
772	ENSDART00000177963_F35587	si:dkey-32e23.4	75.232	6033.36	795.436	994.227	1178.55	930.347	883.45	1251.35	837.2	933	1512.2	881.5	974.1	1129.1	0.0473564	1.03337	0.810025
773	ENSDART00000060246_F5700	dnajc3a	57.487	82072	15149.2	12296.8	14240.6	12755.5	13290.7	14339.2	15944.6	11539.5	18272.2	12085.8	14654.4	12938.3	-0.0420134	0.971298	0.777896
774	ENSDART00000087247_F9007	glg1a	131.614	121866	21406.4	20180.7	19708	22675.9	18423.2	19471.6	22530.3	18937.9	25287.4	21485.3	20313.6	17569.3	-0.0219151	0.984924	0.881644
775	ENSDART00000154505_F26142	itpr2	229.276	3863.23	653.394	563.396	693.475	641.902	594.227	716.831	687.7	528.7	889.8	608.2	655.2	646.8	0.0330183	1.02315	0.829987
776	ENSDART00000182280_F37071	elp1	147.084	643.079	117.624	103.366	95.6276	112.296	92.1451	122.021	123.8	97	122.7	106.4	101.6	110.1	0.0396579	1.02787	0.808845
777	ENSDART00000012717_F1120	ehd1b	59.969	65937.1	11202	9774.76	11179.9	10643.6	10004.5	13132.4	11790.1	9172.8	14344.9	10084.8	11031.1	11849.4	0.0639963	1.04536	0.688649
778	ENSDART00000113774_F12988	si:ch211-188c16.1	84.187	29994.7	5141.74	4866.28	5252.27	4617.22	4355.49	5761.69	5411.7	4566.6	6739.2	4374.8	4802.4	5198.8	-0.0605548	0.958895	0.699547
779	ENSDART00000073746_F6906	si:ch73-109d9.2	56.587	2036.54	364.369	284.522	414.776	280.001	351.076	341.792	383.5	267	532.2	265.3	387.1	308.4	-0.118646	0.921052	0.514712
780	ENSDART00000126533_F14641	clcn7	85.524	1921.11	362.659	297.735	324.37	362.746	278.249	295.355	381.7	279.4	416.2	343.7	306.8	266.5	-0.0775001	0.947698	0.633134
781	ENSDART00000027718_F2623	fxr2	74.821	50756.9	8091.85	7778.42	8644.05	8840.14	8331.69	9070.78	8516.7	7299.4	11091.2	8376	9186.6	8184.6	0.0987507	1.07085	0.481737
782	ENSDART00000134564_F17297	srsf5b	32.247	5972.45	1026.5	969.185	1013.17	957.26	920	1086.33	1080.4	909.5	1300	907	1014.4	980.2	-0.0251032	0.98275	0.860102
783	ENSDART00000058007_F5382	samm50l	52.185	45106.7	6357.6	7628.06	8307.44	6144.3	6862.63	9806.67	6691.4	7158.3	10659.3	5821.7	7566.8	8848.6	0.0125236	1.00872	0.949998
784	ENSDART00000188574_F40160	cbx1a	24.019	22068.9	4117.51	3096.49	4109.1	3387.56	3470.5	3887.71	4333.7	2905.8	5272.4	3209.7	3826.6	3507.9	-0.0656405	0.955521	0.690416
785	ENSDART00000040292_F3505	cpsf3	78.287	27510.1	4148.68	4154.02	5026.49	4029.88	4045.13	6105.92	4366.5	3898.2	6449.5	3818.3	4460.2	5509.4	0.0668084	1.0474	0.730213
786	ENSDART00000057823_F5363	pa2g4a	43.296	162966	31267.1	24028.4	27315.4	26517.4	25685.7	28151.7	32908.7	22548.7	35048.4	25125.1	28321.3	25401.4	-0.0326577	0.977618	0.830994
787	ENSDART00000040409_F3518	ppa1b	32.647	108919	22089	15280.4	17754.4	17925.1	16719.8	19150.2	23248.8	14339.4	22780.7	16984	18435.4	17279.3	-0.0207631	0.985711	0.902683
788	ENSDART00000179704_F35821	ano10a	76.377	16786.5	2567.5	2595.22	2705.4	2932.68	2657.24	3328.48	2702.3	2435.4	3471.3	2778.7	2929.9	3003.3	0.174984	1.12895	0.250412
789	ENSDART00000080510_F8089	ndufb4	15.339	23668.6	3815.09	3722.33	4004.12	3553.68	3397.85	5175.53	4015.4	3493.1	5137.7	3367.1	3746.5	4669.9	0.0454104	1.03198	0.803652
790	ENSDART00000091616_F9522	sdhaf2	18.464	2762.88	436.388	511.819	532.771	409.289	449.026	423.582	459.3	480.3	683.6	387.8	495.1	382.2	-0.204067	0.8681	0.184567
791	ENSDART00000182050_F36971	mat2b	37.798	3954.13	640.283	587.159	683.422	670.504	617.807	754.956	673.9	551	876.9	635.3	681.2	681.2	0.0945199	1.06771	0.531431
792	ENSDART00000115307_F13397	si:ch211-203d1.3	68.806	5257.79	912.966	747.535	920.659	950.822	813.253	912.552	960.9	701.5	1181.3	900.9	896.7	823.4	0.0558056	1.03944	0.717474
793	ENSDART00000048144_F4198	rbbp4	47.522	70621	11756.2	10086	13067.2	10407.3	10859.1	14445.2	12373.4	9464.9	16766.6	9860.9	11973.3	13034	0.0251215	1.01757	0.887606
794	ENSDART00000131324_F15829	pygo2	56.246	2298.64	402.469	407.388	326.864	425.965	340.193	395.765	423.6	382.3	419.4	403.6	375.1	357.1	0.0325862	1.02284	0.839624
795	ENSDART00000002922_F134	atm	348.589	10340.7	1712.39	1453.3	1948.01	1610.03	1511.6	2105.39	1802.3	1363.8	2499.5	1525.5	1666.7	1899.7	0.0266337	1.01863	0.882829
796	ENSDART00000125211_F14336	CABZ01044053.1	86.637	15695.4	3190.11	2363.02	2556.69	2570.99	2361.85	2652.76	3357.6	2217.5	3280.5	2436	2604.2	2393.6	-0.08626	0.941962	0.593137
797	ENSDART00000188826_F40285	yeats2	149.515	5862.62	960.947	845.573	1041.54	867.55	920.816	1226.19	1011.4	793.5	1336.4	822	1015.3	1106.4	0.0703152	1.04995	0.688835
798	ENSDART00000113259_F12845	si:dkey-85a20.4	177.724	890.94	182.137	124.998	168.498	157.046	129.148	129.114	191.7	117.3	216.2	148.8	142.4	116.5	-0.183601	0.880503	0.320884
799	ENSDART00000016502_F1497	dlat	69.163	66377.1	12680	10797.9	12488	9637.61	8989.22	11784.4	13345.8	10132.9	16023.4	9131.6	9911.6	10633.1	-0.247986	0.842071	0.142619
800	ENSDART00000190236_F40995	spc25	27.435	7093.87	1199.81	1135.42	1115.66	1397.89	1082.07	1163.02	1262.8	1065.5	1431.5	1324.5	1193.1	1049.4	0.0703356	1.04996	0.645881
801	ENSDART00000113031_F12780	wasf2	52.765	3782.49	641.898	586.626	682.72	594.409	566.656	710.182	675.6	550.5	876	563.2	624.8	640.8	-0.0346543	0.976266	0.821349
802	ENSDART00000055859_F5107	pold1	124.928	141366	26009	19609.9	25605.5	21688.5	21288.9	27164.1	27374.6	18402.3	32854.5	20549.8	23473.3	24510.3	-0.0194393	0.986616	0.910843
803	ENSDART00000169847_F32953	wdr47b	95.597	3819.69	724.178	562.437	609.304	662.694	549.787	711.29	762.2	527.8	781.8	627.9	606.2	641.8	0.0208186	1.01453	0.900201
804	ENSDART00000054848_F4961	pmm2	28.394	38606.4	6418.79	5104.13	7605.08	5803.4	5807.14	7867.86	6755.8	4789.8	9758.1	5498.7	6403	7099.2	0.0299222	1.02096	0.877705
805	ENSDART00000077251_F7462	kifc3	88.142	3895.14	673.917	537.075	669.939	804.014	553.324	656.874	709.3	504	859.6	761.8	610.1	592.7	0.0897462	1.06418	0.620219
806	ENSDART00000055878_F5111	rcl1	40.292	5627.09	895.294	842.376	948.56	945.228	867.851	1127.78	942.3	790.5	1217.1	895.6	956.9	1017.6	0.123652	1.08949	0.430882
807	ENSDART00000101449_F10541	ckmt2a	46.866	407.267	33.159	72.2493	51.282	99.1033	70.0158	81.4581	34.9	67.8	65.8	93.9	77.2	73.5	0.733945	1.66318	0.016397
808	ENSDART00000057257_F5286	pitpnaa	31.853	129683	24155.1	19273	23043.2	23041.3	19295.1	20875.8	25423.3	18086.1	29566.8	21831.5	21275	18836.3	-0.0696536	0.952867	0.655186
809	ENSDART00000185606_F38707	WDR1	66.797	130001	24616.1	17649.3	25410.1	22171.1	18584.9	21569.1	25908.5	16562.4	32603.7	21007	20491.9	19461.9	-0.104278	0.930271	0.562319
810	ENSDART00000012855_F1134	sart1	88.813	12304.3	1958.28	1835.75	2091.1	2258.06	1941.58	2219.54	2061.1	1722.7	2683.1	2139.5	2140.8	2002.7	0.124116	1.08984	0.400107
811	ENSDART00000187597_F39681	ntmt1	27.596	8761.74	1798	1065.41	1818.25	1715.15	1126.87	1238.05	1892.4	999.8	2333	1625.1	1242.5	1117.1	-0.180539	0.882373	0.458487
812	ENSDART00000014649_F1312	ugt2a5	60.367	7343.15	1466.6	1128.18	1166.86	728.341	1225.46	1627.72	1543.6	1058.7	1497.2	690.1	1351.2	1468.7	-0.136746	0.909568	0.608312
813	ENSDART00000089025_F9215	lap3	55.333	36223.6	5700.5	6102.19	6286.95	5466.83	5437.1	7230.04	5999.8	5726.4	8066.8	5179.8	5995	6523.7	-0.00840965	0.994188	0.958447
814	ENSDART00000035940_F3178	ndufaf1	35.332	4792.04	691.779	820.318	847.087	673.881	748.225	1010.75	728.1	769.8	1086.9	638.5	825	912	0.0281036	1.01967	0.878286
815	ENSDART00000034011_F3046	fmo5	63.777	44245.1	7080.64	7204.37	8228.73	6612.69	6487.98	8630.68	7452.4	6760.7	10558.3	6265.5	7153.7	7787.5	-0.0603134	0.959056	0.714122
816	ENSDART00000124799_F14236	si:ch211-103b1.2	80.56	32147.1	5747.15	4556.72	5497.61	5478.02	5023.45	5844.15	6048.9	4276.1	7054	5190.4	5538.9	5273.2	0.0532259	1.03758	0.73066
817	ENSDART00000060251_F5701	wdr18	47.125	29842.7	5169.29	3974.67	5365.2	5007.09	4738.31	5588.14	5440.7	3729.9	6884.1	4744.2	5224.5	5042.2	0.0887592	1.06346	0.594232
818	ENSDART00000110697_F12168	dnajc10	90.488	20272.2	3229.54	3397.32	3806.17	3364.13	2936.67	3538.39	3399.1	3188.1	4883.7	3187.5	3238	3192.7	-0.0855184	0.942446	0.571535
819	ENSDART00000138386_F19021	gtf2e1	50.232	3665.27	575.295	588.544	717.246	559.369	594.318	630.497	605.5	552.3	920.3	530	655.3	568.9	-0.0707988	0.952111	0.642568
820	ENSDART00000158277_F27707	cox18	36.385	4680.62	650.924	770.233	823.473	625.227	776.522	1034.24	685.1	722.8	1056.6	592.4	856.2	933.2	0.0941337	1.06742	0.639255
821	ENSDART00000171371_F33655	map3k4	175.333	4489.99	835.626	672.622	751.772	719.37	637.941	872.655	879.5	631.2	964.6	681.6	703.4	787.4	-0.0257935	0.98228	0.877999
822	ENSDART00000098319_F9917	gkap1	41.935	30923.3	5418.41	4008.56	6039.27	4517.91	4452.08	6487.06	5702.9	3761.7	7749	4280.7	4908.9	5853.3	-0.00254338	0.998239	0.990247
823	ENSDART00000132378_F16315	itsn1	193.913	16917.7	2822.03	2649.67	2938.89	2679.27	2710.93	3116.91	2970.2	2486.5	3770.9	2538.6	2989.1	2812.4	0.0143082	1.00997	0.920687
824	ENSDART00000129967_F15472	sh3gl1a	41.083	43663	8148.47	7196.27	7094.83	7602.56	6429.75	7191.14	8576.3	6753.1	9103.4	7203.4	7089.5	6488.6	-0.0810259	0.945385	0.583905
825	ENSDART00000162030_F29428	epn1	67.107	3295.96	522.848	502.016	528.874	455.622	502.717	783.882	550.3	471.1	678.6	431.7	554.3	707.3	0.123723	1.08954	0.547494
826	ENSDART00000047020_F4106	casp9	48.434	5392.85	875.816	797.939	971.24	951.244	895.694	900.916	921.8	748.8	1246.2	901.3	987.6	812.9	0.0591593	1.04186	0.683697
827	ENSDART00000016096_F1450	dnajc11a	63.408	39279.9	5910.67	6390.12	7552.71	5636.43	5845.05	7944.88	6221	5996.6	9690.9	5340.5	6444.8	7168.7	-0.0413787	0.971726	0.818049
828	ENSDART00000055393_F5039	med25	75.399	2610.54	407.599	388.314	478.372	426.598	396.968	512.687	429	364.4	613.8	404.2	437.7	462.6	0.0658239	1.04668	0.684992
829	ENSDART00000086156_F8871	dlgap4a	30.394	22429.8	3889.2	3200.18	3762.44	3569.51	3578.88	4429.55	4093.4	3003.1	4827.6	3382.1	3946.1	3996.8	0.0910326	1.06513	0.569847
830	ENSDART00000129554_F15366	bmi1a	36.747	4096.43	615.39	692.23	691.995	502.482	634.676	959.654	647.7	649.6	887.9	476.1	699.8	865.9	0.0180323	1.01258	0.93528
831	ENSDART00000008115_F666	hsd3b2	41.919	5175.39	877.146	812.645	861.817	999.687	787.677	836.414	923.2	762.6	1105.8	947.2	868.5	754.7	0.0334912	1.02349	0.824108
832	ENSDART00000030211_F2797	gmfb	16.861	29023.4	7061.26	3200.18	2576.26	6664.94	4842.06	4678.69	7432	3003.1	3305.6	6315	5338.9	4221.6	0.458321	1.37394	0.181758
833	ENSDART00000113534_F12924	mrpl17	19.088	6267.88	945.555	1049.11	1054.71	811.824	994.187	1412.49	995.2	984.5	1353.3	769.2	1096.2	1274.5	0.0412779	1.02902	0.838593
834	ENSDART00000185503_F38665	ppm1aa	43.032	10163.8	1819.95	1518.51	1789.18	1698.27	1577.71	1760.16	1915.5	1425	2295.7	1609.1	1739.6	1588.2	-0.0227503	0.984354	0.87696
835	ENSDART00000188136_F39952	CABZ01084501.2	17.264	9244.26	1575.67	1166.75	1534.56	1461.75	1399.59	2105.94	1658.4	1094.9	1969	1385	1543.2	1900.2	0.203624	1.15159	0.319405
836	ENSDART00000076000_F7277	cpdb	141.813	48835.5	8816.5	7615.91	7303.24	9516.87	7935.36	7647.64	9279.4	7146.9	9370.8	9017.2	8749.6	6900.5	0.07868	1.05605	0.617225
837	ENSDART00000193543_F42596	tango2	30.476	14980	2390.01	1975.56	2993.84	2514.52	2147.91	2958.2	2515.5	1853.9	3841.4	2382.5	2368.3	2669.2	0.0588862	1.04166	0.760741
838	ENSDART00000090644_F9411	mrpl2	31.884	9980.21	1668.59	1607.17	1645.7	1206.13	1504.52	2348.1	1756.2	1508.2	2111.6	1142.8	1658.9	2118.7	-0.0168928	0.988359	0.939961
839	ENSDART00000028854_F2704	aatf	64.697	3293.18	593.442	518.107	527.472	562.43	526.841	564.887	624.6	486.2	676.8	532.9	580.9	509.7	0.0151849	1.01058	0.91418
840	ENSDART00000145956_F22310	ptpn23a	220.046	4569.89	781.755	694.68	687.864	789.766	726.549	889.279	822.8	651.9	882.6	748.3	801.1	802.4	0.149977	1.10955	0.325973
841	ENSDART00000105903_F11458	lsm5	9.971	4837.09	903.465	643.85	876.937	812.774	769.085	830.984	950.9	604.2	1125.2	770.1	848	749.8	0.00871675	1.00606	0.958609
842	ENSDART00000065234_F6427	gba3	45.265	6602	1553.06	500.204	943.728	890.98	1154.35	1559.67	1634.6	469.4	1210.9	844.2	1272.8	1407.3	0.37655	1.29823	0.309631
843	ENSDART00000183347_F37595	smad5	51.827	14442.9	2454.62	2226.2	2705.63	2401.91	2224.36	2430.22	2583.5	2089.1	3471.6	2275.8	2452.6	2192.8	-0.0624618	0.957629	0.669393
844	ENSDART00000060990_F5807	eif4ebp3l	12.523	2067.27	485.889	271.628	307.068	336.255	305.911	360.521	511.4	254.9	394	318.6	337.3	325.3	-0.0426887	0.970844	0.842654
845	ENSDART00000136108_F18002	mrpl45	36.41	28502.4	4463.36	4851.79	4702.35	4365.19	4642.62	5477.09	4697.7	4553	6033.6	4136	5119	4942	0.0414553	1.02915	0.781485
846	ENSDART00000159815_F28411	hnrnpr	71.084	38320.5	6724.44	5520.89	7010.74	6210.05	5781.02	7073.33	7077.5	5180.9	8995.5	5884	6374.2	6382.3	-0.0118548	0.991817	0.940704
847	ENSDART00000169522_F32803	sec23a	86.025	41539.3	6990.38	6166.24	6927.51	7335.97	6509.83	7609.41	7357.4	5786.5	8888.7	6950.8	7177.8	6866	0.0944317	1.06764	0.520285
848	ENSDART00000105898_F11456	si:dkey-34l15.1	12.517	2609.81	486.554	332.475	503.701	513.986	318.699	454.392	512.1	312	646.3	487	351.4	410	-0.0435173	0.970286	0.845939
849	ENSDART00000168022_F32089	gtf2b	34.715	7673.39	1230.11	1176.88	1322.81	1306.5	1240.78	1396.31	1294.7	1104.4	1697.3	1237.9	1368.1	1259.9	0.0804064	1.05732	0.571298
850	ENSDART00000145264_F21996	xpo7	123.976	36968	6187.06	5468.36	6198.8	5519.28	5805.68	7788.84	6511.9	5131.6	7953.7	5229.5	6401.4	7027.9	0.0836682	1.05971	0.625519
851	ENSDART00000067586_F6793	chchd6b	25.908	21633.1	3177.95	3843.71	3634.16	3284.55	2965.69	4727.01	3344.8	3607	4663	3112.1	3270	4265.2	0.0175928	1.01227	0.927545
852	ENSDART00000157285_F27270	zgc:112255	21.372	1680.51	317.529	235.077	265.139	247.811	256.21	358.748	334.2	220.6	340.2	234.8	282.5	323.7	0.0675923	1.04797	0.722727
853	ENSDART00000026559_F2513	cd9b	24.957	2999.19	537.48	457.792	810.535	157.679	454.195	581.511	565.7	429.6	1040	149.4	500.8	524.7	-0.753224	0.593276	0.0955145
854	ENSDART00000155838_F26687	luzp1	115.755	759.314	112.779	144.072	124.854	119.156	124.795	133.658	118.7	135.2	160.2	112.9	137.6	120.6	-0.00985649	0.993191	0.948266
855	ENSDART00000087438_F9026	cog7	81.837	9324.53	1904.32	1238.79	1370.82	1399.37	1639.66	1771.58	2004.3	1162.5	1758.9	1325.9	1807.9	1598.5	0.109989	1.07922	0.565994
856	ENSDART00000163137_F29931	elovl1a	36.919	4991.15	714.772	840.138	824.876	692.562	781.601	1137.2	752.3	788.4	1058.4	656.2	861.8	1026.1	0.104501	1.07512	0.598504
857	ENSDART00000026658_F2521	zgc:66474	114.769	748.026	106.413	107.095	137.245	114.935	109.558	172.78	112	100.5	176.1	108.9	120.8	155.9	0.158707	1.11629	0.442065
858	ENSDART00000168297_F32217	ddx24	87.821	1221.76	235.724	172.738	193.749	212.455	241.518	165.576	248.1	162.1	248.6	201.3	266.3	149.4	0.0356371	1.02501	0.8494
859	ENSDART00000134746_F17379	rpl17	21.414	113922	23029.6	17088.8	18353.6	19569.5	17199.7	18680.5	24238.7	16036.4	23549.5	18542	18964.5	16855.5	-0.0666925	0.954824	0.679848
860	ENSDART00000173103_F34464	aldh4a1	61.468	23424.5	4121.03	3226.5	4113.47	3436.21	3552.39	4974.93	4337.4	3027.8	5278	3255.8	3916.9	4488.9	0.0503195	1.03549	0.788924
861	ENSDART00000031547_F2886	smndc1	26.923	9162.17	1807.4	1300.17	1467.46	1529.61	1565.02	1492.51	1902.3	1220.1	1882.9	1449.3	1725.6	1346.7	0.0170487	1.01189	0.91555
862	ENSDART00000058564_F5458	mcm4	94.465	153986	28525.2	20947	27220.7	25602.3	24090.3	27600.7	30022.9	19657	34927	24258.1	26562.2	24904.2	0.021915	1.01531	0.893871
863	ENSDART00000130891_F15692	camk4	40.596	1961.68	469.832	270.349	322.11	293.827	284.054	321.51	494.5	253.7	413.3	278.4	313.2	290.1	-0.202842	0.868837	0.330473
864	ENSDART00000089747_F9303	nfs1	50.197	33041.9	5263.16	5429.57	6510.63	5275.48	4720.26	5842.82	5539.5	5095.2	8353.8	4998.5	5204.6	5272	-0.118243	0.921309	0.458832
865	ENSDART00000028941_F2714	mrps18a	23.966	7107.04	1215.39	1176.24	1089.86	1174.99	1133.49	1317.07	1279.2	1103.8	1398.4	1113.3	1249.8	1188.4	0.0570087	1.04031	0.691589
866	ENSDART00000163175_F29946	dcun1d1	32.725	14623.1	2672.67	2174.73	2438.85	2259.01	2329.57	2748.3	2813	2040.8	3129.3	2140.4	2568.6	2479.8	0.00965531	1.00671	0.95031
867	ENSDART00000170988_F33467	ago4	97.241	8559.51	1414.06	1283.22	1404.02	1372.99	1362.86	1722.37	1488.3	1204.2	1801.5	1300.9	1502.7	1554.1	0.113057	1.08152	0.468413
868	ENSDART00000181082_F36502	PXMP4	24.054	4687.23	243.325	1071.27	1140.67	500.688	326.317	1404.96	256.1	1005.3	1463.6	474.4	359.8	1267.7	-0.124435	0.917363	0.842295
869	ENSDART00000149761_F24091	aurkaip1	24.112	4682.5	614.25	770.979	808.509	785.861	753.667	949.236	646.5	723.5	1037.4	744.6	831	856.5	0.184729	1.1366	0.285016
870	ENSDART00000044859_F3917	znf207a	46.257	3438.74	721.898	471.858	563.634	598.525	528.02	554.802	759.8	442.8	723.2	567.1	582.2	500.6	-0.0436432	0.970202	0.806943
871	ENSDART00000100665_F10369	ddb2	55.674	13963.4	2324.74	2040.03	2278.38	2362.12	2352.87	2605.22	2446.8	1914.4	2923.4	2238.1	2594.3	2350.7	0.140746	1.10248	0.333585
872	ENSDART00000173976_F34929	mettl15	44.587	16461.7	2342.89	2766.04	3448.98	2561.38	2812.96	2529.41	2465.9	2595.7	4425.4	2426.9	3101.6	2282.3	-0.0981554	0.934227	0.57009
873	ENSDART00000173492_F34678	btr04	50.098	4337.9	865.65	546.026	825.265	722.536	665.694	712.731	911.1	512.4	1058.9	684.6	734	643.1	-0.0621087	0.957863	0.745562
874	ENSDART00000108718_F11626	polr2d	16.157	3967.96	545.081	581.298	609.149	872.194	625.788	734.453	573.7	545.5	781.6	826.4	690	662.7	0.351483	1.27587	0.0504521
875	ENSDART00000151543_F24848	f2rl1.2	44.114	179.726	40.6649	30.69	23.6146	32.8234	27.6617	24.2712	42.8	28.8	30.3	31.1	30.5	21.9	-0.139793	0.907649	0.514605
876	ENSDART00000048383_F4217	creld2	37.577	57835	11111.5	8100.56	10929.6	9465.05	8389.19	9839.14	11694.9	7601.7	14023.8	8968.1	9250	8877.9	-0.110832	0.926054	0.517439
877	ENSDART00000084174_F8663	lig1	118.721	140736	23406.9	19358.2	27633.2	22185.5	21782.7	26369.4	24635.9	18166.1	35456.2	21020.7	24017.8	23793.2	0.00845968	1.00588	0.960985
878	ENSDART00000176446_F35399	wdr62	166.711	16380.6	2981.56	2508.8	2620.45	2995.79	2473.77	2800.27	3138.1	2354.3	3362.3	2838.5	2727.6	2526.7	0.027447	1.01921	0.855865
879	ENSDART00000045991_F4018	vrk1	47.711	39903.4	6822.49	5956.09	7301.29	6435.38	6422.49	6965.61	7180.7	5589.3	9368.3	6097.5	7081.5	6285.1	-0.014469	0.990021	0.921424
880	ENSDART00000100632_F10363	tle3a	82.645	1747.41	294.726	260.971	286.961	299.104	285.686	319.959	310.2	244.9	368.2	283.4	315	288.7	0.102948	1.07397	0.47183
881	ENSDART00000181036_F36473	si:ch211-154o6.3	57.603	660.13	118.954	55.519	141.532	138.154	73.6435	132.328	125.2	52.1	181.6	130.9	81.2	119.4	0.175476	1.12934	0.617668
882	ENSDART00000036668_F3232	psmc1a	49.115	136425	24467.9	20431.3	23708.7	22560.7	21197.4	24059.2	25752.6	19173.1	30420.7	21376.2	23372.4	21708.7	-0.0142689	0.990158	0.922701
883	ENSDART00000056745_F5224	acox3	78.087	16142.1	2599.23	2563.79	2857.14	2611.94	2651.44	2858.57	2735.7	2405.9	3666	2474.8	2923.5	2579.3	0.0187528	1.01308	0.893275
884	ENSDART00000080486_F8086	ywhag1	28.217	568.988	98.3512	88.953	97.5059	92.3064	86.912	104.959							0	0
885	ENSDART00000013093_F1163	zfyve19	37.297	9336.43	1918.38	1289.19	1367.39	1705.44	1625.69	1430.34	2019.1	1209.8	1754.5	1615.9	1792.5	1290.6	0.076592	1.05452	0.675196
886	ENSDART00000090837_F9436	zc3hc1	54.184	6941.78	975.388	1326.92	1136.15	1062.06	1010.15	1431.11	1026.6	1245.2	1457.8	1006.3	1113.8	1291.3	0.0207647	1.0145	0.910992
887	ENSDART00000098795_F10010	mmab	25.882	13626	2459.94	1780.45	3221.64	2632.52	1646.19	1885.28	2589.1	1670.8	4133.7	2494.3	1815.1	1701.1	-0.262769	0.833487	0.29281
888	ENSDART00000154434_F26106	frmd4ba	110.098	1189.94	250.735	195.649	193.827	206.333	153.545	189.847	263.9	183.6	248.7	195.5	169.3	171.3	-0.220241	0.858422	0.223612
889	ENSDART00000109319_F11798	arf1	20.599	5890.62	1106.03	918.462	886.679	684.647	937.504	1357.3	1164.1	861.9	1137.7	648.7	1033.7	1224.7	-0.0160315	0.988949	0.94539
890	ENSDART00000037670_F3300	orc5	50.734	16047	2876.66	2341.39	2735.56	2428.51	2495.63	3169.22	3027.7	2197.2	3510	2301	2751.7	2859.6	0.0200006	1.01396	0.903402
891	ENSDART00000166920_F31597	ap1m1	48.531	23552.2	4235.8	3556.31	4065.3	3810.78	3720.27	4163.78	4458.2	3337.3	5216.2	3610.7	4102	3757	-0.0176636	0.987831	0.903524
892	ENSDART00000179898_F35916	map3k14b	20.596	29249	5668.67	4384.09	4742.8	4918.75	4407.46	5127.21	5966.3	4114.1	6085.5	4660.5	4859.7	4626.3	-0.0282048	0.98064	0.857016
893	ENSDART00000169114_F32610	ppp2r3b	67.286	2219.48	477.053	363.271	449.302	282.112	329.673	318.075	502.1	340.9	576.5	267.3	363.5	287	-0.465405	0.724268	0.0131691
894	ENSDART00000123487_F13928	zgc:153675	17.666	23174.3	3928.82	3873.44	3772.11	4089.52	3539.33	3971.06	4135.1	3634.9	4840	3874.8	3902.5	3583.1	0.000615871	1.00043	0.996494
895	ENSDART00000063877_F6221	prdx6	24.993	165635	28104.1	24560.8	27624.8	28427.7	26560.2	30357.3	29579.7	23048.3	35445.5	26935.1	29285.5	27391.5	0.0884986	1.06326	0.541785
896	ENSDART00000159762_F28384	sbf1	213.594	2380.66	407.029	372.223	432.078	394.83	354.795	419.703	428.4	349.3	554.4	374.1	391.2	378.7	-0.0516676	0.96482	0.725361
897	ENSDART00000124051_F14050	ap2m1b	50.071	53677.1	8746.95	8232.16	11018.6	8471.91	7987.96	9219.51	9206.2	7725.2	14138	8027.1	8807.6	8318.8	-0.115572	0.923016	0.478957
898	ENSDART00000184663_F38249	LT631684.2	11.022	685.071	124.18	104.005	112.774	107.336	101.124	135.653	130.7	97.6	144.7	101.7	111.5	122.4	0.00521789	1.00362	0.974603
899	ENSDART00000186558_F39194	zgc:173742	55.961	7495.97	1199.24	1177.94	1393.26	1157.37	1248.77	1319.4	1262.2	1105.4	1787.7	1096.6	1376.9	1190.5	-0.015207	0.989515	0.917396
900	ENSDART00000170653_F33312	dolpp1	27.294	568.988	98.3512	88.953	97.5059	92.3064	86.912	104.959							0	0
901	ENSDART00000105562_F11383	zgc:91940	23.362	2224.17	392.683	333.434	369.651	387.231	365.134	376.037	413.3	312.9	474.3	366.9	402.6	339.3	0.0451894	1.03182	0.750232
902	ENSDART00000130104_F15503	gnb1a	37.262	25994.4	4481.31	4109.47	4751.53	3916.43	4010.76	4724.9	4716.6	3856.4	6096.7	3710.8	4422.3	4263.3	-0.0791897	0.946589	0.598573
903	ENSDART00000166835_F31559	myo5b	212.794	6008.91	985.27	953.308	995.478	709.871	1085.15	1279.83	1037	894.6	1277.3	672.6	1196.5	1154.8	0.0254733	1.01781	0.903345
904	ENSDART00000174450_F35136	ipo11	111.816	46675.9	8005.77	6748.71	8638.52	7343.57	7502.02	8437.29	8426.1	6333.1	11084.1	6958	8271.8	7613	-0.00196458	0.998639	0.98987
905	ENSDART00000112643_F12683	brip1	135.815	355.253	67.1731	67.2409	50.7364	47.5991	50.2445	72.2594	70.7	63.1	65.1	45.1	55.4	65.2	-0.13572	0.910216	0.500869
906	ENSDART00000102335_F10709	pspc1	57.662	2931.83	417.576	388.207	562.777	477.786	438.143	647.343	439.5	364.3	722.1	452.7	483.1	584.1	0.190289	1.14099	0.35499
907	ENSDART00000063392_F6138	lsm1	15.166	2682.94	448.169	390.445	500.35	486.018	401.684	456.276	471.7	366.4	642	460.5	442.9	411.7	0.00829235	1.00576	0.958063
908	ENSDART00000057774_F5360	mrps6	13.359	18332.3	2721.23	3079.23	3192.34	3190.51	2714.83	3434.21	2864.1	2889.6	4096.1	3023	2993.4	3098.7	0.0510635	1.03603	0.741907
909	ENSDART00000041858_F3655	mtx2	30.833	29959.1	5465.16	4501.62	4115.88	6038.97	5134.64	4702.85	5752.1	4224.4	5281.1	5721.9	5661.5	4243.4	0.175396	1.12927	0.309701
910	ENSDART00000170429_F33211	dicer1	215.267	24402.1	4358.75	3501.32	3913.25	3834.11	3995.07	4799.6	4587.6	3285.7	5021.1	3632.8	4405	4330.7	0.0999481	1.07173	0.533482
911	ENSDART00000017755_F1623	ubxn6	48.997	10543.1	1838.57	1483.14	1755.74	1591.77	1764.36	2109.49	1935.1	1391.8	2252.8	1508.2	1945.4	1903.4	0.102453	1.0736	0.538136
912	ENSDART00000084598_F8709	selenos	20.981	5723.21	790.686	919.314	1202.94	911.033	935.146	964.087	832.2	862.7	1543.5	863.2	1031.1	869.9	-0.0301008	0.979352	0.863896
913	ENSDART00000053868_F4828	aldh9a1b	56.402	1353.54	233.538	257.135	230.535	253.51	183.655	195.167	245.8	241.3	295.8	240.2	202.5	176.1	-0.202473	0.86906	0.235439
914	ENSDART00000034875_F3108	sdf2	24.723	2532.62	437.338	381.92	432.234	440.107	382.638	458.382	460.3	358.4	554.6	417	421.9	413.6	0.0321852	1.02256	0.828365
915	ENSDART00000108906_F11675	xpo1a	123.223	61965.6	10435.4	9245.68	10423.5	8694.81	9554.16	13612	10983.3	8676.3	13374.4	8238.3	10534.5	12282.2	0.0563785	1.03985	0.763381
916	ENSDART00000039495_F3429	pdcd5	14.579	56309.4	10829.4	8102.58	9266.45	9673.92	8604.5	9832.49	11398	7603.6	11889.8	9166	9487.4	8871.9	0.003156	1.00219	0.984166
917	ENSDART00000184742_F38291	rer1	22.739	17612.6	3314	2863.33	2865.94	2562.75	2730.07	3276.5	3488	2687	3677.3	2428.2	3010.2	2956.4	-0.0821638	0.94464	0.60168
918	ENSDART00000004398_F296	cope	34.012	25123	4420.89	3768.05	4585.76	4550.63	3807.61	3990.12	4653	3536	5884	4311.7	4198.3	3600.3	-0.0479779	0.967291	0.754097
919	ENSDART00000061744_F5899	zp3a.1	48.444	8972.68	1458.05	1164.09	1335.28	2489.72	1570.55	954.999	1534.6	1092.4	1713.3	2359	1731.7	861.7	0.240148	1.18111	0.420273
920	ENSDART00000158000_F27579	polr3g	24.713	8345.58	1196.29	1224.83	1500.82	1366.87	1254.84	1801.94	1259.1	1149.4	1925.7	1295.1	1383.6	1625.9	0.163679	1.12014	0.371954
921	ENSDART00000012212_F1061	commd2	22.63	3002.57	495.01	450.12	498.557	522.746	500.177	535.961	521	422.4	639.7	495.3	551.5	483.6	0.111718	1.08051	0.426809
922	ENSDART00000151658_F24908	si:dkey-19e4.5	19.362	6180.96	1158.1	918.675	949.573	1119.58	1001.9	1033.13	1218.9	862.1	1218.4	1060.8	1104.7	932.2	0.0659959	1.04681	0.666361
923	ENSDART00000126198_F14573	lrrfip1a	128.894	13645.7	2602.27	1977.37	2365.2	2289.82	2097.84	2313.19	2738.9	1855.6	3034.8	2169.6	2313.1	2087.2	-0.0437648	0.97012	0.778664
924	ENSDART00000099984_F10230	glo1	20.288	89019.2	16350.9	13256.6	15292	14678.3	13102.5	16338.9	17209.4	12440.2	19621.2	13907.6	14446.9	14742.7	-0.0256739	0.982362	0.869873
925	ENSDART00000019907_F1858	unc119.1	27.992	11354.4	2173.48	1669.94	1804.92	1886.55	1710.58	2108.93	2287.6	1567.1	2315.9	1787.5	1886.1	1902.9	0.018336	1.01279	0.909684
926	ENSDART00000093625_F9743	mt-cyb	3.128	9997.4	2106.79	1676.01	1424.91	1368.55	1443.76	1977.38	2217.4	1572.8	1828.3	1296.7	1591.9	1784.2	-0.121624	0.919153	0.545834
927	ENSDART00000129329_F15314	rpain	25.924	14041.9	2130.44	2099.49	2169.27	2381.54	2164.96	3096.18	2242.3	1970.2	2783.4	2256.5	2387.1	2793.7	0.239439	1.18053	0.16949
928	ENSDART00000080763_F8126	si:dkey-27b3.2	33.517	25445.1	4124.17	4289.88	3978.4	4901.23	4148.71	4002.75	4340.7	4025.7	5104.7	4643.9	4574.4	3611.7	0.0698559	1.04961	0.636182
929	ENSDART00000110112_F12009	lamtor1	17.605	1592.56	223.942	245.84	297.638	300.054	239.704	285.38	235.7	230.7	381.9	284.3	264.3	257.5	0.108321	1.07797	0.519422
930	ENSDART00000051278_F4473	tnpo1	101.165	563.179	81.6149	84.1843	105.681	94.8817	94.4124	102.404	85.9	79	135.6	89.9	104.1	92.4	0.112427	1.08105	0.474247
931	ENSDART00000007767_F634	got2b	47.38	132575	21316.5	21425.1	24109.4	20514.5	19773.6	25435.9	22435.7	20105.7	30934.8	19437.4	21802.6	22950.9	-0.0312605	0.978565	0.841667
932	ENSDART00000097328_F9771	arfgap2	58.533	24361.3	4139.37	3830.17	4134.51	4205.61	3741.58	4310.08	4356.7	3594.3	5305	3984.8	4125.5	3889	0.01638	1.01142	0.907929
933	ENSDART00000052645_F4670	tsr1	94.556	11599.5	1881.23	1787.58	1972.17	1751.67	1842.09	2364.72	1980	1677.5	2530.5	1659.7	2031.1	2133.7	0.0674231	1.04784	0.676074
934	ENSDART00000150132_F24267	sept7b	27.512	17521.6	3780.51	2504.64	3065.07	3083.81	2610.9	2476.66	3979	2350.4	3932.8	2921.9	2878.8	2234.7	-0.180483	0.882407	0.335088
935	ENSDART00000176716_F35423	vav2	101.327	11883.2	2592.2	1637.01	1935.23	1936.89	1725.27	2056.62	2728.3	1536.2	2483.1	1835.2	1902.3	1855.7	-0.0856338	0.94237	0.650268
936	ENSDART00000009134_F758	sept5b	42.867	262.089	42.4702	39.215	39.8253	54.8815	38.817	46.88	44.7	36.8	51.1	52	42.8	42.3	0.196813	1.14616	0.245513
937	ENSDART00000154554_F26159	si:ch73-204p21.2	14.122	3506.61	561.898	599.414	610.473	534.25	510.788	689.789	591.4	562.5	783.3	506.2	563.2	622.4	-0.0424639	0.970995	0.791805
938	ENSDART00000184078_F37956	rlim	71.042	1076.65	202.47	173.484	180.968	181.214	154.543	183.973	213.1	162.8	232.2	171.7	170.4	166	-0.101012	0.932379	0.503529
939	ENSDART00000131215_F15775	slc35a2	40.865	3441.07	460.236	572.56	628.321	607.285	495.733	676.934	484.4	537.3	806.2	575.4	546.6	610.8	0.0998833	1.07169	0.579926
940	ENSDART00000121848_F13534	srrm1	104.79	4889.87	834.391	751.905	879.587	762.219	731.266	930.507	878.2	705.6	1128.6	722.2	806.3	839.6	-0.0298271	0.979538	0.848491
941	ENSDART00000154296_F26048	si:ch73-308m11.1	26.231	15620.2	3436.76	2002.95	3385.47	2410.67	2014.31	2370.04	3617.2	1879.6	4343.9	2284.1	2221	2138.5	-0.339297	0.790426	0.139499
942	ENSDART00000147377_F22939	si:ch211-218c6.8	16.367	11194.7	2130.63	1630.41	2018.78	1794.73	1748.04	1872.1	2242.5	1530	2590.3	1700.5	1927.4	1689.2	-0.0852799	0.942602	0.583594
943	ENSDART00000157966_F27565	ATP11B	101.483	1722.13	273.443	289.21	334.58	255.516	268.817	300.564	287.8	271.4	429.3	242.1	296.4	271.2	-0.119335	0.920612	0.437025
944	ENSDART00000133514_F16829	elovl7a	34.352	6630.65	1327.79	935.192	1174.11	1046.97	1016.04	1130.55	1397.5	877.6	1506.5	992	1120.3	1020.1	-0.0925709	0.93785	0.580377
945	ENSDART00000143454_F21181	syvn1	68.033	11333	1944.89	1865.38	2112.61	2008.24	1752.3	1649.55	2047	1750.5	2710.7	1902.8	1932.1	1488.4	-0.133641	0.911528	0.37557
946	ENSDART00000100727_F10387	osbpl9	82.495	7832.83	1252.54	1220.03	1377.83	1263.33	1230.35	1488.74	1318.3	1144.9	1767.9	1197	1356.6	1343.3	0.045409	1.03198	0.760193
947	ENSDART00000019759_F1843	aven	36.089	6110.65	1121.8	878.607	1028.83	1034.62	929.976	1116.81	1180.7	824.5	1320.1	980.3	1025.4	1007.7	0.027877	1.01951	0.858946
948	ENSDART00000110141_F12016	sufu	52.756	2361.52	382.231	360.181	447.041	408.762	344.819	418.484	402.3	338	573.6	387.3	380.2	377.6	-0.0204358	0.985935	0.896199
949	ENSDART00000064738_F6349	atp5if1b	12.183	47676.4	6589.33	7408.22	8076.6	8664.31	7812.92	9124.97	6935.3	6952	10363.1	8209.4	8614.6	8233.5	0.21592	1.16144	0.170606
950	ENSDART00000173656_F34762	tjp1b	222.278	27265.9	4562.36	4082.41	4742.96	4890.26	4145.89	4842.05	4801.9	3831	6085.7	4633.5	4571.3	4369	0.0507414	1.0358	0.732994
951	ENSDART00000162370_F29587	spartb	62.96	9475.57	1159.24	1597.37	1827.6	2059.22	1066.11	1766.03	1220.1	1499	2345	1951.1	1175.5	1593.5	0.0653791	1.04636	0.800186
952	ENSDART00000175438_F35266	dennd4c	214.028	28019.6	4837.32	4140.8	4807.8	4865.14	4521.82	4846.7	5091.3	3885.8	6168.9	4609.7	4985.8	4373.2	0.048964	1.03452	0.733361
953	ENSDART00000138488_F19058	nasp	67.957	712125	121945	113210	148466	98227.2	96190.4	134087	128347	106238	190497	93069.9	106060	120987	-0.231342	0.851842	0.220906
954	ENSDART00000039640_F3440	ap3m1	47.533	9885.24	1726.74	1515.96	1508.69	1672.94	1592.04	1868.88	1817.4	1422.6	1935.8	1585.1	1755.4	1686.3	0.111288	1.08019	0.453475
955	ENSDART00000110783_F12187	chfr	71.684	2172.05	439.998	296.883	388.278	367.917	313.801	365.176	463.1	278.6	498.2	348.6	346	329.5	-0.0888857	0.940249	0.618611
956	ENSDART00000150961_F24581	wdr91	81.049	1134.89	211.971	180.41	175.122	191.663	175.13	200.598	223.1	169.3	224.7	181.6	193.1	181	0.00259773	1.0018	0.986087
957	ENSDART00000154758_F26233	clcn5a	89.718	1616.74	327.98	246.585	242.459	246.861	246.416	306.438	345.2	231.4	311.1	233.9	271.7	276.5	-0.02435	0.983264	0.888951
958	ENSDART00000184392_F38115	ptpn23b	135.424	28241.3	5071.15	3854.58	4990.87	4819.23	4299.89	5205.56	5337.4	3617.2	6403.8	4566.2	4741.1	4697	0.0483269	1.03406	0.769709
959	ENSDART00000157029_F27171	man2c1	116.345	21804.1	4339.46	2760.61	4132.02	2929.09	3439.02	4203.9	4567.3	2590.6	5301.8	2775.3	3791.9	3793.2	-0.0750554	0.949306	0.722433
960	ENSDART00000179357_F35761	anln	129.551	16697.3	2822.41	2814.53	2820.35	2819.43	2445.02	2975.6	2970.6	2641.2	3618.8	2671.4	2695.9	2684.9	-0.0424214	0.971024	0.769016
961	ENSDART00000080351_F8060	dhx57	160.318	5875.67	1193.06	862.303	988.931	935.624	890.433	1005.31	1255.7	809.2	1268.9	886.5	981.8	907.1	-0.0935492	0.937214	0.567858
962	ENSDART00000184296_F38065	zgc:77739	22.709	3946.84	776.814	519.279	669.081	742.8	578.446	660.42	817.6	487.3	858.5	703.8	637.8	595.9	0.0240934	1.01684	0.895948
963	ENSDART00000169773_F32917	ddb1	126.923	88792	16281.3	12999.1	14843.8	14099.9	13826.6	16741.4	17136.1	12198.6	19046.1	13359.6	15245.3	15105.8	0.0183526	1.0128	0.906861
964	ENSDART00000144283_F21560	myof	229.877	49614.9	10915.5	6492.64	7373.14	7387.15	9569.12	7877.39	11488.6	6092.8	9460.5	6999.3	10551	7107.8	0.0305775	1.02142	0.883577
965	ENSDART00000122015_F13575	fam169ab	57.3	6586.39	1348.31	1160.68	1059.93	1096.15	971.423	949.901	1419.1	1089.2	1360	1038.6	1071.1	857.1	-0.237873	0.847995	0.143413
966	ENSDART00000144991_F21870	si:ch211-212c13.10	160.098	2129.18	163.895	1034.61	527.627	144.486	136.313	122.243	172.5	970.9	677	136.9	150.3	110.3	-1.73857	0.299666	0.00572342
967	ENSDART00000157317_F27278	gtpbp6	61.411	21608.7	3122.27	3182.06	4148.69	3023.13	3670.29	4462.24	3286.2	2986.1	5323.2	2864.4	4046.9	4026.3	0.088164	1.06302	0.64214
968	ENSDART00000169247_F32673	cstf2	53.171	25009.1	4119.03	3582.74	4600.18	4320.44	3754.1	4632.58	4335.3	3362.1	5902.5	4093.6	4139.3	4180	0.048801	1.0344	0.760486
969	ENSDART00000018981_F1754	srp72	66.201	40873.7	6395.32	7039.62	7119.46	6885.31	6426.76	7007.28	6731.1	6606.1	9135	6523.8	7086.2	6322.7	-0.0159388	0.989013	0.909038
970	ENSDART00000137795_F18741	ssrp1a	79.617	89035.8	16045.8	11868.7	15229.7	13957	12977.6	18956.9	16888.3	11137.8	19541.3	13224.2	14309.2	17104.9	0.0811607	1.05787	0.67244
971	ENSDART00000184926_F38390	pphln1	40.999	15947	2477.62	2480.03	2464.81	2652.36	2469.87	3402.29	2607.7	2327.3	3162.6	2513.1	2723.3	3069.9	0.185811	1.13746	0.262663
972	ENSDART00000027624_F2612	stn1	42.203	1481.34	251.02	220.265	304.574	260.265	202.61	242.601	264.2	206.7	390.8	246.6	223.4	218.9	-0.132187	0.912447	0.452015
973	ENSDART00000142072_F20562	rpl10	24.595	79606.7	16442.9	11991.3	11811.1	12445.3	11291.5	15624.6	17306.2	11252.8	15154.9	11791.9	12450.1	14098.1	-0.0283131	0.980566	0.880572
974	ENSDART00000104725_F11241	snx14	108.304	7012.8	1153.44	1053.58	1191.88	1125.49	1102.29	1386.12	1214	988.7	1529.3	1066.4	1215.4	1250.7	0.0825449	1.05888	0.5932
975	ENSDART00000034541_F3074	gpatch11	30.313	3858.46	682.278	510.327	668.38	787.76	563.482	646.234	718.1	478.9	857.6	746.4	621.3	583.1	0.100577	1.0722	0.583883
976	ENSDART00000066579_F6598	pts	15.772	3065.75	630.687	419.43	487.334	584.488	466.258	477.555	663.8	393.6	625.3	553.8	514.1	430.9	0.00456787	1.00317	0.980281
977	ENSDART00000040812_F3562	nuf2	53.598	5400.02	917.716	776.84	874.911	1030.61	825.769	974.172	965.9	729	1122.6	976.5	910.5	879	0.136847	1.0995	0.382956
978	ENSDART00000063010_F6081	mapre1a	30.176	111034	21647.7	15821	19347.8	16577.8	17519.3	20120.5	22784.3	14846.7	24825.2	15707.4	19316.9	18154.8	-0.0604549	0.958962	0.717615
979	ENSDART00000127479_F14881	gsr	54.055	12039.9	2162.65	1799.2	2060.79	1840.43	1828.84	2347.99	2276.2	1688.4	2644.2	1743.8	2016.5	2118.6	-0.00698413	0.995171	0.965543
980	ENSDART00000079591_F7947	dpm1	28.115	26409.7	3718.56	3986.07	4095.78	3921.92	4844.6	5842.82	3913.8	3740.6	5255.3	3716	5341.7	5272	0.29025	1.22285	0.114325
981	ENSDART00000172567_F34194	prc1a	69.487	5373.59	833.916	864.328	908.969	917.893	829.759	1018.73	877.7	811.1	1166.3	869.7	914.9	919.2	0.0813333	1.058	0.580833
982	ENSDART00000163597_F30129	2004-09-01	48.548	6916.87	1057.76	1186.47	1197.8	1152.51	1238.88	1083.45	1113.3	1113.4	1536.9	1092	1366	977.6	0.0137909	1.0096	0.923275
983	ENSDART00000091625_F9525	atp8a1	43.14	5244.49	838.287	882.23	851.842	688.341	756.932	1226.86	882.3	827.9	1093	652.2	834.6	1107	0.00699973	1.00486	0.973684
984	ENSDART00000178521_F35653	asl	52.074	40057.9	5478.55	6411.97	7382.03	6978.71	6569.69	7236.92	5766.2	6017.1	9471.9	6612.3	7243.8	6529.9	0.118527	1.08563	0.45793
985	ENSDART00000003670_F214	zgc:101744	20.92	38281.5	6439.79	5049.35	8266.76	5985.46	5362.64	7177.51	6777.9	4738.4	10607.1	5671.2	5912.9	6476.3	-0.0741811	0.949881	0.715059
986	ENSDART00000042134_F3686	dock7	241.553	5456.77	987.075	819.678	862.285	1016.05	847.717	923.968	1038.9	769.2	1106.4	962.7	934.7	833.7	0.0633123	1.04486	0.676205
987	ENSDART00000154562_F26162	top3a	112.437	1652.89	265.842	258.201	252.123	204.117	271.628	400.973	279.8	242.3	323.5	193.4	299.5	361.8	0.120448	1.08707	0.593916
988	ENSDART00000132967_F16600	si:dkey-88l16.4	13.254	4397.2	803.322	685.729	707.894	559.263	692.086	948.904	845.5	643.5	908.3	529.9	763.1	856.2	-0.0288033	0.980233	0.885123
989	ENSDART00000168030_F32093	brd3b	73.14	332.164	36.1994	57.0109	51.282	53.0873	53.2374	81.3473	38.1	53.5	65.8	50.3	58.7	73.4	0.373082	1.29512	0.11923
990	ENSDART00000123155_F13843	si:dkeyp-46h3.6	25.384	6096.81	982.514	772.684	1390.77	1428.71	718.296	803.831	1034.1	725.1	1784.5	1353.7	792	725.3	-0.118685	0.921027	0.677147
991	ENSDART00000192607_F42149	eef1akmt2	26.927	7353.36	1346.31	992.096	1304.03	1331.62	1141.47	1237.83	1417	931	1673.2	1261.7	1258.6	1116.9	0.0371166	1.02606	0.822973
992	ENSDART00000111774_F12466	supv3l1	86.174	14972.6	2601.99	2206.91	2600.81	2739.11	2119.79	2703.97	2738.6	2071	3337.1	2595.3	2337.3	2439.8	0.0240366	1.0168	0.882164
993	ENSDART00000014152_F1266	aar2	43.441	13080.9	2219.94	1875.18	2284.77	2196.42	2143.55	2361.07	2336.5	1759.7	2931.6	2081.1	2363.5	2130.4	0.0749975	1.05336	0.613706
994	ENSDART00000026383_F2502	sigmar1	24.907	6636.27	1083.13	941.586	1280.1	1118.1	975.958	1237.39	1140	883.6	1642.5	1059.4	1076.1	1116.5	0.0162047	1.0113	0.923547
995	ENSDART00000066397_F6580	phf5a	12.397	8984.16	1739.38	1305.92	1367.78	1618.69	1454.01	1498.39	1830.7	1225.5	1755	1533.7	1603.2	1352	0.0609309	1.04314	0.703202
996	ENSDART00000062908_F6062	rpl7l1	28.448	2800.53	410.83	437.332	482.269	446.968	480.406	542.722	432.4	410.4	618.8	423.5	529.7	489.7	0.14251	1.10382	0.35178
997	ENSDART00000032481_F2946	ckma	42.788	2257.11	327.315	345.369	405.813	414.25	383.454	380.914	344.5	324.1	520.7	392.5	422.8	343.7	0.133129	1.09667	0.378864
998	ENSDART00000131296_F15815	ssrp1b	80.357	3920.12	616.72	578.741	716.934	529.817	654.901	823.004	649.1	543.1	919.9	502	722.1	742.6	0.0527665	1.03725	0.778003
999	ENSDART00000180091_F36012	tnpo2	103.314	18075.9	3694.24	2765.83	3149.94	2562.65	2777.59	3125.66	3888.2	2595.5	4041.7	2428.1	3062.6	2820.3	-0.17756	0.884197	0.289778
1000	ENSDART00000159316_F28166	mvda	44.621	18018.4	3021.94	2833.28	3791.59	2271.04	2954.81	3145.72	3180.6	2658.8	4865	2151.8	3258	2838.4	-0.206981	0.866349	0.268205
1001	ENSDART00000005025_F357	hdr	46.805	8099.13	1395.34	1147.78	1328.89	1600.85	1308.53	1317.74	1468.6	1077.1	1705.1	1516.8	1442.8	1189	0.125055	1.09055	0.431164
1002	ENSDART00000025770_F2447	ube2kb	22.381	15613.4	2562.65	2205.2	2943.41	2496.05	2361.13	3044.98	2697.2	2069.4	3776.7	2365	2603.4	2747.5	0.0365064	1.02563	0.829743
1003	ENSDART00000169030_F32566	PKN2 (1 of many)	110.556	2988.11	394.298	489.015	475.488	462.06	539.629	627.615	415	458.9	610.1	437.8	595	566.3	0.257118	1.19509	0.147451
1004	ENSDART00000085087_F8758	ddx28	60.919	13198.8	2020.61	2100.67	2351.88	2181.54	1882.63	2661.52	2126.7	1971.3	3017.7	2067	2075.8	2401.5	0.0436307	1.0307	0.794997
1005	ENSDART00000127182_F14812	arl2bp	23.152	2634.46	599.713	337.164	380.406	496.889	347.721	472.568	631.2	316.4	488.1	470.8	383.4	426.4	0.0287041	1.0201	0.901947
1006	ENSDART00000154945_F26319	si:dkey-7j14.6	24.215	17818.4	3957.99	2447.63	2960.32	3547.35	2603.73	2301.33	4165.8	2296.9	3798.4	3361.1	2870.9	2076.5	-0.14404	0.904982	0.516497
1007	ENSDART00000101292_F10521	si:dkey-238c7.16	21.846	52493.1	10678.5	7543.98	8517.79	9699.04	7814.65	8239.13	11239.2	7079.4	10929.2	9189.8	8616.5	7434.2	-0.0453112	0.969081	0.794538
1008	ENSDART00000052761_F4686	rpl39	6.387	5901.35	1050.73	961.3	714.908	636.625	856.423	1681.36	1105.9	902.1	917.3	603.2	944.3	1517.1	0.114753	1.08279	0.715932
1009	ENSDART00000135864_F17885	ptpa	36.801	32962.5	4895.47	4859.67	5352.5	4869.36	4847.96	8137.5	5152.5	4560.4	6867.8	4613.7	5345.4	7342.5	0.197725	1.14689	0.353969
1010	ENSDART00000149155_F23788	atf7ip	89.955	18615.3	3045.69	3031.59	3268.72	2786.71	2726.71	3755.83	3205.6	2844.9	4194.1	2640.4	3006.5	3388.9	-0.0269038	0.981525	0.8709
1011	ENSDART00000067040_F6686	si:dkey-180p18.9	35.473	12489.5	2450.63	1556.24	1969.13	2562.65	1767.44	2183.41	2579.3	1460.4	2526.6	2428.1	1948.8	1970.1	0.132369	1.09609	0.523101
1012	ENSDART00000167803_F31980	marcksl1b	20.966	6657.36	848.358	1229.73	972.331	1434.31	976.139	1196.49	892.9	1154	1247.6	1359	1076.3	1079.6	0.241239	1.18201	0.233647
1013	ENSDART00000140803_F20027	ccar2	87.456	1811.82	470.307	243.495	385.394	210.133	240.158	262.328	495	228.5	494.5	199.1	264.8	236.7	-0.579058	0.669401	0.0272523
1014	ENSDART00000151748_F24943	aff4	118.552	6133.61	942.134	885.108	1003.58	1110.72	922.539	1269.53	991.6	830.6	1287.7	1052.4	1017.2	1145.5	0.212125	1.15839	0.208144
1015	ENSDART00000138120_F18884	pbdc1	19.7	13008	2142.89	2047.28	2275.34	2075.15	2104.83	2362.51	2255.4	1921.2	2919.5	1966.2	2320.8	2131.7	0.0159627	1.01113	0.910371
1016	ENSDART00000039443_F3423	tuba8l4	50.002	142160	23795.5	21712.4	24535.5	23438.5	22200.1	26477.5	25044.9	20375.3	31481.5	22207.9	24478	23890.8	0.0400451	1.02815	0.784223
1017	ENSDART00000126976_F14759	mycbp	14.015	904.649	153.159	148.122	162.497	167.6	121.439	151.833	161.2	139	208.5	158.8	133.9	137	-0.0848258	0.942898	0.602356
1018	ENSDART00000053267_F4749	hnrnpa1b	40.504	44799.3	6683.11	6661.32	10577.3	7007.84	6345.31	7524.4	7034	6251.1	13571.8	6639.9	6996.4	6789.3	-0.164332	0.892342	0.417807
1019	ENSDART00000104647_F11217	prim1	49.693	46381.4	7864.29	6570.32	8114.63	7520.98	7328.16	8983	8277.2	6165.7	10411.9	7126.1	8080.1	8105.4	0.0799214	1.05696	0.615295
1020	ENSDART00000083778_F8611	eral1	49.989	6324.47	922.182	1110.27	1303.25	890.98	995.276	1102.51	970.6	1041.9	1672.2	844.2	1097.4	994.8	-0.149575	0.901516	0.392401
1021	ENSDART00000105176_F11318	ndufb8	21.521	21380	3460.51	3518.05	4036.31	3389.88	3179.19	3796.06	3642.2	3301.4	5179	3211.9	3505.4	3425.2	-0.0881345	0.940738	0.557181
1022	ENSDART00000083431_F8569	cpt1aa	88.616	16113.9	2627.26	2566.45	2923.07	2551.04	2416.81	3029.24	2765.2	2408.4	3750.6	2417.1	2664.8	2733.3	-0.0258894	0.982215	0.864955
1023	ENSDART00000122307_F13643	gcsha	18.848	14327.9	2289.68	2509.97	2691.68	1910.3	2361.85	2564.43	2409.9	2355.4	3453.7	1810	2604.2	2313.9	-0.139656	0.907736	0.39691
1024	ENSDART00000100757_F10396	oxa1l	51.431	7700.99	1040	1249.87	1895.41	1099.53	1159.07	1257.11	1094.6	1172.9	2432	1041.8	1278	1134.3	-0.206965	0.866358	0.343878
1025	ENSDART00000168379_F32251	pcxa	129.786	366540	61965.8	61601.5	61262.9	56627.7	55275.3	69807.3	65219.2	57807.9	78606.6	53654.5	60947.1	62987.4	-0.0326433	0.977627	0.827997
1026	ENSDART00000184900_F38372	tra2b	32.83	1896.45	333.3	261.824	233.652	397.785	282.875	387.009	350.8	245.7	299.8	376.9	311.9	349.2	0.364912	1.2878	0.0802147
1027	ENSDART00000167376_F31798	ovca2	25.261	2637.84	404.844	413.675	565.972	381.849	384.633	486.865	426.1	388.2	726.2	361.8	424.1	439.3	-0.135531	0.910335	0.462493
1028	ENSDART00000144883_F21827	fam162a	17.858	23782.8	3634.86	3058.45	5174.49	4090.89	2919.8	4904.33	3825.7	2870.1	6639.4	3876.1	3219.4	4425.2	0.00874216	1.00608	0.970912
1029	ENSDART00000103636_F11005	si:dkeyp-120h9.1	53.178	4325.36	965.602	629.464	604.005	697.523	627.149	801.614	1016.3	590.7	775	660.9	691.5	723.3	-0.0220524	0.984831	0.913374
1030	ENSDART00000057642_F5343	acbd6	32.672	7343.37	1407.41	1008.83	1432.15	1059.53	1089.23	1346.22	1481.3	946.7	1837.6	1003.9	1201	1214.7	-0.129417	0.914201	0.485792
1031	ENSDART00000037846_F3312	focad	198.94	42629.4	7126.34	6818.08	7401.59	6762.46	6570.6	7950.31	7500.5	6398.2	9497	6407.4	7244.8	7173.6	-0.00859288	0.994062	0.95308
1032	ENSDART00000105768_F11431	zmynd11	74.677	1896.69	259.666	278.98	378.769	283.484	309.448	386.344	273.3	261.8	486	268.6	341.2	348.6	0.101569	1.07294	0.596597
1033	ENSDART00000180305_F36126	ubl3b	13.08	2610.49	562.278	392.043	464.889	402.746	381.912	406.626	591.8	367.9	596.5	381.6	421.1	366.9	-0.237457	0.848239	0.17092
1034	ENSDART00000050949_F4440	btg4	29.413	2351.66	416.055	347.607	442.209	425.648	331.577	388.561	437.9	326.2	567.4	403.3	365.6	350.6	-0.0739384	0.950041	0.652945
1035	ENSDART00000086176_F8875	nckap1	128.129	21900.8	3737.37	3328.16	3754.65	3622.5	3323.12	4134.97	3933.6	3123.2	4817.6	3432.3	3664.1	3731	0.030657	1.02148	0.83857
1036	ENSDART00000189407_F40572	acadsb	46.568	70427.5	12335.3	12031.3	12759.2	10655.1	9391.45	13255.1	12983	11290.4	16371.3	10095.7	10355.1	11960.1	-0.171205	0.888101	0.307111
1037	ENSDART00000156995_F27162	sorl1	245.435	3607.02	656.53	536.755	535.031	554.831	597.401	726.473	691	503.7	686.5	525.7	658.7	655.5	0.117637	1.08496	0.481052
1038	ENSDART00000101986_F10648	mrpl30	17.601	8941.86	1639.9	1465.23	1385.7	1436.95	1394.78	1619.3	1726	1375	1778	1361.5	1537.9	1461.1	-0.012314	0.991501	0.933398
1039	ENSDART00000166691_F31498	trappc10	136.829	2969.89	563.798	419.323	495.829	525.807	453.107	512.022	593.4	393.5	636.2	498.2	499.6	462	0.0191687	1.01338	0.90511
1040	ENSDART00000077095_F7428	trappc8	164.342	10566.9	1759.61	1538.44	1931.57	1675.26	1628.41	2033.57	1852	1443.7	2478.4	1587.3	1795.5	1834.9	0.0284539	1.01992	0.859131
1041	ENSDART00000063578_F6166	srd5a3	35.684	6088.58	934.628	932.102	1098.74	875.465	984.211	1263.43	983.7	874.7	1409.8	829.5	1085.2	1140	0.0618772	1.04382	0.72275
1042	ENSDART00000037664_F3299	nnt	112.711	263269	53271.7	40896.6	34856.1	47401.9	40967.9	45874.4	56068.7	38378.1	44723.9	44913.1	45171.6	41392.7	0.0767892	1.05467	0.6711
1043	ENSDART00000142334_F20672	hnrnpl2	57.767	44970.9	7404.06	6758.19	7873.88	7366.47	6952.51	8615.83	7792.8	6342	10103	6979.7	7665.9	7774.1	0.0544894	1.03849	0.72025
1044	ENSDART00000166945_F31611	nudcd3	38.422	48124.6	9062.86	6835.23	8102.47	8051.64	7701.82	8370.57	9538.7	6414.3	10396.3	7628.9	8492.1	7552.8	0.016163	1.01127	0.916989
1045	ENSDART00000031234_F2864	stxbp2	67.097	23411.6	3924.83	3617.37	3904.13	3885.19	3841.52	4238.59	4130.9	3394.6	5009.4	3681.2	4235.7	3824.5	0.0635587	1.04504	0.648894
1046	ENSDART00000019698_F1834	anxa5b	35.067	209021	37330.7	33624.8	37850.5	32197.4	30567.8	37449.6	39290.7	31554.1	48566.1	30506.9	33704.3	33790.9	-0.122099	0.91885	0.419995
1047	ENSDART00000075743_F7234	eprs	186.463	218187	36185.3	31452.9	37957.4	37624.6	33774.3	41192.3	38085.2	29515.9	48703.2	35649.2	37239.9	37168	0.0923348	1.06609	0.54918
1048	ENSDART00000171986_F33920	cog3	93.888	3436.27	551.827	554.977	532.849	526.018	551.329	719.27	580.8	520.8	683.7	498.4	607.9	649	0.118062	1.08528	0.470003
1049	ENSDART00000176216_F35370	adh8b	40.798	82961.6	15547.4	13056.1	13797.5	11991.9	13699.8	14868.8	16363.7	12252.1	17703.6	11362.3	15105.5	13416.2	-0.0657673	0.955437	0.668863
1050	ENSDART00000100788_F10403	commd1	21.234	2019.14	331.59	308.179	347.205	352.508	294.755	384.903	349	289.2	445.5	334	325	347.3	0.0575713	1.04071	0.711641
1051	ENSDART00000130083_F15498	lsm8	10.39	3403.15	631.732	445.538	583.975	585.438	545.252	611.213	664.9	418.1	749.3	554.7	601.2	551.5	0.0824495	1.05881	0.625721
1052	ENSDART00000123210_F13857	med22	22.62	14029.2	2428.21	2021.81	2406.28	2273.99	2248.12	2650.77	2555.7	1897.3	3087.5	2154.6	2478.8	2391.8	0.0660057	1.04681	0.666577
1053	ENSDART00000125019_F14290	dhcr24	60.209	1905.2	384.417	250.102	342.763	318.207	280.335	329.379	404.6	234.7	439.8	301.5	309.1	297.2	-0.0551774	0.962476	0.764626
1054	ENSDART00000050863_F4426	zgc:101858	28.1	18689.8	3054.43	2685.59	3115.03	3505.03	2885.25	3444.51	3214.8	2520.2	3996.9	3321	3181.3	3108	0.149012	1.10881	0.336693
1055	ENSDART00000085824_F8845	pex11a	27.98	10025.1	1847.69	1443.49	1483.2	1789.77	1452.55	2008.41	1944.7	1354.6	1903.1	1695.8	1601.6	1812.2	0.133473	1.09693	0.451899
1056	ENSDART00000062418_F5980	dym	75.609	1678.57	260.807	252.233	301.223	313.352	249.953	301.007	274.5	236.7	386.5	296.9	275.6	271.6	0.0835554	1.05963	0.595805
1057	ENSDART00000164609_F30552	si:ch211-126j24.1	101.583	3790.21	1509.54	486.458	559.893	279.79	236.258	718.272	1588.8	456.5	718.4	265.1	260.5	648.1	-1.03809	0.486972	0.0481236
1058	ENSDART00000148540_F23487	fech	45.971	19541.9	2803.89	3051.2	3589.74	2739.22	3024.55	4333.35	2951.1	2863.3	4606	2595.4	3334.9	3910	0.0750956	1.05343	0.703515
1059	ENSDART00000082082_F8386	gars	78.247	109769	20030.4	16231.4	18156.2	17372.1	17359.6	20619.3	21082.1	15231.8	23296.3	16460	19140.9	18604.9	0.0250212	1.01749	0.871114
1060	ENSDART00000143492_F21199	senp3a	61.936	10745.2	2231.73	1404.49	1867.04	2153.15	1419.18	1669.61	2348.9	1318	2395.6	2040.1	1564.8	1506.5	-0.06598	0.955296	0.757838
1061	ENSDART00000013264_F1176	arglu1b	32.536	3179.1	523.704	462.588	613.591	418.366	422.634	738.221	551.2	434.1	787.3	396.4	466	666.1	-0.0625091	0.957597	0.786648
1062	ENSDART00000108787_F11647	ndufs2	52.678	81572.6	12416.9	13100.3	14252.1	11881.2	12299.3	17622.9	13068.8	12293.5	18286.9	11257.4	13561.3	15901.2	0.0505452	1.03566	0.779987
1063	ENSDART00000189333_F40537	sgpl1	63.724	4973.53	767.503	765.438	898.915	751.349	804.184	986.142	807.8	718.3	1153.4	711.9	886.7	889.8	0.0580533	1.04106	0.719092
1064	ENSDART00000170835_F33401	eci2	43.04	48162.3	7318.26	8358.54	9026.33	6914.43	7844.58	8700.17	7702.5	7843.8	11581.7	6551.4	8649.5	7850.2	-0.0755138	0.949004	0.633255
1065	ENSDART00000054208_F4876	mtap	30.827	29358	6237.6	3636.02	4918.31	5126.88	4456.16	4983.02	6565.1	3412.1	6310.7	4857.7	4913.4	4496.2	0.00979605	1.00681	0.960916
1066	ENSDART00000076425_F7338	cog4	87.532	1611.63	243.325	286.973	309.406	213.299	238.888	319.737	256.1	269.3	397	202.1	263.4	288.5	-0.135734	0.910207	0.46987
1067	ENSDART00000102952_F10857	suz12a	74.992	9613.3	1509.92	1686.88	1380.87	1469.45	1579.25	1986.91	1589.2	1583	1771.8	1392.3	1741.3	1792.8	0.130212	1.09445	0.44064
1068	ENSDART00000169076_F32589	si:ch211-117n7.8	92.566	1493.67	195.724	234.757	316.966	201.056	231.632	313.531	206	220.3	406.7	190.5	255.4	282.9	0.00124226	1.00086	0.995521
1069	ENSDART00000183973_F37899	ormdl2	17.378	697.187	83.4201	130.326	130.231	75.1454	98.8564	179.208	87.8	122.3	167.1	71.2	109	161.7	-0.0296228	0.979676	0.922156
1070	ENSDART00000078856_F7779	dlg3	96.052	8562.64	1328.45	1438.38	1591.53	1342.7	1317.42	1544.16	1398.2	1349.8	2042.1	1272.2	1452.6	1393.3	-0.0516457	0.964835	0.730227
1071	ENSDART00000109980_F11975	lars2	94.177	40367	6510.47	6181.9	6969.2	6382.61	6310.67	8012.15	6852.3	5801.2	8942.2	6047.5	6958.2	7229.4	0.0674411	1.04786	0.664746
1072	ENSDART00000135446_F17697	mrps11	23.853	25011.1	3825.16	4301.61	4134.51	4043.82	3940.65	4765.35	4026	4036.7	5305	3831.5	4345	4299.8	0.0528742	1.03733	0.721535
1073	ENSDART00000160924_F28912	mcoln2	49.956	4805.83	1042.09	730.805	673.134	1030.51	745.686	583.617	1096.8	685.8	863.7	976.4	822.2	526.6	-0.0643046	0.956406	0.785907
1074	ENSDART00000149066_F23740	si:ch211-186e20.7	47.002	1022.8	151.353	171.139	234.588	146.808	208.415	110.495	159.3	160.6	301	139.1	229.8	99.7	-0.28195	0.822478	0.266798
1075	ENSDART00000043938_F3844	tram2	43.631	1377.71	216.816	224.74	217.13	230.924	208.596	279.507	228.2	210.9	278.6	218.8	230	252.2	0.115909	1.08366	0.462289
1076	ENSDART00000163478_F30073	cpsf1	163.091	36478.3	6488.43	5005.56	6425.21	5996.86	5647.6	6914.63	6829.1	4697.3	8244.2	5682	6227.1	6239.1	0.0554514	1.03918	0.736429
1077	ENSDART00000080423_F8075	ctsd	43.172	3080.67	500.426	477.08	511.962	505.543	524.211	561.451	526.7	447.7	656.9	479	578	506.6	0.0945728	1.06775	0.498173
1078	ENSDART00000159445_F28227	cs	51.75	100761	14796.1	17238.7	17169.5	14280.1	15911.3	21365.4	15573	16177.1	22030.2	13530.3	17543.9	19278.1	0.0495358	1.03493	0.782959
1079	ENSDART00000155298_F26468	limd2	12.991	7884.62	1321.14	1416.21	1323.74	1338.37	1124.97	1360.18	1390.5	1329	1698.5	1268.1	1240.4	1227.3	-0.0914268	0.938594	0.536259
1080	ENSDART00000085442_F8797	mut	83.465	114724	18531.2	18326.3	21607.5	18036.7	16550.9	21671.4	19504.2	17197.7	27724.7	17089.7	18249.2	19554.2	-0.0605899	0.958872	0.705837
1081	ENSDART00000155472_F26547	nudt8	32.742	3228.99	532.255	502.229	537.058	403.59	449.026	804.828	560.2	471.3	689.1	382.4	495.1	726.2	0.00761072	1.00529	0.974568
1082	ENSDART00000157832_F27505	taf12	18.039	7099.58	1178.9	1097.7	1192.03	1080.32	1073.18	1477.44	1240.8	1030.1	1529.5	1023.6	1183.3	1333.1	0.0503672	1.03553	0.763165
1083	ENSDART00000114286_F13123	sugp1	29.504	2088.94	381.566	319.794	284.233	318.313	370.757	414.273	401.6	300.1	364.7	301.6	408.8	373.8	0.165116	1.12126	0.342892
1084	ENSDART00000159181_F28108	immt	83.149	182477	28118.5	30921.6	34144.7	26325.4	27832.4	35134.7	29594.8	29017.4	43811.1	24943.2	30688.3	31702.2	-0.0685588	0.95359	0.678449
1085	ENSDART00000124038_F14047	cdr2l	53.004	1971.43	386.792	295.178	358.272	359.79	224.286	347.111	407.1	277	459.7	340.9	247.3	313.2	-0.182101	0.881418	0.387445
1086	ENSDART00000163823_F30225	kpnb1	97.405	153338	29324.1	22290.3	25570.3	24091.9	24004	28057.4	30863.7	20917.6	32809.3	22827	26467	25316.3	-0.0142556	0.990167	0.928724
1087	ENSDART00000161407_F29153	tnika	151.299	9625.62	1668.97	1385.31	1605.33	1650.46	1570.91	1744.64	1756.6	1300	2059.8	1563.8	1732.1	1574.2	0.0951198	1.06815	0.51962
1088	ENSDART00000092047_F9578	ppwd1	70.565	11026.4	1912.3	1597.26	1987.14	1702.49	1725.63	2101.62	2012.7	1498.9	2549.7	1613.1	1902.7	1896.3	0.00822375	1.00572	0.959012
1089	ENSDART00000136199_F18044	dtd2	18.67	6704.81	1299.38	890.649	1419.06	1030.82	953.194	1111.71	1367.6	835.8	1820.8	976.7	1051	1003.1	-0.19609	0.872913	0.318373
1090	ENSDART00000112082_F12541	rufy1	79.5	3470.86	670.211	527.058	532.615	706.388	551.601	482.986	705.4	494.6	683.4	669.3	608.2	435.8	0.0001316	1.00009	0.999426
1091	ENSDART00000102886_F10846	zgc:193690	53.306	31110.8	5665.25	4636.74	5401.05	4815.96	4921.96	5669.82	5962.7	4351.2	6930.1	4563.1	5427	5115.9	-0.0260447	0.982109	0.864223
1092	ENSDART00000058550_F5456	gpd1l	38.26	37869.6	6753.32	5322.47	6501.35	5564.88	5952.25	7775.32	7107.9	4994.7	8341.9	5272.7	6563	7015.7	0.0467503	1.03294	0.79181
1093	ENSDART00000006489_F505	acsl4a	78.568	3011.49	505.841	426.996	495.284	578.261	442.768	562.338	532.4	400.7	635.5	547.9	488.2	507.4	0.142849	1.10408	0.387556
1094	ENSDART00000172235_F34042	gart	108.483	85870.6	15477.9	12903.6	15562.4	14021.1	13428.2	14477.5	16290.5	12109	19968.1	13284.9	14806.1	13063.1	-0.0631225	0.95719	0.668119
1095	ENSDART00000056121_F5138	mrps35	37.35	23926.8	3515.24	3908.07	4308.15	3653.95	3775.5	4765.91	3699.8	3667.4	5527.8	3462.1	4162.9	4300.3	0.0505757	1.03568	0.7574
1096	ENSDART00000185840_F38831	slc7a4	72.857	7726.31	1004.27	1219.5	1185.64	1419	1153.36	1744.53	1057	1144.4	1521.3	1344.5	1271.7	1574.1	0.325149	1.25279	0.0954779
1097	ENSDART00000089540_F9274	sacm1la	67.077	65570	10338	10662.6	11162.7	10344.3	10465.5	12596.9	10880.8	10006	14322.9	9801.2	11539.3	11366.2	0.0494421	1.03486	0.738056
1098	ENSDART00000154414_F26097	ptgr2	37.648	10609.1	2003.22	1626.57	1632.68	1705.34	1685	1956.32	2108.4	1526.4	2094.9	1615.8	1857.9	1765.2	0.026518	1.01855	0.863635
1099	ENSDART00000161650_F29267	atp2a2a	114.176	62252.4	9935.93	10425.3	9863.83	10716.9	10259.8	11050.6	10457.6	9783.3	12656.3	10154.2	11312.6	9971	0.0833268	1.05946	0.544212
1100	ENSDART00000080892_F8155	txndc17	14.184	58777.9	9745.81	8294.61	11398.1	10609.1	8391.55	10338.8	10257.5	7783.8	14624.9	10052.1	9252.6	9328.7	-0.000504351	0.99965	0.997661
1101	ENSDART00000182497_F37174	zfand2a	31.039	6708.45	1237.05	904.395	1084.48	1007.92	1030.19	1444.41	1302	848.7	1391.5	955	1135.9	1303.3	0.101948	1.07322	0.594921
1102	ENSDART00000157964_F27564	zc3h7a	111.983	21672.3	3808.92	3232.15	3605.95	3567.19	3372.09	4085.98	4008.9	3033.1	4626.8	3379.9	3718.1	3686.8	0.048955	1.03452	0.745255
1103	ENSDART00000182718_F37280	mrpl52	15.147	8111.05	1211.68	1375.08	1279.87	1155.26	1259.74	1829.43	1275.3	1290.4	1642.2	1094.6	1389	1650.7	0.106736	1.07679	0.57546
1104	ENSDART00000057865_F5366	ier3ip1	8.88	6745.7	998.286	1068.71	1073.57	724.225	1008.7	1872.21	1050.7	1002.9	1377.5	686.2	1112.2	1689.3	0.0853086	1.06091	0.768377
1105	ENSDART00000045615_F3983	qrsl1	58.883	20973.5	3719.13	3275.94	3344.71	3537.43	3360.76	3735.55	3914.4	3074.2	4291.6	3351.7	3705.6	3370.6	0.0413505	1.02908	0.770308
1106	ENSDART00000044000_F3851	plxna3	211.531	248.821	38.9547	41.9856	37.4093	45.0661	40.6309	44.7743	41	39.4	48	42.7	44.8	40.4	0.140733	1.10247	0.328828
1107	ENSDART00000106670_F11558	trmt112	13.864	6570.56	1190.11	1031.95	1112.62	977.418	983.395	1275.07	1252.6	968.4	1427.6	926.1	1084.3	1150.5	-0.0523213	0.964383	0.745163
1108	ENSDART00000009790_F824	cx43.4	43.465	16199.2	2749.44	2721.28	2776.24	2677.06	2418.45	2856.69	2893.8	2553.7	3562.2	2536.5	2666.6	2577.6	-0.05583	0.962041	0.693362
1109	ENSDART00000171687_F33790	XPO5	102.562	5073.37	889.593	791.652	872.65	948.817	793.754	776.9	936.3	742.9	1119.7	899	875.2	701	-0.0236224	0.98376	0.874567
1110	ENSDART00000004075_F265	uqcc2	15.011	40431.8	6653.47	6413.35	6532.68	6483.72	6258.97	8089.62	7002.8	6018.4	8382.1	6143.3	6901.2	7299.3	0.0786531	1.05603	0.609548
1111	ENSDART00000010211_F865	paip2b	14.669	11447	2397.43	1372.74	1897.9	2053.1	1693.35	2032.46	2523.3	1288.2	2435.2	1945.3	1867.1	1833.9	0.0593207	1.04198	0.775732
1112	ENSDART00000083513_F8578	sacm1lb	66.894	15184.3	2584.41	2365.05	2477.28	2268.4	2424.16	3065.04	2720.1	2219.4	3178.6	2149.3	2672.9	2765.6	0.0515361	1.03637	0.747321
1113	ENSDART00000054738_F4946	gid8b	26.856	2622.25	471.542	415.167	391.941	453.194	413.292	477.112	496.3	389.6	502.9	429.4	455.7	430.5	0.073302	1.05212	0.622372
1114	ENSDART00000015682_F1412	ndufs3	29.466	35176.7	5348.48	5805.2	6493.71	4973.85	5393.48	7162	5629.3	5447.7	8332.1	4712.7	5946.9	6462.3	-0.0231933	0.984052	0.894961
1115	ENSDART00000104051_F11096	cdipt	23.978	5536.48	993.06	849.835	1032.34	792.193	688.186	1180.87	1045.2	797.5	1324.6	750.6	758.8	1065.5	-0.145497	0.904068	0.487536
1116	ENSDART00000019270_F1790	nae1	60.394	35565.4	6499.55	5518.66	5972.79	5875.27	5405	6294.11	6840.8	5178.8	7663.7	5566.8	5959.6	5679.2	-0.0333696	0.977135	0.819782
1117	ENSDART00000044411_F3887	gna11b	41.978	2935.77	436.198	496.368	520.925	412.561	507.161	562.56	459.1	465.8	668.4	390.9	559.2	507.6	0.0205297	1.01433	0.901052
1118	ENSDART00000183804_F37808	TWF1 (1 of many)	39.942	4060.44	655.58	576.609	999.219	665.755	570.465	592.816	690	541.1	1282.1	630.8	629	534.9	-0.248818	0.841586	0.245712
1119	ENSDART00000184242_F38034	gtse1	79.333	6601.56	1055.39	1012.24	1143.71	1024.17	946.573	1419.48	1110.8	949.9	1467.5	970.4	1043.7	1280.8	0.0571868	1.04043	0.749514
1120	ENSDART00000102118_F10671	gtf2f2a	29.896	19025.3	2907.54	3102.14	3176.99	3220.59	2837.09	3780.99	3060.2	2911.1	4076.4	3051.5	3128.2	3411.6	0.0899259	1.06432	0.567143
1121	ENSDART00000155525_F26568	si:rp71-45k5.4	25.874	5737.87	985.27	829.269	1062.19	934.568	908.844	1017.73	1037	778.2	1362.9	885.5	1002.1	918.3	-0.00190551	0.99868	0.990057
1122	ENSDART00000041114_F3581	psmb2	22.572	74907	13764.1	11499.6	13307.1	12372.6	12002.1	11961.5	14486.8	10791.4	17074.4	11723	13233.6	10792.9	-0.081954	0.944777	0.570615
1123	ENSDART00000006622_F520	kat6a	246.544	1110.35	180.522	150.36	247.759	182.164	145.292	204.255	190	141.1	317.9	172.6	160.2	184.3	-0.104988	0.929813	0.619798
1124	ENSDART00000052503_F4652	nudcd1	65.839	38500.7	7442.06	5512.9	6528.86	6307.89	6028.16	6680.78	7832.8	5173.4	8377.2	5976.7	6646.7	6028.1	-0.0254848	0.98249	0.871987
1125	ENSDART00000151778_F24960	si:ch1073-263o8.2	140.815	4315.02	311.163	2367.5	331.696	352.825	328.766	623.071	327.5	2221.7	425.6	334.3	362.5	562.2	-0.585805	0.666278	0.378601
1126	ENSDART00000162471_F29643	bco1	58.618	15673	2597.24	2276.07	2589.12	2998.85	2381.35	2830.42	2733.6	2135.9	3322.1	2841.4	2625.7	2553.9	0.133743	1.09714	0.391912
1127	ENSDART00000147031_F22804	erap1a	107.02	2098.19	220.712	323.63	425.687	493.089	278.431	356.642	232.3	303.7	546.2	467.2	307	321.8	0.229114	1.17211	0.399869
1128	ENSDART00000130628_F15622	p2rx4a	45.086	16115.8	2762.56	2525.53	2760.18	3141.75	2403.03	2522.76	2907.6	2370	3541.6	2976.8	2649.6	2276.3	-0.00530859	0.996327	0.972865
1129	ENSDART00000011305_F976	dpp3	81.825	173520	31049	24996.2	32127.9	28268.8	25709.2	31369	32679.2	23456.9	41223.4	26784.6	28347.2	28304.4	-0.0430828	0.970579	0.78916
1130	ENSDART00000143562_F21224	gbp2	71.452	3012.86	556.863	419.323	442.131	564.857	439.866	589.823	586.1	393.5	567.3	535.2	485	532.2	0.168458	1.12386	0.351616
1131	ENSDART00000103798_F11040	nme6	20.598	1532.95	247.22	260.652	262.021	215.41	238.434	309.208	260.2	244.6	336.2	204.1	262.9	279	-0.0294486	0.979795	0.860234
1132	ENSDART00000100420_F10325	pex11b	29.608	6418.9	1205.79	700.541	1321.41	1177.42	900.591	1113.15	1269.1	657.4	1695.5	1115.6	993	1004.4	0.0268744	1.0188	0.910013
1133	ENSDART00000087643_F9049	tesk2	71.12	710.046	121.805	94.9471	124.932	125.7	115.544	127.119	128.2	89.1	160.3	119.1	127.4	114.7	0.1179	1.08515	0.462903
1134	ENSDART00000002401_F81	klhdc10	44.693	3300.12	868.69	471.645	306.211	591.876	477.413	584.282	914.3	442.6	392.9	560.8	526.4	527.2	0.132042	1.09584	0.676022
1135	ENSDART00000162466_F29639	akap8l	69.422	37745.1	5999.79	5309.69	7470.02	5804.88	5464.67	7696.07	6314.8	4982.7	9584.8	5500.1	6025.4	6944.2	0.0122914	1.00856	0.948102
1136	ENSDART00000049328_F4317	fam120b	61.337	535.009	114.869	98.4637	56.0361	128.338	92.4172	44.8851	120.9	92.4	71.9	121.6	101.9	40.5	-0.0838626	0.943528	0.822236
1137	ENSDART00000004521_F307	arih2	57.416	14183	2666.5	1986.22	2368.32	2475.47	2248.3	2438.2	2806.5	1863.9	3038.8	2345.5	2479	2200	0.0378409	1.02658	0.810377
1138	ENSDART00000191464_F41591	aldh3a2a	56.572	13173.3	2106.88	2146.17	2401.52	2002.65	2043.15	2472.89	2217.5	2014	3081.4	1897.5	2252.8	2231.3	-0.0339721	0.976727	0.823344
1139	ENSDART00000006124_F476	cops2	51.539	45066	7060.31	6785.47	7303.86	7593.49	7390.02	8932.91	7431	6367.6	9371.6	7194.8	8148.3	8060.2	0.172877	1.1273	0.25103
1140	ENSDART00000126186_F14570	psmd12	52.78	95137.2	16041	14564.2	16763.5	14356	14973.5	18439	16883.2	13667.3	21509.3	13602.3	16509.9	16637.6	0.00577198	1.00401	0.970512
1141	ENSDART00000080339_F8053	galm	37.38	7308.71	1327.22	1242.3	1122.67	1135.52	1177.12	1303.88	1396.9	1165.8	1440.5	1075.9	1297.9	1176.5	-0.0289768	0.980115	0.842864
1142	ENSDART00000168052_F32102	magi3a	148.346	1078.78	221.852	172.418	166.472	156.096	169.326	192.618	233.5	161.8	213.6	147.9	186.7	173.8	-0.107603	0.928129	0.523892
1143	ENSDART00000157399_F27308	usp47	153.528	29774.7	4976.32	4392.5	4697.75	4932.05	5086.84	5689.21	5237.6	4122	6027.7	4673.1	5608.8	5133.4	0.158364	1.11602	0.283452
1144	ENSDART00000103352_F10933	vps18	113.194	13248.2	2352.11	1964.16	2291.87	2240.43	2103.65	2296.01	2475.6	1843.2	2940.7	2122.8	2319.5	2071.7	0.0104703	1.00728	0.942578
1145	ENSDART00000186062_F38938	cyfip2	145.659	470.546	161.14	54.1337	72.7923	90.3434	49.2468	42.8902	169.6	50.8	93.4	85.6	54.3	38.7	-0.578152	0.669821	0.157623
1146	ENSDART00000189721_F40719	foxp1a	71.225	1317.41	184.702	202.788	265.061	181.742	207.599	275.517	194.4	190.3	340.1	172.2	228.9	248.6	0.02211	1.01544	0.912453
1147	ENSDART00000154074_F25946	ANKRD66	19.802	2359.53	409.025	396.732	355.389	460.16	357.425	380.803	430.5	372.3	456	436	394.1	343.6	0.0396903	1.02789	0.799217
1148	ENSDART00000100075_F10250	tmem184ba	47.172	1022.55	205.035	180.517	176.525	171.294	140.666	148.509	215.8	169.4	226.5	162.3	155.1	134	-0.289527	0.81817	0.0758642
1149	ENSDART00000008013_F656	sec11a	20.549	25429.8	4258.23	3677.26	4326.23	4048.99	4125.4	4993.66	4481.8	3450.8	5551	3836.4	4548.7	4505.8	0.100066	1.07182	0.521932
1150	ENSDART00000040753_F3551	nudt1	18.01	6154.12	1073.25	544.108	1113.78	626.81	1038.45	1757.72	1129.6	510.6	1429.1	593.9	1145	1586	0.271604	1.20715	0.470691
1151	ENSDART00000024720_F2357	si:ch211-282j22.3	93.411	3374.04	477.813	559.986	638.219	431.347	437.689	828.989	502.9	525.5	818.9	408.7	482.6	748	-0.0419258	0.971357	0.867247
1152	ENSDART00000048821_F4256	plxnb2a	209.938	13256	2057.38	2342.46	2013.79	2155.15	1953.91	2733.34	2165.4	2198.2	2583.9	2042	2154.4	2466.3	0.0820249	1.0585	0.626819
1153	ENSDART00000145013_F21882	zgc:77262	37.235	5449.28	760.187	894.698	1061.96	770.979	835.564	1125.9	800.1	839.6	1362.6	730.5	921.3	1015.9	0.00201096	1.00139	0.991647
1154	ENSDART00000165867_F31110	zmp:0000001114	92.988	10805.4	1708.5	1737.71	1847.48	1964.97	1750.67	1796.07	1798.2	1630.7	2370.5	1861.8	1930.3	1620.6	0.0572596	1.04049	0.682227
1155	ENSDART00000024185_F2290	zgc:56231	91.142	22972.4	4187.35	3221.38	3885.27	3817.32	3642.54	4218.53	4407.2	3023	4985.2	3616.9	4016.3	3806.4	0.0541723	1.03826	0.730496
1156	ENSDART00000002826_F124	gmppb	40.09	14809.9	2363.51	2026.07	2688.95	2511.46	2077.44	3142.51	2487.6	1901.3	3450.2	2379.6	2290.6	2835.5	0.116197	1.08387	0.54159
1157	ENSDART00000189804_F40767	sdcbp2	32.417	3250.98	743.75	553.698	520.535	450.028	430.162	552.807	782.8	519.6	667.9	426.4	474.3	498.8	-0.334082	0.793289	0.0883318
1158	ENSDART00000132190_F16224	cdc27	92.575	10566.9	1831.73	1687.84	1812.87	1851.62	1667.14	1715.72	1927.9	1583.9	2326.1	1754.4	1838.2	1548.1	-0.0272302	0.981302	0.844635
1159	ENSDART00000008589_F711	chp2	22.537	6166.81	758.857	1021.19	1160.55	757.47	980.674	1488.08	798.7	958.3	1489.1	717.7	1081.3	1342.7	0.0992017	1.07118	0.695581
1160	ENSDART00000147900_F23181	mrm3a	49.003	1728.2	302.612	277.489	267.321	276.307	262.015	342.457	318.5	260.4	343	261.8	288.9	309	0.0477915	1.03368	0.761413
1161	ENSDART00000126978_F14760	acadl	49.421	115078	19017.4	19284.4	20415.4	18291.7	16374.5	21694.2	20015.9	18096.8	26195.1	17331.3	18054.7	19574.8	-0.0681541	0.953858	0.660984
1162	ENSDART00000004848_F344	wrnip1	59.542	4695.39	903.75	622.325	847.087	704.066	720.019	898.145	951.2	584	1086.9	667.1	793.9	810.4	-0.021802	0.985002	0.906073
1163	ENSDART00000060005_F5659	rpl32	15.803	173990	30431.5	27686.3	28250.7	26395.6	26239.4	34986.8	32029.3	25981.3	36248.5	25009.7	28931.8	31568.7	0.00860511	1.00598	0.95758
1164	ENSDART00000122262_F13632	babam1	40.875	9743.36	1755.05	1333.2	1539.32	1408.66	1357.14	2349.98	1847.2	1251.1	1975.1	1334.7	1496.4	2120.4	0.106283	1.07645	0.635109
1165	ENSDART00000143550_F21220	si:dkey-8k3.2	192.6	13652.8	1726.45	2346.08	2179.79	2364.76	3009.41	2026.26	1817.1	2201.6	2796.9	2240.6	3318.2	1828.3	0.235911	1.17765	0.231955
1166	ENSDART00000158150_F27646	cog6	73.388	12823.5	1993.15	2187.73	2464.34	2260.59	1823.95	2093.75	2097.8	2053	3162	2141.9	2011.1	1889.2	-0.105278	0.929626	0.504938
1167	ENSDART00000025356_F2415	haus5	74.157	2590.94	465.176	423.159	490.608	398.419	353.979	459.601	489.6	397.1	629.5	377.5	390.3	414.7	-0.19174	0.875549	0.234908
1168	ENSDART00000174237_F35051	cct2	10.704	61212.2	12017.5	9423.32	10556.5	9884.68	8916.12	10414	12648.5	8843	13545.1	9365.7	9831	9396.6	-0.127101	0.91567	0.41768
1169	ENSDART00000036680_F3233	ptgr1	35.839	141038	29873.2	19804	25432.1	22501.3	19039.9	24387.2	31441.7	18584.4	32632	21319.9	20993.6	22004.7	-0.175378	0.885536	0.354765
1170	ENSDART00000151418_F24791	ap2m1b	49.707	6267.64	1118.1	1017.88	1067.8	972.036	926.802	1165.02	1176.8	955.2	1370.1	921	1021.9	1051.2	-0.070499	0.952309	0.64088
1171	ENSDART00000013409_F1187	prmt3	57.352	38485.4	7063.35	4830.05	8744.74	6972.48	5247.55	5627.26	7434.2	4532.6	11220.4	6606.4	5786	5077.5	-0.178352	0.883712	0.429577
1172	ENSDART00000147264_F22895	fam213b	21.829	25465.6	5413.85	3255.27	5041.69	3639.59	3393.5	4721.69	5698.1	3054.8	6469	3448.5	3741.7	4260.4	-0.202495	0.869046	0.363696
1173	ENSDART00000148463_F23443	snx6	46.645	69804.4	12174	10299.6	12567.7	11413.3	10180.8	13169.1	12813.2	9665.3	16125.6	10814.1	11225.4	11882.5	-0.0141291	0.990254	0.929864
1174	ENSDART00000028044_F2653	galcb	74.457	1221.28	214.631	184.992	203.257	252.56	196.715	169.123	225.9	173.6	260.8	239.3	216.9	152.6	0.0193914	1.01353	0.912302
1175	ENSDART00000105584_F11389	lrrc59	35.867	36329.3	5144.4	5987.32	6853.23	5648.15	5842.05	6854.12	5414.5	5618.6	8793.4	5351.6	6441.5	6184.5	0.0331759	1.02326	0.83916
1176	ENSDART00000064463_F6308	timm10b	21.893	11285.8	1713.82	1949.56	1901.48	1792.3	1687.18	2241.48	1803.8	1829.5	2439.8	1698.2	1860.3	2022.5	0.0311312	1.02181	0.845522
1177	ENSDART00000145316_F22021	gstm.3	25.796	21406.9	3329.68	3678.11	3467.45	3802.02	3595.11	3534.51	3504.5	3451.6	4449.1	3602.4	3964	3189.2	0.0620288	1.04393	0.654336
1178	ENSDART00000023550_F2219	hsp90aa1.2	84.638	38843.9	6635.22	6184.56	6686.76	7417.02	6191.77	5728.56	6983.6	5803.7	8579.8	7027.6	6827.1	5168.9	-0.0202539	0.986059	0.894564
1179	ENSDART00000014049_F1254	wdr36	98.83	16465.7	2777	2338.94	2974.43	2601.8	2609.17	3164.34	2922.8	2194.9	3816.5	2465.2	2876.9	2855.2	0.0510063	1.03599	0.751059
1180	ENSDART00000016105_F1454	vps35	95.22	65581	12724.4	9623.97	11300.7	9962.36	9783.07	12186.5	13392.5	9031.3	14500	9439.3	10786.9	10995.9	-0.0735074	0.950325	0.659535
1181	ENSDART00000161131_F29024	pdha1a	44.398	87827.9	12983.4	13891.7	16043.2	12980.8	14404.8	17523.9	13665.1	13036.2	20585.1	12299.3	15882.9	15811.9	0.0598017	1.04232	0.720122
1182	ENSDART00000163856_F30247	noa1	77.869	2622.9	395.153	427.635	451.25	400.213	402.046	546.601	415.9	401.3	579	379.2	443.3	493.2	0.0686326	1.04872	0.683448
1183	ENSDART00000016614_F1508	dlst	48.652	39815.7	7226.29	6185.95	6748.56	5846.57	6042.94	7765.34	7605.7	5805	8659.1	5539.6	6663	7006.7	-0.0456472	0.968855	0.778975
1184	ENSDART00000178746_F35686	uacab	156.952	21159.7	3613.86	3427.47	3756.99	3434.1	3269.79	3657.52	3803.6	3216.4	4820.6	3253.8	3605.3	3300.2	-0.0600876	0.959206	0.667379
1185	ENSDART00000054057_F4856	ddrgk1	13.627	2569.74	413.775	448.628	468.006	422.376	397.693	419.26	435.5	421	600.5	400.2	438.5	378.3	-0.100955	0.932416	0.473048
1186	ENSDART00000084061_F8650	nedd4l	115.463	3241	597.052	502.762	491.621	484.329	501.266	663.967	628.4	471.8	630.8	458.9	552.7	599.1	0.0424653	1.02987	0.804888
1187	ENSDART00000113508_F12918	hnrnpul1l	96.371	930.522	133.966	161.868	146.987	138.154	144.294	205.252	141	151.9	188.6	130.9	159.1	185.2	0.1201	1.08681	0.516912
1188	ENSDART00000186556_F39192	sdr16c5a	35.078	3301.37	631.447	457.579	590.21	598.208	488.296	535.629	664.6	429.4	757.3	566.8	538.4	483.3	-0.0414241	0.971695	0.807696
1189	ENSDART00000037501_F3288	fam50a	40.259	15350.5	2810.06	2130.18	2536.74	2685.08	2333.92	2854.47	2957.6	1999	3254.9	2544.1	2573.4	2575.6	0.0787949	1.05614	0.629593
1190	ENSDART00000132352_F16303	uqcc3	8.644	7549.13	1209.02	1219.71	1426.7	1216.79	1080.71	1396.2	1272.5	1144.6	1830.6	1152.9	1191.6	1259.8	-0.0654999	0.955614	0.67957
1191	ENSDART00000021317_F2013	ctr9	132.223	30407.2	5196.85	4500.34	4888.46	4840.97	5000.87	5979.69	5469.7	4223.2	6272.4	4586.8	5514	5395.5	0.113497	1.08185	0.460228
1192	ENSDART00000066930_F6657	atp5f1c	32.128	120117	18756	19700.6	22730.5	18850.1	17182.2	22897.5	19740.8	18487.4	29165.6	17860.4	18945.3	20660.5	-0.0598491	0.959364	0.715131
1193	ENSDART00000142103_F20576	si:dkey-58f10.7	16.129	2187.23	580.52	240.192	282.596	493.195	247.05	343.676	611	225.4	362.6	467.3	272.4	310.1	0.0292448	1.02048	0.930781
1194	ENSDART00000192124_F41921	CABZ01061894.1	48.558	6807.93	1249.78	1020.87	1156.81	1092.14	1064.02	1224.31	1315.4	958	1484.3	1034.8	1173.2	1104.7	-0.0176541	0.987838	0.906082
1195	ENSDART00000157919_F27543	med24	110.79	13139.7	2283.32	1898.52	2211.51	2171.62	2058.03	2516.67	2403.2	1781.6	2837.6	2057.6	2269.2	2270.8	0.0768364	1.0547	0.619593
1196	ENSDART00000145554_F22127	rpl37	11.035	25005.5	4783.17	4020.49	4002.8	4187.88	3681.36	4329.8	5034.3	3772.9	5136	3968	4059.1	3906.8	-0.0685291	0.95361	0.651912
1197	ENSDART00000037007_F3257	tpi1a	26.836	52690.1	10842.8	8349.81	8628.54	8660.3	7390.56	8818.09	11412.1	7835.6	11071.3	8205.6	8148.9	7956.6	-0.15632	0.897311	0.345205
1198	ENSDART00000153679_F25791	si:dkey-172k15.4	46.172	11132.1	2890.82	1485.8	1515.7	2593.36	1593.22	1053.19	3042.6	1394.3	1944.8	2457.2	1756.7	950.3	-0.193722	0.874347	0.571252
1199	ENSDART00000020463_F1926	zgc:63882	34.758	4201.82	730.069	628.399	721.532	716.415	597.583	807.821	768.4	589.7	925.8	678.8	658.9	728.9	0.0210639	1.01471	0.896701
1200	ENSDART00000193811_F42724	prrc2a	204.179	31314.8	5513.61	4523.68	5434.8	5496.06	4612.42	5734.21	5803.1	4245.1	6973.4	5207.5	5085.7	5174	0.0335989	1.02356	0.832037
1201	ENSDART00000029797_F2775	faf2	52.419	20032.6	3402.27	3180.89	3406.59	3256.16	3082.05	3704.63	3580.9	2985	4371	3085.2	3398.3	3342.7	0.00404614	1.00281	0.977631
1202	ENSDART00000057386_F5305	golga5	84.746	25215.4	4602.17	4110.86	4011.06	4758.96	3856.76	3875.63	4843.8	3857.7	5146.6	4509.1	4252.5	3497	-0.0310892	0.978681	0.83923
1203	ENSDART00000059352_F5578	exosc5	24.626	3131.54	534.44	459.497	576.649	495.2	498.091	567.658	562.5	431.2	739.9	469.2	549.2	512.2	-0.00544494	0.996233	0.971552
1204	ENSDART00000104491_F11182	ints8	113.564	2057.78	367.695	311.375	370.508	280.212	295.209	432.781	387	292.2	475.4	265.5	325.5	390.5	-0.0815919	0.945014	0.670319
1205	ENSDART00000167713_F31938	dctn4	53.204	5749.11	1178.62	798.792	939.208	1050.03	868.576	913.882	1240.5	749.6	1205.1	994.9	957.7	824.6	-0.0284227	0.980492	0.872459
1206	ENSDART00000121553_F13473	fam192a	26.041	11612.2	2347.92	1514.68	2069.05	1940.91	1696.52	2043.1	2471.2	1421.4	2654.8	1839	1870.6	1843.5	-0.0430979	0.970569	0.817411
1207	ENSDART00000135065_F17522	atp5mc3b	14.355	8943.84	1425.65	1513.93	1561.84	1274.2	1319.51	1848.71	1500.5	1420.7	2004	1207.3	1454.9	1668.1	-0.039018	0.973317	0.822979
1208	ENSDART00000164055_F30327	cap2	51.341	337.399	65.558	40.0675	54.4773	54.6704	55.6861	66.9397	69	37.6	69.9	51.8	61.4	60.4	0.170027	1.12508	0.396352
1209	ENSDART00000185543_F38678	serpinh2	45.828	19510.2	3567.21	3256.33	3042.7	3324.34	3211.56	3108.04	3754.5	3055.8	3904.1	3149.8	3541.1	2804.4	-0.030349	0.979183	0.830241
1210	ENSDART00000145444_F22086	mob3a	25.412	5210.75	835.341	772.364	918.945	848.763	778.154	1057.18	879.2	724.8	1179.1	804.2	858	953.9	0.0786484	1.05603	0.634194
1211	ENSDART00000082289_F8423	cpsf6	60.323	17415.2	3003.79	2695.92	2948.71	2818.48	2662.14	3286.14	3161.5	2529.9	3783.5	2670.5	2935.3	2965.1	0.0154171	1.01074	0.917525
1212	ENSDART00000082184_F8407	tmem107	17.144	1193.16	173.871	178.812	200.919	192.507	192.815	254.238	183	167.8	257.8	182.4	212.6	229.4	0.198413	1.14744	0.241175
1213	ENSDART00000078230_F7648	mettl16	53.601	1503.77	247.505	238.38	266.775	239.368	218.935	292.806	260.5	223.7	342.3	226.8	241.4	264.2	-0.0122231	0.991563	0.93843
1214	ENSDART00000191164_F41464	rpn2	70.735	69881	12209.9	10605.4	12404.2	10774.6	10870.9	13015.9	12851	9952.3	15915.9	10208.9	11986.4	11744.3	-0.0251003	0.982752	0.8691
1215	ENSDART00000027603_F2609	ckbb	42.856	471890	103638	64367.1	80669.3	78241.9	68785.3	76187.9	109080	60403.2	103507	74133.9	75843.3	68744.7	-0.130742	0.913362	0.490544
1216	ENSDART00000122406_F13667	znf318	249.347	12101.6	2059.75	1720.88	2206.99	2022.07	1824.4	2267.53	2167.9	1614.9	2831.8	1915.9	2011.6	2046	0.0322244	1.02259	0.84126
1217	ENSDART00000080843_F8144	ndufa8	19.993	92116.6	14333.3	14622.7	18431.9	14129	13140.4	17459.3	15085.9	13722.2	23650	13387.2	14488.7	15753.6	-0.084375	0.943193	0.625247
1218	ENSDART00000018235_F1681	crot	69.411	2547.15	515.248	304.129	434.961	379.738	483.399	429.678	542.3	285.4	558.1	359.8	533	387.7	0.0702117	1.04987	0.733555
1219	ENSDART00000061406_F5856	usp39	57.638	6086.75	1092.06	905.461	1058.61	901.323	974.144	1155.15	1149.4	849.7	1358.3	854	1074.1	1042.3	-0.0151793	0.989534	0.923893
1220	ENSDART00000126301_F14595	prkab1b	29.382	8378.87	1325.98	1264.9	1544.93	1345.34	1219.47	1678.26	1395.6	1187	1982.3	1274.7	1344.6	1514.3	0.0291896	1.02044	0.862732
1221	ENSDART00000171805_F33843	fars2	52.082	13327.1	1980.04	1998.15	2303.4	1835.15	1866.21	3344.1	2084	1875.1	2955.5	1738.8	2057.7	3017.4	0.10989	1.07915	0.63398
1222	ENSDART00000099320_F10090	dhrs13a.1	34.821	7475.45	2336.71	820.318	1125.16	959.265	1026.75	1207.24	2459.4	769.8	1443.7	908.9	1132.1	1089.3	-0.286358	0.81997	0.380755
1223	ENSDART00000187286_F39535	nup160	130.999	36140.1	5942.5	5357.53	6628.39	5850.26	5581.13	6780.31	6254.5	5027.6	8504.9	5543.1	6153.8	6117.9	0.0230374	1.0161	0.881752
1224	ENSDART00000003001_F145	rpl23a	17.63	146199	27411.4	23072.2	23805.7	23311.8	22671.2	25927.1	28850.6	21651.3	30545.1	22087.8	24997.5	23394.1	-0.0452846	0.969099	0.758865
1225	ENSDART00000039054_F3395	mecr	41.053	17709.7	2700.04	3166.61	2858.31	2641.07	2805.16	3538.5	2841.8	2971.6	3667.5	2502.4	3093	3192.8	0.0337545	1.02367	0.835638
1226	ENSDART00000048507_F4232	uevld	51.232	8585.37	1672.58	1205.54	1589.04	1302.8	1277.79	1537.62	1760.4	1131.3	2038.9	1234.4	1408.9	1387.4	-0.107983	0.927884	0.533509
1227	ENSDART00000169509_F32795	ect2	114.226	17631	2901.84	2755.28	2943.57	3176.16	2732.34	3121.79	3054.2	2585.6	3776.9	3009.4	3012.7	2816.8	0.0676859	1.04803	0.635242
1228	ENSDART00000059926_F5644	si:dkey-85k15.7	78.075	21070.9	4721.5	2522.44	3572.67	3654.26	3306.52	3293.46	4969.4	2367.1	4584.1	3462.4	3645.8	2971.7	-0.0321903	0.977934	0.881446
1229	ENSDART00000064542_F6318	rpf2	35.439	3444.3	453.965	626.481	587.093	473.036	630.232	673.498	477.8	587.9	753.3	448.2	694.9	607.7	0.0886897	1.0634	0.641633
1230	ENSDART00000018735_F1731	dnaja2l	45.564	48246.4	9326.05	7106.76	7787.14	8503.25	7564.6	7958.62	9815.7	6669.1	9991.7	8056.8	8340.8	7181.1	-0.00391734	0.997288	0.979918
1231	ENSDART00000148786_F23596	exoc5	81.725	4104.88	707.931	619.661	705.01	635.781	662.701	773.797	745.1	581.5	904.6	602.4	730.7	698.2	0.0253707	1.01774	0.865799
1232	ENSDART00000134272_F17169	zgc:66313	58.211	35959	8888.42	5887.25	5129.91	6862.19	5377.06	3814.12	9355.1	5524.7	6582.2	6501.9	5928.8	3441.5	-0.310539	0.806341	0.240438
1233	ENSDART00000025612_F2436	phyhd1	33.173	7934.84	1395.24	1193.82	1218.92	1307.02	1219.92	1599.9	1468.5	1120.3	1564	1238.4	1345.1	1443.6	0.109786	1.07907	0.496535
1234	ENSDART00000078385_F7682	ppat	55.216	45518.4	7652.99	6562.43	8056.1	7060.08	7188.59	8998.18	8054.8	6158.3	10336.8	6689.4	7926.2	8119.1	0.0582304	1.04119	0.719934
1235	ENSDART00000131694_F15991	selenbp1	52.658	47927.2	6962.16	7325.85	9896.56	7450.16	7092	9200.44	7327.7	6874.7	12698.3	7059	7819.7	8301.6	-0.0180968	0.987535	0.921124
1236	ENSDART00000156385_F26910	chchd4b	16.776	332.663	62.6126	48.2728	55.8802	64.3802	49.4282	52.0889	65.9	45.3	71.7	61	54.5	47	-0.00902421	0.993764	0.957109
1237	ENSDART00000168537_F32315	agla	173.384	45754.4	8146.76	6559.66	7675.77	7427.68	7345.12	8599.43	8574.5	6155.7	9848.8	7037.7	8098.8	7759.3	0.064593	1.04579	0.675334
1238	ENSDART00000040033_F3476	nup107	105.33	32652.6	5584.3	4763.34	5637.98	4930.89	4873.35	6862.76	5877.5	4470	7234.1	4672	5373.4	6192.3	0.0456746	1.03217	0.79565
1239	ENSDART00000164700_F30600	sptbn1	262.464	58811.6	10325	8978.95	9668.83	9675.92	9448.68	10714.2	10867.1	8426	12406.1	9167.9	10418.2	9667.5	0.0426705	1.03002	0.766242
1240	ENSDART00000169574_F32826	tatdn1	17.308	1708.54	255.486	271.734	318.135	275.779	234.535	352.874	268.9	255	408.2	261.3	258.6	318.4	0.0157968	1.01101	0.931079
1241	ENSDART00000098421_F9939	uqcc1	32.786	23154.6	3852.24	3585.4	3928.91	3829.36	3500.52	4458.14	4054.5	3364.6	5041.2	3628.3	3859.7	4022.6	0.0463828	1.03267	0.758905
1242	ENSDART00000180804_F36366	tbrg4	71.351	3862.45	585.366	579.913	702.204	633.459	609.101	752.407	616.1	544.2	901	600.2	671.6	678.9	0.0947933	1.06791	0.549973
1243	ENSDART00000019252_F1787	fbxw11b	60.999	6483.61	1145.93	968.546	1052.14	1107.45	1009.06	1200.48	1206.1	908.9	1350	1049.3	1112.6	1083.2	0.0667077	1.04732	0.654464
1244	ENSDART00000065127_F6407	cyfip1	145.095	26207.2	4460.03	3938.65	4551.31	4302.39	4045.04	4909.76	4694.2	3696.1	5839.8	4076.5	4460.1	4430.1	0.0319694	1.02241	0.830881
1245	ENSDART00000162913_F29834	si:dkey-218f9.10	110.351	5536.09	927.408	818.186	972.72	894.674	862.59	1060.51	976.1	767.8	1248.1	847.7	951.1	956.9	0.0496872	1.03504	0.746682
1246	ENSDART00000077418_F7484	ctsba	36.305	7421.79	1120.66	1343.43	1480.47	972.036	1106.1	1399.08	1179.5	1260.7	1899.6	921	1219.6	1262.4	-0.189094	0.877156	0.310859
1247	ENSDART00000057223_F5281	rhebl1	20.655	27945.9	4092.24	4699.19	4678.5	3860.6	4672.28	5943.12	4307.1	4409.8	6003	3657.9	5151.7	5362.5	0.0842734	1.06015	0.643152
1248	ENSDART00000129593_F15377	znf217	105.874	5867.61	898.809	901.731	1111.99	852.141	875.741	1227.19	946	846.2	1426.8	807.4	965.6	1107.3	0.00769907	1.00535	0.966518
1249	ENSDART00000087107_F8981	eif4g1a	181.763	156704	26385.8	25042.8	27514.7	25765.3	22595.2	29400.4	27771.2	23500.6	35304.2	24412.5	24913.7	26528.1	-0.0290275	0.980081	0.849548
1250	ENSDART00000168540_F32317	ptbp2a	55.367	3128.06	576.15	476.973	491.465	526.862	491.833	564.776	606.4	447.6	630.6	499.2	542.3	509.6	0.0386111	1.02712	0.795511
1251	ENSDART00000043743_F3826	si:dkey-4p15.3	71.049	568.988	98.3512	88.953	97.5059	92.3064	86.912	104.959							0	0
1252	ENSDART00000132923_F16579	ppp1r12a	124.736	2329.49	339.666	398.544	412.126	356.941	353.525	468.689	357.5	374	528.8	338.2	389.8	422.9	0.0280625	1.01964	0.867083
1253	ENSDART00000078634_F7734	eif5a2	16.841	179034	31422.2	26377.1	33596.8	29476.6	26685.1	31476.2	33072	24752.7	43108.2	27929	29423.2	28401.1	-0.0565099	0.961588	0.717335
1254	ENSDART00000102304_F10702	lman1	56.831	83227.8	13330.2	13185.3	13816.9	15395.2	13278.6	14221.6	14030.1	12373.3	17728.5	14586.9	14641.1	12832.2	0.0865345	1.06182	0.540269
1255	ENSDART00000165152_F30799	ppp2r2d	51.814	11802.3	2125.69	1877.1	1806.4	1818.79	1788.67	2385.67	2237.3	1761.5	2317.8	1723.3	1972.2	2152.6	0.0355682	1.02496	0.829606
1256	ENSDART00000180102_F36016	si:dkey-17e16.10	15.731	7091.89	1028.31	1223.23	1263.66	1125.6	1094.68	1356.42	1082.3	1147.9	1621.4	1066.5	1207	1223.9	0.0241405	1.01687	0.879069
1257	ENSDART00000034704_F3089	slc25a3b	39.352	45476.5	8234.46	7503.06	7479.37	7535.97	6661.38	8062.25	8666.8	7041	9596.8	7140.3	7344.9	7274.6	-0.063758	0.956769	0.664106
1258	ENSDART00000102526_F10760	gfer	21.559	6088.78	1007.03	987.407	1110.36	1005.91	860.051	1118.03	1059.9	926.6	1424.7	953.1	948.3	1008.8	-0.0636287	0.956854	0.681816
1259	ENSDART00000007353_F596	wdr82	34.978	14853.5	2908.87	2278.84	2396.22	2478.22	2362.58	2428.78	3061.6	2138.5	3074.6	2348.1	2605	2191.5	-0.053208	0.963791	0.72486
1260	ENSDART00000025229_F2405	adi1	21.41	16720.7	3753.81	2199.13	2301.06	3170.88	2909.73	2386.11	3950.9	2063.7	2952.5	3004.4	3208.3	2153	0.0709488	1.05041	0.748004
1261	ENSDART00000169883_F32960	phactr4a	113.969	3937.52	1195.44	504.253	510.871	637.786	523.848	565.33	1258.2	473.2	655.5	604.3	577.6	510.1	-0.235085	0.849635	0.438385
1262	ENSDART00000146521_F22562	rhogd	21.284	1813.09	365.794	294.539	278.544	269.658	269.633	334.92	385	276.4	357.4	255.5	297.3	302.2	-0.100482	0.932721	0.552394
1263	ENSDART00000059667_F5619	wdr75	93.876	10812.8	1829.26	1616.66	1898.13	1786.71	1649.54	2032.46	1925.3	1517.1	2435.5	1692.9	1818.8	1833.9	0.0312483	1.0219	0.836867
1264	ENSDART00000040427_F3522	elavl1a	35.914	31325	4934.04	4835.06	5402.22	5016.38	4825.1	6312.17	5193.1	4537.3	6931.6	4753	5320.2	5695.5	0.0818289	1.05836	0.605612
1265	ENSDART00000129380_F15327	ppp5c	56.27	45653.7	8719.59	6467.59	7778.96	6814.49	6851.48	9021.57	9177.4	6069.3	9981.2	6456.7	7554.5	8140.2	-0.0195559	0.986536	0.912271
1266	ENSDART00000017376_F1587	ktn1	141.565	875.1	138.337	132.351	180.344	143.642	123.162	157.264	145.6	124.2	231.4	136.1	135.8	141.9	-0.0823585	0.944512	0.636483
1267	ENSDART00000080549_F8092	lyz	17.158	1452.95	252.351	253.938	159.613	445.701	229.637	111.714	265.6	238.3	204.8	422.3	253.2	100.8	0.0535851	1.03784	0.89728
1268	ENSDART00000124497_F14156	tdrd6	236.362	4678.43	703.275	776.52	746.004	702.8	760.922	988.913	740.2	728.7	957.2	665.9	839	892.3	0.12547	1.09086	0.455981
1269	ENSDART00000140811_F20030	snx12	32.868	28917	5010.24	4486.28	4700.79	4795.16	4587.85	5336.67	5273.3	4210	6031.6	4543.4	5058.6	4815.3	0.0506776	1.03575	0.723861
1270	ENSDART00000141737_F20427	actb2	41.726	100920	19136.6	13813.8	18619.2	18430.8	14792.8	16127	20141.3	12963.1	23890.3	17463.1	16310.7	14551.5	-0.0542442	0.963099	0.756672
1271	ENSDART00000037601_F3298	rpp30	29.368	4498.78	671.922	715.46	746.706	692.668	728.001	944.027	707.2	671.4	958.1	656.3	802.7	851.8	0.135743	1.09866	0.41173
1272	ENSDART00000092925_F9676	commd9	21.886	10483.7	1528.45	1738.35	1927.91	1537.74	1653.17	2098.07	1608.7	1631.3	2473.7	1457	1822.8	1893.1	0.0194279	1.01356	0.909353
1273	ENSDART00000161154_F29038	fdx1l	21.342	3634.25	639.333	625.628	554.282	550.715	556.77	707.522	672.9	587.1	711.2	521.8	613.9	638.4	-0.0104429	0.992788	0.947528
1274	ENSDART00000017838_F1635	safb	96.646	45081.6	6635.51	6671.66	7753.47	7758.66	7046.56	9215.74	6983.9	6260.8	9948.5	7351.3	7769.6	8315.4	0.184577	1.13648	0.260744
1275	ENSDART00000036581_F3224	cdk2	33.998	2981.57	464.701	474.842	536.434	512.403	467.981	525.211	489.1	445.6	688.3	485.5	516	473.9	0.0298242	1.02089	0.835582
1276	ENSDART00000157899_F27533	dad1	12.679	4515.32	848.833	677.95	810.769	680.742	682.109	814.914	893.4	636.2	1040.3	645	752.1	735.3	-0.100731	0.93256	0.526903
1277	ENSDART00000128025_F15014	rps26l	13.013	21998.9	4396.66	3387.19	3618.26	3455.11	3216.73	3924.95	4627.5	3178.6	4642.6	3273.7	3546.8	3541.5	-0.101598	0.932	0.53188
1278	ENSDART00000079518_F7933	dnajc1	60.729	16129	2543.17	2411.4	3043.87	2685.6	2326.57	3118.35	2676.7	2262.9	3905.6	2544.6	2565.3	2813.7	0.0206088	1.01439	0.902165
1279	ENSDART00000122670_F13734	ufsp2	52.016	14513	1860.33	2796.52	3452.57	2101.75	2278.14	2023.71	1958	2624.3	4430	1991.4	2511.9	1826	-0.296802	0.814055	0.188429
1280	ENSDART00000191133_F41446	myo18ab	283.34	18701.3	3146.78	2946.98	3329.59	3074.95	2877.09	3325.93	3312	2765.5	4272.2	2913.5	3172.3	3001	-0.0231775	0.984063	0.871213
1281	ENSDART00000145187_F21956	erap1b	109.947	45770	9213.36	6874.34	8393.02	7303.35	6609.69	7376.23	9697.1	6451	10769.1	6919.9	7287.9	6655.6	-0.192705	0.874964	0.241056
1282	ENSDART00000113609_F12943	cop1	77.751	5966.82	1015.48	870.935	1048.47	1073.99	911.837	1046.1	1068.8	817.3	1345.3	1017.6	1005.4	943.9	0.0479175	1.03377	0.751668
1283	ENSDART00000164844_F30664	rictora	188.83	5413.06	1094.91	767.569	890.576	876.204	872.023	911.777	1152.4	720.3	1142.7	830.2	961.5	822.7	-0.0344888	0.976378	0.833883
1284	ENSDART00000022147_F2087	ndufab1b	17.233	19904.4	3290.06	3196.87	3977.78	3083.71	2943.47	3412.49	3462.8	3000	5103.9	2921.8	3245.5	3079.1	-0.144577	0.904645	0.355469
1285	ENSDART00000049462_F4329	rab15	24.28	9279.12	2193.15	1088.54	1967.19	1233.99	1461.9	1334.36	2308.3	1021.5	2524.1	1169.2	1611.9	1204	-0.321402	0.800292	0.206788
1286	ENSDART00000172582_F34200	mrps21	10.323	20542	2698.23	3548.74	3612.03	3273.36	3195.6	4213.99	2839.9	3330.2	4634.6	3101.5	3523.5	3802.3	0.116639	1.08421	0.518636
1287	ENSDART00000113014_F12774	rb1cc1	185.624	32063.7	5815.28	4957.82	5562.22	5234.64	4900.47	5593.24	6120.6	4652.5	7136.9	4959.8	5403.3	5046.8	-0.0535071	0.963591	0.712989
1288	ENSDART00000193566_F42606	kifc1	69.26	37427.2	5682.73	5406.02	7267.78	6195.59	5652.5	7222.62	5981.1	5073.1	9325.3	5870.3	6232.5	6517	0.0599961	1.04246	0.726466
1289	ENSDART00000032392_F2940	dhdhl	36.755	9826.78	1351.25	1099.08	2179.33	1747.76	1569.28	1880.08	1422.2	1031.4	2796.3	1656	1730.3	1696.4	0.223973	1.16795	0.349323
1290	ENSDART00000057869_F5369	mat1a	43.262	2764.64	484.464	423.266	462.94	383.748	458.186	552.031	509.9	397.2	594	363.6	505.2	498.1	0.0106877	1.00744	0.949515
1291	ENSDART00000180873_F36398	lamp2	37.47	35377.8	6960.83	4975.4	5833.05	4573.74	4241.49	8793.26	7326.3	4669	7484.4	4333.6	4676.7	7934.2	-0.0813265	0.945188	0.760581
1292	ENSDART00000166896_F31589	myh11b	227.346	1947.01	362.469	288.784	331.073	262.587	342.46	359.635	381.5	271	424.8	248.8	377.6	324.5	-0.033244	0.97722	0.846909
1293	ENSDART00000105726_F11418	slc25a5	32.742	275513	45895.1	44518.3	47895.2	40974.3	39519	56710.9	48304.8	41776.7	61454.5	38823	43574	51170.5	-0.0305761	0.979029	0.858501
1294	ENSDART00000032324_F2930	hddc3	20.373	13864.6	2389.44	2097.36	2509	2209.93	2126.14	2532.74	2514.9	1968.2	3219.3	2093.9	2344.3	2285.3	-0.0264759	0.981816	0.860515
1295	ENSDART00000145210_F21969	ankle2	106.314	578.963	106.983	76.5118	96.4849	80.528	75.8202	142.635	112.6	71.8	123.8	76.3	83.6	128.7	0.0470106	1.03312	0.84829
1296	ENSDART00000154561_F26161	mrpl12	21.72	30476.5	5482.83	4668.82	5337.14	5281.6	4718.63	4987.45	5770.7	4381.3	6848.1	5004.3	5202.8	4500.2	-0.0454666	0.968976	0.753492
1297	ENSDART00000102274_F10697	ftr86	64.031	36691.8	6863.73	5681.7	6569.7	5883.19	4973.57	6719.91	7224.1	5331.8	8429.6	5574.3	5483.9	6063.4	-0.127274	0.91556	0.445412
1298	ENSDART00000020342_F1913	sgsm3	86.264	10931.2	1954.1	1730.68	1712.72	1953.15	1643.19	1937.37	2056.7	1624.1	2197.6	1850.6	1811.8	1748.1	0.0340892	1.02391	0.818714
1299	ENSDART00000133168_F16684	atxn2l	106.711	36744.8	6642.92	5398.99	6193.82	6177.55	5598.54	6732.98	6991.7	5066.5	7947.3	5853.2	6173	6075.2	0.0226652	1.01583	0.882277
1300	ENSDART00000163222_F29967	trappc12	84.306	3046.98	607.884	394.601	512.975	546.493	467.8	517.231	639.8	370.3	658.2	517.8	515.8	466.7	0.0346082	1.02428	0.848881
1301	ENSDART00000065036_F6394	phax	42.456	19300.2	3294.24	2901.38	3653.57	3133.73	2814.6	3502.7	3467.2	2722.7	4687.9	2969.2	3103.4	3160.5	-0.0589034	0.959994	0.710359
1302	ENSDART00000187980_F39861	gale	38.839	4215.82	683.133	608.152	753.252	793.46	632.953	744.871	719	570.7	966.5	751.8	697.9	672.1	0.0858383	1.0613	0.589354
1303	ENSDART00000145118_F21932	commd5	23.573	2734.28	422.136	409.946	479.307	470.187	447.665	505.04	444.3	384.7	615	445.5	493.6	455.7	0.119321	1.08622	0.416461
1304	ENSDART00000112598_F12677	otud4	147.082	12325.8	2106.79	1647.03	1967.11	2292.25	1696.98	2615.64	2217.4	1545.6	2524	2171.9	1871.1	2360.1	0.191969	1.14232	0.324908
1305	ENSDART00000055810_F5098	rab1ba	22.37	108924	19682.7	16846.2	18588.2	17861.2	16463.4	19482.1	20716.1	15808.8	23850.6	16923.4	18152.7	17578.8	-0.0351673	0.975919	0.811216
1306	ENSDART00000193120_F42388	atp2b2	131.164	568.988	98.3512	88.953	97.5059	92.3064	86.912	104.959							0	0
1307	ENSDART00000168497_F32298	eef2b	95.437	680702	120116	103037	117396	105468	105443	129242	126423	96691.9	150631	99930.6	116263	116615	-0.00521261	0.996393	0.972977
1308	ENSDART00000160980_F28947	2010-09-01	49.594	12003.3	2070.4	1983.55	2052.76	1826.18	1995.72	2074.69	2179.1	1861.4	2633.9	1730.3	2200.5	1872	-0.0523078	0.964392	0.707034
1309	ENSDART00000158503_F27807	baz1b	177.824	25517.4	3581.27	4024.97	5192.02	3496.16	3812.68	5410.26	3769.3	3777.1	6661.9	3312.6	4203.9	4881.7	-0.0178232	0.987722	0.931517
1310	ENSDART00000162015_F29419	slc25a51b	33.342	18508.3	2894.15	3188.03	2914.81	2733.2	2572.63	4205.46	3046.1	2991.7	3740	2589.7	2836.6	3794.6	0.0456307	1.03213	0.817161
1311	ENSDART00000008402_F697	sart3	109.511	11265.5	1859.76	1723.86	1727.22	1825.02	1891.51	2238.16	1957.4	1617.7	2216.2	1729.2	2085.6	2019.5	0.160186	1.11743	0.290923
1312	ENSDART00000023721_F2233	nudt21	26.256	12559.9	2128.45	1976.52	2169.74	1765.6	1905.48	2614.08	2240.2	1854.8	2784	1672.9	2101	2358.7	-0.0178891	0.987677	0.91872
1313	ENSDART00000054078_F4862	rpa2	29.209	22565.8	3878.66	3155.1	4494.34	3594.1	3546.86	3896.69	4082.3	2960.8	5766.7	3405.4	3910.8	3516	-0.0489761	0.966622	0.768131
1314	ENSDART00000013066_F1158	ercc3	89.217	4456.61	750.781	700.861	757.071	706.283	701.427	840.182	790.2	657.7	971.4	669.2	773.4	758.1	0.021097	1.01473	0.885192
1315	ENSDART00000081663_F8302	prdx1	22.047	29444.8	5056.61	4353.61	5533	4667.78	4221.62	5612.19	5322.1	4085.5	7099.4	4422.7	4654.8	5063.9	-0.0464487	0.968317	0.781178
1316	ENSDART00000160049_F28522	mrpl33	7.433	8755.38	1422.61	1391.28	1371.83	1193.04	1377.19	1999.44	1497.3	1305.6	1760.2	1130.4	1518.5	1804.1	0.0916359	1.06558	0.639749
1317	ENSDART00000104364_F11164	rps15	16.994	80888	13419.5	12514.9	14919.2	12993.5	12500.5	14540.3	14124.1	11744.2	19142.9	12311.3	13783.2	13119.8	-0.0284377	0.980481	0.847459
1318	ENSDART00000048977_F4276	abcf1	99.089	91694.1	16615.1	12608	17251.8	15220.3	14320.5	15678.3	17487.5	11831.6	22135.8	14421.2	15789.9	14146.6	-0.0269128	0.981518	0.869294
1319	ENSDART00000010986_F940	ckba	42.839	8867.2	1193.15	1395.22	1688.8	1228.82	1544.97	1816.24	1255.8	1309.3	2166.9	1164.3	1703.5	1638.8	0.0981778	1.07042	0.612988
1320	ENSDART00000185812_F38813	abat	55.694	69003.8	9941.63	10144.6	11716.5	9667.8	11240.7	16292.5	10463.6	9519.9	15033.5	9160.2	12394.1	14700.8	0.194461	1.1443	0.344089
1321	ENSDART00000053870_F4830	galca	73.774	22997.6	5614.8	3400.83	2647.72	4940.81	3938.75	2454.72	5909.6	3191.4	3397.3	4681.4	4342.9	2214.9	-0.0272781	0.98127	0.92939
1322	ENSDART00000057825_F5364	cfd	27.243	6162.37	1487.12	900.559	1002.88	1347.87	890.524	533.412	1565.2	845.1	1286.8	1277.1	981.9	481.3	-0.356279	0.781177	0.269651
1323	ENSDART00000164683_F30594	stmn1a	18.507	118009	20208.1	16260.9	20091.8	22512.4	17552.4	21383.7	21269.1	15259.5	25779.9	21330.4	19353.4	19294.6	0.118649	1.08572	0.476173
1324	ENSDART00000088315_F9132	washc4	135.483	9514.18	1439.14	1541.53	1627.85	1435.57	1572.72	1897.36	1514.7	1446.6	2088.7	1360.2	1734.1	1712	0.0821163	1.05857	0.603279
1325	ENSDART00000164016_F30312	kif16ba	144.635	2869.23	543.846	434.455	447.119	511.031	418.099	514.682	572.4	407.7	573.7	484.2	461	464.4	0.0192912	1.01346	0.904774
1326	ENSDART00000100352_F10318	phf3	186.602	5793.31	962.277	895.87	958.224	1009.82	918.911	1048.21	1012.8	840.7	1229.5	956.8	1013.2	945.8	0.078565	1.05597	0.577949
1327	ENSDART00000134026_F17049	wipi2	46.577	9387.11	1456.34	1415.47	1702.83	1382.38	1497.27	1932.83	1532.8	1328.3	2184.9	1309.8	1650.9	1744	0.0628818	1.04455	0.714114
1328	ENSDART00000078557_F7716	polr2gl	19.236	7977.24	1519.23	1127.64	1125.48	1111.03	1271.08	1822.78	1599	1058.2	1444.1	1052.7	1401.5	1644.7	0.138967	1.10112	0.515168
1329	ENSDART00000063944_F6231	tmem30ab	41.892	3296.47	717.527	486.244	577.117	629.976	468.344	417.265	755.2	456.3	740.5	596.9	516.4	376.5	-0.236583	0.848753	0.259215
1330	ENSDART00000180816_F36373	ppp1r3b	33.69	1744.64	268.123	287.079	299.508	279.368	274.531	336.029	282.2	269.4	384.3	264.7	302.7	303.2	0.0535932	1.03785	0.720437
1331	ENSDART00000008711_F724	gys1	80.422	70935.3	13094.5	10725.4	12293.3	11152.1	10926.4	12743.6	13782	10064.9	15773.5	10566.6	12047.6	11498.6	-0.0509806	0.96528	0.736177
1332	ENSDART00000185646_F38733	zgc:55558	21.359	9668.56	1707.36	1449.25	1666.27	1608.45	1423.99	1813.25	1797	1360	2138	1524	1570.1	1636.1	0.00349506	1.00243	0.982068
1333	ENSDART00000178425_F35638	m6pr	29.164	15078.8	2184.51	2354.28	2668.06	2347.87	2476.94	3047.09	2299.2	2209.3	3423.4	2224.6	2731.1	2749.4	0.122986	1.08899	0.45267
1334	ENSDART00000047110_F4116	gsnb	80.146	94653.7	18948.1	14478.4	17480.4	15343	13999	14404.9	19942.9	13586.8	22429.1	14537.4	15435.4	12997.6	-0.210744	0.864092	0.191352
1335	ENSDART00000075624_F7217	usp11	112.809	14190.5	2363.32	2027.24	2660.82	2422.38	2033.81	2682.91	2487.4	1902.4	3414.1	2295.2	2242.5	2420.8	0.0174037	1.01214	0.918068
1336	ENSDART00000185187_F38510	pdcd4a	51.989	56902.8	9893.74	8715.63	9744.82	8948.53	9379.84	10220.3	10413.2	8178.9	12503.6	8478.7	10342.3	9221.8	0.00994013	1.00691	0.944667
1337	ENSDART00000192067_F41892	parp4	198.5	2807.27	519.333	434.668	493.803	374.777	421.908	562.781	546.6	407.9	633.6	355.1	465.2	507.8	-0.108324	0.927665	0.551566
1338	ENSDART00000155860_F26697	prrg2	20.941	3924.35	675.532	635.751	668.146	657.522	623.43	663.967	711	596.6	857.3	623	687.4	599.1	-0.0254237	0.982532	0.85187
1339	ENSDART00000188653_F40202	myl12.2	19.797	4298.22	800.852	651.842	755.513	730.557	614.361	745.092	842.9	611.7	969.4	692.2	677.4	672.3	-0.0793373	0.946492	0.612415
1340	ENSDART00000156442_F26935	mipep	83.004	10997.3	2083.6	1677.83	1855.74	1703.86	1636.39	2039.89	2193	1574.5	2381.1	1614.4	1804.3	1840.6	-0.0632835	0.957083	0.690424
1341	ENSDART00000043403_F3798	ethe1	30.687	3212.81	479.523	479.851	540.175	570.979	501.81	640.471	504.7	450.3	693.1	541	553.3	577.9	0.187366	1.13868	0.236995
1342	ENSDART00000153840_F25858	si:ch73-95l15.5	88.065	1833.1	283.989	271.415	368.17	340.793	231.814	336.915	298.9	254.7	472.4	322.9	255.6	304	-0.0308202	0.978864	0.876006
1343	ENSDART00000066123_F6538	kpna6	60.003	37478	6843.87	5418.49	6516.78	6073.16	5779.11	6846.58	7203.2	5084.8	8361.7	5754.3	6372.1	6177.7	-0.00272743	0.998111	0.986033
1344	ENSDART00000190690_F41215	pafah1b1a	46.483	39623.2	7216.98	5860.83	6963.67	6503.14	6231.86	6846.69	7595.9	5499.9	8935.1	6161.7	6871.3	6177.8	-0.0287139	0.980294	0.846593
1345	ENSDART00000141530_F20340	osbp	85.764	38504.1	6669.05	5785.91	6352.42	6397.39	6109.51	7189.81	7019.2	5429.6	8150.8	6061.5	6736.4	6487.4	0.0657209	1.04661	0.654319
1346	ENSDART00000172088_F33972	appl2	185.293	1401.24	251.21	210.141	215.26	226.07	225.375	273.189	264.4	197.2	276.2	214.2	248.5	246.5	0.0975536	1.06996	0.532299
1347	ENSDART00000023997_F2270	tbca	12.616	15661	3379.75	2149.47	2693.94	2933.1	2221.1	2283.6	3557.2	2017.1	3456.6	2779.1	2449	2060.5	-0.13187	0.912648	0.508074
1348	ENSDART00000128065_F15023	ddx27	88.224	12683.5	2198.28	1935.28	2085.73	1987.03	1910.38	2566.76	2313.7	1816.1	2676.2	1882.7	2106.4	2316	0.0449834	1.03167	0.781712
1349	ENSDART00000102100_F10667	cnot3a	96.622	2782.39	810.828	389.486	381.887	404.118	397.421	398.646	853.4	365.5	490	382.9	438.2	359.7	-0.30452	0.809712	0.263344
1350	ENSDART00000154200_F26004	bptf	311.461	16246.1	4124.83	2044.08	2551.86	2502.07	2226.72	2796.51	4341.4	1918.2	3274.3	2370.7	2455.2	2523.3	-0.155224	0.897993	0.522296
1351	ENSDART00000122699_F13744	miga2	66.167	79.6164	14.4418	12.2547	9.5082	14.7758	11.7902	16.8458	15.2	11.5	12.2	14	13	15.2	0.267462	1.20369	0.19686
1352	ENSDART00000110182_F12027	rabep1	97.218	9644.45	1617.48	1486.76	1664.56	1554.73	1582.16	1738.77	1702.4	1395.2	2135.8	1473.1	1744.5	1568.9	0.0318559	1.02233	0.82144
1353	ENSDART00000082506_F8474	myef2	60.462	7148.1	1202.37	1118.59	1162.57	1118.95	1137.12	1408.5	1265.5	1049.7	1491.7	1060.2	1253.8	1270.9	0.0656053	1.04652	0.665997
1354	ENSDART00000004379_F293	nol10	83.558	2349.76	477.718	328.319	364.273	408.762	379.464	391.221	502.8	308.1	467.4	387.3	418.4	353	0.0289751	1.02029	0.864525
1355	ENSDART00000006512_F508	sh3gl3b	43.559	1145.89	161.235	214.084	172.784	214.671	141.845	241.271	169.7	200.9	221.7	203.4	156.4	217.7	0.100264	1.07197	0.641522
1356	ENSDART00000124417_F14137	naa15a	100.881	57623	10419.2	8685.9	9581.78	10093.8	8811.65	10030.7	10966.3	8151	12294.4	9563.8	9715.8	9050.7	0.0136662	1.00952	0.926379
1357	ENSDART00000067179_F6721	mrpl23	18.245	14070.3	2369.3	2268.93	2386.4	2200.22	2220.82	2624.61	2493.7	2129.2	3062	2084.7	2448.7	2368.2	-0.000154373	0.999893	0.999147
1358	ENSDART00000172621_F34215	ogdhb	115.711	10506.9	1650.26	1652.78	1602.91	1680.22	1687.27	2233.5	1736.9	1551	2056.7	1592	1860.4	2015.3	0.178122	1.13141	0.278334
1359	ENSDART00000077459_F7493	smyd2a	50.019	15736.6	3121.22	2234.29	2576.02	2747.77	2545.42	2511.9	3285.1	2096.7	3305.3	2603.5	2806.6	2266.5	-0.010711	0.992603	0.947488
1360	ENSDART00000134082_F17081	vamp3	11.957	12550.5	2047.59	2137.54	1995.09	2261.43	1904.85	2204.02	2155.1	2005.9	2559.9	2142.7	2100.3	1988.7	0.040241	1.02829	0.779778
1361	ENSDART00000006288_F484	dhx16	121.49	2064.06	278.289	390.125	400.046	305.437	302.374	387.785	292.9	366.1	513.3	289.4	333.4	349.9	-0.0927409	0.937739	0.622094
1362	ENSDART00000055618_F5076	iba57	39.021	17950.8	2855.67	2717.24	2970.07	2682.76	2632.94	4092.19	3005.6	2549.9	3810.9	2541.9	2903.1	3692.4	0.108933	1.07843	0.56846
1363	ENSDART00000080110_F8029	amacr	41.376	9092.58	1058.43	1297.93	1461.07	1549.87	1617.35	2107.94	1114	1218	1874.7	1468.5	1783.3	1902	0.465484	1.38078	0.0249102
1364	ENSDART00000188515_F40133	ice2	105.215	4506.54	782.325	794.316	809.756	667.549	646.104	806.491	823.4	745.4	1039	632.5	712.4	727.7	-0.177557	0.884199	0.247127
1365	ENSDART00000113299_F12854	zgc:110843	13.298	18992.2	3040.65	3383.89	3569.24	2821.86	2887.33	3289.25	3200.3	3175.5	4579.7	2673.7	3183.6	2967.9	-0.151514	0.900305	0.315713
1366	ENSDART00000129916_F15458	tmem69	27.36	2017.39	304.987	292.62	377.211	301.109	321.873	419.592	321	274.6	484	285.3	354.9	378.6	0.0908729	1.06501	0.612287
1367	ENSDART00000017304_F1579	cpsf4	30.762	15755	2645.22	2303.88	2728.15	2853.1	2450.19	2774.45	2784.1	2162	3500.5	2703.3	2701.6	2503.4	0.0740833	1.05269	0.619651
1368	ENSDART00000017359_F1585	sfpq	71.882	23159.2	3917.61	3434.51	4125.24	3480.33	3511.04	4690.44	4123.3	3223	5293.1	3297.6	3871.3	4232.2	0.0154299	1.01075	0.927168
1369	ENSDART00000039206_F3407	rps23	15.839	86473.1	19698.1	12710.7	13335.3	12568.2	12733.1	15427.8	20732.3	11927.9	17110.5	11908.3	14039.6	13920.6	-0.145149	0.904286	0.461349
1370	ENSDART00000193875_F42760	sardh	102.75	156879	22458.4	25491	30521.6	23532.3	24347.3	30527.8	23637.6	23921.2	39162.4	22296.8	26845.6	27545.4	0.000485014	1.00034	0.997772
1371	ENSDART00000078412_F7688	rps8a	24.078	128669	27836.8	19181.8	20717.3	22286.5	19248.5	19397.9	29298.3	18000.5	26582.4	21116.4	21223.6	17502.8	-0.136914	0.909462	0.440945
1372	ENSDART00000077897_F7572	otub1a	30.782	38357	6580.59	5660.28	6441.81	6654.49	5975.92	7043.97	6926.1	5311.7	8265.5	6305.1	6589.1	6355.8	0.0744397	1.05295	0.615644
1373	ENSDART00000189671_F40693	dmtf1	71.224	1587.24	274.298	259.693	255.786	234.618	232.358	330.487	288.7	243.7	328.2	222.3	256.2	298.2	-0.00541003	0.996257	0.974899
1374	ENSDART00000093402_F9733	cdk12	139.625	16460.2	2740.23	2580.62	2943.02	2589.03	2443.66	3163.68	2884.1	2421.7	3776.2	2453.1	2694.4	2854.6	-0.0187513	0.987087	0.9042
1375	ENSDART00000129202_F15287	si:dkey-156n14.5	74.622	515.729	67.9332	102.3	85.8856	94.354	68.8367	96.4198	71.5	96	110.2	89.4	75.9	87	0.023108	1.01615	0.907709
1376	ENSDART00000101937_F10629	pgm2l1	69.263	3201.27	544.131	482.088	600.03	615.728	413.02	546.268	572.7	452.4	769.9	583.4	455.4	492.9	-0.060057	0.959226	0.741777
1377	ENSDART00000058484_F5439	cnn3b	36.72	9157.57	1554.67	1441.15	1531.6	1657.1	1342	1631.05	1636.3	1352.4	1965.2	1570.1	1479.7	1471.7	0.0266577	1.01865	0.858154
1378	ENSDART00000067488_F6777	mrps10	21.278	11102.2	1618.52	1866.12	1971.94	1854.57	1651.81	2139.19	1703.5	1751.2	2530.2	1757.2	1821.3	1930.2	0.0459546	1.03237	0.774003
1379	ENSDART00000014979_F1353	vtg3	139.912	1.34203e+06	320611	183267	211101	276717	200084	150250	337445	171981	270864	262188	220614	135571	-0.192109	0.875325	0.466615
1380	ENSDART00000010932_F934	snx15	44.853	3404.78	1175.1	402.273	406.203	469.342	427.531	524.324	1236.8	377.5	521.2	444.7	471.4	473.1	-0.28932	0.818287	0.424891
1381	ENSDART00000134115_F17091	si:ch211-51h9.6	13.042	9930.55	1274.01	1777.25	1896.19	1511.35	1462.89	2008.86	1340.9	1667.8	2433	1432	1613	1812.6	0.016306	1.01137	0.934372
1382	ENSDART00000023488_F2209	atp6v1d	28.269	26496.5	3856.23	4880.56	4779.43	4929.1	4046.04	4005.19	4058.7	4580	6132.5	4670.3	4461.2	3613.9	-0.0571244	0.961178	0.726456
1383	ENSDART00000132953_F16593	gsto2	27.566	88039.4	16210.8	11468.5	17548.7	15593.7	11916.4	15301.4	17061.9	10762.2	22516.8	14775	13139.1	13806.5	-0.066139	0.955191	0.73699
1384	ENSDART00000109973_F11971	tp53bp1	184.589	2667.27	457.671	382.026	476.969	434.408	374.475	541.724	481.7	358.5	612	411.6	412.9	488.8	0.0265347	1.01856	0.881186
1385	ENSDART00000076627_F7365	yipf6	26.303	3567.55	685.223	582.896	496.843	514.62	537.997	749.969	721.2	547	637.5	487.6	593.2	676.7	0.0217771	1.01521	0.909913
1386	ENSDART00000089822_F9312	fbxl7	54.185	7949.39	1365.89	1263.94	1503.31	986.917	1175.58	1653.77	1437.6	1186.1	1928.9	935.1	1296.2	1492.2	-0.14526	0.904216	0.469817
1387	ENSDART00000064805_F6356	cenpp	32.514	2514.45	416.911	339.295	468.24	417.944	461.995	410.061	438.8	318.4	600.8	396	509.4	370	0.0858333	1.0613	0.600559
1388	ENSDART00000171881_F33881	PEPD	55.189	14568.7	2622.79	2361.74	3056.11	2227.77	2133.21	2167.12	2760.5	2216.3	3921.3	2110.8	2352.1	1955.4	-0.292749	0.816345	0.0737335
1389	ENSDART00000042086_F3682	arhgef7b	72.972	1087.8	209.025	176.787	195.308	165.278	159.531	181.868	220	165.9	250.6	156.6	175.9	164.1	-0.196608	0.8726	0.195338
1390	ENSDART00000078886_F7785	A2ML1 (1 of many)	161.587	111832	17447.3	25941	13289	20145.3	17051.1	17958.7	18363.3	24343.5	17051.2	19087.6	18800.7	16204.2	0.0121728	1.00847	0.957296
1391	ENSDART00000169915_F32976	nop58	62.035	15091.2	2362.27	2331.91	2712.49	2339.22	2442.3	2903.01	2486.3	2188.3	3480.4	2216.4	2692.9	2619.4	0.0501717	1.03539	0.744227
1392	ENSDART00000064376_F6298	sod1	15.943	84586.6	13990	11990.2	15393.6	15100.2	12570.2	15542.4	14724.5	11251.8	19751.6	14307.4	13860	14024	0.0640688	1.04541	0.69263
1393	ENSDART00000110992_F12241	rif1	261.763	102022	15273.2	15967.6	19562.4	15342.9	16136.5	19739.1	16075.1	14984.3	25100.5	14537.3	17792.2	17810.7	0.0115723	1.00805	0.944632
1394	ENSDART00000163788_F30209	chd1	203.826	1965.73	347.742	279.087	332.242	336.36	312.441	357.862	366	261.9	426.3	318.7	344.5	322.9	0.0740085	1.05264	0.627322
1395	ENSDART00000184009_F37922	LYRM4	10.828	1037.67	248.55	109.866	161.094	163.061	132.776	222.32	261.6	103.1	206.7	154.5	146.4	200.6	0.0432875	1.03046	0.881044
1396	ENSDART00000058964_F5521	apoa2	15.527	4303.52	854.629	793.89	739.38	559.897	689.546	666.183	899.5	745	948.7	530.5	760.3	601.1	-0.321275	0.800362	0.05358
1397	ENSDART00000009164_F760	esco2	68.317	8688.24	1519.33	1447.76	1497.39	1369.82	1381.27	1472.67	1599.1	1358.6	1921.3	1297.9	1523	1328.8	-0.0804269	0.945778	0.557731
1398	ENSDART00000006948_F556	rpl8	28.049	153653	30903.5	24476.6	23130.7	23883.6	23758.6	27500.3	32526.1	22969.3	29679.1	22629.6	26196.4	24813.6	-0.0550259	0.962577	0.735762
1399	ENSDART00000075563_F7200	snx24	20.085	6571.56	994.201	950.111	1503.23	978.896	929.341	1215.78	1046.4	891.6	1928.8	927.5	1024.7	1097	-0.120153	0.92009	0.558779
1400	ENSDART00000011919_F1030	ss18	40.144	3120.42	513.442	432.537	567.453	518.313	502.173	586.498	540.4	405.9	728.1	491.1	553.7	529.2	0.0922032	1.066	0.563581
1401	ENSDART00000105692_F11414	mrpl54	15.819	3507.37	615.865	577.782	575.948	501.216	526.932	709.628	648.2	542.2	739	474.9	581	640.3	-0.0429883	0.970642	0.798288
1402	ENSDART00000140632_F19951	bcl2l13	51.614	16909.2	2299.47	2750.48	3784.27	2628.4	2399.67	3046.87	2420.2	2581.1	4855.6	2490.4	2645.9	2749.2	-0.10555	0.92945	0.59941
1403	ENSDART00000077745_F7542	zp2l1	44.841	4126.23	801.517	529.402	723.793	818.579	627.874	625.066	843.6	496.8	928.7	775.6	692.3	564	0.0216441	1.01512	0.911249
1404	ENSDART00000020667_F1949	osbpl7	100.621	6268.15	1272.58	980.374	900.552	1064.17	987.295	1063.17	1339.4	920	1155.5	1008.3	1088.6	959.3	-0.00279775	0.998063	0.986544
1405	ENSDART00000057164_F5277	cox16	12.662	2793.21	397.908	468.235	594.964	406.756	398.691	526.652	418.8	439.4	763.4	385.4	439.6	475.2	-0.125396	0.916752	0.514007
1406	ENSDART00000032306_F2927	ywhae1	29.054	59291.5	11637.7	7902.46	11139.9	9796.98	8991.22	9823.29	12248.7	7415.8	14293.6	9282.6	9913.8	8863.6	-0.0812109	0.945264	0.647447
1407	ENSDART00000141548_F20346	hibch	42.386	37456.4	5839.03	6832.04	6610.23	5664.3	5734.13	6776.65	6145.6	6411.3	8481.6	5366.9	6322.5	6114.6	-0.0869004	0.941543	0.566672
1408	ENSDART00000076574_F7359	rtn1a	89.004	4809.88	628.596	780.144	851.14	591.77	802.188	1156.04	661.6	732.1	1092.1	560.7	884.5	1043.1	0.131609	1.09551	0.581858
1409	ENSDART00000110606_F12144	abhd16a	61.604	11726.2	2093.96	1707.45	2191.72	1954.73	1555.13	2223.2	2203.9	1602.3	2812.2	1852.1	1714.7	2006	-0.0711662	0.951868	0.692086
1410	ENSDART00000077188_F7448	cox7a3	12.584	24764	3526.26	4164.67	3977.7	4047.51	3560.65	5487.17	3711.4	3908.2	5103.8	3835	3926	4951.1	0.145653	1.10623	0.435294
1411	ENSDART00000173671_F34769	mcee	21.093	16031.8	2785.36	2560.16	2701.81	2450.35	2397.68	3136.41	2931.6	2402.5	3466.7	2321.7	2643.7	2830	-0.0214273	0.985257	0.891481
1412	ENSDART00000131219_F15778	si:ch211-195d17.2	45.309	3067.26	599.238	483.047	429.74	509.87	528.02	517.342	630.7	453.3	551.4	483.1	582.2	466.8	0.0543619	1.0384	0.736514
1413	ENSDART00000112793_F12718	cdc26	9.936	4387.93	896.244	594.832	816.303	822.8	618.17	639.585	943.3	558.2	1047.4	779.6	681.6	577.1	-0.139932	0.907562	0.476632
1414	ENSDART00000111454_F12376	si:dkey-82j4.2	115.31	28790.8	5127.49	4314.5	4935.07	4862.5	4364.74	5186.5	5396.7	4048.8	6332.2	4607.2	4812.6	4679.8	0.00394625	1.00274	0.97893
1415	ENSDART00000176809_F35432	sfxn3	35.287	38973.8	6919.5	5913.79	6951.12	6260.29	5703.29	7225.83	7282.8	5549.6	8919	5931.6	6288.5	6519.9	-0.046936	0.96799	0.763625
1416	ENSDART00000161015_F28962	nop10	7.441	2221.67	334.061	336.418	350.868	250.766	313.076	636.482	351.6	315.7	450.2	237.6	345.2	574.3	0.113893	1.08214	0.69629
1417	ENSDART00000158349_F27742	nmnat1	30.872	10374	1500.99	1423.35	1949.65	1733.62	1614.53	2151.82	1579.8	1335.7	2501.6	1642.6	1780.2	1941.6	0.177347	1.1308	0.333843
1418	ENSDART00000181217_F36564	npm2b	21.399	110238	18498.6	15522.8	21817.5	15832.6	18082.7	20484.1	19469.9	14566.9	27994.1	15001.3	19938.1	18482.9	-0.0317639	0.978224	0.856196
1419	ENSDART00000076796_F7387	smg1	404.803	3324.23	665.556	467.596	486.477	589.765	508.612	606.226	700.5	438.8	624.2	558.8	560.8	547	0.0881221	1.06299	0.618252
1420	ENSDART00000012670_F1114	pnn	75.324	14584	2569.49	2055.91	2195.77	2016.68	1949.65	3796.5	2704.4	1929.3	2817.4	1910.8	2149.7	3425.6	0.121294	1.08771	0.625712
1421	ENSDART00000172156_F34007	erlin1	38.295	41369.7	7016.89	6438.82	7678.5	6119.81	6401.91	7713.81	7385.3	6042.3	9852.3	5798.5	7058.8	6960.2	-0.0663399	0.955058	0.671742
1422	ENSDART00000167821_F31990	rabgap1	113.555	6277.4	1135.01	966.415	1041.69	1096.26	1032.82	1005.2	1194.6	906.9	1336.6	1038.7	1138.8	907	-0.00189303	0.998689	0.989388
1423	ENSDART00000038301_F3345	gnpda2	31.332	37202.1	7358.55	5685.53	6084.78	5312.32	5486.44	7274.49	7744.9	5335.4	7807.4	5033.4	6049.4	6563.8	-0.0879549	0.940855	0.621189
1424	ENSDART00000182421_F37140	si:ch211-197h24.6	43.185	12647.4	2048.16	2038.75	2070.53	2198.85	1916	2375.14	2155.7	1913.2	2656.7	2083.4	2112.6	2143.1	0.070281	1.04992	0.631517
1425	ENSDART00000180240_F36089	CU655842.1	69.901	3695.26	1040	572.667	538.616	435.358	512.149	596.473	1094.6	537.4	691.1	412.5	564.7	538.2	-0.423413	0.745659	0.110801
1426	ENSDART00000024815_F2367	fam76b	37.667	1993.19	303.087	353.148	352.427	319.368	290.674	374.486	319	331.4	452.2	302.6	320.5	337.9	-0.0392649	0.973151	0.802803
1427	ENSDART00000104346_F11159	mkrn4	44.09	13919.8	2511.06	2083.83	2273.94	2303.44	2060.66	2686.9	2642.9	1955.5	2917.7	2182.5	2272.1	2424.4	0.0333696	1.0234	0.834049
1428	ENSDART00000026195_F2483	slc9a6a	77.365	4616.29	846.743	679.442	767.671	779.528	756.478	786.431	891.2	637.6	985	738.6	834.1	709.6	0.0234863	1.01641	0.872579
1429	ENSDART00000059800_F5631	lactb	60.275	39855	6536.98	5848.25	7925.95	6394.75	5668.19	7480.85	6880.2	5488.1	10169.8	6059	6249.8	6750	-0.0534119	0.963655	0.75818
1430	ENSDART00000132549_F16396	pccb	60.644	120903	19717.3	19949.9	20415.4	19291.3	17209.5	24319.3	20752.5	18721.3	26195	18278.4	18975.3	21943.4	0.00258539	1.00179	0.987373
1431	ENSDART00000112546_F12665	pkn3	106.092	2152.58	215.771	363.804	342.373	339.843	384.089	506.703	227.1	341.4	439.3	322	423.5	457.2	0.433072	1.3501	0.0806335
1432	ENSDART00000132182_F16219	gmnn	27.411	8973.12	1725.03	1339.92	1481.41	1585.55	1294.29	1546.93	1815.6	1257.4	1900.8	1502.3	1427.1	1395.8	-0.0363938	0.975089	0.821211
1433	ENSDART00000130958_F15704	ccdc58	16.359	5355.06	1018.14	796.98	972.954	947.339	677.393	942.254	1071.6	747.9	1248.4	897.6	746.9	850.2	-0.128265	0.914931	0.485524
1434	ENSDART00000125700_F14452	mrpl20	17.264	9630.84	1523.22	1714.59	1725.51	1488.13	1378	1801.39	1603.2	1609	2214	1410	1519.4	1625.4	-0.0956061	0.935879	0.545933
1435	ENSDART00000105236_F11324	smyd3	48.887	15407	2495.67	2394.99	2920.5	2678.85	2425.25	2491.73	2626.7	2247.5	3747.3	2538.2	2674.1	2248.3	-0.0362555	0.975183	0.805901
1436	ENSDART00000002029_F52	fkbp8	43.783	37163.7	5845.49	5891.52	6654.26	6552.53	5507.3	6712.59	6152.4	5528.7	8538.1	6208.5	6072.4	6056.8	0.0266755	1.01866	0.859393
1437	ENSDART00000012479_F1093	dscc1	44.645	5681.78	1030.59	731.018	992.516	1089.5	860.323	977.83	1084.7	686	1273.5	1032.3	948.6	882.3	0.0978878	1.07021	0.585644
1438	ENSDART00000088168_F9116	CABZ01055347.1	90.016	25847	4785.73	4107.77	4367.23	4628.09	3718.63	4239.59	5037	3854.8	5603.6	4385.1	4100.2	3825.4	-0.0782321	0.947218	0.607929
1439	ENSDART00000132015_F16135	stx2b	32.426	573.013	84.1802	91.8568	99.6023	85.3829	94.9566	117.034	88.6	86.2	127.8	80.9	104.7	105.6	0.10034	1.07203	0.545827
1440	ENSDART00000160400_F28672	gchfr	10.011	1612.88	266.602	273.652	282.83	309.447	241.518	238.833	280.6	256.8	362.9	293.2	266.3	215.5	-0.0697143	0.952827	0.655328
1441	ENSDART00000034968_F3114	ufd1l	34.977	17726.2	2955.05	2906.28	2967.49	3189.25	2659.42	3048.75	3110.2	2727.3	3807.6	3021.8	2932.3	2750.9	0.00698191	1.00485	0.961047
1442	ENSDART00000109148_F11744	brap	65.526	7897.11	1557.33	1134.78	1297.79	1311.77	1098.49	1496.95	1639.1	1064.9	1665.2	1242.9	1211.2	1350.7	-0.0294996	0.97976	0.868566
1443	ENSDART00000114313_F13130	bub1ba	80.423	20683.7	3861.84	2907.02	3553.03	3521.18	3244.76	3595.9	4064.6	2728	4558.9	3336.3	3577.7	3244.6	0.0142144	1.0099	0.927941
1444	ENSDART00000172909_F34357	atox1	7.524	11562.2	1537.19	1465.45	1910.68	2060.17	1928.7	2659.97	1617.9	1375.2	2451.6	1952	2126.6	2400.1	0.432024	1.34913	0.0311981
1445	ENSDART00000146706_F22650	vwa8	211.84	4389.78	685.413	710.771	772.191	574.145	647.374	999.884	721.4	667	990.8	544	713.8	902.2	-0.00584748	0.995955	0.97746
1446	ENSDART00000049099_F4291	trip13	47.689	13883	2509.25	2204.14	2367.62	2226.08	2025.02	2550.91	2641	2068.4	3037.9	2109.2	2232.8	2301.7	-0.0624868	0.957612	0.680618
1447	ENSDART00000136544_F18202	aars	109.595	131058	23580.6	17828.6	21845.8	22129.8	20710.1	24963	24818.7	16730.7	28030.4	20967.9	22835.1	22524.2	0.105652	1.07598	0.518828
1448	ENSDART00000185744_F38770	rab7	23.538	46126.2	8239.87	7119.01	7724.56	7848.37	6731.85	8462.56	8672.5	6680.6	9911.4	7436.3	7422.6	7635.8	-0.00642058	0.995559	0.966384
1449	ENSDART00000189835_F40785	tfr1a	84.944	6142.22	1191.54	842.163	932.116	1222.06	995.457	958.878	1254.1	790.3	1196	1157.9	1097.6	865.2	0.106197	1.07639	0.553756
1450	ENSDART00000059013_F5531	sec61b	10.012	13474.9	2234.58	2260.19	2222.58	2406.55	1690.08	2660.96	2351.9	2121	2851.8	2280.2	1863.5	2401	-0.0175566	0.987904	0.924
1451	ENSDART00000085454_F8799	dis3	107.805	18716.3	3378.61	2976.18	2978.25	3034.1	2845.8	3503.36	3556	2792.9	3821.4	2874.8	3137.8	3161.1	0.00482833	1.00335	0.974358
1452	ENSDART00000163508_F30087	map1lc3b	14.51	881.981	148.788	138.211	155.405	132.771	138.127	168.679	156.6	129.7	199.4	125.8	152.3	152.2	-0.0156493	0.989211	0.918699
1453	ENSDART00000146061_F22358	psmd5	55.181	19291	3121.32	3182.17	3213.62	2613.94	3176.74	3983.25	3285.2	2986.2	4123.4	2476.7	3502.7	3594.1	0.0171182	1.01194	0.921831
1454	ENSDART00000052274_F4606	puf60b	54.052	33211.7	5899.55	4581.86	6131.39	5394.64	5174.27	6030.01	6209.3	4299.7	7867.2	5111.4	5705.2	5440.9	0.00742939	1.00516	0.963716
1455	ENSDART00000180601_F36268	thoc5	80.129	4153.08	790.401	570.962	737.042	719.37	610.824	724.478	831.9	535.8	945.7	681.6	673.5	653.7	-0.0210972	0.985483	0.900974
1456	ENSDART00000105485_F11367	si:dkey-78l4.14	11.745	21902.2	3546.69	3597.76	3905.14	3301.02	3334.36	4217.2	3732.9	3376.2	5010.7	3127.7	3676.5	3805.2	-0.0341127	0.976632	0.826052
1457	ENSDART00000134950_F17469	mtg1	27.919	6167.92	941.849	992.096	1057.67	1018.37	928.525	1229.41	991.3	931	1357.1	964.9	1023.8	1109.3	0.0780749	1.05561	0.620618
1458	ENSDART00000114076_F13065	dph2	55.117	1479.04	226.983	230.388	270.438	264.909	232.086	254.238	238.9	216.2	347	251	255.9	229.4	0.0481292	1.03392	0.745213
1459	ENSDART00000076157_F7301	rab24	22.819	2521.72	340.331	448.521	480.71	468.076	383.001	401.084	358.2	420.9	616.8	443.5	422.3	361.9	-0.00976279	0.993256	0.955313
1460	ENSDART00000193205_F42426	hyou1	113.063	349453	68279.6	49532.6	60184	51801	50678.8	68977	71864.5	46482.2	77222.2	49081.2	55878.9	62238.2	-0.056245	0.961764	0.759249
1461	ENSDART00000100254_F10290	atp6v0d1	40.165	44218.8	7319.21	7499.97	7504.7	7379.13	6888.39	7627.36	7703.5	7038.1	9629.3	6991.7	7595.2	6882.2	-0.0291887	0.979971	0.831183
1462	ENSDART00000114762_F13246	nanog	42.37	20149.5	3314.29	3211.79	3391.31	3009.93	3034.89	4187.28	3488.3	3014	4351.4	2851.9	3346.3	3778.2	0.0278233	1.01947	0.868125
1463	ENSDART00000122812_F13769	ap1s2	18.597	7348.37	1306.88	1182.74	1254.46	976.257	1235.71	1392.32	1375.5	1109.9	1609.6	925	1362.5	1256.3	-0.0690539	0.953263	0.679781
1464	ENSDART00000144911_F21839	mars	106.69	61455.7	10792.6	8494.52	10768.4	9732.28	9769.19	11898.8	11359.3	7971.4	13816.9	9221.3	10771.6	10736.3	0.0655075	1.04645	0.690801
1465	ENSDART00000076483_F7343	zgc:77151	94.556	1287.72	212.921	195.968	229.288	171.716	201.975	275.849	224.1	183.9	294.2	162.7	222.7	248.9	-5.1535e-06	0.999996	0.999978
1466	ENSDART00000152742_F25374	buc2l	106.027	27471.7	4456.9	4423.51	4786.06	4214.27	4571.7	5019.26	4690.9	4151.1	6141	3993	5040.8	4528.9	0.0118061	1.00822	0.934398
1467	ENSDART00000184244_F38036	matr3l1.1	129.211	6410.53	1116.67	1007.87	1068.35	1067.23	1067.74	1082.67	1175.3	945.8	1370.8	1011.2	1177.3	976.9	0.0123809	1.00862	0.927776
1468	ENSDART00000144203_F21522	sec61g	7.736	568.988	98.3512	88.953	97.5059	92.3064	86.912	104.959							0	0
1469	ENSDART00000182541_F37200	tmtc4	83.127	3292.16	571.779	600.373	601.511	496.889	479.771	541.835	601.8	563.4	771.8	470.8	529	488.9	-0.225595	0.855242	0.125394
1470	ENSDART00000135834_F17873	dock5	214.572	10714.9	1707.26	1529.28	1848.1	1901.22	1670.4	2058.62	1796.9	1435.1	2371.3	1801.4	1841.8	1857.5	0.146074	1.10655	0.351683
1471	ENSDART00000022724_F2139	pnpo	26.449	17545.7	3799.99	2360.46	3079.26	2915.16	2802.72	2588.15	3999.5	2215.1	3951	2762.1	3090.3	2335.3	-0.128442	0.914819	0.49671
1472	ENSDART00000139900_F19651	diaph3	122.851	21955.4	3733.29	4170.43	3291.79	3077.8	3429.77	4252.34	3929.3	3913.6	4223.7	2916.2	3781.7	3836.9	-0.0637488	0.956775	0.711067
1473	ENSDART00000023796_F2242	dcxr	25.805	16837.1	2557.52	1834.47	3462.86	2135.1	3034.89	3812.24	2691.8	1721.5	4443.2	2023	3346.3	3439.8	0.201505	1.1499	0.453175
1474	ENSDART00000188978_F40363	nelfe	39.726	6985.38	1198.38	1061.79	1226.95	1154.09	1033.64	1310.53	1261.3	996.4	1574.3	1093.5	1139.7	1182.5	0.000664172	1.00046	0.996546
1475	ENSDART00000173560_F34713	vps13c	410.99	41125.7	7134.8	5979.22	7068.88	6925.31	6255.89	7761.57	7509.4	5611	9070.1	6561.7	6897.8	7003.3	0.0523769	1.03697	0.735641
1476	ENSDART00000133659_F16893	ncapg	112.592	15585.5	2669.92	2355.14	2561.21	2637.06	2467.87	2894.26	2810.1	2210.1	3286.3	2498.6	2721.1	2611.5	0.0753184	1.05359	0.60423
1477	ENSDART00000064393_F6300	ufm1	9.699	6259.62	1101.85	878.927	1072.87	1043.28	966.979	1195.72	1159.7	824.8	1376.6	988.5	1066.2	1078.9	0.0717795	1.05101	0.654171
1478	ENSDART00000025910_F2459	apmap	46.684	25607.4	4647.39	4219.66	3870.38	4623.77	3983.37	4262.86	4891.4	3959.8	4966.1	4381	4392.1	3846.4	0.0162851	1.01135	0.912203
1479	ENSDART00000109535_F11851	gmps	76.887	63852.6	11512.8	8737.16	10657.9	10429.7	9316.09	13198.9	12117.3	8199.1	13675.2	9882.1	10272	11909.4	0.0861679	1.06155	0.634261
1480	ENSDART00000023654_F2227	sfxn1	35.486	1757.59	290.83	255.963	287.506	286.65	249.408	387.231	306.1	240.2	368.9	271.6	275	349.4	0.123763	1.08957	0.503561
1481	ENSDART00000192550_F42119	cog5	89.789	1506.97	248.93	224.74	238.407	200.529	235.169	359.191	262	210.9	305.9	190	259.3	324.1	0.114946	1.08293	0.586862
1482	ENSDART00000165259_F30851	mcu	42.846	14963.5	2151.54	2567.83	2767.51	2518.53	2306.17	2651.88	2264.5	2409.7	3551	2386.3	2542.8	2392.8	0.00352854	1.00245	0.98182
1483	ENSDART00000083710_F8604	cactin	97.937	2617.23	490.069	385.756	412.594	414.566	436.692	477.555	515.8	362	529.4	392.8	481.5	430.9	0.049496	1.0349	0.747934
1484	ENSDART00000031786_F2903	glrx	11.372	8803.53	1710.3	1264.9	1488.5	1587.34	1361.5	1390.99	1800.1	1187	1909.9	1504	1501.2	1255.1	-0.0330691	0.977339	0.838354
1485	ENSDART00000104338_F11157	pitpnbl	31.666	1701.47	327.125	263.209	306.367	273.88	290.946	239.941	344.3	247	393.1	259.5	320.8	216.5	-0.154778	0.898271	0.330365
1486	ENSDART00000012859_F1135	psma6b	27.352	10397.1	1999.8	1410.99	1860.02	1977.63	1507.88	1640.8	2104.8	1324.1	2386.6	1873.8	1662.6	1480.5	-0.0337319	0.97689	0.852357
1487	ENSDART00000062552_F5995	wtap	46.123	8675.14	1405.6	1360.59	1588.81	1323.59	1349.44	1647.12	1479.4	1276.8	2038.6	1254.1	1487.9	1486.2	-0.0155338	0.989291	0.919942
1488	ENSDART00000061832_F5913	si:dkey-46a10.3	32.219	3513.96	638.572	528.23	599.562	562.219	534.822	650.557	672.1	495.7	769.3	532.7	589.7	587	-0.0160202	0.988957	0.916639
1489	ENSDART00000111156_F12293	pdp1	58.477	7161.6	1128.26	1179.11	1229.99	1052.99	1045.16	1526.09	1187.5	1106.5	1578.2	997.7	1152.4	1377	0.0125337	1.00873	0.943754
1490	ENSDART00000061135_F5823	gopc	49.785	6546.84	1000.76	1034.29	1058.92	1015.1	1099.76	1338.02	1053.3	970.6	1358.7	961.8	1212.6	1207.3	0.148856	1.10869	0.345249
1491	ENSDART00000171834_F33858	klhdc4	65.956	14076	2545.26	1968.63	2180.73	2535.74	2026.56	2819.12	2678.9	1847.4	2798.1	2402.6	2234.5	2543.7	0.135619	1.09856	0.444515
1492	ENSDART00000131802_F16033	si:dkey-204f11.64	7.608	1802.24	318.764	232.945	343.854	273.458	286.774	346.446	335.5	218.6	441.2	259.1	316.2	312.6	0.029863	1.02092	0.871872
1493	ENSDART00000159639_F28325	CABZ01078593.1	45.644	22589	4064.31	3366.41	4212.45	3897.75	3495.8	3552.24	4277.7	3159.1	5405	3693.1	3854.5	3205.2	-0.0839631	0.943462	0.582101
1494	ENSDART00000083656_F8598	atxn2	118.615	5089.41	1406.08	734.961	707.972	729.396	665.059	845.945	1479.9	689.7	908.4	691.1	733.3	763.3	-0.278071	0.824693	0.284762
1495	ENSDART00000134349_F17202	ccdc141	188.605	8752.04	1529.69	1379.77	1463.25	1486.97	1401.4	1490.96	1610	1294.8	1877.5	1408.9	1545.2	1345.3	0.00288388	1.002	0.983301
1496	ENSDART00000017859_F1640	ddi2	45.238	16931.2	2831.63	2604.07	2943.18	2770.78	2617.97	3163.57	2980.3	2443.7	3776.4	2625.3	2886.6	2854.5	0.0268397	1.01878	0.85533
1497	ENSDART00000090010_F9333	phex	85.217	68486.2	15091.9	10497	9535.01	14364	11415.5	7582.81	15884.3	9850.6	12234.4	13609.8	12586.8	6842	-0.0936057	0.937178	0.711709
1498	ENSDART00000064201_F6268	cdc45	65.847	11721.7	1812.15	1780.55	1992.59	1896.68	1849.61	2390.1	1907.3	1670.9	2556.7	1797.1	2039.4	2156.6	0.127699	1.09255	0.422313
1499	ENSDART00000127805_F14963	pom121	123.012	10431.9	1702.61	1387.66	2045.9	1688.13	1629.41	1978.16	1792	1302.2	2625.1	1599.5	1796.6	1784.9	0.0569344	1.04025	0.748847
1500	ENSDART00000166999_F31632	zgc:175088	20.016	26701.1	5125.3	3713.7	4917.22	4190.94	3999.97	4753.94	5394.4	3485	6309.3	3970.9	4410.4	4289.5	-0.0773174	0.947818	0.650056
1501	ENSDART00000025423_F2420	cstf3	82.736	22536.5	3870.2	3718.18	3799.07	3323.92	3564.27	4260.87	4073.4	3489.2	4874.6	3149.4	3930	3844.6	-0.0383367	0.973777	0.799045
1502	ENSDART00000002938_F138	mtmr8	72.457	1817.06	316.958	277.382	276.206	311.241	309.992	325.278	333.6	260.3	354.4	294.9	341.8	293.5	0.123343	1.08926	0.38967
1503	ENSDART00000173219_F34528	eif4g3a	189.261	507.818	86.9355	76.5118	80.8197	84.5386	86.25	92.7625	91.5	71.8	103.7	80.1	95.1	83.7	0.110446	1.07956	0.4384
1504	ENSDART00000164962_F30709	prep	80.285	49607.4	8552.08	6987.3	7670.94	8760.46	7381.58	10255.1	9001.1	6557	9842.6	8300.5	8139	9253.2	0.177596	1.131	0.30436
1505	ENSDART00000011201_F964	copz1	22.898	8459.24	1306.69	1221.95	1569.48	1425.44	1271.71	1663.96	1375.3	1146.7	2013.8	1350.6	1402.2	1501.4	0.0891367	1.06373	0.594912
1506	ENSDART00000074038_F6945	scyl1	94.189	23287	4257.56	3407.12	3947.78	3789.99	3655.87	4228.73	4481.1	3197.3	5065.4	3591	4031	3815.6	0.0110047	1.00766	0.942291
1507	ENSDART00000012630_F1109	prmt1	40.09	97676.3	17472.2	13771.8	18403.1	15132.6	14276	18620.4	18389.6	12923.7	23613.1	14338.1	15740.9	16801.3	-0.046196	0.968487	0.790267
1508	ENSDART00000055848_F5104	zgc:103559	50.144	18832.8	3318.94	3521.99	3890.88	3361.17	1518.67	3221.09	3493.2	3305.1	4992.4	3184.7	1674.5	2906.4	-0.489297	0.712372	0.0974638
1509	ENSDART00000023684_F2231	cwc22	113.034	8962.44	1454.63	1415.15	1622.24	1478.85	1405.3	1586.27	1531	1328	2081.5	1401.2	1549.5	1431.3	-0.00619914	0.995712	0.965373
1510	ENSDART00000005944_F456	rpl5a	34.063	2373.65	290.45	391.297	310.965	490.978	321.419	568.544	305.7	367.2	399	465.2	354.4	513	0.448027	1.36417	0.0646878
1511	ENSDART00000039717_F3446	fam49ba	37.052	1802.15	325.7	279.087	376.431	322.007	214.763	284.161	342.8	261.9	483	305.1	236.8	256.4	-0.266698	0.83122	0.180691
1512	ENSDART00000021666_F2052	rtca	38.741	43457.5	7437.03	6567.76	6997.34	6807.63	6503.48	9144.25	7827.5	6163.3	8978.3	6450.2	7170.8	8250.9	0.0814321	1.05807	0.631943
1513	ENSDART00000109304_F11790	c23h20orf24	14.512	6807.43	1752.68	1181.03	1208.63	903.223	873.474	888.392	1844.7	1108.3	1550.8	855.8	963.1	801.6	-0.611909	0.65433	0.00524795
1514	ENSDART00000061265_F5840	rnf141	24.492	9250.29	1749.54	1295.91	1682.72	1527.5	1388.07	1606.55	1841.4	1216.1	2159.1	1447.3	1530.5	1449.6	-0.0545031	0.962926	0.740381
1515	ENSDART00000112680_F12689	rmdn1	34.082	23709.8	3980.79	3493.01	4094.45	2819.33	3924.69	5397.51	4189.8	3277.9	5253.6	2671.3	4327.4	4870.2	0.0230093	1.01608	0.917643
1516	ENSDART00000092906_F9673	ppp1cab	37.584	5605.92	987.17	859.319	1032.42	940.373	842.275	944.36	1039	806.4	1324.7	891	928.7	852.1	-0.0758628	0.948775	0.608404
1517	ENSDART00000052683_F4677	c3a.3	184.573	12037.2	2632.86	1703.72	1855.04	2631.99	1902.03	1311.53	2771.1	1598.8	2380.2	2493.8	2097.2	1183.4	-0.11394	0.924061	0.661091
1518	ENSDART00000167951_F32049	dync1li1	55.338	25197.6	4292.24	3941.11	4114.4	4450.57	3924.42	4474.88	4517.6	3698.4	5279.2	4216.9	4327.1	4037.7	0.0557679	1.03941	0.69407
1519	ENSDART00000039822_F3451	ptbp1b	61.321	2478.7	411.97	387.674	406.125	432.192	381.912	458.825	433.6	363.8	521.1	409.5	421.1	414	0.0745168	1.05301	0.606289
1520	ENSDART00000157947_F27558	tln1	271.258	138193	23926.2	19444.1	24896.6	24029.3	21890.1	24006.3	25182.4	18246.7	31944.9	22767.7	24136.2	21661	0.0415379	1.02921	0.787397
1521	ENSDART00000161395_F29149	pnisr	93.849	2048.33	375.105	277.702	376.587	358.524	316.069	344.341	394.8	260.6	483.2	339.7	348.5	310.7	-0.00255783	0.998229	0.98772
1522	ENSDART00000138226_F18938	elp3	60.55	12821	2171.96	2119.63	1990.64	2095.31	1929.7	2513.79	2286	1989.1	2554.2	1985.3	2127.7	2268.2	0.0497836	1.03511	0.746493
1523	ENSDART00000115023_F13318	parga	86.925	33981.2	6233.33	5002.79	6076.52	5236.86	5340.79	6090.96	6560.6	4694.7	7796.8	4961.9	5888.8	5495.9	-0.0511857	0.965143	0.74095
1524	ENSDART00000013870_F1237	zgc:56596	17.309	11291.6	1556.95	1587.35	2259.6	1528.56	1665.41	2693.77	1638.7	1489.6	2899.3	1448.3	1836.3	2430.6	0.0987524	1.07085	0.678817
1525	ENSDART00000073596_F6870	ist1	38.935	19672.4	3335.66	2871.54	3416.95	3261.75	3036.89	3749.62	3510.8	2694.7	4384.3	3090.5	3348.5	3383.3	0.0608264	1.04306	0.693309
1526	ENSDART00000138470_F19054	ints6	95.729	6622.67	895.104	981.44	1333.72	844.014	969.156	1599.24	942.1	921	1711.3	799.7	1068.6	1443	0.0529899	1.03741	0.831447
1527	ENSDART00000092180_F9599	exoc8	78.719	14909.3	2546.4	2317.95	2649.83	2395.89	2340.63	2658.64	2680.1	2175.2	3400	2270.1	2580.8	2398.9	-0.0230195	0.984171	0.872363
1528	ENSDART00000110111_F12008	cul5a	90.955	26421.5	4503.74	3844.67	4837.65	4266.61	4153.51	4815.34	4740.2	3607.9	6207.2	4042.6	4579.7	4344.9	0.00892448	1.00621	0.953586
1529	ENSDART00000168926_F32509	mdh1ab	27.001	27028.5	4665.83	3880.26	4973.41	4476.75	4352.68	4679.57	4910.8	3641.3	6381.4	4241.7	4799.3	4222.4	0.00606966	1.00422	0.968023
1530	ENSDART00000160883_F28889	CABZ01060453.1	103.28	5537.25	1026.41	775.668	917.853	938.579	893.154	985.588	1080.3	727.9	1177.7	889.3	984.8	889.3	0.0590448	1.04178	0.704972
1531	ENSDART00000149334_F23877	ddx4	76.748	68996.8	11935	10967.9	11094.7	11620.4	10553.9	12824.9	12561.6	10292.5	14235.6	11010.3	11636.8	11572	0.0383444	1.02693	0.792354
1532	ENSDART00000156761_F27060	ambra1b	148.892	1352.19	227.933	203.96	208.011	256.888	210.138	245.261	239.9	191.4	266.9	243.4	231.7	221.3	0.151077	1.1104	0.320254
1533	ENSDART00000040405_F3517	snd1	102.529	241340	41502.7	36794.9	42226.8	38476.8	37303.2	45035.3	43681.8	34529	54181.3	36456.6	41130.8	40635.5	0.00115592	1.0008	0.993828
1534	ENSDART00000124882_F14255	thoc1	74.921	22541.6	3900.98	3336.79	4083.15	3210.46	3596.65	4413.59	4105.8	3131.3	5239.1	3041.9	3965.7	3982.4	-0.020198	0.986097	0.904518
1535	ENSDART00000083633_F8595	exosc1	21.557	3314.25	554.012	487.63	597.614	516.097	515.323	643.574	583.1	457.6	766.8	489	568.2	580.7	0.0281031	1.01967	0.860248
1536	ENSDART00000158518_F27814	pacsin3	50.553	7317.16	1204.94	1172.29	1265.6	1131.09	1160.34	1382.9	1268.2	1100.1	1623.9	1071.7	1279.4	1247.8	0.00727974	1.00506	0.960561
1537	ENSDART00000064313_F6289	cdc5l	91.668	12008.4	2051.87	1736.86	2033.9	2040.11	1917.54	2228.07	2159.6	1629.9	2609.7	1933	2114.3	2010.4	0.0886788	1.0634	0.553013
1538	ENSDART00000112955_F12758	PRRC2B	230.285	22330.8	3809.11	3527	3630.34	3693	3512.21	4159.13	4009.1	3309.8	4658.1	3499.1	3872.6	3752.8	0.0484845	1.03418	0.735166
1539	ENSDART00000109620_F11879	sept8a	48.982	10745.3	1721.61	1705.43	1903.43	2003.07	1539.62	1872.1	1812	1600.4	2442.3	1897.9	1697.6	1689.2	0.0156495	1.01091	0.919834
1540	ENSDART00000113702_F12966	ppp1r37	100.233	3524.57	710.876	552.42	579.299	542.905	522.76	616.311	748.2	518.4	743.3	514.4	576.4	556.1	-0.126388	0.916122	0.431406
1541	ENSDART00000152689_F25350	oplah	139.87	20128.8	3223.55	2947.94	3942.16	3384.08	3026.28	3604.77	3392.8	2766.4	5058.2	3206.4	3336.8	3252.6	-0.00704446	0.995129	0.965358
1542	ENSDART00000182798_F37316	wdr19	154.291	2727.8	461.471	436.48	451.951	502.06	410.027	465.807	485.7	409.6	579.9	475.7	452.1	420.3	0.0249973	1.01748	0.863311
1543	ENSDART00000156078_F26793	baz1a	61.986	15881.7	2064.03	2463.83	3024.93	2320.85	2591.13	3416.92	2172.4	2312.1	3881.3	2199	2857	3083.1	0.13922	1.10131	0.487767
1544	ENSDART00000043316_F3792	katna1	54.847	15488.9	2773.86	2213.73	2939.83	2480.54	2478.39	2602.56	2919.5	2077.4	3772.1	2350.3	2732.7	2348.3	-0.0580385	0.960569	0.711216
1545	ENSDART00000081675_F8304	ctnnb2	85.229	53774.8	7432.56	9493.97	9191.32	8032.33	9003.19	10621.5	7822.8	8909.3	11793.4	7610.6	9927	9583.8	0.0813415	1.058	0.631214
1546	ENSDART00000175108_F35216	si:ch211-200p22.4	68.38	2309.07	413.49	373.501	357.103	415.622	376.199	373.156	435.2	350.5	458.2	393.8	414.8	336.7	0.0270787	1.01895	0.850062
1547	ENSDART00000159300_F28160	mcm7	65.756	69209.8	13413.8	9134.53	12259.5	11470.5	10676.3	12255.1	14118.1	8572	15730.2	10868.3	11771.8	11057.8	-0.000432422	0.9997	0.998026
1548	ENSDART00000114613_F13206	ptcd1	78.49	10091.9	1395.91	2551	1368.48	1364.44	1911.28	1500.82	1469.2	2393.9	1755.9	1292.8	2107.4	1354.2	-0.105412	0.929539	0.672199
1549	ENSDART00000017269_F1576	parp1	112.705	77989	13132.9	11294	14307.8	12343.8	12655.5	14254.9	13822.4	10598.5	18358.4	11695.7	13954.1	12862.3	0.0231571	1.01618	0.880178
1550	ENSDART00000010777_F921	ldhba	36.224	222509	48558.8	29939.6	38110.2	36340.5	32671.1	36888.8	51108.3	28095.8	48899.3	34432.5	36023.4	33284.9	-0.113063	0.924623	0.552109
1551	ENSDART00000084557_F8705	lhpp	29.606	7795.5	1017.48	886.599	1034.13	1707.76	2136.12	1013.41	1070.9	832	1326.9	1618.1	2355.3	914.4	0.662178	1.58247	0.0199363
1552	ENSDART00000079866_F7999	slc30a9	64.137	31360.5	4705.54	5038.06	5683.8	4821.55	4668.29	6443.28	4952.6	4727.8	7292.9	4568.4	5147.3	5813.8	0.0353675	1.02482	0.83645
1553	ENSDART00000041597_F3629	arpp19a	12.385	2764.6	303.277	508.729	791.207	332.561	336.203	492.628	319.2	477.4	1015.2	315.1	370.7	444.5	-0.382714	0.766993	0.234709
1554	ENSDART00000063874_F6219	vamp4	17.98	2566.83	450.83	398.011	471.202	455.939	356.518	434.332	474.5	373.5	604.6	432	393.1	391.9	-0.0867068	0.94167	0.584738
1555	ENSDART00000040032_F3475	rtn4ip1	42.363	8785.56	1410.83	1521.07	1594.03	1308.18	1261.55	1689.9	1484.9	1427.4	2045.3	1239.5	1391	1524.8	-0.0982011	0.934197	0.546761
1556	ENSDART00000193733_F42694	rps9	22.452	175651	32122.3	27592.4	28526.5	27452.5	27447.5	32509.5	33808.8	25893.2	36602.4	26011.1	30263.9	29333.5	-0.015224	0.989503	0.91892
1557	ENSDART00000129743_F15415	si:ch211-175m2.5	27.227	15369.3	2235.53	2763.48	2462	1808.87	2374.19	3725.24	2352.9	2593.3	3159	1713.9	2617.8	3361.3	0.024308	1.01699	0.919897
1558	ENSDART00000010256_F869	eif3m	42.672	32714.4	5405.87	5100.4	6510.08	4539.02	5241.11	5917.96	5689.7	4786.3	8353.1	4300.7	5778.9	5339.8	-0.11682	0.922218	0.485655
1559	ENSDART00000168864_F32478	zgc:112146	27.477	27628.4	4812.52	3249.2	7921.43	2409.51	2681.1	6554.66	5065.2	3049.1	10164	2283	2956.2	5914.3	-0.516184	0.699219	0.212701
1560	ENSDART00000171867_F33876	fnbp1l	69.399	6794.5	1304.98	1139.05	984.567	1141.75	1069.55	1154.6	1373.5	1068.9	1263.3	1081.8	1179.3	1041.8	-0.0179248	0.987652	0.907797
1561	ENSDART00000160853_F28875	minos1	8.325	9979.24	1607.69	1713.42	1942.09	1418.48	1468.7	1828.87	1692.1	1607.9	2491.9	1344	1619.4	1650.2	-0.163214	0.893033	0.321637
1562	ENSDART00000177665_F35549	vars2	120.318	21055.1	3254.33	3624.29	3229.28	3072.41	3360.03	4514.77	3425.2	3401.1	4143.5	2911.1	3704.8	4073.7	0.0970747	1.0696	0.580827
1563	ENSDART00000152388_F25208	si:ch211-113a14.22	13.595	9630.01	1633.82	1466.83	1574.93	1749.45	1346.62	1858.35	1719.6	1376.5	2020.8	1657.6	1484.8	1676.8	0.071345	1.0507	0.665363
1564	ENSDART00000132874_F16558	eif1b	12.875	13368.9	2068.4	1947.54	2187.67	2406.55	2290.75	2468.01	2177	1827.6	2807	2280.2	2525.8	2226.9	0.20886	1.15577	0.152895
1565	ENSDART00000030125_F2793	znhit3	17.047	6903.95	970.543	1050.71	1220.32	1190.72	1068.92	1402.74	1021.5	986	1565.8	1128.2	1178.6	1265.7	0.173583	1.12786	0.303161
1566	ENSDART00000168286_F32212	si:ch73-52e5.1	23.568	22618	3898.61	3275.41	4513.36	3460.17	3205.22	4265.19	4103.3	3073.7	5791.1	3278.5	3534.1	3848.5	-0.0949865	0.936281	0.593697
1567	ENSDART00000159988_F28495	fam193b	99.005	5043.29	842.752	785.791	839.06	807.18	786.135	982.374	887	737.4	1076.6	764.8	866.8	886.4	0.0553038	1.03908	0.713154
1568	ENSDART00000014031_F1250	dpf2	44.999	745.478	133.871	102.193	96.1731	119.051	123.072	171.117	140.9	95.9	123.4	112.8	135.7	154.4	0.310069	1.23977	0.132578
1569	ENSDART00000162694_F29739	ncoa3	162.02	3458.93	576.625	460.563	622.32	579.739	574.002	645.68	606.9	432.2	798.5	549.3	632.9	582.6	0.126197	1.09141	0.440297
1570	ENSDART00000097325_F9770	c5	191.204	13579.1	3212.24	1923.67	2532.53	2445.71	2125.78	1339.13	3380.9	1805.2	3249.5	2317.3	2343.9	1208.3	-0.389495	0.763397	0.145375
1571	ENSDART00000157415_F27317	acvr2ab	49.517	195.303	27.8384	33.7803	27.9011	39.0503	27.3896	39.3437	29.3	31.7	35.8	37	30.2	35.5	0.227171	1.17054	0.230472
1572	ENSDART00000159372_F28195	eif3ha	38.572	67161	11276.9	10358.4	11822.5	11241.9	10660.1	11801.1	11869	9720.5	15169.5	10651.7	11753.9	10648.2	0.0114407	1.00796	0.935329
1573	ENSDART00000104977_F11290	pick1	45.899	7660.34	1312.3	1181.46	1300.29	1254.89	1169.77	1441.64	1381.2	1108.7	1668.4	1189	1289.8	1300.8	0.0233342	1.01631	0.875099
1574	ENSDART00000163493_F30077	sec23b	86.042	12039.8	1894.43	1934.21	2180.03	2327.61	1815.15	1888.39	1993.9	1815.1	2797.2	2205.4	2001.4	1703.9	-0.00059038	0.999591	0.996991
1575	ENSDART00000021880_F2064	ssr3	21.085	9873.42	1773.68	1652.36	1656.22	1490.77	1381.09	1919.31	1866.8	1550.6	2125.1	1412.5	1522.8	1731.8	-0.0989038	0.933742	0.548359
1576	ENSDART00000152705_F25355	api5	59.399	6928.27	858.619	1219.82	1024.24	722.641	1186.64	1916.32	903.7	1144.7	1314.2	684.7	1308.4	1729.1	0.205088	1.15276	0.506558
1577	ENSDART00000188206_F39981	si:dkeyp-34c12.1	59.758	8355.93	1578.52	1457.35	1213.31	1531.93	1139.93	1434.88	1661.4	1367.6	1556.8	1451.5	1256.9	1294.7	-0.0518778	0.96468	0.764125
1578	ENSDART00000001830_F47	echs1	31.232	49142.6	7784.96	8093.74	8590.97	7623.88	7323.63	9725.43	8193.7	7595.3	11023.1	7223.6	8075.1	8775.3	0.00151009	1.00105	0.992408
1579	ENSDART00000079806_F7990	smap1	51.319	13154.9	2439.04	1946.15	2163.12	2178.06	2027.37	2401.19	2567.1	1826.3	2775.5	2063.7	2235.4	2166.6	0.0154507	1.01077	0.919724
1580	ENSDART00000179469_F35776	tatdn2	75.592	6901.66	1252.25	1207.89	1182.91	1087.18	934.148	1237.28	1318	1133.5	1517.8	1030.1	1030	1116.4	-0.169957	0.888869	0.283301
1581	ENSDART00000190641_F41191	manba	106.24	18988.2	4007.3	2840.32	2469.87	3939.86	3262.63	2468.24	4217.7	2665.4	3169.1	3733	3597.4	2227.1	0.0581795	1.04115	0.796678
1582	ENSDART00000073883_F6924	dtymk	24.117	6518.88	1110.4	976.751	1173.02	1139.21	859.507	1260	1168.7	916.6	1505.1	1079.4	947.7	1136.9	-0.0147757	0.989811	0.93355
1583	ENSDART00000058565_F5459	pttg1ipb	19.837	5674.38	1104.32	884.255	996.881	924.542	871.116	893.269	1162.3	829.8	1279.1	876	960.5	806	-0.145424	0.904114	0.33394
1584	ENSDART00000158179_F27658	mettl17	53.346	2066.73	373.49	314.892	289.065	290.239	287.137	511.912	393.1	295.5	370.9	275	316.6	461.9	0.109184	1.07862	0.638302
1585	ENSDART00000157787_F27483	lipeb	95.543	2440.86	448.264	435.734	366.533	386.492	463.265	340.572	471.8	408.9	470.3	366.2	510.8	307.3	-0.0771677	0.947917	0.646004
1586	ENSDART00000058351_F5420	gnpnat1	20.76	3852.46	595.342	562.65	645.155	716.837	623.068	709.406	626.6	528	827.8	679.2	687	640.1	0.184014	1.13604	0.220735
1587	ENSDART00000022621_F2127	kdsr	39.703	3297	484.274	510.434	522.639	555.464	563.21	660.974	509.7	479	670.6	526.3	621	596.4	0.226199	1.16975	0.139271
1588	ENSDART00000173116_F34474	pycr1b	34.939	108853	17385.5	16767.4	19590.1	17608	15720.3	21781.7	18298.3	15734.8	25136.1	16683.5	17333.3	19653.7	0.0261013	1.01826	0.874869
1589	ENSDART00000058106_F5395	mcfd2	17.749	13752.4	2438.85	1988.14	2283.45	2518.32	2140.38	2383.23	2566.9	1865.7	2929.9	2386.1	2360	2150.4	0.0714715	1.05079	0.638277
1590	ENSDART00000170476_F33232	mthfs	22.887	5554.26	774.724	756.7	1584.44	697.734	781.782	958.878	815.4	710.1	2033	661.1	862	865.2	-0.276172	0.825779	0.324049
1591	ENSDART00000122739_F13754	ctbp1	48.415	24353.2	3886.83	3602.13	4553.49	3832.73	3733.24	4744.74	4090.9	3380.3	5842.6	3631.5	4116.3	4281.2	0.0302376	1.02118	0.853448
1592	ENSDART00000044128_F3866	hat1	47.82	71417.2	12501.2	10367.5	13843.1	10925	11060.3	12720.1	13157.6	9729	17762.1	10351.4	12195.2	11477.4	-0.0743877	0.949745	0.645826
1593	ENSDART00000067776_F6820	rab10	22.628	48496.4	9507.71	7122.74	8306.04	7578.71	7464.93	8516.31	10006.9	6684.1	10657.5	7180.8	8230.9	7684.3	-0.0744604	0.949697	0.64089
1594	ENSDART00000007458_F603	ppp6c	35.136	7530.41	1501.09	1057.21	1315.56	1329.82	1120.16	1206.58	1579.9	992.1	1688	1260	1235.1	1088.7	-0.0720279	0.9513	0.672425
1595	ENSDART00000170149_F33084	slmapb	43.624	133153	21497	21455.9	23620.6	20702.7	20201.3	25675.7	22625.7	20134.6	30307.7	19615.7	22274.1	23167.3	-0.00696464	0.995184	0.963856
1596	ENSDART00000110614_F12147	tmem41b	31.474	3630.19	555.247	485.072	588.729	464.487	671.317	865.34	584.4	455.2	755.4	440.1	740.2	780.8	0.255655	1.19388	0.259085
1597	ENSDART00000049793_F4349	gstm.1	26.045	312314	60615.5	44367.8	52699.6	54496.6	47568.7	52565.3	63798.1	41635.5	67619	51635.3	52449.7	47429.9	-0.0189011	0.986984	0.906954
1598	ENSDART00000028565_F2693	ahsg1	50.818	32092	11883.3	3087.01	7006.38	3362.86	3857.58	2894.92	12507.2	2896.9	8989.9	3186.3	4253.4	2612.1	-0.924943	0.526701	0.0351361
1599	ENSDART00000009775_F821	rbm7	28.692	434.747	83.6101	56.7978	63.44	86.2273	62.2161	82.4556	88	53.3	81.4	81.7	68.6	74.4	0.184714	1.13659	0.352574
1600	ENSDART00000038955_F3390	suv39h1a	47.44	1898.51	341.661	268.75	325.227	259.526	302.374	400.973	359.6	252.2	417.3	245.9	333.4	361.8	0.0251453	1.01758	0.894704
1601	ENSDART00000081212_F8212	polr2l	7.656	6579.07	1053.01	1001.79	1167.87	966.125	1037.18	1353.09	1108.3	940.1	1498.5	915.4	1143.6	1220.9	0.0460707	1.03245	0.785146
1602	ENSDART00000190943_F41346	setb	33.221	33072.3	6059.36	4612.34	5748.64	4928.15	4840.61	6883.15	6377.5	4328.3	7376.1	4669.4	5337.3	6210.7	0.0104724	1.00729	0.955233
1603	ENSDART00000005021_F356	tktb	67.795	385508	74452.4	52988.1	69786	64780.4	61084.8	62416.7	78361.4	49724.9	89542.6	61379.2	67352.6	56318.9	-0.0522065	0.96446	0.75256
1604	ENSDART00000185493_F38661	ptpn11a	68.125	18899.9	3207.4	2825.61	3157.66	3146.19	2909.73	3653.31	3375.8	2651.6	4051.6	2981	3208.3	3296.4	0.0749587	1.05333	0.623075
1605	ENSDART00000135520_F17732	si:ch211-202f5.3	12.02	3854.17	653.204	572.773	682.954	674.092	546.885	724.257	687.5	537.5	876.3	638.7	603	653.5	0.0211327	1.01476	0.896191
1606	ENSDART00000044238_F3873	zgc:92066	20.279	43059	8537.36	6040.81	7703.67	7514.23	6077.58	7185.38	8985.6	5668.8	9884.6	7119.7	6701.2	6483.4	-0.0919635	0.938245	0.599517
1607	ENSDART00000012091_F1050	rrm1	89.909	212529	42138.7	29380	38253.6	32397	32705.3	37654.4	44351.1	27570.7	49083.3	30696	36061.2	33975.7	-0.0824576	0.944447	0.633989
1608	ENSDART00000121531_F13468	mat2aa	43.644	24494.2	4267.63	3666.71	4298.25	4000.76	3758.18	4502.69	4491.7	3440.9	5515.1	3790.7	4143.8	4062.8	0.00314075	1.00218	0.983299
1609	ENSDART00000041700_F3637	prdx3	30.321	120003	18176.6	20105	20712.5	17271.9	18243.6	25493.1	19130.9	18866.9	26576.3	16365.1	20115.6	23002.5	0.0285964	1.02002	0.872408
1610	ENSDART00000144766_F21773	nars	63.784	97047.3	17654.3	14930	16635.6	15105.2	14697.6	18024.6	18581.2	14010.6	21345.2	14312.1	16205.7	16263.7	-0.0439727	0.96998	0.774008
1611	ENSDART00000076304_F7312	pcna	28.592	150299	24705	20305.8	31465.8	23441.8	22923.2	27457.5	26002.1	19055.3	40373.9	22211	25275.3	24775	-0.032464	0.977749	0.860571
1612	ENSDART00000065325_F6436	cdc23	66.9	14580	2808.73	2136.36	2378.45	2208.35	2319.5	2728.57	2956.2	2004.8	3051.8	2092.4	2557.5	2462	-0.0100584	0.993052	0.950883
1613	ENSDART00000052746_F4684	ube2ia	17.924	12880.3	2104.03	1905.76	2272.46	2103.86	2037.98	2456.16	2214.5	1788.4	2915.8	1993.4	2247.1	2216.2	0.0696017	1.04943	0.647065
1614	ENSDART00000079716_F7977	hpf1	39.981	20237.6	3617.85	2806.96	3577.27	3511.04	3122.78	3601.67	3807.8	2634.1	4590	3326.7	3443.2	3249.8	0.0401315	1.02821	0.801036
1615	ENSDART00000135060_F17521	rps6ka3b	79.682	3927.04	747.836	610.39	578.598	533.089	612.184	844.948	787.1	572.8	742.4	505.1	675	762.4	0.0207311	1.01447	0.916093
1616	ENSDART00000066303_F6559	mrpl10	27.867	13313.7	2359.14	2135.51	2032.18	1741.64	2011.59	3033.68	2483	2004	2607.5	1650.2	2218	2737.3	0.0179945	1.01255	0.930677
1617	ENSDART00000189557_F40648	CABZ01072607.1	477.734	2998.77	449.5	439.677	559.737	534.461	506.254	509.141	473.1	412.6	718.2	506.4	558.2	459.4	0.1055	1.07587	0.493052
1618	ENSDART00000019636_F1829	usf1	33.487	4147.54	808.263	596.75	689.345	723.486	590.146	739.551	850.7	560	884.5	685.5	650.7	667.3	-0.0248303	0.982936	0.883521
1619	ENSDART00000162640_F29723	c3b.1	187.614	5160.7	1246.27	754.249	861.35	1056.36	745.414	497.061	1311.7	707.8	1105.2	1000.9	821.9	448.5	-0.349561	0.784823	0.22441
1620	ENSDART00000012476_F1091	coa7	25.505	26506.2	4411.77	3742.9	5025.09	4510.41	3887.14	4928.94	4643.4	3512.4	6447.7	4273.6	4286	4447.4	0.0195288	1.01363	0.90719
1621	ENSDART00000022413_F2105	zhx3	117.607	3592.65	618.05	509.582	614.76	625.121	554.412	670.727	650.5	478.2	788.8	592.3	611.3	605.2	0.0879206	1.06284	0.572463
1622	ENSDART00000158350_F27743	slc35b2	48.291	925.4	130.641	167.196	171.148	154.301	152.275	149.839	137.5	156.9	219.6	146.2	167.9	135.2	-0.0288502	0.980201	0.853089
1623	ENSDART00000137010_F18411	kmt2ca	544.723	1035.67	180.807	161.762	153.768	217.626	163.34	158.372	190.3	151.8	197.3	206.2	180.1	142.9	0.107991	1.07773	0.526075
1624	ENSDART00000015374_F1389	cyb5r1	34.14	58970.1	10061.1	7908.74	10583.8	9578.3	9036.29	11801.9	10589.3	7421.7	13580.1	9075.4	9963.5	10648.9	0.0928343	1.06646	0.595904
1625	ENSDART00000101775_F10601	anxa11a	55.713	99365.5	17391.7	15611.6	16963.3	14939.6	15323	19136.2	18304.8	14650.2	21765.7	14155.2	16895.3	17266.7	-0.0240962	0.983437	0.876444
1626	ENSDART00000079117_F7839	plekha3	33.662	2617.22	438.098	401.527	444.002	442.113	399.96	491.519	461.1	376.8	569.7	418.9	441	443.5	0.0514005	1.03627	0.727971
1627	ENSDART00000058524_F5451	anapc4	89.792	6540.87	1084.56	993.268	1167.33	1007.29	1037.63	1250.8	1141.5	932.1	1497.8	954.4	1144.1	1128.6	0.0186816	1.01303	0.90322
1628	ENSDART00000158057_F27606	sprtn	70.181	3916.06	616.53	577.142	687.63	548.92	592.232	893.601	648.9	541.6	882.3	520.1	653	806.3	0.0825532	1.05889	0.678672
1629	ENSDART00000029133_F2731	snu13b	14.01	11901.6	1970.16	1915.03	2070.76	1764.44	1802.45	2378.8	2073.6	1797.1	2657	1671.8	1987.4	2146.4	-0.0154797	0.989328	0.923715
1630	ENSDART00000010477_F892	hsp70.3	70.426	2007.68	377.291	262.463	370.119	326.334	300.197	371.272	397.1	246.3	474.9	309.2	331	335	-0.00368211	0.997451	0.98378
1631	ENSDART00000164443_F30493	pfn2	15.017	4585.27	725.413	664.736	853.556	692.351	764.369	884.846	763.5	623.8	1095.2	656	842.8	798.4	0.0620425	1.04394	0.705071
1632	ENSDART00000130809_F15666	wdr61	33.933	24590.2	4590.77	3600.11	4111.21	4343.34	3799.99	4144.83	4831.8	3378.4	5275.1	4115.3	4189.9	3739.9	0.00325919	1.00226	0.982978
1633	ENSDART00000053750_F4802	acsl2	75.874	3829.07	593.727	552.739	658.716	591.559	605.11	827.215	624.9	518.7	845.2	560.5	667.2	746.4	0.151309	1.11058	0.390552
1634	ENSDART00000183700_F37759	ndrg3a	43.47	1677.58	179.477	244.987	329.748	301.743	261.108	360.521	188.9	229.9	423.1	285.9	287.9	325.3	0.323395	1.25127	0.17269
1635	ENSDART00000165100_F30773	dnm2a	96.872	62454.1	11093.7	8790.02	10997.2	9870.65	9966	11736.5	11676.2	8248.7	14110.5	9352.4	10988.6	10589.9	0.0354968	1.02491	0.824058
1636	ENSDART00000172395_F34117	enah	59.247	32493.2	5874.18	4741.18	5855.34	5275.38	5178.9	5568.19	6182.6	4449.2	7513	4998.4	5710.3	5024.2	-0.0334194	0.977102	0.823974
1637	ENSDART00000123443_F13915	daxx	80.688	5247.47	823.37	728.354	918.321	825.966	892.61	1058.84	866.6	683.5	1178.3	782.6	984.2	955.4	0.167784	1.12333	0.312313
1638	ENSDART00000058364_F5421	hmgb2b	24.238	39409.9	6905.15	5923.49	6553.26	6710.42	6122.66	7194.91	7267.7	5558.7	8408.5	6358.1	6750.9	6492	0.0470692	1.03316	0.748439
1639	ENSDART00000184342_F38088	ilf3b	90.376	29364	4574.33	4559.49	5039.35	4233.37	4570.8	6386.65	4814.5	4278.7	6466	4011.1	5039.8	5762.7	0.0778804	1.05547	0.665797
1640	ENSDART00000067479_F6774	stra6	75.348	4095.13	807.218	643.85	651.234	589.448	694.081	709.295	849.6	604.2	835.6	558.5	765.3	640	-0.0740014	0.949999	0.64363
1641	ENSDART00000136697_F18270	cnot3b	95.053	14726.6	2375	2239.3	2513.6	2321.06	2357.41	2920.19	2499.7	2101.4	3225.2	2199.2	2599.3	2634.9	0.0857732	1.06126	0.578311
1642	ENSDART00000124833_F14244	pdcd11	204.336	6279.36	969.973	982.506	1055.25	1042.85	1010.78	1217.99	1020.9	922	1354	988.1	1114.5	1099	0.117458	1.08482	0.427886
1643	ENSDART00000010395_F888	uqcrc2a	49.158	81314.6	13511.1	15040.9	12037.1	14341.7	11545.3	14838.6	14220.5	14114.6	15444.8	13588.7	12729.9	13388.9	0.00211606	1.00147	0.989642
1644	ENSDART00000061838_F5915	ttc38	52.788	5408.31	917.051	770.02	1139.04	918.315	758.202	905.681	965.2	722.6	1461.5	870.1	836	817.2	-0.117022	0.922089	0.516674
1645	ENSDART00000110964_F12235	bag6	128.054	23741.8	4090.25	3544.69	3848.87	3815.74	3881.16	4561.1	4305	3326.4	4938.5	3615.4	4279.4	4115.5	0.0918492	1.06574	0.540115
1646	ENSDART00000067809_F6822	rab11fip1a	51.752	4691.56	763.228	795.169	803.833	782.061	687.914	859.355	803.3	746.2	1031.4	741	758.5	775.4	-0.0258353	0.982252	0.860561
1647	ENSDART00000111081_F12269	prune	49.786	3073.39	544.321	422.627	544.695	467.654	458.277	635.817	572.9	396.6	698.9	443.1	505.3	573.7	0.0403263	1.02835	0.825408
1648	ENSDART00000179888_F35912	tdrd3	82.054	5444.28	904.32	917.503	816.692	914.093	876.829	1014.85	951.8	861	1047.9	866.1	966.8	915.7	0.0878297	1.06277	0.544392
1649	ENSDART00000054823_F4955	aurkb	36.876	18252.9	3215	2483.76	3246.35	2806.13	2851.42	3650.21	3383.8	2330.8	4165.4	2658.8	3144	3293.6	0.0573604	1.04056	0.743065
1650	ENSDART00000122579_F13711	si:ch73-173p19.1	100.287	7774.35	1513.06	1144.27	1330.99	1347.45	1151	1287.59	1592.5	1073.8	1707.8	1276.7	1269.1	1161.8	-0.0688689	0.953385	0.666005
1651	ENSDART00000088610_F9172	rangap1a	61.975	33431	6132.52	4694.18	6023.45	5680.13	5068.61	5832.07	6454.5	4405.1	7728.7	5381.9	5588.7	5262.3	-0.0154734	0.989332	0.92314
1652	ENSDART00000112750_F12707	dhx32a	81.748	1473.68	255.961	245.307	223.521	201.373	224.014	323.505	269.4	230.2	286.8	190.8	247	291.9	0.0187758	1.0131	0.921826
1653	ENSDART00000058147_F5398	dync2li1	40.178	1834.14	291.305	269.07	348.842	277.89	284.96	362.073	306.6	252.5	447.6	263.3	314.2	326.7	0.0228233	1.01595	0.893138
1654	ENSDART00000187935_F39842	mta1	69.733	21299.7	3360.46	3216.69	3767.28	3448.56	3305.61	4201.13	3536.9	3018.6	4833.8	3267.5	3644.8	3790.7	0.0779774	1.05554	0.619441
1655	ENSDART00000123203_F13854	vbp1	22.268	62755.1	10593.2	9317.82	10788.2	11019.5	9815.99	11220.4	11149.4	8744	13842.4	10440.9	10823.2	10124.2	0.0629065	1.04457	0.666828
1656	ENSDART00000011337_F981	surf1	35.47	7500.15	1620.14	1158.65	1272.77	1137.63	1075.45	1235.5	1705.2	1087.3	1633.1	1077.9	1185.8	1114.8	-0.220157	0.858472	0.203759
1657	ENSDART00000163710_F30176	cdkal1	28.511	7205.46	1247.03	982.079	1575.01	1283.38	988.746	1129.22	1312.5	921.6	2020.9	1216	1090.2	1018.9	-0.142939	0.905673	0.471022
1658	ENSDART00000008785_F730	anp32a	29.074	38744.9	7402.16	5589.52	6786.29	6649.84	5865.91	6451.15	7790.8	5245.3	8707.5	6300.7	6467.8	5820.9	-0.0526874	0.964139	0.739117
1659	ENSDART00000004431_F300	epb41l3b	94.138	4571.46	633.442	824.474	884.341	665.333	735.437	828.435	666.7	773.7	1134.7	630.4	810.9	747.5	-0.0627407	0.957444	0.717847
1660	ENSDART00000165299_F30872	srsf2a	26.214	10359.1	1753.91	1506.05	2119.78	1678.63	1472.6	1828.1	1846	1413.3	2719.9	1590.5	1623.7	1649.5	-0.103089	0.931038	0.551544
1661	ENSDART00000127043_F14777	ythdf2	66.007	22781.2	3996.18	3639.85	3854.1	3756.22	3522.1	4012.73	4206	3415.7	4945.2	3559	3883.5	3620.7	-0.026199	0.982004	0.852067
1662	ENSDART00000163500_F30081	rhot1a	71.152	9936.06	1344.51	1675.48	1974.59	1573.41	1531.55	1836.52	1415.1	1572.3	2533.6	1490.8	1688.7	1657.1	-0.00244834	0.998304	0.988908
1663	ENSDART00000060363_F5719	rpl4	42.525	199911	38936.5	30185.1	32519.8	33812.6	30215.7	34241.7	40980.8	28326.2	41726.2	32037.3	33316.1	30896.4	-0.0425547	0.970934	0.784062
1664	ENSDART00000130504_F15586	mkrn2	46.423	19742.6	3422.51	2817.83	3521.93	3214.79	3192.52	3573.07	3602.2	2644.3	4519	3046	3520.1	3224	0.03686	1.02588	0.808803
1665	ENSDART00000180752_F36339	pkmb	58.303	5434.37	1365.89	838.114	540.019	894.252	809.625	986.474	1437.6	786.5	692.9	847.3	892.7	890.1	0.0694317	1.0493	0.80763
1666	ENSDART00000140096_F19734	metap1	45.363	43166.9	7510.85	6597.71	7246.73	7149.16	6977.36	7685.1	7905.2	6191.4	9298.3	6773.8	7693.3	6934.3	0.0314158	1.02201	0.823784
1667	ENSDART00000179247_F35750	dusp12	33.891	22397.1	3521.89	3187.71	4353.43	3766.66	3460.79	4106.6	3706.8	2991.4	5585.9	3568.9	3815.9	3705.4	0.0437704	1.0308	0.790495
1668	ENSDART00000189599_F40660	pik3c2b	179.462	9526.11	1867.93	1399.06	1447.12	1679.48	1523.21	1609.32	1966	1312.9	1856.8	1591.3	1679.5	1452.1	0.0408345	1.02871	0.798749
1669	ENSDART00000018503_F1706	sucla2	49.999	77333.3	12461.1	12687.9	13037.5	12066.5	11689	15391.3	13115.4	11906.5	16728.5	11433	12888.4	13887.6	0.0249063	1.01741	0.873371
1670	ENSDART00000141618_F20376	ercc2	87.005	11539.4	1901.94	1667.92	2082.06	1940.27	1775.88	2171.33	2001.8	1565.2	2671.5	1838.4	1958.1	1959.2	0.0599463	1.04243	0.701181
1671	ENSDART00000078062_F7608	armt1	51.743	61770.1	11594.3	8544.07	10785.7	9930.59	9229.29	11686.2	12203	8017.9	13839.1	9409.2	10176.3	10544.5	0.00117643	1.00082	0.9945
1672	ENSDART00000060880_F5789	ppih	19.329	17966.9	3104.03	2842.98	3024	2980.28	2953.54	3062.05	3267	2667.9	3880.1	2823.8	3256.6	2762.9	0.00479558	1.00333	0.971919
1673	ENSDART00000080332_F8049	cops5	37.558	21267.7	3778.13	3236.51	3381.96	3573.42	3561.28	3736.43	3976.5	3037.2	4339.4	3385.8	3926.7	3371.4	0.0671297	1.04763	0.635845
1674	ENSDART00000160604_F28765	ftsj3	95.421	6260.51	803.892	1108.57	1015.97	892.985	1075.36	1363.73	846.1	1040.3	1303.6	846.1	1185.7	1230.5	0.177482	1.13091	0.373837
1675	ENSDART00000173577_F34722	si:dkey-10f23.2	121.018	19719.6	3389.35	3027.23	3342.91	3562.65	3012.4	3385.11	3567.3	2840.8	4289.3	3375.6	3321.5	3054.4	0.0276532	1.01935	0.848901
1676	ENSDART00000167937_F32043	p4hb	56.598	505935	85933.7	75472.8	83005.8	79950	82403	99170.1	90445.6	70825	106505	75752.3	90858.3	89481.6	0.093102	1.06666	0.542807
1677	ENSDART00000124140_F14072	zgc:101566	12.843	3230.55	538.62	511.073	534.408	518.947	545.434	582.065	566.9	479.6	685.7	491.7	601.4	525.2	0.0544768	1.03848	0.69414
1678	ENSDART00000055491_F5055	smurf2	87.409	1847.38	394.108	251.381	269.893	331.822	276.889	323.283	414.8	235.9	346.3	314.4	305.3	291.7	0.0505548	1.03566	0.792943
1679	ENSDART00000022830_F2149	pygb	97.352	192999	34802.4	28569.5	32110.1	34507.4	29501.7	33508.4	36629.7	26810.1	41200.5	32695.6	32528.8	30234.8	0.0318452	1.02232	0.832416
1680	ENSDART00000035447_F3138	mtmr9	62.655	24812.3	4101.08	3375.47	4339.95	5088.78	3163.59	4743.41	4316.4	3167.6	5568.6	4821.6	3488.2	4280	0.115345	1.08323	0.573066
1681	ENSDART00000190574_F41159	rnaseh2a	34.192	18498.5	3692.43	2534.05	3461.3	3328.98	2575.62	2906.12	3886.3	2378	4441.2	3154.2	2839.9	2622.2	-0.12608	0.916318	0.498324
1682	ENSDART00000167826_F31993	srsf11	52.077	6151.93	1092.35	850.794	1220.87	1067.87	906.758	1013.29	1149.7	798.4	1566.5	1011.8	999.8	914.3	-0.0698823	0.952716	0.68504
1683	ENSDART00000184407_F38123	rbm4.3	38.211	56046.3	9971.65	8778.4	9018.84	9113.18	8346.02	10818.2	10495.2	8237.8	11572.1	8634.7	9202.4	9761.3	0.0198992	1.01389	0.897915
1684	ENSDART00000032540_F2951	usp14	55.411	69512.6	11307.4	10112	11995.5	11099.1	12225.3	12773.3	11901.1	9489.3	15391.4	10516.4	13479.7	11525.4	0.112539	1.08113	0.448806
1685	ENSDART00000085309_F8784	dpcd	23.065	8051.22	1305.84	1423.35	1423.81	1396.42	1028.02	1473.78	1374.4	1335.7	1826.9	1323.1	1133.5	1329.8	-0.107639	0.928106	0.532594
1686	ENSDART00000008593_F713	yipf5	27.858	5452.93	1017	823.728	893.537	731.718	902.496	1084.45	1070.4	773	1146.5	693.3	995.1	978.5	-0.0212846	0.985355	0.905218
1687	ENSDART00000121946_F13554	crcp	16.643	3719.63	636.767	583.11	660.197	480.213	639.302	720.045	670.2	547.2	847.1	455	704.9	649.7	-0.0497232	0.966122	0.778734
1688	ENSDART00000134918_F17450	dhx9	139.92	22858.1	4127.97	3278.93	3761.27	3759.8	3564.55	4365.6	4344.7	3077	4826.1	3562.4	3930.3	3939.1	0.0668933	1.04746	0.672086
1689	ENSDART00000165688_F31047	ncdn	77.199	22106.6	3709.54	3503.99	3804.37	3177.43	3536.7	4374.58	3904.3	3288.2	4881.4	3010.6	3899.6	3947.2	-0.00282876	0.998041	0.985954
1690	ENSDART00000037282_F3275	ccdc25	24.364	19676.6	3556.95	3001.86	3226.94	3273.79	2971.04	3646	3743.7	2817	4140.5	3101.9	3275.9	3289.8	0.0138593	1.00965	0.926986
1691	ENSDART00000088690_F9183	lman2	40.223	5401.39	940.709	900.772	980.358	888.764	841.187	849.603	990.1	845.3	1257.9	842.1	927.5	766.6	-0.129069	0.914421	0.354787
1692	ENSDART00000075520_F7189	aldh6a1	57.083	123360	20999.3	21189.3	20276.2	17018.4	18585.4	25291.5	22101.8	19884.4	26016.5	16124.9	20492.4	22820.6	-0.0578494	0.960695	0.73983
1693	ENSDART00000130356_F15556	qdprb2	27.44	8520.98	645.128	3897.63	836.332	917.26	1014.96	1209.68	679	3657.6	1073.1	869.1	1119.1	1091.5	-0.300319	0.812073	0.579058
1694	ENSDART00000031127_F2852	snx4	49.93	28435.9	4843.97	4285.83	4949.88	4553.05	4628.48	5174.64	5098.3	4021.9	6351.2	4314	5103.4	4669.1	0.0285568	1.01999	0.843714
1695	ENSDART00000162779_F29774	kdm2aa	145.152	7517.21	1095.67	1096.74	1434.02	1223.65	1167.41	1499.72	1153.2	1029.2	1840	1159.4	1287.2	1353.2	0.104694	1.07527	0.546577
1696	ENSDART00000085512_F8805	kank1b	115.332	622.325	87.0306	109.12	101.239	125.489	94.0497	105.397	91.6	102.4	129.9	118.9	103.7	95.1	0.12387	1.08965	0.461478
1697	ENSDART00000188039_F39899	mepce	78.855	14903.9	2674.57	2288.96	2663.08	2250.56	2398.67	2628.05	2815	2148	3417	2132.4	2644.8	2371.3	-0.0668601	0.954714	0.652314
1698	ENSDART00000148516_F23474	ctdp1	104.303	9571.7	1625.65	1620.92	1722.08	1501.11	1488.74	1613.2	1711	1521.1	2209.6	1422.3	1641.5	1455.6	-0.110641	0.926177	0.426627
1699	ENSDART00000166893_F31586	kmt5ab	36.027	4854.2	857.384	713.755	803.989	845.597	727.456	906.014	902.4	669.8	1031.6	801.2	802.1	817.5	0.0599393	1.04242	0.699005
1700	ENSDART00000044971_F3924	myo1eb	125.884	1723.91	297.576	297.309	307.068	233.563	250.587	337.802	313.2	279	394	221.3	276.3	304.8	-0.152826	0.899487	0.376849
1701	ENSDART00000158701_F27895	gps1	57.582	35635.2	6093.18	5458.66	5836.79	6096.07	5853.57	6296.88	6413.1	5122.5	7489.2	5776	6454.2	5681.7	0.0703046	1.04994	0.613473
1702	ENSDART00000124948_F14273	srp68	67.857	36240.5	6252.42	5986.25	6034.28	6444.88	5651.96	5870.75	6580.7	5617.6	7742.6	6106.5	6231.9	5297.2	-0.0262672	0.981958	0.85024
1703	ENSDART00000076103_F7296	chmp2a	25.152	16463.1	2662.79	2391.58	3055.56	2780.28	2598.47	2974.38	2802.6	2244.3	3920.6	2634.3	2865.1	2683.8	0.0477134	1.03363	0.755683
1704	ENSDART00000163350_F30018	cnpy1	20.959	13156.3	2259.37	1860.79	2625.59	2231.99	1673.03	2505.47	2378	1746.2	3368.9	2114.8	1844.7	2260.7	-0.0795348	0.946363	0.685988
1705	ENSDART00000161403_F29152	rab3db	24.79	9015.5	1433.06	1338.64	2096.56	1358.32	1297.2	1491.74	1508.3	1256.2	2690.1	1287	1430.3	1346	-0.204559	0.867804	0.292519
1706	ENSDART00000125619_F14430	thop1	80.236	318952	65763.3	43645.7	56278	51562	47210.6	54492.7	69216.1	40957.9	72210.4	48854.8	52054.8	49169	-0.0947372	0.936443	0.595344
1707	ENSDART00000153751_F25823	rnf146	38.79	2469.86	394.203	322.138	450.315	437.469	380.643	485.091	414.9	302.3	577.8	414.5	419.7	437.7	0.166107	1.12203	0.348432
1708	ENSDART00000060919_F5795	qars	87.782	118024	21313.7	17015.2	19383	19253.3	18236.6	22822.2	22432.7	15967.4	24870.4	18242.4	20107.8	20592.6	0.0629927	1.04463	0.693322
1709	ENSDART00000158996_F28019	nagk	37.041	9201.04	1660.71	1346.63	1762.45	1651.83	1381.45	1397.98	1747.9	1263.7	2261.4	1565.1	1523.2	1261.4	-0.101714	0.931925	0.534479
1710	ENSDART00000177125_F35476	kif23	100.26	7578.81	1323.89	1277.26	1304.96	1306.81	1145.01	1220.87	1393.4	1198.6	1674.4	1238.2	1262.5	1101.6	-0.0908373	0.938978	0.516615
1711	ENSDART00000062360_F5966	nup205	223.074	79849.7	12474.5	11357	14697.8	12030.3	12090.7	17199.3	13129.5	10657.6	18858.8	11398.7	13331.3	15519	0.0882512	1.06308	0.636344
1712	ENSDART00000166292_F31304	cc2d1b	94.016	39569.1	6932.42	5733.06	7025.39	6655.54	6031.24	7191.48	7296.4	5380	9014.3	6306.1	6650.1	6488.9	0.0160185	1.01117	0.917147
1713	ENSDART00000121966_F13559	mdc1	212.662	17386.4	3375.19	2490.36	3400.12	2966.13	2054.67	3099.95	3552.4	2337	4362.7	2810.4	2265.5	2797.1	-0.199057	0.871119	0.337101
1714	ENSDART00000031814_F2904	tsg101a	44.081	18604.1	3791.62	2489.09	3116.04	4353.05	2722.18	2132.1	3990.7	2335.8	3998.2	4124.5	3001.5	1923.8	-0.0730279	0.950641	0.778667
1715	ENSDART00000010081_F851	etfb	27.526	136118	22819.8	22982.2	23373.7	19126.8	20734.4	27080.8	24017.9	21566.9	29990.8	18122.6	22861.9	24435.1	-0.0635983	0.956875	0.700954
1716	ENSDART00000025494_F2426	hprt1l	24.371	21558.4	3987.16	3233.53	3469.01	3726.66	3173.93	3968.06	4196.5	3034.4	4451.1	3531	3499.6	3580.4	0.0231972	1.01621	0.882953
1717	ENSDART00000126727_F14689	atg101	24.891	4863.15	829.736	746.79	823.161	869.872	732.354	861.239	873.3	700.8	1056.2	824.2	807.5	777.1	0.0350765	1.02461	0.811077
1718	ENSDART00000080286_F8043	si:ch1073-396h14.1	48.414	4539.18	924.272	721.321	746.94	701.85	694.716	750.08	972.8	676.9	958.4	665	766	676.8	-0.148441	0.902225	0.343096
1719	ENSDART00000128530_F15116	snrpa1	31.02	22892.6	3376.04	3505.26	3752.78	3105.76	3474.03	5678.68	3553.3	3289.4	4815.2	2942.7	3830.5	5123.9	0.154767	1.11324	0.483512
1720	ENSDART00000019991_F1870	slc7a6os	37.191	6661.21	1219.28	1026.2	1112.38	1265.55	1019.85	1017.95	1283.3	963	1427.3	1199.1	1124.5	918.5	-0.0277346	0.980959	0.859101
1721	ENSDART00000134432_F17235	oclnb	51.981	4670.89	943.464	740.183	684.825	807.286	732.082	763.046	993	694.6	878.7	764.9	807.2	688.5	-0.028243	0.980614	0.862106
1722	ENSDART00000028016_F2647	waslb	55.628	7297.56	1067.64	1223.23	1344.16	1045.49	1119.53	1497.5	1123.7	1147.9	1724.7	990.6	1234.4	1351.2	-0.000736585	0.99949	0.996707
1723	ENSDART00000016219_F1467	ppme1	41.614	43167.2	7871.13	6236.14	7664.47	7092.59	6757.88	7545.02	8284.4	5852.1	9834.3	6720.2	7451.3	6807.9	-0.0190013	0.986916	0.900973
1724	ENSDART00000080404_F8071	mphosph8	106.607	4404.33	665.651	671.556	785.362	675.253	674.672	931.836	700.6	630.2	1007.7	639.8	743.9	840.8	0.0913537	1.06537	0.600666
1725	ENSDART00000112116_F12548	ctss2.1	36.353	1880.98	373.775	341.319	279.791	345.331	241.972	298.791	393.4	320.3	359	327.2	266.8	269.6	-0.171896	0.887675	0.354573
1726	ENSDART00000100324_F10311	ppp2r5eb	54.599	19640.3	3483.79	2860.56	3355.46	3494.37	3045.32	3400.85	3666.7	2684.4	4305.4	3310.9	3357.8	3068.6	0.0380183	1.0267	0.800015
1727	ENSDART00000055186_F5005	atp5mf	10.274	19713.5	2625.07	3243.97	3198.19	2568.24	2598.02	5479.97	2762.9	3044.2	4103.6	2433.4	2864.6	4944.6	0.141663	1.10318	0.606693
1728	ENSDART00000099891_F10211	atp5meb	8.312	66836.2	10560	11240.8	10470.9	10673.6	10583	13307.8	11114.4	10548.6	13435.3	10113.2	11668.9	12007.7	0.0914406	1.06543	0.550496
1729	ENSDART00000067159_F6711	tph1a	55.31	3414.14	610.924	359.648	800.638	377.205	476.415	789.312	643	337.5	1027.3	357.4	525.3	712.2	-0.103521	0.930758	0.749221
1730	ENSDART00000059035_F5535	mindy3	50.079	5142.65	894.629	747.216	879.119	828.922	815.157	977.608	941.6	701.2	1128	785.4	898.8	882.1	0.0562328	1.03975	0.714576
1731	ENSDART00000113732_F12976	orc6	28.612	8888.03	908.69	1658.64	1770.86	1743.86	1629.32	1176.65	956.4	1556.5	2272.2	1652.3	1796.5	1061.7	0.108308	1.07796	0.679724
1732	ENSDART00000101265_F10515	pik3c3	100.194	12250.3	2032.96	1910.03	2063.2	1957.05	2030.37	2256.67	2139.7	1792.4	2647.3	1854.3	2238.7	2036.2	0.0541854	1.03827	0.701892
1733	ENSDART00000192461_F42072	eml2	91.98	58314.7	8895.17	9378.24	12131.1	12226	6822.91	8861.31	9362.2	8800.7	15565.4	11584.1	7523	7995.6	-0.151061	0.900588	0.502285
1734	ENSDART00000165380_F30908	uchl5	37.568	61807.3	10652.5	8806.32	10918	10513.5	9860.07	11056.9	11211.8	8264	14008.9	9961.5	10871.8	9976.7	0.0541168	1.03822	0.720293
1735	ENSDART00000125535_F14414	mtx3	35.693	7471.5	1858.81	891.288	869.611	729.08	1652.26	1470.46	1956.4	836.4	1115.8	690.8	1821.8	1326.8	0.0993582	1.0713	0.779199
1736	ENSDART00000139323_F19417	znrd1	14.169	2945	465.461	443.193	500.272	457.1	467.981	610.991	489.9	415.9	641.9	433.1	516	551.3	0.1136	1.08192	0.488212
1737	ENSDART00000063832_F6210	rbbp8	74.344	1750.11	322.469	272.8	295.612	293.405	273.352	292.473	339.4	256	379.3	278	301.4	263.9	-0.0495834	0.966215	0.728625
1738	ENSDART00000181600_F36749	tpte	58.58	21763.6	3641.6	3398.92	3995.71	3883.92	3253.1	3590.36	3832.8	3189.6	5126.9	3680	3586.9	3239.6	-0.0415461	0.971613	0.779573
1739	ENSDART00000149703_F24061	porb	76.342	25441.3	4776.32	4132.17	3705.39	3441.6	4187.79	5198.02	5027.1	3877.7	4754.4	3260.9	4617.5	4690.2	0.0116015	1.00807	0.950109
1740	ENSDART00000101479_F10547	ddx43	78.814	19553.4	2941.08	3170.02	3440.8	3295.84	3255.28	3450.39	3095.5	2974.8	4414.9	3122.8	3589.3	3113.3	0.0688684	1.04889	0.627285
1741	ENSDART00000064215_F6273	cops4	46.317	42663.9	7366.05	6499.88	7392.47	7146.41	6798.87	7460.23	7752.8	6099.6	9485.3	6771.2	7496.5	6731.4	0.0114579	1.00797	0.935438
1742	ENSDART00000067339_F6745	mcm10	92.381	10863.8	1537.86	1682.73	1930.71	1499.43	1795.56	2417.48	1618.6	1579.1	2477.3	1420.7	1979.8	2181.3	0.127164	1.09214	0.517999
1743	ENSDART00000080888_F8154	snf8	28.832	7378.81	1194.77	1129.03	1530.74	1154.09	1099.76	1270.41	1257.5	1059.5	1964.1	1093.5	1212.6	1146.3	-0.118935	0.920867	0.472903
1744	ENSDART00000152173_F25121	tpp2	139.161	26536.1	4630.58	3809.18	4476.1	4243.5	3975.39	5401.39	4873.7	3574.6	5743.3	4020.7	4383.3	4873.7	0.0689221	1.04893	0.683051
1745	ENSDART00000008174_F672	pfkma	85.578	13515.2	1887.78	1834.9	1977.32	2308.72	2368.2	3138.3	1986.9	1721.9	2537.1	2187.5	2611.2	2831.7	0.441642	1.35815	0.0187358
1746	ENSDART00000157818_F27498	lnpa	27.727	10215.2	1653.11	1680.7	1669.39	1678.53	1509.51	2023.93	1739.9	1577.2	2142	1590.4	1664.4	1826.2	0.0482907	1.03404	0.756284
1747	ENSDART00000018504_F1707	zgc:77086	54.686	138928	25521.3	20312.7	25293.5	23313.1	20542.5	23945.1	26861.3	19061.8	32454.1	22089.1	22650.4	21605.8	-0.0644535	0.956307	0.681513
1748	ENSDART00000145781_F22220	si:ch211-160e1.5	8.796	15274.5	2816.71	2113.13	2767.98	3019.43	2297.46	2259.77	2964.6	1983	3551.6	2860.9	2533.2	2039	-0.0239119	0.983562	0.894691
1749	ENSDART00000179411_F35772	dus2	56.677	13727.2	2188.31	1969.06	2436.52	2397.79	2065.01	2670.5	2303.2	1847.8	3126.3	2271.9	2276.9	2409.6	0.110941	1.07993	0.494412
1750	ENSDART00000167896_F32027	cog1	103.604	2592.62	414.25	405.896	433.325	416.044	416.739	506.37	436	380.9	556	394.2	459.5	456.9	0.0896699	1.06413	0.547133
1751	ENSDART00000098438_F9942	spg7	88.132	44702.5	7408.33	7580.43	7271.05	7342.4	6609.87	8490.37	7797.3	7113.6	9329.5	6956.9	7288.1	7660.9	0.00437028	1.00303	0.976729
1752	ENSDART00000105309_F11335	uros	28.791	9280.53	1540.71	1317.43	1711.48	1064.38	2028.01	1618.52	1621.6	1236.3	2196	1008.5	2236.1	1460.4	0.00273273	1.0019	0.990509
1753	ENSDART00000124845_F14247	nmt1a	57.679	22028.3	3744.97	3382.5	3656.45	3578.48	3456.08	4209.78	3941.6	3174.2	4691.6	3390.6	3810.7	3798.5	0.0562453	1.03976	0.704227
1754	ENSDART00000023454_F2205	adsl	54.544	84366.2	16233.2	11731.6	15256.1	12725.3	9646.3	18773.7	17085.5	11009.1	19575.1	12057.2	10636.1	16939.6	-0.11142	0.925676	0.644292
1755	ENSDART00000090731_F9423	dhx37	129.496	2266.73	396.673	342.598	340.815	369.711	369.306	447.632	417.5	321.5	437.3	350.3	407.2	403.9	0.133357	1.09684	0.392196
1756	ENSDART00000099776_F10182	tspan13a	22.59	9700.26	1557.24	1500.83	1601.43	1766.34	1633.85	1640.58	1639	1408.4	2054.8	1673.6	1801.5	1480.3	0.113045	1.08151	0.416518
1757	ENSDART00000160206_F28592	rap2b	20.318	4138.02	650.544	694.467	830.721	642.008	600.122	720.156	684.7	651.7	1065.9	608.3	661.7	649.8	-0.145253	0.904221	0.365928
1758	ENSDART00000148582_F23505	smpd1	76.702	8759.57	1709.45	1299.64	1357.72	1896.79	1267.45	1228.52	1799.2	1219.6	1742.1	1797.2	1397.5	1108.5	-0.0101397	0.992996	0.959787
1759	ENSDART00000048095_F4191	elac2	92.066	10787.5	1698.71	1929.31	1888.55	1524.86	1865.85	1880.19	1787.9	1810.5	2423.2	1444.8	2057.3	1696.5	-0.0701402	0.952545	0.646553
1760	ENSDART00000144755_F21767	ppm1ba	42.643	2448.82	441.234	392.256	370.43	432.614	407.216	405.074	464.4	368.1	475.3	409.9	449	365.5	0.0515062	1.03635	0.719874
1761	ENSDART00000037224_F3271	cst14a.2	11.155	77202.1	17785	13999.3	10507.8	9593.07	13699.5	11617.4	18718.8	13137.2	13482.6	9089.4	15105.2	10482.4	-0.259003	0.835665	0.244699
1762	ENSDART00000040307_F3507	tdrd7a	121.349	1612.02	243.895	269.496	242.381	231.98	274.168	350.104	256.7	252.9	311	219.8	302.3	315.9	0.161013	1.11807	0.369445
1763	ENSDART00000080413_F8073	srsf1a	28.366	51295.4	8086.91	7853.01	9294.81	8508.74	7741.91	9809.99	8511.5	7369.4	11926.2	8062	8536.3	8851.6	0.0435425	1.03064	0.779743
1764	ENSDART00000164187_F30384	snx7	54.105	18350.5	3265.93	2651.17	3305.43	2804.97	3089.85	3233.17	3437.4	2487.9	4241.2	2657.7	3406.9	2917.3	-0.0101611	0.992982	0.947359
1765	ENSDART00000152735_F25370	si:ch211-113a14.11	27.133	237360	39243.7	37383.4	42950.4	33856.5	35982.8	47943.5	41304.1	35081.2	55109.7	32078.9	39675	43259.6	-0.0364834	0.975029	0.830449
1766	ENSDART00000192645_F42171	buc	74.375	12956.7	2272.11	1989.09	2156.26	2152.3	1978.22	2408.72	2391.4	1866.6	2766.7	2039.3	2181.2	2173.4	0.0245597	1.01717	0.868238
1767	ENSDART00000089923_F9321	znf652	72.779	370.333	71.3537	49.6581	57.5168	59.7364	62.5788	69.4888	75.1	46.6	73.8	56.6	69	62.7	0.116688	1.08424	0.497436
1768	ENSDART00000128595_F15129	pola1	166.122	51977.6	9241.49	7515	9214.54	8067.58	8153.57	9785.39	9726.7	7052.2	11823.2	7644	8990.2	8829.4	0.00279591	1.00194	0.98593
1769	ENSDART00000111912_F12505	rbm12b	78.593	6007.58	1027.55	947.766	968.98	873.988	908.572	1280.72	1081.5	889.4	1243.3	828.1	1001.8	1155.6	0.0359883	1.02526	0.837654
1770	ENSDART00000191137_F41450	pip4k2aa	49.681	2703.36	486.934	439.677	485.776	437.047	384.905	469.021	512.5	412.6	623.3	414.1	424.4	423.2	-0.132838	0.912035	0.376134
1771	ENSDART00000100126_F10260	akip1	18.873	7903.74	1249.69	1249.98	1323.82	1487.29	1000.26	1592.7	1315.3	1173	1698.6	1409.2	1102.9	1437.1	0.0654538	1.04641	0.730497
1772	ENSDART00000009499_F797	nsd2	163.687	19212.4	2786.88	3122.28	3491.07	3093.21	2916.17	3802.82	2933.2	2930	4479.4	2930.8	3215.4	3431.3	0.0584434	1.04134	0.722433
1773	ENSDART00000169638_F32856	wu:fa19b12	18.385	5483.59	946.125	783.127	911.852	952.827	840.008	1049.65	995.8	734.9	1170	902.8	926.2	947.1	0.10479	1.07534	0.505389
1774	ENSDART00000149180_F23800	aco2	84.707	308483	49337.3	48962.1	54590.2	46668.7	47984.6	60939.9	51927.7	45946.9	70044.8	44218.4	52908.2	54986.3	0.0164748	1.01148	0.916969
1775	ENSDART00000052541_F4660	ccnb2	43.343	6183.25	949.64	973.554	1046.53	938.896	955.008	1319.62	999.5	913.6	1342.8	889.6	1053	1190.7	0.0967835	1.06939	0.572384
1776	ENSDART00000080328_F8047	nf1a	312.616	8192.59	1363.42	1131.16	1674.15	1223.96	1234.8	1565.1	1435	1061.5	2148.1	1159.7	1361.5	1412.2	-0.0421198	0.971227	0.819893
1777	ENSDART00000056790_F5233	tmem256	11.92	4860.16	778.999	887.665	829.474	823.222	729.542	811.256	819.9	833	1064.3	780	804.4	732	-0.0784675	0.947063	0.584683
1778	ENSDART00000050902_F4432	polr2j	13.272	3644.98	616.53	551.674	579.143	631.137	592.776	673.72	648.9	517.7	743.1	598	653.6	607.9	0.118561	1.08565	0.408832
1779	ENSDART00000003511_F200	llgl1	114.524	35210.9	5746.2	5557.87	5942.47	5865.46	5551.2	6547.68	6047.9	5215.6	7624.8	5557.5	6120.8	5908	0.055941	1.03954	0.694887
1780	ENSDART00000149781_F24102	si:ch73-217n20.1	57.973	5460.97	1860.14	552.1	745.381	972.985	779.333	551.034	1957.8	518.1	956.4	921.9	859.3	497.2	-0.291148	0.817251	0.463087
1781	ENSDART00000168460_F32284	rpl13	24.35	222800	43125	35003.4	36395	36456.6	33977.1	37843.3	45389.2	32847.8	46698.5	34542.5	37463.5	34146.2	-0.076325	0.948471	0.610647
1782	ENSDART00000102011_F10653	zgc:56304	54.987	71353.7	12878	10762.9	11395.6	10716.3	10550.6	15050.2	13554.1	10100.1	14621.7	10153.7	11633.2	13579.9	0.0358267	1.02514	0.840309
1783	ENSDART00000056712_F5217	etfdh	68.887	17580.7	2347.83	2980.87	2910.84	2656.58	2888.06	3796.5	2471.1	2797.3	3734.9	2517.1	3184.4	3425.6	0.171949	1.12658	0.350951
1784	ENSDART00000045299_F3957	ola1	44.873	83191.4	14738.4	11679.7	14144.2	13062.1	13739	15828	15512.2	10960.4	18148.4	12376.3	15148.8	14281.7	0.074123	1.05272	0.640989
1785	ENSDART00000083108_F8533	nt5dc2	69.431	7909.09	1279.14	1298.25	1365.21	1321.91	1139.66	1504.92	1346.3	1218.3	1751.7	1252.5	1256.6	1357.9	1.73287e-05	1.00001	0.99991
1786	ENSDART00000076586_F7361	si:ch211-198n5.11	66.588	8655.08	1601.99	1346.74	1232.87	1413.2	1415.28	1645.01	1686.1	1263.8	1581.9	1339	1560.5	1484.3	0.102265	1.07346	0.522121
1787	ENSDART00000083820_F8617	vps16	94.46	11663	2249.78	1671.96	2032.5	1990.09	1891.24	1827.43	2367.9	1569	2607.9	1885.6	2085.3	1648.9	-0.0508652	0.965357	0.747284
1788	ENSDART00000157684_F27438	bxdc2	43.986	4714.42	759.047	727.182	766.502	786.388	713.762	961.538	798.9	682.4	983.5	745.1	787	867.6	0.117078	1.08454	0.461432
1789	ENSDART00000046384_F4051	trmt2a	69.419	64720.6	12232.7	8890.29	10843.2	10122.3	9947.32	12684.9	12875	8342.8	13912.9	9590.8	10968	11445.6	0.0383938	1.02697	0.825733
1790	ENSDART00000191959_F41839	srp14	12.477	4608.48	687.408	741.142	751.538	849.924	740.063	838.409	723.5	695.5	964.3	805.3	816	756.5	0.153958	1.11262	0.291836
1791	ENSDART00000104757_F11253	casp8	54.902	23211.5	4994.76	2983.85	3614.21	4337.54	3559.65	3721.47	5257	2800.1	4637.4	4109.8	3924.9	3357.9	0.031071	1.02177	0.8765
1792	ENSDART00000002846_F126	st3gal8	38.787	7953.4	1255.86	1481.75	1258.2	1233.67	1259.1	1464.81	1321.8	1390.5	1614.4	1168.9	1388.3	1321.7	-0.0137587	0.990508	0.927551
1793	ENSDART00000039865_F3457	sdhdb	16.962	5640.88	839.617	779.398	804.145	802.431	737.251	1678.04	883.7	731.4	1031.8	760.3	812.9	1514.1	0.30523	1.23562	0.281322
1794	ENSDART00000168234_F32184	crebbpb	267.166	16414.1	2816.71	2494.52	2511.26	2459.11	2674.84	3457.7	2964.6	2340.9	3222.2	2330	2949.3	3119.9	0.122073	1.0883	0.471784
1795	ENSDART00000168909_F32500	trappc13	46.76	8649.95	1421.85	1301.87	1522.17	1443.17	1288.94	1671.94	1496.5	1221.7	1953.1	1367.4	1421.2	1508.6	0.0474903	1.03347	0.761577
1796	ENSDART00000189092_F40421	nat10	119.76	7653.02	1342.04	1097.06	1332.86	1311.35	1159.43	1410.28	1412.5	1029.5	1710.2	1242.5	1278.4	1272.5	0.0426183	1.02998	0.784993
1797	ENSDART00000087111_F8983	itsn2b	201.546	5715.78	1370.45	823.514	876.236	847.286	802.732	995.562	1442.4	772.8	1124.3	802.8	885.1	898.3	-0.182136	0.881397	0.389036
1798	ENSDART00000146990_F22782	huwe1	487.498	227000	41865.3	32602.7	38805.6	37198.8	34879.5	41647.8	44063.4	30594.9	49791.5	35245.7	38458.4	37579	0.00962167	1.00669	0.951248
1799	ENSDART00000177134_F35478	gapdhs	36.07	8425.28	1228.59	1003.71	1628.47	1640.75	1518.13	1405.62	1293.1	941.9	2089.5	1554.6	1673.9	1268.3	0.267326	1.20358	0.179218
1800	ENSDART00000032880_F2969	rpa1	66.588	161062	28673.5	23069.2	29419.2	24575.3	25689.3	29636	30179	21648.5	37747.8	23285	28325.2	26740.7	-0.0189055	0.986981	0.90594
1801	ENSDART00000146174_F22415	ice1	165.791	11760.9	2196.1	1721.73	2059.15	2034.31	1686.91	2062.72	2311.4	1615.7	2642.1	1927.5	1860	1861.2	-0.0457937	0.968757	0.776383
1802	ENSDART00000076128_F7299	ppp1r2	22.953	15036.1	2698.71	2275.96	2752.16	2527.29	2293.29	2488.74	2840.4	2135.8	3531.3	2394.6	2528.6	2245.6	-0.0762939	0.948491	0.607047
1803	ENSDART00000124384_F14130	gak	146.374	35946.1	6618.03	5500.65	5801.56	6108.2	5428.4	6489.27	6965.5	5161.9	7444	5787.5	5985.4	5855.3	0.00896257	1.00623	0.952613
1804	ENSDART00000190798_F41274	sf3a3	58.669	13364.2	2169.68	1996.55	2185.72	1863.02	2069.46	3079.78	2283.6	1873.6	2804.5	1765.2	2281.8	2778.9	0.108872	1.07838	0.580991
1805	ENSDART00000170335_F33163	nudc	38.343	106136	22258.7	10318.3	22551	19456.4	14487	17065	23427.4	9682.9	28935.2	18434.9	15973.5	15397.8	-0.0355752	0.975643	0.900096
1806	ENSDART00000159752_F28378	sort1a	91.147	7041.85	1106.98	1166.65	1192.89	949.028	1153.08	1473.23	1165.1	1094.8	1530.6	899.2	1271.4	1329.3	0.021848	1.01526	0.902715
1807	ENSDART00000160914_F28909	stard10	31.545	4890.81	662.42	854.737	724.26	1079.37	626.877	943.141	697.2	802.1	929.3	1022.7	691.2	851	0.212679	1.15884	0.327966
1808	ENSDART00000024925_F2378	gcc1	91.061	2452.63	430.212	375.739	422.336	398.207	378.285	447.853	452.8	352.6	541.9	377.3	417.1	404.1	-0.0057172	0.996045	0.9689
1809	ENSDART00000169072_F32585	ankhd1	272.233	32976.6	5565.21	5123.2	5432.38	5655.75	5353.12	5846.92	5857.4	4807.7	6970.3	5358.8	5902.4	5275.7	0.0642367	1.04553	0.642593
1810	ENSDART00000024316_F2312	mcm5	81.704	126791	24021.4	17418.4	22791.2	19292	19273.6	23993.9	25282.6	16345.7	29243.5	18279.1	21251.3	21649.8	-0.0320361	0.978039	0.855033
1811	ENSDART00000140588_F19938	stk38b	54.272	1618.89	326.365	227.404	276.361	272.613	248.501	267.648	343.5	213.4	354.6	258.3	274	241.5	-0.0592841	0.95974	0.722704
1812	ENSDART00000151878_F24995	rab3gap2	148.613	5558.64	998.001	833.958	952.613	926.336	862.59	985.144	1050.4	782.6	1222.3	877.7	951.1	888.9	-0.00345291	0.997609	0.981241
1813	ENSDART00000067086_F6697	nansa	40.125	145897	30517	20849.6	25010.9	25332.6	21402.5	22784.1	32119.3	19565.6	32091.5	24002.5	23598.6	20558.2	-0.121796	0.919043	0.488025
1814	ENSDART00000155746_F26653	cdc42	21.258	20230.1	3837.23	3174.07	3429.73	3493.95	2805.16	3489.95	4038.7	2978.6	4400.7	3310.5	3093	3149	-0.0961149	0.935549	0.546351
1815	ENSDART00000055279_F5020	snrnp70	57.752	36030.6	5828.39	5138.55	6436.35	5552.32	5603.62	7471.43	6134.4	4822.1	8258.5	5260.8	6178.6	6741.5	0.090044	1.0644	0.602308
1816	ENSDART00000012888_F1140	atp5l	11.308	41980.1	6894.89	7080.01	7281.96	6089.52	6204.28	8429.42	7256.9	6644	9343.5	5769.8	6840.9	7605.9	-0.0528594	0.964024	0.750304
1817	ENSDART00000024199_F2294	atp5fa1	59.707	441043	76179.2	71473.7	75213	70753.1	64686.8	82737.2	80178.9	67072.1	96506	67038.3	71324.3	74654.1	-0.0376632	0.974232	0.80231
1818	ENSDART00000180204_F36069	znf131	63.298	6107.36	1281.14	896.51	999.375	1134.99	880.911	914.437	1348.4	841.3	1282.3	1075.4	971.3	825.1	-0.109403	0.926972	0.547803
1819	ENSDART00000114857_F13266	ppp4cb	35.074	3982.84	735.484	596.004	658.638	619.739	617.354	755.621	774.1	559.3	845.1	587.2	680.7	681.8	0.000639695	1.00044	0.996755
1820	ENSDART00000074604_F7033	cisd2	15.475	8969.39	1605.12	1267.13	1610.63	1493.2	1364.58	1628.72	1689.4	1189.1	2066.6	1414.8	1504.6	1469.6	0.00624177	1.00434	0.968754
1821	ENSDART00000045329_F3959	mgst3b	15.762	23536	3387.83	3253.56	4816.22	3635.58	3733.24	4709.61	3565.7	3053.2	6179.7	3444.7	4116.3	4249.5	0.0893131	1.06386	0.642567
1822	ENSDART00000077707_F7533	llph	14.482	2137.6	216.151	292.407	328.033	344.487	358.604	597.914	227.5	274.4	420.9	326.4	395.4	539.5	0.610972	1.52729	0.0252425
1823	ENSDART00000082223_F8412	tax1bp3	13.915	1739.98	272.778	285.055	277.141	277.046	260.564	367.393	287.1	267.5	355.6	262.5	287.3	331.5	0.0998335	1.07165	0.550367
1824	ENSDART00000113616_F12944	zgc:171426	86.626	20829.4	3215.1	4281.57	2603.61	2728.56	3414.99	4585.59	3383.9	4017.9	3340.7	2585.3	3765.4	4137.6	0.0845379	1.06035	0.71788
1825	ENSDART00000020311_F1910	rpl27	15.772	134727	24715.3	21447.4	21560.5	20944	21115.2	24944.8	26013	20126.6	27664.3	19844.4	23281.8	22507.8	-0.0170128	0.988277	0.909594
1826	ENSDART00000025620_F2437	ppiaa	17.393	263866	48205	39199.6	43995.8	43195.4	40868.9	48401.1	50735.9	36785.6	56451.1	40927.5	45062.4	43672.5	0.013178	1.00918	0.930751
1827	ENSDART00000014983_F1354	zgc:153867	16.926	92707.4	17997.8	13084.1	15915.8	15948.8	13853.9	15907.1	18942.8	12278.3	20421.6	15111.4	15275.4	14353	-0.0308976	0.978811	0.85088
1828	ENSDART00000142244_F20636	dnajb1b	37.569	50652.6	8353.22	7950.52	8365.5	9144.95	7927.74	8910.63	8791.8	7460.9	10733.8	8664.8	8741.2	8040.1	0.0725259	1.05156	0.608159
1829	ENSDART00000137968_F18822	si:dkey-159f12.2	19.807	1465.57	841.137	110.931	101.629	164.011	126.065	121.799	885.3	104.1	130.4	155.4	139	109.9	-0.637618	0.642773	0.339954
1830	ENSDART00000171602_F33756	chmp1a	14.4	20999.9	3762.55	2838.72	3845.99	3969.51	3019.11	3563.99	3960.1	2663.9	4934.8	3761.1	3328.9	3215.8	0.0187578	1.01309	0.915541
1831	ENSDART00000038330_F3348	khsrp	68.318	62890.2	10821.1	9581.77	10375.9	9645.42	9705.16	12760.8	11389.3	8991.7	13313.4	9139	10701	11514.1	0.0503318	1.0355	0.75608
1832	ENSDART00000051644_F4523	coq5	37.222	8924.71	1422.13	1415.79	1504.56	1288.13	1356.51	1937.59	1496.8	1328.6	1930.5	1220.5	1495.7	1748.3	0.0534823	1.03777	0.765722
1833	ENSDART00000060689_F5759	eif2b2	39.334	34074.3	5977.84	4849.66	6311.97	5590.52	5249.37	6094.95	6291.7	4551	8098.9	5297	5788	5499.5	-0.0109516	0.992438	0.944672
1834	ENSDART00000191876_F41796	rpl18	20.98	64273.6	13749	9483.2	9524.73	11280.8	9473.44	10762.4	14470.9	8899.2	12221.2	10688.5	10445.5	9711	-0.0368972	0.974749	0.839044
1835	ENSDART00000024418_F2326	cryz	34.547	6096.5	1074.77	958.636	1134.75	997.682	915.374	1015.29	1131.2	899.6	1456	945.3	1009.3	916.1	-0.111493	0.925629	0.446472
1836	ENSDART00000055324_F5027	rcn3	37.113	8579.29	1711.92	1530.34	1023.15	2251.62	1107.37	954.889	1801.8	1436.1	1312.8	2133.4	1221	861.6	-0.0569902	0.961267	0.85524
1837	ENSDART00000080919_F8160	rpl36a	12.52	72670.3	15038.3	10729.5	11485.8	13054.6	11073.3	11288.8	15827.9	10068.7	14737.5	12369.2	12209.5	10185.9	-0.0611818	0.958479	0.720723
1838	ENSDART00000137624_F18666	eef2a.2	95.015	4209.15	754.201	693.082	715.765	698.156	655.717	692.228	793.8	650.4	918.4	661.5	723	624.6	-0.0798641	0.946147	0.562746
1839	ENSDART00000078140_F7623	vps26a	38.154	16951.3	3106.12	3324.32	2752	2795.26	2371.83	2601.78	3269.2	3119.6	3531.1	2648.5	2615.2	2347.6	-0.240056	0.846712	0.129996
1840	ENSDART00000036989_F3255	get4	36.233	27035.4	4816.8	4241.93	4196.78	4676.11	4465.14	4638.68	5069.7	3980.7	5384.9	4430.6	4923.3	4185.5	0.0585498	1.04142	0.677944
1841	ENSDART00000164533_F30528	eef1a1a	50.307	445.739	93.2063	70.6509	73.9614	70.5016	69.9251	67.4939	98.1	66.3	94.9	66.8	77.1	60.9	-0.183228	0.88073	0.254651
1842	ENSDART00000090709_F9419	coq7	25.064	16246.2	3090.53	2065.39	2093.99	2068.4	2261.09	4666.83	3252.8	1938.2	2686.8	1959.8	2493.1	4210.9	0.235817	1.17757	0.434918
1843	ENSDART00000137672_F18685	setd2	304.028	5037.43	916.576	771.725	783.414	941.956	659.889	963.866	964.7	724.2	1005.2	892.5	727.6	869.7	0.0375334	1.02636	0.83671
1844	ENSDART00000006109_F474	agk	47.515	11724.7	1714.01	2015.31	2005.14	1660.9	1854.96	2474.33	1804	1891.2	2572.8	1573.7	2045.3	2232.6	0.046107	1.03248	0.797387
1845	ENSDART00000138578_F19093	st13	39.836	113539	22346.7	15833.8	18799.8	18188.5	18088	20282.1	23520	14858.7	24122.1	17233.5	19944	18300.6	0.00149127	1.00103	0.99281
1846	ENSDART00000111389_F12358	exd2	68.962	8469.54	1477.05	1306.24	1439.79	1458.26	1284.05	1504.15	1554.6	1225.8	1847.4	1381.7	1415.8	1357.2	0.00663191	1.00461	0.963535
1847	ENSDART00000168133_F32136	rnf213a	596.369	14457.3	2455.57	2047.7	2647.41	2307.66	2197.79	2801.16	2584.5	1921.6	3396.9	2186.5	2423.3	2527.5	0.0312864	1.02192	0.850217
1848	ENSDART00000017962_F1653	eci1	33.238	51996.5	7684.25	7992.08	10157.3	7607.63	7744.99	10810.2	8087.7	7499.9	13032.9	7208.2	8539.7	9754.1	0.0100366	1.00698	0.957384
1849	ENSDART00000185119_F38481	dnajb6a	34.275	22388.5	3488.44	3404.14	3898.05	3879.8	3540.06	4177.97	3671.6	3194.5	5001.6	3676.1	3903.3	3769.8	0.103311	1.07424	0.484248
1850	ENSDART00000168145_F32144	bola1	16.248	2413.96	442.089	356.132	401.683	458.366	359.148	396.54	465.3	334.2	515.4	434.3	396	357.8	0.0152481	1.01063	0.923801
1851	ENSDART00000005879_F445	atp5po	22.468	157972	28012.1	26029.3	27239.7	23573.7	23350.5	29766.3	29482.8	24426.3	34951.3	22336	25746.5	26858.3	-0.0925253	0.93788	0.55037
1852	ENSDART00000012164_F1057	tmod2	38.772	17497.1	2957.52	2683.46	3053.54	2798.64	2535.26	3468.67	3112.8	2518.2	3918	2651.7	2795.4	3129.8	0.00742781	1.00516	0.963515
1853	ENSDART00000143639_F21255	vps8	158.764	2724.84	565.699	416.233	416.568	469.131	408.576	448.629	595.4	390.6	534.5	444.5	450.5	404.8	-0.0632858	0.957082	0.706593
1854	ENSDART00000036649_F3231	sfxn2	35.601	11885	1825.27	1910.24	1988.93	2140.8	1784.86	2234.94	1921.1	1792.6	2552	2028.4	1968	2016.6	0.100116	1.07186	0.508257
1855	ENSDART00000027697_F2621	serinc2	50.724	5512.05	831.446	1021.72	899.772	952.194	891.703	915.212	875.1	958.8	1154.5	902.2	983.2	825.8	0.00793815	1.00552	0.956553
1856	ENSDART00000097919_F9859	hnrnpk	47.567	50623.7	7851.18	8122.83	8853.15	8205.94	7672.26	9918.38	8263.4	7622.6	11359.5	7775.1	8459.5	8949.4	0.0484474	1.03415	0.75476
1857	ENSDART00000166254_F31287	gpn2	35.078	4270.4	780.425	620.939	670.406	711.982	652.452	834.198	821.4	582.7	860.2	674.6	719.4	752.7	0.084785	1.06053	0.601785
1858	ENSDART00000183085_F37467	CABZ01084501.3	28.739	122754	25362.3	12032.3	26677.8	24925.5	11560.7	22195	26693.9	11291.3	34230.4	23616.8	12746.9	20026.6	-0.116053	0.922709	0.740147
1859	ENSDART00000168138_F32139	ehmt2	42.174	3056.92	448.074	459.071	603.927	439.58	471.337	634.93	471.6	430.8	774.9	416.5	519.7	572.9	0.0275502	1.01928	0.885082
1860	ENSDART00000067678_F6811	zgc:110339	26.81	61028.4	10272.1	9318.25	9650.2	9885.95	9562.59	12339.3	10811.4	8744.4	12382.2	9366.9	10543.8	11133.8	0.112232	1.0809	0.474133
1861	ENSDART00000081433_F8258	adrm1	42.626	31465.9	5590.19	4572.59	5625.74	5317.07	4875.71	5484.62	5883.7	4291	7218.4	5037.9	5376	4948.8	-0.0054395	0.996237	0.971283
1862	ENSDART00000181530_F36716	micu1	56.358	10365.7	1277.33	1634.56	2256.48	1575.1	1476.59	2145.62	1344.4	1533.9	2895.3	1492.4	1628.1	1936	0.0276622	1.01936	0.903413
1863	ENSDART00000161897_F29375	abcc1	169.142	4258.15	763.513	728.035	819.498	719.686	594.59	632.824	803.6	683.2	1051.5	681.9	655.6	571	-0.250111	0.840832	0.110378
1864	ENSDART00000064107_F6250	cxadr	40.638	2079.15	332.54	348.566	337.152	324.434	326.952	409.507	350	327.1	432.6	307.4	360.5	369.5	0.0508448	1.03587	0.737924
1865	ENSDART00000082315_F8429	arfip2a	44	6953.42	1059.19	1058.59	1156.26	1266.6	1063.57	1349.21	1114.8	993.4	1483.6	1200.1	1172.7	1217.4	0.162474	1.1192	0.295996
1866	ENSDART00000165514_F30964	mif	12.404	53128.6	11029.1	7649.58	8584.74	8212.8	7296.15	10356.2	11608.2	7178.5	11015.1	7781.6	8044.8	9344.4	-0.0743254	0.949786	0.698757
1867	ENSDART00000033871_F3031	ap2s1	16.994	7912.08	1562.75	1272.68	1181.43	1160.53	1082.25	1652.44	1644.8	1194.3	1515.9	1099.6	1193.3	1491	-0.0596908	0.95947	0.760652
1868	ENSDART00000067161_F6713	tnpo3	104.169	13055.4	2380.32	1826.48	2318.91	2134.68	2079.98	2315.07	2505.3	1714	2975.4	2022.6	2293.4	2088.9	0.00932405	1.00648	0.952733
1869	ENSDART00000156881_F27114	CR774195.1	220.368	5224.42	1012.73	942.438	732.989	818.051	1016.68	701.537	1065.9	884.4	940.5	775.1	1121	633	-0.087287	0.941291	0.645944
1870	ENSDART00000157815_F27496	elmo1	85.389	11061	1825.84	1732.07	1794.09	1963.17	1738.42	2007.42	1921.7	1625.4	2302	1860.1	1916.8	1811.3	0.0906678	1.06486	0.523331
1871	ENSDART00000127975_F15004	bloc1s2	19.88	4432.63	785.84	625.415	863.844	730.979	651.092	775.459	827.1	586.9	1108.4	692.6	717.9	699.7	-0.0673592	0.954383	0.687635
1872	ENSDART00000180081_F36009	cryl1	35.122	38208.4	7090.24	5188.95	7334.18	6440.03	5699.21	6455.8	7462.5	4869.4	9410.5	6101.9	6284	5825.1	-0.0624954	0.957606	0.716955
1873	ENSDART00000103626_F11001	mief2	45.637	3895.74	651.969	603.25	542.669	639.053	619.168	839.628	686.2	566.1	696.3	605.5	682.7	757.6	0.212795	1.15893	0.221901
1874	ENSDART00000061274_F5841	rps25	14.646	138775	23627.1	22023.5	24021.8	21470.7	22390.3	25241.8	24867.6	20667.2	30822.4	20343.4	24687.7	22775.8	-0.0142569	0.990167	0.920631
1875	ENSDART00000170915_F33429	si:ch73-389b16.2	170.659	3974.85	781.28	561.371	624.814	737.206	637.579	632.603	822.3	526.8	801.7	698.5	703	570.8	0.0392504	1.02758	0.814639
1876	ENSDART00000024082_F2282	psmb6	25.012	30246.4	6122.45	4279.44	5154.15	5226.62	4398.02	5065.7	6443.9	4015.9	6613.3	4952.2	4849.3	4570.8	-0.0712571	0.951808	0.678311
1877	ENSDART00000110818_F12197	FO704915.1	109.726	39409.7	8917.31	4902.4	7281.57	6324.04	4991.25	6993.1	9385.5	4600.5	9343	5992	5503.4	6309.9	-0.176056	0.885119	0.447873
1878	ENSDART00000183169_F37505	snap23.1	26.084	29762.6	4803.4	5077.7	5606.18	4528.36	4113.79	5633.13	5055.6	4765	7193.3	4290.6	4535.9	5082.8	-0.127286	0.915552	0.444321
1879	ENSDART00000190198_F40978	tprkb	19.763	877.421	78.1945	133.842	196.633	155.885	164.247	148.619	82.3	125.6	252.3	147.7	181.1	134.1	0.295596	1.22739	0.305095
1880	ENSDART00000149631_F24025	sbds	29.45	11982.1	2185.74	1656.09	2224.53	1813.09	1961.98	2140.63	2300.5	1554.1	2854.3	1717.9	2163.3	1931.5	-0.0268662	0.98155	0.871407
1881	ENSDART00000050603_F4411	hadh	33.315	86799	17316	11429.1	13972.5	11454.3	14673.6	17953.5	18225.2	10725.3	17928.1	10852.9	16179.2	16199.5	0.0419862	1.02953	0.841889
1882	ENSDART00000043812_F3832	polr2c	31.336	7975.11	1480.18	1241.88	1310.73	1443.49	1203.15	1295.68	1557.9	1165.4	1681.8	1367.7	1326.6	1169.1	-0.0328622	0.977479	0.826828
1883	ENSDART00000029599_F2761	mtmr1b	74.244	2538.56	379.666	399.929	429.272	330.978	448.572	550.147	399.6	375.3	550.8	313.6	494.6	496.4	0.108508	1.07811	0.577191
1884	ENSDART00000181178_F36544	ilf3a	92.601	10201	1773.49	1499.44	1803.99	1637.9	1572.09	1914.1	1866.6	1407.1	2314.7	1551.9	1733.4	1727.1	0.0129976	1.00905	0.93293
1885	ENSDART00000179072_F35731	DUT	20.193	15109.6	2488.92	2210.1	2938.11	2528.77	2253.2	2690.45	2619.6	2074	3769.9	2396	2484.4	2427.6	-0.0254229	0.982533	0.874555
1886	ENSDART00000087112_F8984	pfdn4	15.124	19809.8	3677.04	2822.31	3367.07	3544.5	3029.54	3369.37	3870.1	2648.5	4320.3	3358.4	3340.4	3040.2	0.016749	1.01168	0.915291
1887	ENSDART00000087691_F9062	gba2	96.481	37661.2	6026.3	5904.62	7017.6	5644.24	5862.82	7205.66	6342.7	5541	9004.3	5347.9	6464.4	6501.7	-0.0221959	0.984733	0.888925
1888	ENSDART00000139561_F19514	mrps33	12.671	11058.8	1464.89	1868.57	2206.68	1770.56	1656.89	2091.2	1541.8	1753.5	2831.4	1677.6	1826.9	1886.9	0.00746984	1.00519	0.967609
1889	ENSDART00000152433_F25232	vps25	20.661	7801.56	1217.57	1254.77	1268.96	1104.91	1284.95	1670.39	1281.5	1177.5	1628.2	1046.9	1416.8	1507.2	0.0969187	1.06949	0.580501
1890	ENSDART00000052511_F4654	hnrnpa0l	32.002	72591.5	12117.9	11250.3	13485.3	10795	10942	14001	12754.1	10557.5	17303	10228.2	12064.7	12633.2	-0.0509078	0.965329	0.753851
1891	ENSDART00000084070_F8652	rbm33a	130.492	357.307	51.6863	46.5678	59.9329	67.3354	59.858	71.927	54.4	43.7	76.9	63.8	66	64.9	0.33566	1.26195	0.0530905
1892	ENSDART00000168600_F32348	tln2a	271.013	54417.5	8487.95	8548.12	9939.74	9076.45	9100.78	9264.5	8933.6	8021.7	12753.7	8599.9	10034.6	8359.4	0.0285336	1.01997	0.840869
1893	ENSDART00000048676_F4245	prkar2aa	44.662	35114.7	6198.84	4969.01	6591.21	5590.52	5112.33	6652.74	6524.3	4663	8457.2	5297	5636.9	6002.8	-0.0315282	0.978383	0.85353
1894	ENSDART00000083836_F8622	si:ch211-217k17.7	31.759	8585.03	1360.66	1435.5	1510.25	1427.97	1435.05	1415.6	1432.1	1347.1	1937.8	1353	1582.3	1277.3	-0.0080542	0.994433	0.952993
1895	ENSDART00000024595_F2341	ubr7	45.805	39268.2	7140.69	5641.95	7236.99	6744.41	6553.55	5950.65	7515.6	5294.5	9285.8	6390.3	7226	5369.3	-0.0495434	0.966242	0.752678
1896	ENSDART00000048423_F4221	timm50	43.837	18338.7	2845.5	2926.63	2967.65	2960.65	2857.59	3780.65	2994.9	2746.4	3807.8	2805.2	3150.8	3411.3	0.124033	1.08978	0.435489
1897	ENSDART00000112483_F12652	slc22a31	42.287	4938.31	926.932	739.117	771.879	900.479	799.286	800.617	975.6	693.6	990.4	853.2	881.3	722.4	0.0412913	1.02903	0.78693
1898	ENSDART00000062536_F5992	hebp2	21.529	50132.9	9584.1	7980.35	7584.51	8528.27	7818.64	8637	10087.3	7488.9	9731.7	8080.5	8620.9	7793.2	-0.00348372	0.997588	0.981658
1899	ENSDART00000192998_F42336	zgc:56525	45.482	11831.6	2228.88	1844.06	1887.85	2304.28	1934.68	1631.82	2345.9	1730.5	2422.3	2183.3	2133.2	1472.4	-0.031015	0.978731	0.856176
1900	ENSDART00000081156_F8198	timm13	10.614	28314.7	4252.43	4435.34	5127.26	4619.02	4500.69	5380	4475.7	4162.2	6578.8	4376.5	4962.5	4854.4	0.0699391	1.04967	0.647822
1901	ENSDART00000108611_F11598	tfa	73.235	213838	48510.2	23163.6	43224	55317	24439.9	19183.6	51057.2	21737.1	55460.8	52412.6	26947.7	17309.4	-0.301716	0.811287	0.440721
1902	ENSDART00000051403_F4484	sh3glb2a	43.155	2060.06	385.082	322.884	339.801	381.849	346.723	283.718	405.3	303	436	361.8	382.3	256	-0.0565436	0.961565	0.72977
1903	ENSDART00000139385_F19441	si:ch211-288g17.3	41.203	10114.3	1424.03	1594.17	1733.45	1438.21	1336.1	2588.37	1498.8	1496	2224.2	1362.7	1473.2	2335.5	0.112637	1.0812	0.640279
1904	ENSDART00000192371_F42032	sephs2	38.613	8502.91	1444.94	1206.61	1532.69	1504.6	1375.1	1438.98	1520.8	1132.3	1966.6	1425.6	1516.2	1298.4	0.0519793	1.03669	0.731506
1905	ENSDART00000162433_F29619	CU655961.4	50.619	1743.47	332.54	250.102	226.015	276.413	250.225	408.177	350	234.7	290	261.9	275.9	368.3	0.195594	1.1452	0.380729
1906	ENSDART00000104478_F11179	fxr1	69.7	14507.5	2531.2	2207.33	2621.61	2478.22	2295.92	2373.26	2664.1	2071.4	3363.8	2348.1	2531.5	2141.4	-0.039114	0.973252	0.7857
1907	ENSDART00000152346_F25191	polr3e	78.73	17180.8	2905.45	2722.14	3117.29	2695.95	2612.98	3126.99	3058	2554.5	3999.8	2554.4	2881.1	2821.5	-0.0541756	0.963145	0.714342
1908	ENSDART00000180242_F36090	hspa8	71.724	765390	160944	105405	128786	123161	116195	130900	169394	98913.8	165246	116694	128117	118112	-0.0739741	0.950017	0.677951
1909	ENSDART00000166650_F31475	bsg	43.93	6812.28	943.369	1110.91	1517.1	1161.59	974.688	1104.62	992.9	1042.5	1946.6	1100.6	1074.7	996.7	-0.115435	0.923104	0.549426
1910	ENSDART00000019699_F1835	mettl3	64.587	3082.53	626.886	338.549	564.413	550.82	433.427	568.434	659.8	317.7	724.2	521.9	477.9	512.9	0.0600139	1.04248	0.797517
1911	ENSDART00000166413_F31362	ssr1	30.296	28018.7	5441.79	4083.9	4352.89	3763.92	3709.29	6666.93	5727.5	3832.4	5585.2	3566.3	4089.9	6015.6	-0.0185322	0.987237	0.93738
1912	ENSDART00000164888_F30678	zcchc4	55.839	3007.44	500.046	485.498	495.518	511.875	478.32	536.183	526.3	455.6	635.8	485	527.4	483.8	0.0420103	1.02955	0.760331
1913	ENSDART00000171944_F33903	slc25a12	75.312	76051.5	12038.3	12180.9	13363.9	10694.5	11661.7	16112.2	12670.4	11430.8	17147.2	10133	12858.3	14538.1	0.0120675	1.0084	0.946136
1914	ENSDART00000063857_F6216	scrn2	46.011	12405.3	2147.74	1801.76	1817.39	2184.49	1929.15	2524.76	2260.5	1690.8	2331.9	2069.8	2127.1	2278.1	0.199107	1.14799	0.231274
1915	ENSDART00000078382_F7680	tpmt.1	26.231	10157.8	1727.5	1439.66	1861.89	1549.98	1493.19	2085.55	1818.2	1351	2389	1468.6	1646.4	1881.8	0.0199627	1.01393	0.911447
1916	ENSDART00000149823_F24121	myh9a	227.273	625367	117037	91813.2	108433	107159	94184.9	106739	123182	86159.1	139131	101533	103849	96311.5	-0.0377089	0.974201	0.806869
1917	ENSDART00000190427_F41087	mrps15	30.971	27753.8	4705.26	4736.38	4407.05	4116.11	4279.12	5509.89	4952.3	4444.7	5654.7	3900	4718.2	4971.6	-0.00575017	0.996022	0.971202
1918	ENSDART00000045816_F4002	plg	91.574	35167	11083.9	4130.25	6492.93	4611.31	4440.65	4407.94	11665.9	3875.9	8331.1	4369.2	4896.3	3977.3	-0.57315	0.672148	0.0728907
1919	ENSDART00000053414_F4766	commd7	22.898	4573.27	697.385	705.124	819.81	691.929	724.191	934.829	734	661.7	1051.9	655.6	798.5	843.5	0.0721924	1.05131	0.665124
1920	ENSDART00000154628_F26182	rflnb	21.93	3277.98	505.366	583.323	595.354	594.303	469.432	530.198	531.9	547.4	763.9	563.1	517.6	478.4	-0.0822414	0.944589	0.59829
1921	ENSDART00000138304_F18974	si:dkey-85k15.4	39.072	2656.44	263.087	493.491	260.618	875.465	268.273	495.509	276.9	463.1	334.4	829.5	295.8	447.1	0.594054	1.50948	0.15045
1922	ENSDART00000155742_F26651	hsdl2	44.392	125986	22557.4	20000	21696.7	20266.9	18428.8	23035.9	23741.7	18768.3	27839.1	19202.8	20319.8	20785.4	-0.0620322	0.957914	0.68025
1923	ENSDART00000123434_F13914	fmr1	63.769	30818.9	5050.24	5069.39	5333.48	5059.65	5081.58	5224.51	5315.4	4757.2	6843.4	4794	5603	4714.1	-0.00787622	0.994555	0.953491
1924	ENSDART00000179560_F35786	ctnnd1	103.083	40179.2	5856.89	6260.76	7119.62	6984.62	6772.75	7184.61	6164.4	5875.2	9135.2	6617.9	7467.7	6482.7	0.126854	1.09191	0.389076
1925	ENSDART00000019818_F1849	ric8b	59.498	7062.05	1385.46	936.471	1158.13	1283.38	982.76	1315.85	1458.2	878.8	1486	1216	1083.6	1187.3	0.0477981	1.03369	0.801456
1926	ENSDART00000073671_F6890	ythdc1	78.684	2171.59	288.265	330.237	412.126	333.933	297.113	509.917	303.4	309.9	528.8	316.4	327.6	460.1	0.122283	1.08846	0.586051
1927	ENSDART00000038228_F3340	ap1s3b	18.432	2891.06	722.468	406.749	292.416	487.284	483.308	498.834	760.4	381.7	375.2	461.7	532.9	450.1	0.150391	1.10987	0.589923
1928	ENSDART00000007021_F561	atp6v1ba	55.95	38368.9	7418.21	5093.79	6448.2	6881.4	6260.97	6266.29	7807.7	4780.1	8273.7	6520.1	6903.4	5654.1	0.0493304	1.03478	0.771918
1929	ENSDART00000003221_F167	nsrp1	61.221	5471.6	907.36	796.874	991.581	819.951	797.019	1158.81	955	747.8	1272.3	776.9	878.8	1045.6	0.0263222	1.01841	0.885641
1930	ENSDART00000078522_F7707	eef1g	50.424	497879	97939.4	73019.3	77514.5	80154.4	78661.6	90590	103082	68522.6	99459	75946	86733	81739.7	0.0143863	1.01002	0.929317
1931	ENSDART00000027466_F2600	mindy2	67.448	2419.89	479.333	338.123	397.942	397.046	368.127	439.32	504.5	317.3	510.6	376.2	405.9	396.4	-0.00211679	0.998534	0.990022
1932	ENSDART00000180692_F36316	sugt1	37.911	33989.9	6045.68	5075.46	6158.67	5543.77	5074.87	6091.4	6363.1	4762.9	7902.2	5252.7	5595.6	5496.3	-0.0470159	0.967936	0.759242
1933	ENSDART00000121998_F13569	grwd1	50.471	8325.19	1341.75	1182.1	1528.79	1284.33	1392.97	1595.25	1412.2	1109.3	1961.6	1216.9	1535.9	1439.4	0.0783671	1.05582	0.628276
1934	ENSDART00000060255_F5702	blmh	52.2	10833.5	1621.94	1610.26	2197.72	2101.86	1355.33	1946.35	1707.1	1511.1	2819.9	1991.5	1494.4	1756.2	-0.0166493	0.988526	0.935362
1935	ENSDART00000135938_F17922	cpt2	74.869	88772.9	13836.1	14178.2	16390.4	13381	13777.1	17210	14562.6	13305.1	21030.6	12678.4	15190.7	15528.7	-0.00642513	0.995556	0.967942
1936	ENSDART00000050671_F4416	rap1aa	21.028	10174.2	1870.49	1566.04	1760.34	1880.43	1500.35	1596.58	1968.7	1469.6	2258.7	1781.7	1654.3	1440.6	-0.0650168	0.955934	0.676011
1937	ENSDART00000134512_F17272	cltcb	191.515	39381.2	6854.23	5916.24	6743.5	6549.79	6289.63	7027.78	7214.1	5551.9	8652.6	6205.9	6935	6341.2	0.0274404	1.0192	0.848512
1938	ENSDART00000036157_F3191	fkbp1aa	11.678	59104.4	11728.6	8352.68	9955.01	10055.7	9216.41	9796.03	12344.4	7838.3	12773.3	9527.7	10162.1	8839	-0.0344278	0.976419	0.832796
1939	ENSDART00000141539_F20342	coa6	9.327	6362.61	1156.01	949.578	1242.15	1030.51	950.019	1034.35	1216.7	891.1	1593.8	976.4	1047.5	933.3	-0.143077	0.905585	0.365246
1940	ENSDART00000149007_F23711	cdan1	141.396	3070.29	549.262	470.793	465.902	440.741	444.491	699.099	578.1	441.8	597.8	417.6	490.1	630.8	0.0616563	1.04366	0.757883
1941	ENSDART00000141911_F20495	si:dkey-12j5.1	46.714	7211.96	1151.06	1208.63	1279.79	1076.42	1117.26	1378.8	1211.5	1134.2	1642.1	1019.9	1231.9	1244.1	-0.0342108	0.976566	0.824272
1942	ENSDART00000192115_F41915	zswim8	210.11	4378.81	713.347	633.407	734.314	766.019	727.003	804.717	750.8	594.4	942.2	725.8	801.6	726.1	0.144564	1.1054	0.322635
1943	ENSDART00000021620_F2046	cldnd	22.19	13199.3	2258.14	2142.12	2416.88	2054.36	2130.95	2196.82	2376.7	2010.2	3101.1	1946.5	2349.6	1982.2	-0.093905	0.936983	0.503142
1944	ENSDART00000066963_F6667	atp6v1f	13.266	16866.6	3097	2260.08	2617.87	3092.47	2902.75	2896.47	3259.6	2120.9	3359	2930.1	3200.6	2613.5	0.168279	1.12372	0.302547
1945	ENSDART00000044270_F3876	ttc21b	150.817	1436.25	253.206	226.658	238.796	216.149	232.902	268.535	266.5	212.7	306.4	204.8	256.8	242.3	-0.00658421	0.995447	0.964723
1946	ENSDART00000182290_F37076	bub3	36.252	27951.3	5121.03	3881.22	4726.05	4490.89	4878.88	4853.24	5389.9	3642.2	6064	4255.1	5379.5	4379.1	0.0596417	1.04221	0.702468
1947	ENSDART00000087684_F9060	ncaph	76.31	25257.6	4946.01	3745.88	3976.3	4325.08	3795.18	4469.11	5205.7	3515.2	5102	4098	4184.6	4032.5	-0.00203793	0.998588	0.989914
1948	ENSDART00000100173_F10269	ranbp3b	56.213	37000.8	6489.38	5133.22	6661.74	5718.97	5740.66	7256.86	6830.1	4817.1	8547.7	5418.7	6329.7	6547.9	0.0341574	1.02396	0.840882
1949	ENSDART00000160442_F28693	CABZ01072885.1	25.644	71.6267	11.8764	11.6153	8.18329	14.4592	11.9716	13.5209	12.5	10.9	10.5	13.7	13.2	12.2	0.350638	1.27512	0.0740541
1950	ENSDART00000022132_F2085	haus4	42.389	2015.34	349.737	296.883	385.784	359.474	298.292	325.167	368.1	278.6	495	340.6	328.9	293.4	-0.0667205	0.954806	0.675898
1951	ENSDART00000187164_F39481	cratb	69.996	51051.1	7816.5	8521.58	8351.4	6776.91	7983.7	11601	8226.9	7996.8	10715.7	6421.1	8802.9	10467.6	0.0580653	1.04107	0.771361
1952	ENSDART00000062693_F6021	ptpn1	37.89	11971.9	1953.63	1791.63	2225.85	2066.92	1824.22	2109.6	2056.2	1681.3	2856	1958.4	2011.4	1903.5	0.00998006	1.00694	0.947507
1953	ENSDART00000114167_F13081	si:ch211-12h2.8	20.986	4803.44	768.833	933.061	743.822	791.666	546.341	1019.72	809.2	875.6	954.4	750.1	602.4	920.1	-0.091601	0.938481	0.682511
1954	ENSDART00000081661_F8301	nudt2	17.073	13418.8	2468.02	1893.29	2302.15	2078.32	2093.58	2583.39	2597.6	1776.7	2953.9	1969.2	2308.4	2331	0.0211384	1.01476	0.898554
1955	ENSDART00000161091_F28998	zgc:64201	20.701	3677.72	852.633	533.984	633.776	576.994	503.805	576.524	897.4	501.1	813.2	546.7	555.5	520.2	-0.261298	0.834337	0.183777
1956	ENSDART00000168398_F32260	hccsb	30.88	6464.16	868.785	962.472	1319.46	1006.76	1040.26	1266.42	914.4	903.2	1693	953.9	1147	1142.7	0.0885297	1.06329	0.640371
1957	ENSDART00000039667_F3442	cbx1b	23.115	872.91	116.769	164.106	216.117	116.623	100.035	159.259	122.9	154	277.3	110.5	110.3	143.7	-0.385453	0.765538	0.137871
1958	ENSDART00000141225_F20208	fabp3	10.983	2036.9	230.023	288.678	374.873	273.352	372.027	497.947	242.1	270.9	481	259	410.2	449.3	0.341507	1.26708	0.182236
1959	ENSDART00000102566_F10779	nbeaa	332.108	4281.63	705.651	623.71	699.321	674.198	668.415	910.336	742.7	585.3	897.3	638.8	737	821.4	0.138177	1.10051	0.415878
1960	ENSDART00000005405_F396	calub	37.387	61969.1	12118.3	9155.31	10714.7	10245.4	9315.18	10420.2	12754.6	8591.5	13748	9707.5	10271	9402.2	-0.085813	0.942253	0.585974
1961	ENSDART00000189066_F40406	eipr1	43.962	5296.02	1107.55	813.817	856.206	930.663	764.006	823.78	1165.7	763.7	1098.6	881.8	842.4	743.3	-0.13262	0.912173	0.4377
1962	ENSDART00000078283_F7661	tex10	103.983	5467.8	885.127	822.555	928.219	919.476	872.748	1039.67	931.6	771.9	1191	871.2	962.3	938.1	0.101323	1.07276	0.491599
1963	ENSDART00000136180_F18033	dis3l2	110.871	765.82	159.239	117.006	123.607	120.212	121.076	124.681	167.6	109.8	158.6	113.9	133.5	112.5	-0.114599	0.923639	0.479181
1964	ENSDART00000160413_F28679	gatad2ab	82.228	30098.2	4366.63	4537.75	5945.67	4492.47	4391.77	6363.93	4595.9	4258.3	7628.9	4256.6	4842.4	5742.2	0.0306304	1.02146	0.875143
1965	ENSDART00000076373_F7329	st8sia7.1	40.736	2452.68	421.091	395.24	412.048	377.31	375.201	471.792	443.2	370.9	528.7	357.5	413.7	425.7	-0.0127028	0.991234	0.933215
1966	ENSDART00000189734_F40727	si:ch211-217a12.1	54.469	568.988	98.3512	88.953	97.5059	92.3064	86.912	104.959							0	0
1967	ENSDART00000157978_F27572	mrps30	48.136	20507.3	3219.66	3269.12	3463.95	3373.84	3384.34	3796.39	3388.7	3067.8	4444.6	3196.7	3731.6	3425.5	0.0832221	1.05938	0.555424
1968	ENSDART00000045549_F3974	dhrs13b	35.012	23979.9	4001.6	3582.63	4126.87	4159.49	3694.06	4415.25	4211.7	3362	5295.2	3941.1	4073.1	3983.9	0.0658211	1.04668	0.656981
1969	ENSDART00000021977_F2073	dnmt1	168.974	167926	28886	23916.4	30841.8	25402.6	26480	32399.2	30402.6	22443.6	39573.2	24068.9	29197.1	29233.9	0.0108596	1.00756	0.947821
1970	ENSDART00000074968_F7091	acsl3b	78.755	23553	4145.83	3271.57	4255.16	4003.08	3746.02	4131.31	4363.5	3070.1	5459.8	3792.9	4130.4	3727.7	0.034071	1.0239	0.827796
1971	ENSDART00000186269_F39041	arfgef1	210.529	15539.4	2587.54	2236.53	2568.77	2440.64	2470.87	3235.05	2723.4	2098.8	3296	2312.5	2724.4	2919	0.130713	1.09483	0.432594
1972	ENSDART00000188497_F40121	zgc:86764	69.228	6674.39	1011.68	969.398	1053.62	1102.06	958.454	1579.18	1064.8	909.7	1351.9	1044.2	1056.8	1424.9	0.230297	1.17308	0.247113
1973	ENSDART00000103455_F10962	tarbp2	37.429	19237.9	3119.04	2590.96	3906.47	2950.41	3409.28	3261.76	3282.8	2431.4	5012.4	2795.5	3759.1	2943.1	0.0185261	1.01292	0.916609
1974	ENSDART00000176631_F35416	si:ch211-126c2.4	106.001	3353.87	562.278	519.492	560.594	558.525	552.961	600.019	591.8	487.5	719.3	529.2	609.7	541.4	0.0594886	1.0421	0.667578
1975	ENSDART00000161089_F28997	ttf2	127.072	14116.7	2359.52	2555.26	2485.3	2100.8	2102.1	2513.68	2483.4	2397.9	3188.9	1990.5	2317.8	2268.1	-0.144271	0.904837	0.334796
1976	ENSDART00000190744_F41245	dmap1	53.399	10429.3	1761.23	1432.2	1887.92	1513.36	1604.38	2230.18	1853.7	1344	2422.4	1433.9	1769	2012.3	0.0617699	1.04375	0.745218
1977	ENSDART00000189233_F40491	atp6v1h	55.112	36279.7	7159.02	4645.48	5536.42	6324.04	6365.18	6249.55	7534.9	4359.4	7103.8	5992	7018.3	5639	0.150084	1.10963	0.403677
1978	ENSDART00000063052_F6086	hook1	83.063	1855.5	285.795	324.589	292.962	327.917	256.845	367.393	300.8	304.6	375.9	310.7	283.2	331.5	0.0624156	1.04421	0.712775
1979	ENSDART00000041055_F3575	celf1	56.962	26236.8	4207.02	3965.51	4512.58	4838.65	4162.76	4550.24	4427.9	3721.3	5790.1	4584.6	4589.9	4105.7	0.094611	1.06778	0.514968
1980	ENSDART00000055872_F5110	dnajc15	16.246	6664.29	1007.12	1171.97	1224.92	978.685	947.117	1334.47	1060	1099.8	1571.7	927.3	1044.3	1204.1	-0.0750226	0.949327	0.670883
1981	ENSDART00000180951_F36438	gtpbp1l	70.548	1944.92	375.676	300.506	311.121	331.716	270.812	355.091	395.4	282	399.2	314.3	298.6	320.4	-0.0463085	0.968411	0.780511
1982	ENSDART00000172033_F33945	rabl3	26.097	8274.35	1407.6	1166.43	1594.57	1367.82	1250.85	1487.08	1481.5	1094.6	2046	1296	1379.2	1341.8	-0.0137459	0.990517	0.933265
1983	ENSDART00000006867_F542	ddx3a	78.287	30048.2	5068.1	4843.69	4832.04	4982.92	4631.83	5689.65	5334.2	4545.4	6200	4721.3	5107.1	5133.8	0.0489106	1.03448	0.737296
1984	ENSDART00000136657_F18253	vrk3	56.949	10754.6	1830.59	1624.86	1833.76	1746.18	1595.13	2124.12	1926.7	1524.8	2352.9	1654.5	1758.8	1916.6	0.0391026	1.02747	0.805908
1985	ENSDART00000075905_F7255	hnrnpc	34.995	18555.9	2937.57	2855.66	3171.77	3068.51	2936.49	3585.93	3091.8	2679.8	4069.7	2907.4	3237.8	3235.6	0.0934152	1.06689	0.531082
1986	ENSDART00000139918_F19658	gpn1	44.619	8190.1	1618.24	1126.26	1297.71	1444.23	1333.84	1369.83	1703.2	1056.9	1665.1	1368.4	1470.7	1236	0.0526466	1.03717	0.752385
1987	ENSDART00000067375_F6755	osgep	36.704	12966	2318.09	1781.62	2334.65	2082.54	2085.05	2364.06	2439.8	1671.9	2995.6	1973.2	2299	2133.1	0.0301209	1.0211	0.852047
1988	ENSDART00000192980_F42325	pip4k2ca	47.348	27414.3	4275.14	3516.67	4640.86	4588.3	4680.53	5712.82	4499.6	3300.1	5954.7	4347.4	5160.8	5154.7	0.271422	1.207	0.124697
1989	ENSDART00000026464_F2507	cfl1l	18.425	113025	18637.8	17371.4	18493.1	20742.9	17486.2	20293.5	19616.4	16301.6	23728.6	19653.8	19280.4	18310.9	0.099303	1.07126	0.495423
1990	ENSDART00000184700_F38267	bckdhb	44.385	24975.7	3500.7	4343.59	4207.93	4225.66	3643.36	5054.5	3684.5	4076.1	5399.2	4003.8	4017.2	4560.7	0.0941251	1.06742	0.584793
1991	ENSDART00000101150_F10482	phactr2	62.552	461.084	54.7266	72.1428	99.2127	73.1401	72.6459	89.216	57.6	67.7	127.3	69.3	80.1	80.5	0.0917417	1.06566	0.672152
1992	ENSDART00000130549_F15596	si:dkey-67c22.2	121.003	9318.05	1553.72	1473.76	1529.34	1528.24	1469.06	1763.93	1635.3	1383	1962.3	1448	1619.8	1591.6	0.0591389	1.04184	0.682262
1993	ENSDART00000007346_F595	psmd1	107.039	185228	32845.2	27076.8	33116.8	29436.5	28556	34196.9	34569.7	25409.3	42492.3	27891	31486.1	30856	-0.0116789	0.991938	0.940095
1994	ENSDART00000051670_F4531	rfc5	37.647	24219.8	3736.42	3724.04	4236.06	3334.05	3858.3	5330.91	3932.6	3494.7	5435.3	3159	4254.2	4810.1	0.0727916	1.05175	0.700645
1995	ENSDART00000153435_F25694	ppp2r5cb	31.718	1934.57	250.26	279.513	395.993	263.326	363.229	382.244	263.4	262.3	508.1	249.5	400.5	344.9	0.133466	1.09693	0.535163
1996	ENSDART00000064112_F6253	glrx5	17.366	9171.21	1514.1	1446.9	1690.9	1499.21	1358.23	1661.86	1593.6	1357.8	2169.6	1420.5	1497.6	1499.5	-0.0434977	0.9703	0.772517
1997	ENSDART00000130897_F15693	ABCF3	27.107	4221.77	917.811	671.983	568.388	671.982	659.255	732.347	966	630.6	729.3	636.7	726.9	660.8	-0.0372375	0.974519	0.843175
[truncated: 2,877 more rows]
