# Supplementary material for: Zebrafish Ski7 tunes RNA levels during the oocyte-to-embryo transition
Source: PLoS Genet. 2021 Feb 18;17(2):e1009390. doi: 10.1371/journal.pgen.1009390 (PMC7924785; doi:10.1371/journal.pgen.1009390)
Supplement: S16 Table — Scoring of untreated and 0.2 mM DTT treated wild-type and ski7-/- mutant embryos over time (1, 2, 3, 4, 6, 8 hours post-fertilization). (XLSX) [file pgen.1009390.s030.xlsx]

## Sheet: S16 Table
	WT untreated																									WT 0.2 mM DTT
	1	hpf	1Cell	2Cell	4Cell	8Cell	16Cell	32Cell	64Cell	128Cell	256Cell	512Cell	1K	High	Oblong	Sphere	Dome	0.3	0.5	Shield	0.75	Dead	Abnormal		1	hpf	1Cell	2Cell	4Cell	8Cell	16Cell	32Cell	64Cell	128Cell	256Cell	512Cell	1K	High	Oblong	Sphere	Dome	0.3	0.5	Shield	0.75	Dead	Abnormal
		1	0	0	20	4	0	0	0	0	0	0	0	0	0	0	0	0	0	0	0	0	0			1	0	0	22	3	0	0	0	0	0	0	0	0	0	0	0	0	0	0	0	0	0
		2	0	0	0	0	0	15	9	0	0	0	0	0	0	0	0	0	0	0	0	0	0			2	0	0	0	0	0	23	1	0	0	0	0	0	0	0	0	0	0	0	0	0	1
		3	0	0	0	0	0	0	0	0	0	2	22	0	0	0	0	0	0	0	0	0	0			3	0	0	0	0	0	0	0	0	0	0	25	0	0	0	0	0	0	0	0	0	0
		4	0	0	0	0	0	0	0	0	0	0	0	0	3	21	0	0	0	0	0	0	0			4	0	0	0	0	0	0	0	0	0	0	0	0	4	21	0	0	0	0	0	0	0
		6	0	0	0	0	0	0	0	0	0	0	0	0	0	0	0	24	0	0	0	0	0			6	0	0	0	0	0	0	0	0	0	0	0	0	0	0	0	25	0	0	0	0	0
		8	0	0	0	0	0	0	0	0	0	0	0	0	0	0	0	0	0	24	0	0	0			8	0	0	0	0	0	0	0	0	0	0	0	0	0	0	0	0	0	25	0	0	0
	2	hpf	1Cell	2Cell	4Cell	8Cell	16Cell	32Cell	64Cell	128Cell	256Cell	512Cell	1K	High	Oblong	Sphere	Dome	0.3	0.5	Shield	0.75	Dead	Abnormal		2	hpf	1Cell	2Cell	4Cell	8Cell	16Cell	32Cell	64Cell	128Cell	256Cell	512Cell	1K	High	Oblong	Sphere	Dome	0.3	0.5	Shield	0.75	Dead	Abnormal
		1	0	3	12	1	0	0	0	0	0	0	0	0	0	0	0	0	0	0	0	0	0			1	0	1	10	5	0	0	0	0	0	0	0	0	0	0	0	0	0	0	0	0	0
		2	0	0	0	0	0	2	14	0	0	0	0	0	0	0	0	0	0	0	0	0	0			2	0	0	0	0	0	3	8	0	0	0	0	0	0	0	0	0	0	0	0	0	5
		3	0	0	0	0	0	0	0	0	0	0	16	0	0	0	0	0	0	0	0	0	0			3	0	0	0	0	0	0	0	0	0	0	6	0	0	0	0	0	0	0	0	0	10
		4	0	0	0	0	0	0	0	0	0	0	0	0	16	0	0	0	0	0	0	0	0			4	0	0	0	0	0	0	0	0	0	0	0	0	5	0	0	0	0	0	0	0	11
		6	0	0	0	0	0	0	0	0	0	0	0	0	0	0	11	5	0	0	0	0	0			6	0	0	0	0	0	0	0	0	0	0	0	0	0	0	8	0	0	0	0	2	6
		8	0	0	0	0	0	0	0	0	0	0	0	0	0	0	0	0	0	16	0	0	0			8	0	0	0	0	0	0	0	0	0	0	0	0	0	0	0	0	1	6	0	3	6
	3	hpf	1Cell	2Cell	4Cell	8Cell	16Cell	32Cell	64Cell	128Cell	256Cell	512Cell	1K	High	Oblong	Sphere	Dome	0.3	0.5	Shield	0.75	Dead	Abnormal		3	hpf	1Cell	2Cell	4Cell	8Cell	16Cell	32Cell	64Cell	128Cell	256Cell	512Cell	1K	High	Oblong	Sphere	Dome	0.3	0.5	Shield	0.75	Dead	Abnormal
		1	0	16	9	0	0	0	0	0	0	0	0	0	0	0	0	0	0	0	0	0	0			1	0	20	6	0	0	0	0	0	0	0	0	0	0	0	0	0	0	0	0	0	0
		2	0	0	0	0	0	10	15	0	0	0	0	0	0	0	0	0	0	0	0	0	0			2	0	0	0	0	0	17	3	0	0	0	0	0	0	0	0	0	0	0	0	0	6
		3	0	0	0	0	0	0	0	0	0	0	25	0	0	0	0	0	0	0	0	0	0			3	0	0	0	0	0	0	0	0	0	0	19	0	0	0	0	0	0	0	0	0	7
		4	0	0	0	0	0	0	0	0	0	0	0	0	1	24	0	0	0	0	0	0	0			4	0	0	0	0	0	0	0	0	0	0	0	0	3	16	0	0	0	0	0	3	4
		6	0	0	0	0	0	0	0	0	0	0	0	0	0	2	19	4	0	0	0	0	0			6	0	0	0	0	0	0	0	0	0	0	0	0	0	3	17	0	0	0	0	3	3
		8	0	0	0	0	0	0	0	0	0	0	0	0	0	0	0	0	0	24	1	0	0			8	0	0	0	0	0	0	0	0	0	0	0	0	0	0	0	0	0	18	0	3	5
	4	hpf	1Cell	2Cell	4Cell	8Cell	16Cell	32Cell	64Cell	128Cell	256Cell	512Cell	1K	High	Oblong	Sphere	Dome	0.3	0.5	Shield	0.75	Dead	Abnormal		4	hpf	1Cell	2Cell	4Cell	8Cell	16Cell	32Cell	64Cell	128Cell	256Cell	512Cell	1K	High	Oblong	Sphere	Dome	0.3	0.5	Shield	0.75	Dead	Abnormal
		1	0	2	25	3	0	0	0	0	0	0	0	0	0	0	0	0	0	0	0	0	0			1	0	6	33	0	0	0	0	0	0	0	0	0	0	0	0	0	0	0	0	0	0
		2	0	0	0	0	30	0	0	0	0	0	0	0	0	0	0	0	0	0	0	0	0			2	0	0	0	0	39	0	0	0	0	0	0	0	0	0	0	0	0	0	0	0	0
		3	0	0	0	0	0	0	0	0	0	0	29	0	0	0	0	0	0	0	0	0	1			3	0	0	0	0	0	0	0	0	0	0	28	0	0	0	0	0	0	0	0	0	11
		4	0	0	0	0	0	0	0	0	0	0	0	0	0	29	0	0	0	0	0	0	1			4	0	0	0	0	0	0	0	0	0	0	0	0	0	30	0	0	0	0	0	0	9
		6	0	0	0	0	0	0	0	0	0	0	0	0	0	0	29	0	0	0	0	1	0			6	0	0	0	0	0	0	0	0	0	0	0	0	0	3	26	0	0	0	0	2	8
		7	0	0	0	0	0	0	0	0	0	0	0	0	0	0	0	0	29	0	0	1	0			7	0	0	0	0	0	0	0	0	0	0	0	0	0	3	0	27	0	0	0	4	5
		8	0	0	0	0	0	0	0	0	0	0	0	0	0	0	0	0	0	29	0	1	0			8	0	0	0	0	0	0	0	0	0	0	0	0	0	1	0	27	0	0	0	5	6
	5	hpf	1Cell	2Cell	4Cell	8Cell	16Cell	32Cell	64Cell	128Cell	256Cell	512Cell	1K	High	Oblong	Sphere	Dome	0.3	0.5	Shield	0.75	Dead	Abnormal		5	hpf	1Cell	2Cell	4Cell	8Cell	16Cell	32Cell	64Cell	128Cell	256Cell	512Cell	1K	High	Oblong	Sphere	Dome	0.3	0.5	Shield	0.75	Dead	Abnormal
		1	0	0	27	1	0	0	0	0	0	0	0	0	0	0	0	0	0	0	0	0	0			1	0	4	5	0	0	0	0	0	0	0	0	0	0	0	0	0	0	0	0	0	0
		2	0	0	0	0	4	24	0	0	0	0	0	0	0	0	0	0	0	0	0	0	0			2	0	0	0	0	3	6	0	0	0	0	0	0	0	0	0	0	0	0	0	0	0
		3	0	0	0	0	0	0	0	0	0	5	23	0	0	0	0	0	0	0	0	0	0			3	0	0	0	0	0	0	0	0	0	0	9	0	0	0	0	0	0	0	0	0	0
		4	0	0	0	0	0	0	0	0	0	0	0	0	0	28	0	0	0	0	0	0	0			4	0	0	0	0	0	0	0	0	0	0	0	0	0	8	0	0	0	0	0	0	1
		6	0	0	0	0	0	0	0	0	0	0	0	0	0	2	26	0	0	0	0	0	0			6	0	0	0	0	0	0	0	0	0	0	0	0	0	1	7	0	0	0	0	0	1
		8	0	0	0	0	0	0	0	0	0	0	0	0	0	0	0	0	0	28	0	0	0			8	0	0	0	0	0	0	0	0	0	0	0	0	0	0	0	0	1	7	0	0	1
	6	hpf	1Cell	2Cell	4Cell	8Cell	16Cell	32Cell	64Cell	128Cell	256Cell	512Cell	1K	High	Oblong	Sphere	Dome	0.3	0.5	Shield	0.75	Dead	Abnormal		6	hpf	1Cell	2Cell	4Cell	8Cell	16Cell	32Cell	64Cell	128Cell	256Cell	512Cell	1K	High	Oblong	Sphere	Dome	0.3	0.5	Shield	0.75	Dead	Abnormal
		1	0	7	3	0	0	0	0	0	0	0	0	0	0	0	0	0	0	0	0	0	0			1	0	0	36	0	0	0	0	0	0	0	0	0	0	0	0	0	0	0	0	0	0
		2	0	0	0	0	6	4	0	0	0	0	0	0	0	0	0	0	0	0	0	0	0			2	0	0	0	0	36	0	0	0	0	0	0	0	0	0	0	0	0	0	0	0	0
		3	0	0	0	0	0	0	0	0	0	0	10	0	0	0	0	0	0	0	0	0	0			3	0	0	0	0	0	0	0	0	0	0	36	0	0	0	0	0	0	0	0	0	0
		4	0	0	0	0	0	0	0	0	0	0	0	0	1	9	0	0	0	0	0	0	0			4	0	0	0	0	0	0	0	0	0	0	0	0	3	33	0	0	0	0	0	0	0
		6	0	0	0	0	0	0	0	0	0	0	0	0	0	0	10	0	0	0	0	0	0			6	0	0	0	0	0	0	0	0	0	0	0	0	0	36	0	0	0	0	0	0	0
		8	0	0	0	0	0	0	0	0	0	0	0	0	0	0	0	0	0	10	0	0	0			8	0	0	0	0	0	0	0	0	0	0	0	0	0	0	0	0	0	36	0	0	0
	7	hpf	1Cell	2Cell	4Cell	8Cell	16Cell	32Cell	64Cell	128Cell	256Cell	512Cell	1K	High	Oblong	Sphere	Dome	0.3	0.5	Shield	0.75	Dead	Abnormal		7	hpf	1Cell	2Cell	4Cell	8Cell	16Cell	32Cell	64Cell	128Cell	256Cell	512Cell	1K	High	Oblong	Sphere	Dome	0.3	0.5	Shield	0.75	Dead	Abnormal
		1	0	14	76	0	0	0	0	0	0	0	0	0	0	0	0	0	0	0	0	0	0			1	0	0	48	34	0	0	0	0	0	0	0	0	0	0	0	0	0	0	0	0	0
		2	0	0	0	0	0	11	79	0	0	0	0	0	0	0	0	0	0	0	0	0	0			2	0	0	0	0	0	10	62	0	0	0	0	0	0	0	0	0	0	0	0	0	10
		3	0	0	0	0	0	0	0	0	0	4	86	0	0	0	0	0	0	0	0	0	0			3	0	0	0	0	0	0	0	0	0	1	62	0	0	0	0	0	0	0	0	0	19
		4	0	0	0	0	0	0	0	0	0	0	0	0	0	90	0	0	0	0	0	0	0			4	0	0	0	0	0	0	0	0	0	0	0	0	0	63	0	0	0	0	0	8	11
		6	0	0	0	0	0	0	0	0	0	0	0	0	0	0	85	5	0	0	0	0	0			6	0	0	0	0	0	0	0	0	0	0	0	0	0	2	57	0	0	0	0	12	11
		8	0	0	0	0	0	0	0	0	0	0	0	0	0	0	0	0	0	90	0	0	0			8	0	0	0	0	0	0	0	0	0	0	0	0	0	1	0	0	3	52	0	18	8
	8	hpf	1Cell	2Cell	4Cell	8Cell	16Cell	32Cell	64Cell	128Cell	256Cell	512Cell	1K	High	Oblong	Sphere	Dome	0.3	0.5	Shield	0.75	Dead	Abnormal		8	hpf	1Cell	2Cell	4Cell	8Cell	16Cell	32Cell	64Cell	128Cell	256Cell	512Cell	1K	High	Oblong	Sphere	Dome	0.3	0.5	Shield	0.75	Dead	Abnormal
		1	0	0	26	23	0	0	0	0	0	0	0	0	0	0	0	0	0	0	0	0	0			1	0	0	48	0	0	0	0	0	0	0	0	0	0	0	0	0	0	0	0	0	0
		2	0	0	0	0	0	41	8	0	0	0	0	0	0	0	0	0	0	0	0	0	0			2	0	0	0	0	0	34	0	0	0	0	0	0	0	0	0	0	0	0	0	0	14
		3	0	0	0	0	0	0	0	0	0	0	49	0	0	0	0	0	0	0	0	0	0			3	0	0	0	0	0	0	0	0	0	0	23	0	0	0	0	0	0	0	0	0	25
		4	0	0	0	0	0	0	0	0	0	0	0	0	0	49	0	0	0	0	0	0	0			4	0	0	0	0	0	0	0	0	0	0	0	0	0	23	0	0	0	0	0	8	17
		6	0	0	0	0	0	0	0	0	0	0	0	0	0	0	4	42	3	0	0	0	0			6	0	0	0	0	0	0	0	0	0	0	0	0	0	4	20	0	0	0	0	14	10
		8	0	0	0	0	0	0	0	0	0	0	0	0	0	0	0	0	0	46	3	0	0			8	0	0	0	0	0	0	0	0	0	0	0	0	0	0	0	0	0	21	0	17	10
	Ski7 -/- Untreated																								Ski7 -/- 0.2mM DTT
	1	hpf	1Cell	2Cell	4Cell	8Cell	16Cell	32Cell	64Cell	128Cell	256Cell	512Cell	1K	High	Oblong	Sphere	Dome	0.3	0.5	Shield	0.75	Dead	Abnormal		1	hpf	1Cell	2Cell	4Cell	8Cell	16Cell	32Cell	64Cell	128Cell	256Cell	512Cell	1K	High	Oblong	Sphere	Dome	0.3	0.5	Shield	0.75	Dead	Abnormal
		1	0	1	9	15	0	0	0	0	0	0	0	0	0	0	0	0	0	0	0	0	0			1	0	4	13	4	0	0	0	0	0	0	0	0	0	0	0	0	0	0	0	0	0
		2	0	0	0	0	0	12	13	0	0	0	0	0	0	0	0	0	0	0	0	0	0			2	0	0	0	0	1	20	0	0	0	0	0	0	0	0	0	0	0	0	0	0	0
		3	0	0	0	0	0	0	0	0	0	0	25	0	0	0	0	0	0	0	0	0	0			3	0	0	0	0	0	0	0	0	0	2	19	0	0	0	0	0	0	0	0	0	0
		4	0	0	0	0	0	0	0	0	0	0	0	0	4	21	0	0	0	0	0	0	0			4	0	0	0	0	0	0	0	0	0	0	0	0	0	21	0	0	0	0	0	0	0
		6	0	0	0	0	0	0	0	0	0	0	0	0	0	0	0	25	0	0	0	0	0			6	0	0	0	0	0	0	0	0	0	0	0	0	0	0	0	21	0	0	0	0	0
		8	0	0	0	0	0	0	0	0	0	0	0	0	0	0	0	0	0	25	0	0	0			8	0	0	0	0	0	0	0	0	0	0	0	0	0	0	0	0	0	21	0	0	0
																										SKI-DTT
	2	hpf	1Cell	2Cell	4Cell	8Cell	16Cell	32Cell	64Cell	128Cell	256Cell	512Cell	1K	High	Oblong	Sphere	Dome	0.3	0.5	Shield	0.75	Dead	Abnormal		2	hpf	1Cell	2Cell	4Cell	8Cell	16Cell	32Cell	64Cell	128Cell	256Cell	512Cell	1K	High	Oblong	Sphere	Dome	0.3	0.5	Shield	0.75	Dead	Abnormal
		1	0	6	3	0	0	0	0	0	0	0	0	0	0	0	0	0	0	0	0	0	0			1	0	0	7	0	0	0	0	0	0	0	0	0	0	0	0	0	0	0	0	0	0
		2	0	0	0	0	0	6	3	0	0	0	0	0	0	0	0	0	0	0	0	0	0			2	0	0	0	0	0	7	0	0	0	0	0	0	0	0	0	0	0	0	0	0	0
		3	0	0	0	0	0	0	0	0	0	0	9	0	0	0	0	0	0	0	0	0	0			3	0	0	0	0	0	0	0	0	0	0	7	0	0	0	0	0	0	0	0	0	0
		4	0	0	0	0	0	0	0	0	0	0	0	0	0	9	0	0	0	0	0	0	0			4	0	0	0	0	0	0	0	0	0	0	0	0	7	0	0	0	0	0	0	0	0
		6	0	0	0	0	0	0	0	0	0	0	0	0	0	3	2	4	0	0	0	0	0			6	0	0	0	0	0	0	0	0	0	0	0	0	0	0	7	0	0	0	0	0	0
		8	0	0	0	0	0	0	0	0	0	0	0	0	0	0	0	0	0	9	0	0	0			8	0	0	0	0	0	0	0	0	0	0	0	0	0	0	0	0	0	7	0	0	0
																										SKI-DTT
	3	hpf	1Cell	2Cell	4Cell	8Cell	16Cell	32Cell	64Cell	128Cell	256Cell	512Cell	1K	High	Oblong	Sphere	Dome	0.3	0.5	Shield	0.75	Dead	Abnormal		3	hpf	1Cell	2Cell	4Cell	8Cell	16Cell	32Cell	64Cell	128Cell	256Cell	512Cell	1K	High	Oblong	Sphere	Dome	0.3	0.5	Shield	0.75	Dead	Abnormal
		1	0	0	5	0	0	0	0	0	0	0	0	0	0	0	0	0	0	0	0	0	0			1	0	8	9	0	0	0	0	0	0	0	0	0	0	0	0	0	0	0	0	0	0
		2	0	0	0	0	0	0	5	0	0	0	0	0	0	0	0	0	0	0	0	0	0			2	0	0	0	0	0	14	3	0	0	0	0	0	0	0	0	0	0	0	0	0	0
		3	0	0	0	0	0	0	0	0	0	0	5	0	0	0	0	0	0	0	0	0	0			3	0	0	0	0	0	0	0	0	0	1	16	0	0	0	0	0	0	0	0	0	0
		4	0	0	0	0	0	0	0	0	0	0	0	0	5	0	0	0	0	0	0	0	0			4	0	0	0	0	0	0	0	0	0	0	0	0	2	14	0	0	0	0	0	0	1
		6	0	0	0	0	0	0	0	0	0	0	0	0	0	0	3	2	0	0	0	0	0			6	0	0	0	0	0	0	0	0	0	0	0	0	0	17	0	0	0	0	0	0	0
		8	0	0	0	0	0	0	0	0	0	0	0	0	0	0	0	0	0	5	0	0	0			8	0	0	0	0	0	0	0	0	0	0	0	0	0	11	0	0	6	0	0	0	0
																										Ski-DTT
	4	hpf	1Cell	2Cell	4Cell	8Cell	16Cell	32Cell	64Cell	128Cell	256Cell	512Cell	1K	High	Oblong	Sphere	Dome	0.3	0.5	Shield	0.75	Dead	Abnormal		4	hpf	1Cell	2Cell	4Cell	8Cell	16Cell	32Cell	64Cell	128Cell	256Cell	512Cell	1K	High	Oblong	Sphere	Dome	0.3	0.5	Shield	0.75	Dead	Abnormal
		1	0	20	8	0	0	0	0	0	0	0	0	0	0	0	0	0	0	0	0	0	0			1	0	7	29	0	0	0	0	0	0	0	0	0	0	0	0	0	0	0	0	0	0
		2	0	0	0	0	20	8	0	0	0	0	0	0	0	0	0	0	0	0	0	0	0			2	0	0	0	2	34	0	0	0	0	0	0	0	0	0	0	0	0	0	0	0	0
		3	0	0	0	0	0	0	0	0	0	0	28	0	0	0	0	0	0	0	0	0	0			3	0	0	0	0	0	0	0	0	0	0	33	0	0	0	0	0	0	0	0	0	3
		4	0	0	0	0	0	0	0	0	0	0	0	0	0	28	0	0	0	0	0	0	0			4	0	0	0	0	0	0	0	0	0	0	0	0	0	27	0	0	0	0	0	0	9
		6	0	0	0	0	0	0	0	0	0	0	0	0	0	4	24	0	0	0	0	0	0			6	0	0	0	0	0	0	0	0	0	0	0	0	0	27	0	0	0	0	0	0	9
		8	0	0	0	0	0	0	0	0	0	0	0	0	0	0	0	0	0	28	0	0	0			8	0	0	0	0	0	0	0	0	0	0	0	0	0	0	3	28	0	0	0	0	5
																										Ski-DTT
	5	hpf	1Cell	2Cell	4Cell	8Cell	16Cell	32Cell	64Cell	128Cell	256Cell	512Cell	1K	High	Oblong	Sphere	Dome	0.3	0.5	Shield	0.75	Dead	Abnormal		5	hpf	1Cell	2Cell	4Cell	8Cell	16Cell	32Cell	64Cell	128Cell	256Cell	512Cell	1K	High	Oblong	Sphere	Dome	0.3	0.5	Shield	0.75	Dead	Abnormal
		1	0	9	13	0	0	0	0	0	0	0	0	0	0	0	0	0	0	0	0	0	0			1	0	34	3	0	0	0	0	0	0	0	0	0	0	0	0	0	0	0	0	0	0
		2	0	0	0	0	11	11	0	0	0	0	0	0	0	0	0	0	0	0	0	0	0			2	0	0	0	0	32	5	0	0	0	0	0	0	0	0	0	0	0	0	0	0	0
		3	0	0	0	0	0	0	0	0	0	0	22	0	0	0	0	0	0	0	0	0	0			3	0	0	0	0	0	0	0	0	0	0	35	0	0	0	0	0	0	0	0	0	2
		4	0	0	0	0	0	0	0	0	0	0	0	0	0	22	0	0	0	0	0	0	0			4	0	0	0	0	0	0	0	0	0	0	0	0	0	35	0	0	0	0	0	0	2
		6	0	0	0	0	0	0	0	0	0	0	0	0	0	2	20	0	0	0	0	0	0			6	0	0	0	0	0	0	0	0	0	0	0	0	0	35	0	0	0	0	0	1	1
		8	0	0	0	0	0	0	0	0	0	0	0	0	0	0	0	0	0	22	0	0	0			8	0	0	0	0	0	0	0	0	0	0	0	0	0	0	0	0	0	34	0	1	2
																										Ski-DTT
	6	hpf	1Cell	2Cell	4Cell	8Cell	16Cell	32Cell	64Cell	128Cell	256Cell	512Cell	1K	High	Oblong	Sphere	Dome	0.3	0.5	Shield	0.75	Dead	Abnormal		6	hpf	1Cell	2Cell	4Cell	8Cell	16Cell	32Cell	64Cell	128Cell	256Cell	512Cell	1K	High	Oblong	Sphere	Dome	0.3	0.5	Shield	0.75	Dead	Abnormal
		1	0	0	4	19	0	0	0	0	0	0	0	0	0	0	0	0	0	0	0	0	0			1	0	13	11	0	0	0	0	0	0	0	0	0	0	0	0	0	0	0	0	0	0
		2	0	0	0	0	1	19	3	0	0	0	0	0	0	0	0	0	0	0	0	0	0			2	0	0	0	0	18	6	0	0	0	0	0	0	0	0	0	0	0	0	0	0	0
		3	0	0	0	0	0	0	0	0	0	2	21	0	0	0	0	0	0	0	0	0	0			3	0	0	0	0	0	0	0	0	0	0	24	0	0	0	0	0	0	0	0	0	0
		4	0	0	0	0	0	0	0	0	0	0	0	0	0	23	0	0	0	0	0	0	0			4	0	0	0	0	0	0	0	0	0	0	0	0	0	24	0	0	0	0	0	0	0
		6	0	0	0	0	0	0	0	0	0	0	0	0	0	0	20	3	0	0	0	0	0			6	0	0	0	0	0	0	0	0	0	0	0	0	0	0	24	0	0	0	0	0	0
		8	0	0	0	0	0	0	0	0	0	0	0	0	0	0	0	0	0	23	0	0	0			8	0	0	0	0	0	0	0	0	0	0	0	0	0	0	0	0	1	23	0	0	0
																										Ski7-DTT
	7	hpf	1Cell	2Cell	4Cell	8Cell	16Cell	32Cell	64Cell	128Cell	256Cell	512Cell	1K	High	Oblong	Sphere	Dome	0.3	0.5	Shield	0.75	Dead	Abnormal		7	hpf	1Cell	2Cell	4Cell	8Cell	16Cell	32Cell	64Cell	128Cell	256Cell	512Cell	1K	High	Oblong	Sphere	Dome	0.3	0.5	Shield	0.75	Dead	Abnormal
		1	0	7	23	1	0	0	0	0	0	0	0	0	0	0	0	0	0	0	0	0	0			1	0	9	37	0	0	0	0	0	0	0	0	0	0	0	0	0	0	0	0	0	0
		2	0	0	0	0	2	29	0	0	0	0	0	0	0	0	0	0	0	0	0	0	0			2	0	0	0	0	0	43	0	0	0	0	0	0	0	0	0	0	0	0	0	0	3
		3	0	0	0	0	0	0	0	0	0	8	22	0	0	0	0	0	0	0	0	0	1			3	0	0	0	0	0	0	0	0	0	4	31	0	0	0	0	0	0	0	0	0	11
		4	0	0	0	0	0	0	0	0	0	0	0	0	1	29	0	0	0	0	0	0	1			4	0	0	0	0	0	0	0	0	0	0	0	0	8	29	0	0	0	0	0	0	9
		6	0	0	0	0	0	0	0	0	0	0	0	0	0	3	27	0	0	0	0	0	1			6	0	0	0	0	0	0	0	0	0	0	0	0	0	38	0	0	0	0	0	0	8
		8	0	0	0	0	0	0	0	0	0	0	0	0	0	3	0	0	0	28	0	0	0			8	0	0	0	0	0	0	0	0	0	0	0	0	0	0	0	0	3	34	0	1	8
																										Ski7-DTT
	8	hpf	1Cell	2Cell	4Cell	8Cell	16Cell	32Cell	64Cell	128Cell	256Cell	512Cell	1K	High	Oblong	Sphere	Dome	0.3	0.5	Shield	0.75	Dead	Abnormal		8	hpf	1Cell	2Cell	4Cell	8Cell	16Cell	32Cell	64Cell	128Cell	256Cell	512Cell	1K	High	Oblong	Sphere	Dome	0.3	0.5	Shield	0.75	Dead	Abnormal
		1	0	2	41	0	0	0	0	0	0	0	0	0	0	0	0	0	0	0	0	0	0			1	0	0	9	21	0	0	0	0	0	0	0	0	0	0	0	0	0	0	0	0	0
		2	0	0	0	0	43	0	0	0	0	0	0	0	0	0	0	0	0	0	0	0	0			2	0	0	0	0	0	27	3	0	0	0	0	0	0	0	0	0	0	0	0	0	0
		3	0	0	0	0	0	0	0	0	0	0	43	0	0	0	0	0	0	0	0	0	0			3	0	0	0	0	0	0	0	0	0	1	28	0	0	0	0	0	0	0	0	0	1
		4	0	0	0	0	0	0	0	0	0	0	0	0	6	37	0	0	0	0	0	0	0			4	0	0	0	0	0	0	0	0	0	0	0	0	3	26	0	0	0	0	0	0	1
		6	0	0	0	0	0	0	0	0	0	0	0	0	0	0	43	0	0	0	0	0	0			6	0	0	0	0	0	0	0	0	0	0	0	0	0	0	29	0	0	0	0	0	1
		8	0	0	0	0	0	0	0	0	0	0	0	0	0	0	0	0	0	43	0	0	0			8	0	0	0	0	0	0	0	0	0	0	0	0	0	0	0	0	1	28	0	0	1
